# Supplementary material for: A Rapid One-Pot Workflow for Sensitive Microscale Phosphoproteomics
Source: J Proteome Res. 2024 Jul 22;23(8):3294–309. doi: 10.1021/acs.jproteome.3c00862 (PMC11301667; doi:10.1021/acs.jproteome.3c00862)
Supplement: Supplementary file 2 — pr3c00862_si_002.xlsx [file pr3c00862_si_002.xlsx]

## Sheet: Table S1
	Table S1. Summary of identification results from different protocols (RapiGest, SDC, Urea, PTS)
	Table S1a. Summary of phosphopeptides identified from RapiGest, Urea, PTS, and SDC workflow

## Sheet: 1a
Table S1a. Summary of phosphopeptides identified from RapiGest, Urea, PTS, and SDC workflow
Peptide Sequence	Modified Sequence	Peptide Length	Charges	Assigned Modifications	Protein ID	Gene	Protein Description	PTS_1 Spectral Count	PTS_2 Spectral Count	PTS_3 Spectral Count	RPG_1 Spectral Count	RPG_2 Spectral Count	RPG_3 Spectral Count	SDC_1 Spectral Count	SDC_2 Spectral Count	SDC_3 Spectral Count	Urea_1 Spectral Count	Urea_2 Spectral Count	Urea_3 Spectral Count	PTS_1 Intensity	PTS_2 Intensity	PTS_3 Intensity	RPG_1 Intensity	RPG_2 Intensity	RPG_3 Intensity	SDC_1 Intensity	SDC_2 Intensity	SDC_3 Intensity	Urea_1 Intensity	Urea_2 Intensity	Urea_3 Intensity	PTS_1 MaxLFQ Intensity	PTS_2 MaxLFQ Intensity	PTS_3 MaxLFQ Intensity	RPG_1 MaxLFQ Intensity	RPG_2 MaxLFQ Intensity	RPG_3 MaxLFQ Intensity	SDC_1 MaxLFQ Intensity	SDC_2 MaxLFQ Intensity	SDC_3 MaxLFQ Intensity	Urea_1 MaxLFQ Intensity	Urea_2 MaxLFQ Intensity	Urea_3 MaxLFQ Intensity	PTS_1 Match Type	PTS_2 Match Type	PTS_3 Match Type	RPG_1 Match Type	RPG_2 Match Type	RPG_3 Match Type
AAAAAAAGDSDSWDADAFSVEDPVR	AAAAAAAGDS[79.9663]DS[79.9663]WDADAFSVEDPVR	25	3	10S(79.9663),12S(79.9663)	O75822	EIF3J	Eukaryotic translation initiation factor 3 subunit J	0	1	1	1	1	1	0	0	0	0	0	1	0	23665336	31040696	41024040	30610836	23986370	0	0	0	0	0	44122464	0	23665336	31040696	41024040	30610836	23986370	0	0	0	0	0	44122464	unmatched	MS/MS	MS/MS	MS/MS	MS/MS	MS/MS
AAAAAAAGDSDSWDADAFSVEDPVRK	AAAAAAAGDS[79.9663]DS[79.9663]WDADAFSVEDPVRK	26	3,4	10S(79.9663),12S(79.9663)	O75822	EIF3J	Eukaryotic translation initiation factor 3 subunit J	2	3	2	1	1	0	0	1	0	0	0	0	24748002	31978202	25127302	5120629	2.07173e+06	0	0	0	0	0	0	0	13671801	17378418	13607261	6.59742e+06	1.96936e+06	0	0	0	0	0	0	0	MS/MS	MS/MS	MS/MS	MS/MS	MS/MS	unmatched
AAAAAAGAASGLPGPVAQGLKEALVDTLTGILSPVQEVRAAAEEQIK	AAAAAAGAAS[79.9663]GLPGPVAQGLKEALVDT[79.9663]LTGILSPVQEVRAAAEEQIK	47	4	10S(79.9663),27T(79.9663)	Q96P70	IPO9	Importin-9	0	0	0	0	0	0	0	0	0	0	1	0	0	0	0	0	0	0	0	0	0	0	0	0	0	0	0	0	0	0	0	0	0	0	0	0	unmatched	unmatched	unmatched	unmatched	unmatched	unmatched
AAAAAAGAASGLPGPVAQGLKEALVDTLTGILSPVQEVRAAAEEQIK	AAAAAAGAAS[79.9663]GLPGPVAQGLKEALVDT[79.9663]LT[79.9663]GILSPVQEVRAAAEEQIK	47	4	10S(79.9663),27T(79.9663),29T(79.9663)	Q96P70	IPO9	Importin-9	0	0	0	0	0	1	0	0	0	0	0	0	0	0	0	0	0	0	0	0	0	0	0	0	0	0	0	0	0	0	0	0	0	0	0	0	unmatched	unmatched	unmatched	unmatched	unmatched	MS/MS
AAAAAAGGGYTAMPAPMSVYSHPAHAEQYPGGMARAYGPYTPQPQPK	AAAAAAGGGYTAMPAPMSVY[79.9663]SHPAHAEQYPGGM[15.9949]ARAYGPYTPQPQPK	47	4	20Y(79.9663),33M(15.9949)	Q12948	FOXC1	Forkhead box protein C1	0	1	0	0	0	0	0	0	0	1	0	1	0	0	0	0	0	0	0	0	0	0	0	0	0	0	0	0	0	0	0	0	0	0	0	0	unmatched	MS/MS	unmatched	unmatched	unmatched	unmatched
AAAAAAGGGYTAMPAPMSVYSHPAHAEQYPGGMARAYGPYTPQPQPK	AAAAAAGGGYTAMPAPM[15.9949]SVY[79.9663]SHPAHAEQYPGGM[15.9949]ARAYGPYTPQPQPK	47	4	17M(15.9949),20Y(79.9663),33M(15.9949)	Q12948	FOXC1	Forkhead box protein C1	0	0	0	0	0	0	0	0	0	0	1	0	0	0	0	0	0	0	0	0	0	0	0	0	0	0	0	0	0	0	0	0	0	0	0	0	unmatched	unmatched	unmatched	unmatched	unmatched	unmatched
AAAAAAGGGYTAMPAPMSVYSHPAHAEQYPGGMAR	AAAAAAGGGYTAMPAPM[15.9949]S[79.9663]VY[79.9663]SHPAHAEQYPGGMAR	35	3	17M(15.9949),18S(79.9663),20Y(79.9663)	Q12948	FOXC1	Forkhead box protein C1	0	0	0	0	0	0	0	0	0	0	0	1	0	0	0	0	0	0	0	0	0	0	0	0	0	0	0	0	0	0	0	0	0	0	0	0	unmatched	unmatched	unmatched	unmatched	unmatched	unmatched
AAAAAAGGGYTAMPAPMSVYSHPAHAEQYPGGMARAYGPYTPQPQPK	AAAAAAGGGY[79.9663]TAMPAPMSVYSHPAHAEQYPGGMARAYGPYTPQPQPK	47	4	10Y(79.9663)	Q12948	FOXC1	Forkhead box protein C1	0	0	0	0	0	0	0	0	0	1	0	0	0	0	0	0	0	0	0	0	0	0	0	0	0	0	0	0	0	0	0	0	0	0	0	0	unmatched	unmatched	unmatched	unmatched	unmatched	unmatched
AAAAAAGGGYTAMPAPMSVYSHPAHAEQYPGGMARAYGPYTPQPQPK	AAAAAAGGGY[79.9663]TAM[15.9949]PAPMSVYSHPAHAEQYPGGMARAYGPYTPQPQPK	47	4	10Y(79.9663),13M(15.9949)	Q12948	FOXC1	Forkhead box protein C1	0	0	0	0	0	0	0	0	0	0	0	1	0	0	0	0	0	0	0	0	0	0	0	0	0	0	0	0	0	0	0	0	0	0	0	0	unmatched	unmatched	unmatched	unmatched	unmatched	unmatched
AAAAAATAAAAASIRERQTVALK	AAAAAAT[79.9663]AAAAAS[79.9663]IRERQT[79.9663]VALK	23	2	13S(79.9663),19T(79.9663),7T(79.9663)	Q8WVM8	SCFD1	Sec1 family domain-containing protein 1	0	0	0	0	0	0	0	0	0	1	1	0	0	0	0	0	0	0	0	0	0	0	0	0	0	0	0	0	0	0	0	0	0	0	0	0	unmatched	unmatched	unmatched	unmatched	unmatched	unmatched
AAAAAPASEDEDDEDDEDDEDDDDDEEDDSEEEAMETTPAK	AAAAAPASEDEDDEDDEDDEDDDDDEEDDS[79.9663]EEEAMETTPAK	41	4	30S(79.9663)	P19338	NCL	Nucleolin	0	0	0	0	1	0	0	1	1	1	0	0	0	0	0	0	12562323	0	0	20998746	18861796	22689292	0	0	0	0	0	0	12562323	0	0	20998746	18861796	22689292	0	0	unmatched	unmatched	unmatched	unmatched	MS/MS	unmatched
AAAAAPASEDEDDEDDEDDEDDDDDEEDDSEEEAMETTPAKGK	AAAAAPASEDEDDEDDEDDEDDDDDEEDDS[79.9663]EEEAMET[79.9663]T[79.9663]PAKGK	43	4	30S(79.9663),37T(79.9663),38T(79.9663)	P19338	NCL	Nucleolin	0	0	0	0	0	0	0	0	0	1	0	0	0	0	0	0	0	0	0	0	0	0	0	0	0	0	0	0	0	0	0	0	0	0	0	0	unmatched	unmatched	unmatched	unmatched	unmatched	unmatched
AAAAAPASEDEDDEDDEDDEDDDDDEEDDSEEEAMETTPAK	AAAAAPASEDEDDEDDEDDEDDDDDEEDDS[79.9663]EEEAM[15.9949]ETTPAK	41	4	30S(79.9663),35M(15.9949)	P19338	NCL	Nucleolin	0	0	0	1	0	0	2	0	1	0	0	0	0	0	0	0	0	0	15109313	0	16374760	0	0	0	0	0	0	0	0	0	15109313	0	16374760	0	0	0	unmatched	unmatched	unmatched	MS/MS	unmatched	unmatched
AAAAAPASEDEDDEDDEDDEDDDDDEEDDSEEEAMETTPAKGK	AAAAAPASEDEDDEDDEDDEDDDDDEEDDS[79.9663]EEEAM[15.9949]ET[79.9663]T[79.9663]PAKGK	43	4	30S(79.9663),35M(15.9949),37T(79.9663),38T(79.9663)	P19338	NCL	Nucleolin	0	0	0	0	0	0	0	0	0	1	1	0	0	0	0	0	0	0	0	0	0	339381888	0	0	0	0	0	0	0	0	0	0	0	0	0	0	unmatched	unmatched	unmatched	unmatched	unmatched	unmatched
AAAAAPASEDEDDEDDEDDEDDDDDEEDDSEEEAMETTPAK	AAAAAPAS[79.9663]EDEDDEDDEDDEDDDDDEEDDSEEEAMETTPAK	41	4	8S(79.9663)	P19338	NCL	Nucleolin	1	2	0	0	2	3	0	1	1	3	1	1	5370805	7426977	0	0	24509676	19289558	0	0	9072762	31296806	43235968	11948553	5370805	7426977	0	0	24509676	19289558	0	0	9072762	31296806	43235968	11948553	MS/MS	MS/MS	unmatched	unmatched	MS/MS	MS/MS
AAAAAPASEDEDDEDDEDDEDDDDDEEDDSEEEAMETTPAKGK	AAAAAPAS[79.9663]EDEDDEDDEDDEDDDDDEEDDSEEEAMETTPAKGK	43	4	8S(79.9663)	P19338	NCL	Nucleolin	0	0	0	0	0	0	0	0	1	0	0	0	0	0	0	0	0	0	0	0	0	0	0	0	0	0	0	0	0	0	0	0	0	0	0	0	unmatched	unmatched	unmatched	unmatched	unmatched	unmatched
AAAAAPASEDEDDEDDEDDEDDDDDEEDDSEEEAMETTPAK	AAAAAPAS[79.9663]EDEDDEDDEDDEDDDDDEEDDSEEEAM[15.9949]ETTPAK	41	4	35M(15.9949),8S(79.9663)	P19338	NCL	Nucleolin	1	0	0	3	0	0	0	1	1	0	0	0	0	0	0	12720251	0	0	0	0	0	0	0	0	0	0	0	0	0	0	0	0	0	0	0	0	MS/MS	unmatched	unmatched	MS/MS	unmatched	unmatched
AAAAAPASEDEDDEDDEDDEDDDDDEEDDSEEEAMETTPAK	AAAAAPAS[79.9663]EDEDDEDDEDDEDDDDDEEDDS[79.9663]EEEAMETTPAK	41	4	30S(79.9663),8S(79.9663)	P19338	NCL	Nucleolin	0	1	0	0	4	5	5	19	12	5	6	6	0	0	0	0	529434080	554131840	278564736	682072	34911184	30085762	28319716	330809184	0	0	0	0	529434080	554131840	278564736	682072	34911184	30085762	28319716	330809184	unmatched	MS/MS	unmatched	unmatched	MS/MS	MS/MS
AAAAAPASEDEDDEDDEDDEDDDDDEEDDSEEEAMETTPAK	AAAAAPAS[79.9663]EDEDDEDDEDDEDDDDDEEDDS[79.9663]EEEAMETT[79.9663]PAK	41	4	30S(79.9663),38T(79.9663),8S(79.9663)	P19338	NCL	Nucleolin	0	0	1	0	1	0	2	4	3	4	2	3	0	0	12593570	0	4927653	0	61290936	64473744	0	117792152	49251616	108533832	0	0	12593570	0	4927653	0	61290936	64473744	0	117792152	49251616	108533832	unmatched	unmatched	MS/MS	unmatched	MS/MS	unmatched
AAAAAPASEDEDDEDDEDDEDDDDDEEDDSEEEAMETTPAK	AAAAAPAS[79.9663]EDEDDEDDEDDEDDDDDEEDDS[79.9663]EEEAMET[79.9663]TPAK	41	4,5	30S(79.9663),37T(79.9663),8S(79.9663)	P19338	NCL	Nucleolin	1	0	0	0	1	2	0	3	3	2	5	7	0	0	0	0	0	3.29369e+06	0	1491052	3.66316e+06	0	0	0	0	0	0	0	0	3.29369e+06	0	1491052	3.66316e+06	0	0	0	MS/MS	unmatched	unmatched	unmatched	MS/MS	MS/MS
AAAAAPASEDEDDEDDEDDEDDDDDEEDDSEEEAMETTPAKGK	AAAAAPAS[79.9663]EDEDDEDDEDDEDDDDDEEDDS[79.9663]EEEAMET[79.9663]TPAKGK	43	4	30S(79.9663),37T(79.9663),8S(79.9663)	P19338	NCL	Nucleolin	0	0	0	0	0	0	0	0	0	3	4	4	0	0	0	0	0	0	0	0	0	0	0	16344255	0	0	0	0	0	0	0	0	0	0	0	0	unmatched	unmatched	unmatched	unmatched	unmatched	unmatched
AAAAAPASEDEDDEDDEDDEDDDDDEEDDSEEEAMETTPAK	AAAAAPAS[79.9663]EDEDDEDDEDDEDDDDDEEDDS[79.9663]EEEAM[15.9949]ETTPAK	41	4	30S(79.9663),35M(15.9949),8S(79.9663)	P19338	NCL	Nucleolin	1	5	3	4	3	7	8	22	20	17	14	19	0	0	127631808	541751230	83603640	21103988	242514096	3.08386e+06	10629988	1016455740	1518417020	1079246850	0	0	127631808	541751230	83603640	21103988	242514096	3.08386e+06	10629988	1016455740	1518417020	1079246850	MS/MS	MS/MS	MS/MS	MS/MS	MS/MS	MS/MS
AAAAAPASEDEDDEDDEDDEDDDDDEEDDSEEEAMETTPAK	AAAAAPAS[79.9663]EDEDDEDDEDDEDDDDDEEDDS[79.9663]EEEAM[15.9949]ETT[79.9663]PAK	41	4	30S(79.9663),35M(15.9949),38T(79.9663),8S(79.9663)	P19338	NCL	Nucleolin	0	0	0	0	0	0	3	2	2	2	1	1	0	0	0	0	0	0	14359646	24564752	13294904	39279812	43782032	43671144	0	0	0	0	0	0	14359646	24564752	13294904	39279812	43782032	43671144	unmatched	unmatched	unmatched	unmatched	unmatched	unmatched
AAAAAPASEDEDDEDDEDDEDDDDDEEDDSEEEAMETTPAK	AAAAAPAS[79.9663]EDEDDEDDEDDEDDDDDEEDDS[79.9663]EEEAM[15.9949]ET[79.9663]TPAK	41	4,5	30S(79.9663),35M(15.9949),37T(79.9663),8S(79.9663)	P19338	NCL	Nucleolin	3	3	3	3	0	0	1	1	1	11	6	11	4522215	24328590	128921032	14224473	0	0	30991568	20106112	38243908	265739424	113284048	91751880	4.7751e+06	11030229	136130272	15019904	0	0	32724612	21230442	40382504	177621424	64141116	54457888	MS/MS	MS/MS	MS/MS	MS/MS	unmatched	unmatched
AAAAAPASEDEDDEDDEDDEDDDDDEEDDSEEEAMETTPAKGK	AAAAAPAS[79.9663]EDEDDEDDEDDEDDDDDEEDDS[79.9663]EEEAM[15.9949]ET[79.9663]TPAKGK	43	4	30S(79.9663),35M(15.9949),37T(79.9663),8S(79.9663)	P19338	NCL	Nucleolin	0	0	0	0	0	0	0	0	0	6	4	8	0	0	0	0	0	0	0	0	0	57829716	410416480	51153896	0	0	0	0	0	0	0	0	0	57829716	410416480	51153896	unmatched	unmatched	unmatched	unmatched	unmatched	unmatched
AAAAAWEEPSSGNGTAR	AAAAAWEEPS[79.9663]SGNGTAR	17	2	10S(79.9663)	Q9P258	RCC2	Protein RCC2	1	1	0	1	1	2	2	2	1	0	0	0	0	0	0	0	0	0	0	0	0	0	0	0	0	0	0	0	0	0	0	0	0	0	0	0	MS/MS	MS/MS	unmatched	MS/MS	MS/MS	MS/MS
AAAAGLGHPASPGGSEDGPPGSEEEDAAR	AAAAGLGHPAS[79.9663]PGGSEDGPPGS[79.9663]EEEDAAR	29	3	11S(79.9663),22S(79.9663)	Q99856	ARID3A	AT-rich interactive domain-containing protein 3A	1	1	3	0	2	1	1	1	1	0	0	0	0	5.28846e+06	0	0	16598829	16053705	13282059	11882817	12136001	0	0	0	0	5.28846e+06	0	0	16598829	16053705	13282059	11882817	12136001	0	0	0	MS/MS	MS/MS	MS/MS	unmatched	MS/MS	MS/MS
AAAAGLGHPASPGGSEDGPPGSEEEDAAR	AAAAGLGHPAS[79.9663]PGGS[79.9663]EDGPPGSEEEDAAR	29	3	11S(79.9663),15S(79.9663)	Q99856	ARID3A	AT-rich interactive domain-containing protein 3A	0	0	1	0	2	2	0	0	0	0	1	0	0	0	9479698	0	12776731	21847056	0	0	0	0	22565546	0	0	0	9479698	0	12776731	21847056	0	0	0	0	22565546	0	unmatched	unmatched	MS/MS	unmatched	MS/MS	MS/MS
AAAAGLGHPASPGGSEDGPPGSEEEDAAR	AAAAGLGHPAS[79.9663]PGGS[79.9663]EDGPPGS[79.9663]EEEDAAR	29	3	11S(79.9663),15S(79.9663),22S(79.9663)	Q99856	ARID3A	AT-rich interactive domain-containing protein 3A	1	1	1	1	1	1	1	2	2	1	2	1	15371124	16756296	12330162	31253258	15585048	27029634	39710684	38573048	40373492	111663832	98996224	39876504	15371124	16756296	12330162	31253258	15585048	27029634	39710684	38573048	40373492	111663832	98996224	39876504	MS/MS	MS/MS	MS/MS	MS/MS	MS/MS	MS/MS
AAAASAAEAGIATTGTEDSDDALLK	AAAASAAEAGIATTGTEDS[79.9663]DDALLK	25	3	19S(79.9663)	P55036	PSMD4	26S proteasome non-ATPase regulatory subunit 4	1	1	1	1	1	1	1	1	1	1	1	0	28780626	28031276	33701700	41674636	36359244	35935752	8.20199e+06	9252124	8783208	10485788	10362644	0	28780626	28031276	33701700	41674636	36359244	35935752	8.20199e+06	9252124	8783208	10485788	10362644	0	MS/MS	MS/MS	MS/MS	MS/MS	MS/MS	MS/MS
AAAASAAEAGIATTGTEDSDDALLK	AAAASAAEAGIATTGT[79.9663]EDSDDALLK	25	3	16T(79.9663)	P55036	PSMD4	26S proteasome non-ATPase regulatory subunit 4	0	0	0	0	1	1	0	0	0	0	0	0	0	0	0	0	36388592	0	0	0	0	0	0	0	0	0	0	0	0	0	0	0	0	0	0	0	unmatched	unmatched	unmatched	unmatched	MS/MS	MS/MS
AAAASVPNADGLK	AAAAS[79.9663]VPNADGLK	13	2	5S(79.9663)	A1X283	SH3PXD2B	SH3 and PX domain-containing protein 2B	1	1	0	0	0	0	0	1	0	0	0	0	0	0	0	0	0	0	0	0	0	0	0	0	0	0	0	0	0	0	0	0	0	0	0	0	MS/MS	MS/MS	unmatched	unmatched	unmatched	unmatched
AAAGPLDMSLPSTPDIK	AAAGPLDMS[79.9663]LPS[79.9663]TPDIK	17	2	12S(79.9663),9S(79.9663)	P17544	ATF7	Cyclic AMP-dependent transcription factor ATF-7	1	1	1	0	1	1	0	0	0	0	0	0	5704922	6.05231e+06	9021151	0	0	32531724	0	0	0	0	0	0	5704922	6.05231e+06	9021151	0	0	32531724	0	0	0	0	0	0	MS/MS	MS/MS	MS/MS	unmatched	MS/MS	MS/MS
AAAGPLDMSLPSTPDIK	AAAGPLDM[15.9949]S[79.9663]LPS[79.9663]TPDIK	17	2	12S(79.9663),8M(15.9949),9S(79.9663)	P17544	ATF7	Cyclic AMP-dependent transcription factor ATF-7	0	0	0	1	0	0	1	0	0	0	0	0	0	0	0	0	0	0	7.4359e+06	0	0	0	0	0	0	0	0	0	0	0	0	0	0	0	0	0	unmatched	unmatched	unmatched	MS/MS	unmatched	unmatched
AAALSLSTLASPK	AAALSLS[79.9663]TLAS[79.9663]PK	13	2	11S(79.9663),7S(79.9663)	P98172	EFNB1	Ephrin-B1	0	0	0	1	1	1	1	0	0	0	0	0	0	0	0	8738732	14556163	12136717	1.15823e+06	0	0	0	0	0	0	0	0	8738732	14556163	12136717	1.15823e+06	0	0	0	0	0	unmatched	unmatched	unmatched	MS/MS	MS/MS	MS/MS
AAALSLSTLASPK	AAALS[79.9663]LS[79.9663]TLASPK	13	2	5S(79.9663),7S(79.9663)	P98172	EFNB1	Ephrin-B1	1	0	0	0	0	0	0	0	0	0	0	0	0	0	0	0	0	0	0	0	0	0	0	0	0	0	0	0	0	0	0	0	0	0	0	0	MS/MS	unmatched	unmatched	unmatched	unmatched	unmatched
AAAYDISEDEED	AAAYDIS[79.9663]EDEED	12	2	7S(79.9663)	P49585	PCYT1A	Choline-phosphate cytidylyltransferase A	1	1	1	2	2	2	1	1	1	1	1	2	805363070	724339390	923785790	983893310	1183047040	1447421060	480617216	470675904	437523872	790712960	786062780	1047704700	805363070	724339390	923785790	983893310	1183047040	1447421060	480617216	470675904	437523872	790712960	786062780	1047704700	MS/MS	MS/MS	MS/MS	MS/MS	MS/MS	MS/MS
AADAEAEVASLNR	AADAEAEVAS[79.9663]LNR	13	2	10S(79.9663)	P06753	TPM3	Tropomyosin alpha-3 chain	0	0	0	0	0	0	1	1	1	0	0	0	0	0	0	0	0	0	13421334	10589391	7.68973e+06	0	0	0	0	0	0	0	0	0	13421334	10589391	7.68973e+06	0	0	0	unmatched	unmatched	unmatched	unmatched	unmatched	unmatched
AADEDWDSELEDDLLGEDLLSGK	AADEDWDS[79.9663]ELEDDLLGEDLLSGK	23	3	8S(79.9663)	Q96EV2	RBM33	RNA-binding protein 33	0	0	0	0	0	0	0	1	0	0	0	0	0	0	0	0	0	0	0	0	0	0	0	0	0	0	0	0	0	0	0	0	0	0	0	0	unmatched	unmatched	unmatched	unmatched	unmatched	unmatched
AADISLDNLVEGK	AADIS[79.9663]LDNLVEGK	13	2	5S(79.9663)	Q12888	TP53BP1	TP53-binding protein 1	1	1	1	1	1	1	1	1	1	0	0	0	25583440	19428114	28540542	30201204	38944272	27999038	13264431	17594088	13671135	0	0	0	25583440	19428114	28540542	30201204	38944272	27999038	13264431	17594088	13671135	0	0	0	MS/MS	MS/MS	MS/MS	MS/MS	MS/MS	MS/MS
AADPPAENSSAPEAEQGGAE	AADPPAENSS[79.9663]APEAEQGGAE	20	2,3	10S(79.9663)	P67809	YBX1	Y-box-binding protein 1	2	1	0	2	1	0	1	1	0	0	0	0	53178752	57328548	0	83648520	43879280	0	21083612	22165410	0	0	0	0	53178752	57328548	0	49512632	43879280	0	21083612	22165410	0	0	0	0	MS/MS	MS/MS	unmatched	MS/MS	MS/MS	unmatched
AADPPAENSSAPEAEQGGAE	AADPPAENS[79.9663]SAPEAEQGGAE	20	2,3	9S(79.9663)	P67809	YBX1	Y-box-binding protein 1	0	0	3	0	1	1	0	1	1	1	0	1	0	0	92182080	0	0	0	0	22165410	19427292	57036864	0	61649552	0	0	64070300	0	0	0	0	22165410	19427292	57036864	0	61649552	unmatched	unmatched	MS/MS	unmatched	MS/MS	MS/MS
AADPVPSFDESSQDTSEK	AADPVPSFDESS[79.9663]QDTSEK	18	2,3	12S(79.9663)	Q96QE3	ATAD5	ATPase family AAA domain-containing protein 5	1	1	1	0	0	0	1	1	2	0	0	0	16722679	22532340	25232646	0	0	0	26333376	24809630	37254892	0	0	0	16722679	22532340	25232646	0	0	0	26333376	24809630	30085462	0	0	0	MS/MS	MS/MS	MS/MS	unmatched	unmatched	unmatched
AADPVPSFDESSQDTSEK	AADPVPSFDES[79.9663]SQDTSEK	18	2,3	11S(79.9663)	Q96QE3	ATAD5	ATPase family AAA domain-containing protein 5	0	0	1	0	1	1	0	1	0	0	0	0	0	0	5374830	0	32471474	31325474	0	4635751	0	0	0	0	0	0	5374830	0	32471474	31325474	0	4635751	0	0	0	0	unmatched	unmatched	MS/MS	unmatched	MS/MS	MS/MS
AADPVPSFDESSQDTSEK	AADPVPS[79.9663]FDESSQDTSEK	18	3	7S(79.9663)	Q96QE3	ATAD5	ATPase family AAA domain-containing protein 5	1	0	0	0	0	0	0	0	0	0	0	0	2.85614e+06	0	0	0	0	0	0	0	0	0	0	0	0	0	0	0	0	0	0	0	0	0	0	0	MS/MS	unmatched	unmatched	unmatched	unmatched	unmatched
AADSQNSGEGNTGAAESSFSQEVSR	AADSQNSGEGNTGAAESS[79.9663]FSQEVSR	25	3	18S(79.9663)	P12270	TPR	Nucleoprotein TPR	1	2	2	1	2	1	1	1	1	1	0	1	59427768	79643208	70250440	45266556	53047360	45525212	57813452	63507792	63812992	63114292	0	73232656	59427768	79643208	70250440	45266556	53047360	45525212	57813452	63507792	63812992	63114292	0	73232656	MS/MS	MS/MS	MS/MS	MS/MS	MS/MS	MS/MS
AADSQNSGEGNTGAAESSFSQEVSR	AADSQNSGEGNTGAAES[79.9663]SFSQEVSR	25	3	17S(79.9663)	P12270	TPR	Nucleoprotein TPR	0	1	0	0	0	0	0	0	0	0	1	0	0	0	0	0	0	0	0	0	0	0	64182256	0	0	0	0	0	0	0	0	0	0	0	0	0	unmatched	MS/MS	unmatched	unmatched	unmatched	unmatched
AADSQNSGEGNTGAAESSFSQEVSR	AADSQNS[79.9663]GEGNTGAAESSFSQEVSR	25	3	7S(79.9663)	P12270	TPR	Nucleoprotein TPR	2	1	0	0	0	1	1	1	1	0	0	0	199727392	0	0	0	0	13383558	15089724	9962942	10573914	0	0	0	199727392	0	0	0	0	13383558	15089724	9962942	10573914	0	0	0	MS/MS	MS/MS	unmatched	unmatched	unmatched	MS/MS
AADSDDGAVSAPAASDGGVSK	AADS[79.9663]DDGAVSAPAASDGGVSK	21	2,3	4S(79.9663)	Q96GM8	TOE1	Target of EGR1 protein 1	1	1	1	1	1	1	2	1	2	1	1	1	106018952	110413952	107176800	63735700	66930572	29429078	127314240	78066936	129622856	54418376	53499252	51514128	106018952	110413952	107176800	63735700	66930572	29429078	94995688	78066936	93808536	54418376	53499252	51514128	MS/MS	MS/MS	MS/MS	MS/MS	MS/MS	MS/MS
AADSQNSGEGNTGAAESSFSQEVSR	AADS[79.9663]QNSGEGNTGAAESSFSQEVSR	25	3	4S(79.9663)	P12270	TPR	Nucleoprotein TPR	0	1	1	1	2	0	0	1	0	0	0	0	0	40708016	0	10925770	10983553	0	0	171112320	0	0	0	0	0	40708016	0	10925770	10983553	0	0	171112320	0	0	0	0	unmatched	MS/MS	MS/MS	MS/MS	MS/MS	unmatched
AADTEEMDIEMDSGDEA	AADTEEMDIEMDS[79.9663]GDEA	17	2	13S(79.9663)	Q9UBB5	MBD2	Methyl-CpG-binding domain protein 2	0	0	0	0	1	1	0	0	0	0	0	0	0	0	0	0	155427664	152151232	0	0	0	0	0	0	0	0	0	0	155427664	152151232	0	0	0	0	0	0	unmatched	unmatched	unmatched	unmatched	MS/MS	MS/MS
AADTEEMDIEMDSGDEA	AADTEEMDIEM[15.9949]DS[79.9663]GDEA	17	2	11M(15.9949),13S(79.9663)	Q9UBB5	MBD2	Methyl-CpG-binding domain protein 2	0	0	0	0	0	0	0	0	0	0	1	0	0	0	0	0	0	0	0	0	0	0	39569244	0	0	0	0	0	0	0	0	0	0	0	0	0	unmatched	unmatched	unmatched	unmatched	unmatched	unmatched
AADTEEMDIEMDSGDEA	AADTEEM[15.9949]DIEMDS[79.9663]GDEA	17	2	13S(79.9663),7M(15.9949)	Q9UBB5	MBD2	Methyl-CpG-binding domain protein 2	0	1	0	0	1	1	1	1	0	0	0	0	0	7.57793e+06	0	0	38012012	40287256	18038238	13467054	0	0	0	0	0	7.57793e+06	0	0	38012012	40287256	18038238	13467054	0	0	0	0	unmatched	MS/MS	unmatched	unmatched	MS/MS	MS/MS
AADTEEMDIEMDSGDEA	AADTEEM[15.9949]DIEM[15.9949]DS[79.9663]GDEA	17	2	11M(15.9949),13S(79.9663),7M(15.9949)	Q9UBB5	MBD2	Methyl-CpG-binding domain protein 2	1	1	1	2	1	1	1	1	2	1	1	1	15333167	19330642	8452172	207671760	66957180	61845252	64936364	55587288	64494356	44955500	30052832	51711708	15333167	19330642	8452172	207671760	66957180	61845252	64936364	55587288	64494356	44955500	30052832	51711708	MS/MS	MS/MS	MS/MS	MS/MS	MS/MS	MS/MS
AAEAGGAEEQYGFLTTPTK	AAEAGGAEEQYGFLTT[79.9663]PTK	19	2,3	16T(79.9663)	P46821	MAP1B	Microtubule-associated protein 1B	2	2	2	1	0	2	1	0	1	0	0	0	127815824	130937888	125530576	56426488	0	94019520	14071255	0	0	0	0	0	74202336	77269520	74837872	52073912	0	54789184	22778606	0	0	0	0	0	MS/MS	MS/MS	MS/MS	MS/MS	unmatched	MS/MS
AAEAGGAEEQYGFLTTPTK	AAEAGGAEEQYGFLT[79.9663]TPTK	19	2,3	15T(79.9663)	P46821	MAP1B	Microtubule-associated protein 1B	0	0	0	1	2	0	0	0	0	0	0	0	0	0	0	36122020	0	0	0	0	0	0	0	0	0	0	0	0	0	0	0	0	0	0	0	0	unmatched	unmatched	unmatched	MS/MS	MS/MS	unmatched
AAEDDSASPPGAASDAEPGDEERPGLQVDCVVCGDK	AAEDDSAS[79.9663]PPGAAS[79.9663]DAEPGDEERPGLQVDC[57.0215]VVC[57.0215]GDK	36	4	14S(79.9663),30C(57.0215),33C(57.0215),8S(79.9663)	P10588	NR2F6	Nuclear receptor subfamily 2 group F member 6	2	1	2	1	0	0	1	1	1	1	0	1	41377824	0	36534492	16475081	0	0	42914740	40945972	35474832	64954420	0	55068268	41377824	0	36534492	16475081	0	0	42914740	40945972	35474832	64954420	0	55068268	MS/MS	MS/MS	MS/MS	MS/MS	unmatched	unmatched
AAEDDSASPPGAASDAEPGDEERPGLQVDCVVCGDK	AAEDDS[79.9663]ASPPGAAS[79.9663]DAEPGDEERPGLQVDC[57.0215]VVC[57.0215]GDK	36	4	14S(79.9663),30C(57.0215),33C(57.0215),6S(79.9663)	P10588	NR2F6	Nuclear receptor subfamily 2 group F member 6	0	0	0	1	0	1	0	0	0	0	0	0	0	0	0	16475081	0	30403084	0	0	0	0	0	0	0	0	0	16475081	0	30403084	0	0	0	0	0	0	unmatched	unmatched	unmatched	MS/MS	unmatched	MS/MS
AAEHDLEVASEEEQEREGSENNQPQVEEER	AAEHDLEVAS[79.9663]EEEQEREGSENNQPQVEEER	30	4	10S(79.9663)	Q9UPS8	ANKRD26	Ankyrin repeat domain-containing protein 26	1	0	1	0	0	0	0	0	0	0	0	0	5077796	0	3.74924e+06	0	0	0	0	0	0	0	0	0	5077796	0	3.74924e+06	0	0	0	0	0	0	0	0	0	MS/MS	unmatched	MS/MS	unmatched	unmatched	unmatched
AAELFVETIAK	AAELFVET[79.9663]IAK	11	2	8T(79.9663)	Q9NR33	POLE4	DNA polymerase epsilon subunit 4	0	0	0	0	0	0	0	0	0	1	1	1	0	0	0	0	0	0	0	0	0	28153302	18882662	24361426	0	0	0	0	0	0	0	0	0	28153302	18882662	24361426	unmatched	unmatched	unmatched	unmatched	unmatched	unmatched
AAFDDAIAELDTLSEESYK	AAFDDAIAELDTLS[79.9663]EESYK	19	2,3	14S(79.9663)	P62258	YWHAE	14-3-3 protein epsilon	2	2	2	2	1	2	2	2	2	1	1	0	90632448	15410919	94485864	129157264	21544270	82787368	28661316	39016612	26101672	16245714	17583468	0	48135300	8.12703e+06	51843472	70622936	29318160	43534992	15379126	21429482	14091827	22107710	23928170	0	MS/MS	MS/MS	MS/MS	MS/MS	MS/MS	MS/MS
AAFDDAIAELDTLSEESYK	AAFDDAIAELDT[79.9663]LSEESYK	19	2	12T(79.9663)	P62258	YWHAE	14-3-3 protein epsilon	0	0	0	0	0	0	0	0	0	1	0	0	0	0	0	0	0	0	0	0	0	24139940	0	0	0	0	0	0	0	0	0	0	0	0	0	0	unmatched	unmatched	unmatched	unmatched	unmatched	unmatched
AAFGISDSYVDGSSFDPQR	AAFGIS[79.9663]DSY[79.9663]VDGS[79.9663]SFDPQR	19	3	13S(79.9663),6S(79.9663),9Y(79.9663)	Q9UQ35	SRRM2	Serine/arginine repetitive matrix protein 2	0	0	0	0	0	0	1	0	0	0	0	0	0	0	0	0	0	0	72470344	0	0	0	0	0	0	0	0	0	0	0	0	0	0	0	0	0	unmatched	unmatched	unmatched	unmatched	unmatched	unmatched
AAFGISDSYVDGSSFDPQR	AAFGIS[79.9663]DS[79.9663]Y[79.9663]VDGSSFDPQR	19	3	6S(79.9663),8S(79.9663),9Y(79.9663)	Q9UQ35	SRRM2	Serine/arginine repetitive matrix protein 2	0	0	0	0	0	1	0	0	0	0	0	0	0	0	0	0	0	182091200	0	0	0	0	0	0	0	0	0	0	0	0	0	0	0	0	0	0	unmatched	unmatched	unmatched	unmatched	unmatched	MS/MS
AAFGTQAPDPGSTESLQEK	AAFGTQAPDPGS[79.9663]T[79.9663]ESLQEK	19	3	12S(79.9663),13T(79.9663)	O75385	ULK1	Serine/threonine-protein kinase ULK1	0	0	0	0	0	0	0	1	0	0	0	0	0	0	0	0	0	0	0	0	0	0	0	0	0	0	0	0	0	0	0	0	0	0	0	0	unmatched	unmatched	unmatched	unmatched	unmatched	unmatched
AAFTTPDHAPLSPQSSVASSGSEQTEEQGSSR	AAFTTPDHAPLS[79.9663]PQSSVASSGSEQTEEQGSSR	32	3	12S(79.9663)	Q5PRF9	SAMD4B	Protein Smaug homolog 2	0	0	0	0	0	0	0	1	0	0	0	0	0	0	0	0	0	0	0	2320178	0	0	0	0	0	0	0	0	0	0	0	0	0	0	0	0	unmatched	unmatched	unmatched	unmatched	unmatched	unmatched
AAGAGGSGSESDHTAPSGVGSSWRER	AAGAGGSGSESDHT[79.9663]APS[79.9663]GVGS[79.9663]SWRER	26	3	14T(79.9663),17S(79.9663),21S(79.9663)	O14640	DVL1	Segment polarity protein dishevelled homolog DVL-1	0	0	0	0	0	0	1	0	0	0	0	0	0	0	0	0	0	0	0	0	0	0	0	0	0	0	0	0	0	0	0	0	0	0	0	0	unmatched	unmatched	unmatched	unmatched	unmatched	unmatched
AAGAGGSGSESDHTAPSGVGSSWRER	AAGAGGS[79.9663]GSESDHTAPSGVGS[79.9663]S[79.9663]WRER	26	3	21S(79.9663),22S(79.9663),7S(79.9663)	O14640	DVL1	Segment polarity protein dishevelled homolog DVL-1	0	0	0	0	0	0	0	0	1	0	0	0	0	0	0	0	0	0	0	0	0	0	0	0	0	0	0	0	0	0	0	0	0	0	0	0	unmatched	unmatched	unmatched	unmatched	unmatched	unmatched
AAGAGGSGSESDHTAPSGVGSSWR	AAGAGGS[79.9663]GS[79.9663]ESDHTAPSGVGSSWR	24	3	7S(79.9663),9S(79.9663)	O14640	DVL1	Segment polarity protein dishevelled homolog DVL-1	0	0	0	0	0	0	1	1	1	0	0	0	0	0	0	0	0	0	5796520	9138930	4.73481e+06	0	0	0	0	0	0	0	0	0	5796520	9138930	4.73481e+06	0	0	0	unmatched	unmatched	unmatched	unmatched	unmatched	unmatched
AAGDSGEDSDDSDYENLIDPTEPSNSEYSHSK	AAGDS[79.9663]GEDS[79.9663]DDSDY[79.9663]ENLIDPTEPSNSEYSHSK	32	3	14Y(79.9663),5S(79.9663),9S(79.9663)	Q15018	ABRAXAS2	BRISC complex subunit Abraxas 2	0	0	0	0	0	0	0	0	0	0	1	0	0	0	0	0	0	0	0	0	0	0	49391460	0	0	0	0	0	0	0	0	0	0	0	0	0	unmatched	unmatched	unmatched	unmatched	unmatched	unmatched
AAGDSGEDSDDSDYENLIDPTEPSNSEYSHSK	AAGDS[79.9663]GEDS[79.9663]DDS[79.9663]DYENLIDPTEPSNSEYSHSK	32	3,4	12S(79.9663),5S(79.9663),9S(79.9663)	Q15018	ABRAXAS2	BRISC complex subunit Abraxas 2	0	0	0	0	0	0	5	6	5	1	1	1	0	0	0	0	0	0	43129120	55967164	45546904	51475720	50546116	32826590	0	0	0	0	0	0	43129120	51847600	40929908	51475720	50546116	32826590	unmatched	unmatched	unmatched	unmatched	unmatched	unmatched
AAGDTTVIENSDVSPETESSEK	AAGDTTVIENSDVS[79.9663]PETESSEK	22	2,3	14S(79.9663)	Q86UP2	KTN1	Kinectin	1	2	1	2	2	2	1	1	2	0	0	0	51881140	56862660	50361944	59927716	62528492	56096928	35893976	30469716	42990228	0	0	0	51881140	42183328	50361944	44188008	46349540	41612088	35893976	30469716	31840890	0	0	0	MS/MS	MS/MS	MS/MS	MS/MS	MS/MS	MS/MS
AAGGAPSPPPPVR	AAGGAPS[79.9663]PPPPVR	13	2	7S(79.9663)	Q4KMP7	TBC1D10B	TBC1 domain family member 10B	2	2	2	2	2	1	1	1	1	0	0	0	84924208	156044720	131664264	28831304	31655634	34628864	0	0	0	0	0	0	84924208	156044720	131664264	28831304	31655634	34628864	0	0	0	0	0	0	MS/MS	MS/MS	MS/MS	MS/MS	MS/MS	MS/MS
AAGMSSPGAQSHPEELPR	AAGMS[79.9663]SPGAQSHPEELPR	18	3	5S(79.9663)	Q13459	MYO9B	Unconventional myosin-IXb	0	0	0	0	0	0	1	0	0	0	0	0	0	0	0	0	0	0	12296831	0	0	0	0	0	0	0	0	0	0	0	0	0	0	0	0	0	unmatched	unmatched	unmatched	unmatched	unmatched	unmatched
AAGMSSPGAQSHPEELPR	AAGM[15.9949]SS[79.9663]PGAQSHPEELPR	18	3	4M(15.9949),6S(79.9663)	Q13459	MYO9B	Unconventional myosin-IXb	0	0	0	0	0	0	1	1	1	0	0	0	0	0	0	0	0	0	27814664	0	28807704	0	0	0	0	0	0	0	0	0	27814664	0	28807704	0	0	0	unmatched	unmatched	unmatched	unmatched	unmatched	unmatched
AAGMSSPGAQSHPEELPR	AAGM[15.9949]S[79.9663]SPGAQSHPEELPR	18	3	4M(15.9949),5S(79.9663)	Q13459	MYO9B	Unconventional myosin-IXb	1	0	0	0	0	0	0	0	0	0	0	0	13028087	0	0	0	0	0	0	0	0	0	0	0	0	0	0	0	0	0	0	0	0	0	0	0	MS/MS	unmatched	unmatched	unmatched	unmatched	unmatched
AAGPASPPEEDPER	AAGPAS[79.9663]PPEEDPER	14	2	6S(79.9663)	Q96KM6	ZNF512B	Zinc finger protein 512B	1	1	1	0	0	0	0	0	0	0	0	0	0	0	0	0	0	0	0	0	0	0	0	0	0	0	0	0	0	0	0	0	0	0	0	0	MS/MS	MS/MS	MS/MS	unmatched	unmatched	unmatched
AAGSPSSSDQDEKLPGQDESTAGTSEQNDILK	AAGSPSSSDQDEKLPGQDES[79.9663]TAGT[79.9663]S[79.9663]EQNDILK	32	3	20S(79.9663),24T(79.9663),25S(79.9663)	Q9Y520	PRRC2C	Protein PRRC2C	0	0	1	0	0	0	0	0	0	0	0	0	0	0	0	0	0	0	0	0	0	0	0	0	0	0	0	0	0	0	0	0	0	0	0	0	unmatched	unmatched	MS/MS	unmatched	unmatched	unmatched
AAGSPSPLPAPDPAPK	AAGS[79.9663]PSPLPAPDPAPK	16	2	4S(79.9663)	Q9BZE9	ASPSCR1	Tether containing UBX domain for GLUT4	1	1	1	1	1	0	0	0	0	0	0	0	11672094	16511063	14158609	17600370	16423395	0	0	0	0	0	0	0	11672094	16511063	14158609	17600370	16423395	0	0	0	0	0	0	0	MS/MS	MS/MS	MS/MS	MS/MS	MS/MS	unmatched
AAGSPSSSDQDEKLPGQDESTAGTSEQNDILK	AAGS[79.9663]PSS[79.9663]SDQDEKLPGQDESTAGTSEQNDILK	32	3	4S(79.9663),7S(79.9663)	Q9Y520	PRRC2C	Protein PRRC2C	0	0	1	0	0	0	0	1	0	0	0	0	0	0	15458269	0	0	0	0	0	0	0	0	0	0	0	0	0	0	0	0	0	0	0	0	0	unmatched	unmatched	MS/MS	unmatched	unmatched	unmatched
AAGSPSSSDQDEKLPGQDESTAGTSEQNDILK	AAGS[79.9663]PS[79.9663]SSDQDEKLPGQDESTAGTSEQNDILK	32	3	4S(79.9663),6S(79.9663)	Q9Y520	PRRC2C	Protein PRRC2C	1	1	0	1	1	1	0	1	1	2	1	1	13521326	13052804	0	27347484	24239826	33905228	0	0	0	43883968	45531436	42745216	13521326	13052804	0	27347484	24239826	33905228	0	0	0	43883968	45531436	42745216	MS/MS	MS/MS	unmatched	MS/MS	MS/MS	MS/MS
AAHDESPGNNVVDISVPPTTDGQK	AAHDES[79.9663]PGNNVVDISVPPTTDGQK	24	3	6S(79.9663)	Q15907	RAB11B	Ras-related protein Rab-11B	0	0	0	0	0	0	1	3	3	0	0	0	0	0	0	0	0	0	11161324	16433442	10098940	0	0	0	0	0	0	0	0	0	11161324	16433442	10098940	0	0	0	unmatched	unmatched	unmatched	unmatched	unmatched	unmatched
AAHTEDINACTLTTSPR	AAHTEDINAC[57.0215]TLTTS[79.9663]PR	17	3	10C(57.0215),15S(79.9663)	P04049	RAF1	RAF proto-oncogene serine/threonine-protein kinase	0	0	0	0	0	1	0	0	0	0	0	0	0	0	0	0	0	30761782	0	0	0	0	0	0	0	0	0	0	0	0	0	0	0	0	0	0	unmatched	unmatched	unmatched	unmatched	unmatched	MS/MS
AAHTEDINACTLTTSPR	AAHTEDINAC[57.0215]TLTT[79.9663]SPR	17	3	10C(57.0215),14T(79.9663)	P04049	RAF1	RAF proto-oncogene serine/threonine-protein kinase	1	1	1	1	1	0	1	1	1	0	0	0	34737404	35651424	40828812	27614404	0	0	31660174	34737396	32816094	0	0	0	34737404	35651424	40828812	27614404	0	0	31660174	34737396	32816094	0	0	0	MS/MS	MS/MS	MS/MS	MS/MS	MS/MS	unmatched
AAHTEDINACTLTTSPR	AAHTEDINAC[57.0215]TLT[79.9663]TSPR	17	3	10C(57.0215),13T(79.9663)	P04049	RAF1	RAF proto-oncogene serine/threonine-protein kinase	0	0	0	0	0	0	0	0	0	1	0	0	0	0	0	0	0	0	0	0	0	20313344	0	0	0	0	0	0	0	0	0	0	0	0	0	0	unmatched	unmatched	unmatched	unmatched	unmatched	unmatched
AAHVPENSDTEQDVLTVK	AAHVPENS[79.9663]DTEQDVLTVK	18	2,3	8S(79.9663)	Q9H2Y7	ZNF106	Zinc finger protein 106	2	1	1	1	1	1	2	1	1	0	1	0	77048552	95563728	95667072	39751216	32408584	19451688	94854264	95794048	83436872	0	34083784	0	77048552	95563728	95667072	39751216	32408584	19451688	91291856	95794048	83436872	0	34083784	0	MS/MS	MS/MS	MS/MS	MS/MS	MS/MS	MS/MS
AAHVPENSDTEQDVLTVK	AAHVPENS[79.9663]DT[79.9663]EQDVLTVK	18	3	10T(79.9663),8S(79.9663)	Q9H2Y7	ZNF106	Zinc finger protein 106	1	1	2	0	0	1	0	0	0	1	1	1	51638736	57401632	59309964	0	0	47911788	0	0	0	128387720	164657168	83219688	51638736	57401632	59309964	0	0	47911788	0	0	0	128387720	164657168	83219688	MS/MS	MS/MS	MS/MS	unmatched	unmatched	MS/MS
AAIELPSLEVLSDQEEDREQCGVK	AAIELPSLEVLS[79.9663]DQEEDREQC[57.0215]GVK	24	3	12S(79.9663),21C(57.0215)	Q9BQI3	EIF2AK1	Eukaryotic translation initiation factor 2-alpha kinase 1	0	0	1	0	0	0	0	0	0	0	0	0	0	0	11560659	0	0	0	0	0	0	0	0	0	0	0	0	0	0	0	0	0	0	0	0	0	unmatched	unmatched	MS/MS	unmatched	unmatched	unmatched
AAKLSEGSQPAEEEEDQETPSR	AAKLS[79.9663]EGS[79.9663]QPAEEEEDQETPSR	22	3	5S(79.9663),8S(79.9663)	Q9UKV3	ACIN1	Apoptotic chromatin condensation inducer in the nucleus	1	1	1	1	1	1	0	0	0	1	1	1	94580864	88906088	85103704	52834884	41682768	36692252	0	0	0	307598464	319047232	235254832	94580864	88906088	85103704	52834884	41682768	36692252	0	0	0	307598464	319047232	235254832	MS/MS	MS/MS	MS/MS	MS/MS	MS/MS	MS/MS
AALAPAKESPR	AALAPAKES[79.9663]PR	11	2	9S(79.9663)	Q13428	TCOF1	Treacle protein	0	0	0	0	0	0	1	1	1	0	0	0	0	0	0	0	0	0	970097	1444468	1.38585e+06	0	0	0	0	0	0	0	0	0	970097	1444468	1.38585e+06	0	0	0	unmatched	unmatched	unmatched	unmatched	unmatched	unmatched
AALAPAKESPRK	AALAPAKES[79.9663]PRK	12	3	9S(79.9663)	Q13428	TCOF1	Treacle protein	2	2	2	0	0	0	1	1	1	0	0	0	12423533	9949159	11670266	0	0	0	4.06434e+06	2797092	3.55212e+06	0	0	0	12423533	9949159	11670266	0	0	0	4.06434e+06	2797092	3.55212e+06	0	0	0	MS/MS	MS/MS	MS/MS	unmatched	unmatched	unmatched
AALDEAQGVGLDSTGYYDQEIYGGSDSR	AALDEAQGVGLDSTGYYDQEIYGGS[79.9663]DSR	28	3	25S(79.9663)	O75533	SF3B1	Splicing factor 3B subunit 1	0	0	1	0	0	0	0	0	0	0	0	0	0	0	0	0	0	0	0	0	0	0	0	0	0	0	0	0	0	0	0	0	0	0	0	0	unmatched	unmatched	MS/MS	unmatched	unmatched	unmatched
AALDGGVASAASPESK	AALDGGVASAAS[79.9663]PESK	16	2	12S(79.9663)	Q9Y4K1	CRYBG1	Beta/gamma crystallin domain-containing protein 1	1	1	1	1	0	0	0	0	0	1	1	1	81272672	92291656	68060840	36111092	0	0	0	0	0	27813076	20701706	38625260	81272672	92291656	68060840	36111092	0	0	0	0	0	27813076	20701706	38625260	MS/MS	MS/MS	MS/MS	MS/MS	unmatched	unmatched
AALDGGVASAASPESKPSPGTK	AALDGGVASAAS[79.9663]PESKPS[79.9663]PGTK	22	2,3	12S(79.9663),18S(79.9663)	Q9Y4K1	CRYBG1	Beta/gamma crystallin domain-containing protein 1	1	1	1	1	1	1	1	2	1	1	0	1	81225616	93535128	106108512	171814080	182357760	194498560	97486592	75711568	6.94334e+06	140911376	0	149622896	81225616	93535128	106108512	171814080	182357760	194498560	97486592	75711568	0	140911376	0	149622896	MS/MS	MS/MS	MS/MS	MS/MS	MS/MS	MS/MS
AALDGGVASAASPESK	AALDGGVAS[79.9663]AASPESK	16	2	9S(79.9663)	Q9Y4K1	CRYBG1	Beta/gamma crystallin domain-containing protein 1	0	0	0	0	0	1	0	0	0	0	0	0	0	0	0	0	0	40489660	0	0	0	0	0	0	0	0	0	0	0	0	0	0	0	0	0	0	unmatched	unmatched	unmatched	unmatched	unmatched	MS/MS
AALDGGVASAASPESKPSPGTK	AALDGGVAS[79.9663]AASPESKPS[79.9663]PGTK	22	3	18S(79.9663),9S(79.9663)	Q9Y4K1	CRYBG1	Beta/gamma crystallin domain-containing protein 1	0	0	0	0	0	0	0	0	0	0	1	0	0	0	0	0	0	0	0	0	0	0	178760592	0	0	0	0	0	0	0	0	0	0	0	0	0	unmatched	unmatched	unmatched	unmatched	unmatched	unmatched
AALGLQDSDDEDAAVDIDEQIESMFNSK	AALGLQDS[79.9663]DDEDAAVDIDEQIESMFNSK	28	3	8S(79.9663)	Q7L014	DDX46	Probable ATP-dependent RNA helicase DDX46	0	0	0	0	0	0	2	2	2	0	0	0	0	0	0	0	0	0	7.9367e+06	5082241	7477861	0	0	0	0	0	0	0	0	0	7.9367e+06	5082241	7477861	0	0	0	unmatched	unmatched	unmatched	unmatched	unmatched	unmatched
AALGLQDSDDEDAAVDIDEQIESMFNSK	AALGLQDS[79.9663]DDEDAAVDIDEQIESM[15.9949]FNSK	28	3	24M(15.9949),8S(79.9663)	Q7L014	DDX46	Probable ATP-dependent RNA helicase DDX46	3	1	2	2	1	1	2	5	2	1	1	0	27837748	12872104	55910644	55077508	14402285	10833321	82958944	121987792	91836728	26064674	21358008	0	27837748	12872104	55910644	55077508	14402285	10833321	82958944	121987792	91836728	26064674	21358008	0	MS/MS	MS/MS	MS/MS	MS/MS	MS/MS	MS/MS
AALIPGGLSDGQFYSPPESEAGSEEAEEK	AALIPGGLSDGQFYS[79.9663]PPES[79.9663]EAGS[79.9663]EEAEEK	29	3	15S(79.9663),19S(79.9663),23S(79.9663)	O95772	STARD3NL	STARD3 N-terminal-like protein	0	0	0	0	0	0	1	1	0	1	0	0	0	0	0	0	0	0	90589528	93260032	0	72241232	0	0	0	0	0	0	0	0	90589528	93260032	0	72241232	0	0	unmatched	unmatched	unmatched	unmatched	unmatched	unmatched
AALIPGGLSDGQFYSPPESEAGSEEAEEK	AALIPGGLSDGQFY[79.9663]SPPES[79.9663]EAGS[79.9663]EEAEEK	29	3	14Y(79.9663),19S(79.9663),23S(79.9663)	O95772	STARD3NL	STARD3 N-terminal-like protein	0	0	0	0	0	0	0	0	1	0	0	0	0	0	0	0	0	0	0	0	91742144	0	0	0	0	0	0	0	0	0	0	0	0	0	0	0	unmatched	unmatched	unmatched	unmatched	unmatched	unmatched
AALIPGGLSDGQFYSPPESEAGSEEAEEK	AALIPGGLS[79.9663]DGQFYSPPES[79.9663]EAGSEEAEEK	29	3	19S(79.9663),9S(79.9663)	O95772	STARD3NL	STARD3 N-terminal-like protein	1	0	1	1	0	0	0	1	1	0	0	0	2.17273e+06	0	548290	0	0	0	0	0	3554121	0	0	0	2.17273e+06	0	548290	0	0	0	0	0	3554121	0	0	0	MS/MS	unmatched	MS/MS	MS/MS	unmatched	unmatched
AALIPGGLSDGQFYSPPESEAGSEEAEEK	AALIPGGLS[79.9663]DGQFYSPPES[79.9663]EAGS[79.9663]EEAEEK	29	3,4	19S(79.9663),23S(79.9663),9S(79.9663)	O95772	STARD3NL	STARD3 N-terminal-like protein	2	1	0	1	0	0	2	1	2	0	1	0	12699851	7822631	0	17241804	0	0	3.48498e+06	1.50512e+06	95333360	0	55760932	0	13202798	8132427	0	17924624	0	0	2.16457e+06	5709075	54698900	0	57969208	0	MS/MS	MS/MS	unmatched	MS/MS	unmatched	unmatched
AALIPGGLSDGQFYSPPESEAGSEEAEEK	AALIPGGLS[79.9663]DGQFY[79.9663]SPPESEAGSEEAEEK	29	3	14Y(79.9663),9S(79.9663)	O95772	STARD3NL	STARD3 N-terminal-like protein	1	0	0	0	0	0	1	0	0	0	0	0	1.48031e+06	0	0	0	0	0	4.50845e+06	0	0	0	0	0	1.48031e+06	0	0	0	0	0	4.50845e+06	0	0	0	0	0	MS/MS	unmatched	unmatched	unmatched	unmatched	unmatched
AALLAQYADVTDEEDEADEK	AALLAQYADVT[79.9663]DEEDEADEK	20	2,3	11T(79.9663)	Q96MW1	CCDC43	Coiled-coil domain-containing protein 43	3	3	2	3	2	2	2	2	2	2	3	2	238835264	290368032	263448896	202250736	125086368	212811488	95024232	118266520	97461712	74446552	67625136	75076328	151070096	180892704	178415920	127771016	80720472	136980384	62123012	76891968	63850276	49379340	44397160	50614656	MS/MS	MS/MS	MS/MS	MS/MS	MS/MS	MS/MS
AALLAQYADVTDEEDEADEKDDSGATTMNIGSDK	AALLAQYADVT[79.9663]DEEDEADEKDDSGATTMNIGSDK	34	3	11T(79.9663)	Q96MW1	CCDC43	Coiled-coil domain-containing protein 43	1	0	1	0	1	1	0	0	0	0	1	0	12309010	0	18201958	0	7.02343e+06	6225063	0	0	0	0	0	0	12309010	0	18201958	0	7.02343e+06	6225063	0	0	0	0	0	0	MS/MS	unmatched	MS/MS	unmatched	MS/MS	MS/MS
AALLAQYADVTDEEDEADEKDDSGATTMNIGSDK	AALLAQYADVT[79.9663]DEEDEADEKDDSGATTM[15.9949]NIGSDK	34	3	11T(79.9663),28M(15.9949)	Q96MW1	CCDC43	Coiled-coil domain-containing protein 43	0	1	1	1	0	0	0	0	0	0	0	0	0	3.08915e+06	0	9697337	0	0	0	0	0	0	0	0	0	3.08915e+06	0	9697337	0	0	0	0	0	0	0	0	unmatched	MS/MS	MS/MS	MS/MS	unmatched	unmatched
AALLAQYADVTDEEDEADEKDDSGATTMNIGSDK	AALLAQY[79.9663]ADVTDEEDEADEKDDSGATTMNIGSDK	34	3	7Y(79.9663)	Q96MW1	CCDC43	Coiled-coil domain-containing protein 43	0	0	0	0	0	1	0	0	0	0	0	0	0	0	0	0	0	6648440	0	0	0	0	0	0	0	0	0	0	0	0	0	0	0	0	0	0	unmatched	unmatched	unmatched	unmatched	unmatched	MS/MS
AALQTAPESADDSPSQLSK	AALQTAPESADDS[79.9663]PSQLSK	19	2	13S(79.9663)	O43524	FOXO3	Forkhead box protein O3	0	1	1	1	0	1	0	0	0	0	0	0	0	16606876	14628803	10331590	0	10388853	0	0	0	0	0	0	0	16606876	14628803	10331590	0	10388853	0	0	0	0	0	0	unmatched	MS/MS	MS/MS	MS/MS	unmatched	MS/MS
AALQTAPESADDSPSQLSK	AALQTAPES[79.9663]ADDSPSQLSK	19	2	9S(79.9663)	O43524	FOXO3	Forkhead box protein O3	0	0	0	0	0	0	1	1	1	0	0	0	0	0	0	0	0	0	0	0	7.3986e+06	0	0	0	0	0	0	0	0	0	0	0	0	0	0	0	unmatched	unmatched	unmatched	unmatched	unmatched	unmatched
AALQTAPESADDSPSQLSK	AALQTAPES[79.9663]ADDS[79.9663]PSQLSK	19	2,3	13S(79.9663),9S(79.9663)	O43524	FOXO3	Forkhead box protein O3	1	1	1	1	2	2	1	3	1	1	1	1	6.50445e+06	8833796	7.43294e+06	11247438	42844472	24570478	7.08951e+06	5542674	6.73046e+06	23396632	22445030	23067118	7.9044e+06	10735084	9032729	13668212	18219110	4456938	8615382	6735618	8179049	28432264	27275850	28031828	MS/MS	MS/MS	MS/MS	MS/MS	MS/MS	MS/MS
AAMYDIISSPSK	AAMYDIISS[79.9663]PSK	12	2	9S(79.9663)	Q6KC79	NIPBL	Nipped-B-like protein	1	1	2	0	1	1	1	1	1	0	0	0	30895876	21066124	36557184	0	96806296	99138888	27366278	28313970	27277132	0	0	0	30895876	21066124	36557184	0	96806296	99138888	27366278	28313970	27277132	0	0	0	MS/MS	MS/MS	MS/MS	unmatched	MS/MS	MS/MS
AAMAPGGSGSGGGVNPFLSDSDEDDDEVAATEER	AAM[15.9949]APGGS[79.9663]GS[79.9663]GGGVNPFLS[79.9663]DSDEDDDEVAATEER	34	3	10S(79.9663),19S(79.9663),3M(15.9949),8S(79.9663)	Q9P260	RELCH	RAB11-binding protein RELCH	1	1	0	0	1	1	0	0	0	1	2	0	1.68559e+06	4774389	0	0	3345501	0	0	0	0	6592215	91558656	0	1.68559e+06	4774389	0	0	3345501	0	0	0	0	6592215	91558656	0	MS/MS	MS/MS	unmatched	unmatched	MS/MS	MS/MS
AAMYDIISSPSK	AAM[15.9949]YDIISS[79.9663]PSK	12	2	3M(15.9949),9S(79.9663)	Q6KC79	NIPBL	Nipped-B-like protein	1	1	1	2	1	2	1	1	2	0	0	0	54208400	57751984	28961664	179611680	47026620	69642384	87080672	93894088	99022952	0	0	0	54208400	57751984	28961664	179611680	47026620	69642384	87080672	93894088	99022952	0	0	0	MS/MS	MS/MS	MS/MS	MS/MS	MS/MS	MS/MS
AAMYDIISSPSK	AAM[15.9949]YDIIS[79.9663]SPSK	12	2	3M(15.9949),8S(79.9663)	Q6KC79	NIPBL	Nipped-B-like protein	0	0	0	0	0	1	0	0	0	0	0	0	0	0	0	0	0	69307424	0	0	0	0	0	0	0	0	0	0	0	0	0	0	0	0	0	0	unmatched	unmatched	unmatched	unmatched	unmatched	MS/MS
AAPEASSPPASPLQHLLPGK	AAPEAS[79.9663]SPPAS[79.9663]PLQHLLPGK	20	2,3	11S(79.9663),6S(79.9663)	Q96TA1	NIBAN2	Protein Niban 2	1	2	1	2	0	0	2	1	1	0	0	0	111520584	99208480	70766000	100434736	0	0	46637704	43533096	85375912	0	0	0	111520584	97185352	70766000	100434736	0	0	46637704	43533096	85375912	0	0	0	MS/MS	MS/MS	MS/MS	MS/MS	unmatched	unmatched
AAPEASSPPASPLQHLLPGK	AAPEAS[79.9663]S[79.9663]PPASPLQHLLPGK	20	2,3	6S(79.9663),7S(79.9663)	Q96TA1	NIBAN2	Protein Niban 2	2	1	1	1	1	1	0	0	0	0	0	0	1.52026e+06	0	0	0	0	0	0	0	0	0	0	0	0	0	0	0	0	0	0	0	0	0	0	0	MS/MS	MS/MS	MS/MS	MS/MS	MS/MS	MS/MS
AAPEEHDSPTEASQPIVEEEETK	AAPEEHDS[79.9663]PT[79.9663]EASQPIVEEEETK	23	3	10T(79.9663),8S(79.9663)	Q9H0S4	DDX47	Probable ATP-dependent RNA helicase DDX47	0	1	1	0	0	0	0	0	0	0	0	0	0	0	0	0	0	0	0	0	0	0	0	0	0	0	0	0	0	0	0	0	0	0	0	0	unmatched	MS/MS	MS/MS	unmatched	unmatched	unmatched
AAPPPPALTPDSQTVDSSCKTPEVSFLPEEATEEAGVR	AAPPPPALTPDSQTVDS[79.9663]S[79.9663]C[57.0215]KTPEVSFLPEEATEEAGVR	38	4	17S(79.9663),18S(79.9663),19C(57.0215)	Q9H7N4	SCAF1	Splicing factor, arginine/serine-rich 19	0	0	1	0	0	0	0	0	0	0	0	0	0	0	48981164	0	0	0	0	0	0	0	0	0	0	0	0	0	0	0	0	0	0	0	0	0	unmatched	unmatched	MS/MS	unmatched	unmatched	unmatched
AAPPPPALTPDSQTVDSSCK	AAPPPPALT[79.9663]PDSQTVDSSC[57.0215]K	20	2,3	19C(57.0215),9T(79.9663)	Q9H7N4	SCAF1	Splicing factor, arginine/serine-rich 19	2	2	1	0	1	0	1	1	1	0	0	0	25743180	26911766	26103080	0	16512409	0	14551933	0	18126646	0	0	0	25743180	22881466	26103080	0	16512409	0	14551933	0	18126646	0	0	0	MS/MS	MS/MS	MS/MS	unmatched	MS/MS	unmatched
AAPPPPALTPDSQTVDSSCK	AAPPPPALT[79.9663]PDS[79.9663]QTVDSSC[57.0215]K	20	3	12S(79.9663),19C(57.0215),9T(79.9663)	Q9H7N4	SCAF1	Splicing factor, arginine/serine-rich 19	1	1	1	2	2	1	2	1	2	0	0	0	19941992	21063414	32685156	38422604	41388852	71347016	42790924	41458284	47377340	0	0	0	19941992	21063414	32685156	38422604	41388852	71347016	42790924	41458284	47377340	0	0	0	MS/MS	MS/MS	MS/MS	MS/MS	MS/MS	MS/MS
AAPPPPALTPDSQTVDSSCKTPEVSFLPEEATEEAGVR	AAPPPPALT[79.9663]PDS[79.9663]QTVDSSC[57.0215]KTPEVSFLPEEATEEAGVR	38	4	12S(79.9663),19C(57.0215),9T(79.9663)	Q9H7N4	SCAF1	Splicing factor, arginine/serine-rich 19	1	2	0	0	0	0	1	2	0	0	0	0	0	44265076	0	0	0	0	0	6.58078e+06	0	0	0	0	0	44265076	0	0	0	0	0	6.58078e+06	0	0	0	0	MS/MS	MS/MS	unmatched	unmatched	unmatched	unmatched
AAPPPPALTPDSQTVDSSCKTPEVSFLPEEATEEAGVR	AAPPPPALT[79.9663]PDS[79.9663]QT[79.9663]VDSSC[57.0215]KTPEVSFLPEEATEEAGVR	38	4	12S(79.9663),14T(79.9663),19C(57.0215),9T(79.9663)	Q9H7N4	SCAF1	Splicing factor, arginine/serine-rich 19	2	3	4	0	0	0	0	1	1	0	0	0	2.21732e+06	7.98959e+06	21414976	0	0	0	0	8878038	8535665	0	0	0	2.21732e+06	7.98959e+06	21414976	0	0	0	0	8878038	8535665	0	0	0	MS/MS	MS/MS	MS/MS	unmatched	unmatched	unmatched
AAPSSEGDSCDGVEATEGPGSADTEEPK	AAPSSEGDS[79.9663]C[57.0215]DGVEATEGPGSADTEEPK	28	3	10C(57.0215),9S(79.9663)	P39880	CUX1	Homeobox protein cut-like 1	1	1	1	0	0	1	1	1	1	0	0	0	21955552	23209648	25176694	0	0	0	27936134	23765856	21707328	0	0	0	21955552	23209648	25176694	0	0	0	27936134	23765856	21707328	0	0	0	MS/MS	MS/MS	MS/MS	unmatched	unmatched	MS/MS
AAPSTAPAEATPPKPGEAEAPPK	AAPSTAPAEAT[79.9663]PPKPGEAEAPPK	23	3	11T(79.9663)	O95817	BAG3	BAG family molecular chaperone regulator 3	1	1	1	0	0	0	0	0	1	0	0	0	170255328	159318176	144788320	0	0	0	0	0	35383192	0	0	0	170255328	159318176	144788320	0	0	0	0	0	35383192	0	0	0	MS/MS	MS/MS	MS/MS	unmatched	unmatched	unmatched
AAPSSEGDSCDGVEATEGPGSADTEEPK	AAPS[79.9663]SEGDSC[57.0215]DGVEATEGPGSADTEEPK	28	3	10C(57.0215),4S(79.9663)	P39880	CUX1	Homeobox protein cut-like 1	0	1	0	0	1	0	0	0	0	0	0	1	0	26250140	0	0	15860053	0	0	0	0	0	0	0	0	26250140	0	0	15860053	0	0	0	0	0	0	0	unmatched	MS/MS	unmatched	unmatched	MS/MS	unmatched
AAPSSEGDSCDGVEATEGPGSADTEEPK	AAPS[79.9663]SEGDS[79.9663]C[57.0215]DGVEATEGPGSADTEEPK	28	3	10C(57.0215),4S(79.9663),9S(79.9663)	P39880	CUX1	Homeobox protein cut-like 1	0	0	0	0	0	0	0	0	1	0	0	0	0	0	0	0	0	0	0	0	10196610	0	0	0	0	0	0	0	0	0	0	0	0	0	0	0	unmatched	unmatched	unmatched	unmatched	unmatched	unmatched
AAPSSEGDSCDGVEATEGPGSADTEEPK	AAPS[79.9663]S[79.9663]EGDSC[57.0215]DGVEATEGPGSADTEEPK	28	3	10C(57.0215),4S(79.9663),5S(79.9663)	P39880	CUX1	Homeobox protein cut-like 1	0	0	0	1	1	1	0	1	0	0	0	1	0	0	0	0	7.08788e+06	14422258	0	4932605	0	0	0	44752352	0	0	0	0	7.08788e+06	14422258	0	4932605	0	0	0	44752352	unmatched	unmatched	unmatched	MS/MS	MS/MS	MS/MS
AAQQDSDSDGEALGGNPMVAGFQDDVDLEDQPR	AAQQDS[79.9663]DS[79.9663]DGEALGGNPMVAGFQDDVDLEDQPR	33	3	6S(79.9663),8S(79.9663)	Q3YEC7	RABL6	Rab-like protein 6	1	0	1	0	0	0	0	1	1	0	0	0	0	0	0	0	0	0	0	21336092	16941682	0	0	0	0	0	0	0	0	0	0	21336092	16941682	0	0	0	MS/MS	unmatched	MS/MS	unmatched	unmatched	unmatched
AAQQDSDSDGEALGGNPMVAGFQDDVDLEDQPR	AAQQDS[79.9663]DS[79.9663]DGEALGGNPM[15.9949]VAGFQDDVDLEDQPR	33	3	18M(15.9949),6S(79.9663),8S(79.9663)	Q3YEC7	RABL6	Rab-like protein 6	0	0	0	2	0	0	2	3	2	0	0	0	0	0	0	7.37427e+06	0	0	15880165	17335246	13211612	0	0	0	0	0	0	7.37427e+06	0	0	15880165	17335246	13211612	0	0	0	unmatched	unmatched	unmatched	MS/MS	unmatched	unmatched
AASADSTTEGTPADGFTVLSTK	AASADS[79.9663]TTEGTPADGFTVLSTK	22	3	6S(79.9663)	O75367	MACROH2A1	Core histone macro-H2A.1	1	1	1	0	0	0	0	0	0	0	0	0	4.92361e+06	6641048	9864073	0	0	0	0	0	0	0	0	0	4.92361e+06	6641048	9864073	0	0	0	0	0	0	0	0	0	MS/MS	MS/MS	MS/MS	unmatched	unmatched	unmatched
AASDPLLSSVSPAVSK	AASDPLLSSVS[79.9663]PAVS[79.9663]K	16	2	11S(79.9663),15S(79.9663)	P19532	TFE3	Transcription factor E3	1	1	1	1	0	1	1	1	1	1	0	0	70745000	17986414	49697880	88590144	0	167130448	17789458	37644920	51478320	55844320	0	0	70745000	17986414	49697880	88590144	0	167130448	17789458	37644920	51478320	55844320	0	0	MS/MS	MS/MS	MS/MS	MS/MS	unmatched	MS/MS
AASDPLLSSVSPAVSK	AASDPLLSS[79.9663]VSPAVS[79.9663]K	16	2	15S(79.9663),9S(79.9663)	P19532	TFE3	Transcription factor E3	0	0	0	0	1	0	0	0	0	0	0	0	0	0	0	0	15498337	0	0	0	0	0	0	0	0	0	0	0	0	0	0	0	0	0	0	0	unmatched	unmatched	unmatched	unmatched	MS/MS	unmatched
AASDPLLSSVSPAVSK	AASDPLLS[79.9663]SVSPAVS[79.9663]K	16	2,3	15S(79.9663),8S(79.9663)	P19532	TFE3	Transcription factor E3	0	0	0	0	0	0	1	0	1	0	0	1	0	0	0	0	0	0	1.44057e+06	0	1894497	0	0	67205600	0	0	0	0	0	0	1.44057e+06	0	1894497	0	0	0	unmatched	unmatched	unmatched	unmatched	unmatched	unmatched
AASIENVLQDSSPEHCGR	AASIENVLQDSS[79.9663]PEHC[57.0215]GR	18	3	12S(79.9663),16C(57.0215)	O60291	MGRN1	E3 ubiquitin-protein ligase MGRN1	1	0	1	0	0	0	1	1	1	0	0	0	21438742	0	32631044	0	0	0	26881282	27025064	25207014	0	0	0	21438742	0	32631044	0	0	0	26881282	27025064	25207014	0	0	0	MS/MS	unmatched	MS/MS	unmatched	unmatched	unmatched
AASIENVLQDSSPEHCGR	AASIENVLQDS[79.9663]SPEHC[57.0215]GR	18	3	11S(79.9663),16C(57.0215)	O60291	MGRN1	E3 ubiquitin-protein ligase MGRN1	0	1	0	0	1	0	0	0	0	0	0	0	0	30613320	0	0	25907608	0	0	0	0	0	0	0	0	30613320	0	0	25907608	0	0	0	0	0	0	0	unmatched	MS/MS	unmatched	unmatched	MS/MS	unmatched
AASIENVLQDSSPEHCGR	AASIENVLQDS[79.9663]S[79.9663]PEHC[57.0215]GR	18	3	11S(79.9663),12S(79.9663),16C(57.0215)	O60291	MGRN1	E3 ubiquitin-protein ligase MGRN1	1	1	1	0	0	0	1	1	1	0	1	0	17628340	10749782	12345427	0	0	0	18494806	12987391	10296966	0	20841208	0	17628340	10749782	12345427	0	0	0	18494806	12987391	10296966	0	20841208	0	MS/MS	MS/MS	MS/MS	unmatched	unmatched	unmatched
AASPVLQEDIDIEGVQSEGQDNGAEDSGDTEDELRR	AASPVLQEDIDIEGVQSEGQDNGAEDS[79.9663]GDT[79.9663]EDELRR	36	4	27S(79.9663),30T(79.9663)	P18887	XRCC1	DNA repair protein XRCC1	0	2	0	0	0	0	1	1	0	0	0	0	0	0	0	0	0	0	9961440	13493991	0	0	0	0	0	0	0	0	0	0	9961440	13493991	0	0	0	0	unmatched	MS/MS	unmatched	unmatched	unmatched	unmatched
AASPVLQEDIDIEGVQSEGQDNGAEDSGDTEDELRR	AASPVLQEDIDIEGVQS[79.9663]EGQDNGAEDS[79.9663]GDTEDELRR	36	4	17S(79.9663),27S(79.9663)	P18887	XRCC1	DNA repair protein XRCC1	0	0	1	0	0	0	0	0	0	0	0	0	0	0	0	0	0	0	0	0	0	0	0	0	0	0	0	0	0	0	0	0	0	0	0	0	unmatched	unmatched	MS/MS	unmatched	unmatched	unmatched
AASSLNLSNGETESVK	AASSLNLSNGET[79.9663]ESVK	16	2	12T(79.9663)	O95819	MAP4K4	Mitogen-activated protein kinase kinase kinase kinase 4	0	1	0	0	0	0	0	0	0	0	0	0	0	28650014	0	0	0	0	0	0	0	0	0	0	0	0	0	0	0	0	0	0	0	0	0	0	unmatched	MS/MS	unmatched	unmatched	unmatched	unmatched
AASSLNLSNGETESVK	AASSLNLS[79.9663]NGETESVK	16	2	8S(79.9663)	O95819	MAP4K4	Mitogen-activated protein kinase kinase kinase kinase 4	2	3	3	2	2	3	3	3	3	1	3	0	25378248	22589362	17389336	18607998	23011282	26390850	18290882	25103356	22235854	12718767	11552492	0	25378248	22589362	17389336	18607998	23011282	26390850	18290882	25103356	22235854	12718767	11552492	0	MS/MS	MS/MS	MS/MS	MS/MS	MS/MS	MS/MS
AASSPSNPAALPVASDSSPMGSK	AASSPS[79.9663]NPAALPVASDS[79.9663]SPM[15.9949]GSK	23	3	17S(79.9663),20M(15.9949),6S(79.9663)	Q7Z5J4	RAI1	Retinoic acid-induced protein 1	0	0	0	0	1	1	0	0	0	0	0	0	0	0	0	0	31697886	29748440	0	0	0	0	0	0	0	0	0	0	31697886	29748440	0	0	0	0	0	0	unmatched	unmatched	unmatched	unmatched	MS/MS	MS/MS
AASSDQLRDNSPPPAFKPEPPK	AASS[79.9663]DQLRDNS[79.9663]PPPAFKPEPPK	22	3	11S(79.9663),4S(79.9663)	Q9UDY2	TJP2	Tight junction protein ZO-2	1	0	0	0	0	0	0	0	0	0	0	0	0	0	0	0	0	0	0	0	0	0	0	0	0	0	0	0	0	0	0	0	0	0	0	0	MS/MS	unmatched	unmatched	unmatched	unmatched	unmatched
AASAATAAPTATPAAQESGTIPK	AAS[79.9663]AAT[79.9663]AAPTATPAAQESGTIPK	23	3	3S(79.9663),6T(79.9663)	O00116	AGPS	Alkyldihydroxyacetonephosphate synthase, peroxisomal	0	0	0	0	0	0	0	0	1	0	0	1	0	0	0	0	0	0	0	0	13577455	0	0	21723694	0	0	0	0	0	0	0	0	13577455	0	0	21723694	unmatched	unmatched	unmatched	unmatched	unmatched	unmatched
AASADSTTEGTPADGFTVLSTK	AAS[79.9663]ADSTTEGTPADGFTVLSTK	22	3	3S(79.9663)	O75367	MACROH2A1	Core histone macro-H2A.1	0	0	0	1	0	0	0	0	0	0	0	0	0	0	0	9566941	0	0	0	0	0	0	0	0	0	0	0	0	0	0	0	0	0	0	0	0	unmatched	unmatched	unmatched	MS/MS	unmatched	unmatched
AASADSTTEGTPADGFTVLSTK	AAS[79.9663]ADS[79.9663]TTEGTPADGFTVLSTK	22	2,3	3S(79.9663),6S(79.9663)	O75367	MACROH2A1	Core histone macro-H2A.1	2	3	2	2	2	2	2	2	2	2	2	2	43560344	44222224	44909400	56866784	111195712	62238288	19431906	13039691	15370459	67123824	53904368	84182304	27164512	26789192	26972438	35813328	68305832	38882848	11586289	7.88758e+06	9035780	40646684	33120308	52601856	MS/MS	MS/MS	MS/MS	MS/MS	MS/MS	MS/MS
AASDPLLSSVSPAVSK	AAS[79.9663]DPLLSSVS[79.9663]PAVSK	16	2	11S(79.9663),3S(79.9663)	P19532	TFE3	Transcription factor E3	0	1	1	0	0	0	0	0	1	0	0	1	0	6.90358e+06	6721813	0	0	0	0	0	3.40183e+06	0	0	23143774	0	6.90358e+06	6721813	0	0	0	0	0	3.40183e+06	0	0	23143774	unmatched	MS/MS	MS/MS	unmatched	unmatched	unmatched
AASDPLLSSVSPAVSK	AAS[79.9663]DPLLSS[79.9663]VSPAVSK	16	2	3S(79.9663),9S(79.9663)	P19532	TFE3	Transcription factor E3	0	0	0	1	1	0	0	0	0	1	0	0	0	0	0	16158261	15981204	0	0	0	0	19527624	0	0	0	0	0	16158261	15981204	0	0	0	0	19527624	0	0	unmatched	unmatched	unmatched	MS/MS	MS/MS	unmatched
AASDPLLSSVSPAVSK	AAS[79.9663]DPLLS[79.9663]SVSPAVS[79.9663]K	16	2	15S(79.9663),3S(79.9663),8S(79.9663)	P19532	TFE3	Transcription factor E3	0	0	0	0	0	0	0	1	0	0	0	0	0	0	0	0	0	0	0	2.76055e+06	0	0	0	0	0	0	0	0	0	0	0	0	0	0	0	0	unmatched	unmatched	unmatched	unmatched	unmatched	unmatched
AASDTERDGLAPEK	AAS[79.9663]DTERDGLAPEK	14	2,3	3S(79.9663)	Q7L4I2	RSRC2	Arginine/serine-rich coiled-coil protein 2	2	2	2	0	0	0	0	0	0	0	0	0	25578960	31547270	35254340	0	0	0	0	0	0	0	0	0	14395070	17799694	19938770	0	0	0	0	0	0	0	0	0	MS/MS	MS/MS	MS/MS	unmatched	unmatched	unmatched
AASDTERDGLAPEK	AAS[79.9663]DT[79.9663]ERDGLAPEK	14	3	3S(79.9663),5T(79.9663)	Q7L4I2	RSRC2	Arginine/serine-rich coiled-coil protein 2	0	1	0	0	0	0	0	0	0	0	0	0	0	17672412	0	0	0	0	0	0	0	0	0	0	0	0	0	0	0	0	0	0	0	0	0	0	unmatched	MS/MS	unmatched	unmatched	unmatched	unmatched
AASEELLEK	AAS[79.9663]EELLEK	9	2	3S(79.9663)	Q6ZV73	FGD6	FYVE, RhoGEF and PH domain-containing protein 6	1	1	2	0	0	0	1	1	1	0	0	0	27045748	29255132	30521890	0	0	0	17410144	18909398	17976926	0	0	0	27045748	29255132	30521890	0	0	0	17410144	18909398	17976926	0	0	0	MS/MS	MS/MS	MS/MS	unmatched	unmatched	unmatched
AASIFGGAK	AAS[79.9663]IFGGAK	9	2	3S(79.9663)	P23588	EIF4B	Eukaryotic translation initiation factor 4B	0	1	0	0	0	0	0	0	0	0	0	0	0	2.12434e+06	0	0	0	0	0	0	0	0	0	0	0	0	0	0	0	0	0	0	0	0	0	0	unmatched	MS/MS	unmatched	unmatched	unmatched	unmatched
AASLDSVATSR	AAS[79.9663]LDSVATSR	11	2	3S(79.9663)	Q9Y2J4	AMOTL2	Angiomotin-like protein 2	1	0	1	0	0	0	0	0	0	0	0	0	13412346	0	16753868	0	0	0	0	0	0	0	0	0	13412346	0	16753868	0	0	0	0	0	0	0	0	0	MS/MS	unmatched	MS/MS	unmatched	unmatched	unmatched
AASPESASSTPESLQAR	AAS[79.9663]PESASSTPESLQAR	17	2	3S(79.9663)	Q96BT3	CENPT	Centromere protein T	0	0	0	0	0	0	0	0	1	0	0	0	0	0	0	0	0	0	0	0	0	0	0	0	0	0	0	0	0	0	0	0	0	0	0	0	unmatched	unmatched	unmatched	unmatched	unmatched	unmatched
AASPPASASDLIEQQQK	AAS[79.9663]PPASASDLIEQQQK	17	2,3	3S(79.9663)	Q5VSL9	STRIP1	Striatin-interacting protein 1	5	4	4	5	4	4	4	3	4	1	1	0	169506176	208214048	245930592	116630384	210672592	153596816	93438496	94432592	115188992	13360920	12456767	0	89122856	110290624	128689488	62809816	108506752	80918000	49496528	49695796	60135508	14388126	13414460	0	MS/MS	MS/MS	MS/MS	MS/MS	MS/MS	MS/MS
AASPVLLSSNSQK	AAS[79.9663]PVLLSSNSQK	13	2	3S(79.9663)	P41970	ELK3	ETS domain-containing protein Elk-3	1	1	1	0	0	0	0	1	0	0	0	0	25807578	27684918	24210280	0	0	0	0	17847420	0	0	0	0	25807578	27684918	24210280	0	0	0	0	17847420	0	0	0	0	MS/MS	MS/MS	MS/MS	unmatched	unmatched	unmatched
AASPVLQEDIDIEGVQSEGQDNGAEDSGDTEDELRR	AAS[79.9663]PVLQEDIDIEGVQSEGQDNGAEDSGDTEDELRR	36	4	3S(79.9663)	P18887	XRCC1	DNA repair protein XRCC1	0	0	1	0	0	0	0	0	0	0	0	0	0	0	0	0	0	0	0	0	0	0	0	0	0	0	0	0	0	0	0	0	0	0	0	0	unmatched	unmatched	MS/MS	unmatched	unmatched	unmatched
AASPVLQEDIDIEGVQSEGQDNGAEDSGDTEDELRR	AAS[79.9663]PVLQEDIDIEGVQSEGQDNGAEDSGDT[79.9663]EDELRR	36	4	30T(79.9663),3S(79.9663)	P18887	XRCC1	DNA repair protein XRCC1	0	0	0	0	0	0	0	1	0	0	0	0	0	0	0	0	0	0	0	13322314	0	0	0	0	0	0	0	0	0	0	0	0	0	0	0	0	unmatched	unmatched	unmatched	unmatched	unmatched	unmatched
AASPVLQEDIDIEGVQSEGQDNGAEDSGDTEDELRR	AAS[79.9663]PVLQEDIDIEGVQSEGQDNGAEDS[79.9663]GDTEDELRR	36	4	27S(79.9663),3S(79.9663)	P18887	XRCC1	DNA repair protein XRCC1	0	1	0	0	0	0	0	1	2	0	0	0	0	2.04143e+06	0	0	0	0	0	2.25939e+06	1.70227e+06	0	0	0	0	2.04143e+06	0	0	0	0	0	2.25939e+06	1.70227e+06	0	0	0	unmatched	MS/MS	unmatched	unmatched	unmatched	unmatched
AASPVLQEDIDIEGVQSEGQDNGAEDSGDTEDELRR	AAS[79.9663]PVLQEDIDIEGVQSEGQDNGAEDS[79.9663]GDT[79.9663]EDELRR	36	4	27S(79.9663),30T(79.9663),3S(79.9663)	P18887	XRCC1	DNA repair protein XRCC1	1	1	0	0	0	0	4	2	2	0	2	0	0	0	0	0	0	0	11677992	17625076	14890308	0	13088328	0	0	0	0	0	0	0	11677992	17625076	14890308	0	13088328	0	MS/MS	MS/MS	unmatched	unmatched	unmatched	unmatched
AASPVLQEDIDIEGVQSEGQDNGAEDSGDTEDELRR	AAS[79.9663]PVLQEDIDIEGVQS[79.9663]EGQDNGAEDS[79.9663]GDTEDELRR	36	4	17S(79.9663),27S(79.9663),3S(79.9663)	P18887	XRCC1	DNA repair protein XRCC1	1	0	0	0	0	0	0	0	0	1	0	0	0	0	0	0	0	0	0	0	0	0	0	0	0	0	0	0	0	0	0	0	0	0	0	0	MS/MS	unmatched	unmatched	unmatched	unmatched	unmatched
AASPYSQRPASPTAIR	AAS[79.9663]PYSQRPAS[79.9663]PTAIR	16	3	11S(79.9663),3S(79.9663)	Q99569	PKP4	Plakophilin-4	0	0	0	1	1	0	0	0	1	0	0	0	0	0	0	48445988	41900828	0	0	0	0	0	0	0	0	0	0	48445988	41900828	0	0	0	0	0	0	0	unmatched	unmatched	unmatched	MS/MS	MS/MS	unmatched
AASPYSQRPASPTAIR	AAS[79.9663]PYS[79.9663]QRPASPTAIR	16	3	3S(79.9663),6S(79.9663)	Q99569	PKP4	Plakophilin-4	0	0	0	0	0	0	0	0	0	1	0	0	0	0	0	0	0	0	0	0	0	29796996	0	0	0	0	0	0	0	0	0	0	0	0	0	0	unmatched	unmatched	unmatched	unmatched	unmatched	unmatched
AASSDQLRDNSPPPAFKPEPPK	AAS[79.9663]SDQLRDNS[79.9663]PPPAFKPEPPK	22	3,4	11S(79.9663),3S(79.9663)	Q9UDY2	TJP2	Tight junction protein ZO-2	3	4	4	2	1	2	2	2	2	0	1	0	682717060	666491840	622727740	357951392	211587936	327670144	321384736	255655168	284666272	0	251294624	0	601316420	589953220	551097020	357951392	211587936	327670144	321384736	255655168	284666272	0	251294624	0	MS/MS	MS/MS	MS/MS	MS/MS	MS/MS	MS/MS
AASSLNLSNGETESVK	AAS[79.9663]SLNLSNGETESVK	16	2	3S(79.9663)	O95819	MAP4K4	Mitogen-activated protein kinase kinase kinase kinase 4	2	2	1	1	0	1	2	2	2	0	0	0	21387546	15507262	0	5.94457e+06	0	0	14721409	15292115	15054112	0	0	0	21387546	15507262	0	5.94457e+06	0	0	14721409	15292115	15054112	0	0	0	MS/MS	MS/MS	MS/MS	MS/MS	unmatched	MS/MS
AASSPSNPAALPVASDSSPMGSK	AAS[79.9663]SPSNPAALPVASDSS[79.9663]PM[15.9949]GSK	23	3	18S(79.9663),20M(15.9949),3S(79.9663)	Q7Z5J4	RAI1	Retinoic acid-induced protein 1	0	0	0	1	0	0	0	0	0	0	0	0	0	0	0	64357032	0	0	0	0	0	0	0	0	0	0	0	0	0	0	0	0	0	0	0	0	unmatched	unmatched	unmatched	MS/MS	unmatched	unmatched
AASSDQLRDNSPPPAFKPEPPK	AAS[79.9663]S[79.9663]DQLRDNSPPPAFKPEPPK	22	3	3S(79.9663),4S(79.9663)	Q9UDY2	TJP2	Tight junction protein ZO-2	0	0	0	0	1	1	0	0	0	1	0	1	0	0	0	0	0	157251088	0	0	0	279856544	0	139388544	0	0	0	0	0	157251088	0	0	0	279856544	0	139388544	unmatched	unmatched	unmatched	unmatched	MS/MS	MS/MS
AASSPSNPAALPVASDSSPMGSK	AAS[79.9663]S[79.9663]PSNPAALPVASDSSPMGSK	23	2,3	3S(79.9663),4S(79.9663)	Q7Z5J4	RAI1	Retinoic acid-induced protein 1	0	0	1	0	0	1	0	0	1	0	0	0	0	0	10554792	0	0	31726674	0	0	0	0	0	0	0	0	10554792	0	0	31726674	0	0	0	0	0	0	unmatched	unmatched	MS/MS	unmatched	unmatched	MS/MS
AASSPSNPAALPVASDSSPMGSK	AAS[79.9663]S[79.9663]PSNPAALPVASDSSPM[15.9949]GSK	23	2,3	20M(15.9949),3S(79.9663),4S(79.9663)	Q7Z5J4	RAI1	Retinoic acid-induced protein 1	0	1	0	1	1	0	0	1	0	0	0	1	0	9174637	0	8391218	28123820	0	0	11009856	0	0	0	31536968	0	9174637	0	0	28123820	0	0	11009856	0	0	0	31536968	unmatched	MS/MS	unmatched	MS/MS	MS/MS	unmatched
AATEQEPLEGTEQTLDAEEEQEESEEAACGSK	AATEQEPLEGTEQTLDAEEEQEES[79.9663]EEAAC[57.0215]GSK	32	3	24S(79.9663),29C(57.0215)	Q9ULW3	ABT1	Activator of basal transcription 1	0	0	0	1	2	2	1	2	1	0	0	0	0	0	0	9567574	14726528	11800525	7725909	10925490	6.63332e+06	0	0	0	0	0	0	9567574	14726528	11800525	7725909	10925490	6.63332e+06	0	0	0	unmatched	unmatched	unmatched	MS/MS	MS/MS	MS/MS
AATEQEPLEGTEQTLDAEEEQEESEEAACGSK	AATEQEPLEGT[79.9663]EQTLDAEEEQEESEEAAC[57.0215]GSK	32	3	11T(79.9663),29C(57.0215)	Q9ULW3	ABT1	Activator of basal transcription 1	0	1	0	0	0	0	0	0	0	1	0	0	0	15776591	0	0	0	0	0	0	0	6.68655e+06	0	0	0	15776591	0	0	0	0	0	0	0	6.68655e+06	0	0	unmatched	MS/MS	unmatched	unmatched	unmatched	unmatched
AAVGQESPGGLEAGNAK	AAVGQES[79.9663]PGGLEAGNAK	17	2,3	7S(79.9663)	Q29RF7	PDS5A	Sister chromatid cohesion protein PDS5 homolog A	2	2	2	2	1	2	5	2	5	1	1	1	0	141186048	122546328	143223488	127125752	34852804	143806608	11780721	113928184	33545422	38410608	37173752	0	109886392	92896088	117103912	111555576	29304310	105017200	95308792	93824136	29436828	33706132	32620766	MS/MS	MS/MS	MS/MS	MS/MS	MS/MS	MS/MS
AAVQELSSSILAGEDPEER	AAVQELSSS[79.9663]ILAGEDPEER	19	2,3	9S(79.9663)	P49768	PSEN1	Presenilin-1	1	2	2	2	1	1	2	2	2	0	0	1	23644306	63888648	83452648	95598656	28147068	31014826	41139384	41046092	37148180	0	0	13572784	39628384	38016640	49111176	56316756	25308254	51981540	23989544	23866346	21234642	0	0	12203881	MS/MS	MS/MS	MS/MS	MS/MS	MS/MS	MS/MS
AAVQELSSSILAGEDPEER	AAVQELSS[79.9663]SILAGEDPEER	19	2,3	8S(79.9663)	P49768	PSEN1	Presenilin-1	2	0	0	2	2	0	0	1	1	1	1	0	31891592	0	0	53797708	49546520	0	0	6.57372e+06	4.73196e+06	14253579	15378104	0	37853060	0	0	22961744	20536122	0	0	7.80253e+06	5.61651e+06	16917988	18252720	0	MS/MS	unmatched	unmatched	MS/MS	MS/MS	unmatched
AAVQELSSSILAGEDPEER	AAVQELSS[79.9663]S[79.9663]ILAGEDPEER	19	2,3	8S(79.9663),9S(79.9663)	P49768	PSEN1	Presenilin-1	2	1	2	2	1	2	2	2	2	2	2	0	28508920	26748946	46273848	93703768	31606044	118174328	50522056	53922560	39938896	89007424	77936576	0	21001200	24304908	31759338	44013540	90688328	83827488	35403964	39009728	27374778	66408964	56170372	0	MS/MS	MS/MS	MS/MS	MS/MS	MS/MS	MS/MS
AAVQELSSSILAGEDPEER	AAVQELS[79.9663]SSILAGEDPEER	19	3	7S(79.9663)	P49768	PSEN1	Presenilin-1	0	0	0	0	0	2	0	0	0	0	0	0	0	0	0	0	0	60229268	0	0	0	0	0	0	0	0	0	0	0	0	0	0	0	0	0	0	unmatched	unmatched	unmatched	unmatched	unmatched	MS/MS
AAVQELSSSILAGEDPEER	AAVQELS[79.9663]SS[79.9663]ILAGEDPEER	19	2	7S(79.9663),9S(79.9663)	P49768	PSEN1	Presenilin-1	0	0	0	0	0	1	0	0	0	0	0	0	0	0	0	0	0	11918134	0	0	0	0	0	0	0	0	0	0	0	0	0	0	0	0	0	0	unmatched	unmatched	unmatched	unmatched	unmatched	MS/MS
AAVQELSSSILAGEDPEER	AAVQELS[79.9663]S[79.9663]SILAGEDPEER	19	2,3	7S(79.9663),8S(79.9663)	P49768	PSEN1	Presenilin-1	0	1	1	2	3	1	1	1	1	0	0	1	0	10236708	5949939	26177356	104414456	16810090	7111501	7.60821e+06	5884901	0	0	23948830	0	25878164	5.27208e+06	16984882	61034700	14894979	6301314	6.74143e+06	5214456	0	0	60542096	unmatched	MS/MS	MS/MS	MS/MS	MS/MS	MS/MS
AAYGDLSSEEEEENEPESLGVVYK	AAYGDLS[79.9663]S[79.9663]EEEEENEPESLGVVYK	24	3	7S(79.9663),8S(79.9663)	O15541	RNF113A	E3 ubiquitin-protein ligase RNF113A	2	4	2	2	1	2	4	4	4	4	3	2	99703712	82188176	123861808	116734544	131088304	75255880	424709664	488495488	456886176	583990340	545766660	479640672	99703712	82188176	123861808	116734544	131088304	75255880	424709664	488495488	456886176	583990340	545766660	479640672	MS/MS	MS/MS	MS/MS	MS/MS	MS/MS	MS/MS
AAYGDLSSEEEEENEPESLGVVYK	AAY[79.9663]GDLS[79.9663]SEEEEENEPESLGVVYK	24	3	3Y(79.9663),7S(79.9663)	O15541	RNF113A	E3 ubiquitin-protein ligase RNF113A	0	1	0	1	0	1	1	1	0	1	1	0	0	0	0	0	0	21661148	5682526	0	0	19774384	0	0	0	0	0	0	0	21661148	5682526	0	0	19774384	0	0	unmatched	MS/MS	unmatched	MS/MS	unmatched	MS/MS
ACASPSAQVEGSPVAGSDGSQPAVK	AC[57.0215]ASPSAQVEGS[79.9663]PVAGSDGSQPAVK	25	3	12S(79.9663),2C(57.0215)	Q9UFC0	LRWD1	Leucine-rich repeat and WD repeat-containing protein 1	1	1	1	2	1	0	1	1	1	0	1	0	35669944	47589344	37303404	15324746	14888699	0	31490210	31082388	31664992	0	16812392	0	35669944	47589344	37303404	15324746	14888699	0	31490210	31082388	31664992	0	16812392	0	MS/MS	MS/MS	MS/MS	MS/MS	MS/MS	unmatched
ACASPSAQVEGSPVAGSDGSQPAVK	AC[57.0215]AS[79.9663]PSAQVEGSPVAGSDGSQPAVK	25	2,3	2C(57.0215),4S(79.9663)	Q9UFC0	LRWD1	Leucine-rich repeat and WD repeat-containing protein 1	2	1	1	1	1	1	1	2	2	0	0	0	70219544	87529864	73780080	29293112	57062688	67655592	62580072	59267896	65010060	0	0	0	70219544	87529864	73780080	29293112	57062688	67655592	62580072	59267896	65010060	0	0	0	MS/MS	MS/MS	MS/MS	MS/MS	MS/MS	MS/MS
ACASPSAQVEGSPVAGSDGSQPAVK	AC[57.0215]AS[79.9663]PSAQVEGS[79.9663]PVAGSDGSQPAVK	25	3	12S(79.9663),2C(57.0215),4S(79.9663)	Q9UFC0	LRWD1	Leucine-rich repeat and WD repeat-containing protein 1	1	0	0	0	1	0	0	0	0	0	0	0	64796500	0	0	0	0	0	0	0	0	0	0	0	0	0	0	0	0	0	0	0	0	0	0	0	MS/MS	unmatched	unmatched	unmatched	MS/MS	unmatched
ACPDSLGSPAPSHAYHGGVL	AC[57.0215]PDS[79.9663]LGSPAPS[79.9663]HAYHGGVL	20	3	12S(79.9663),2C(57.0215),5S(79.9663)	Q5XXA6	ANO1	Anoctamin-1	0	0	0	0	0	0	0	0	1	0	0	0	0	0	0	0	0	0	0	0	0	0	0	0	0	0	0	0	0	0	0	0	0	0	0	0	unmatched	unmatched	unmatched	unmatched	unmatched	unmatched
ACPDSLGSPAPSHAYHGGVL	AC[57.0215]PDS[79.9663]LGS[79.9663]PAPSHAYHGGVL	20	3	2C(57.0215),5S(79.9663),8S(79.9663)	Q5XXA6	ANO1	Anoctamin-1	0	0	0	0	0	0	0	1	0	0	0	0	0	0	0	0	0	0	0	0	0	0	0	0	0	0	0	0	0	0	0	0	0	0	0	0	unmatched	unmatched	unmatched	unmatched	unmatched	unmatched
ADAASSLTVDVTPPTAK	ADAASSLTVDVT[79.9663]PPTAK	17	2,3	12T(79.9663)	Q9H8Y8	GORASP2	Golgi reassembly-stacking protein 2	1	3	1	1	0	2	0	1	1	0	0	0	26281178	38134724	40721184	12668975	0	23709116	0	6668521	5.34494e+06	0	0	0	26281178	31855148	40721184	12668975	0	23709116	0	6668521	5.34494e+06	0	0	0	MS/MS	MS/MS	MS/MS	MS/MS	unmatched	MS/MS
ADADPSPTSPPTAR	ADADPSPTS[79.9663]PPTAR	14	2	9S(79.9663)	Q9NWZ5	UCKL1	Uridine-cytidine kinase-like 1	0	1	1	0	0	0	0	0	1	0	0	0	0	5.94355e+06	10156140	0	0	0	0	0	0	0	0	0	0	5.94355e+06	10156140	0	0	0	0	0	0	0	0	0	unmatched	MS/MS	MS/MS	unmatched	unmatched	unmatched
ADADPSPTSPPTAR	ADADPSPT[79.9663]SPPTAR	14	2	8T(79.9663)	Q9NWZ5	UCKL1	Uridine-cytidine kinase-like 1	1	0	0	0	0	0	1	1	0	0	0	0	4750259	0	0	0	0	0	2.70251e+06	0	0	0	0	0	4750259	0	0	0	0	0	2.70251e+06	0	0	0	0	0	MS/MS	unmatched	unmatched	unmatched	unmatched	unmatched
ADALQAGASQFETSAAK	ADALQAGASQFETS[79.9663]AAK	17	2,3	14S(79.9663)	P63027	VAMP2	Vesicle-associated membrane protein 2	0	2	1	0	0	0	0	1	1	0	0	0	0	7.66552e+06	0	0	0	0	0	0	5.18235e+06	0	0	0	0	7.66552e+06	0	0	0	0	0	0	5.18235e+06	0	0	0	unmatched	MS/MS	MS/MS	unmatched	unmatched	unmatched
ADALQAGASQFETSAAK	ADALQAGASQFET[79.9663]SAAK	17	2,3	13T(79.9663)	P63027	VAMP2	Vesicle-associated membrane protein 2	1	0	3	1	1	2	1	1	1	0	0	0	0	0	0	10322353	12614811	10041402	3.32162e+06	4.34332e+06	2.2876e+06	0	0	0	0	0	0	10322353	12614811	10041402	3.32162e+06	4.34332e+06	0	0	0	0	MS/MS	unmatched	MS/MS	MS/MS	MS/MS	MS/MS
ADAPDAGAQSDSELPSYHQNDVSLDR	ADAPDAGAQSDSELPS[79.9663]YHQNDVSLDR	26	3	16S(79.9663)	Q92538	GBF1	Golgi-specific brefeldin A-resistance guanine nucleotide exchange factor 1	0	0	1	0	0	0	0	1	0	0	0	0	0	0	0	0	0	0	0	0	0	0	0	0	0	0	0	0	0	0	0	0	0	0	0	0	unmatched	unmatched	MS/MS	unmatched	unmatched	unmatched
ADAPDAGAQSDSELPSYHQNDVSLDR	ADAPDAGAQS[79.9663]DSELPSYHQNDVSLDR	26	3	10S(79.9663)	Q92538	GBF1	Golgi-specific brefeldin A-resistance guanine nucleotide exchange factor 1	2	2	2	3	3	2	3	2	3	2	1	2	272655424	241402832	274543264	233399232	296153824	167372256	270351392	258715840	238690112	226789920	195519376	236692128	272655424	241402832	274543264	233399232	296153824	167372256	270351392	258715840	238690112	226789920	195519376	236692128	MS/MS	MS/MS	MS/MS	MS/MS	MS/MS	MS/MS
ADAPDAGAQSDSELPSYHQNDVSLDR	ADAPDAGAQS[79.9663]DSELPSYHQNDVS[79.9663]LDR	26	3	10S(79.9663),23S(79.9663)	Q92538	GBF1	Golgi-specific brefeldin A-resistance guanine nucleotide exchange factor 1	0	0	0	1	0	0	0	0	0	0	0	0	0	0	0	23235516	0	0	0	0	0	0	0	0	0	0	0	0	0	0	0	0	0	0	0	0	unmatched	unmatched	unmatched	MS/MS	unmatched	unmatched
ADDADEFGYSR	ADDADEFGYS[79.9663]R	11	2	10S(79.9663)	Q7KZF4	SND1	Staphylococcal nuclease domain-containing protein 1	1	1	0	0	0	0	0	0	1	0	0	0	6.36884e+06	7462276	0	0	0	0	0	0	3732653	0	0	0	6.36884e+06	7462276	0	0	0	0	0	0	3732653	0	0	0	MS/MS	MS/MS	unmatched	unmatched	unmatched	unmatched
ADDADEFGYSR	ADDADEFGY[79.9663]SR	11	2	9Y(79.9663)	Q7KZF4	SND1	Staphylococcal nuclease domain-containing protein 1	0	0	1	1	1	1	1	1	0	1	0	0	0	0	5.78046e+06	8936278	7.61969e+06	6.51203e+06	3.71491e+06	5.09362e+06	0	0	0	0	0	0	5.78046e+06	8936278	7.61969e+06	6.51203e+06	3.71491e+06	5.09362e+06	0	0	0	0	unmatched	unmatched	MS/MS	MS/MS	MS/MS	MS/MS
ADDFPVRDDPSDVTDEDEGPAEPPPPPK	ADDFPVRDDPS[79.9663]DVT[79.9663]DEDEGPAEPPPPPK	28	3	11S(79.9663),14T(79.9663)	Q3YEC7	RABL6	Rab-like protein 6	2	1	3	2	2	3	2	2	3	2	3	3	90380584	91807448	92775536	19063234	16594728	166327952	166001824	172615104	159033568	227808384	227864752	99525792	90380584	91807448	92775536	19063234	16594728	166327952	166001824	172615104	159033568	227808384	227864752	99525792	MS/MS	MS/MS	MS/MS	MS/MS	MS/MS	MS/MS
ADDLLPLGDQTQDGDFGSR	ADDLLPLGDQT[79.9663]QDGDFGSR	19	2,3	11T(79.9663)	O43290	SART1	U4/U6.U5 tri-snRNP-associated protein 1	2	2	2	2	2	2	1	1	2	0	0	1	20287476	15116855	10561200	26044942	25351188	21344848	6.78462e+06	9012715	11264046	0	0	11408021	13018624	9709937	6.78087e+06	16697872	16220847	13703389	6.78462e+06	9012715	7199021	0	0	11408021	MS/MS	MS/MS	MS/MS	MS/MS	MS/MS	MS/MS
ADEASELACPTPK	ADEASELAC[57.0215]PT[79.9663]PK	13	2	11T(79.9663),9C(57.0215)	P49327	FASN	Fatty acid synthase	1	2	2	1	1	1	1	1	1	0	0	0	117084264	136772864	125882416	56238984	76662288	82315224	81053272	89484728	91739184	0	0	0	117084264	136772864	125882416	56238984	76662288	82315224	81053272	89484728	91739184	0	0	0	MS/MS	MS/MS	MS/MS	MS/MS	MS/MS	MS/MS
ADEFADQSPGNLSSSSLR	ADEFADQSPGNLS[79.9663]S[79.9663]SSLR	18	3	13S(79.9663),14S(79.9663)	Q6PGQ7	BORA	Protein aurora borealis	0	0	0	0	0	0	0	0	0	0	0	1	0	0	0	0	0	0	0	0	0	0	0	16581813	0	0	0	0	0	0	0	0	0	0	0	0	unmatched	unmatched	unmatched	unmatched	unmatched	unmatched
ADEFADQSPGNLSSSSLRR	ADEFADQSPGNLS[79.9663]S[79.9663]SSLRR	19	3	13S(79.9663),14S(79.9663)	Q6PGQ7	BORA	Protein aurora borealis	0	0	0	1	0	0	1	0	0	0	0	0	0	0	0	12257696	0	0	6.21279e+06	0	0	0	0	0	0	0	0	12257696	0	0	6.21279e+06	0	0	0	0	0	unmatched	unmatched	unmatched	MS/MS	unmatched	unmatched
ADEICIAGSPLTPR	ADEIC[57.0215]IAGS[79.9663]PLT[79.9663]PR	14	2	12T(79.9663),5C(57.0215),9S(79.9663)	Q08999	RBL2	Retinoblastoma-like protein 2	0	1	1	1	1	2	0	1	1	1	1	1	0	12582982	33303802	44409116	0	73893896	0	87431312	34590388	65223368	90829920	174964800	0	12582982	33303802	44409116	0	73893896	0	87431312	34590388	65223368	90829920	174964800	unmatched	MS/MS	MS/MS	MS/MS	MS/MS	MS/MS
ADEPSSEESDLEIDK	ADEPSSEES[79.9663]DLEIDK	15	2	9S(79.9663)	P50502	ST13	Hsc70-interacting protein	2	2	1	2	2	1	2	2	2	1	2	1	403800672	442794720	397466048	355209408	354236672	326965216	286673504	234332400	315408352	217624128	226949504	245866864	403800672	442794720	397466048	355209408	354236672	326965216	286673504	234332400	315408352	217624128	226949504	245866864	MS/MS	MS/MS	MS/MS	MS/MS	MS/MS	MS/MS
ADEPSSEESDLEIDK	ADEPSS[79.9663]EESDLEIDK	15	2	6S(79.9663)	P50502	ST13	Hsc70-interacting protein	1	1	1	1	1	2	1	1	1	0	1	1	65218204	74523168	64231612	0	0	102723248	36989724	33554104	39013204	0	49384180	259021840	65218204	74523168	64231612	0	0	102723248	36989724	33554104	39013204	0	49384180	259021840	MS/MS	MS/MS	MS/MS	MS/MS	MS/MS	MS/MS
ADEPSSEESDLEIDK	ADEPSS[79.9663]EES[79.9663]DLEIDK	15	2	6S(79.9663),9S(79.9663)	P50502	ST13	Hsc70-interacting protein	2	3	4	2	2	3	3	4	4	2	2	2	1558117250	1653471620	1659744130	2255208450	487290528	3096467200	1601275260	1703592700	1823372420	2818399230	3146918660	3359371260	1558117250	1653471620	1659744130	2255208450	487290528	3096467200	1601275260	1703592700	1823372420	2818399230	3146918660	3359371260	MS/MS	MS/MS	MS/MS	MS/MS	MS/MS	MS/MS
ADEPSSEESDLEIDK	ADEPS[79.9663]SEESDLEIDK	15	2	5S(79.9663)	P50502	ST13	Hsc70-interacting protein	0	0	0	0	0	0	0	0	0	1	0	1	0	0	0	0	0	0	0	0	0	0	0	36145556	0	0	0	0	0	0	0	0	0	0	0	0	unmatched	unmatched	unmatched	unmatched	unmatched	unmatched
ADEPSSEESDLEIDK	ADEPS[79.9663]SEES[79.9663]DLEIDK	15	2,3	5S(79.9663),9S(79.9663)	P50502	ST13	Hsc70-interacting protein	3	1	1	1	0	2	2	3	1	0	1	2	1558117250	5.47471e+06	10638923	2258222080	0	0	2.5262e+06	11436326	3444120	0	0	24414208	1920538240	6748143	13113556	2783488770	0	0	985829	3.3896e+06	4245229	0	0	30092998	MS/MS	MS/MS	MS/MS	MS/MS	unmatched	MS/MS
ADEPSSEESDLEIDK	ADEPS[79.9663]S[79.9663]EESDLEIDK	15	2,3	5S(79.9663),6S(79.9663)	P50502	ST13	Hsc70-interacting protein	2	3	3	3	5	3	2	1	1	5	3	3	0	0	10159510	0	17072536	165295376	0	76651040	0	2837537790	15795918	234894336	0	0	0	0	17072536	165295376	0	76651040	0	2837537790	15795918	234894336	MS/MS	MS/MS	MS/MS	MS/MS	MS/MS	MS/MS
ADEPSSEESDLEIDK	ADEPS[79.9663]S[79.9663]EES[79.9663]DLEIDK	15	2,3	5S(79.9663),6S(79.9663),9S(79.9663)	P50502	ST13	Hsc70-interacting protein	8	8	7	6	6	7	14	13	14	11	14	12	227170976	399995328	346530688	52944972	189834640	144322592	3085080830	2685507840	3300764930	2294973440	1987134720	1590629500	227170976	399995328	346530688	52944972	189834640	144322592	3087428350	2648716290	3303171840	2294973440	1987134720	1590629500	MS/MS	MS/MS	MS/MS	MS/MS	MS/MS	MS/MS
ADFSPFGNSQGPSR	ADFS[79.9663]PFGNSQGPSR	14	2	4S(79.9663)	Q9H2M9	RAB3GAP2	Rab3 GTPase-activating protein non-catalytic subunit	1	0	1	0	0	1	1	0	0	0	0	0	7728969	0	6838995	0	0	8964569	5.24984e+06	0	0	0	0	0	7728969	0	6838995	0	0	8964569	5.24984e+06	0	0	0	0	0	MS/MS	unmatched	MS/MS	unmatched	unmatched	MS/MS
ADGATSDDLDLHDDR	ADGATS[79.9663]DDLDLHDDR	15	3	6S(79.9663)	Q07157	TJP1	Tight junction protein ZO-1	1	1	1	0	0	0	1	1	1	0	0	0	10991325	13041348	10284046	0	0	0	16468315	18694470	15867233	0	0	0	10991325	13041348	10284046	0	0	0	16468315	18694470	15867233	0	0	0	MS/MS	MS/MS	MS/MS	unmatched	unmatched	unmatched
ADGATSDDLDLHDDR	ADGAT[79.9663]SDDLDLHDDR	15	3	5T(79.9663)	Q07157	TJP1	Tight junction protein ZO-1	0	0	0	0	1	0	0	0	0	0	0	0	0	0	0	0	10425460	0	0	0	0	0	0	0	0	0	0	0	0	0	0	0	0	0	0	0	unmatched	unmatched	unmatched	unmatched	MS/MS	unmatched
ADGEDAGAESNEEAPGEPSAGSSEEAPGEPSAGSSEEAPGER	ADGEDAGAES[79.9663]NEEAPGEPSAGSSEEAPGEPSAGSSEEAPGER	42	4	10S(79.9663)	Q8N8A6	DDX51	ATP-dependent RNA helicase DDX51	1	1	0	0	1	0	1	0	0	0	0	0	34500472	42878804	0	0	8.24577e+06	0	27705766	0	0	0	0	0	34500472	42878804	0	0	8.24577e+06	0	27705766	0	0	0	0	0	MS/MS	MS/MS	unmatched	unmatched	MS/MS	unmatched
ADGGTGDSSPSPGSSLPSPLSDPR	ADGGTGDSSPS[79.9663]PGSSLPS[79.9663]PLSDPR	24	3	11S(79.9663),18S(79.9663)	Q8TD16	BICD2	Protein bicaudal D homolog 2	0	0	0	1	0	0	0	0	0	0	0	0	0	0	0	59192904	0	0	0	0	0	0	0	0	0	0	0	0	0	0	0	0	0	0	0	0	unmatched	unmatched	unmatched	MS/MS	unmatched	unmatched
ADGGTGDSSPSPGSSLPSPLSDPR	ADGGTGDS[79.9663]SPSPGSSLPS[79.9663]PLSDPR	24	2,3	18S(79.9663),8S(79.9663)	Q8TD16	BICD2	Protein bicaudal D homolog 2	0	0	0	0	0	1	0	0	0	1	0	0	0	0	0	0	0	5027720	0	0	0	19806022	0	0	0	0	0	0	0	0	0	0	0	0	0	0	unmatched	unmatched	unmatched	unmatched	unmatched	MS/MS
ADGGTGDSSPSPGSSLPSPLSDPR	ADGGTGDS[79.9663]S[79.9663]PSPGSSLPSPLSDPR	24	3	8S(79.9663),9S(79.9663)	Q8TD16	BICD2	Protein bicaudal D homolog 2	0	0	1	0	0	0	1	0	1	0	0	0	0	0	14591322	0	0	0	0	0	5750367	0	0	0	0	0	14591322	0	0	0	0	0	5750367	0	0	0	unmatched	unmatched	MS/MS	unmatched	unmatched	unmatched
ADGGTGDSSPSPGSSLPSPLSDPR	ADGGT[79.9663]GDS[79.9663]SPSPGSSLPSPLSDPR	24	2,3	5T(79.9663),8S(79.9663)	Q8TD16	BICD2	Protein bicaudal D homolog 2	2	0	0	0	0	0	0	1	0	0	0	0	13280804	0	0	0	0	0	0	0	0	0	0	0	0	0	0	0	0	0	0	0	0	0	0	0	MS/MS	unmatched	unmatched	unmatched	unmatched	unmatched
ADGYEPPVQESV	ADGYEPPVQES[79.9663]V	12	2	11S(79.9663)	P61247	RPS3A	40S ribosomal protein S3a	1	1	1	1	1	1	1	0	0	1	1	1	137910896	128682352	168919040	253972752	265834816	246933776	82363368	0	0	126362072	171541648	208530032	137910896	128682352	168919040	253972752	265834816	246933776	82363368	0	0	126362072	171541648	208530032	MS/MS	MS/MS	MS/MS	MS/MS	MS/MS	MS/MS
ADHRSSPNVANQPPSPGGK	ADHRS[79.9663]SPNVANQPPS[79.9663]PGGK	19	3	15S(79.9663),5S(79.9663)	P55196	AFDN	Afadin	2	3	1	0	0	0	0	0	0	1	1	0	13458688	8500506	9955030	0	0	0	0	0	0	29243646	35472676	0	13458688	8500506	9955030	0	0	0	0	0	0	29243646	35472676	0	MS/MS	MS/MS	MS/MS	unmatched	unmatched	unmatched
ADIDVSGPK	ADIDVS[79.9663]GPK	9	2	6S(79.9663)	Q09666	AHNAK	Neuroblast differentiation-associated protein AHNAK	0	0	0	0	0	0	0	0	1	0	0	0	0	0	0	0	0	0	0	0	10637958	0	0	0	0	0	0	0	0	0	0	0	0	0	0	0	unmatched	unmatched	unmatched	unmatched	unmatched	unmatched
ADLNQGIGEPQSPSR	ADLNQGIGEPQSPS[79.9663]R	15	2	14S(79.9663)	Q96C19	EFHD2	EF-hand domain-containing protein D2	0	0	0	1	1	1	0	0	1	0	0	0	0	0	0	0	0	4.98617e+06	0	0	0	0	0	0	0	0	0	0	0	0	0	0	0	0	0	0	unmatched	unmatched	unmatched	MS/MS	MS/MS	MS/MS
ADLNQGIGEPQSPSR	ADLNQGIGEPQS[79.9663]PSR	15	2,3	12S(79.9663)	Q96C19	EFHD2	EF-hand domain-containing protein D2	4	5	4	5	4	3	7	7	4	2	2	2	444748096	412485472	404192192	1100118140	1078512900	948693700	1374248190	1443604220	1424187390	207314400	199558496	283057696	359690272	309748096	333875264	977432450	879191620	948693700	1170364420	1260498180	1228586620	188049504	180019824	238350032	MS/MS	MS/MS	MS/MS	MS/MS	MS/MS	MS/MS
ADLNQGIGEPQSPSRR	ADLNQGIGEPQS[79.9663]PSRR	16	2,3	12S(79.9663)	Q96C19	EFHD2	EF-hand domain-containing protein D2	1	1	1	0	0	1	0	0	1	0	0	0	921499460	486246464	755390270	0	0	0	0	0	0	0	0	0	921499460	486246464	755390270	0	0	0	0	0	0	0	0	0	MS/MS	MS/MS	MS/MS	unmatched	unmatched	MS/MS
ADMEENEEISSDEEETNVTAQAMQSNNGR	ADMEENEEISSDEEETNVT[79.9663]AQAMQS[79.9663]NNGR	29	3	19T(79.9663),25S(79.9663)	O15397	IPO8	Importin-8	0	0	0	0	0	0	1	0	0	0	0	0	0	0	0	0	0	0	0	0	0	0	0	0	0	0	0	0	0	0	0	0	0	0	0	0	unmatched	unmatched	unmatched	unmatched	unmatched	unmatched
ADMEENEEISSDEEETNVTAQAMQSNNGR	ADMEENEEISSDEEET[79.9663]NVT[79.9663]AQAMQSNNGR	29	3	16T(79.9663),19T(79.9663)	O15397	IPO8	Importin-8	0	0	0	0	0	0	0	1	1	0	0	0	0	0	0	0	0	0	0	0	0	0	0	0	0	0	0	0	0	0	0	0	0	0	0	0	unmatched	unmatched	unmatched	unmatched	unmatched	unmatched
ADMEENEEISSDEEETNVTAQAMQSNNGR	ADMEENEEISS[79.9663]DEEET[79.9663]NVTAQAM[15.9949]QSNNGR	29	3	11S(79.9663),16T(79.9663),23M(15.9949)	O15397	IPO8	Importin-8	0	0	0	0	0	0	0	0	1	0	0	0	0	0	0	0	0	0	0	0	5.24692e+06	0	0	0	0	0	0	0	0	0	0	0	0	0	0	0	unmatched	unmatched	unmatched	unmatched	unmatched	unmatched
ADMEENEEISSDEEETNVTAQAMQSNNGR	ADMEENEEIS[79.9663]S[79.9663]DEEETNVTAQAMQSNNGR	29	3	10S(79.9663),11S(79.9663)	O15397	IPO8	Importin-8	0	1	1	0	1	2	1	2	2	0	0	0	0	0	1.81191e+06	0	0	4.01999e+06	13379852	14336700	12306165	0	0	0	0	0	1.81191e+06	0	0	4.01999e+06	13379852	14336700	12306165	0	0	0	unmatched	MS/MS	MS/MS	unmatched	MS/MS	MS/MS
ADMEENEEISSDEEETNVTAQAMQSNNGR	ADMEENEEIS[79.9663]S[79.9663]DEEETNVTAQAM[15.9949]QSNNGR	29	3	10S(79.9663),11S(79.9663),23M(15.9949)	O15397	IPO8	Importin-8	0	0	0	0	0	0	1	1	1	0	0	0	0	0	0	0	0	0	4.72725e+06	0	4744034	0	0	0	0	0	0	0	0	0	4.72725e+06	0	4744034	0	0	0	unmatched	unmatched	unmatched	unmatched	unmatched	unmatched
ADMEENEEISSDEEETNVTAQAMQSNNGR	ADM[15.9949]EENEEISSDEEET[79.9663]NVT[79.9663]AQAMQSNNGR	29	3	16T(79.9663),19T(79.9663),3M(15.9949)	O15397	IPO8	Importin-8	0	0	0	0	0	0	1	0	0	0	0	0	0	0	0	0	0	0	0	0	0	0	0	0	0	0	0	0	0	0	0	0	0	0	0	0	unmatched	unmatched	unmatched	unmatched	unmatched	unmatched
ADMEENEEISSDEEETNVTAQAMQSNNGR	ADM[15.9949]EENEEISSDEEET[79.9663]NVT[79.9663]AQAM[15.9949]QSNNGR	29	3	16T(79.9663),19T(79.9663),23M(15.9949),3M(15.9949)	O15397	IPO8	Importin-8	0	0	0	0	0	0	0	1	0	0	0	0	0	0	0	0	0	0	0	0	0	0	0	0	0	0	0	0	0	0	0	0	0	0	0	0	unmatched	unmatched	unmatched	unmatched	unmatched	unmatched
ADMEENEEISSDEEETNVTAQAMQSNNGR	ADM[15.9949]EENEEIS[79.9663]S[79.9663]DEEETNVTAQAMQSNNGR	29	3	10S(79.9663),11S(79.9663),3M(15.9949)	O15397	IPO8	Importin-8	0	0	0	0	1	0	2	3	2	0	0	0	0	0	0	0	0	0	0	16639177	7.88073e+06	0	0	0	0	0	0	0	0	0	0	16639177	7.88073e+06	0	0	0	unmatched	unmatched	unmatched	unmatched	MS/MS	unmatched
ADMEENEEISSDEEETNVTAQAMQSNNGR	ADM[15.9949]EENEEIS[79.9663]S[79.9663]DEEETNVTAQAM[15.9949]QSNNGR	29	3	10S(79.9663),11S(79.9663),23M(15.9949),3M(15.9949)	O15397	IPO8	Importin-8	0	0	0	9	0	0	2	2	1	0	0	0	0	0	0	51320596	0	0	6258297	6117413	0	0	0	0	0	0	0	51320596	0	0	6258297	6117413	0	0	0	0	unmatched	unmatched	unmatched	MS/MS	unmatched	unmatched
ADPGEDDLGGTVDIVESEPENDHGVELLDQNSSIR	ADPGEDDLGGTVDIVES[79.9663]EPENDHGVELLDQNSSIR	35	4	17S(79.9663)	P08048	ZFY	Zinc finger Y-chromosomal protein	0	0	1	0	0	0	0	0	0	0	0	0	0	0	10306642	0	0	0	0	0	0	0	0	0	0	0	0	0	0	0	0	0	0	0	0	0	unmatched	unmatched	MS/MS	unmatched	unmatched	unmatched
ADPHLEFQQFPQSP	ADPHLEFQQFPQS[79.9663]P	14	2,3	13S(79.9663)	Q96NT5	SLC46A1	Proton-coupled folate transporter	0	0	0	1	1	1	0	1	0	0	0	0	0	0	0	22014332	0	10984554	0	2718344	0	0	0	0	0	0	0	22014332	0	10984554	0	0	0	0	0	0	unmatched	unmatched	unmatched	MS/MS	MS/MS	MS/MS
ADPPYTHTIQK	ADPPYTHT[79.9663]IQK	11	3	8T(79.9663)	Q12929	EPS8	Epidermal growth factor receptor kinase substrate 8	0	0	0	0	0	0	1	0	0	0	0	0	0	0	0	0	0	0	22249126	0	0	0	0	0	0	0	0	0	0	0	0	0	0	0	0	0	unmatched	unmatched	unmatched	unmatched	unmatched	unmatched
ADQEQQDPLEYLQSDEEDDEK	ADQEQQDPLEYLQS[79.9663]DEEDDEK	21	3	14S(79.9663)	Q7RTV3	ZNF367	Zinc finger protein 367	2	1	1	1	2	2	1	1	1	1	0	0	18467814	23957458	23597238	14349837	10526877	19151428	10573708	14571706	10787211	16195160	0	0	18467814	23957458	23597238	14349837	10526877	19151428	10573708	14571706	10787211	16195160	0	0	MS/MS	MS/MS	MS/MS	MS/MS	MS/MS	MS/MS
ADQEQQDPLEYLQSDEEDDEK	ADQEQQDPLEY[79.9663]LQSDEEDDEK	21	3	11Y(79.9663)	Q7RTV3	ZNF367	Zinc finger protein 367	0	0	0	0	0	0	0	0	0	0	1	0	0	0	0	0	0	0	0	0	0	0	20733534	0	0	0	0	0	0	0	0	0	0	0	0	0	unmatched	unmatched	unmatched	unmatched	unmatched	unmatched
ADRLEGDRSEGSGQENENEDEE	ADRLEGDRS[79.9663]EGS[79.9663]GQENENEDEE	22	3	12S(79.9663),9S(79.9663)	Q58WW2	DCAF6	DDB1- and CUL4-associated factor 6	0	0	0	0	0	0	0	0	0	0	0	1	0	0	0	0	0	0	0	0	0	0	0	33002178	0	0	0	0	0	0	0	0	0	0	0	0	unmatched	unmatched	unmatched	unmatched	unmatched	unmatched
ADSEPESPLNASYVYK	ADSEPES[79.9663]PLNASYVYK	16	2	7S(79.9663)	Q5T1V6	DDX59	Probable ATP-dependent RNA helicase DDX59	0	0	0	1	0	0	0	0	0	0	0	0	0	0	0	3750999	0	0	0	0	0	0	0	0	0	0	0	0	0	0	0	0	0	0	0	0	unmatched	unmatched	unmatched	MS/MS	unmatched	unmatched
ADSGPTQPPLSLSPAPETK	ADSGPTQPPLSLS[79.9663]PAPETK	19	2,3	13S(79.9663)	O15027	SEC16A	Protein transport protein Sec16A	2	2	2	1	0	0	0	0	0	0	0	0	78013120	96039376	94300424	33079620	0	0	0	0	0	0	0	0	41136500	51604980	50353868	41429972	0	0	0	0	0	0	0	0	MS/MS	MS/MS	MS/MS	MS/MS	unmatched	unmatched
ADSDGAKPEPVAMAR	ADS[79.9663]DGAKPEPVAMAR	15	3	3S(79.9663)	Q7Z4V5	HDGFL2	Hepatoma-derived growth factor-related protein 2	1	1	1	0	0	1	1	1	2	0	0	0	49106100	50172872	43560676	0	0	0	59372588	54369348	69265048	0	0	0	49106100	50172872	43560676	0	0	0	59372588	54369348	69265048	0	0	0	MS/MS	MS/MS	MS/MS	unmatched	unmatched	MS/MS
ADSDGAKPEPVAMAR	ADS[79.9663]DGAKPEPVAM[15.9949]AR	15	3	13M(15.9949),3S(79.9663)	Q7Z4V5	HDGFL2	Hepatoma-derived growth factor-related protein 2	1	1	1	1	1	1	1	2	2	0	0	0	57926312	64818600	70683968	27799560	39334684	39273272	51638852	50049296	52098840	0	0	0	57926312	64818600	70683968	27799560	39334684	39273272	51638852	50049296	52098840	0	0	0	MS/MS	MS/MS	MS/MS	MS/MS	MS/MS	MS/MS
ADSLLAVVK	ADS[79.9663]LLAVVK	9	2	3S(79.9663)	Q15424	SAFB	Scaffold attachment factor B1	1	0	1	0	0	0	0	1	0	0	0	0	0	0	7.76732e+06	0	0	0	0	0	0	0	0	0	0	0	0	0	0	0	0	0	0	0	0	0	MS/MS	unmatched	MS/MS	unmatched	unmatched	unmatched
ADSLLEDITDIPK	ADS[79.9663]LLEDITDIPK	13	2	3S(79.9663)	Q9BQL6	FERMT1	Fermitin family homolog 1	0	0	0	0	0	0	1	1	1	0	0	0	0	0	0	0	0	0	861730	1.21906e+06	902277	0	0	0	0	0	0	0	0	0	861730	1.21906e+06	902277	0	0	0	unmatched	unmatched	unmatched	unmatched	unmatched	unmatched
ADSPPPSYPTQQAEQAPNTCECHVCK	ADS[79.9663]PPPSYPTQQAEQAPNTC[57.0215]EC[57.0215]HVC[57.0215]K	26	3	20C(57.0215),22C(57.0215),25C(57.0215),3S(79.9663)	P78312	FAM193A	Protein FAM193A	1	0	0	0	0	0	2	1	1	0	0	0	20741624	0	0	0	0	0	0	7165074	10659452	0	0	0	20741624	0	0	0	0	0	0	7165074	10659452	0	0	0	MS/MS	unmatched	unmatched	unmatched	unmatched	unmatched
ADSPVNGLPK	ADS[79.9663]PVNGLPK	10	2	3S(79.9663)	Q96S94	CCNL2	Cyclin-L2	1	0	0	0	1	0	0	0	0	0	0	0	0	0	0	0	0	0	0	0	0	0	0	0	0	0	0	0	0	0	0	0	0	0	0	0	MS/MS	unmatched	unmatched	unmatched	MS/MS	unmatched
ADTSQEICSPRLPISASHSSK	ADTS[79.9663]QEIC[57.0215]S[79.9663]PRLPISASHSSK	21	3	4S(79.9663),8C(57.0215),9S(79.9663)	P52948	NUP98	Nuclear pore complex protein Nup98-Nup96	1	1	1	0	0	0	0	0	0	0	0	0	20551958	20004576	21997978	0	0	0	0	0	0	0	0	0	20551958	20004576	21997978	0	0	0	0	0	0	0	0	0	MS/MS	MS/MS	MS/MS	unmatched	unmatched	unmatched
ADTTTPTPTAILAPGSPASPPGSLEPK	ADTTTPTPTAILAPGS[79.9663]PAS[79.9663]PPGSLEPK	27	3	16S(79.9663),19S(79.9663)	P25440	BRD2	Bromodomain-containing protein 2	1	1	0	0	0	0	0	0	0	0	0	0	12384170	7177727	0	0	0	0	0	0	0	0	0	0	12384170	7177727	0	0	0	0	0	0	0	0	0	0	MS/MS	MS/MS	unmatched	unmatched	unmatched	unmatched
ADVGRLSPEVK	ADVGRLS[79.9663]PEVK	11	2,3	7S(79.9663)	P49815	TSC2	Tuberin	2	2	1	0	1	1	2	2	2	0	0	0	92781360	102678624	57551340	0	10316068	10921981	54151988	65249144	56111792	0	0	0	53100528	59625720	50243472	0	16222484	17175310	29080518	37169028	30372802	0	0	0	MS/MS	MS/MS	MS/MS	unmatched	MS/MS	MS/MS
ADVLEAHEAEAEEPEAGKSEAEDDEDEVDDLPSSR	ADVLEAHEAEAEEPEAGKS[79.9663]EAEDDEDEVDDLPSSR	35	4	19S(79.9663)	Q8IVT5	KSR1	Kinase suppressor of Ras 1	1	0	0	0	0	0	0	0	1	0	0	0	0	0	0	0	0	0	0	0	40876796	0	0	0	0	0	0	0	0	0	0	0	0	0	0	0	MS/MS	unmatched	unmatched	unmatched	unmatched	unmatched
ADVQLFMDDDSYSHHSGLEYADPEK	ADVQLFMDDDSYS[79.9663]HHS[79.9663]GLEYADPEK	25	3,4	13S(79.9663),16S(79.9663)	P51636	CAV2	Caveolin-2	0	0	0	0	0	0	0	2	1	0	0	0	0	0	0	0	0	0	0	440625408	42112120	0	0	0	0	0	0	0	0	0	0	180837456	80611320	0	0	0	unmatched	unmatched	unmatched	unmatched	unmatched	unmatched
ADVQLFMDDDSYSHHSGLEYADPEK	ADVQLFMDDDS[79.9663]YSHHSGLEY[79.9663]ADPEK	25	3	11S(79.9663),20Y(79.9663)	P51636	CAV2	Caveolin-2	0	0	0	0	0	0	0	3	1	0	0	0	0	0	0	0	0	0	0	907071	0	0	0	0	0	0	0	0	0	0	0	0	0	0	0	0	unmatched	unmatched	unmatched	unmatched	unmatched	unmatched
ADVQLFMDDDSYSHHSGLEYADPEK	ADVQLFMDDDS[79.9663]YSHHS[79.9663]GLEYADPEK	25	3,4	11S(79.9663),16S(79.9663)	P51636	CAV2	Caveolin-2	2	1	0	0	0	0	5	2	1	0	0	0	86750704	33199140	0	0	0	0	678585660	441457728	174654128	0	0	0	86750704	33199140	0	0	0	0	529480448	344686624	174654128	0	0	0	MS/MS	MS/MS	unmatched	unmatched	unmatched	unmatched
ADVQLFMDDDSYSHHSGLEYADPEK	ADVQLFMDDDS[79.9663]Y[79.9663]SHHSGLEYADPEK	25	3,4	11S(79.9663),12Y(79.9663)	P51636	CAV2	Caveolin-2	1	0	1	0	0	2	7	4	3	1	2	0	0	0	53294348	0	0	7.25678e+06	9022528	0	173644048	29431446	41346428	0	0	0	53294348	0	0	7.25678e+06	9022528	0	173644048	29431446	41346428	0	MS/MS	unmatched	MS/MS	unmatched	unmatched	MS/MS
ADVQLFMDDDSYSHHSGLEYADPEK	ADVQLFMDDDS[79.9663]Y[79.9663]SHHS[79.9663]GLEYADPEK	25	3	11S(79.9663),12Y(79.9663),16S(79.9663)	P51636	CAV2	Caveolin-2	0	0	0	0	0	0	1	1	1	0	0	0	0	0	0	0	0	0	202497024	116516592	76345056	0	0	0	0	0	0	0	0	0	202497024	116516592	76345056	0	0	0	unmatched	unmatched	unmatched	unmatched	unmatched	unmatched
ADVQLFMDDDSYSHHSGLEYADPEK	ADVQLFMDDDS[79.9663]Y[79.9663]S[79.9663]HHSGLEYADPEK	25	3	11S(79.9663),12Y(79.9663),13S(79.9663)	P51636	CAV2	Caveolin-2	1	0	0	0	0	0	2	0	2	0	0	0	9031269	0	0	0	0	0	188278128	0	0	0	0	0	9031269	0	0	0	0	0	188278128	0	0	0	0	0	MS/MS	unmatched	unmatched	unmatched	unmatched	unmatched
ADVQLFMDDDSYSHHSGLEYADPEK	ADVQLFM[15.9949]DDDSYS[79.9663]HHS[79.9663]GLEYADPEK	25	3,4	13S(79.9663),16S(79.9663),7M(15.9949)	P51636	CAV2	Caveolin-2	0	0	0	0	0	0	2	4	3	0	0	0	0	0	0	0	0	0	723590020	658042750	497566304	0	0	0	0	0	0	0	0	0	563313220	504787488	381384416	0	0	0	unmatched	unmatched	unmatched	unmatched	unmatched	unmatched
ADVQLFMDDDSYSHHSGLEYADPEK	ADVQLFM[15.9949]DDDS[79.9663]YSHHS[79.9663]GLEYADPEK	25	3,4	11S(79.9663),16S(79.9663),7M(15.9949)	P51636	CAV2	Caveolin-2	0	1	2	1	0	0	3	0	3	0	0	0	0	54601624	68791152	61424532	0	0	580905410	0	497101952	0	0	0	0	50004976	62999956	192702816	0	0	532001792	0	352387424	0	0	0	unmatched	MS/MS	MS/MS	MS/MS	unmatched	unmatched
ADVQLFMDDDSYSHHSGLEYADPEK	ADVQLFM[15.9949]DDDS[79.9663]YS[79.9663]HHS[79.9663]GLEYADPEK	25	3	11S(79.9663),13S(79.9663),16S(79.9663),7M(15.9949)	P51636	CAV2	Caveolin-2	0	0	0	0	0	0	1	0	0	0	0	0	0	0	0	0	0	0	173345824	0	0	0	0	0	0	0	0	0	0	0	0	0	0	0	0	0	unmatched	unmatched	unmatched	unmatched	unmatched	unmatched
ADVQLFMDDDSYSHHSGLEYADPEK	ADVQLFM[15.9949]DDDS[79.9663]Y[79.9663]SHHSGLEYADPEK	25	3,4	11S(79.9663),12Y(79.9663),7M(15.9949)	P51636	CAV2	Caveolin-2	0	2	1	4	1	2	5	4	1	3	2	1	0	58947660	0	207442400	62209708	31821782	8.15881e+06	155225824	8.14272e+06	157898880	180209888	120849848	0	80795728	0	284327808	85266800	43616048	11182751	14202039	11160700	143895776	164192736	165641024	unmatched	MS/MS	MS/MS	MS/MS	MS/MS	MS/MS
ADVQLFMDDDSYSHHSGLEYADPEK	ADVQLFM[15.9949]DDDS[79.9663]Y[79.9663]SHHS[79.9663]GLEYADPEK	25	4	11S(79.9663),12Y(79.9663),16S(79.9663),7M(15.9949)	P51636	CAV2	Caveolin-2	0	0	0	0	0	0	1	1	1	0	0	0	0	0	0	0	0	0	31369218	19241212	10554867	0	0	0	0	0	0	0	0	0	31369218	19241212	10554867	0	0	0	unmatched	unmatched	unmatched	unmatched	unmatched	unmatched
ADVQLFMDDDSYSHHSGLEYADPEK	ADVQLFM[15.9949]DDDS[79.9663]Y[79.9663]S[79.9663]HHSGLEYADPEK	25	3	11S(79.9663),12Y(79.9663),13S(79.9663),7M(15.9949)	P51636	CAV2	Caveolin-2	0	0	0	0	0	0	1	0	0	0	0	0	0	0	0	0	0	0	3.22297e+06	0	0	0	0	0	0	0	0	0	0	0	0	0	0	0	0	0	unmatched	unmatched	unmatched	unmatched	unmatched	unmatched
ADVTLSALNDSDANSDVVDIEGLGETPPAK	ADVTLSALNDSDANSDVVDIEGLGET[79.9663]PPAK	30	3	26T(79.9663)	Q8IXM2	BAP18	Chromatin complexes subunit BAP18	0	1	0	0	0	0	0	0	0	0	0	0	0	1.52508e+06	0	0	0	0	0	0	0	0	0	0	0	0	0	0	0	0	0	0	0	0	0	0	unmatched	MS/MS	unmatched	unmatched	unmatched	unmatched
ADVTLSALNDSDANSDVVDIEGLGETPPAK	ADVTLSALNDSDANS[79.9663]DVVDIEGLGET[79.9663]PPAK	30	3	15S(79.9663),26T(79.9663)	Q8IXM2	BAP18	Chromatin complexes subunit BAP18	1	0	0	0	0	0	0	0	0	0	0	0	5.06623e+06	0	0	0	0	0	0	0	0	0	0	0	0	0	0	0	0	0	0	0	0	0	0	0	MS/MS	unmatched	unmatched	unmatched	unmatched	unmatched
ADVTLSALNDSDANSDVVDIEGLGETPPAK	ADVTLSALNDS[79.9663]DANSDVVDIEGLGETPPAK	30	3	11S(79.9663)	Q8IXM2	BAP18	Chromatin complexes subunit BAP18	0	1	1	0	0	0	0	0	0	0	0	0	0	3.69024e+06	5.77176e+06	0	0	0	0	0	0	0	0	0	0	3.69024e+06	5.77176e+06	0	0	0	0	0	0	0	0	0	unmatched	MS/MS	MS/MS	unmatched	unmatched	unmatched
ADVTLSALNDSDANSDVVDIEGLGETPPAK	ADVTLSALNDS[79.9663]DANSDVVDIEGLGET[79.9663]PPAK	30	3	11S(79.9663),26T(79.9663)	Q8IXM2	BAP18	Chromatin complexes subunit BAP18	0	0	0	1	0	0	0	0	0	0	0	0	0	0	0	4.53881e+06	0	0	0	0	0	0	0	0	0	0	0	0	0	0	0	0	0	0	0	0	unmatched	unmatched	unmatched	MS/MS	unmatched	unmatched
ADVTLSALNDSDANSDVVDIEGLGETPPAK	ADVT[79.9663]LSALNDSDANSDVVDIEGLGET[79.9663]PPAK	30	3	26T(79.9663),4T(79.9663)	Q8IXM2	BAP18	Chromatin complexes subunit BAP18	0	0	0	1	0	0	0	0	0	0	0	0	0	0	0	6328822	0	0	0	0	0	0	0	0	0	0	0	0	0	0	0	0	0	0	0	0	unmatched	unmatched	unmatched	MS/MS	unmatched	unmatched
ADVTPPPDGSTTHNLEVSPK	ADVT[79.9663]PPPDGSTTHNLEVS[79.9663]PK	20	3	18S(79.9663),4T(79.9663)	O75362	ZNF217	Zinc finger protein 217	1	1	2	1	0	0	2	2	2	0	0	0	24496180	47348432	44682668	16806856	0	0	42031076	43330376	47511840	0	0	0	24496180	47348432	44682668	16806856	0	0	42031076	43330376	47511840	0	0	0	MS/MS	MS/MS	MS/MS	MS/MS	unmatched	unmatched
ADVTPPPDGSTTHNLEVSPK	ADVT[79.9663]PPPDGS[79.9663]TTHNLEVSPK	20	3	10S(79.9663),4T(79.9663)	O75362	ZNF217	Zinc finger protein 217	0	0	0	0	1	1	0	0	0	1	0	0	0	0	0	0	27954444	52481748	0	0	0	55078300	0	0	0	0	0	0	27954444	52481748	0	0	0	55078300	0	0	unmatched	unmatched	unmatched	unmatched	MS/MS	MS/MS
ADVVPQQADPEFPRASPR	ADVVPQQADPEFPRAS[79.9663]PR	18	3	16S(79.9663)	Q5T5Y3	CAMSAP1	Calmodulin-regulated spectrin-associated protein 1	1	1	1	0	0	0	0	0	0	0	0	0	5.02448e+06	5.49952e+06	4.03462e+06	0	0	0	0	0	0	0	0	0	5.02448e+06	5.49952e+06	4.03462e+06	0	0	0	0	0	0	0	0	0	MS/MS	MS/MS	MS/MS	unmatched	unmatched	unmatched
ADYDTLSLR	ADYDTLS[79.9663]LR	9	2	7S(79.9663)	Q9Y446	PKP3	Plakophilin-3	0	1	1	1	1	1	1	1	1	1	0	1	0	30432334	31178408	36390612	52416528	43329016	28889942	24989060	25912508	19035022	0	30035584	0	30432334	31178408	36390612	52416528	43329016	28889942	24989060	25912508	19035022	0	30035584	unmatched	MS/MS	MS/MS	MS/MS	MS/MS	MS/MS
ADYDTLSLR	ADYDT[79.9663]LSLR	9	2	5T(79.9663)	Q9Y446	PKP3	Plakophilin-3	0	0	0	0	0	0	0	0	0	0	1	0	0	0	0	0	0	0	0	0	0	0	20409906	0	0	0	0	0	0	0	0	0	0	0	0	0	unmatched	unmatched	unmatched	unmatched	unmatched	unmatched
ADYDTLSLR	ADYDT[79.9663]LS[79.9663]LR	9	2	5T(79.9663),7S(79.9663)	Q9Y446	PKP3	Plakophilin-3	0	1	0	0	0	1	1	1	1	0	1	0	0	3323087	0	0	0	10698358	6.97098e+06	5.32718e+06	8164918	0	6.98652e+06	0	0	3323087	0	0	0	10698358	6.97098e+06	5.32718e+06	8164918	0	6.98652e+06	0	unmatched	MS/MS	unmatched	unmatched	unmatched	MS/MS
ADYDTLSLR	ADY[79.9663]DTLSLR	9	2	3Y(79.9663)	Q9Y446	PKP3	Plakophilin-3	1	1	1	1	1	1	0	0	0	0	0	0	5174754	8.18817e+06	7371632	10355191	11680870	10198746	0	0	0	0	0	0	5174754	8.18817e+06	7371632	10355191	11680870	10198746	0	0	0	0	0	0	MS/MS	MS/MS	MS/MS	MS/MS	MS/MS	MS/MS
AEAESDALPDDTVIESEALPSDIAAEAR	AEAES[79.9663]DALPDDTVIESEALPSDIAAEAR	28	3	5S(79.9663)	Q9GZR7	DDX24	ATP-dependent RNA helicase DDX24	1	1	1	1	1	1	1	1	1	0	0	0	11115473	15445835	19438936	17341716	16462439	11724140	5.82246e+06	7013165	5.9765e+06	0	0	0	11115473	15445835	19438936	17341716	16462439	11724140	5.82246e+06	7013165	5.9765e+06	0	0	0	MS/MS	MS/MS	MS/MS	MS/MS	MS/MS	MS/MS
AEAESMYQIKYEELQSLAGK	AEAES[79.9663]M[15.9949]Y[79.9663]QIKYEELQSLAGK	20	3	5S(79.9663),6M(15.9949),7Y(79.9663)	P05787	KRT8	Keratin, type II cytoskeletal 8	0	0	0	0	0	0	0	0	0	1	0	0	0	0	0	0	0	0	0	0	0	0	0	0	0	0	0	0	0	0	0	0	0	0	0	0	unmatched	unmatched	unmatched	unmatched	unmatched	unmatched
AEAGAGSATEFQFR	AEAGAGS[79.9663]ATEFQFR	14	2	7S(79.9663)	P46783	RPS10	40S ribosomal protein S10	0	0	0	0	1	0	2	1	1	0	0	0	0	0	0	0	0	0	0	0	0	0	0	0	0	0	0	0	0	0	0	0	0	0	0	0	unmatched	unmatched	unmatched	unmatched	MS/MS	unmatched
AEAGEAEEEAGAGSGSEAEEDALWER	AEAGEAEEEAGAGS[79.9663]GS[79.9663]EAEEDALWER	26	3	14S(79.9663),16S(79.9663)	Q9BWT7	CARD10	Caspase recruitment domain-containing protein 10	0	0	0	1	1	1	0	0	0	0	0	0	0	0	0	41421400	34585164	38446960	0	0	0	0	0	0	0	0	0	41421400	34585164	38446960	0	0	0	0	0	0	unmatched	unmatched	unmatched	MS/MS	MS/MS	MS/MS
AEAPAGPALGLPSPEAESGVDR	AEAPAGPALGLPS[79.9663]PEAESGVDR	22	3	13S(79.9663)	Q53F19	NCBP3	Nuclear cap-binding protein subunit 3	1	1	1	1	1	1	0	1	0	0	0	0	17078712	19505470	22901092	56966948	60462708	44221888	0	10403492	0	0	0	0	17078712	19505470	22901092	56966948	60462708	44221888	0	10403492	0	0	0	0	MS/MS	MS/MS	MS/MS	MS/MS	MS/MS	MS/MS
AEAPLPSPK	AEAPLPS[79.9663]PK	9	2	7S(79.9663)	Q09666	AHNAK	Neuroblast differentiation-associated protein AHNAK	2	3	4	4	3	3	2	2	2	2	2	2	699139330	899252220	879713730	605182140	314551072	232399776	605400510	673063940	712251460	245277456	189145504	256688592	699139330	899252220	879713730	605182140	314551072	232399776	605400510	673063940	712251460	245277456	189145504	256688592	MS/MS	MS/MS	MS/MS	MS/MS	MS/MS	MS/MS
AEAPPLEREDSGTFSLGK	AEAPPLEREDS[79.9663]GTFSLGK	18	3	11S(79.9663)	O75569	PRKRA	Interferon-inducible double-stranded RNA-dependent protein kinase activator A	1	1	1	1	1	1	1	1	1	1	1	0	53995664	53865728	57189324	39617752	31661984	26686484	16897996	17120230	15344731	30338466	30165674	0	53995664	53865728	57189324	39617752	31661984	26686484	16897996	17120230	15344731	30338466	30165674	0	MS/MS	MS/MS	MS/MS	MS/MS	MS/MS	MS/MS
AEAPSSPDVAPAGKEDSPSASGR	AEAPSS[79.9663]PDVAPAGKEDS[79.9663]PSASGR	23	3	17S(79.9663),6S(79.9663)	Q9P1Y6	PHRF1	PHD and RING finger domain-containing protein 1	1	1	0	0	0	0	0	0	1	0	0	0	71240992	71903456	0	0	0	0	0	0	23265890	0	0	0	71240992	71903456	0	0	0	0	0	0	23265890	0	0	0	MS/MS	MS/MS	unmatched	unmatched	unmatched	unmatched
AEAPSSPDVAPAGK	AEAPS[79.9663]SPDVAPAGK	14	2	5S(79.9663)	Q9P1Y6	PHRF1	PHD and RING finger domain-containing protein 1	0	0	1	0	0	0	0	0	0	0	0	0	0	0	13480612	0	0	0	0	0	0	0	0	0	0	0	0	0	0	0	0	0	0	0	0	0	unmatched	unmatched	MS/MS	unmatched	unmatched	unmatched
AEAPSSPDVAPAGKEDSPSASGR	AEAPS[79.9663]SPDVAPAGKEDS[79.9663]PSASGR	23	3	17S(79.9663),5S(79.9663)	Q9P1Y6	PHRF1	PHD and RING finger domain-containing protein 1	1	0	2	1	1	1	1	1	0	1	1	1	0	0	62458648	90595608	84289992	48773980	18588880	19928536	0	157451984	184534496	159813728	0	0	62458648	90595608	84289992	48773980	18588880	19928536	0	157451984	184534496	159813728	MS/MS	unmatched	MS/MS	MS/MS	MS/MS	MS/MS
AEAPSSPDVAPAGKEDSPSASGR	AEAPS[79.9663]S[79.9663]PDVAPAGKEDS[79.9663]PSASGR	23	3	17S(79.9663),5S(79.9663),6S(79.9663)	Q9P1Y6	PHRF1	PHD and RING finger domain-containing protein 1	0	0	0	0	0	0	0	0	0	1	0	0	0	0	0	0	0	0	0	0	0	126684032	0	0	0	0	0	0	0	0	0	0	0	0	0	0	unmatched	unmatched	unmatched	unmatched	unmatched	unmatched
AEDEALLSEEDDPIDR	AEDEALLS[79.9663]EEDDPIDR	16	2,3	8S(79.9663)	Q04721	NOTCH2	Neurogenic locus notch homolog protein 2	1	1	1	1	2	1	0	0	0	0	0	0	19152080	20030150	16646581	36961256	36430556	34831028	0	0	0	0	0	0	19152080	20030150	16646581	36961256	31758834	34831028	0	0	0	0	0	0	MS/MS	MS/MS	MS/MS	MS/MS	MS/MS	MS/MS
AEDGATPSPSNETPK	AEDGATPSPSNET[79.9663]PK	15	2	13T(79.9663)	P29966	MARCKS	Myristoylated alanine-rich C-kinase substrate	0	0	0	0	0	0	0	0	1	0	0	0	0	0	0	0	0	0	0	0	7881561	0	0	0	0	0	0	0	0	0	0	0	0	0	0	0	unmatched	unmatched	unmatched	unmatched	unmatched	unmatched
AEDGATPSPSNETPKK	AEDGATPSPSNET[79.9663]PKK	16	3	13T(79.9663)	P29966	MARCKS	Myristoylated alanine-rich C-kinase substrate	0	1	0	0	0	0	0	0	0	0	0	0	0	2.66768e+06	0	0	0	0	0	0	0	0	0	0	0	0	0	0	0	0	0	0	0	0	0	0	unmatched	MS/MS	unmatched	unmatched	unmatched	unmatched
AEDGATPSPSNETPK	AEDGATPSPS[79.9663]NETPK	15	2	10S(79.9663)	P29966	MARCKS	Myristoylated alanine-rich C-kinase substrate	0	0	0	1	0	0	0	1	0	0	0	0	0	0	0	3.75512e+06	0	0	0	6099113	0	0	0	0	0	0	0	3.75512e+06	0	0	0	6099113	0	0	0	0	unmatched	unmatched	unmatched	MS/MS	unmatched	unmatched
AEDGATPSPSNETPKK	AEDGATPSPS[79.9663]NETPKK	16	3	10S(79.9663)	P29966	MARCKS	Myristoylated alanine-rich C-kinase substrate	0	0	0	0	0	0	1	2	1	0	0	0	0	0	0	0	0	0	1.60892e+06	1658704	2.40076e+06	0	0	0	0	0	0	0	0	0	1.60892e+06	1658704	2.40076e+06	0	0	0	unmatched	unmatched	unmatched	unmatched	unmatched	unmatched
AEDGATPSPSNETPK	AEDGATPS[79.9663]PSNETPK	15	2	8S(79.9663)	P29966	MARCKS	Myristoylated alanine-rich C-kinase substrate	0	0	0	0	0	0	0	1	1	0	0	0	0	0	0	0	0	0	0	13168318	12733211	0	0	0	0	0	0	0	0	0	0	13168318	12733211	0	0	0	unmatched	unmatched	unmatched	unmatched	unmatched	unmatched
AEDGSECDPDQEEEEEEEEK	AEDGS[79.9663]EC[57.0215]DPDQEEEEEEEEK	20	2	5S(79.9663),7C(57.0215)	A6NFI3	ZNF316	Zinc finger protein 316	0	0	0	0	0	0	1	0	0	0	0	0	0	0	0	0	0	0	1.27534e+06	0	0	0	0	0	0	0	0	0	0	0	0	0	0	0	0	0	unmatched	unmatched	unmatched	unmatched	unmatched	unmatched
AEDKDEGIGSPDIWEDEK	AEDKDEGIGS[79.9663]PDIWEDEK	18	3	10S(79.9663)	Q01664	TFAP4	Transcription factor AP-4	1	1	1	1	1	1	1	1	0	0	0	0	25219552	31348928	30725848	0	13862541	0	10112228	8.07198e+06	0	0	0	0	25219552	31348928	30725848	0	13862541	0	10112228	8.07198e+06	0	0	0	0	MS/MS	MS/MS	MS/MS	MS/MS	MS/MS	MS/MS
AEDMLSEDTDADRGSDPGTSPPHLSTCGLGTGEESR	AEDMLSEDTDADRGS[79.9663]DPGT[79.9663]SPPHLSTC[57.0215]GLGTGEESR	36	4	15S(79.9663),19T(79.9663),27C(57.0215)	Q9Y3S1	WNK2	Serine/threonine-protein kinase WNK2	0	0	0	0	0	0	1	0	0	0	0	0	0	0	0	0	0	0	8.24852e+06	0	0	0	0	0	0	0	0	0	0	0	0	0	0	0	0	0	unmatched	unmatched	unmatched	unmatched	unmatched	unmatched
AEDMLSEDTDADRGSDPGTSPPHLSTCGLGTGEESR	AEDMLS[79.9663]EDTDADRGSDPGTSPPHLSTC[57.0215]GLGTGEESR	36	4	27C(57.0215),6S(79.9663)	Q9Y3S1	WNK2	Serine/threonine-protein kinase WNK2	0	0	0	0	0	0	0	0	1	0	0	0	0	0	0	0	0	0	0	0	0	0	0	0	0	0	0	0	0	0	0	0	0	0	0	0	unmatched	unmatched	unmatched	unmatched	unmatched	unmatched
AEDMLSEDTDADRGSDPGTSPPHLSTCGLGTGEESR	AEDM[15.9949]LSEDTDADRGS[79.9663]DPGT[79.9663]SPPHLSTC[57.0215]GLGTGEESR	36	4	15S(79.9663),19T(79.9663),27C(57.0215),4M(15.9949)	Q9Y3S1	WNK2	Serine/threonine-protein kinase WNK2	0	0	0	0	0	0	0	1	0	0	0	0	0	0	0	0	0	0	0	0	0	0	0	0	0	0	0	0	0	0	0	0	0	0	0	0	unmatched	unmatched	unmatched	unmatched	unmatched	unmatched
AEDMLSEDTDADRGSDPGTSPPHLSTCGLGTGEESR	AEDM[15.9949]LSEDT[79.9663]DADRGS[79.9663]DPGTSPPHLSTC[57.0215]GLGTGEESR	36	4	15S(79.9663),27C(57.0215),4M(15.9949),9T(79.9663)	Q9Y3S1	WNK2	Serine/threonine-protein kinase WNK2	0	0	0	0	0	0	1	0	0	0	0	0	0	0	0	0	0	0	0	0	0	0	0	0	0	0	0	0	0	0	0	0	0	0	0	0	unmatched	unmatched	unmatched	unmatched	unmatched	unmatched
AEDMYSAQSHQAATPPK	AEDM[15.9949]YSAQS[79.9663]HQAATPPK	17	3	4M(15.9949),9S(79.9663)	Q9NQ84	GPRC5C	G-protein coupled receptor family C group 5 member C	0	0	0	0	0	0	0	1	0	0	0	0	0	0	0	0	0	0	0	2552617	0	0	0	0	0	0	0	0	0	0	0	0	0	0	0	0	unmatched	unmatched	unmatched	unmatched	unmatched	unmatched
AEDMYSAQSHQAATPPK	AEDM[15.9949]YS[79.9663]AQSHQAATPPK	17	3	4M(15.9949),6S(79.9663)	Q9NQ84	GPRC5C	G-protein coupled receptor family C group 5 member C	0	0	0	0	0	0	1	0	1	0	0	0	0	0	0	0	0	0	2485646	0	2537232	0	0	0	0	0	0	0	0	0	2485646	0	2537232	0	0	0	unmatched	unmatched	unmatched	unmatched	unmatched	unmatched
AEDSDALTAVSSQLEGSPMDTSSLASCTLEEAVGDTSAAGSSEQPR	AEDSDALTAVSSQLEGSPM[15.9949]DTSSLASC[57.0215]T[79.9663]LEEAVGDTSAAGSSEQPR	46	4	19M(15.9949),27C(57.0215),28T(79.9663)	Q7Z6Z7	HUWE1	E3 ubiquitin-protein ligase HUWE1	0	0	0	0	0	0	0	1	0	0	0	0	0	0	0	0	0	0	0	7392772	0	0	0	0	0	0	0	0	0	0	0	0	0	0	0	0	unmatched	unmatched	unmatched	unmatched	unmatched	unmatched
AEDSDALTAVSSQLEGSPMDTSSLASCTLEEAVGDTSAAGSSEQPR	AEDSDALTAVSSQLEGSPM[15.9949]DT[79.9663]SSLASC[57.0215]TLEEAVGDTSAAGSSEQPR	46	4	19M(15.9949),21T(79.9663),27C(57.0215)	Q7Z6Z7	HUWE1	E3 ubiquitin-protein ligase HUWE1	0	0	0	0	0	0	0	1	1	0	0	0	0	0	0	0	0	0	0	7392772	0	0	0	0	0	0	0	0	0	0	0	0	0	0	0	0	unmatched	unmatched	unmatched	unmatched	unmatched	unmatched
AEDSDALTAVSSQLEGSPMDTSSLASCTLEEAVGDTSAAGSSEQPR	AEDSDALTAVSS[79.9663]QLEGSPMDTSSLASC[57.0215]TLEEAVGDTSAAGSSEQPR	46	4	12S(79.9663),27C(57.0215)	Q7Z6Z7	HUWE1	E3 ubiquitin-protein ligase HUWE1	0	0	0	0	0	0	0	1	0	0	0	0	0	0	0	0	0	0	0	2.0644e+06	0	0	0	0	0	0	0	0	0	0	0	0	0	0	0	0	unmatched	unmatched	unmatched	unmatched	unmatched	unmatched
AEDSDALTAVSSQLEGSPMDTSSLASCTLEEAVGDTSAAGSSEQPR	AEDSDALTAVS[79.9663]SQLEGSPM[15.9949]DTSSLASC[57.0215]TLEEAVGDTSAAGSSEQPR	46	4	11S(79.9663),19M(15.9949),27C(57.0215)	Q7Z6Z7	HUWE1	E3 ubiquitin-protein ligase HUWE1	0	0	0	0	0	0	1	0	0	0	0	0	0	0	0	0	0	0	0	0	0	0	0	0	0	0	0	0	0	0	0	0	0	0	0	0	unmatched	unmatched	unmatched	unmatched	unmatched	unmatched
AEDSDSEPEPEDNVR	AEDS[79.9663]DSEPEPEDNVR	15	2	4S(79.9663)	Q9H0D6	XRN2	5'-3' exoribonuclease 2	1	1	1	0	0	0	0	1	0	0	0	0	3.50075e+06	5.19449e+06	6.22295e+06	0	0	0	0	1.99163e+06	0	0	0	0	3.50075e+06	5.19449e+06	6.22295e+06	0	0	0	0	1.99163e+06	0	0	0	0	MS/MS	MS/MS	MS/MS	unmatched	unmatched	unmatched
AEDSDSEPEPEDNVR	AEDS[79.9663]DS[79.9663]EPEPEDNVR	15	2	4S(79.9663),6S(79.9663)	Q9H0D6	XRN2	5'-3' exoribonuclease 2	0	1	1	1	0	1	0	0	0	1	1	1	0	0	5.93261e+06	11637017	0	7916890	0	0	0	29772278	10080127	40792028	0	0	5.93261e+06	11637017	0	7916890	0	0	0	29772278	10080127	40792028	unmatched	MS/MS	MS/MS	MS/MS	unmatched	MS/MS
AEEDEILNRSPR	AEEDEILNRS[79.9663]PR	12	2,3	10S(79.9663)	P27824	CANX	Calnexin	22	22	17	14	15	15	24	23	21	4	4	3	47618605000	49149030000	41216795000	18679330800	2008636540	2987475710	35518841000	36755022000	38479868000	4179794430	5037110800	3414896380	41028653000	42622812000	35708690000	14815844400	1204429950	1975419780	31779862500	32668631000	33687519200	3389081090	4027656450	2695616770	MS/MS	MS/MS	MS/MS	MS/MS	MS/MS	MS/MS
AEEDEILNRSPRNR	AEEDEILNRS[79.9663]PRNR	14	3	10S(79.9663)	P27824	CANX	Calnexin	1	0	0	0	0	0	0	0	0	0	0	0	0	0	0	0	0	0	0	0	0	0	0	0	0	0	0	0	0	0	0	0	0	0	0	0	MS/MS	unmatched	unmatched	unmatched	unmatched	unmatched
AEEEDLAAVPFLASDNEEEEDEK	AEEEDLAAVPFLAS[79.9663]DNEEEEDEK	23	3	14S(79.9663)	O95714	HERC2	E3 ubiquitin-protein ligase HERC2	1	1	1	1	1	1	1	1	1	1	0	0	11869799	11351735	16196169	32362680	28296918	22448410	14427360	18057328	15061020	24343578	0	0	11869799	11351735	16196169	32362680	28296918	22448410	14427360	18057328	15061020	24343578	0	0	MS/MS	MS/MS	MS/MS	MS/MS	MS/MS	MS/MS
AEEEHLSSSGGLAK	AEEEHLS[79.9663]SSGGLAK	14	3	7S(79.9663)	Q52LW3	ARHGAP29	Rho GTPase-activating protein 29	0	0	0	0	0	0	1	1	1	0	0	0	0	0	0	0	0	0	4575464	3800456	3.58584e+06	0	0	0	0	0	0	0	0	0	4575464	3800456	3.58584e+06	0	0	0	unmatched	unmatched	unmatched	unmatched	unmatched	unmatched
AEEGKSPFRESSGDGMK	AEEGKS[79.9663]PFRESSGDGM[15.9949]K	17	3	16M(15.9949),6S(79.9663)	O15014	ZNF609	Zinc finger protein 609	1	1	0	0	0	0	0	0	0	0	0	0	12766242	10048285	0	0	0	0	0	0	0	0	0	0	12766242	10048285	0	0	0	0	0	0	0	0	0	0	MS/MS	MS/MS	unmatched	unmatched	unmatched	unmatched
AEEKSPISINVK	AEEKS[79.9663]PISINVK	12	2,3	5S(79.9663)	Q9UK58	CCNL1	Cyclin-L1	1	2	2	0	0	0	0	0	0	0	0	0	21844328	33095184	28895848	0	0	0	0	0	0	0	0	0	21844328	22404166	19533174	0	0	0	0	0	0	0	0	0	MS/MS	MS/MS	MS/MS	unmatched	unmatched	unmatched
AEELSPAALSPLLEPIR	AEELS[79.9663]PAALS[79.9663]PLLEPIR	17	2,3	10S(79.9663),5S(79.9663)	A5YM69	ARHGEF35	Rho guanine nucleotide exchange factor 35	2	1	2	2	1	2	1	2	0	0	0	1	9873474	2.37525e+06	7357908	26537328	15482936	20027656	1507642	0	0	0	0	10817195	5.9682e+06	3893666	4.42946e+06	16024430	14831664	12103187	1.44422e+06	0	0	0	0	10362182	MS/MS	MS/MS	MS/MS	MS/MS	MS/MS	MS/MS
AEELSPAALSPSLEPIR	AEELS[79.9663]PAALS[79.9663]PSLEPIR	17	2,3	10S(79.9663),5S(79.9663)	Q12774	ARHGEF5	Rho guanine nucleotide exchange factor 5	2	3	2	2	3	2	1	2	2	2	2	2	32050076	32871836	32877812	81737160	72630560	80553200	7285072	21616122	20165330	62689040	87818512	109544136	21395868	21468556	22065810	54152092	39289680	52233024	13976290	14220902	12905623	25036240	56373012	73778920	MS/MS	MS/MS	MS/MS	MS/MS	MS/MS	MS/MS
AEENAEGGESALGPDGEPIDESSQMSDLPVK	AEENAEGGESALGPDGEPIDES[79.9663]SQMS[79.9663]DLPVK	31	3	22S(79.9663),26S(79.9663)	P51531	SMARCA2	Probable global transcription activator SNF2L2	0	0	0	0	0	0	1	1	0	0	0	0	0	0	0	0	0	0	2.81118e+06	2.69266e+06	0	0	0	0	0	0	0	0	0	0	2.81118e+06	2.69266e+06	0	0	0	0	unmatched	unmatched	unmatched	unmatched	unmatched	unmatched
AEENAEGGESALGPDGEPIDESSQMSDLPVK	AEENAEGGESALGPDGEPIDES[79.9663]S[79.9663]QMSDLPVK	31	3	22S(79.9663),23S(79.9663)	P51531	SMARCA2	Probable global transcription activator SNF2L2	0	0	0	0	0	0	0	0	1	0	0	0	0	0	0	0	0	0	0	0	2.80293e+06	0	0	0	0	0	0	0	0	0	0	0	0	0	0	0	unmatched	unmatched	unmatched	unmatched	unmatched	unmatched
AEENAEGGESALGPDGEPIDESSQMSDLPVK	AEENAEGGESALGPDGEPIDES[79.9663]S[79.9663]QM[15.9949]SDLPVK	31	3	22S(79.9663),23S(79.9663),25M(15.9949)	P51531	SMARCA2	Probable global transcription activator SNF2L2	0	0	0	0	0	0	0	0	1	0	0	0	0	0	0	0	0	0	0	0	0	0	0	0	0	0	0	0	0	0	0	0	0	0	0	0	unmatched	unmatched	unmatched	unmatched	unmatched	unmatched
AEENTDQASPQEDYAGFER	AEENTDQAS[79.9663]PQEDYAGFER	19	2,3	9S(79.9663)	Q9NU22	MDN1	Midasin	2	2	2	1	1	2	2	2	2	1	1	0	30864712	48776924	49258480	45205684	8637162	52736920	52563312	57235440	49458320	29688914	31011252	0	23317230	37720656	32113636	40494224	39701172	30802256	42488524	48148272	39502416	26594654	27779176	0	MS/MS	MS/MS	MS/MS	MS/MS	MS/MS	MS/MS
AEENTDQASPQEDYAGFER	AEENT[79.9663]DQASPQEDYAGFER	19	3	5T(79.9663)	Q9NU22	MDN1	Midasin	0	0	0	0	2	0	0	0	0	1	0	1	0	0	0	0	39690288	0	0	0	0	0	0	40723200	0	0	0	0	39690288	0	0	0	0	0	0	40723200	unmatched	unmatched	unmatched	unmatched	MS/MS	unmatched
AEEPPSQLDQDTQVQDMDEGSDDEEEGQK	AEEPPSQLDQDTQVQDMDEGS[79.9663]DDEEEGQK	29	3,4	21S(79.9663)	Q15459	SF3A1	Splicing factor 3A subunit 1	7	8	5	3	10	10	11	10	8	3	4	4	1131784960	1025079040	1271108860	70220216	2600300290	2965431040	1697460990	1668006530	1696497410	1645729410	1508453380	1796840830	1131784960	1025079040	1271108860	70220216	2347276030	2888101630	1791439870	1561850240	1767909500	1645729410	1508453380	1796840830	MS/MS	MS/MS	MS/MS	MS/MS	MS/MS	MS/MS
AEEPPSQLDQDTQVQDMDEGSDDEEEGQK	AEEPPSQLDQDTQVQDM[15.9949]DEGS[79.9663]DDEEEGQK	29	3,4	17M(15.9949),21S(79.9663)	Q15459	SF3A1	Splicing factor 3A subunit 1	12	17	12	12	20	22	16	16	12	13	10	7	511926144	629174340	417199904	3527785470	998633020	965154050	1695872130	1779795460	1632736640	685910270	795402620	588904700	511926144	629174340	417199904	3389537020	998633020	965154050	1695872130	1779795460	1632736640	685910270	795402620	588904700	MS/MS	MS/MS	MS/MS	MS/MS	MS/MS	MS/MS
AEEPPSQLDQDTQVQDMDEGSDDEEEGQK	AEEPPSQLDQDT[79.9663]QVQDMDEGSDDEEEGQK	29	3,4	12T(79.9663)	Q15459	SF3A1	Splicing factor 3A subunit 1	0	1	0	0	2	2	2	0	0	1	0	0	0	0	0	0	12945174	5.86415e+06	1.51504e+06	0	0	0	0	0	0	0	0	0	5.88207e+06	6776792	1.75082e+06	0	0	0	0	0	unmatched	MS/MS	unmatched	unmatched	MS/MS	MS/MS
AEEPPSQLDQDTQVQDMDEGSDDEEEGQK	AEEPPSQLDQDT[79.9663]QVQDMDEGS[79.9663]DDEEEGQK	29	4	12T(79.9663),21S(79.9663)	Q15459	SF3A1	Splicing factor 3A subunit 1	0	0	0	0	0	0	1	0	0	0	1	0	0	0	0	0	0	0	7170758	0	0	0	47590320	0	0	0	0	0	0	0	7170758	0	0	0	47590320	0	unmatched	unmatched	unmatched	unmatched	unmatched	unmatched
AEEPPSQLDQDTQVQDMDEGSDDEEEGQK	AEEPPSQLDQDT[79.9663]QVQDM[15.9949]DEGSDDEEEGQK	29	3	12T(79.9663),17M(15.9949)	Q15459	SF3A1	Splicing factor 3A subunit 1	2	0	2	4	2	0	0	0	1	2	4	5	7616772	0	28058258	38907560	18845902	0	0	0	93217144	0	46995592	20608220	7616772	0	28058258	38907560	18845902	0	0	0	93217144	0	46995592	20608220	MS/MS	unmatched	MS/MS	MS/MS	MS/MS	unmatched
AEEPPSQLDQDTQVQDMDEGSDDEEEGQK	AEEPPSQLDQDT[79.9663]QVQDM[15.9949]DEGS[79.9663]DDEEEGQK	29	4	12T(79.9663),17M(15.9949),21S(79.9663)	Q15459	SF3A1	Splicing factor 3A subunit 1	0	1	0	0	0	0	0	0	0	0	0	0	0	47338768	0	0	0	0	0	0	0	0	0	0	0	0	0	0	0	0	0	0	0	0	0	0	unmatched	MS/MS	unmatched	unmatched	unmatched	unmatched
AEEPPSQLDQDTQVQDMDEGSDDEEEGQK	AEEPPS[79.9663]QLDQDTQVQDM[15.9949]DEGSDDEEEGQK	29	3	17M(15.9949),6S(79.9663)	Q15459	SF3A1	Splicing factor 3A subunit 1	0	0	0	0	0	0	0	0	0	0	1	0	0	0	0	0	0	0	0	0	0	0	22339878	0	0	0	0	0	0	0	0	0	0	0	0	0	unmatched	unmatched	unmatched	unmatched	unmatched	unmatched
AEEPPSQLDQDTQVQDMDEGSDDEEEGQK	AEEPPS[79.9663]QLDQDT[79.9663]QVQDMDEGSDDEEEGQK	29	3,4	12T(79.9663),6S(79.9663)	Q15459	SF3A1	Splicing factor 3A subunit 1	1	0	0	0	0	0	0	1	0	0	0	0	5128659	0	0	0	0	0	0	0	0	0	0	0	0	0	0	0	0	0	0	0	0	0	0	0	MS/MS	unmatched	unmatched	unmatched	unmatched	unmatched
AEEPPSQLDQDTQVQDMDEGSDDEEEGQK	AEEPPS[79.9663]QLDQDT[79.9663]QVQDM[15.9949]DEGSDDEEEGQK	29	4	12T(79.9663),17M(15.9949),6S(79.9663)	Q15459	SF3A1	Splicing factor 3A subunit 1	1	0	0	0	0	0	0	0	0	0	0	0	77895168	0	0	0	0	0	0	0	0	0	0	0	0	0	0	0	0	0	0	0	0	0	0	0	MS/MS	unmatched	unmatched	unmatched	unmatched	unmatched
AEEQQLPPPLSPPSPSTPNHR	AEEQQLPPPLSPPS[79.9663]PS[79.9663]TPNHR	21	3	14S(79.9663),16S(79.9663)	Q6WCQ1	MPRIP	Myosin phosphatase Rho-interacting protein	2	2	0	0	0	0	0	1	0	0	0	0	0	25891074	0	0	0	0	0	0	0	0	0	0	0	0	0	0	0	0	0	0	0	0	0	0	MS/MS	MS/MS	unmatched	unmatched	unmatched	unmatched
AEEQQLPPPLSPPSPSTPNHR	AEEQQLPPPLS[79.9663]PPS[79.9663]PSTPNHR	21	3	11S(79.9663),14S(79.9663)	Q6WCQ1	MPRIP	Myosin phosphatase Rho-interacting protein	6	5	5	3	0	2	4	4	3	0	1	0	214506112	153318720	114559664	17701242	0	28716312	101144096	73055544	58880216	0	0	0	214506112	153318720	114559664	17701242	0	28716312	101144096	73055544	58880216	0	0	0	MS/MS	MS/MS	MS/MS	MS/MS	unmatched	MS/MS
AEEQQLPPPLSPPSPSTPNHR	AEEQQLPPPLS[79.9663]PPS[79.9663]PST[79.9663]PNHR	21	3	11S(79.9663),14S(79.9663),17T(79.9663)	Q6WCQ1	MPRIP	Myosin phosphatase Rho-interacting protein	0	0	0	0	0	0	0	0	1	0	0	0	0	0	0	0	0	0	0	0	0	0	0	0	0	0	0	0	0	0	0	0	0	0	0	0	unmatched	unmatched	unmatched	unmatched	unmatched	unmatched
AEEQQLPPPLSPPSPSTPNHR	AEEQQLPPPLS[79.9663]PPS[79.9663]PS[79.9663]TPNHR	21	3	11S(79.9663),14S(79.9663),16S(79.9663)	Q6WCQ1	MPRIP	Myosin phosphatase Rho-interacting protein	0	0	0	0	0	0	1	1	0	0	0	0	0	0	0	0	0	0	21429894	0	0	0	0	0	0	0	0	0	0	0	0	0	0	0	0	0	unmatched	unmatched	unmatched	unmatched	unmatched	unmatched
AEERNSTDAEEDTEIVDLDSDGPGTSSGR	AEERNS[79.9663]T[79.9663]DAEEDTEIVDLDS[79.9663]DGPGTSSGR	29	3	20S(79.9663),6S(79.9663),7T(79.9663)	Q6RI45	BRWD3	Bromodomain and WD repeat-containing protein 3	0	0	0	0	0	0	1	0	0	1	1	0	0	0	0	0	0	0	0	0	0	14213081	0	0	0	0	0	0	0	0	0	0	0	0	0	0	unmatched	unmatched	unmatched	unmatched	unmatched	unmatched
AEEVEDETVELDVSDEEMAR	AEEVEDETVELDVS[79.9663]DEEM[15.9949]AR	20	2	14S(79.9663),18M(15.9949)	Q99547	MPHOSPH6	M-phase phosphoprotein 6	0	0	0	1	0	0	0	0	0	0	0	0	0	0	0	7.75491e+06	0	0	0	0	0	0	0	0	0	0	0	0	0	0	0	0	0	0	0	0	unmatched	unmatched	unmatched	MS/MS	unmatched	unmatched
AEFAEYASVDR	AEFAEYAS[79.9663]VDR	11	2	8S(79.9663)	Q9NWQ8	PAG1	Phosphoprotein associated with glycosphingolipid-enriched microdomains 1	0	1	0	0	1	0	0	0	0	0	0	0	0	14604036	0	0	20723232	0	0	0	0	0	0	0	0	14604036	0	0	20723232	0	0	0	0	0	0	0	unmatched	MS/MS	unmatched	unmatched	MS/MS	unmatched
AEFAEYASVDR	AEFAEY[79.9663]ASVDR	11	2	6Y(79.9663)	Q9NWQ8	PAG1	Phosphoprotein associated with glycosphingolipid-enriched microdomains 1	0	0	0	0	0	1	0	0	0	0	0	0	0	0	0	0	0	23197702	0	0	0	0	0	0	0	0	0	0	0	0	0	0	0	0	0	0	unmatched	unmatched	unmatched	unmatched	unmatched	MS/MS
AEFPSSGSNSVLNTPPTTPESPSSVTVTEGSR	AEFPSSGSNSVLNT[79.9663]PPT[79.9663]TPES[79.9663]PSSVTVTEGSR	32	3	14T(79.9663),17T(79.9663),21S(79.9663)	Q4LE39	ARID4B	AT-rich interactive domain-containing protein 4B	0	0	0	0	0	0	1	0	0	0	0	0	0	0	0	0	0	0	0	0	0	0	0	0	0	0	0	0	0	0	0	0	0	0	0	0	unmatched	unmatched	unmatched	unmatched	unmatched	unmatched
AEGEAEEESDFDVFPSSPR	AEGEAEEESDFDVFPS[79.9663]SPR	19	2	16S(79.9663)	Q7L3B6	CDC37L1	Hsp90 co-chaperone Cdc37-like 1	0	0	1	0	0	0	0	0	0	0	0	0	0	0	6305868	0	0	0	0	0	0	0	0	0	0	0	0	0	0	0	0	0	0	0	0	0	unmatched	unmatched	MS/MS	unmatched	unmatched	unmatched
AEGEEEMDTGADDQDGDAAQHPEEHSEEQQQSVEEK	AEGEEEMDT[79.9663]GADDQDGDAAQHPEEHSEEQQQSVEEK	36	4	9T(79.9663)	Q9NU22	MDN1	Midasin	0	0	0	0	0	0	0	0	1	0	0	0	0	0	0	0	0	0	0	0	0	0	0	0	0	0	0	0	0	0	0	0	0	0	0	0	unmatched	unmatched	unmatched	unmatched	unmatched	unmatched
AEGEEEMDTGADDQDGDAAQHPEEHSEEQQQSVEEK	AEGEEEM[15.9949]DTGADDQDGDAAQHPEEHS[79.9663]EEQQQSVEEK	36	4	26S(79.9663),7M(15.9949)	Q9NU22	MDN1	Midasin	0	0	0	0	0	0	1	2	0	0	0	0	0	0	0	0	0	0	1995425	2.05089e+06	0	0	0	0	0	0	0	0	0	0	1995425	2.05089e+06	0	0	0	0	unmatched	unmatched	unmatched	unmatched	unmatched	unmatched
AEGEPQEESPLK	AEGEPQEES[79.9663]PLK	12	2	9S(79.9663)	Q9NYF8	BCLAF1	Bcl-2-associated transcription factor 1	1	1	1	1	1	1	1	1	1	1	1	1	117461936	110099728	159009760	45696960	4.13736e+06	40786444	101079128	97504552	95008912	95665824	61641488	110806192	117461936	110099728	159009760	45696960	4.13736e+06	40786444	101079128	97504552	95008912	95665824	61641488	110806192	MS/MS	MS/MS	MS/MS	MS/MS	MS/MS	MS/MS
AEGEWEDQEALDYFSDK	AEGEWEDQEALDYFS[79.9663]DK	17	2,3	15S(79.9663)	Q9NYF8	BCLAF1	Bcl-2-associated transcription factor 1	3	4	4	3	3	3	6	5	6	2	2	1	451061280	489593984	428151744	561798340	636225090	430587392	499806464	546020220	411621120	253866752	253302512	50495552	296552448	328116288	302839136	423560064	460762848	295367424	342181152	353548064	276367072	163026752	174425728	139880352	MS/MS	MS/MS	MS/MS	MS/MS	MS/MS	MS/MS
AEGEWEDQEALDYFSDKESGK	AEGEWEDQEALDYFS[79.9663]DKES[79.9663]GK	21	3	15S(79.9663),19S(79.9663)	Q9NYF8	BCLAF1	Bcl-2-associated transcription factor 1	1	1	1	1	1	0	1	1	1	1	1	0	57843964	82220360	72990552	66587844	81742512	0	166545392	151004880	100997400	114749592	109771024	0	57843964	82220360	72990552	66587844	81742512	0	166545392	151004880	100997400	114749592	109771024	0	MS/MS	MS/MS	MS/MS	MS/MS	MS/MS	unmatched
AEGEWEDQEALDYFSDK	AEGEWEDQEALDY[79.9663]FSDK	17	2,3	13Y(79.9663)	Q9NYF8	BCLAF1	Bcl-2-associated transcription factor 1	3	1	1	0	1	0	0	0	0	0	0	0	3128403	4279887	0	0	24428536	0	0	0	0	0	0	0	3128403	4279887	0	0	0	0	0	0	0	0	0	0	MS/MS	MS/MS	MS/MS	unmatched	MS/MS	unmatched
AEGEWEDQEALDYFSDKESGK	AEGEWEDQEALDY[79.9663]FSDKES[79.9663]GK	21	3	13Y(79.9663),19S(79.9663)	Q9NYF8	BCLAF1	Bcl-2-associated transcription factor 1	0	0	0	0	0	0	0	0	0	0	0	1	0	0	0	0	0	0	0	0	0	0	0	102830584	0	0	0	0	0	0	0	0	0	0	0	0	unmatched	unmatched	unmatched	unmatched	unmatched	unmatched
AEGEWEDQEALDYFSDKESGK	AEGEWEDQEALDY[79.9663]FS[79.9663]DKESGK	21	3	13Y(79.9663),15S(79.9663)	Q9NYF8	BCLAF1	Bcl-2-associated transcription factor 1	0	0	0	0	0	1	0	0	0	0	0	0	0	0	0	0	0	35912736	0	0	0	0	0	0	0	0	0	0	0	0	0	0	0	0	0	0	unmatched	unmatched	unmatched	unmatched	unmatched	MS/MS
AEGIEGETLTASPQAPGSPEDSEGVPLISLPR	AEGIEGETLTAS[79.9663]PQAPGS[79.9663]PEDSEGVPLISLPR	32	3	12S(79.9663),18S(79.9663)	Q5T011	SZT2	KICSTOR complex protein SZT2	0	0	0	1	0	0	0	0	0	0	0	0	0	0	0	11028641	0	0	0	0	0	0	0	0	0	0	0	0	0	0	0	0	0	0	0	0	unmatched	unmatched	unmatched	MS/MS	unmatched	unmatched
AEGIEGETLTASPQAPGSPEDSEGVPLISLPR	AEGIEGETLT[79.9663]ASPQAPGS[79.9663]PEDSEGVPLISLPR	32	3	10T(79.9663),18S(79.9663)	Q5T011	SZT2	KICSTOR complex protein SZT2	0	0	0	0	1	0	0	0	0	0	0	0	0	0	0	0	7850733	0	0	0	0	0	0	0	0	0	0	0	0	0	0	0	0	0	0	0	unmatched	unmatched	unmatched	unmatched	MS/MS	unmatched
AEGLEEADTGASGCHSHPEEQPTSISPSR	AEGLEEADTGASGC[57.0215]HSHPEEQPTSIS[79.9663]PSR	29	3,4	14C(57.0215),26S(79.9663)	Q9BV36	MLPH	Melanophilin	3	3	1	0	0	1	1	4	2	0	0	0	164369488	178764256	45100652	0	0	39582308	31162634	170419776	155502112	0	0	0	92392896	105987472	96774304	0	0	30136362	66866928	90435400	87144112	0	0	0	MS/MS	MS/MS	MS/MS	unmatched	unmatched	MS/MS
AEGLEEADTGASGCHSHPEEQPTSISPSR	AEGLEEADTGASGC[57.0215]HSHPEEQPTS[79.9663]ISPSR	29	4	14C(57.0215),24S(79.9663)	Q9BV36	MLPH	Melanophilin	0	0	1	0	0	0	0	0	0	0	0	0	0	0	0	0	0	0	0	0	0	0	0	0	0	0	0	0	0	0	0	0	0	0	0	0	unmatched	unmatched	MS/MS	unmatched	unmatched	unmatched
AEGLEEADTGASGCHSHPEEQPTSISPSR	AEGLEEADTGASGC[57.0215]HSHPEEQPT[79.9663]SISPSR	29	3,4	14C(57.0215),23T(79.9663)	Q9BV36	MLPH	Melanophilin	0	0	0	0	0	1	1	0	0	0	0	0	0	0	0	0	0	23356216	0	0	0	0	0	0	0	0	0	0	0	0	0	0	0	0	0	0	unmatched	unmatched	unmatched	unmatched	unmatched	MS/MS
AEGLEEADTGASGCHSHPEEQPTSISPSR	AEGLEEADTGAS[79.9663]GC[57.0215]HSHPEEQPTSISPSR	29	3	12S(79.9663),14C(57.0215)	Q9BV36	MLPH	Melanophilin	0	0	0	0	0	1	0	0	0	0	0	0	0	0	0	0	0	10645303	0	0	0	0	0	0	0	0	0	0	0	0	0	0	0	0	0	0	unmatched	unmatched	unmatched	unmatched	unmatched	MS/MS
AEGLEEADTGASGCHSHPEEQPTSISPSR	AEGLEEADT[79.9663]GASGC[57.0215]HSHPEEQPTSISPSR	29	3	14C(57.0215),9T(79.9663)	Q9BV36	MLPH	Melanophilin	0	0	0	0	0	1	0	0	0	0	0	0	0	0	0	0	0	10549304	0	0	0	0	0	0	0	0	0	0	0	0	0	0	0	0	0	0	unmatched	unmatched	unmatched	unmatched	unmatched	MS/MS
AEGLSLDASMHSQLR	AEGLS[79.9663]LDASM[15.9949]HS[79.9663]QLR	15	3	10M(15.9949),12S(79.9663),5S(79.9663)	O15440	ABCC5	Multidrug resistance-associated protein 5	0	0	0	1	0	0	0	0	0	0	0	0	0	0	0	3.02955e+06	0	0	0	0	0	0	0	0	0	0	0	0	0	0	0	0	0	0	0	0	unmatched	unmatched	unmatched	MS/MS	unmatched	unmatched
AEISFEDR	AEIS[79.9663]FEDR	8	2	4S(79.9663)	P21333	FLNA	Filamin-A	0	0	0	0	0	0	1	1	2	0	0	0	0	0	0	0	0	0	7169088	8.25057e+06	7686731	0	0	0	0	0	0	0	0	0	7169088	8.25057e+06	7686731	0	0	0	unmatched	unmatched	unmatched	unmatched	unmatched	unmatched
AELGMGDSTSQSPPIK	AELGM[15.9949]GDSTSQS[79.9663]PPIK	16	2,3	12S(79.9663),5M(15.9949)	Q9NR19	ACSS2	Acetyl-coenzyme A synthetase, cytoplasmic	1	1	1	1	0	0	1	2	2	0	0	0	26266416	29132924	10880636	24812466	0	0	37895844	62107388	53124612	0	0	0	26266416	29132924	10880636	24812466	0	0	37895844	39842512	33503300	0	0	0	MS/MS	MS/MS	MS/MS	MS/MS	unmatched	unmatched
AELGMGDSTSQSPPIKR	AELGM[15.9949]GDS[79.9663]TSQSPPIKR	17	3	5M(15.9949),8S(79.9663)	Q9NR19	ACSS2	Acetyl-coenzyme A synthetase, cytoplasmic	0	0	0	1	0	0	0	0	0	0	0	0	0	0	0	14963108	0	0	0	0	0	0	0	0	0	0	0	0	0	0	0	0	0	0	0	0	unmatched	unmatched	unmatched	MS/MS	unmatched	unmatched
AENAEGQTPAIGPDGEPLDETSQMSDLPVK	AENAEGQTPAIGPDGEPLDETS[79.9663]QMS[79.9663]DLPVK	30	3	22S(79.9663),25S(79.9663)	P51532	SMARCA4	Transcription activator BRG1	0	1	1	0	1	1	0	1	0	0	0	0	0	12781816	13477117	0	20314750	48103164	0	45832644	0	0	0	0	0	12781816	13477117	0	20314750	48103164	0	45832644	0	0	0	0	unmatched	MS/MS	MS/MS	unmatched	MS/MS	MS/MS
AENAEGQTPAIGPDGEPLDETSQMSDLPVK	AENAEGQTPAIGPDGEPLDETS[79.9663]QM[15.9949]SDLPVK	30	3	22S(79.9663),24M(15.9949)	P51532	SMARCA4	Transcription activator BRG1	0	0	0	1	0	0	0	0	0	0	0	0	0	0	0	77976744	0	0	0	0	0	0	0	0	0	0	0	0	0	0	0	0	0	0	0	0	unmatched	unmatched	unmatched	MS/MS	unmatched	unmatched
AENAEGQTPAIGPDGEPLDETSQMSDLPVK	AENAEGQTPAIGPDGEPLDETS[79.9663]QM[15.9949]S[79.9663]DLPVK	30	3	22S(79.9663),24M(15.9949),25S(79.9663)	P51532	SMARCA4	Transcription activator BRG1	0	0	0	0	0	1	0	0	0	0	0	0	0	0	0	0	0	16578799	0	0	0	0	0	0	0	0	0	0	0	0	0	0	0	0	0	0	unmatched	unmatched	unmatched	unmatched	unmatched	MS/MS
AENAEGQTPAIGPDGEPLDETSQMSDLPVK	AENAEGQTPAIGPDGEPLDET[79.9663]SQMSDLPVK	30	3	21T(79.9663)	P51532	SMARCA4	Transcription activator BRG1	1	0	1	0	2	2	2	2	1	0	0	0	20451300	0	25974312	0	46547332	48676524	24251298	25539348	25846922	0	0	0	20451300	0	25974312	0	46547332	48676524	24251298	25539348	25846922	0	0	0	MS/MS	unmatched	MS/MS	unmatched	MS/MS	MS/MS
AENAEGQTPAIGPDGEPLDETSQMSDLPVK	AENAEGQTPAIGPDGEPLDET[79.9663]SQMS[79.9663]DLPVK	30	3	21T(79.9663),25S(79.9663)	P51532	SMARCA4	Transcription activator BRG1	0	0	0	0	1	1	1	0	2	0	1	0	0	0	0	0	20314750	0	39710200	0	44906820	0	34977796	0	0	0	0	0	20314750	0	39710200	0	44906820	0	34977796	0	unmatched	unmatched	unmatched	unmatched	MS/MS	MS/MS
AENAEGQTPAIGPDGEPLDETSQMSDLPVK	AENAEGQTPAIGPDGEPLDET[79.9663]SQM[15.9949]SDLPVK	30	3	21T(79.9663),24M(15.9949)	P51532	SMARCA4	Transcription activator BRG1	0	0	0	0	0	2	0	0	0	0	0	0	0	0	0	0	0	9992545	0	0	0	0	0	0	0	0	0	0	0	0	0	0	0	0	0	0	unmatched	unmatched	unmatched	unmatched	unmatched	MS/MS
AENAEGQTPAIGPDGEPLDETSQMSDLPVK	AENAEGQTPAIGPDGEPLDET[79.9663]SQM[15.9949]S[79.9663]DLPVK	30	3	21T(79.9663),24M(15.9949),25S(79.9663)	P51532	SMARCA4	Transcription activator BRG1	0	0	0	0	0	0	1	1	1	0	0	0	0	0	0	0	0	0	24067772	23623582	19649246	0	0	0	0	0	0	0	0	0	24067772	23623582	19649246	0	0	0	unmatched	unmatched	unmatched	unmatched	unmatched	unmatched
AENAEGQTPAIGPDGEPLDETSQMSDLPVK	AENAEGQTPAIGPDGEPLDET[79.9663]S[79.9663]QMSDLPVK	30	3	21T(79.9663),22S(79.9663)	P51532	SMARCA4	Transcription activator BRG1	0	0	0	0	0	1	0	0	0	2	0	2	0	0	0	0	0	48861504	0	0	0	47866792	0	43763064	0	0	0	0	0	48861504	0	0	0	47866792	0	43763064	unmatched	unmatched	unmatched	unmatched	unmatched	MS/MS
AENAEGQTPAIGPDGEPLDETSQMSDLPVK	AENAEGQTPAIGPDGEPLDET[79.9663]S[79.9663]QM[15.9949]SDLPVK	30	3	21T(79.9663),22S(79.9663),24M(15.9949)	P51532	SMARCA4	Transcription activator BRG1	1	0	0	1	1	1	0	0	0	0	0	0	0	0	0	79002064	17393014	17598336	0	0	0	0	0	0	0	0	0	79002064	17393014	17598336	0	0	0	0	0	0	MS/MS	unmatched	unmatched	MS/MS	MS/MS	MS/MS
AENGERSDLEEDNER	AENGERS[79.9663]DLEEDNER	15	2,3	7S(79.9663)	Q8WU90	ZC3H15	Zinc finger CCCH domain-containing protein 15	3	3	3	1	1	0	5	3	3	0	0	0	2.01744e+06	3.16813e+06	3.30206e+06	0	0	0	3.73033e+06	3.4681e+06	3.64634e+06	0	0	0	2.01744e+06	3.16813e+06	3.30206e+06	0	0	0	3.73033e+06	3.4681e+06	3.64634e+06	0	0	0	MS/MS	MS/MS	MS/MS	MS/MS	MS/MS	unmatched
AEPASPDSPKGSSETETEPPVALAPGPAPTR	AEPAS[79.9663]PDS[79.9663]PKGSSETETEPPVALAPGPAPTR	31	3	5S(79.9663),8S(79.9663)	P11474	ESRRA	Steroid hormone receptor ERR1	1	0	0	0	0	1	0	0	0	0	0	0	0	0	0	0	0	3571162	0	0	0	0	0	0	0	0	0	0	0	0	0	0	0	0	0	0	MS/MS	unmatched	unmatched	unmatched	unmatched	MS/MS
AEPASPDSPKGSSETETEPPVALAPGPAPTR	AEPAS[79.9663]PDS[79.9663]PKGS[79.9663]SETETEPPVALAPGPAPTR	31	3,4	12S(79.9663),5S(79.9663),8S(79.9663)	P11474	ESRRA	Steroid hormone receptor ERR1	1	1	0	0	0	0	1	2	1	2	1	1	0	54596548	0	0	0	0	23652198	16901046	0	118087976	37710528	150769888	0	54596548	0	0	0	0	23652198	16901046	0	118087976	37710528	150769888	MS/MS	MS/MS	unmatched	unmatched	unmatched	unmatched
AEPSEVDMNSPK	AEPSEVDMNS[79.9663]PK	12	2	10S(79.9663)	Q9NR30	DDX21	Nucleolar RNA helicase 2	0	1	0	0	0	0	1	0	1	0	0	0	0	9320317	0	0	0	0	7.05274e+06	0	6.43294e+06	0	0	0	0	9320317	0	0	0	0	7.05274e+06	0	6.43294e+06	0	0	0	unmatched	MS/MS	unmatched	unmatched	unmatched	unmatched
AEPSEVDMNSPK	AEPSEVDM[15.9949]NS[79.9663]PK	12	2	10S(79.9663),8M(15.9949)	Q9NR30	DDX21	Nucleolar RNA helicase 2	1	1	1	0	1	1	2	2	2	1	1	1	17567876	21701052	25734638	0	15270353	11206009	20703362	18917904	21317344	19207432	15330845	27103468	17567876	21701052	25734638	0	15270353	11206009	20703362	18917904	21317344	19207432	15330845	27103468	MS/MS	MS/MS	MS/MS	unmatched	MS/MS	MS/MS
AEPYVASEYK	AEPYVAS[79.9663]EYK	10	2	7S(79.9663)	Q9BZ29	DOCK9	Dedicator of cytokinesis protein 9	0	0	1	0	1	1	0	0	0	0	0	0	0	0	14453269	0	17096952	15902062	0	0	0	0	0	0	0	0	14453269	0	17096952	15902062	0	0	0	0	0	0	unmatched	unmatched	MS/MS	unmatched	MS/MS	MS/MS
AEQGSEEEGEGEEEEEEGGESK	AEQGS[79.9663]EEEGEGEEEEEEGGESK	22	2,3	5S(79.9663)	Q8NE71	ABCF1	ATP-binding cassette sub-family F member 1	2	2	2	1	2	2	3	3	4	3	1	2	46055224	70072248	81788464	30748504	28470104	30973892	34970952	32061642	39831208	51818024	24294526	49787032	31567740	47751664	55847280	30748504	20142160	21726358	23566360	22090928	26717336	35087380	24294526	35187908	MS/MS	MS/MS	MS/MS	MS/MS	MS/MS	MS/MS
AEQLQDAEEEKDDSNEEENKDSLVDDEEEK	AEQLQDAEEEKDDS[79.9663]NEEENKDS[79.9663]LVDDEEEK	30	3,4	14S(79.9663),22S(79.9663)	Q9H1E5	TMX4	Thioredoxin-related transmembrane protein 4	0	2	1	0	1	1	2	1	4	0	0	0	0	43049376	25685630	0	50837568	28151412	91592896	16340054	101431104	0	0	0	0	31185664	22589640	0	44709916	24758212	65622548	67127328	74249792	0	0	0	unmatched	MS/MS	MS/MS	unmatched	MS/MS	MS/MS
AEQPSPPNSDSGQDAHPDPDANPDAAR	AEQPS[79.9663]PPNSDSGQDAHPDPDANPDAAR	27	3	5S(79.9663)	Q9BUA3	SPINDOC	Spindlin interactor and repressor of chromatin-binding protein	1	1	0	0	0	0	1	0	1	0	0	0	17656190	19177190	0	0	0	0	14126173	0	11603547	0	0	0	17656190	19177190	0	0	0	0	14126173	0	11603547	0	0	0	MS/MS	MS/MS	unmatched	unmatched	unmatched	unmatched
AEQPSPPNSDSGQDAHPDPDANPDAAR	AEQPS[79.9663]PPNS[79.9663]DSGQDAHPDPDANPDAAR	27	3	5S(79.9663),9S(79.9663)	Q9BUA3	SPINDOC	Spindlin interactor and repressor of chromatin-binding protein	0	1	2	3	1	2	2	1	1	2	1	1	0	166314096	157747856	124036704	0	100016960	133078576	142140224	139293776	319091648	0	97363344	0	166314096	157747856	124036704	0	100016960	133078576	142140224	139293776	319091648	0	97363344	unmatched	MS/MS	MS/MS	MS/MS	MS/MS	MS/MS
AEQSLHDLQER	AEQS[79.9663]LHDLQER	11	3	4S(79.9663)	Q13586	STIM1	Stromal interaction molecule 1	0	0	0	0	0	0	0	1	0	0	0	0	0	0	0	0	0	0	0	0	0	0	0	0	0	0	0	0	0	0	0	0	0	0	0	0	unmatched	unmatched	unmatched	unmatched	unmatched	unmatched
AESCGSFDETESEESSK	AESC[57.0215]GS[79.9663]FDETESEESSK	17	2	4C(57.0215),6S(79.9663)	Q9Y343	SNX24	Sorting nexin-24	1	1	1	0	1	2	1	1	2	0	0	0	8580557	9601709	9889383	0	7.18395e+06	8.01913e+06	7.54435e+06	6891424	9964289	0	0	0	8580557	9601709	9889383	0	7.18395e+06	8.01913e+06	7.54435e+06	6891424	9964289	0	0	0	MS/MS	MS/MS	MS/MS	unmatched	MS/MS	MS/MS
AESISSDEEVHESVDSDNQQNK	AESIS[79.9663]S[79.9663]DEEVHESVDSDNQQNK	22	3	5S(79.9663),6S(79.9663)	Q9UKY1	ZHX1	Zinc fingers and homeoboxes protein 1	1	0	1	2	0	1	1	1	1	1	1	0	7985075	0	12948625	14593580	0	20016002	16861472	16296524	18251256	45478776	51827928	0	7985075	0	12948625	14593580	0	20016002	16861472	16296524	18251256	45478776	51827928	0	MS/MS	unmatched	MS/MS	MS/MS	unmatched	MS/MS
AESPESSAIESTQSTPQK	AESPESSAIESTQST[79.9663]PQK	18	2,3	15T(79.9663)	Q9NTI5	PDS5B	Sister chromatid cohesion protein PDS5 homolog B	1	0	1	0	0	0	0	1	0	0	0	0	3669736	0	12582711	0	0	0	0	6.99867e+06	0	0	0	0	0	0	12582711	0	0	0	0	6.99867e+06	0	0	0	0	MS/MS	unmatched	MS/MS	unmatched	unmatched	unmatched
AESPESSAIESTQSTPQK	AESPESSAIESTQS[79.9663]TPQK	18	2	14S(79.9663)	Q9NTI5	PDS5B	Sister chromatid cohesion protein PDS5 homolog B	0	1	0	0	0	0	2	1	0	0	0	0	0	2.69208e+06	0	0	0	0	2.06819e+06	2.36452e+06	0	0	0	0	0	2.69208e+06	0	0	0	0	2.06819e+06	2.36452e+06	0	0	0	0	unmatched	MS/MS	unmatched	unmatched	unmatched	unmatched
AESPESSAIESTQSTPQK	AESPESSAIEST[79.9663]QSTPQK	18	2	12T(79.9663)	Q9NTI5	PDS5B	Sister chromatid cohesion protein PDS5 homolog B	0	0	1	0	0	0	0	0	0	0	0	0	0	0	3.33018e+06	0	0	0	0	0	0	0	0	0	0	0	0	0	0	0	0	0	0	0	0	0	unmatched	unmatched	MS/MS	unmatched	unmatched	unmatched
AESPESSAIESTQSTPQK	AESPESSAIES[79.9663]TQSTPQK	18	2	11S(79.9663)	Q9NTI5	PDS5B	Sister chromatid cohesion protein PDS5 homolog B	0	0	0	0	0	0	0	0	1	0	0	0	0	0	0	0	0	0	0	0	2.05149e+06	0	0	0	0	0	0	0	0	0	0	0	0	0	0	0	unmatched	unmatched	unmatched	unmatched	unmatched	unmatched
AESSDSGAESEEEEAQEEVK	AESSDS[79.9663]GAES[79.9663]EEEEAQEEVK	20	2,3	10S(79.9663),6S(79.9663)	Q5T8D3	ACBD5	Acyl-CoA-binding domain-containing protein 5	1	1	1	0	0	0	2	1	2	1	0	1	14393704	20028004	14983735	0	0	0	61246208	24959458	65716000	54660268	0	57493016	15229210	21190562	15853490	0	0	0	27996666	26408270	31670870	57833112	0	60830292	MS/MS	MS/MS	MS/MS	unmatched	unmatched	unmatched
AESSESFTMASSPAQR	AESSESFT[79.9663]MAS[79.9663]SPAQR	16	3	11S(79.9663),8T(79.9663)	P49736	MCM2	DNA replication licensing factor MCM2	0	0	0	0	0	0	0	0	1	0	0	0	0	0	0	0	0	0	0	0	0	0	0	0	0	0	0	0	0	0	0	0	0	0	0	0	unmatched	unmatched	unmatched	unmatched	unmatched	unmatched
AESSDSGAESEEEEAQEEVK	AESS[79.9663]DSGAES[79.9663]EEEEAQEEVK	20	2,3	10S(79.9663),4S(79.9663)	Q5T8D3	ACBD5	Acyl-CoA-binding domain-containing protein 5	0	1	1	0	1	0	0	0	0	0	1	0	0	26977366	18494750	0	39743980	0	0	0	0	0	67109912	0	0	26977366	18494750	0	39743980	0	0	0	0	0	67109912	0	unmatched	MS/MS	MS/MS	unmatched	MS/MS	unmatched
AESDPRLDVLHR	AES[79.9663]DPRLDVLHR	12	3	3S(79.9663)	Q5VT06	CEP350	Centrosome-associated protein 350	1	0	0	0	0	0	0	0	0	0	0	0	6.59886e+06	0	0	0	0	0	0	0	0	0	0	0	0	0	0	0	0	0	0	0	0	0	0	0	MS/MS	unmatched	unmatched	unmatched	unmatched	unmatched
AESGESGGPPGSQDSAAGAEGAGAPAAAASAEPK	AES[79.9663]GES[79.9663]GGPPGSQDSAAGAEGAGAPAAAASAEPK	34	3	3S(79.9663),6S(79.9663)	Q9UMX0	UBQLN1	Ubiquilin-1	1	0	0	0	0	0	0	0	0	0	0	0	0	0	0	0	0	0	0	0	0	0	0	0	0	0	0	0	0	0	0	0	0	0	0	0	MS/MS	unmatched	unmatched	unmatched	unmatched	unmatched
AESLDDQMLSR	AES[79.9663]LDDQMLSR	11	2	3S(79.9663)	Q6ZV73	FGD6	FYVE, RhoGEF and PH domain-containing protein 6	0	1	1	0	1	0	0	1	0	0	0	0	0	9331100	0	0	19505584	0	0	8791926	0	0	0	0	0	9331100	0	0	19505584	0	0	8791926	0	0	0	0	unmatched	MS/MS	MS/MS	unmatched	MS/MS	unmatched
AESLDDQMLSR	AES[79.9663]LDDQM[15.9949]LSR	11	2	3S(79.9663),8M(15.9949)	Q6ZV73	FGD6	FYVE, RhoGEF and PH domain-containing protein 6	0	0	0	1	1	0	0	1	0	0	0	0	0	0	0	0	6.7705e+06	0	0	16059467	0	0	0	0	0	0	0	0	6.7705e+06	0	0	16059467	0	0	0	0	unmatched	unmatched	unmatched	MS/MS	MS/MS	unmatched
AESLPLSSNLQSK	AES[79.9663]LPLSSNLQSK	13	2	3S(79.9663)	Q8N1W1	ARHGEF28	Rho guanine nucleotide exchange factor 28	0	1	1	0	0	0	0	1	0	0	0	0	0	24966340	22845246	0	0	0	0	9898019	0	0	0	0	0	24966340	22845246	0	0	0	0	9898019	0	0	0	0	unmatched	MS/MS	MS/MS	unmatched	unmatched	unmatched
AESPESSAIESTQSTPQK	AES[79.9663]PESSAIESTQSTPQK	18	2,3	3S(79.9663)	Q9NTI5	PDS5B	Sister chromatid cohesion protein PDS5 homolog B	2	2	2	2	2	2	4	2	2	0	0	1	246878752	252162880	234107872	115746096	112827280	48046008	143801856	189695648	194220096	0	0	21351662	149941984	155542864	143741728	71778600	70432632	85501864	87969016	117318016	120486904	0	0	20155896	MS/MS	MS/MS	MS/MS	MS/MS	MS/MS	MS/MS
AESPESSAIESTQSTPQK	AES[79.9663]PESSAIESTQST[79.9663]PQK	18	2,3	15T(79.9663),3S(79.9663)	Q9NTI5	PDS5B	Sister chromatid cohesion protein PDS5 homolog B	2	2	2	2	1	3	2	2	2	0	1	0	188386080	281903008	270904320	405991744	174577312	173885584	257264000	233655616	271769856	0	147086528	0	100468328	146283872	147920560	227614592	236278528	235342320	135020320	122816920	139963824	0	199071616	0	MS/MS	MS/MS	MS/MS	MS/MS	MS/MS	MS/MS
AESPESSAIESTQSTPQK	AES[79.9663]PESSAIESTQS[79.9663]TPQK	18	2,3	14S(79.9663),3S(79.9663)	Q9NTI5	PDS5B	Sister chromatid cohesion protein PDS5 homolog B	0	0	0	1	1	1	0	0	0	2	1	2	0	0	0	181827040	60514236	205563248	0	0	0	261056704	139285232	418168128	0	0	0	248238224	58825664	199827264	0	0	0	146692400	135398656	239240096	unmatched	unmatched	unmatched	MS/MS	MS/MS	MS/MS
AESPSPAPPPGLR	AES[79.9663]PSPAPPPGLR	13	2	3S(79.9663)	Q9BUA3	SPINDOC	Spindlin interactor and repressor of chromatin-binding protein	2	2	3	2	2	2	2	2	2	2	1	2	245338752	259413200	246330672	153549488	65229288	154850800	148759888	169215456	165233040	113524312	99864960	109664192	245338752	259413200	246330672	153549488	65229288	154850800	148759888	169215456	165233040	113524312	99864960	109664192	MS/MS	MS/MS	MS/MS	MS/MS	MS/MS	MS/MS
AESSDSGAESEEEEAQEEVK	AES[79.9663]SDSGAES[79.9663]EEEEAQEEVK	20	2	10S(79.9663),3S(79.9663)	Q5T8D3	ACBD5	Acyl-CoA-binding domain-containing protein 5	0	0	0	1	0	1	0	0	0	0	0	0	0	0	0	29968392	0	45917448	0	0	0	0	0	0	0	0	0	29968392	0	45917448	0	0	0	0	0	0	unmatched	unmatched	unmatched	MS/MS	unmatched	MS/MS
AESSDSGAESEEEEAQEEVK	AES[79.9663]S[79.9663]DSGAESEEEEAQEEVK	20	2	3S(79.9663),4S(79.9663)	Q5T8D3	ACBD5	Acyl-CoA-binding domain-containing protein 5	0	0	0	0	1	0	0	0	0	0	0	0	0	0	0	0	32698178	0	0	0	0	0	0	0	0	0	0	0	0	0	0	0	0	0	0	0	unmatched	unmatched	unmatched	unmatched	MS/MS	unmatched
AESSESFTMASSPAQR	AES[79.9663]S[79.9663]ES[79.9663]FTM[15.9949]ASSPAQR	16	3	3S(79.9663),4S(79.9663),6S(79.9663),9M(15.9949)	P49736	MCM2	DNA replication licensing factor MCM2	0	0	0	0	0	0	0	0	1	0	0	0	0	0	0	0	0	0	0	0	4.83072e+06	0	0	0	0	0	0	0	0	0	0	0	0	0	0	0	unmatched	unmatched	unmatched	unmatched	unmatched	unmatched
AETASQSQRSPISDNSGCDAPGNSNPSLSVPSSAESEK	AETASQSQRS[79.9663]PISDNSGC[57.0215]DAPGNSNPSLSVPSSAESEK	38	4	10S(79.9663),18C(57.0215)	Q99590	SCAF11	Protein SCAF11	2	2	1	0	0	0	0	0	0	0	0	0	74265480	82678048	54594568	0	0	0	0	0	0	0	0	0	74265480	82678048	54594568	0	0	0	0	0	0	0	0	0	MS/MS	MS/MS	MS/MS	unmatched	unmatched	unmatched
AETEEAAHSVSQEMSVNSPTAQESQR	AETEEAAHSVSQEMSVNS[79.9663]PTAQESQR	26	3	18S(79.9663)	Q9NUA8	ZBTB40	Zinc finger and BTB domain-containing protein 40	1	1	1	0	1	1	1	2	1	0	0	0	12895294	16994188	13935152	0	23675870	15278645	11367812	10586675	9798669	0	0	0	12895294	16994188	13935152	0	23675870	15278645	11367812	10586675	9798669	0	0	0	MS/MS	MS/MS	MS/MS	unmatched	MS/MS	MS/MS
AETEEAAHSVSQEMSVNSPTAQESQR	AETEEAAHSVSQEM[15.9949]SVNS[79.9663]PTAQESQR	26	3	14M(15.9949),18S(79.9663)	Q9NUA8	ZBTB40	Zinc finger and BTB domain-containing protein 40	0	1	0	1	0	0	2	1	2	0	0	0	0	5.61464e+06	0	29182658	0	0	17701352	17153316	16545744	0	0	0	0	5.61464e+06	0	29182658	0	0	17701352	17153316	16545744	0	0	0	unmatched	MS/MS	unmatched	MS/MS	unmatched	unmatched
AETEEAEEPEEDGEEHVCVSASKHSPTEDEESAK	AETEEAEEPEEDGEEHVC[57.0215]VSASKHS[79.9663]PTEDEESAK	34	4	18C(57.0215),25S(79.9663)	P46821	MAP1B	Microtubule-associated protein 1B	2	0	1	0	0	0	1	0	0	0	0	0	27130844	0	25704286	0	0	0	0	0	0	0	0	0	27130844	0	25704286	0	0	0	0	0	0	0	0	0	MS/MS	unmatched	MS/MS	unmatched	unmatched	unmatched
AETEEAEEPEEDGEEHVCVSASK	AETEEAEEPEEDGEEHVC[57.0215]VS[79.9663]ASK	23	3	18C(57.0215),20S(79.9663)	P46821	MAP1B	Microtubule-associated protein 1B	0	0	0	0	0	0	1	0	1	0	0	0	0	0	0	0	0	0	3.42896e+06	0	3245553	0	0	0	0	0	0	0	0	0	3.42896e+06	0	3245553	0	0	0	unmatched	unmatched	unmatched	unmatched	unmatched	unmatched
AETNSRVSGVDGYETEGIR	AETNSRVS[79.9663]GVDGYETEGIR	19	3	8S(79.9663)	Q14566	MCM6	DNA replication licensing factor MCM6	0	0	1	0	0	0	0	0	0	0	0	0	0	0	3.93794e+06	0	0	0	0	0	0	0	0	0	0	0	0	0	0	0	0	0	0	0	0	0	unmatched	unmatched	MS/MS	unmatched	unmatched	unmatched
AETNSRVSGVDGYETEGIR	AETNS[79.9663]RVSGVDGYETEGIR	19	3	5S(79.9663)	Q14566	MCM6	DNA replication licensing factor MCM6	0	1	0	0	0	0	0	0	0	0	0	0	0	4.36437e+06	0	0	0	0	0	0	0	0	0	0	0	0	0	0	0	0	0	0	0	0	0	0	unmatched	MS/MS	unmatched	unmatched	unmatched	unmatched
AETSEGSGSAPAVPEASASPK	AETSEGSGSAPAVPEASAS[79.9663]PK	21	2,3	19S(79.9663)	P51608	MECP2	Methyl-CpG-binding protein 2	2	2	2	0	4	0	3	2	2	0	0	0	285038912	277594528	261677792	0	53386400	0	144755088	164221568	169495200	0	0	0	183150464	174979264	167365936	0	22056830	0	93180168	104532456	106995760	0	0	0	MS/MS	MS/MS	MS/MS	unmatched	MS/MS	unmatched
AETSEGSGSAPAVPEASASPK	AETSEGSGSAPAVPEAS[79.9663]ASPK	21	2,3	17S(79.9663)	P51608	MECP2	Methyl-CpG-binding protein 2	0	0	0	3	0	3	0	0	0	2	2	1	0	0	0	28161000	0	156044032	0	0	0	54348800	55728176	35616028	0	0	0	15474460	0	82901056	0	0	0	30594176	33744296	48301608	unmatched	unmatched	unmatched	MS/MS	unmatched	MS/MS
AETASQSQRSPISDNSGCDAPGNSNPSLSVPSSAESEK	AET[79.9663]ASQSQRSPISDNSGC[57.0215]DAPGNSNPSLSVPSSAESEK	38	4	18C(57.0215),3T(79.9663)	Q99590	SCAF11	Protein SCAF11	1	2	4	0	0	0	0	0	0	0	0	0	0	4351982	54396348	0	0	0	0	0	0	0	0	0	0	4351982	54396348	0	0	0	0	0	0	0	0	0	MS/MS	MS/MS	MS/MS	unmatched	unmatched	unmatched
AETASQSQRSPISDNSGCDAPGNSNPSLSVPSSAESEK	AET[79.9663]AS[79.9663]QSQRSPISDNSGC[57.0215]DAPGNSNPSLSVPSSAESEK	38	4	18C(57.0215),3T(79.9663),5S(79.9663)	Q99590	SCAF11	Protein SCAF11	0	0	0	0	0	0	0	0	0	1	0	1	0	0	0	0	0	0	0	0	0	32051230	0	38452420	0	0	0	0	0	0	0	0	0	32051230	0	38452420	unmatched	unmatched	unmatched	unmatched	unmatched	unmatched
AETEEAEEPEEDGEEHVCVSASK	AET[79.9663]EEAEEPEEDGEEHVC[57.0215]VSASK	23	3	18C(57.0215),3T(79.9663)	P46821	MAP1B	Microtubule-associated protein 1B	2	7	7	2	1	2	4	7	3	1	1	1	210455680	214146864	176006016	51254376	74386528	88086704	147582816	190344480	143459632	45293424	41136228	36537660	210455680	214146864	176006016	51254376	74386528	88086704	147582816	190344480	143459632	45293424	41136228	36537660	MS/MS	MS/MS	MS/MS	MS/MS	MS/MS	MS/MS
AETEEAEEPEEDGEEHVCVSASKHSPTEDEESAK	AET[79.9663]EEAEEPEEDGEEHVC[57.0215]VSASKHS[79.9663]PTEDEESAK	34	4	18C(57.0215),25S(79.9663),3T(79.9663)	P46821	MAP1B	Microtubule-associated protein 1B	0	1	0	0	0	0	0	0	0	0	0	0	0	0	0	0	0	0	0	0	0	0	0	0	0	0	0	0	0	0	0	0	0	0	0	0	unmatched	MS/MS	unmatched	unmatched	unmatched	unmatched
AETLELSDLYVSDK	AET[79.9663]LELSDLYVSDK	14	2	3T(79.9663)	Q8NDI1	EHBP1	EH domain-binding protein 1	1	1	1	0	1	1	0	1	0	0	0	0	10101153	8.18709e+06	10126410	0	12749630	10416388	0	6170211	0	0	0	0	10101153	8.18709e+06	10126410	0	12749630	10416388	0	6170211	0	0	0	0	MS/MS	MS/MS	MS/MS	unmatched	MS/MS	MS/MS
AETNSRVSGVDGYETEGIR	AET[79.9663]NSRVSGVDGYETEGIR	19	3	3T(79.9663)	Q14566	MCM6	DNA replication licensing factor MCM6	1	0	0	0	0	0	0	0	0	0	0	0	3.97995e+06	0	0	0	0	0	0	0	0	0	0	0	0	0	0	0	0	0	0	0	0	0	0	0	MS/MS	unmatched	unmatched	unmatched	unmatched	unmatched
AETPSANHSESDSLSQHNDFLSDK	AET[79.9663]PSANHSESDSLSQHNDFLSDK	24	4	3T(79.9663)	Q9ULM3	YEATS2	YEATS domain-containing protein 2	0	0	0	0	0	0	1	0	0	0	0	0	0	0	0	0	0	0	2.9742e+06	0	0	0	0	0	0	0	0	0	0	0	0	0	0	0	0	0	unmatched	unmatched	unmatched	unmatched	unmatched	unmatched
AETPTESVSEPEVATK	AET[79.9663]PTESVSEPEVATK	16	2	3T(79.9663)	P18858	LIG1	DNA ligase 1	1	2	1	1	1	1	1	1	1	1	1	1	155310256	163723440	132578968	76102024	73434400	74998776	74313640	74929600	81071248	34296404	36362968	44783884	155310256	163723440	132578968	76102024	73434400	74998776	74313640	74929600	81071248	34296404	36362968	44783884	MS/MS	MS/MS	MS/MS	MS/MS	MS/MS	MS/MS
AETPTESVSEPEVATK	AET[79.9663]PTESVS[79.9663]EPEVATK	16	2	3T(79.9663),9S(79.9663)	P18858	LIG1	DNA ligase 1	1	1	1	1	1	1	1	1	1	1	1	1	44733768	57032268	52217132	114951464	93702176	103478312	55239084	43931764	58179876	137379008	162165632	179459664	44733768	57032268	52217132	114951464	93702176	103478312	55239084	43931764	58179876	137379008	162165632	179459664	MS/MS	MS/MS	MS/MS	MS/MS	MS/MS	MS/MS
AEVLGHKTPEPAPR	AEVLGHKT[79.9663]PEPAPR	14	3	8T(79.9663)	Q9UHD8	SEPTIN9	Septin-9	0	0	0	0	0	0	1	1	1	0	0	0	0	0	0	0	0	0	2723156	2.36848e+06	2.43277e+06	0	0	0	0	0	0	0	0	0	2723156	2.36848e+06	2.43277e+06	0	0	0	unmatched	unmatched	unmatched	unmatched	unmatched	unmatched
AEVTEEVEDGKEEDEEEETENSLPIPASK	AEVTEEVEDGKEEDEEEETENSLPIPAS[79.9663]K	29	3	28S(79.9663)	Q9H2G2	SLK	STE20-like serine/threonine-protein kinase	1	1	1	1	1	1	1	1	1	0	1	0	25179314	26336234	26827876	20171166	9787844	24893164	21741244	20888656	15840891	0	0	0	25179314	26336234	26827876	20171166	9787844	24893164	21741244	20888656	15840891	0	0	0	MS/MS	MS/MS	MS/MS	MS/MS	MS/MS	MS/MS
AEVTEEVEDGKEEDEEEETENSLPIPASK	AEVTEEVEDGKEEDEEEET[79.9663]ENSLPIPASK	29	3	19T(79.9663)	Q9H2G2	SLK	STE20-like serine/threonine-protein kinase	0	0	0	1	1	0	1	0	1	0	0	0	0	0	0	5.62469e+06	10141691	0	5247159	0	0	0	0	0	0	0	0	5.62469e+06	10141691	0	5247159	0	0	0	0	0	unmatched	unmatched	unmatched	MS/MS	MS/MS	unmatched
AEVTEEVEDGKEEDEEEETENSLPIPASK	AEVTEEVEDGKEEDEEEET[79.9663]ENSLPIPAS[79.9663]K	29	3	19T(79.9663),28S(79.9663)	Q9H2G2	SLK	STE20-like serine/threonine-protein kinase	0	0	2	0	0	0	0	2	0	0	0	0	0	0	2.14272e+06	0	0	0	0	4443306	0	0	0	0	0	0	2.14272e+06	0	0	0	0	4443306	0	0	0	0	unmatched	unmatched	MS/MS	unmatched	unmatched	unmatched
AEVYGSENESERNCLEESEGCYCR	AEVY[79.9663]GS[79.9663]ENESERNC[57.0215]LEESEGC[57.0215]YC[57.0215]R	24	3	14C(57.0215),21C(57.0215),23C(57.0215),4Y(79.9663),6S(79.9663)	Q9BVS4	RIOK2	Serine/threonine-protein kinase RIO2	0	0	0	0	0	0	0	1	0	0	0	0	0	0	0	0	0	0	0	1.94676e+06	0	0	0	0	0	0	0	0	0	0	0	0	0	0	0	0	unmatched	unmatched	unmatched	unmatched	unmatched	unmatched
AFGPGLQGGSAGSPAR	AFGPGLQGGS[79.9663]AGSPAR	16	2	10S(79.9663)	P21333	FLNA	Filamin-A	0	0	0	0	0	0	0	0	1	0	0	0	0	0	0	0	0	0	0	0	4356082	0	0	0	0	0	0	0	0	0	0	0	0	0	0	0	unmatched	unmatched	unmatched	unmatched	unmatched	unmatched
AFLAELEQNSPK	AFLAELEQNS[79.9663]PK	12	2,3	10S(79.9663)	Q9UPN3	MACF1	Microtubule-actin cross-linking factor 1, isoforms 1/2/3/5	1	1	1	1	2	2	2	2	3	1	1	1	76343008	89771048	83158016	144901776	179157232	104081416	83601216	83854216	78866584	58014044	68450344	58746228	76343008	89771048	83158016	144901776	179157232	104081416	81564824	83854216	77328480	58014044	68450344	58746228	MS/MS	MS/MS	MS/MS	MS/MS	MS/MS	MS/MS
AFMESPK	AFM[15.9949]ES[79.9663]PK	7	2	3M(15.9949),5S(79.9663)	P46013	MKI67	Proliferation marker protein Ki-67	1	1	1	0	0	0	1	0	1	0	0	0	2.57188e+06	3.16203e+06	3.05244e+06	0	0	0	1.26703e+06	0	1.54281e+06	0	0	0	2.57188e+06	3.16203e+06	3.05244e+06	0	0	0	1.26703e+06	0	1.54281e+06	0	0	0	MS/MS	MS/MS	MS/MS	unmatched	unmatched	unmatched
AFQLEEGEETEPDCK	AFQLEEGEET[79.9663]EPDC[57.0215]K	15	2,3	10T(79.9663),14C(57.0215)	P38432	COIL	Coilin	2	2	2	1	1	2	2	2	2	1	0	1	163492192	139696256	149516384	14864959	112645616	147281552	134672352	129066160	118456792	18879724	0	20947826	110014776	85009400	91154576	43911236	92088184	95758464	85031160	83154424	78421896	55770892	0	17124922	MS/MS	MS/MS	MS/MS	MS/MS	MS/MS	MS/MS
AFSSPQEEEEAGFTGR	AFSS[79.9663]PQEEEEAGFTGR	16	2	4S(79.9663)	Q14241	ELOA	Elongin-A	0	1	0	0	0	0	0	0	0	0	0	0	0	10000277	0	0	0	0	0	0	0	0	0	0	0	0	0	0	0	0	0	0	0	0	0	0	unmatched	MS/MS	unmatched	unmatched	unmatched	unmatched
AFSDPFVEAEK	AFS[79.9663]DPFVEAEK	11	2	3S(79.9663)	P34932	HSPA4	Heat shock 70 kDa protein 4	1	1	1	1	1	1	1	1	1	1	1	1	30454284	35540776	30935134	30793262	33556072	31458122	19022626	16393379	16623761	11413049	12689359	13166002	30454284	35540776	30935134	30793262	33556072	31458122	19022626	16393379	16623761	11413049	12689359	13166002	MS/MS	MS/MS	MS/MS	MS/MS	MS/MS	MS/MS
AFSEDEALAQQENR	AFS[79.9663]EDEALAQQENR	14	2,3	3S(79.9663)	Q9C0H5	ARHGAP39	Rho GTPase-activating protein 39	1	0	0	1	1	1	0	0	1	0	0	0	2.70262e+06	0	0	16668517	16496707	13580972	0	0	3.83031e+06	0	0	0	2.70262e+06	0	0	16668517	16496707	13580972	0	0	3.83031e+06	0	0	0	MS/MS	unmatched	unmatched	MS/MS	MS/MS	MS/MS
AFSEGQITR	AFS[79.9663]EGQITR	9	2	3S(79.9663)	Q96GN5	CDCA7L	Cell division cycle-associated 7-like protein	0	0	0	0	0	0	1	0	0	0	0	0	0	0	0	0	0	0	4.56917e+06	0	0	0	0	0	0	0	0	0	0	0	0	0	0	0	0	0	unmatched	unmatched	unmatched	unmatched	unmatched	unmatched
AFSEQGPLR	AFS[79.9663]EQGPLR	9	2	3S(79.9663)	Q8TF40	FNIP1	Folliculin-interacting protein 1	0	0	0	0	0	0	0	1	0	0	0	0	0	0	0	0	0	0	0	5.69575e+06	0	0	0	0	0	0	0	0	0	0	0	0	0	0	0	0	unmatched	unmatched	unmatched	unmatched	unmatched	unmatched
AFSSPQEEEEAGFTGR	AFS[79.9663]SPQEEEEAGFTGR	16	2	3S(79.9663)	Q14241	ELOA	Elongin-A	1	0	1	1	1	0	1	2	1	0	0	0	5.20796e+06	0	7.52917e+06	3.31516e+06	7891272	0	5.57012e+06	5.88104e+06	6729889	0	0	0	5.20796e+06	0	7.52917e+06	3.31516e+06	7891272	0	5.57012e+06	5.88104e+06	6729889	0	0	0	MS/MS	unmatched	MS/MS	MS/MS	MS/MS	unmatched
AFSSRSYTSGPGSR	AFS[79.9663]SRS[79.9663]YTSGPGSR	14	2,3	3S(79.9663),6S(79.9663)	P05787	KRT8	Keratin, type II cytoskeletal 8	2	3	2	0	0	0	0	0	0	1	3	1	377455488	375725952	338879456	0	0	0	0	0	0	809050240	1693974270	564216900	209423488	209342672	187607680	0	0	0	0	0	0	809050240	915529980	564216900	MS/MS	MS/MS	MS/MS	unmatched	unmatched	unmatched
AFSSRSYTSGPGSR	AFS[79.9663]S[79.9663]RSYTSGPGSR	14	2,3	3S(79.9663),4S(79.9663)	P05787	KRT8	Keratin, type II cytoskeletal 8	1	0	1	0	0	0	0	0	0	3	2	2	213555376	0	189159200	0	0	0	0	0	0	1433611900	821577090	449364288	195887920	0	173510032	0	0	0	0	0	0	742207680	976475900	534086720	MS/MS	unmatched	MS/MS	unmatched	unmatched	unmatched
AFVEDSEDEDGAGEGGSSLLQK	AFVEDS[79.9663]EDEDGAGEGGSSLLQK	22	2,3	6S(79.9663)	Q8N9T8	KRI1	Protein KRI1 homolog	2	4	6	2	5	4	2	1	3	2	2	2	462889696	403660736	484878208	374318272	420903808	373614528	264059968	202198000	259202336	204813792	230685984	277189824	310338720	274269888	322674208	248254288	279856128	251194912	175896048	202198000	172082224	132530768	143454592	172761232	MS/MS	MS/MS	MS/MS	MS/MS	MS/MS	MS/MS
AFWMAIGGDRDEIEGLSSDEEH	AFWM[15.9949]AIGGDRDEIEGLS[79.9663]S[79.9663]DEEH	22	3	17S(79.9663),18S(79.9663),4M(15.9949)	Q6PD74	AAGAB	Alpha- and gamma-adaptin-binding protein p34	0	0	0	0	0	0	2	0	0	0	0	0	0	0	0	0	0	0	14101460	0	0	0	0	0	0	0	0	0	0	0	0	0	0	0	0	0	unmatched	unmatched	unmatched	unmatched	unmatched	unmatched
AGASGQPPSGPPGTGNEYGVSPR	AGASGQPPSGPPGTGNEYGVS[79.9663]PR	23	3	21S(79.9663)	Q9P266	JCAD	Junctional protein associated with coronary artery disease	0	1	0	0	0	0	0	0	0	0	0	0	0	7.0827e+06	0	0	0	0	0	0	0	0	0	0	0	0	0	0	0	0	0	0	0	0	0	0	unmatched	MS/MS	unmatched	unmatched	unmatched	unmatched
AGDLLEDSPK	AGDLLEDS[79.9663]PK	10	2	8S(79.9663)	P51858	HDGF	Hepatoma-derived growth factor	8	11	10	6	6	5	8	7	5	4	4	4	8496931800	8470360100	7967691800	1997130370	4016390910	4305807900	5001784300	4836533200	5148321800	2174961660	2004485760	2601852160	8496931800	8470360100	7967691800	1997130370	4016390910	4305807900	5001784300	4836533200	5148321800	2174961660	2004485760	2601852160	MS/MS	MS/MS	MS/MS	MS/MS	MS/MS	MS/MS
AGDLLEDSPKR	AGDLLEDS[79.9663]PKR	11	2,3	8S(79.9663)	P51858	HDGF	Hepatoma-derived growth factor	1	1	1	0	1	1	2	2	2	1	1	1	117661528	106747640	107229352	0	0	0	174490816	179692640	187218560	28986528	31134384	24130988	117661528	106747640	107229352	0	0	0	174490816	179692640	187218560	28986528	31134384	24130988	MS/MS	MS/MS	MS/MS	unmatched	MS/MS	MS/MS
AGDLLEDSPKRPK	AGDLLEDS[79.9663]PKRPK	13	2,3	8S(79.9663)	P51858	HDGF	Hepatoma-derived growth factor	4	3	3	2	2	2	1	1	1	0	1	0	579871100	339853312	342784096	165622880	67103668	31776154	26356080	21213822	18711176	0	170765008	0	573687680	325831264	334990496	165622880	67103668	31776154	26356080	21213822	18711176	0	170765008	0	MS/MS	MS/MS	MS/MS	MS/MS	MS/MS	MS/MS
AGDNIPEEQPVASTPTTVSDGENKK	AGDNIPEEQPVASTPTTVS[79.9663]DGENKK	25	3	19S(79.9663)	Q9Y320	TMX2	Thioredoxin-related transmembrane protein 2	1	1	0	0	0	1	0	1	1	0	0	0	272820928	252199856	0	0	0	6.14038e+06	0	0	7722987	0	0	0	272820928	252199856	0	0	0	6.14038e+06	0	0	7722987	0	0	0	MS/MS	MS/MS	unmatched	unmatched	unmatched	MS/MS
AGDNIPEEQPVASTPTTVSDGENKK	AGDNIPEEQPVASTPTT[79.9663]VSDGENKK	25	3	17T(79.9663)	Q9Y320	TMX2	Thioredoxin-related transmembrane protein 2	0	0	0	0	0	0	1	1	1	0	0	0	0	0	0	0	0	0	222323504	219296320	205296592	0	0	0	0	0	0	0	0	0	222323504	219296320	205296592	0	0	0	unmatched	unmatched	unmatched	unmatched	unmatched	unmatched
AGDNIPEEQPVASTPTTVSDGENKK	AGDNIPEEQPVASTPT[79.9663]TVSDGENKK	25	3,4	16T(79.9663)	Q9Y320	TMX2	Thioredoxin-related transmembrane protein 2	3	0	3	1	1	2	2	2	1	2	1	0	7664931	0	217441936	25949070	24645484	129075008	6.9087e+06	6.97752e+06	7722987	29116236	19577354	0	7664931	0	217441936	25949070	24645484	129075008	6.9087e+06	6.97752e+06	7722987	29116236	19577354	0	MS/MS	unmatched	MS/MS	MS/MS	MS/MS	MS/MS
AGDNIPEEQPVASTPTTVSDGENK	AGDNIPEEQPVAS[79.9663]TPTTVSDGENK	24	3	13S(79.9663)	Q9Y320	TMX2	Thioredoxin-related transmembrane protein 2	0	1	1	0	0	0	0	0	1	0	0	0	0	8728760	7.9722e+06	0	0	0	0	0	8940113	0	0	0	0	8728760	7.9722e+06	0	0	0	0	0	8940113	0	0	0	unmatched	MS/MS	MS/MS	unmatched	unmatched	unmatched
AGDNIPEEQPVASTPTTVSDGENKK	AGDNIPEEQPVAS[79.9663]TPTTVSDGENKK	25	3	13S(79.9663)	Q9Y320	TMX2	Thioredoxin-related transmembrane protein 2	0	1	2	0	0	0	0	0	1	0	0	0	0	29362800	20137362	0	0	0	0	0	0	0	0	0	0	29362800	20137362	0	0	0	0	0	0	0	0	0	unmatched	MS/MS	MS/MS	unmatched	unmatched	unmatched
AGDNIPEEQPVASTPTTVSDGENKK	AGDNIPEEQPVAS[79.9663]TPTTVS[79.9663]DGENKK	25	3	13S(79.9663),19S(79.9663)	Q9Y320	TMX2	Thioredoxin-related transmembrane protein 2	0	1	1	2	0	1	1	2	1	0	0	0	0	11221287	13123759	23696558	0	26318900	18423598	11946170	17121178	0	0	0	0	11221287	13123759	23696558	0	26318900	18423598	11946170	17121178	0	0	0	unmatched	MS/MS	MS/MS	MS/MS	unmatched	MS/MS
AGDNIPEEQPVASTPTTVSDGENKK	AGDNIPEEQPVAS[79.9663]T[79.9663]PTTVSDGENKK	25	3	13S(79.9663),14T(79.9663)	Q9Y320	TMX2	Thioredoxin-related transmembrane protein 2	1	0	0	0	1	0	0	0	0	0	0	0	13553880	0	0	0	31085230	0	0	0	0	0	0	0	13553880	0	0	0	31085230	0	0	0	0	0	0	0	MS/MS	unmatched	unmatched	unmatched	MS/MS	unmatched
AGDPGEMPQSPTGLGQPK	AGDPGEM[15.9949]PQS[79.9663]PTGLGQPK	18	2,3	10S(79.9663),7M(15.9949)	Q9UIF9	BAZ2A	Bromodomain adjacent to zinc finger domain protein 2A	0	1	1	1	0	1	2	2	2	0	0	0	0	9265863	0	23701296	0	3361458	58140240	66244060	72346816	0	0	0	0	9367278	0	24722198	0	3.39825e+06	29566546	34239512	37133436	0	0	0	unmatched	MS/MS	MS/MS	MS/MS	unmatched	MS/MS
AGDRNSEDDGVVMTFSSVK	AGDRNS[79.9663]EDDGVVMTFSSVK	19	3	6S(79.9663)	Q9NY61	AATF	Protein AATF	1	1	1	0	0	0	2	2	1	0	0	0	26757842	26273568	28362934	0	0	0	54386900	53118628	38671604	0	0	0	26757842	26273568	28362934	0	0	0	54386900	53118628	38671604	0	0	0	MS/MS	MS/MS	MS/MS	unmatched	unmatched	unmatched
AGDRNSEDDGVVMTFSSVK	AGDRNS[79.9663]EDDGVVM[15.9949]TFSSVK	19	3	13M(15.9949),6S(79.9663)	Q9NY61	AATF	Protein AATF	2	0	0	3	2	1	2	1	1	0	0	0	8892827	0	0	136650384	32484300	15266905	37217868	18856812	0	0	0	0	8892827	0	0	136650384	32484300	15266905	37217868	18856812	0	0	0	0	MS/MS	unmatched	unmatched	MS/MS	MS/MS	MS/MS
AGEAPTENPAPPTQQSSAE	AGEAPTENPAPPTQQS[79.9663]SAE	19	2,3	16S(79.9663)	P16989	YBX3	Y-box-binding protein 3	1	2	1	1	1	0	0	1	1	0	1	1	39965196	47960632	51726320	17860994	37331512	0	0	8736845	28057742	0	49364196	46063496	39965196	47960632	51726320	17860994	37331512	0	0	0	28057742	0	49364196	46063496	MS/MS	MS/MS	MS/MS	MS/MS	MS/MS	unmatched
AGEAPTENPAPPTQQSSAE	AGEAPTENPAPPT[79.9663]QQSSAE	19	2,3	13T(79.9663)	P16989	YBX3	Y-box-binding protein 3	0	0	0	1	1	1	1	1	1	2	1	0	0	0	0	6.87318e+06	7.28875e+06	38378496	8.15427e+06	27665590	9991106	48115876	21333384	0	0	0	0	11785524	12498110	11269459	13982231	8.12372e+06	17131868	12060939	36580608	0	unmatched	unmatched	unmatched	MS/MS	MS/MS	MS/MS
AGEEDEGEEDSDSDYEISAK	AGEEDEGEEDS[79.9663]DSDYEISAK	20	2	11S(79.9663)	A2RRP1	NBAS	Neuroblastoma-amplified sequence	1	1	1	1	1	1	1	1	1	1	1	1	29175992	31242784	36232328	21128286	33403952	0	18697246	17735384	18091792	44120328	49013820	49058292	29175992	31242784	36232328	21128286	33403952	0	18697246	17735384	18091792	44120328	49013820	49058292	MS/MS	MS/MS	MS/MS	MS/MS	MS/MS	MS/MS
AGEPDGESLDEQPSSSSSK	AGEPDGES[79.9663]LDEQPSSSSSK	19	2,3	8S(79.9663)	Q9H3Q1	CDC42EP4	Cdc42 effector protein 4	2	2	3	1	1	1	1	1	1	1	1	1	89088240	110763072	120292632	11130962	19764156	11476090	50121208	52325976	0	25579552	31506868	31093490	76139344	94541224	102738688	11130962	19764156	11476090	50121208	52325976	0	25579552	31506868	31093490	MS/MS	MS/MS	MS/MS	MS/MS	MS/MS	MS/MS
AGEPNSPDAEEANSPDVTAGCDPAGVHPPR	AGEPNSPDAEEANS[79.9663]PDVTAGC[57.0215]DPAGVHPPR	30	3	14S(79.9663),21C(57.0215)	Q08J23	NSUN2	RNA cytosine C(5)-methyltransferase NSUN2	3	2	2	3	2	2	2	2	3	1	1	0	0	0	0	34256488	0	171093728	131582680	191330080	0	0	0	0	0	0	0	34256488	0	171093728	131582680	191330080	0	0	0	0	MS/MS	MS/MS	MS/MS	MS/MS	MS/MS	MS/MS
AGEPNSPDAEEANSPDVTAGCDPAGVHPPR	AGEPNSPDAEEANS[79.9663]PDVT[79.9663]AGC[57.0215]DPAGVHPPR	30	3	14S(79.9663),18T(79.9663),21C(57.0215)	Q08J23	NSUN2	RNA cytosine C(5)-methyltransferase NSUN2	0	0	0	0	0	0	0	0	0	0	1	0	0	0	0	0	0	0	0	0	0	0	0	0	0	0	0	0	0	0	0	0	0	0	0	0	unmatched	unmatched	unmatched	unmatched	unmatched	unmatched
AGEPNSPDAEEANSPDVTAGCDPAGVHPPR	AGEPNS[79.9663]PDAEEANSPDVTAGC[57.0215]DPAGVHPPR	30	3,4	21C(57.0215),6S(79.9663)	Q08J23	NSUN2	RNA cytosine C(5)-methyltransferase NSUN2	10	10	10	7	6	10	7	10	9	4	5	2	1641799680	1408228100	1441470340	188399360	269129184	654541820	1205187070	1198025860	1147428610	497886112	725137790	227979104	1374349180	1260118910	1273119230	187293728	175547248	538926530	994008450	1048680830	988712900	471991232	647716030	227979104	MS/MS	MS/MS	MS/MS	MS/MS	MS/MS	MS/MS
AGEPNSPDAEEANSPDVTAGCDPAGVHPPR	AGEPNS[79.9663]PDAEEANSPDVT[79.9663]AGC[57.0215]DPAGVHPPR	30	3	18T(79.9663),21C(57.0215),6S(79.9663)	Q08J23	NSUN2	RNA cytosine C(5)-methyltransferase NSUN2	0	0	1	0	0	0	0	0	0	0	0	0	0	0	0	0	0	0	0	0	0	0	0	0	0	0	0	0	0	0	0	0	0	0	0	0	unmatched	unmatched	MS/MS	unmatched	unmatched	unmatched
AGEPNSPDAEEANSPDVTAGCDPAGVHPPR	AGEPNS[79.9663]PDAEEANS[79.9663]PDVTAGC[57.0215]DPAGVHPPR	30	3,4	14S(79.9663),21C(57.0215),6S(79.9663)	Q08J23	NSUN2	RNA cytosine C(5)-methyltransferase NSUN2	20	14	19	18	21	22	17	16	16	15	15	13	4629170200	5484718600	5525343700	5025250800	5572626400	3431408380	6008624100	4837955100	5343441400	11717405700	13113342000	6985936400	3139507970	4449124900	4553885200	4205348610	4782819300	3576179970	4951495700	4309769200	4501857300	10084709400	11480989700	5981140500	MS/MS	MS/MS	MS/MS	MS/MS	MS/MS	MS/MS
AGEPNSPDAEEANSPDVTAGCDPAGVHPPR	AGEPNS[79.9663]PDAEEANS[79.9663]PDVT[79.9663]AGC[57.0215]DPAGVHPPR	30	4	14S(79.9663),18T(79.9663),21C(57.0215),6S(79.9663)	Q08J23	NSUN2	RNA cytosine C(5)-methyltransferase NSUN2	0	0	1	0	0	0	0	0	0	1	0	0	0	0	0	0	0	0	0	0	0	0	0	0	0	0	0	0	0	0	0	0	0	0	0	0	unmatched	unmatched	MS/MS	unmatched	unmatched	unmatched
AGEQQLSEPEDMEMEAGDTDDPPR	AGEQQLS[79.9663]EPEDMEMEAGDTDDPPR	24	3	7S(79.9663)	Q93009	USP7	Ubiquitin carboxyl-terminal hydrolase 7	0	1	0	0	2	2	1	2	1	1	2	3	0	130301960	0	0	477320992	417029952	183886240	180916400	173523664	128031416	155347600	180289328	0	130301960	0	0	477320992	417029952	183886240	180916400	173523664	128031416	155347600	180289328	unmatched	MS/MS	unmatched	unmatched	MS/MS	MS/MS
AGEQQLSEPEDMEMEAGDTDDPPR	AGEQQLS[79.9663]EPEDMEM[15.9949]EAGDTDDPPR	24	3	14M(15.9949),7S(79.9663)	Q93009	USP7	Ubiquitin carboxyl-terminal hydrolase 7	2	2	2	1	4	3	2	2	3	1	1	0	55175116	58048176	53656324	0	185357568	121313064	140646288	204704560	170846400	40845076	54446940	0	55175116	58048176	53656324	0	185357568	121313064	140646288	204704560	170846400	40845076	54446940	0	MS/MS	MS/MS	MS/MS	MS/MS	MS/MS	MS/MS
AGEQQLSEPEDMEMEAGDTDDPPR	AGEQQLS[79.9663]EPEDM[15.9949]EMEAGDTDDPPR	24	3	12M(15.9949),7S(79.9663)	Q93009	USP7	Ubiquitin carboxyl-terminal hydrolase 7	1	2	2	2	6	6	3	4	3	3	2	3	34224608	41195136	37584292	44696452	92537336	103329360	158737904	162801296	133963888	21954122	32441566	45263568	34224608	41195136	37584292	44696452	92537336	103329360	158737904	162801296	133963888	21954122	32441566	45263568	MS/MS	MS/MS	MS/MS	MS/MS	MS/MS	MS/MS
AGEQQLSEPEDMEMEAGDTDDPPR	AGEQQLS[79.9663]EPEDM[15.9949]EM[15.9949]EAGDTDDPPR	24	3	12M(15.9949),14M(15.9949),7S(79.9663)	Q93009	USP7	Ubiquitin carboxyl-terminal hydrolase 7	0	1	0	6	1	0	1	1	3	0	0	0	0	19108032	0	834396480	30709014	0	265259088	258024864	232754976	0	0	0	0	19108032	0	834396480	30709014	0	265259088	258024864	232754976	0	0	0	unmatched	MS/MS	unmatched	MS/MS	MS/MS	unmatched
AGETRFTDTR	AGET[79.9663]RFTDTR	10	3	4T(79.9663)	P13639	EEF2	Elongation factor 2	1	1	0	0	0	0	0	0	0	0	0	0	2.02397e+06	3.9099e+06	0	0	0	0	0	0	0	0	0	0	2.02397e+06	3.9099e+06	0	0	0	0	0	0	0	0	0	0	MS/MS	MS/MS	unmatched	unmatched	unmatched	unmatched
AGFDSDYDQALADIR	AGFDS[79.9663]DYDQALADIR	15	2	5S(79.9663)	P52701	MSH6	DNA mismatch repair protein Msh6	0	0	0	1	1	1	1	0	1	0	0	0	0	0	0	4122517	4.56965e+06	4065000	3.79055e+06	0	3.20821e+06	0	0	0	0	0	0	4122517	4.56965e+06	4065000	3.79055e+06	0	3.20821e+06	0	0	0	unmatched	unmatched	unmatched	MS/MS	MS/MS	MS/MS
AGGAGFGTDGDDQEAINEAISVK	AGGAGFGT[79.9663]DGDDQEAINEAISVK	23	3	8T(79.9663)	Q96EB6	SIRT1	NAD-dependent protein deacetylase sirtuin-1	1	1	1	0	1	0	0	0	0	0	0	0	0	0	0	0	0	0	0	0	0	0	0	0	0	0	0	0	0	0	0	0	0	0	0	0	MS/MS	MS/MS	MS/MS	unmatched	MS/MS	unmatched
AGGASPAASSTAQPPTQHR	AGGAS[79.9663]PAASSTAQPPTQHR	19	3	5S(79.9663)	Q8IU81	IRF2BP1	Interferon regulatory factor 2-binding protein 1	0	1	0	0	0	0	0	0	0	0	0	0	0	2.05226e+06	0	0	0	0	0	0	0	0	0	0	0	0	0	0	0	0	0	0	0	0	0	0	unmatched	MS/MS	unmatched	unmatched	unmatched	unmatched
AGGGAQPSQTATGDPSDEDEDSDLEEFVR	AGGGAQPSQTATGDPS[79.9663]DEDEDS[79.9663]DLEEFVR	29	3	16S(79.9663),22S(79.9663)	Q2YD98	UVSSA	UV-stimulated scaffold protein A	1	1	1	1	1	1	1	0	0	1	1	1	0	0	0	47361308	55357480	27281522	0	0	0	0	0	0	0	0	0	47361308	55357480	27281522	0	0	0	0	0	0	MS/MS	MS/MS	MS/MS	MS/MS	MS/MS	MS/MS
AGGGDLLLPPSPK	AGGGDLLLPPS[79.9663]PK	13	2	11S(79.9663)	Q5TH69	ARFGEF3	Brefeldin A-inhibited guanine nucleotide-exchange protein 3	0	1	0	0	1	0	0	1	0	0	0	0	0	5.60594e+06	0	0	3.77517e+06	0	0	1.96806e+06	0	0	0	0	0	5.60594e+06	0	0	3.77517e+06	0	0	1.96806e+06	0	0	0	0	unmatched	MS/MS	unmatched	unmatched	MS/MS	unmatched
AGGGGGLGAGSPALSGGQGR	AGGGGGLGAGS[79.9663]PALSGGQGR	20	2	11S(79.9663)	Q6IQ22	RAB12	Ras-related protein Rab-12	0	0	0	0	1	0	0	0	1	0	0	0	0	0	0	0	8.11555e+06	0	0	0	20319856	0	0	0	0	0	0	0	8.11555e+06	0	0	0	20319856	0	0	0	unmatched	unmatched	unmatched	unmatched	MS/MS	unmatched
AGGGPTLQCPPPSSPEK	AGGGPTLQC[57.0215]PPPSS[79.9663]PEK	17	2	14S(79.9663),9C(57.0215)	Q96N66	MBOAT7	Lysophospholipid acyltransferase 7	2	2	2	1	0	1	3	2	2	0	0	0	190978496	194210112	213113360	30764450	0	125185200	134574448	153532768	147113312	0	0	0	190978496	194210112	213113360	30764450	0	125185200	134574448	153532768	147113312	0	0	0	MS/MS	MS/MS	MS/MS	MS/MS	unmatched	MS/MS
AGGGPTLQCPPPSSPEK	AGGGPTLQC[57.0215]PPPS[79.9663]SPEK	17	2,3	13S(79.9663),9C(57.0215)	Q96N66	MBOAT7	Lysophospholipid acyltransferase 7	1	1	1	1	3	2	1	1	2	1	1	0	39300400	48017396	33584248	6.88655e+06	116931968	102607824	17015604	34945904	31140666	26082944	26435446	0	39300400	48017396	33584248	6.88655e+06	116931968	102607824	17015604	34945904	31140666	26082944	26435446	0	MS/MS	MS/MS	MS/MS	MS/MS	MS/MS	MS/MS
AGGLDWPEATEVSPSR	AGGLDWPEATEVS[79.9663]PSR	16	2,3	13S(79.9663)	Q9Y446	PKP3	Plakophilin-3	2	2	1	1	2	1	2	2	1	1	1	0	81606080	99714944	98131208	9413730	143202992	98560968	46386152	48462924	44539052	23680990	39510340	0	69798672	74671728	85945816	116931384	121164448	86322208	37678732	40154700	39008440	20740416	34604164	0	MS/MS	MS/MS	MS/MS	MS/MS	MS/MS	MS/MS
AGGLGAEETPPTSVSESLPTLSDSDPVPLAPGAADSDEDTEGFGVPR	AGGLGAEETPPTSVSESLPTLSDSDPVPLAPGAADS[79.9663]DEDTEGFGVPR	47	4	36S(79.9663)	Q66K74	MAP1S	Microtubule-associated protein 1S	0	0	0	0	0	0	0	2	1	0	0	0	0	0	0	0	0	0	0	7272153	7.77873e+06	0	0	0	0	0	0	0	0	0	0	7272153	7.77873e+06	0	0	0	unmatched	unmatched	unmatched	unmatched	unmatched	unmatched
AGGLGAEETPPTSVSESLPTLSDSDPVPLAPGAADSDEDTEGFGVPR	AGGLGAEET[79.9663]PPTSVSESLPTLSDSDPVPLAPGAADS[79.9663]DEDTEGFGVPR	47	4	36S(79.9663),9T(79.9663)	Q66K74	MAP1S	Microtubule-associated protein 1S	0	1	0	0	0	0	0	0	0	0	0	0	0	5893639	0	0	0	0	0	0	0	0	0	0	0	0	0	0	0	0	0	0	0	0	0	0	unmatched	MS/MS	unmatched	unmatched	unmatched	unmatched
AGGLQDSDTEDECWSDTEAVPR	AGGLQDS[79.9663]DT[79.9663]EDEC[57.0215]WS[79.9663]DTEAVPR	22	3	13C(57.0215),15S(79.9663),7S(79.9663),9T(79.9663)	Q9H6H4	REEP4	Receptor expression-enhancing protein 4	2	0	1	0	0	0	3	3	4	1	0	1	3.60751e+06	0	7253129	0	0	0	85758976	92435744	92794232	37063532	0	40037024	3.60751e+06	0	7253129	0	0	0	85758976	92435744	92794232	37063532	0	40037024	MS/MS	unmatched	MS/MS	unmatched	unmatched	unmatched
AGGPATPLSPTR	AGGPATPLS[79.9663]PTR	12	2	9S(79.9663)	Q03252	LMNB2	Lamin-B2	0	0	1	0	1	1	0	0	0	0	0	0	0	0	27476844	0	26053368	0	0	0	0	0	0	0	0	0	27476844	0	26053368	0	0	0	0	0	0	0	unmatched	unmatched	MS/MS	unmatched	MS/MS	MS/MS
AGGPATPLSPTR	AGGPAT[79.9663]PLS[79.9663]PTR	12	2	6T(79.9663),9S(79.9663)	Q03252	LMNB2	Lamin-B2	0	0	2	0	0	0	1	1	1	1	1	1	0	0	33599212	0	0	0	16671665	13294859	13806371	111072504	59731532	103697712	0	0	33599212	0	0	0	16671665	13294859	13806371	111072504	59731532	103697712	unmatched	unmatched	MS/MS	unmatched	unmatched	unmatched
AGGPTTPLSPTR	AGGPTTPLS[79.9663]PTR	12	2	9S(79.9663)	P20700	LMNB1	Lamin-B1	1	1	1	1	1	1	0	0	0	0	0	0	67722840	77279064	66211860	44773828	54353252	11215656	0	0	0	0	0	0	67722840	77279064	66211860	44773828	54353252	11215656	0	0	0	0	0	0	MS/MS	MS/MS	MS/MS	MS/MS	MS/MS	MS/MS
AGGPTTPLSPTR	AGGPTT[79.9663]PLS[79.9663]PTR	12	2	6T(79.9663),9S(79.9663)	P20700	LMNB1	Lamin-B1	1	1	1	1	1	0	0	0	0	1	1	1	29001114	112458368	136014128	153952864	67270888	0	0	0	0	262728976	185573728	271815968	29001114	112458368	136014128	153952864	67270888	0	0	0	0	262728976	185573728	271815968	MS/MS	MS/MS	MS/MS	MS/MS	MS/MS	unmatched
AGGSPAPGPETPAISPSK	AGGSPAPGPETPAIS[79.9663]PSK	18	2	15S(79.9663)	P33316	DUT	Deoxyuridine 5'-triphosphate nucleotidohydrolase, mitochondrial	1	1	1	0	0	0	1	0	0	0	0	0	14388422	17978880	12274993	0	0	0	6106358	0	0	0	0	0	14388422	17978880	12274993	0	0	0	6106358	0	0	0	0	0	MS/MS	MS/MS	MS/MS	unmatched	unmatched	unmatched
AGGSPAPGPETPAISPSK	AGGSPAPGPET[79.9663]PAISPSK	18	2	11T(79.9663)	P33316	DUT	Deoxyuridine 5'-triphosphate nucleotidohydrolase, mitochondrial	0	0	0	0	0	0	0	0	1	0	0	0	0	0	0	0	0	0	0	0	6015670	0	0	0	0	0	0	0	0	0	0	0	0	0	0	0	unmatched	unmatched	unmatched	unmatched	unmatched	unmatched
AGHDGDSDGDSDDEEGYFICPITDDPSSNQNVNSK	AGHDGDS[79.9663]DGDS[79.9663]DDEEGYFIC[57.0215]PITDDPSSNQNVNSK	35	4	11S(79.9663),20C(57.0215),7S(79.9663)	O00418	EEF2K	Eukaryotic elongation factor 2 kinase	0	0	0	0	0	0	1	0	0	0	0	0	0	0	0	0	0	0	26711944	0	0	0	0	0	0	0	0	0	0	0	0	0	0	0	0	0	unmatched	unmatched	unmatched	unmatched	unmatched	unmatched
AGLASPEEEDAVGK	AGLAS[79.9663]PEEEDAVGK	14	2	5S(79.9663)	Q9UNS1	TIMELESS	Protein timeless homolog	1	0	0	1	1	1	1	1	1	0	0	0	29560386	0	0	8395765	9963212	7579002	17774070	21798140	22890174	0	0	0	29560386	0	0	8395765	9963212	7579002	17774070	21798140	22890174	0	0	0	MS/MS	unmatched	unmatched	MS/MS	MS/MS	MS/MS
AGLESGAEPGDGDSDTTK	AGLESGAEPGDGDS[79.9663]DTTK	18	2	14S(79.9663)	O60832	DKC1	H/ACA ribonucleoprotein complex subunit DKC1	1	2	1	2	2	2	2	1	1	1	1	1	293501984	0	430850656	100167840	75187768	162440464	246991280	230143808	134424800	170754176	190002624	230308864	293501984	0	430850656	100167840	75187768	162440464	246991280	230143808	134424800	170754176	190002624	230308864	MS/MS	MS/MS	MS/MS	MS/MS	MS/MS	MS/MS
AGLESGAEPGDGDSDTTKK	AGLESGAEPGDGDS[79.9663]DTTKK	19	2,3	14S(79.9663)	O60832	DKC1	H/ACA ribonucleoprotein complex subunit DKC1	2	2	2	1	0	1	2	2	2	0	0	1	130932160	137583168	142253472	24868010	0	31352988	62226416	58735652	61641900	0	0	55259904	121671152	135750800	138144944	24868010	0	31352988	58921500	54550436	56437048	0	0	55259904	MS/MS	MS/MS	MS/MS	MS/MS	unmatched	MS/MS
AGLESGAEPGDGDSDTTK	AGLES[79.9663]GAEPGDGDSDTTK	18	2	5S(79.9663)	O60832	DKC1	H/ACA ribonucleoprotein complex subunit DKC1	1	1	1	0	1	1	1	1	1	0	0	0	20973104	29654664	27209342	0	10666915	0	17929164	18035054	16151746	0	0	0	20973104	29654664	27209342	0	10666915	0	17929164	18035054	16151746	0	0	0	MS/MS	MS/MS	MS/MS	unmatched	MS/MS	MS/MS
AGLGSPERPPKTSPGSPR	AGLGSPERPPKTS[79.9663]PGS[79.9663]PR	18	3	13S(79.9663),16S(79.9663)	Q9H6F5	CCDC86	Coiled-coil domain-containing protein 86	0	1	0	0	0	0	0	0	0	0	0	0	0	0	0	0	0	0	0	0	0	0	0	0	0	0	0	0	0	0	0	0	0	0	0	0	unmatched	MS/MS	unmatched	unmatched	unmatched	unmatched
AGLGSPERPPKTSPGSPR	AGLGSPERPPKT[79.9663]SPGS[79.9663]PR	18	3	12T(79.9663),16S(79.9663)	Q9H6F5	CCDC86	Coiled-coil domain-containing protein 86	1	0	1	0	0	0	0	0	0	1	0	0	0	0	0	0	0	0	0	0	0	0	0	0	0	0	0	0	0	0	0	0	0	0	0	0	MS/MS	unmatched	MS/MS	unmatched	unmatched	unmatched
AGLGSPERPPKTSPGSPR	AGLGSPERPPKT[79.9663]S[79.9663]PGSPR	18	3	12T(79.9663),13S(79.9663)	Q9H6F5	CCDC86	Coiled-coil domain-containing protein 86	1	0	0	0	0	0	0	0	0	1	0	0	0	0	0	0	0	0	0	0	0	0	0	0	0	0	0	0	0	0	0	0	0	0	0	0	MS/MS	unmatched	unmatched	unmatched	unmatched	unmatched
AGLGSPERPPKTSPGSPR	AGLGSPERPPKT[79.9663]S[79.9663]PGS[79.9663]PR	18	3	12T(79.9663),13S(79.9663),16S(79.9663)	Q9H6F5	CCDC86	Coiled-coil domain-containing protein 86	5	3	4	2	1	1	1	2	1	2	3	2	1636644100	1154222080	943055420	188436128	277350944	19557092	309159840	234154016	228771632	1412953860	1503805060	663587520	1636644100	1154222080	943055420	188436128	277350944	19557092	309159840	234154016	228771632	1412953860	1503805060	663587520	MS/MS	MS/MS	MS/MS	MS/MS	MS/MS	MS/MS
AGLGSPERPPK	AGLGS[79.9663]PERPPK	11	2,3	5S(79.9663)	Q9H6F5	CCDC86	Coiled-coil domain-containing protein 86	5	6	5	2	2	2	4	3	3	0	0	1	824033410	711459140	462037472	28766080	10930002	11058320	353426272	348019136	355555648	0	0	100587304	766367040	755952830	464741408	28766080	10930002	11058320	353426272	348019136	355555648	0	0	100587304	MS/MS	MS/MS	MS/MS	MS/MS	MS/MS	MS/MS
AGLGSPERPPKTSPGSPR	AGLGS[79.9663]PERPPKTS[79.9663]PGSPR	18	3	13S(79.9663),5S(79.9663)	Q9H6F5	CCDC86	Coiled-coil domain-containing protein 86	1	0	0	0	0	0	0	0	0	0	0	0	0	0	0	0	0	0	0	0	0	0	0	0	0	0	0	0	0	0	0	0	0	0	0	0	MS/MS	unmatched	unmatched	unmatched	unmatched	unmatched
AGLGSPERPPKTSPGSPR	AGLGS[79.9663]PERPPKTS[79.9663]PGS[79.9663]PR	18	2	13S(79.9663),16S(79.9663),5S(79.9663)	Q9H6F5	CCDC86	Coiled-coil domain-containing protein 86	0	1	0	0	0	0	0	0	0	0	0	0	0	49944504	0	0	0	0	0	0	0	0	0	0	0	0	0	0	0	0	0	0	0	0	0	0	unmatched	MS/MS	unmatched	unmatched	unmatched	unmatched
AGLGSPERPPKTSPGSPR	AGLGS[79.9663]PERPPKT[79.9663]SPGSPR	18	3	12T(79.9663),5S(79.9663)	Q9H6F5	CCDC86	Coiled-coil domain-containing protein 86	0	0	0	1	0	0	0	0	0	0	1	0	0	0	0	15531954	0	0	0	0	0	0	0	0	0	0	0	0	0	0	0	0	0	0	0	0	unmatched	unmatched	unmatched	MS/MS	unmatched	unmatched
AGLGSPERPPKTSPGSPR	AGLGS[79.9663]PERPPKT[79.9663]SPGS[79.9663]PR	18	2,3	12T(79.9663),16S(79.9663),5S(79.9663)	Q9H6F5	CCDC86	Coiled-coil domain-containing protein 86	3	0	2	0	0	0	0	1	0	1	0	1	54287636	0	36896172	0	0	0	0	6564491	0	88143904	0	638477700	54287636	0	36896172	0	0	0	0	6564491	0	88143904	0	0	MS/MS	unmatched	MS/MS	unmatched	unmatched	unmatched
AGLGSPERPPKTSPGSPR	AGLGS[79.9663]PERPPKT[79.9663]S[79.9663]PGSPR	18	2	12T(79.9663),13S(79.9663),5S(79.9663)	Q9H6F5	CCDC86	Coiled-coil domain-containing protein 86	0	0	0	0	0	0	0	0	1	0	0	0	0	0	0	0	0	0	0	0	5189033	0	0	0	0	0	0	0	0	0	0	0	0	0	0	0	unmatched	unmatched	unmatched	unmatched	unmatched	unmatched
AGLQSLEASGR	AGLQSLEAS[79.9663]GR	11	2	9S(79.9663)	O60784	TOM1	Target of Myb protein 1	0	0	0	0	0	0	0	0	1	0	0	0	0	0	0	0	0	0	0	0	0	0	0	0	0	0	0	0	0	0	0	0	0	0	0	0	unmatched	unmatched	unmatched	unmatched	unmatched	unmatched
AGMSSNQSISSPVLDAVPR	AGMSSNQS[79.9663]ISS[79.9663]PVLDAVPR	19	2	11S(79.9663),8S(79.9663)	Q9UQ35	SRRM2	Serine/arginine repetitive matrix protein 2	0	0	0	0	0	1	0	0	0	0	0	0	0	0	0	0	0	48853836	0	0	0	0	0	0	0	0	0	0	0	0	0	0	0	0	0	0	unmatched	unmatched	unmatched	unmatched	unmatched	MS/MS
AGMSSNQSISSPVLDAVPR	AGMSSNQS[79.9663]IS[79.9663]SPVLDAVPR	19	3	10S(79.9663),8S(79.9663)	Q9UQ35	SRRM2	Serine/arginine repetitive matrix protein 2	0	0	0	0	0	0	1	1	1	0	0	0	0	0	0	0	0	0	0	4.59404e+06	1.93286e+06	0	0	0	0	0	0	0	0	0	0	4.59404e+06	1.93286e+06	0	0	0	unmatched	unmatched	unmatched	unmatched	unmatched	unmatched
AGMSSNQSISSPVLDAVPRTPSR	AGMSSNQS[79.9663]IS[79.9663]SPVLDAVPRT[79.9663]PSR	23	3	10S(79.9663),20T(79.9663),8S(79.9663)	Q9UQ35	SRRM2	Serine/arginine repetitive matrix protein 2	0	0	0	0	0	0	0	0	0	0	1	0	0	0	0	0	0	0	0	0	0	0	12713609	0	0	0	0	0	0	0	0	0	0	0	0	0	unmatched	unmatched	unmatched	unmatched	unmatched	unmatched
AGMSSNQSISSPVLDAVPR	AGMSS[79.9663]NQS[79.9663]IS[79.9663]SPVLDAVPR	19	3	10S(79.9663),5S(79.9663),8S(79.9663)	Q9UQ35	SRRM2	Serine/arginine repetitive matrix protein 2	0	0	0	0	0	0	0	1	1	0	0	0	0	0	0	0	0	0	0	15007164	13018012	0	0	0	0	0	0	0	0	0	0	15007164	13018012	0	0	0	unmatched	unmatched	unmatched	unmatched	unmatched	unmatched
AGMSSNQSISSPVLDAVPR	AGMS[79.9663]S[79.9663]NQSISSPVLDAVPR	19	2,3	4S(79.9663),5S(79.9663)	Q9UQ35	SRRM2	Serine/arginine repetitive matrix protein 2	0	0	0	0	3	1	1	0	1	0	0	0	0	0	0	0	0	0	24176416	0	0	0	0	0	0	0	0	0	0	0	0	0	0	0	0	0	unmatched	unmatched	unmatched	unmatched	MS/MS	MS/MS
AGMSSNQSISSPVLDAVPRTPSR	AGMS[79.9663]S[79.9663]NQSISSPVLDAVPRT[79.9663]PSR	23	3	20T(79.9663),4S(79.9663),5S(79.9663)	Q9UQ35	SRRM2	Serine/arginine repetitive matrix protein 2	0	0	0	0	0	1	0	0	0	1	0	0	0	0	0	0	0	6499715	0	0	0	44936824	0	0	0	0	0	0	0	6499715	0	0	0	44936824	0	0	unmatched	unmatched	unmatched	unmatched	unmatched	MS/MS
AGMSSNQSISSPVLDAVPR	AGMS[79.9663]S[79.9663]NQS[79.9663]ISSPVLDAVPR	19	3	4S(79.9663),5S(79.9663),8S(79.9663)	Q9UQ35	SRRM2	Serine/arginine repetitive matrix protein 2	0	0	0	0	0	1	1	0	1	0	0	0	0	0	0	0	0	3.59425e+06	13181249	0	13205787	0	0	0	0	0	0	0	0	3.59425e+06	13181249	0	13205787	0	0	0	unmatched	unmatched	unmatched	unmatched	unmatched	MS/MS
AGMTSSPDATTGQTFG	AGMTSS[79.9663]PDATTGQTFG	16	2	6S(79.9663)	Q9UQR1	ZNF148	Zinc finger protein 148	1	1	0	0	0	0	1	0	1	0	0	0	18617072	17946448	0	0	0	0	18447300	0	18006142	0	0	0	18617072	17946448	0	0	0	0	18447300	0	18006142	0	0	0	MS/MS	MS/MS	unmatched	unmatched	unmatched	unmatched
AGMSSNQSISSPVLDAVPRTPSRER	AGM[15.9949]SSNQS[79.9663]ISSPVLDAVPRT[79.9663]PS[79.9663]RER	25	3	20T(79.9663),22S(79.9663),3M(15.9949),8S(79.9663)	Q9UQ35	SRRM2	Serine/arginine repetitive matrix protein 2	0	0	0	1	0	0	0	0	0	0	0	0	0	0	0	38469136	0	0	0	0	0	0	0	0	0	0	0	0	0	0	0	0	0	0	0	0	unmatched	unmatched	unmatched	MS/MS	unmatched	unmatched
AGMSSNQSISSPVLDAVPR	AGM[15.9949]SSNQS[79.9663]ISS[79.9663]PVLDAVPR	19	2	11S(79.9663),3M(15.9949),8S(79.9663)	Q9UQ35	SRRM2	Serine/arginine repetitive matrix protein 2	0	0	0	1	0	0	1	1	1	0	0	0	0	0	0	198696096	0	0	10559112	9581564	11615882	0	0	0	0	0	0	198696096	0	0	10559112	9581564	11615882	0	0	0	unmatched	unmatched	unmatched	MS/MS	unmatched	unmatched
AGMSSNQSISSPVLDAVPR	AGM[15.9949]SSNQS[79.9663]IS[79.9663]SPVLDAVPR	19	2,3	10S(79.9663),3M(15.9949),8S(79.9663)	Q9UQ35	SRRM2	Serine/arginine repetitive matrix protein 2	0	0	0	3	0	0	0	0	0	0	0	0	0	0	0	723791490	0	0	0	0	0	0	0	0	0	0	0	0	0	0	0	0	0	0	0	0	unmatched	unmatched	unmatched	MS/MS	unmatched	unmatched
AGMSSNQSISSPVLDAVPRTPSR	AGM[15.9949]SSNQS[79.9663]IS[79.9663]SPVLDAVPRT[79.9663]PSR	23	3	10S(79.9663),20T(79.9663),3M(15.9949),8S(79.9663)	Q9UQ35	SRRM2	Serine/arginine repetitive matrix protein 2	1	2	1	1	0	0	0	0	0	0	0	0	31120076	34454972	30349212	44714240	0	0	0	0	0	0	0	0	31120076	34454972	30349212	44714240	0	0	0	0	0	0	0	0	MS/MS	MS/MS	MS/MS	MS/MS	unmatched	unmatched
AGMSSNQSISSPVLDAVPR	AGM[15.9949]SS[79.9663]NQS[79.9663]IS[79.9663]SPVLDAVPR	19	3	10S(79.9663),3M(15.9949),5S(79.9663),8S(79.9663)	Q9UQ35	SRRM2	Serine/arginine repetitive matrix protein 2	0	0	0	0	0	0	1	1	1	0	0	0	0	0	0	0	0	0	14978696	13765326	14782051	0	0	0	0	0	0	0	0	0	14978696	13765326	14782051	0	0	0	unmatched	unmatched	unmatched	unmatched	unmatched	unmatched
AGMSSNQSISSPVLDAVPR	AGM[15.9949]S[79.9663]S[79.9663]NQSISSPVLDAVPR	19	3	3M(15.9949),4S(79.9663),5S(79.9663)	Q9UQ35	SRRM2	Serine/arginine repetitive matrix protein 2	0	0	0	2	0	0	0	0	0	0	0	0	0	0	0	16256941	0	0	0	0	0	0	0	0	0	0	0	0	0	0	0	0	0	0	0	0	unmatched	unmatched	unmatched	MS/MS	unmatched	unmatched
AGMSSNQSISSPVLDAVPR	AGM[15.9949]S[79.9663]S[79.9663]NQS[79.9663]ISSPVLDAVPR	19	2,3	3M(15.9949),4S(79.9663),5S(79.9663),8S(79.9663)	Q9UQ35	SRRM2	Serine/arginine repetitive matrix protein 2	0	0	0	3	1	0	1	1	1	0	0	0	0	0	0	26110052	6342241	0	14833652	13765326	14758905	0	0	0	0	0	0	22549476	6342241	0	14833652	13765326	14758905	0	0	0	unmatched	unmatched	unmatched	MS/MS	MS/MS	unmatched
AGMTSSPDATTGQTFG	AGM[15.9949]TSS[79.9663]PDATTGQTFG	16	2	3M(15.9949),6S(79.9663)	Q9UQR1	ZNF148	Zinc finger protein 148	0	0	0	1	1	0	0	0	0	0	0	0	0	0	0	38852512	31440858	0	0	0	0	0	0	0	0	0	0	38852512	31440858	0	0	0	0	0	0	0	unmatched	unmatched	unmatched	MS/MS	MS/MS	unmatched
AGNSDSEEDDANGRVELILEPK	AGNS[79.9663]DSEEDDANGRVELILEPK	22	3	4S(79.9663)	Q641Q2	WASHC2A	WASH complex subunit 2A	0	0	1	0	0	0	0	0	0	0	0	0	0	0	4.21625e+06	0	0	0	0	0	0	0	0	0	0	0	0	0	0	0	0	0	0	0	0	0	unmatched	unmatched	MS/MS	unmatched	unmatched	unmatched
AGNSDSEEDDANGRVELILEPK	AGNS[79.9663]DS[79.9663]EEDDANGRVELILEPK	22	3	4S(79.9663),6S(79.9663)	Q641Q2	WASHC2A	WASH complex subunit 2A	4	3	4	1	0	1	4	3	2	2	1	0	100190016	53873452	54444252	16053029	0	0	14071453	12798951	10160603	16782944	89654864	0	100190016	53873452	54444252	16053029	0	0	14071453	12798951	10160603	16782944	89654864	0	MS/MS	MS/MS	MS/MS	MS/MS	unmatched	MS/MS
AGNWPGSPQVSGPSPAAR	AGNWPGS[79.9663]PQVSGPS[79.9663]PAAR	18	3	14S(79.9663),7S(79.9663)	O60244	MED14	Mediator of RNA polymerase II transcription subunit 14	1	1	1	1	1	1	0	0	1	0	1	0	6400378	9495993	9742638	13105814	20490310	16155315	0	0	0	0	23107146	0	6400378	9495993	9742638	13105814	20490310	16155315	0	0	0	0	23107146	0	MS/MS	MS/MS	MS/MS	MS/MS	MS/MS	MS/MS
AGNWPGSPQVSGPSPAAR	AGNWPGS[79.9663]PQVS[79.9663]GPSPAAR	18	2	11S(79.9663),7S(79.9663)	O60244	MED14	Mediator of RNA polymerase II transcription subunit 14	0	0	0	1	0	0	0	0	0	0	0	0	0	0	0	10663100	0	0	0	0	0	0	0	0	0	0	0	0	0	0	0	0	0	0	0	0	unmatched	unmatched	unmatched	MS/MS	unmatched	unmatched
AGPEEPGDSPPLR	AGPEEPGDS[79.9663]PPLR	13	2	9S(79.9663)	Q12770	SCAP	Sterol regulatory element-binding protein cleavage-activating protein	0	0	1	0	0	0	0	0	0	0	0	0	0	0	0	0	0	0	0	0	0	0	0	0	0	0	0	0	0	0	0	0	0	0	0	0	unmatched	unmatched	MS/MS	unmatched	unmatched	unmatched
AGPKAPTACLPPPR	AGPKAPT[79.9663]AC[57.0215]LPPPR	14	3	7T(79.9663),9C(57.0215)	A6NNL0	NUTM2B	NUT family member 2B	0	0	1	0	0	0	0	0	1	0	0	0	0	0	0	0	0	0	0	0	0	0	0	0	0	0	0	0	0	0	0	0	0	0	0	0	unmatched	unmatched	MS/MS	unmatched	unmatched	unmatched
AGPLGGSSYEEEEEEEEGGGGGER	AGPLGGS[79.9663]S[79.9663]YEEEEEEEEGGGGGER	24	3	7S(79.9663),8S(79.9663)	Q15223	NECTIN1	Nectin-1	1	1	1	1	2	1	1	1	1	0	0	0	14120158	11511065	15688727	11270341	13157890	11519100	27724738	23892090	24798338	0	0	0	14120158	11511065	15688727	11270341	13157890	11519100	27724738	23892090	24798338	0	0	0	MS/MS	MS/MS	MS/MS	MS/MS	MS/MS	MS/MS
AGPTLTDENGDDLGLPPSPGDTSYYQDQVDDFHEAR	AGPTLTDENGDDLGLPPS[79.9663]PGDTSYYQDQVDDFHEAR	36	4	18S(79.9663)	Q9NQZ2	UTP3	Something about silencing protein 10	0	0	0	0	0	0	0	2	0	0	0	0	0	0	0	0	0	0	0	0	0	0	0	0	0	0	0	0	0	0	0	0	0	0	0	0	unmatched	unmatched	unmatched	unmatched	unmatched	unmatched
AGQNQPAEPDASACTPESPQEELLSR	AGQNQPAEPDASAC[57.0215]TPES[79.9663]PQEELLSR	26	3	14C(57.0215),18S(79.9663)	Q9P266	JCAD	Junctional protein associated with coronary artery disease	1	1	1	2	2	3	1	1	1	0	0	0	33952588	31018464	45133920	15893086	31938520	41217444	50217864	61141672	51496784	0	0	0	33952588	31018464	45133920	15893086	31938520	41217444	50217864	61141672	51496784	0	0	0	MS/MS	MS/MS	MS/MS	MS/MS	MS/MS	MS/MS
AGQNQPAEPDASACTPESPQEELLSR	AGQNQPAEPDAS[79.9663]AC[57.0215]TPES[79.9663]PQEELLSR	26	3	12S(79.9663),14C(57.0215),18S(79.9663)	Q9P266	JCAD	Junctional protein associated with coronary artery disease	0	0	0	0	1	1	0	0	0	0	0	0	0	0	0	0	7.05052e+06	10749716	0	0	0	0	0	0	0	0	0	0	7.05052e+06	10749716	0	0	0	0	0	0	unmatched	unmatched	unmatched	unmatched	MS/MS	MS/MS
AGSNEDPILAPSGTPPPTIPPDETFGGR	AGSNEDPILAPSGT[79.9663]PPPTIPPDETFGGR	28	3	14T(79.9663)	Q8IZL8	PELP1	Proline-, glutamic acid- and leucine-rich protein 1	0	0	1	0	0	0	0	0	0	0	0	0	0	0	5.75612e+06	0	0	0	0	0	0	0	0	0	0	0	0	0	0	0	0	0	0	0	0	0	unmatched	unmatched	MS/MS	unmatched	unmatched	unmatched
AGSNEDPILAPSGTPPPTIPPDETFGGR	AGSNEDPILAPS[79.9663]GTPPPTIPPDETFGGR	28	3	12S(79.9663)	Q8IZL8	PELP1	Proline-, glutamic acid- and leucine-rich protein 1	2	2	0	0	0	0	0	0	0	0	0	0	0	28265724	0	0	0	0	0	0	0	0	0	0	0	0	0	0	0	0	0	0	0	0	0	0	MS/MS	MS/MS	unmatched	unmatched	unmatched	unmatched
AGSSPCLGSSSAASSPPPPASR	AGSSPC[57.0215]LGSSSAAS[79.9663]S[79.9663]PPPPASR	22	3	14S(79.9663),15S(79.9663),6C(57.0215)	Q6ZRS2	SRCAP	Helicase SRCAP	0	1	1	0	0	0	0	1	0	0	0	0	0	3.76259e+06	0	0	0	0	0	0	0	0	0	0	0	0	0	0	0	0	0	0	0	0	0	0	unmatched	MS/MS	MS/MS	unmatched	unmatched	unmatched
AGSSPCLGSSSAASSPPPPASR	AGSSPC[57.0215]LGS[79.9663]S[79.9663]SAASSPPPPASR	22	3	10S(79.9663),6C(57.0215),9S(79.9663)	Q6ZRS2	SRCAP	Helicase SRCAP	0	0	1	0	0	0	1	1	0	0	0	0	0	0	10497380	0	0	0	23340416	18341510	0	0	0	0	0	0	10497380	0	0	0	23340416	18341510	0	0	0	0	unmatched	unmatched	MS/MS	unmatched	unmatched	unmatched
AGSSTPGDAPPAVAEVQGR	AGSST[79.9663]PGDAPPAVAEVQGR	19	2,3	5T(79.9663)	Q7Z6Z7	HUWE1	E3 ubiquitin-protein ligase HUWE1	0	0	0	0	0	0	1	1	1	0	0	0	0	0	0	0	0	0	49371140	49452264	46147584	0	0	0	0	0	0	0	0	0	49371140	0	46147584	0	0	0	unmatched	unmatched	unmatched	unmatched	unmatched	unmatched
AGSSPCLGSSSAASSPPPPASR	AGSS[79.9663]PC[57.0215]LGSSSAAS[79.9663]SPPPPASR	22	3	14S(79.9663),4S(79.9663),6C(57.0215)	Q6ZRS2	SRCAP	Helicase SRCAP	0	0	0	0	0	0	1	0	0	0	0	0	0	0	0	0	0	0	0	0	0	0	0	0	0	0	0	0	0	0	0	0	0	0	0	0	unmatched	unmatched	unmatched	unmatched	unmatched	unmatched
AGSSPCLGSSSAASSPPPPASR	AGSS[79.9663]PC[57.0215]LGS[79.9663]SSAASSPPPPASR	22	3	4S(79.9663),6C(57.0215),9S(79.9663)	Q6ZRS2	SRCAP	Helicase SRCAP	0	0	0	0	0	0	1	0	0	0	0	0	0	0	0	0	0	0	0	0	0	0	0	0	0	0	0	0	0	0	0	0	0	0	0	0	unmatched	unmatched	unmatched	unmatched	unmatched	unmatched
AGSSTPGDAPPAVAEVQGR	AGSS[79.9663]TPGDAPPAVAEVQGR	19	2,3	4S(79.9663)	Q7Z6Z7	HUWE1	E3 ubiquitin-protein ligase HUWE1	1	2	2	1	1	1	1	1	1	0	0	0	48607044	105164720	106133384	40801648	38229436	33830704	51084752	39257460	54181432	0	0	0	48198504	54294684	54282364	40458712	37908120	33546358	54500136	38927500	57803852	0	0	0	MS/MS	MS/MS	MS/MS	MS/MS	MS/MS	MS/MS
AGSSTPGDAPPAVAEVQGR	AGSS[79.9663]T[79.9663]PGDAPPAVAEVQGR	19	2,3	4S(79.9663),5T(79.9663)	Q7Z6Z7	HUWE1	E3 ubiquitin-protein ligase HUWE1	1	1	0	0	0	0	2	1	2	0	1	0	40163308	56338480	0	0	0	0	120950840	55153376	125804128	0	43470728	0	38912612	54584084	0	0	0	0	70069160	78111680	71631952	0	42117036	0	MS/MS	MS/MS	unmatched	unmatched	unmatched	unmatched
AGSEECVFYTDETASPLAPDLAK	AGS[79.9663]EEC[57.0215]VFYTDETASPLAPDLAK	23	3	3S(79.9663),6C(57.0215)	Q765P7	MTSS2	Protein MTSS 2	0	1	1	1	2	1	1	1	1	1	1	0	0	25470330	28265142	17176966	16395596	23142400	7475964	9565501	9394344	11545149	8623271	0	0	25470330	28265142	17176966	16395596	23142400	7475964	9565501	9394344	11545149	8623271	0	unmatched	MS/MS	MS/MS	MS/MS	MS/MS	MS/MS
AGSEECVFYTDETASPLAPDLAK	AGS[79.9663]EEC[57.0215]VFYTDETAS[79.9663]PLAPDLAK	23	3	15S(79.9663),3S(79.9663),6C(57.0215)	Q765P7	MTSS2	Protein MTSS 2	0	0	0	0	0	1	0	0	0	0	0	0	0	0	0	0	0	4.95456e+06	0	0	0	0	0	0	0	0	0	0	0	0	0	0	0	0	0	0	unmatched	unmatched	unmatched	unmatched	unmatched	MS/MS
AGSFTGTSDPEAAPAR	AGS[79.9663]FTGTSDPEAAPAR	16	2	3S(79.9663)	Q9Y4F5	CEP170B	Centrosomal protein of 170 kDa protein B	0	0	1	1	1	1	0	0	0	0	0	0	0	0	22316218	19003044	19734702	16449007	0	0	0	0	0	0	0	0	22316218	19003044	19734702	16449007	0	0	0	0	0	0	unmatched	unmatched	MS/MS	MS/MS	MS/MS	MS/MS
AGSFTGTSDPEAAPAR	AGS[79.9663]FTGTS[79.9663]DPEAAPAR	16	2	3S(79.9663),8S(79.9663)	Q9Y4F5	CEP170B	Centrosomal protein of 170 kDa protein B	0	0	0	0	0	0	1	0	0	0	0	0	0	0	0	0	0	0	0	0	0	0	0	0	0	0	0	0	0	0	0	0	0	0	0	0	unmatched	unmatched	unmatched	unmatched	unmatched	unmatched
AGSISTLDSLDFAR	AGS[79.9663]IS[79.9663]TLDS[79.9663]LDFAR	14	2	3S(79.9663),5S(79.9663),9S(79.9663)	Q9P260	RELCH	RAB11-binding protein RELCH	0	0	0	0	0	0	1	1	0	0	0	0	0	0	0	0	0	0	6.33102e+06	6525644	0	0	0	0	0	0	0	0	0	0	6.33102e+06	6525644	0	0	0	0	unmatched	unmatched	unmatched	unmatched	unmatched	unmatched
AGSISTLDSLDFAR	AGS[79.9663]IS[79.9663]T[79.9663]LDSLDFAR	14	2	3S(79.9663),5S(79.9663),6T(79.9663)	Q9P260	RELCH	RAB11-binding protein RELCH	0	0	0	0	0	0	0	0	1	0	0	0	0	0	0	0	0	0	0	0	6.19945e+06	0	0	0	0	0	0	0	0	0	0	0	0	0	0	0	unmatched	unmatched	unmatched	unmatched	unmatched	unmatched
AGSNEDPILAPSGTPPPTIPPDETFGGR	AGS[79.9663]NEDPILAPS[79.9663]GTPPPTIPPDETFGGR	28	3	12S(79.9663),3S(79.9663)	Q8IZL8	PELP1	Proline-, glutamic acid- and leucine-rich protein 1	0	1	0	0	0	0	0	0	0	0	0	0	0	2.32396e+06	0	0	0	0	0	0	0	0	0	0	0	0	0	0	0	0	0	0	0	0	0	0	unmatched	MS/MS	unmatched	unmatched	unmatched	unmatched
AGSPFSPPPSSSSLTGEAAISR	AGS[79.9663]PFS[79.9663]PPPSSSSLTGEAAISR	22	3	3S(79.9663),6S(79.9663)	Q96JY6	PDLIM2	PDZ and LIM domain protein 2	0	2	0	0	1	1	0	0	0	0	0	0	0	9028462	0	0	0	30878504	0	0	0	0	0	0	0	9028462	0	0	0	30878504	0	0	0	0	0	0	unmatched	MS/MS	unmatched	unmatched	MS/MS	MS/MS
AGSPLCNSNLQDSEEDIEPSYSLFR	AGS[79.9663]PLC[57.0215]NSNLQDSEEDIEPSYSLFR	25	3	3S(79.9663),6C(57.0215)	Q9NRY4	ARHGAP35	Rho GTPase-activating protein 35	0	1	0	1	0	0	1	0	0	0	0	0	0	18620856	0	7.00863e+06	0	0	5525487	0	0	0	0	0	0	18620856	0	7.00863e+06	0	0	5525487	0	0	0	0	0	unmatched	MS/MS	unmatched	MS/MS	unmatched	unmatched
AGSPLCNSNLQDSEEDIEPSYSLFR	AGS[79.9663]PLC[57.0215]NSNLQDS[79.9663]EEDIEPSYSLFR	25	3	13S(79.9663),3S(79.9663),6C(57.0215)	Q9NRY4	ARHGAP35	Rho GTPase-activating protein 35	2	2	2	1	2	1	2	1	1	0	0	1	40011784	43142948	46912252	63956392	100003272	93024680	51501056	45284008	44317688	0	0	204986688	40011784	43142948	46912252	63956392	100003272	93024680	51501056	45284008	44317688	0	0	204986688	MS/MS	MS/MS	MS/MS	MS/MS	MS/MS	MS/MS
AGSPLCNSNLQDSEEDIEPSYSLFR	AGS[79.9663]PLC[57.0215]NS[79.9663]NLQDSEEDIEPSYSLFR	25	3	3S(79.9663),6C(57.0215),8S(79.9663)	Q9NRY4	ARHGAP35	Rho GTPase-activating protein 35	0	0	0	1	1	1	0	0	0	1	2	0	0	0	0	0	0	0	0	0	0	0	149113168	0	0	0	0	0	0	0	0	0	0	0	0	0	unmatched	unmatched	unmatched	MS/MS	MS/MS	MS/MS
AGSPLCNSNLQDSEEDIEPSYSLFR	AGS[79.9663]PLC[57.0215]NS[79.9663]NLQDS[79.9663]EEDIEPSYSLFR	25	3	13S(79.9663),3S(79.9663),6C(57.0215),8S(79.9663)	Q9NRY4	ARHGAP35	Rho GTPase-activating protein 35	0	0	0	0	0	0	0	0	2	0	0	0	0	0	0	0	0	0	0	0	1.66872e+06	0	0	0	0	0	0	0	0	0	0	0	0	0	0	0	unmatched	unmatched	unmatched	unmatched	unmatched	unmatched
AGSSGNSCITYQPSVSGEHK	AGS[79.9663]SGNSC[57.0215]ITYQPSVSGEHK	20	3	3S(79.9663),8C(57.0215)	Q99755	PIP5K1A	Phosphatidylinositol 4-phosphate 5-kinase type-1 alpha	0	0	0	0	0	0	1	1	1	0	0	0	0	0	0	0	0	0	8777724	9101256	8380353	0	0	0	0	0	0	0	0	0	8777724	9101256	8380353	0	0	0	unmatched	unmatched	unmatched	unmatched	unmatched	unmatched
AGSSPCLGSSSAASSPPPPASR	AGS[79.9663]SPC[57.0215]LGSSSAASS[79.9663]PPPPASR	22	3	15S(79.9663),3S(79.9663),6C(57.0215)	Q6ZRS2	SRCAP	Helicase SRCAP	0	0	0	0	0	0	0	1	0	0	0	0	0	0	0	0	0	0	0	0	0	0	0	0	0	0	0	0	0	0	0	0	0	0	0	0	unmatched	unmatched	unmatched	unmatched	unmatched	unmatched
AGSSTPGDAPPAVAEVQGR	AGS[79.9663]STPGDAPPAVAEVQGR	19	2,3	3S(79.9663)	Q7Z6Z7	HUWE1	E3 ubiquitin-protein ligase HUWE1	3	1	2	3	2	3	1	1	1	2	2	3	205613888	0	226860672	231482464	197806080	172818144	106025448	0	0	83039320	82758128	71966216	135813440	0	150882688	157609936	118679760	102475264	125640352	0	0	55824188	54835920	41696828	MS/MS	MS/MS	MS/MS	MS/MS	MS/MS	MS/MS
AGSSPCLGSSSAASSPPPPASR	AGS[79.9663]S[79.9663]PC[57.0215]LGSSSAASSPPPPASR	22	3	3S(79.9663),4S(79.9663),6C(57.0215)	Q6ZRS2	SRCAP	Helicase SRCAP	0	1	0	0	0	0	0	0	1	0	0	0	0	0	0	0	0	0	0	0	0	0	0	0	0	0	0	0	0	0	0	0	0	0	0	0	unmatched	MS/MS	unmatched	unmatched	unmatched	unmatched
AGSSPSLEQDDGDEETSVVIVGK	AGS[79.9663]S[79.9663]PSLEQDDGDEETSVVIVGK	23	3	3S(79.9663),4S(79.9663)	O75460	ERN1	Serine/threonine-protein kinase/endoribonuclease IRE1	0	0	0	0	0	1	0	1	2	0	0	0	0	0	0	0	0	5303028	0	2.24976e+06	1.53694e+06	0	0	0	0	0	0	0	0	5303028	0	2.24976e+06	1.53694e+06	0	0	0	unmatched	unmatched	unmatched	unmatched	unmatched	MS/MS
AGSSTPGDAPPAVAEVQGR	AGS[79.9663]S[79.9663]TPGDAPPAVAEVQGR	19	2,3	3S(79.9663),4S(79.9663)	Q7Z6Z7	HUWE1	E3 ubiquitin-protein ligase HUWE1	2	2	5	4	4	5	1	2	1	5	3	3	63240808	69808608	19701208	175989648	162708336	213491600	46101336	98243712	54170244	339251392	336787776	285743680	35930708	40018548	22310040	90720864	89627160	119084744	53440404	56400136	62793836	194503792	193351808	146820864	MS/MS	MS/MS	MS/MS	MS/MS	MS/MS	MS/MS
AGTVSPGKEDPVSSR	AGTVS[79.9663]PGKEDPVSSR	15	2,3	5S(79.9663)	Q7Z2K8	GPRIN1	G protein-regulated inducer of neurite outgrowth 1	1	1	2	0	0	0	0	0	1	0	0	0	18484928	21480274	33108972	0	0	0	0	0	1.53465e+06	0	0	0	15398498	17893712	22389292	0	0	0	0	0	5.51357e+06	0	0	0	MS/MS	MS/MS	MS/MS	unmatched	unmatched	unmatched
AGTPVSELTK	AGT[79.9663]PVSELTK	10	2	3T(79.9663)	O75113	N4BP1	NEDD4-binding protein 1	1	1	1	0	0	0	1	1	1	0	0	0	9530653	9664925	8954177	0	0	0	4.12806e+06	2.97357e+06	3.25342e+06	0	0	0	9530653	9664925	8954177	0	0	0	4.12806e+06	2.97357e+06	3.25342e+06	0	0	0	MS/MS	MS/MS	MS/MS	unmatched	unmatched	unmatched
AGTVSPGKEDPVSSR	AGT[79.9663]VSPGKEDPVSSR	15	2	3T(79.9663)	Q7Z2K8	GPRIN1	G protein-regulated inducer of neurite outgrowth 1	1	0	0	0	0	0	0	1	0	0	0	0	2.30812e+06	0	0	0	0	0	0	1.49392e+06	0	0	0	0	2.30812e+06	0	0	0	0	0	0	1.49392e+06	0	0	0	0	MS/MS	unmatched	unmatched	unmatched	unmatched	unmatched
AGYSTDESSSSSLHATR	AGYST[79.9663]DESSSSSLHATR	17	3	5T(79.9663)	P51116	FXR2	Fragile X mental retardation syndrome-related protein 2	1	1	1	1	0	0	1	1	1	0	0	0	14913256	13835754	13368839	7486061	0	0	14334513	13682735	14836240	0	0	0	14913256	13835754	13368839	7486061	0	0	14334513	13682735	14836240	0	0	0	MS/MS	MS/MS	MS/MS	MS/MS	unmatched	unmatched
AGYSTDESSSSSLHATR	AGYS[79.9663]TDESSSSSLHATR	17	2,3	4S(79.9663)	P51116	FXR2	Fragile X mental retardation syndrome-related protein 2	0	0	0	0	1	1	0	1	0	0	1	0	0	0	0	0	7.20782e+06	1.20849e+06	0	602130	0	0	8835261	0	0	0	0	0	7.20782e+06	1.20849e+06	0	0	0	0	8835261	0	unmatched	unmatched	unmatched	unmatched	MS/MS	MS/MS
AHAWPSPYK	AHAWPS[79.9663]PYK	9	2	6S(79.9663)	Q8NFJ5	GPRC5A	Retinoic acid-induced protein 3	3	2	2	0	0	0	1	0	0	0	0	0	128314952	86743088	65921252	0	0	0	128928392	0	0	0	0	0	128314952	86743088	65921252	0	0	0	128928392	0	0	0	0	0	MS/MS	MS/MS	MS/MS	unmatched	unmatched	unmatched
AHEEQDEESQDNLFSSDR	AHEEQDEES[79.9663]QDNLFSSDR	18	3	9S(79.9663)	Q15058	KIF14	Kinesin-like protein KIF14	0	0	0	0	1	0	1	0	1	0	0	0	0	0	0	0	12992183	0	10967319	0	0	0	0	0	0	0	0	0	12992183	0	10967319	0	0	0	0	0	unmatched	unmatched	unmatched	unmatched	MS/MS	unmatched
AHLSENELEALEK	AHLS[79.9663]ENELEALEK	13	2,3	4S(79.9663)	P98175	RBM10	RNA-binding protein 10	2	0	1	0	0	0	2	2	2	0	0	0	23371156	0	7.3783e+06	0	0	0	25465708	21315632	22008312	0	0	0	13152206	0	10423590	0	0	0	14049076	12198737	11769508	0	0	0	MS/MS	unmatched	MS/MS	unmatched	unmatched	unmatched
AHQITDESLESTRR	AHQITDES[79.9663]LESTRR	14	3	8S(79.9663)	O00161	SNAP23	Synaptosomal-associated protein 23	1	0	0	0	0	0	0	0	0	0	0	0	25139258	0	0	0	0	0	0	0	0	0	0	0	0	0	0	0	0	0	0	0	0	0	0	0	MS/MS	unmatched	unmatched	unmatched	unmatched	unmatched
AHQITDESLESTRR	AHQITDES[79.9663]LES[79.9663]TRR	14	3	11S(79.9663),8S(79.9663)	O00161	SNAP23	Synaptosomal-associated protein 23	0	0	1	0	0	0	1	0	0	0	0	0	0	0	9187936	0	0	0	16584298	0	0	0	0	0	0	0	9187936	0	0	0	16584298	0	0	0	0	0	unmatched	unmatched	MS/MS	unmatched	unmatched	unmatched
AHQSESYLPIGCK	AHQS[79.9663]ESYLPIGC[57.0215]K	13	3	12C(57.0215),4S(79.9663)	O75815	BCAR3	Breast cancer anti-estrogen resistance protein 3	0	0	0	0	0	0	1	0	1	0	0	0	0	0	0	0	0	0	21014004	0	19224186	0	0	0	0	0	0	0	0	0	21014004	0	19224186	0	0	0	unmatched	unmatched	unmatched	unmatched	unmatched	unmatched
AHSENEGTALPSADSCTSPTK	AHSENEGTALPSADSC[57.0215]TS[79.9663]PTK	21	3	16C(57.0215),18S(79.9663)	Q8IVL0	NAV3	Neuron navigator 3	1	1	1	0	0	0	1	1	1	0	0	0	67120328	63949288	61041272	0	0	0	75277616	78028464	76643928	0	0	0	67120328	63949288	61041272	0	0	0	75277616	78028464	76643928	0	0	0	MS/MS	MS/MS	MS/MS	unmatched	unmatched	unmatched
AHSENEGTALPSADSCTSPTK	AHSENEGTALPSADS[79.9663]C[57.0215]TSPTK	21	2,3	15S(79.9663),16C(57.0215)	Q8IVL0	NAV3	Neuron navigator 3	0	0	0	1	1	1	0	1	0	0	0	1	0	0	0	16440085	5970326	19752642	0	0	0	0	0	22495050	0	0	0	16440085	5970326	19752642	0	0	0	0	0	22495050	unmatched	unmatched	unmatched	MS/MS	MS/MS	MS/MS
AHSENEGTALPSADSCTSPTK	AHSENEGTALPS[79.9663]ADSC[57.0215]TSPTK	21	2	12S(79.9663),16C(57.0215)	Q8IVL0	NAV3	Neuron navigator 3	0	0	0	0	0	0	0	0	2	0	0	0	0	0	0	0	0	0	0	0	936602	0	0	0	0	0	0	0	0	0	0	0	0	0	0	0	unmatched	unmatched	unmatched	unmatched	unmatched	unmatched
AHSPAEGASVESSSPGPK	AHSPAEGASVESSS[79.9663]PGPK	18	3	14S(79.9663)	Q8NFG4	FLCN	Folliculin	0	0	0	0	0	0	1	1	1	0	0	0	0	0	0	0	0	0	0	0	0	0	0	0	0	0	0	0	0	0	0	0	0	0	0	0	unmatched	unmatched	unmatched	unmatched	unmatched	unmatched
AHSPAEGASVESSSPGPK	AHSPAEGASVESS[79.9663]SPGPK	18	3	13S(79.9663)	Q8NFG4	FLCN	Folliculin	1	0	0	0	0	0	0	0	0	0	0	0	7421431	0	0	0	0	0	0	0	0	0	0	0	0	0	0	0	0	0	0	0	0	0	0	0	MS/MS	unmatched	unmatched	unmatched	unmatched	unmatched
AHSPASTLPNSPGSTFER	AHSPASTLPNS[79.9663]PGS[79.9663]TFER	18	3	11S(79.9663),14S(79.9663)	Q9UMD9	COL17A1	Collagen alpha-1(XVII) chain	0	0	0	1	1	1	0	1	1	0	0	0	0	0	0	16042775	13769476	16804442	0	8907812	7681447	0	0	0	0	0	0	16042775	13769476	16804442	0	8907812	7681447	0	0	0	unmatched	unmatched	unmatched	MS/MS	MS/MS	MS/MS
AHSIQIMK	AHS[79.9663]IQIM[15.9949]K	8	2	3S(79.9663),7M(15.9949)	Q02543	RPL18A	60S ribosomal protein L18a	0	0	0	0	0	0	0	1	1	0	0	0	0	0	0	0	0	0	0	7434460	10468336	0	0	0	0	0	0	0	0	0	0	7434460	10468336	0	0	0	unmatched	unmatched	unmatched	unmatched	unmatched	unmatched
AHSPAEGASVESSSPGPK	AHS[79.9663]PAEGASVESSSPGPK	18	2,3	3S(79.9663)	Q8NFG4	FLCN	Folliculin	2	1	2	0	0	0	2	2	2	0	0	0	20669148	21218224	11424726	0	0	0	22254210	21850200	22686734	0	0	0	17929294	21218224	10316008	0	0	0	24209416	19902420	23270828	0	0	0	MS/MS	MS/MS	MS/MS	unmatched	unmatched	unmatched
AHSPASTLPNSPGSTFER	AHS[79.9663]PASTLPNS[79.9663]PGSTFER	18	2,3	11S(79.9663),3S(79.9663)	Q9UMD9	COL17A1	Collagen alpha-1(XVII) chain	2	3	3	4	3	3	1	2	2	1	2	1	209533248	173161744	199406096	497125408	483234112	535654528	182724912	191205520	186279536	211229712	240973312	209751104	195366976	164620624	187125776	462347808	459873664	496875392	182724912	191205520	186279536	211229712	219095952	209751104	MS/MS	MS/MS	MS/MS	MS/MS	MS/MS	MS/MS
AHSPASTLPNSPGSTFER	AHS[79.9663]PASTLPNS[79.9663]PGST[79.9663]FER	18	3	11S(79.9663),15T(79.9663),3S(79.9663)	Q9UMD9	COL17A1	Collagen alpha-1(XVII) chain	0	0	0	0	0	0	0	1	0	0	0	0	0	0	0	0	0	0	0	17686204	0	0	0	0	0	0	0	0	0	0	0	0	0	0	0	0	unmatched	unmatched	unmatched	unmatched	unmatched	unmatched
AHTPLNTPDPSTKLSTEADTDTPK	AHTPLNT[79.9663]PDPS[79.9663]TKLSTEADTDT[79.9663]PK	24	3	11S(79.9663),22T(79.9663),7T(79.9663)	Q9BYW2	SETD2	Histone-lysine N-methyltransferase SETD2	0	2	0	0	0	0	0	0	0	0	0	0	0	0	0	0	0	0	0	0	0	0	0	0	0	0	0	0	0	0	0	0	0	0	0	0	unmatched	MS/MS	unmatched	unmatched	unmatched	unmatched
AHTFSHPPSSTK	AHT[79.9663]FSHPPSSTK	12	3	3T(79.9663)	O60343	TBC1D4	TBC1 domain family member 4	0	0	0	0	0	0	2	1	2	0	0	0	0	0	0	0	0	0	11106925	7036056	9948776	0	0	0	0	0	0	0	0	0	11106925	7036056	9948776	0	0	0	unmatched	unmatched	unmatched	unmatched	unmatched	unmatched
AHTPTPGIYMGR	AHT[79.9663]PTPGIYMGR	12	3	3T(79.9663)	Q13595	TRA2A	Transformer-2 protein homolog alpha	0	0	0	0	0	0	1	1	1	0	0	0	0	0	0	0	0	0	30242148	30935616	36474124	0	0	0	0	0	0	0	0	0	30242148	30935616	36474124	0	0	0	unmatched	unmatched	unmatched	unmatched	unmatched	unmatched
AHTPTPGIYMGR	AHT[79.9663]PTPGIYM[15.9949]GR	12	2,3	10M(15.9949),3T(79.9663)	Q13595	TRA2A	Transformer-2 protein homolog alpha	1	2	1	3	1	0	5	3	3	0	0	0	52972056	39572924	25514540	127280176	0	0	424016480	465762656	458831232	0	0	0	52972056	39572924	25514540	82045520	0	0	407451904	445812672	439964480	0	0	0	MS/MS	MS/MS	MS/MS	MS/MS	MS/MS	unmatched
AIEPQKEEADENYNSVNTR	AIEPQKEEADENYNS[79.9663]VNTR	19	3	15S(79.9663)	Q12846	STX4	Syntaxin-4	1	1	1	1	1	1	1	1	1	1	1	0	65881356	65911548	56252292	49847916	65029576	55105352	24378126	27514540	26852764	26074726	27832388	0	65881356	65911548	56252292	49847916	65029576	55105352	24378126	27514540	26852764	26074726	27832388	0	MS/MS	MS/MS	MS/MS	MS/MS	MS/MS	MS/MS
AIEPQKEEADENYNSVNTR	AIEPQKEEADENY[79.9663]NSVNTR	19	3	13Y(79.9663)	Q12846	STX4	Syntaxin-4	0	0	0	0	0	0	0	0	0	0	0	1	0	0	0	0	0	0	0	0	0	0	0	22499162	0	0	0	0	0	0	0	0	0	0	0	0	unmatched	unmatched	unmatched	unmatched	unmatched	unmatched
AIEQADLLQEEDESPR	AIEQADLLQEEDES[79.9663]PR	16	2,3	14S(79.9663)	P61966	AP1S1	AP-1 complex subunit sigma-1A	0	0	0	1	1	1	0	0	1	0	0	0	0	0	0	10199202	10833973	8.14951e+06	0	0	1.64518e+06	0	0	0	0	0	0	10199202	10833973	8.14951e+06	0	0	0	0	0	0	unmatched	unmatched	unmatched	MS/MS	MS/MS	MS/MS
AIGSGESETPPSTPTAQEPSSSGGFEFFR	AIGSGESET[79.9663]PPS[79.9663]TPTAQEPSSSGGFEFFR	29	3	12S(79.9663),9T(79.9663)	Q4ADV7	RIC1	Guanine nucleotide exchange factor subunit RIC1	0	0	0	0	1	0	0	0	0	0	0	0	0	0	0	0	17309338	0	0	0	0	0	0	0	0	0	0	0	0	0	0	0	0	0	0	0	unmatched	unmatched	unmatched	unmatched	MS/MS	unmatched
AIGSGESETPPSTPTAQEPSSSGGFEFFR	AIGSGES[79.9663]ET[79.9663]PPSTPTAQEPSSSGGFEFFR	29	3	7S(79.9663),9T(79.9663)	Q4ADV7	RIC1	Guanine nucleotide exchange factor subunit RIC1	0	0	0	1	0	0	0	0	0	0	0	0	0	0	0	18770276	0	0	0	0	0	0	0	0	0	0	0	0	0	0	0	0	0	0	0	0	unmatched	unmatched	unmatched	MS/MS	unmatched	unmatched
AIHSSDEDEDEDDEEDFEDDDEWED	AIHS[79.9663]S[79.9663]DEDEDEDDEEDFEDDDEWED	25	3	4S(79.9663),5S(79.9663)	O00401	WASL	Neural Wiskott-Aldrich syndrome protein	2	0	2	0	0	1	1	2	1	1	1	2	11510775	0	1978468	0	0	12613281	93725192	92736800	87280840	145064672	123948464	172618256	11510775	0	1978468	0	0	12613281	93725192	92736800	87280840	145064672	123948464	172618256	MS/MS	unmatched	MS/MS	unmatched	unmatched	MS/MS
AIITEDGKVNGVTESTR	AIITEDGKVNGVT[79.9663]ES[79.9663]T[79.9663]R	17	2	13T(79.9663),15S(79.9663),16T(79.9663)	O60346	PHLPP1	PH domain leucine-rich repeat-containing protein phosphatase 1	0	0	0	0	0	0	1	1	0	0	0	0	0	0	0	0	0	0	0	0	0	0	0	0	0	0	0	0	0	0	0	0	0	0	0	0	unmatched	unmatched	unmatched	unmatched	unmatched	unmatched
AIPELDAYEAEGLALDDEDVEELTASQR	AIPELDAYEAEGLALDDEDVEELTAS[79.9663]QR	28	3	26S(79.9663)	P49736	MCM2	DNA replication licensing factor MCM2	1	0	1	0	0	0	0	1	0	0	0	1	18210440	0	49484412	0	0	0	0	51350040	0	0	0	16924820	18210440	0	49484412	0	0	0	0	51350040	0	0	0	16924820	MS/MS	unmatched	MS/MS	unmatched	unmatched	unmatched
AIPGDQHPESPVHTEPMGIQGR	AIPGDQHPES[79.9663]PVHTEPM[15.9949]GIQGR	22	3	10S(79.9663),17M(15.9949)	Q14676	MDC1	Mediator of DNA damage checkpoint protein 1	0	0	0	0	0	0	1	1	2	0	0	0	0	0	0	0	0	0	17650852	18908670	16632964	0	0	0	0	0	0	0	0	0	17650852	18908670	16632964	0	0	0	unmatched	unmatched	unmatched	unmatched	unmatched	unmatched
AIPVAQDLNAPSDWDSR	AIPVAQDLNAPSDWDS[79.9663]R	17	2	16S(79.9663)	P10451	SPP1	Osteopontin	0	0	0	1	0	1	0	0	0	0	0	0	0	0	0	5.06342e+06	0	7.97388e+06	0	0	0	0	0	0	0	0	0	5.06342e+06	0	7.97388e+06	0	0	0	0	0	0	unmatched	unmatched	unmatched	MS/MS	unmatched	MS/MS
AIPVSPSAVEEDEDEDGHTVVATAR	AIPVS[79.9663]PSAVEEDEDEDGHTVVATAR	25	3	5S(79.9663)	Q07157	TJP1	Tight junction protein ZO-1	2	2	3	3	3	1	1	1	1	1	1	0	155536256	126843744	156844656	97950216	54511416	23254012	51793364	57621232	58667756	19535436	30992844	0	155536256	126843744	156844656	97950216	54511416	23254012	51793364	57621232	58667756	19535436	30992844	0	MS/MS	MS/MS	MS/MS	MS/MS	MS/MS	MS/MS
AISTPETPLTK	AIST[79.9663]PET[79.9663]PLTK	11	2	4T(79.9663),7T(79.9663)	Q14181	POLA2	DNA polymerase alpha subunit B	1	1	1	1	2	1	1	1	1	0	1	0	54608596	70273064	70479824	95171408	68093176	113547384	59308036	51609040	61332264	0	122017304	0	54608596	70273064	70479824	95171408	68093176	113547384	59308036	51609040	61332264	0	122017304	0	MS/MS	MS/MS	MS/MS	MS/MS	MS/MS	MS/MS
AISETEENSDELSGER	AIS[79.9663]ETEENSDELSGER	16	2	3S(79.9663)	Q00987	MDM2	E3 ubiquitin-protein ligase Mdm2	0	0	0	1	1	1	1	1	1	0	0	0	0	0	0	6.25248e+06	6733836	7.95116e+06	8061832	5536274	5137956	0	0	0	0	0	0	6.25248e+06	6733836	7.95116e+06	8061832	5536274	5137956	0	0	0	unmatched	unmatched	unmatched	MS/MS	MS/MS	MS/MS
AISSDMFFGR	AIS[79.9663]SDM[15.9949]FFGR	10	2	3S(79.9663),6M(15.9949)	Q8N6H7	ARFGAP2	ADP-ribosylation factor GTPase-activating protein 2	0	0	0	2	0	0	0	0	1	0	0	0	0	0	0	51641360	0	0	0	0	0	0	0	0	0	0	0	0	0	0	0	0	0	0	0	0	unmatched	unmatched	unmatched	MS/MS	unmatched	unmatched
AISTPETPLTK	AIS[79.9663]TPET[79.9663]PLTK	11	2	3S(79.9663),7T(79.9663)	Q14181	POLA2	DNA polymerase alpha subunit B	0	0	0	0	0	0	0	0	0	1	0	0	0	0	0	0	0	0	0	0	0	106697600	0	0	0	0	0	0	0	0	0	0	0	0	0	0	unmatched	unmatched	unmatched	unmatched	unmatched	unmatched
AITSAYYR	AITS[79.9663]AYYR	8	2	4S(79.9663)	Q15907	RAB11B	Ras-related protein Rab-11B	1	1	1	0	1	1	1	1	1	0	0	0	6478322	6587508	6441027	0	10869629	7018257	5.73505e+06	5715732	6577731	0	0	0	6478322	6587508	6441027	0	10869629	7018257	5.73505e+06	5715732	6577731	0	0	0	MS/MS	MS/MS	MS/MS	unmatched	MS/MS	MS/MS
AITPPQQPYK	AIT[79.9663]PPQQPYK	10	2	3T(79.9663)	Q9NYV4	CDK12	Cyclin-dependent kinase 12	1	0	1	0	0	0	0	1	0	0	0	0	5590579	0	0	0	0	0	0	32409558	0	0	0	0	5590579	0	0	0	0	0	0	32409558	0	0	0	0	MS/MS	unmatched	MS/MS	unmatched	unmatched	unmatched
AKDEEEAFLDWSDDDDDDDDGFDPSTLPDPDK	AKDEEEAFLDWS[79.9663]DDDDDDDDGFDPSTLPDPDK	32	3	12S(79.9663)	Q13206	DDX10	Probable ATP-dependent RNA helicase DDX10	2	0	2	0	0	0	1	1	1	0	0	0	2.52638e+06	0	3.92337e+06	0	0	0	22219138	29783168	11299799	0	0	0	2.52638e+06	0	3.92337e+06	0	0	0	22219138	29783168	11299799	0	0	0	MS/MS	unmatched	MS/MS	unmatched	unmatched	unmatched
AKPAMPQDSVPSPR	AKPAM[15.9949]PQDSVPS[79.9663]PR	14	3	12S(79.9663),5M(15.9949)	P53396	ACLY	ATP-citrate synthase	0	0	0	2	0	0	1	1	1	0	0	0	0	0	0	19500556	0	0	19337564	20202254	0	0	0	0	0	0	0	19500556	0	0	19337564	20202254	0	0	0	0	unmatched	unmatched	unmatched	MS/MS	unmatched	unmatched
AKPESVSTCSVTSPDDMSTK	AKPESVSTC[57.0215]SVTS[79.9663]PDDM[15.9949]STK	20	3	13S(79.9663),17M(15.9949),9C(57.0215)	Q7Z5J4	RAI1	Retinoic acid-induced protein 1	0	0	0	0	0	0	0	0	1	0	0	0	0	0	0	0	0	0	0	0	3.21898e+06	0	0	0	0	0	0	0	0	0	0	0	0	0	0	0	unmatched	unmatched	unmatched	unmatched	unmatched	unmatched
AKPPADPAAAASPCR	AKPPADPAAAAS[79.9663]PC[57.0215]R	15	2,3	12S(79.9663),14C(57.0215)	Q9GZT9	EGLN1	Egl nine homolog 1	2	2	2	0	1	0	2	2	3	0	0	0	63112812	53642144	52228940	0	3.72555e+06	0	65630384	37415616	70848816	0	0	0	38264096	31745752	31558482	0	7.766e+06	0	39838816	26104142	42581956	0	0	0	MS/MS	MS/MS	MS/MS	unmatched	MS/MS	unmatched
AKPVVSDDDSEEEQEEDR	AKPVVS[79.9663]DDDS[79.9663]EEEQEEDR	18	3	10S(79.9663),6S(79.9663)	P51532	SMARCA4	Transcription activator BRG1	0	0	0	0	0	0	0	0	1	0	0	0	0	0	0	0	0	0	0	0	4997051	0	0	0	0	0	0	0	0	0	0	0	0	0	0	0	unmatched	unmatched	unmatched	unmatched	unmatched	unmatched
AKPVVSDFDSDEEQDER	AKPVVS[79.9663]DFDS[79.9663]DEEQDER	17	2,3	10S(79.9663),6S(79.9663)	P51531	SMARCA2	Probable global transcription activator SNF2L2	1	0	0	1	1	2	1	2	2	0	0	0	8355177	0	0	34173148	54536328	50436356	14338807	64604924	80084896	0	0	0	7396947	0	0	30253932	48281720	37023936	54764680	46801408	55689272	0	0	0	MS/MS	unmatched	unmatched	MS/MS	MS/MS	MS/MS
AKSPMFPALGEASSDDDLFQSAK	AKS[79.9663]PMFPALGEASS[79.9663]DDDLFQSAK	23	3	14S(79.9663),3S(79.9663)	Q641Q2	WASHC2A	WASH complex subunit 2A	0	1	1	0	0	0	1	0	0	0	0	0	0	4897594	4895499	0	0	0	0	0	0	0	0	0	0	4897594	4895499	0	0	0	0	0	0	0	0	0	unmatched	MS/MS	MS/MS	unmatched	unmatched	unmatched
AKSPMFPALGEASSDDDLFQSAK	AKS[79.9663]PMFPALGEAS[79.9663]SDDDLFQSAK	23	3	13S(79.9663),3S(79.9663)	Q641Q2	WASHC2A	WASH complex subunit 2A	1	1	0	0	0	0	0	0	0	0	0	0	6258567	4907547	0	0	0	0	0	0	0	0	0	0	6258567	4907547	0	0	0	0	0	0	0	0	0	0	MS/MS	MS/MS	unmatched	unmatched	unmatched	unmatched
AKSPMFPALGEASSDDDLFQSAK	AKS[79.9663]PM[15.9949]FPALGEASS[79.9663]DDDLFQSAK	23	3	14S(79.9663),3S(79.9663),5M(15.9949)	Q641Q2	WASHC2A	WASH complex subunit 2A	0	0	0	1	0	0	0	0	0	0	0	0	0	0	0	14991227	0	0	0	0	0	0	0	0	0	0	0	0	0	0	0	0	0	0	0	0	unmatched	unmatched	unmatched	MS/MS	unmatched	unmatched
AKTQTPPVSPAPQPTEER	AKTQT[79.9663]PPVS[79.9663]PAPQPTEER	18	3	5T(79.9663),9S(79.9663)	Q14247	CTTN	Src substrate cortactin	0	0	0	1	0	0	0	0	0	0	0	0	0	0	0	59009032	0	0	0	0	0	0	0	0	0	0	0	0	0	0	0	0	0	0	0	0	unmatched	unmatched	unmatched	MS/MS	unmatched	unmatched
AKTQTPPVSPAPQPTEER	AKT[79.9663]QTPPVS[79.9663]PAPQPTEER	18	3	3T(79.9663),9S(79.9663)	Q14247	CTTN	Src substrate cortactin	0	0	0	0	1	0	0	0	0	0	0	0	0	0	0	0	66212156	0	0	0	0	0	0	0	0	0	0	0	0	0	0	0	0	0	0	0	unmatched	unmatched	unmatched	unmatched	MS/MS	unmatched
AKTQTPPVSPAPQPTEER	AKT[79.9663]QT[79.9663]PPVS[79.9663]PAPQPTEER	18	3	3T(79.9663),5T(79.9663),9S(79.9663)	Q14247	CTTN	Src substrate cortactin	0	0	0	0	1	0	0	0	0	1	1	1	0	0	0	0	12824574	0	0	0	0	0	0	0	0	0	0	0	0	0	0	0	0	0	0	0	unmatched	unmatched	unmatched	unmatched	MS/MS	unmatched
ALAEEASEEELPSDVDLNDPYFAEEVK	ALAEEASEEELPS[79.9663]DVDLNDPYFAEEVK	27	3	13S(79.9663)	Q9H501	ESF1	ESF1 homolog	1	1	1	1	1	1	1	1	1	0	1	1	21795492	21589262	34024956	31567250	18607302	4521038	9056200	10794640	8339821	0	10864650	13519340	21795492	21589262	34024956	31567250	18607302	4521038	9056200	10794640	8339821	0	10864650	13519340	MS/MS	MS/MS	MS/MS	MS/MS	MS/MS	MS/MS
ALAEEASEEELPSDVDLNDPYFAEEVK	ALAEEAS[79.9663]EEELPSDVDLNDPYFAEEVK	27	3	7S(79.9663)	Q9H501	ESF1	ESF1 homolog	2	1	1	1	1	1	1	1	1	2	1	0	15078661	18816084	27333542	18589338	15409393	15064517	7765523	8097312	5.69474e+06	8.22191e+06	0	0	15078661	18816084	27333542	18589338	15409393	15064517	7765523	8097312	5.69474e+06	8.22191e+06	0	0	MS/MS	MS/MS	MS/MS	MS/MS	MS/MS	MS/MS
ALAEEASEEELPSDVDLNDPYFAEEVK	ALAEEAS[79.9663]EEELPS[79.9663]DVDLNDPYFAEEVK	27	3	13S(79.9663),7S(79.9663)	Q9H501	ESF1	ESF1 homolog	4	3	4	2	3	3	4	3	3	4	3	3	98358776	199237872	189415088	263567808	229447984	212725536	333655616	370952128	340348608	465320576	0	646299780	98358776	199237872	189415088	263567808	229447984	212725536	333655616	370952128	340348608	465320576	0	646299780	MS/MS	MS/MS	MS/MS	MS/MS	MS/MS	MS/MS
ALASNTSFFSGCSPIEEEAH	ALASNTSFFSGC[57.0215]S[79.9663]PIEEEAH	20	2,3	12C(57.0215),13S(79.9663)	O95239	KIF4A	Chromosome-associated kinesin KIF4A	1	2	2	2	3	3	2	2	2	0	0	0	20794992	24722308	35735380	52421936	38152780	66504016	4.52453e+06	12124292	12066916	0	0	0	19171650	15303692	23964644	32189642	24876684	44148176	9403624	6643505	8.07387e+06	0	0	0	MS/MS	MS/MS	MS/MS	MS/MS	MS/MS	MS/MS
ALASNTSFFSGCSPIEEEAH	ALASNT[79.9663]SFFSGC[57.0215]S[79.9663]PIEEEAH	20	3	12C(57.0215),13S(79.9663),6T(79.9663)	O95239	KIF4A	Chromosome-associated kinesin KIF4A	0	0	0	1	0	0	0	0	0	0	0	0	0	0	0	6.75418e+06	0	0	0	0	0	0	0	0	0	0	0	0	0	0	0	0	0	0	0	0	unmatched	unmatched	unmatched	MS/MS	unmatched	unmatched
ALASNTSFFSGCSPIEEEAH	ALASNT[79.9663]S[79.9663]FFSGC[57.0215]SPIEEEAH	20	3	12C(57.0215),6T(79.9663),7S(79.9663)	O95239	KIF4A	Chromosome-associated kinesin KIF4A	0	0	0	0	0	0	0	1	0	0	0	0	0	0	0	0	0	0	0	2.6626e+06	0	0	0	0	0	0	0	0	0	0	0	0	0	0	0	0	unmatched	unmatched	unmatched	unmatched	unmatched	unmatched
ALASQLQDSLK	ALASQLQDS[79.9663]LK	11	2	9S(79.9663)	P18206	VCL	Vinculin	0	0	0	0	0	0	1	0	0	0	0	0	0	0	0	0	0	0	0	0	0	0	0	0	0	0	0	0	0	0	0	0	0	0	0	0	unmatched	unmatched	unmatched	unmatched	unmatched	unmatched
ALASNTSFFSGCSPIEEEAH	ALAS[79.9663]NTSFFSGC[57.0215]S[79.9663]PIEEEAH	20	2,3	12C(57.0215),13S(79.9663),4S(79.9663)	O95239	KIF4A	Chromosome-associated kinesin KIF4A	0	0	0	0	1	1	0	0	0	0	1	0	0	0	0	0	2337496	9973693	0	0	0	0	7.77152e+06	0	0	0	0	0	0	9973693	0	0	0	0	7.77152e+06	0	unmatched	unmatched	unmatched	unmatched	MS/MS	MS/MS
ALASNTSFFSGCSPIEEEAH	ALAS[79.9663]NT[79.9663]SFFSGC[57.0215]SPIEEEAH	20	2,3	12C(57.0215),4S(79.9663),6T(79.9663)	O95239	KIF4A	Chromosome-associated kinesin KIF4A	0	0	0	0	1	0	0	0	2	0	1	1	0	0	0	0	8.15389e+06	0	0	0	2949081	0	9835608	5838928	0	0	0	0	8.15389e+06	0	0	0	1.66553e+06	0	9835608	5838928	unmatched	unmatched	unmatched	unmatched	MS/MS	unmatched
ALDIDSDEESEPK	ALDIDS[79.9663]DEESEPK	13	2	6S(79.9663)	Q96DR7	ARHGEF26	Rho guanine nucleotide exchange factor 26	1	1	1	1	2	0	1	0	1	0	0	0	27489014	39449608	35037176	57278000	50158084	0	23845496	0	27993596	0	0	0	27489014	39449608	35037176	57278000	50158084	0	23845496	0	27993596	0	0	0	MS/MS	MS/MS	MS/MS	MS/MS	MS/MS	unmatched
ALDISLSSGEEDEGDEEDSTAGTTK	ALDISLS[79.9663]S[79.9663]GEEDEGDEEDSTAGTTK	25	3	7S(79.9663),8S(79.9663)	Q8IY81	FTSJ3	pre-rRNA 2'-O-ribose RNA methyltransferase FTSJ3	2	2	2	4	4	3	4	4	3	2	2	2	117279320	107920840	135924640	294239040	296794400	174618848	156595040	189996864	173409136	280022688	253550000	368266112	117279320	107920840	135924640	294239040	296794400	174618848	156595040	189996864	173409136	280022688	253550000	368266112	MS/MS	MS/MS	MS/MS	MS/MS	MS/MS	MS/MS
ALDISLSSGEEDEGDEEDSTAGTTK	ALDISLS[79.9663]S[79.9663]GEEDEGDEEDS[79.9663]TAGTTK	25	3	19S(79.9663),7S(79.9663),8S(79.9663)	Q8IY81	FTSJ3	pre-rRNA 2'-O-ribose RNA methyltransferase FTSJ3	1	1	1	0	1	0	4	3	3	0	1	1	7418514	2.64321e+06	0	0	7.0555e+06	0	53798756	51822072	58908824	0	63573816	63802820	7418514	2.64321e+06	0	0	7.0555e+06	0	53798756	51822072	58908824	0	63573816	63802820	MS/MS	MS/MS	MS/MS	unmatched	MS/MS	unmatched
ALDISLSSGEEDEGDEEDSTAGTTK	ALDIS[79.9663]LS[79.9663]SGEEDEGDEEDSTAGTTK	25	3	5S(79.9663),7S(79.9663)	Q8IY81	FTSJ3	pre-rRNA 2'-O-ribose RNA methyltransferase FTSJ3	0	0	1	1	0	1	0	0	0	1	0	0	0	0	0	16620361	0	0	0	0	0	283438016	0	0	0	0	0	16620361	0	0	0	0	0	283438016	0	0	unmatched	unmatched	MS/MS	MS/MS	unmatched	MS/MS
ALDISLSSGEEDEGDEEDSTAGTTK	ALDIS[79.9663]LS[79.9663]SGEEDEGDEEDS[79.9663]TAGTTK	25	3	19S(79.9663),5S(79.9663),7S(79.9663)	Q8IY81	FTSJ3	pre-rRNA 2'-O-ribose RNA methyltransferase FTSJ3	1	0	0	0	0	1	0	0	0	0	0	0	1.05528e+06	0	0	0	0	9231900	0	0	0	0	0	0	1.05528e+06	0	0	0	0	9231900	0	0	0	0	0	0	MS/MS	unmatched	unmatched	unmatched	unmatched	MS/MS
ALDISLSSGEEDEGDEEDSTAGTTK	ALDIS[79.9663]LS[79.9663]S[79.9663]GEEDEGDEEDSTAGTTK	25	3	5S(79.9663),7S(79.9663),8S(79.9663)	Q8IY81	FTSJ3	pre-rRNA 2'-O-ribose RNA methyltransferase FTSJ3	0	1	1	2	0	0	1	2	4	2	0	0	0	394352	4.79554e+06	10405484	0	0	0	3.68965e+06	6842310	37192816	0	0	0	394352	4.79554e+06	10405484	0	0	0	3.68965e+06	6842310	37192816	0	0	unmatched	MS/MS	MS/MS	MS/MS	unmatched	unmatched
ALDSNSLENDDLSAPGR	ALDSNS[79.9663]LENDDLSAPGR	17	2,3	6S(79.9663)	Q32MZ4	LRRFIP1	Leucine-rich repeat flightless-interacting protein 1	0	1	0	0	0	0	2	2	1	0	0	0	0	5.79513e+06	0	0	0	0	56451528	52028836	17327298	0	0	0	0	8327107	0	0	0	0	26844242	24046692	24897868	0	0	0	unmatched	MS/MS	unmatched	unmatched	unmatched	unmatched
ALDSNSLENDDLSAPGR	ALDS[79.9663]NSLENDDLSAPGR	17	2,3	4S(79.9663)	Q32MZ4	LRRFIP1	Leucine-rich repeat flightless-interacting protein 1	3	1	2	2	3	2	2	2	2	0	0	0	5.09551e+06	6519004	6.74444e+06	24157080	31229442	26833734	43442056	41925224	35126996	0	0	0	6807852	8709702	9010898	12930598	17568638	13934635	21649778	21610546	18047120	0	0	0	MS/MS	MS/MS	MS/MS	MS/MS	MS/MS	MS/MS
ALDVSASDDEIAR	ALDVSAS[79.9663]DDEIAR	13	2	7S(79.9663)	P13798	APEH	Acylamino-acid-releasing enzyme	1	1	1	1	1	1	1	1	1	0	1	1	22725936	26184728	26829310	35412596	35767956	28747170	18966392	20791486	14750857	0	21646322	24352226	22725936	26184728	26829310	35412596	35767956	28747170	18966392	20791486	14750857	0	21646322	24352226	MS/MS	MS/MS	MS/MS	MS/MS	MS/MS	MS/MS
ALDVSASDDEIAR	ALDVS[79.9663]ASDDEIAR	13	2	5S(79.9663)	P13798	APEH	Acylamino-acid-releasing enzyme	0	0	0	0	0	0	0	0	0	1	0	0	0	0	0	0	0	0	0	0	0	0	0	0	0	0	0	0	0	0	0	0	0	0	0	0	unmatched	unmatched	unmatched	unmatched	unmatched	unmatched
ALEAASLSQHPPSLCISDSEEEEEER	ALEAASLSQHPPSLC[57.0215]IS[79.9663]DS[79.9663]EEEEEER	26	3	15C(57.0215),17S(79.9663),19S(79.9663)	O43159	RRP8	Ribosomal RNA-processing protein 8	1	1	1	0	0	0	2	1	2	0	0	0	29813332	19450010	27832916	0	0	0	49522008	38130440	36997028	0	0	0	29813332	19450010	27832916	0	0	0	49522008	38130440	36997028	0	0	0	MS/MS	MS/MS	MS/MS	unmatched	unmatched	unmatched
ALEAASLSQHPPSLCISDSEEEEEERK	ALEAASLSQHPPSLC[57.0215]IS[79.9663]DS[79.9663]EEEEEERK	27	3	15C(57.0215),17S(79.9663),19S(79.9663)	O43159	RRP8	Ribosomal RNA-processing protein 8	1	1	0	0	0	0	0	1	0	0	0	0	31191280	12505781	0	0	0	0	0	17047326	0	0	0	0	31191280	12505781	0	0	0	0	0	17047326	0	0	0	0	MS/MS	MS/MS	unmatched	unmatched	unmatched	unmatched
ALEAASLSQHPPSLCISDSEEEEEER	ALEAASLSQHPPS[79.9663]LC[57.0215]ISDS[79.9663]EEEEEER	26	3	13S(79.9663),15C(57.0215),19S(79.9663)	O43159	RRP8	Ribosomal RNA-processing protein 8	0	1	0	0	0	0	0	0	0	0	0	0	0	19450010	0	0	0	0	0	0	0	0	0	0	0	0	0	0	0	0	0	0	0	0	0	0	unmatched	MS/MS	unmatched	unmatched	unmatched	unmatched
ALEAASLSQHPPSLCISDSEEEEEERK	ALEAASLSQHPPS[79.9663]LC[57.0215]ISDS[79.9663]EEEEEERK	27	3,4	13S(79.9663),15C(57.0215),19S(79.9663)	O43159	RRP8	Ribosomal RNA-processing protein 8	1	0	2	0	0	0	3	1	0	0	0	0	31191280	0	32509248	0	0	0	78146160	23307600	0	0	0	0	37882660	0	17325318	0	0	0	41784336	22202268	0	0	0	0	MS/MS	unmatched	MS/MS	unmatched	unmatched	unmatched
ALEAASLSQHPPSLCISDSEEEEEERK	ALEAASLSQHPPS[79.9663]LC[57.0215]IS[79.9663]DSEEEEEERK	27	4	13S(79.9663),15C(57.0215),17S(79.9663)	O43159	RRP8	Ribosomal RNA-processing protein 8	1	0	0	0	0	0	0	0	0	0	0	0	40434740	0	0	0	0	0	0	0	0	0	0	0	0	0	0	0	0	0	0	0	0	0	0	0	MS/MS	unmatched	unmatched	unmatched	unmatched	unmatched
ALEAASLSQHPPSLCISDSEEEEEERK	ALEAASLSQHPPS[79.9663]LC[57.0215]IS[79.9663]DS[79.9663]EEEEEERK	27	3	13S(79.9663),15C(57.0215),17S(79.9663),19S(79.9663)	O43159	RRP8	Ribosomal RNA-processing protein 8	0	0	0	0	0	0	0	1	0	0	0	0	0	0	0	0	0	0	0	0	0	0	0	0	0	0	0	0	0	0	0	0	0	0	0	0	unmatched	unmatched	unmatched	unmatched	unmatched	unmatched
ALEAASLSQHPPSLCISDSEEEEEER	ALEAASLS[79.9663]QHPPS[79.9663]LC[57.0215]ISDSEEEEEER	26	3,4	13S(79.9663),15C(57.0215),8S(79.9663)	O43159	RRP8	Ribosomal RNA-processing protein 8	0	0	0	0	0	1	1	0	0	0	0	0	0	0	0	0	0	14516980	1.2587e+06	0	0	0	0	0	0	0	0	0	0	0	0	0	0	0	0	0	unmatched	unmatched	unmatched	unmatched	unmatched	MS/MS
ALEAASLSQHPPSLCISDSEEEEEER	ALEAAS[79.9663]LSQHPPSLC[57.0215]ISDS[79.9663]EEEEEER	26	3	15C(57.0215),19S(79.9663),6S(79.9663)	O43159	RRP8	Ribosomal RNA-processing protein 8	0	0	0	0	0	0	0	0	0	0	1	0	0	0	0	0	0	0	0	0	0	0	38524924	0	0	0	0	0	0	0	0	0	0	0	0	0	unmatched	unmatched	unmatched	unmatched	unmatched	unmatched
ALEAASLSQHPPSLCISDSEEEEEER	ALEAAS[79.9663]LS[79.9663]QHPPSLC[57.0215]ISDSEEEEEER	26	3	15C(57.0215),6S(79.9663),8S(79.9663)	O43159	RRP8	Ribosomal RNA-processing protein 8	0	0	0	0	1	0	0	0	0	0	0	0	0	0	0	0	14020871	0	0	0	0	0	0	0	0	0	0	0	0	0	0	0	0	0	0	0	unmatched	unmatched	unmatched	unmatched	MS/MS	unmatched
ALEEANALQEGHSVPEINSDTDK	ALEEANALQEGHSVPEINS[79.9663]DTDK	23	3	19S(79.9663)	Q9UEE5	STK17A	Serine/threonine-protein kinase 17A	0	0	1	0	0	0	0	0	0	0	0	0	0	0	0	0	0	0	0	0	0	0	0	0	0	0	0	0	0	0	0	0	0	0	0	0	unmatched	unmatched	MS/MS	unmatched	unmatched	unmatched
ALEEGDGSVSGSSPR	ALEEGDGSVSGSS[79.9663]PR	15	2	13S(79.9663)	Q8N3X1	FNBP4	Formin-binding protein 4	0	1	1	0	0	0	0	0	0	0	0	0	0	4700927	0	0	0	0	0	0	0	0	0	0	0	0	0	0	0	0	0	0	0	0	0	0	unmatched	MS/MS	MS/MS	unmatched	unmatched	unmatched
ALEEGDGSVSGSSPR	ALEEGDGSVS[79.9663]GSSPR	15	2	10S(79.9663)	Q8N3X1	FNBP4	Formin-binding protein 4	0	0	0	1	0	0	0	0	0	0	0	0	0	0	0	0	0	0	0	0	0	0	0	0	0	0	0	0	0	0	0	0	0	0	0	0	unmatched	unmatched	unmatched	MS/MS	unmatched	unmatched
ALEEGDGSVSGSSPRSDISQPASQDGMR	ALEEGDGSVS[79.9663]GSSPRS[79.9663]DISQPASQDGM[15.9949]R	28	3	10S(79.9663),16S(79.9663),27M(15.9949)	Q8N3X1	FNBP4	Formin-binding protein 4	0	0	0	1	0	0	0	0	0	0	0	0	0	0	0	22568678	0	0	0	0	0	0	0	0	0	0	0	0	0	0	0	0	0	0	0	0	unmatched	unmatched	unmatched	MS/MS	unmatched	unmatched
ALEEGDGSVSGSSPRSDISQPASQDGMR	ALEEGDGSVS[79.9663]GS[79.9663]SPRSDISQPASQDGMR	28	3	10S(79.9663),12S(79.9663)	Q8N3X1	FNBP4	Formin-binding protein 4	1	0	1	0	0	0	1	0	0	0	0	0	0	0	2839293	0	0	0	5984648	0	0	0	0	0	0	0	2839293	0	0	0	5984648	0	0	0	0	0	MS/MS	unmatched	MS/MS	unmatched	unmatched	unmatched
ALEEGDGSVSGSSPRSDISQPASQDGMR	ALEEGDGSVS[79.9663]GS[79.9663]SPRSDISQPASQDGM[15.9949]R	28	3	10S(79.9663),12S(79.9663),27M(15.9949)	Q8N3X1	FNBP4	Formin-binding protein 4	0	1	0	0	0	0	0	0	1	0	0	0	0	4764041	0	0	0	0	0	0	0	0	0	0	0	0	0	0	0	0	0	0	0	0	0	0	unmatched	MS/MS	unmatched	unmatched	unmatched	unmatched
ALEEGDGSVSGSSPRSDISQPASQDGMR	ALEEGDGS[79.9663]VSGSSPRS[79.9663]DISQPASQDGMR	28	3	16S(79.9663),8S(79.9663)	Q8N3X1	FNBP4	Formin-binding protein 4	0	1	0	0	0	0	0	0	0	0	0	0	0	0	0	0	0	0	0	0	0	0	0	0	0	0	0	0	0	0	0	0	0	0	0	0	unmatched	MS/MS	unmatched	unmatched	unmatched	unmatched
ALEEGDGSVSGSSPRSDISQPASQDGMR	ALEEGDGS[79.9663]VSGSSPRS[79.9663]DIS[79.9663]QPASQDGM[15.9949]R	28	3	16S(79.9663),19S(79.9663),27M(15.9949),8S(79.9663)	Q8N3X1	FNBP4	Formin-binding protein 4	0	0	0	0	0	0	0	0	1	0	0	0	0	0	0	0	0	0	0	0	0	0	0	0	0	0	0	0	0	0	0	0	0	0	0	0	unmatched	unmatched	unmatched	unmatched	unmatched	unmatched
ALEEGDGSVSGSSPRSDISQPASQDGMR	ALEEGDGS[79.9663]VS[79.9663]GS[79.9663]SPRSDISQPASQDGM[15.9949]R	28	3	10S(79.9663),12S(79.9663),27M(15.9949),8S(79.9663)	Q8N3X1	FNBP4	Formin-binding protein 4	0	0	0	0	0	0	2	0	0	0	0	0	0	0	0	0	0	0	2.39895e+06	0	0	0	0	0	0	0	0	0	0	0	0	0	0	0	0	0	unmatched	unmatched	unmatched	unmatched	unmatched	unmatched
ALEQQEAESDSSDTEEKDDDDDDEEDVGKR	ALEQQEAES[79.9663]DSS[79.9663]DTEEKDDDDDDEEDVGKR	30	3,4	12S(79.9663),9S(79.9663)	Q9BXY0	MAK16	Protein MAK16 homolog	0	2	1	0	0	0	2	1	1	0	0	0	0	97798680	35153696	0	0	0	24116808	61431472	23067812	0	0	0	0	51027936	24719232	0	0	0	48777824	43197132	46656160	0	0	0	unmatched	MS/MS	MS/MS	unmatched	unmatched	unmatched
ALEQQEAESDSSDTEEKDDDDDDEEDVGKR	ALEQQEAES[79.9663]DS[79.9663]SDTEEKDDDDDDEEDVGKR	30	3,4	11S(79.9663),9S(79.9663)	Q9BXY0	MAK16	Protein MAK16 homolog	2	1	1	2	2	3	1	2	1	2	2	2	88677136	26055938	2.60932e+06	0	30473822	26196632	56494816	19793784	60491448	376945472	402756832	392796288	47148620	43508152	4.35704e+06	0	17359732	14828846	47840984	33051620	51225416	214140704	236168656	212974256	MS/MS	MS/MS	MS/MS	MS/MS	MS/MS	MS/MS
ALEVAGPDGQASAISPASPR	ALEVAGPDGQASAIS[79.9663]PAS[79.9663]PR	20	2	15S(79.9663),18S(79.9663)	Q0VDD7	BRME1	Break repair meiotic recombinase recruitment factor 1	1	0	0	0	0	0	0	0	0	0	0	0	0	0	0	0	0	0	0	0	0	0	0	0	0	0	0	0	0	0	0	0	0	0	0	0	MS/MS	unmatched	unmatched	unmatched	unmatched	unmatched
ALEVAGPDGQASAISPASPR	ALEVAGPDGQAS[79.9663]AISPAS[79.9663]PR	20	2	12S(79.9663),18S(79.9663)	Q0VDD7	BRME1	Break repair meiotic recombinase recruitment factor 1	0	0	0	0	1	0	0	0	0	0	0	0	0	0	0	0	4122000	0	0	0	0	0	0	0	0	0	0	0	0	0	0	0	0	0	0	0	unmatched	unmatched	unmatched	unmatched	MS/MS	unmatched
ALEVEESNSEDEASFK	ALEVEESNS[79.9663]EDEASFK	16	2	9S(79.9663)	Q03111	MLLT1	Protein ENL	0	1	0	0	0	0	0	0	0	0	0	0	0	2.58064e+06	0	0	0	0	0	0	0	0	0	0	0	0	0	0	0	0	0	0	0	0	0	0	unmatched	MS/MS	unmatched	unmatched	unmatched	unmatched
ALEVEESNSEDEASFK	ALEVEES[79.9663]NS[79.9663]EDEASFK	16	2	7S(79.9663),9S(79.9663)	Q03111	MLLT1	Protein ENL	0	0	0	1	1	0	0	0	0	0	0	1	0	0	0	15176010	10760877	0	0	0	0	0	0	0	0	0	0	15176010	10760877	0	0	0	0	0	0	0	unmatched	unmatched	unmatched	MS/MS	MS/MS	unmatched
ALFKPPEDSQDDESDSDAEEEQTTK	ALFKPPEDSQDDESDS[79.9663]DAEEEQTTK	25	3	16S(79.9663)	Q13769	THOC5	THO complex subunit 5 homolog	0	1	0	0	0	1	0	0	0	0	0	0	0	22423598	0	0	0	23280046	0	0	0	0	0	0	0	22423598	0	0	0	23280046	0	0	0	0	0	0	unmatched	MS/MS	unmatched	unmatched	unmatched	MS/MS
ALFKPPEDSQDDESDSDAEEEQTTK	ALFKPPEDSQDDES[79.9663]DSDAEEEQTTK	25	3	14S(79.9663)	Q13769	THOC5	THO complex subunit 5 homolog	2	0	1	1	0	2	1	2	3	0	0	0	14987086	0	20759670	12853169	0	26235678	15701039	23455336	17549062	0	0	0	14987086	0	20759670	12853169	0	26235678	15701039	23455336	17549062	0	0	0	MS/MS	unmatched	MS/MS	MS/MS	unmatched	MS/MS
ALFKPPEDSQDDESDSDAEEEQTTK	ALFKPPEDSQDDES[79.9663]DS[79.9663]DAEEEQTTK	25	3	14S(79.9663),16S(79.9663)	Q13769	THOC5	THO complex subunit 5 homolog	4	3	4	2	3	3	4	4	5	4	2	3	205821648	179781328	171001248	80908848	137675664	182761136	603385220	465960640	497878208	319315392	285194592	280422688	205821648	179781328	171001248	80908848	137675664	182761136	603385220	465960640	497878208	319315392	285194592	280422688	MS/MS	MS/MS	MS/MS	MS/MS	MS/MS	MS/MS
ALFKPPEDSQDDESDSDAEEEQTTKR	ALFKPPEDSQDDES[79.9663]DS[79.9663]DAEEEQTTKR	26	3	14S(79.9663),16S(79.9663)	Q13769	THOC5	THO complex subunit 5 homolog	1	1	0	0	0	0	0	0	0	0	0	0	22761530	12535545	0	0	0	0	0	0	0	0	0	0	22761530	12535545	0	0	0	0	0	0	0	0	0	0	MS/MS	MS/MS	unmatched	unmatched	unmatched	unmatched
ALFKPPEDSQDDESDSDAEEEQTTK	ALFKPPEDS[79.9663]QDDESDSDAEEEQTTK	25	3	9S(79.9663)	Q13769	THOC5	THO complex subunit 5 homolog	0	0	1	0	2	0	0	1	0	0	0	0	0	0	0	0	33855668	0	0	0	0	0	0	0	0	0	0	0	0	0	0	0	0	0	0	0	unmatched	unmatched	MS/MS	unmatched	MS/MS	unmatched
ALFKPPEDSQDDESDSDAEEEQTTK	ALFKPPEDS[79.9663]QDDESDS[79.9663]DAEEEQTTK	25	3	16S(79.9663),9S(79.9663)	Q13769	THOC5	THO complex subunit 5 homolog	0	0	0	0	0	0	1	0	0	0	1	0	0	0	0	0	0	0	0	0	0	0	42065724	0	0	0	0	0	0	0	0	0	0	0	0	0	unmatched	unmatched	unmatched	unmatched	unmatched	unmatched
ALFKPPEDSQDDESDSDAEEEQTTK	ALFKPPEDS[79.9663]QDDES[79.9663]DSDAEEEQTTK	25	3	14S(79.9663),9S(79.9663)	Q13769	THOC5	THO complex subunit 5 homolog	1	0	0	1	2	0	0	0	0	0	0	1	6.65625e+06	0	0	10647017	0	0	0	0	0	0	0	30262596	6.65625e+06	0	0	10647017	0	0	0	0	0	0	0	30262596	MS/MS	unmatched	unmatched	MS/MS	MS/MS	unmatched
ALFKPPEDSQDDESDSDAEEEQTTKR	ALFKPPEDS[79.9663]QDDES[79.9663]DSDAEEEQTTKR	26	3	14S(79.9663),9S(79.9663)	Q13769	THOC5	THO complex subunit 5 homolog	0	1	0	0	0	0	0	0	0	0	0	0	0	12373401	0	0	0	0	0	0	0	0	0	0	0	0	0	0	0	0	0	0	0	0	0	0	unmatched	MS/MS	unmatched	unmatched	unmatched	unmatched
ALFKPPEDSQDDESDSDAEEEQTTK	ALFKPPEDS[79.9663]QDDES[79.9663]DS[79.9663]DAEEEQTTK	25	3	14S(79.9663),16S(79.9663),9S(79.9663)	Q13769	THOC5	THO complex subunit 5 homolog	1	0	0	0	0	0	4	7	5	3	0	0	0	0	0	0	0	0	150562720	138358592	159146864	42706900	0	0	0	0	0	0	0	0	150562720	138358592	159146864	42706900	0	0	MS/MS	unmatched	unmatched	unmatched	unmatched	unmatched
ALLSPFSTPVR	ALLS[79.9663]PFS[79.9663]TPVR	11	2	4S(79.9663),7S(79.9663)	Q13322	GRB10	Growth factor receptor-bound protein 10	1	1	1	0	1	1	1	1	1	0	0	0	4.87893e+06	5167651	3.80576e+06	0	9664337	0	1.58977e+06	1.37091e+06	1.51073e+06	0	0	0	4.87893e+06	5167651	3.80576e+06	0	9664337	0	1.58977e+06	1.37091e+06	1.51073e+06	0	0	0	MS/MS	MS/MS	MS/MS	unmatched	MS/MS	MS/MS
ALLSSPEGEEK	ALLS[79.9663]S[79.9663]PEGEEK	11	2	4S(79.9663),5S(79.9663)	O75592	MYCBP2	E3 ubiquitin-protein ligase MYCBP2	0	0	0	1	1	0	0	0	0	0	0	0	0	0	0	13724259	10839183	0	0	0	0	0	0	0	0	0	0	13724259	10839183	0	0	0	0	0	0	0	unmatched	unmatched	unmatched	MS/MS	MS/MS	unmatched
ALMTSHGSVEGRSPSSNDK	ALMTSHGS[79.9663]VEGRSPSSNDK	19	3	8S(79.9663)	Q9H8V3	ECT2	Protein ECT2	0	1	0	0	0	0	0	0	0	0	0	0	0	2.12156e+06	0	0	0	0	0	0	0	0	0	0	0	0	0	0	0	0	0	0	0	0	0	0	unmatched	MS/MS	unmatched	unmatched	unmatched	unmatched
ALMDEEDMDDVVDADEYLIPQQGFFSSPSTSR	ALM[15.9949]DEEDM[15.9949]DDVVDADEYLIPQQGFFSS[79.9663]PSTSR	32	3	27S(79.9663),3M(15.9949),8M(15.9949)	P00533	EGFR	Epidermal growth factor receptor	0	0	0	1	0	0	0	0	0	0	0	0	0	0	0	8060644	0	0	0	0	0	0	0	0	0	0	0	0	0	0	0	0	0	0	0	0	unmatched	unmatched	unmatched	MS/MS	unmatched	unmatched
ALMDEEDMDDVVDADEYLIPQQGFFSSPSTSR	ALM[15.9949]DEEDM[15.9949]DDVVDADEYLIPQQGFFS[79.9663]SPSTSR	32	3	26S(79.9663),3M(15.9949),8M(15.9949)	P00533	EGFR	Epidermal growth factor receptor	0	1	0	0	0	0	0	0	0	0	0	0	0	0	0	0	0	0	0	0	0	0	0	0	0	0	0	0	0	0	0	0	0	0	0	0	unmatched	MS/MS	unmatched	unmatched	unmatched	unmatched
ALPDSQQVPSSPASK	ALPDSQQVPSS[79.9663]PASK	15	2	11S(79.9663)	O14924	RGS12	Regulator of G-protein signaling 12	0	0	0	0	0	0	1	1	1	0	0	0	0	0	0	0	0	0	10619236	22801080	23147340	0	0	0	0	0	0	0	0	0	10619236	22801080	23147340	0	0	0	unmatched	unmatched	unmatched	unmatched	unmatched	unmatched
ALPDSQQVPSSPASK	ALPDSQQVPS[79.9663]SPASK	15	2	10S(79.9663)	O14924	RGS12	Regulator of G-protein signaling 12	0	0	0	0	1	0	1	0	0	0	0	0	0	0	0	0	21239448	0	0	0	0	0	0	0	0	0	0	0	0	0	0	0	0	0	0	0	unmatched	unmatched	unmatched	unmatched	MS/MS	unmatched
ALPLPQSSTC	ALPLPQSST[79.9663]C[57.0215]	10	2	10C(57.0215),9T(79.9663)	P08069	IGF1R	Insulin-like growth factor 1 receptor	1	1	0	0	0	1	1	1	1	0	0	0	14125461	14580369	0	0	0	32669570	11813406	8624692	13564345	0	0	0	14125461	14580369	0	0	0	32669570	11813406	8624692	13564345	0	0	0	MS/MS	MS/MS	unmatched	unmatched	unmatched	MS/MS
ALPLPQSSTC	ALPLPQSS[79.9663]TC[57.0215]	10	2	10C(57.0215),8S(79.9663)	P08069	IGF1R	Insulin-like growth factor 1 receptor	0	0	1	1	0	0	0	0	0	0	0	0	0	0	16790442	20943614	0	0	0	0	0	0	0	0	0	0	16790442	20943614	0	0	0	0	0	0	0	0	unmatched	unmatched	MS/MS	MS/MS	unmatched	unmatched
ALPLPQSSTC	ALPLPQS[79.9663]STC[57.0215]	10	2	10C(57.0215),7S(79.9663)	P08069	IGF1R	Insulin-like growth factor 1 receptor	0	0	0	0	1	0	0	0	0	1	1	0	0	0	0	0	30013014	0	0	0	0	18780578	22301128	0	0	0	0	0	30013014	0	0	0	0	18780578	22301128	0	unmatched	unmatched	unmatched	unmatched	MS/MS	unmatched
ALPLSPR	ALPLS[79.9663]PR	7	2	5S(79.9663)	Q99741	CDC6	Cell division control protein 6 homolog	1	1	1	1	1	0	1	1	1	0	0	0	10620467	13226379	10803094	14698707	18019150	0	3834288	3.54717e+06	4.70733e+06	0	0	0	10620467	13226379	10803094	14698707	18019150	0	3834288	3.54717e+06	4.70733e+06	0	0	0	MS/MS	MS/MS	MS/MS	MS/MS	MS/MS	unmatched
ALPNNTSSSPQPK	ALPNNTSSS[79.9663]PQPK	13	2	9S(79.9663)	P04637	TP53	Cellular tumor antigen p53	0	0	0	0	0	0	1	1	0	0	0	0	0	0	0	0	0	0	12247836	14558083	0	0	0	0	0	0	0	0	0	0	12247836	14558083	0	0	0	0	unmatched	unmatched	unmatched	unmatched	unmatched	unmatched
ALPNNTSSSPQPK	ALPNNTSS[79.9663]SPQPK	13	2	8S(79.9663)	P04637	TP53	Cellular tumor antigen p53	0	1	1	0	0	0	0	0	1	1	0	0	0	17197290	18787408	0	0	0	0	0	12931164	0	0	0	0	17197290	18787408	0	0	0	0	0	12931164	0	0	0	unmatched	MS/MS	MS/MS	unmatched	unmatched	unmatched
ALPNNTSSSPQPK	ALPNNTS[79.9663]SSPQPK	13	2	7S(79.9663)	P04637	TP53	Cellular tumor antigen p53	1	1	1	0	0	0	0	1	1	0	0	0	14686024	0	0	0	0	0	0	14526555	12926041	0	0	0	14686024	0	0	0	0	0	0	14526555	12926041	0	0	0	MS/MS	MS/MS	MS/MS	unmatched	unmatched	unmatched
ALPTSKPEGSLHSSPVGPSSSK	ALPTSKPEGS[79.9663]LHSS[79.9663]PVGPSSSK	22	3	10S(79.9663),14S(79.9663)	Q9UPT8	ZC3H4	Zinc finger CCCH domain-containing protein 4	1	0	0	0	0	0	0	0	0	0	0	0	9389149	0	0	0	0	0	0	0	0	0	0	0	0	0	0	0	0	0	0	0	0	0	0	0	MS/MS	unmatched	unmatched	unmatched	unmatched	unmatched
ALQALQNEPIPERSPQNGESGK	ALQALQNEPIPERS[79.9663]PQNGESGK	22	3	14S(79.9663)	Q9NUL3	STAU2	Double-stranded RNA-binding protein Staufen homolog 2	1	0	0	0	0	0	0	0	0	0	0	0	0	0	0	0	0	0	0	0	0	0	0	0	0	0	0	0	0	0	0	0	0	0	0	0	MS/MS	unmatched	unmatched	unmatched	unmatched	unmatched
ALQESATGQPEPTSSPDNK	ALQESATGQPEPT[79.9663]SSPDNK	19	3	13T(79.9663)	Q15911	ZFHX3	Zinc finger homeobox protein 3	0	0	1	0	0	0	1	1	0	0	0	0	0	0	2.25655e+06	0	0	0	2.13389e+06	2.35743e+06	0	0	0	0	0	0	2.25655e+06	0	0	0	2.13389e+06	2.35743e+06	0	0	0	0	unmatched	unmatched	MS/MS	unmatched	unmatched	unmatched
ALRASESGI	ALRAS[79.9663]ESGI	9	2	5S(79.9663)	P48960	ADGRE5	Adhesion G protein-coupled receptor E5	1	1	1	0	1	0	0	0	0	0	0	0	20818778	26957748	26826106	0	21763056	0	0	0	0	0	0	0	20818778	26957748	26826106	0	21763056	0	0	0	0	0	0	0	MS/MS	MS/MS	MS/MS	unmatched	MS/MS	unmatched
ALSIHSDVEDSGESEEEGATDER	ALSIHS[79.9663]DVEDS[79.9663]GES[79.9663]EEEGATDER	23	3	11S(79.9663),14S(79.9663),6S(79.9663)	P15822	HIVEP1	Zinc finger protein 40	0	0	0	0	0	0	1	1	1	1	1	0	0	0	0	0	0	0	20337082	20338666	22772168	51023680	67443016	0	0	0	0	0	0	0	20337082	20338666	22772168	51023680	67443016	0	unmatched	unmatched	unmatched	unmatched	unmatched	unmatched
ALSSAVQASPTSPGGSPSSPSSGQR	ALSSAVQASPT[79.9663]S[79.9663]PGGSPSSPSSGQR	25	3	11T(79.9663),12S(79.9663)	Q03164	KMT2A	Histone-lysine N-methyltransferase 2A	0	0	0	2	1	1	0	0	0	0	0	0	0	0	0	15667770	15995943	15905771	0	0	0	0	0	0	0	0	0	15667770	15995943	15905771	0	0	0	0	0	0	unmatched	unmatched	unmatched	MS/MS	MS/MS	MS/MS
ALSSAVQASPTSPGGSPSSPSSGQR	ALSSAVQAS[79.9663]PTSPGGSPS[79.9663]SPSSGQR	25	3	18S(79.9663),9S(79.9663)	Q03164	KMT2A	Histone-lysine N-methyltransferase 2A	0	1	0	0	0	0	0	0	0	0	0	0	0	9957013	0	0	0	0	0	0	0	0	0	0	0	0	0	0	0	0	0	0	0	0	0	0	unmatched	MS/MS	unmatched	unmatched	unmatched	unmatched
ALSSDSILSPAPDAR	ALSSDSILS[79.9663]PAPDAR	15	2,3	9S(79.9663)	Q8IVT2	MISP	Mitotic interactor and substrate of PLK1	1	1	2	1	1	1	0	0	0	0	0	0	28680032	31168966	29622756	24605960	28555926	16421231	0	0	0	0	0	0	28680032	31168966	26888316	24605960	28555926	16421231	0	0	0	0	0	0	MS/MS	MS/MS	MS/MS	MS/MS	MS/MS	MS/MS
ALSSLHGDDQDSEDEVLTIPEVK	ALSSLHGDDQDS[79.9663]EDEVLTIPEVK	23	3	12S(79.9663)	P11717	IGF2R	Cation-independent mannose-6-phosphate receptor	2	1	2	2	3	2	2	1	1	1	1	1	251002800	286432128	335100288	336629152	242173632	284380352	136203872	147490880	133155400	53417236	52898160	38909876	251002800	286432128	335100288	336629152	242173632	284380352	136203872	147490880	133155400	53417236	52898160	38909876	MS/MS	MS/MS	MS/MS	MS/MS	MS/MS	MS/MS
ALSSDSILSPAPDAR	ALSS[79.9663]DSILSPAPDAR	15	2	4S(79.9663)	Q8IVT2	MISP	Mitotic interactor and substrate of PLK1	0	0	1	0	0	0	0	0	0	0	0	0	0	0	35209584	0	0	0	0	0	0	0	0	0	0	0	0	0	0	0	0	0	0	0	0	0	unmatched	unmatched	MS/MS	unmatched	unmatched	unmatched
ALSYASLDK	ALSYAS[79.9663]LDK	9	2	6S(79.9663)	Q6R327	RICTOR	Rapamycin-insensitive companion of mTOR	1	1	1	1	0	1	1	1	1	0	0	0	13084310	21152196	15977496	25079550	0	28869536	16874038	21939436	16263843	0	0	0	13084310	21152196	15977496	25079550	0	28869536	16874038	21939436	16263843	0	0	0	MS/MS	MS/MS	MS/MS	MS/MS	unmatched	MS/MS
ALSDREEEEEDDEEEEEEVEAAAQR	ALS[79.9663]DREEEEEDDEEEEEEVEAAAQR	25	3	3S(79.9663)	Q8N3E9	PLCD3	1-phosphatidylinositol 4,5-bisphosphate phosphodiesterase delta-3	2	2	2	1	0	0	1	3	2	0	0	0	39572216	31378104	42811996	2445681	0	0	26596360	25873784	28726752	0	0	0	39572216	31378104	42811996	2445681	0	0	26596360	25873784	28726752	0	0	0	MS/MS	MS/MS	MS/MS	MS/MS	unmatched	unmatched
ALSDVTDEEEVQVDPR	ALS[79.9663]DVT[79.9663]DEEEVQVDPR	16	2	3S(79.9663),6T(79.9663)	Q16659	MAPK6	Mitogen-activated protein kinase 6	0	0	0	1	0	0	0	0	0	0	0	0	0	0	0	7.15747e+06	0	0	0	0	0	0	0	0	0	0	0	0	0	0	0	0	0	0	0	0	unmatched	unmatched	unmatched	MS/MS	unmatched	unmatched
ALSIHSDVEDSGESEEEGATDER	ALS[79.9663]IHSDVEDS[79.9663]GES[79.9663]EEEGATDER	23	3	11S(79.9663),14S(79.9663),3S(79.9663)	P15822	HIVEP1	Zinc finger protein 40	0	0	0	0	0	0	0	0	0	0	0	1	0	0	0	0	0	0	0	0	0	0	0	31381028	0	0	0	0	0	0	0	0	0	0	0	0	unmatched	unmatched	unmatched	unmatched	unmatched	unmatched
ALSPEGALR	ALS[79.9663]PEGALR	9	2	3S(79.9663)	Q96JN8	NEURL4	Neuralized-like protein 4	1	1	0	0	0	0	1	1	1	0	0	0	0	4248627	0	0	0	0	3.97661e+06	5058957	5.88274e+06	0	0	0	0	4248627	0	0	0	0	3.97661e+06	5058957	5.88274e+06	0	0	0	MS/MS	MS/MS	unmatched	unmatched	unmatched	unmatched
ALSSDSILSPAPDAR	ALS[79.9663]SDSILSPAPDAR	15	2,3	3S(79.9663)	Q8IVT2	MISP	Mitotic interactor and substrate of PLK1	2	3	2	4	5	4	2	3	3	1	1	1	490064832	479400128	518287008	787499840	878569150	764764350	264305696	267879296	326412128	202802080	189574800	248949008	457478400	442561792	544694850	803242370	845254660	656824830	246178832	245134416	302148032	202802080	189574800	248949008	MS/MS	MS/MS	MS/MS	MS/MS	MS/MS	MS/MS
ALSSDSILSPAPDAR	ALS[79.9663]SDSILS[79.9663]PAPDAR	15	2	3S(79.9663),9S(79.9663)	Q8IVT2	MISP	Mitotic interactor and substrate of PLK1	1	1	0	1	1	1	1	1	1	1	1	1	57965824	62424284	0	300939936	355308576	362382208	69818584	55466800	75814288	220814000	0	0	57965824	62424284	0	300939936	355308576	362382208	69818584	55466800	75814288	220814000	0	0	MS/MS	MS/MS	unmatched	MS/MS	MS/MS	MS/MS
ALSSDSILSPAPDAR	ALS[79.9663]SDS[79.9663]ILSPAPDAR	15	2,3	3S(79.9663),6S(79.9663)	Q8IVT2	MISP	Mitotic interactor and substrate of PLK1	1	1	1	1	1	1	1	1	2	0	1	0	0	0	68541808	283105504	327830880	301737504	102541848	124278616	139767792	0	272238464	0	0	0	68541808	283105504	327830880	301737504	102541848	124278616	133350304	0	272238464	0	MS/MS	MS/MS	MS/MS	MS/MS	MS/MS	MS/MS
ALSSLHGDDQDSEDEVLTIPEVK	ALS[79.9663]SLHGDDQDSEDEVLTIPEVK	23	3	3S(79.9663)	P11717	IGF2R	Cation-independent mannose-6-phosphate receptor	0	0	0	0	1	0	0	0	0	0	0	0	0	0	0	0	0	0	0	0	0	0	0	0	0	0	0	0	0	0	0	0	0	0	0	0	unmatched	unmatched	unmatched	unmatched	MS/MS	unmatched
ALSSLHGDDQDSEDEVLTIPEVK	ALS[79.9663]SLHGDDQDS[79.9663]EDEVLTIPEVK	23	3	12S(79.9663),3S(79.9663)	P11717	IGF2R	Cation-independent mannose-6-phosphate receptor	0	1	1	1	0	1	0	0	1	0	0	0	0	9805193	13624925	21306330	0	13589080	0	0	11084440	0	0	0	0	9805193	13624925	21306330	0	13589080	0	0	11084440	0	0	0	unmatched	MS/MS	MS/MS	MS/MS	unmatched	MS/MS
ALSSDSILSPAPDAR	ALS[79.9663]S[79.9663]DSILSPAPDAR	15	2,3	3S(79.9663),4S(79.9663)	Q8IVT2	MISP	Mitotic interactor and substrate of PLK1	1	0	1	3	2	2	0	1	1	2	1	2	0	0	2.9074e+06	24747902	25046512	28417638	0	6707984	13657054	222404816	46786160	259655344	0	0	6.41031e+06	15628158	15560872	17849592	0	14789936	11971090	194948928	41010408	227600880	MS/MS	unmatched	MS/MS	MS/MS	MS/MS	MS/MS
ALSSDSILSPAPDAR	ALS[79.9663]S[79.9663]DSILS[79.9663]PAPDAR	15	2	3S(79.9663),4S(79.9663),9S(79.9663)	Q8IVT2	MISP	Mitotic interactor and substrate of PLK1	0	0	0	0	0	0	1	0	0	0	0	0	0	0	0	0	0	0	12573223	0	0	0	0	0	0	0	0	0	0	0	0	0	0	0	0	0	unmatched	unmatched	unmatched	unmatched	unmatched	unmatched
ALSSEEEEEMGGAAQEPESLLPPSVLDQASVIAER	ALS[79.9663]S[79.9663]EEEEEM[15.9949]GGAAQEPESLLPPSVLDQASVIAER	35	4	10M(15.9949),3S(79.9663),4S(79.9663)	A1L390	PLEKHG3	Pleckstrin homology domain-containing family G member 3	0	0	0	0	0	0	0	1	0	0	0	0	0	0	0	0	0	0	0	0	0	0	0	0	0	0	0	0	0	0	0	0	0	0	0	0	unmatched	unmatched	unmatched	unmatched	unmatched	unmatched
ALSSLHGDDQDSEDEVLTIPEVK	ALS[79.9663]S[79.9663]LHGDDQDSEDEVLTIPEVK	23	3	3S(79.9663),4S(79.9663)	P11717	IGF2R	Cation-independent mannose-6-phosphate receptor	0	0	0	0	1	0	0	0	0	0	0	0	0	0	0	0	14446143	0	0	0	0	0	0	0	0	0	0	0	0	0	0	0	0	0	0	0	unmatched	unmatched	unmatched	unmatched	MS/MS	unmatched
ALSSMSSLQPEASAR	ALS[79.9663]S[79.9663]M[15.9949]S[79.9663]SLQPEASAR	15	3	3S(79.9663),4S(79.9663),5M(15.9949),6S(79.9663)	Q702N8	XIRP1	Xin actin-binding repeat-containing protein 1	0	0	1	0	0	0	1	0	0	0	0	0	0	0	0	0	0	0	0	0	0	0	0	0	0	0	0	0	0	0	0	0	0	0	0	0	unmatched	unmatched	MS/MS	unmatched	unmatched	unmatched
ALSYASLDK	ALS[79.9663]YASLDK	9	2	3S(79.9663)	Q6R327	RICTOR	Rapamycin-insensitive companion of mTOR	1	1	1	0	0	1	1	1	1	0	0	0	5.50618e+06	0	8945563	0	0	0	6323176	9300803	7.95577e+06	0	0	0	5.50618e+06	0	8945563	0	0	0	6323176	9300803	7.95577e+06	0	0	0	MS/MS	MS/MS	MS/MS	unmatched	unmatched	MS/MS
ALSYASLDK	ALS[79.9663]YAS[79.9663]LDK	9	2	3S(79.9663),6S(79.9663)	Q6R327	RICTOR	Rapamycin-insensitive companion of mTOR	1	1	1	1	0	1	1	1	1	0	0	0	20370900	19541866	22263034	53590040	0	84870752	30357920	28471630	40781772	0	0	0	20370900	19541866	22263034	53590040	0	84870752	30357920	28471630	40781772	0	0	0	MS/MS	MS/MS	MS/MS	MS/MS	unmatched	MS/MS
ALTDDSDENEEEDAFTDQK	ALTDDS[79.9663]DENEEEDAFTDQK	19	2,3	6S(79.9663)	Q8NI35	PATJ	InaD-like protein	3	2	2	2	2	2	2	2	2	2	2	2	141599968	121795936	148816496	145915568	177711904	163310576	104226752	103085584	93758928	107829088	136640832	131068056	85795648	75872656	89253840	90396608	106646592	99372816	63707452	63486808	57280440	65768060	78811760	79049744	MS/MS	MS/MS	MS/MS	MS/MS	MS/MS	MS/MS
ALTQPSPVSTPSSVQFFLQEDDSADR	ALTQPS[79.9663]PVS[79.9663]TPSSVQFFLQEDDSADR	26	3	6S(79.9663),9S(79.9663)	P04920	SLC4A2	Anion exchange protein 2	0	0	0	1	0	0	0	0	0	0	0	0	0	0	0	0	0	0	0	0	0	0	0	0	0	0	0	0	0	0	0	0	0	0	0	0	unmatched	unmatched	unmatched	MS/MS	unmatched	unmatched
ALTTPTHYKLTPR	ALTT[79.9663]PTHY[79.9663]KLTPR	13	3	4T(79.9663),8Y(79.9663)	P52948	NUP98	Nuclear pore complex protein Nup98-Nup96	1	1	0	0	0	0	0	0	0	0	0	0	18447410	18790026	0	0	0	0	0	0	0	0	0	0	18447410	18790026	0	0	0	0	0	0	0	0	0	0	MS/MS	MS/MS	unmatched	unmatched	unmatched	unmatched
ALTDDSDENEEEDAFTDQK	ALT[79.9663]DDS[79.9663]DENEEEDAFTDQK	19	2,3	3T(79.9663),6S(79.9663)	Q8NI35	PATJ	InaD-like protein	0	1	2	3	0	2	2	1	0	1	1	2	0	20187562	24826600	57544600	0	48887364	33661880	17500696	0	72433624	21175646	176364256	0	19551138	14951464	34680988	0	28920388	32600668	28297794	0	70150112	20508072	106403824	unmatched	MS/MS	MS/MS	MS/MS	unmatched	MS/MS
ALVADEPEDLDTEDEGLISFEEER	ALVADEPEDLDT[79.9663]EDEGLISFEEER	24	3	12T(79.9663)	Q9BZC7	ABCA2	ATP-binding cassette sub-family A member 2	1	1	1	1	1	0	1	1	0	0	0	0	1.62021e+06	3.02072e+06	2.64282e+06	0	1.06565e+06	0	1.35575e+06	1.52797e+06	0	0	0	0	1.62021e+06	3.02072e+06	2.64282e+06	0	1.06565e+06	0	1.35575e+06	1.52797e+06	0	0	0	0	MS/MS	MS/MS	MS/MS	MS/MS	MS/MS	unmatched
ALVADEPEDLDTEDEGLISFEEER	ALVADEPEDLDT[79.9663]EDEGLIS[79.9663]FEEER	24	3	12T(79.9663),19S(79.9663)	Q9BZC7	ABCA2	ATP-binding cassette sub-family A member 2	0	0	1	1	1	1	1	1	1	0	0	0	0	0	2.3161e+06	11284509	10144869	8814813	7877694	8820924	8507552	0	0	0	0	0	2.3161e+06	11284509	10144869	8814813	7877694	8820924	8507552	0	0	0	unmatched	unmatched	MS/MS	MS/MS	MS/MS	MS/MS
ALVEFESNPEETREPGSPPSVQR	ALVEFESNPEETREPGS[79.9663]PPSVQR	23	3	17S(79.9663)	Q9H6F5	CCDC86	Coiled-coil domain-containing protein 86	6	4	4	2	2	2	2	2	2	0	0	0	984752830	724874370	764153340	219102896	149689456	193630928	138979536	147434864	119348216	0	0	0	984752830	724874370	764153340	219102896	149689456	193630928	138979536	147434864	119348216	0	0	0	MS/MS	MS/MS	MS/MS	MS/MS	MS/MS	MS/MS
ALVEFESNPEETREPGSPPSVQR	ALVEFESNPEETREPGS[79.9663]PPS[79.9663]VQR	23	3	17S(79.9663),20S(79.9663)	Q9H6F5	CCDC86	Coiled-coil domain-containing protein 86	1	0	0	0	0	0	0	0	0	0	0	0	41435024	0	0	0	0	0	0	0	0	0	0	0	0	0	0	0	0	0	0	0	0	0	0	0	MS/MS	unmatched	unmatched	unmatched	unmatched	unmatched
ALVEFESNPEETREPGSPPSVQR	ALVEFESNPEET[79.9663]REPGSPPSVQR	23	3	12T(79.9663)	Q9H6F5	CCDC86	Coiled-coil domain-containing protein 86	0	1	0	0	1	1	0	0	0	0	0	0	0	0	0	0	0	0	0	0	0	0	0	0	0	0	0	0	0	0	0	0	0	0	0	0	unmatched	MS/MS	unmatched	unmatched	MS/MS	MS/MS
ALVEFESNPEETREPGSPPSVQR	ALVEFESNPEET[79.9663]REPGSPPS[79.9663]VQR	23	3	12T(79.9663),20S(79.9663)	Q9H6F5	CCDC86	Coiled-coil domain-containing protein 86	0	0	0	0	0	1	0	0	0	0	0	0	0	0	0	0	0	0	0	0	0	0	0	0	0	0	0	0	0	0	0	0	0	0	0	0	unmatched	unmatched	unmatched	unmatched	unmatched	MS/MS
ALVEFESNPEETREPGSPPSVQR	ALVEFESNPEET[79.9663]REPGS[79.9663]PPSVQR	23	3	12T(79.9663),17S(79.9663)	Q9H6F5	CCDC86	Coiled-coil domain-containing protein 86	0	0	0	0	1	0	0	0	0	1	1	0	0	0	0	0	5.33551e+06	0	0	0	0	32573918	20738458	0	0	0	0	0	5.33551e+06	0	0	0	0	32573918	20738458	0	unmatched	unmatched	unmatched	unmatched	MS/MS	unmatched
ALVEFESNPEETREPGSPPSVQR	ALVEFES[79.9663]NPEETREPGSPPS[79.9663]VQR	23	3	20S(79.9663),7S(79.9663)	Q9H6F5	CCDC86	Coiled-coil domain-containing protein 86	0	1	0	0	0	1	0	0	0	0	0	0	0	19397638	0	0	0	0	0	0	0	0	0	0	0	0	0	0	0	0	0	0	0	0	0	0	unmatched	MS/MS	unmatched	unmatched	unmatched	MS/MS
ALVEFESNPEETREPGSPPSVQR	ALVEFES[79.9663]NPEETREPGS[79.9663]PPSVQR	23	3	17S(79.9663),7S(79.9663)	Q9H6F5	CCDC86	Coiled-coil domain-containing protein 86	0	0	0	1	0	0	0	0	0	0	1	0	0	0	0	14601060	0	0	0	0	0	0	28564360	0	0	0	0	14601060	0	0	0	0	0	0	28564360	0	unmatched	unmatched	unmatched	MS/MS	unmatched	unmatched
ALVHQLSNESR	ALVHQLS[79.9663]NESR	11	2	7S(79.9663)	Q9H4L5	OSBPL3	Oxysterol-binding protein-related protein 3	1	0	0	0	0	0	1	1	0	0	0	0	8.05566e+06	0	0	0	0	0	9888530	9667120	0	0	0	0	8.05566e+06	0	0	0	0	0	9888530	9667120	0	0	0	0	MS/MS	unmatched	unmatched	unmatched	unmatched	unmatched
ALVLELCCNDESGEDVEVPYVRYTIR	ALVLELC[57.0215]C[57.0215]NDESGEDVEVPY[79.9663]VRY[79.9663]TIR	26	6	20Y(79.9663),23Y(79.9663),7C(57.0215),8C(57.0215)	P22314	UBA1	Ubiquitin-like modifier-activating enzyme 1	0	0	0	0	0	0	1	0	0	0	0	0	0	0	0	0	0	0	0	0	0	0	0	0	0	0	0	0	0	0	0	0	0	0	0	0	unmatched	unmatched	unmatched	unmatched	unmatched	unmatched
ALVVPEPEPDSDSNQER	ALVVPEPEPDSDS[79.9663]NQER	17	2,3	13S(79.9663)	Q5VTR2	RNF20	E3 ubiquitin-protein ligase BRE1A	3	3	3	3	3	3	3	4	3	2	2	2	452452416	334661152	455391872	354479936	658939650	645674110	555537020	588132480	593255100	517601536	496278048	557096770	303101952	208894784	303152128	209141072	446436992	419265536	373120544	391467008	401377632	358993920	346742624	390212736	MS/MS	MS/MS	MS/MS	MS/MS	MS/MS	MS/MS
ALVVPEPEPDSDSNQERK	ALVVPEPEPDSDS[79.9663]NQERK	18	3	13S(79.9663)	Q5VTR2	RNF20	E3 ubiquitin-protein ligase BRE1A	1	1	1	0	0	0	0	0	0	0	1	0	26570054	41428468	30941074	0	0	0	0	0	0	0	36026748	0	26570054	41428468	30941074	0	0	0	0	0	0	0	36026748	0	MS/MS	MS/MS	MS/MS	unmatched	unmatched	unmatched
ALVVPEPEPDSDSNQER	ALVVPEPEPDS[79.9663]DSNQER	17	2	11S(79.9663)	Q5VTR2	RNF20	E3 ubiquitin-protein ligase BRE1A	1	1	2	1	1	1	0	0	1	0	1	0	11806584	12956064	308127104	15291528	15777365	20996188	0	0	8610141	0	0	0	11806584	12956064	308127104	15291528	15777365	20996188	0	0	8610141	0	0	0	MS/MS	MS/MS	MS/MS	MS/MS	MS/MS	MS/MS
ALVVPEPEPDSDSNQERK	ALVVPEPEPDS[79.9663]DSNQERK	18	3	11S(79.9663)	Q5VTR2	RNF20	E3 ubiquitin-protein ligase BRE1A	0	0	0	0	0	0	0	0	0	0	0	1	0	0	0	0	0	0	0	0	0	0	0	41923988	0	0	0	0	0	0	0	0	0	0	0	0	unmatched	unmatched	unmatched	unmatched	unmatched	unmatched
ALVVPEPEPDSDSNQER	ALVVPEPEPDS[79.9663]DS[79.9663]NQER	17	2,3	11S(79.9663),13S(79.9663)	Q5VTR2	RNF20	E3 ubiquitin-protein ligase BRE1A	2	2	2	1	3	2	2	2	3	3	3	3	25159072	25312658	28971300	27973320	46014832	24196168	41908736	51768176	57693560	133756208	132941264	96899120	13819456	13969370	15802693	28280972	25335548	24462280	23116750	28525562	31741018	73437056	72883184	52053388	MS/MS	MS/MS	MS/MS	MS/MS	MS/MS	MS/MS
ALYDYAGQEADELSFR	ALYDYAGQEADELS[79.9663]FR	16	2	14S(79.9663)	Q9UKS6	PACSIN3	Protein kinase C and casein kinase substrate in neurons protein 3	0	0	0	1	1	1	0	0	0	0	0	0	0	0	0	10328857	6151055	9601978	0	0	0	0	0	0	0	0	0	10328857	6151055	9601978	0	0	0	0	0	0	unmatched	unmatched	unmatched	MS/MS	MS/MS	MS/MS
AMDNHSDSEEELAAFCPQLDDSTVAR	AMDNHS[79.9663]DS[79.9663]EEELAAFC[57.0215]PQLDDSTVAR	26	3	16C(57.0215),6S(79.9663),8S(79.9663)	Q86VR2	RETREG3	Reticulophagy regulator 3	1	1	1	0	1	0	0	1	1	1	1	1	0	57157896	61651688	0	0	0	0	0	0	0	72800536	0	0	57157896	61651688	0	0	0	0	0	0	0	72800536	0	MS/MS	MS/MS	MS/MS	unmatched	MS/MS	unmatched
AMDNHSDSEEELAAFCPQLDDSTVAR	AMDNHS[79.9663]DS[79.9663]EEELAAFC[57.0215]PQLDDS[79.9663]TVAR	26	3	16C(57.0215),22S(79.9663),6S(79.9663),8S(79.9663)	Q86VR2	RETREG3	Reticulophagy regulator 3	0	0	0	0	0	0	0	1	1	0	0	0	0	0	0	0	0	0	0	12725848	9628175	0	0	0	0	0	0	0	0	0	0	12725848	9628175	0	0	0	unmatched	unmatched	unmatched	unmatched	unmatched	unmatched
AMEGNSSDQEQSPEDEDEGPAEEVPTQMPEQNPTHALPESPR	AMEGNSS[79.9663]DQEQSPEDEDEGPAEEVPTQMPEQNPTHALPES[79.9663]PR	42	4	40S(79.9663),7S(79.9663)	Q86Y91	KIF18B	Kinesin-like protein KIF18B	0	0	0	0	0	0	2	0	0	0	0	0	0	0	0	0	0	0	7.58075e+06	0	0	0	0	0	0	0	0	0	0	0	0	0	0	0	0	0	unmatched	unmatched	unmatched	unmatched	unmatched	unmatched
AMEGNSSDQEQSPEDEDEGPAEEVPTQMPEQNPTHALPESPR	AMEGNS[79.9663]SDQEQSPEDEDEGPAEEVPTQMPEQNPTHALPESPR	42	4	6S(79.9663)	Q86Y91	KIF18B	Kinesin-like protein KIF18B	0	0	1	0	0	0	1	0	1	0	0	0	0	0	0	0	0	0	4677472	0	1.74917e+06	0	0	0	0	0	0	0	0	0	4677472	0	1.74917e+06	0	0	0	unmatched	unmatched	MS/MS	unmatched	unmatched	unmatched
AMEGNSSDQEQSPEDEDEGPAEEVPTQMPEQNPTHALPESPR	AMEGNS[79.9663]SDQEQSPEDEDEGPAEEVPTQMPEQNPTHALPES[79.9663]PR	42	4	40S(79.9663),6S(79.9663)	Q86Y91	KIF18B	Kinesin-like protein KIF18B	2	0	1	0	0	2	0	1	1	0	0	0	4.94248e+06	0	0	0	0	10104429	0	0	8.1215e+06	0	0	0	4.94248e+06	0	0	0	0	10104429	0	0	8.1215e+06	0	0	0	MS/MS	unmatched	MS/MS	unmatched	unmatched	MS/MS
AMLDQLMGTSRDGDTTR	AMLDQLMGT[79.9663]SRDGDTTR	17	3	9T(79.9663)	Q9Y383	LUC7L2	Putative RNA-binding protein Luc7-like 2	0	0	1	0	0	0	0	0	0	0	0	0	0	0	3081743	0	0	0	0	0	0	0	0	0	0	0	0	0	0	0	0	0	0	0	0	0	unmatched	unmatched	MS/MS	unmatched	unmatched	unmatched
AMLDQLMGTSR	AMLDQLM[15.9949]GTS[79.9663]R	11	2	10S(79.9663),7M(15.9949)	Q9Y383	LUC7L2	Putative RNA-binding protein Luc7-like 2	0	0	0	0	0	0	1	1	1	0	0	0	0	0	0	0	0	0	9601204	10039890	11375263	0	0	0	0	0	0	0	0	0	9601204	10039890	11375263	0	0	0	unmatched	unmatched	unmatched	unmatched	unmatched	unmatched
AMADELSEK	AM[15.9949]ADELS[79.9663]EK	9	2	2M(15.9949),7S(79.9663)	Q03135	CAV1	Caveolin-1	1	1	1	0	1	0	0	0	0	0	0	0	5.41793e+06	7988205	0	0	0	0	0	0	0	0	0	0	5.41793e+06	7988205	0	0	0	0	0	0	0	0	0	0	MS/MS	MS/MS	MS/MS	unmatched	MS/MS	unmatched
AMDNHSDSEEELAAFCPQLDDSTVAR	AM[15.9949]DNHS[79.9663]DS[79.9663]EEELAAFC[57.0215]PQLDDSTVAR	26	3,4	16C(57.0215),2M(15.9949),6S(79.9663),8S(79.9663)	Q86VR2	RETREG3	Reticulophagy regulator 3	4	5	1	7	2	2	8	6	6	1	2	1	48590476	33679720	35362144	172794608	78079560	41119020	180902000	188642496	140375440	87035608	89916984	69835216	48590476	33679720	35362144	148224064	78079560	41119020	183230448	190852960	141230768	87035608	89916984	69835216	MS/MS	MS/MS	MS/MS	MS/MS	MS/MS	MS/MS
AMDNHSDSEEELAAFCPQLDDSTVAR	AM[15.9949]DNHS[79.9663]DS[79.9663]EEELAAFC[57.0215]PQLDDS[79.9663]TVAR	26	3	16C(57.0215),22S(79.9663),2M(15.9949),6S(79.9663),8S(79.9663)	Q86VR2	RETREG3	Reticulophagy regulator 3	0	0	0	0	0	0	2	1	1	0	0	0	0	0	0	0	0	0	15790579	15069756	14461319	0	0	0	0	0	0	0	0	0	15790579	15069756	14461319	0	0	0	unmatched	unmatched	unmatched	unmatched	unmatched	unmatched
AMEGNSSDQEQSPEDEDEGPAEEVPTQMPEQNPTHALPESPR	AM[15.9949]EGNS[79.9663]SDQEQSPEDEDEGPAEEVPTQMPEQNPTHALPESPR	42	4	2M(15.9949),6S(79.9663)	Q86Y91	KIF18B	Kinesin-like protein KIF18B	0	0	0	0	0	0	0	1	0	0	0	0	0	0	0	0	0	0	0	0	0	0	0	0	0	0	0	0	0	0	0	0	0	0	0	0	unmatched	unmatched	unmatched	unmatched	unmatched	unmatched
AMEGNSSDQEQSPEDEDEGPAEEVPTQMPEQNPTHALPESPR	AM[15.9949]EGNS[79.9663]SDQEQSPEDEDEGPAEEVPTQMPEQNPTHALPES[79.9663]PR	42	4	2M(15.9949),40S(79.9663),6S(79.9663)	Q86Y91	KIF18B	Kinesin-like protein KIF18B	0	0	0	0	0	0	0	0	1	0	0	0	0	0	0	0	0	0	0	0	4.28941e+06	0	0	0	0	0	0	0	0	0	0	0	0	0	0	0	unmatched	unmatched	unmatched	unmatched	unmatched	unmatched
AMLDQLMGTSR	AM[15.9949]LDQLMGTS[79.9663]R	11	2	10S(79.9663),2M(15.9949)	Q9Y383	LUC7L2	Putative RNA-binding protein Luc7-like 2	0	0	0	0	0	0	1	1	1	0	0	0	0	0	0	0	0	0	13526544	15630091	15647681	0	0	0	0	0	0	0	0	0	13526544	15630091	15647681	0	0	0	unmatched	unmatched	unmatched	unmatched	unmatched	unmatched
AMLDQLMGTSR	AM[15.9949]LDQLM[15.9949]GTS[79.9663]R	11	2	10S(79.9663),2M(15.9949),7M(15.9949)	Q9Y383	LUC7L2	Putative RNA-binding protein Luc7-like 2	0	0	0	2	0	0	1	2	1	0	0	0	0	0	0	174213728	0	0	116204408	104245920	120108960	0	0	0	0	0	0	174213728	0	0	116204408	104245920	120108960	0	0	0	unmatched	unmatched	unmatched	MS/MS	unmatched	unmatched
AMLDSGIYPPGSPGK	AM[15.9949]LDSGIYPPGS[79.9663]PGK	15	2	12S(79.9663),2M(15.9949)	O95295	SNAPIN	SNARE-associated protein Snapin	0	0	0	2	0	0	0	0	0	0	0	0	0	0	0	64840800	0	0	0	0	0	0	0	0	0	0	0	0	0	0	0	0	0	0	0	0	unmatched	unmatched	unmatched	MS/MS	unmatched	unmatched
AMSEVTSLHEDDWR	AM[15.9949]SEVTS[79.9663]LHEDDWR	14	3	2M(15.9949),7S(79.9663)	Q86X29	LSR	Lipolysis-stimulated lipoprotein receptor	0	0	0	0	0	0	0	1	1	0	0	0	0	0	0	0	0	0	0	19191444	13183100	0	0	0	0	0	0	0	0	0	0	19191444	13183100	0	0	0	unmatched	unmatched	unmatched	unmatched	unmatched	unmatched
AMSEVTSLHEDDWR	AM[15.9949]SEVT[79.9663]SLHEDDWR	14	2,3	2M(15.9949),6T(79.9663)	Q86X29	LSR	Lipolysis-stimulated lipoprotein receptor	0	0	0	0	0	0	2	0	0	0	0	0	0	0	0	0	0	0	16601968	0	0	0	0	0	0	0	0	0	0	0	0	0	0	0	0	0	unmatched	unmatched	unmatched	unmatched	unmatched	unmatched
AMSTTSISSPQPGK	AM[15.9949]STTSISS[79.9663]PQPGK	14	2	2M(15.9949),9S(79.9663)	Q9UJU6	DBNL	Drebrin-like protein	1	0	1	0	0	0	0	0	0	0	0	0	0	0	2.0219e+06	0	0	0	0	0	0	0	0	0	0	0	0	0	0	0	0	0	0	0	0	0	MS/MS	unmatched	MS/MS	unmatched	unmatched	unmatched
AMSTTSISSPQPGK	AM[15.9949]STTSIS[79.9663]SPQPGK	14	2	2M(15.9949),8S(79.9663)	Q9UJU6	DBNL	Drebrin-like protein	0	1	0	0	0	0	0	0	0	0	0	0	0	4.03536e+06	0	0	0	0	0	0	0	0	0	0	0	0	0	0	0	0	0	0	0	0	0	0	unmatched	MS/MS	unmatched	unmatched	unmatched	unmatched
AMSEVTSLHEDDWR	AM[15.9949]S[79.9663]EVT[79.9663]SLHEDDWR	14	3	2M(15.9949),3S(79.9663),6T(79.9663)	Q86X29	LSR	Lipolysis-stimulated lipoprotein receptor	0	0	0	0	0	0	1	1	1	0	0	0	0	0	0	0	0	0	5248487	5828340	6658200	0	0	0	0	0	0	0	0	0	5248487	5828340	6658200	0	0	0	unmatched	unmatched	unmatched	unmatched	unmatched	unmatched
AMSLNTLNVDAPR	AM[15.9949]S[79.9663]LNTLNVDAPR	13	2	2M(15.9949),3S(79.9663)	Q6P597	KLC3	Kinesin light chain 3	0	0	0	1	0	0	1	1	1	0	0	0	0	0	0	28711386	0	0	6.69879e+06	7328176	8567490	0	0	0	0	0	0	28711386	0	0	6.69879e+06	7328176	8567490	0	0	0	unmatched	unmatched	unmatched	MS/MS	unmatched	unmatched
AMSTTSISSPQPGK	AM[15.9949]S[79.9663]TTSISSPQPGK	14	2	2M(15.9949),3S(79.9663)	Q9UJU6	DBNL	Drebrin-like protein	0	0	0	1	0	0	0	0	0	0	0	0	0	0	0	10122447	0	0	0	0	0	0	0	0	0	0	0	0	0	0	0	0	0	0	0	0	unmatched	unmatched	unmatched	MS/MS	unmatched	unmatched
AMTLSPQEEVAAGQMASSSR	AM[15.9949]TLS[79.9663]PQEEVAAGQM[15.9949]ASSSR	20	3	15M(15.9949),2M(15.9949),5S(79.9663)	Q9Y6A5	TACC3	Transforming acidic coiled-coil-containing protein 3	0	0	0	1	0	0	0	0	2	0	0	0	0	0	0	0	0	0	0	0	13666244	0	0	0	0	0	0	0	0	0	0	0	0	0	0	0	unmatched	unmatched	unmatched	MS/MS	unmatched	unmatched
ANAPEMLSDGEYISDVEEGEDAMTGDTDK	ANAPEMLS[79.9663]DGEYIS[79.9663]DVEEGEDAMTGDTDK	29	3	14S(79.9663),8S(79.9663)	Q12955	ANK3	Ankyrin-3	0	0	0	0	0	0	0	0	1	0	0	0	0	0	0	0	0	0	0	0	2.8918e+06	0	0	0	0	0	0	0	0	0	0	0	0	0	0	0	unmatched	unmatched	unmatched	unmatched	unmatched	unmatched
ANAPEMLSDGEYISDVEEGEDAMTGDTDK	ANAPEMLS[79.9663]DGEY[79.9663]ISDVEEGEDAMTGDTDK	29	3	12Y(79.9663),8S(79.9663)	Q12955	ANK3	Ankyrin-3	0	0	0	0	0	0	1	1	0	0	0	0	0	0	0	0	0	0	0	0	0	0	0	0	0	0	0	0	0	0	0	0	0	0	0	0	unmatched	unmatched	unmatched	unmatched	unmatched	unmatched
ANAPEMLSDGEYISDVEEGEDAMTGDTDK	ANAPEM[15.9949]LS[79.9663]DGEY[79.9663]ISDVEEGEDAMTGDTDK	29	3	12Y(79.9663),6M(15.9949),8S(79.9663)	Q12955	ANK3	Ankyrin-3	0	0	0	0	0	0	1	0	0	0	0	0	0	0	0	0	0	0	0	0	0	0	0	0	0	0	0	0	0	0	0	0	0	0	0	0	unmatched	unmatched	unmatched	unmatched	unmatched	unmatched
ANASPQKPLDLK	ANAS[79.9663]PQKPLDLK	12	2,3	4S(79.9663)	Q9Y618	NCOR2	Nuclear receptor corepressor 2	2	1	1	2	1	1	2	2	2	0	0	0	42411872	23827638	0	16038759	10201527	16272831	31400460	22599508	35228656	0	0	0	21739974	26091152	0	8481463	10214579	17818674	16402289	11947172	18162238	0	0	0	MS/MS	MS/MS	MS/MS	MS/MS	MS/MS	MS/MS
ANDESNEHSDVIDSQELSK	ANDESNEHSDVIDS[79.9663]QELSK	19	3	14S(79.9663)	P10451	SPP1	Osteopontin	1	1	0	1	0	0	1	1	1	0	0	0	18127350	17065652	0	10306601	0	0	30628400	29151404	34776728	0	0	0	18127350	17065652	0	10306601	0	0	30628400	29151404	34776728	0	0	0	MS/MS	MS/MS	unmatched	MS/MS	unmatched	unmatched
ANDESNEHSDVIDSQELSK	ANDES[79.9663]NEHSDVIDSQELSK	19	3	5S(79.9663)	P10451	SPP1	Osteopontin	1	1	1	0	0	1	2	1	3	0	1	1	31851236	32763656	38009220	0	0	15478386	93140040	95387296	98651960	0	25655854	31291722	31851236	32763656	38009220	0	0	15478386	93140040	95387296	98651960	0	25655854	31291722	MS/MS	MS/MS	MS/MS	unmatched	unmatched	MS/MS
ANDESNEHSDVIDSQELSK	ANDES[79.9663]NEHSDVIDS[79.9663]QELSK	19	2,3	14S(79.9663),5S(79.9663)	P10451	SPP1	Osteopontin	0	0	0	0	1	0	1	3	2	0	0	1	0	0	0	0	77434344	0	10068062	157778960	213334384	0	0	145081936	0	0	0	0	54156824	0	123027464	101018992	145738720	0	0	101468888	unmatched	unmatched	unmatched	unmatched	MS/MS	unmatched
ANDESNEHSDVIDSQELSKVSR	ANDES[79.9663]NEHSDVIDS[79.9663]QELSKVS[79.9663]R	22	3	14S(79.9663),21S(79.9663),5S(79.9663)	P10451	SPP1	Osteopontin	0	0	0	0	0	0	1	1	0	0	0	0	0	0	0	0	0	0	37139812	31098528	0	0	0	0	0	0	0	0	0	0	37139812	31098528	0	0	0	0	unmatched	unmatched	unmatched	unmatched	unmatched	unmatched
ANDESNEHSDVIDSQELSK	ANDES[79.9663]NEHS[79.9663]DVIDS[79.9663]QELSK	19	3	14S(79.9663),5S(79.9663),9S(79.9663)	P10451	SPP1	Osteopontin	0	0	0	0	0	0	1	1	1	0	0	0	0	0	0	0	0	0	19222570	19051310	20070928	0	0	0	0	0	0	0	0	0	19222570	19051310	20070928	0	0	0	unmatched	unmatched	unmatched	unmatched	unmatched	unmatched
ANEAGGQVGPEAPRPPETSPEMR	ANEAGGQVGPEAPRPPET[79.9663]SPEM[15.9949]R	23	3	18T(79.9663),22M(15.9949)	Q8N3D4	EHBP1L1	EH domain-binding protein 1-like protein 1	2	1	1	2	0	0	1	1	1	0	0	0	55539644	44427804	30372454	23097406	0	0	107671208	109230112	104285512	0	0	0	55539644	44427804	30372454	23097406	0	0	107671208	109230112	104285512	0	0	0	MS/MS	MS/MS	MS/MS	MS/MS	unmatched	unmatched
ANEPCTSFAECVCDENCEK	ANEPC[57.0215]TS[79.9663]FAEC[57.0215]VC[57.0215]DENC[57.0215]EK	19	3	11C(57.0215),13C(57.0215),17C(57.0215),5C(57.0215),7S(79.9663)	Q13772	NCOA4	Nuclear receptor coactivator 4	0	0	0	0	0	0	1	0	1	0	0	0	0	0	0	0	0	0	10628329	0	8.14156e+06	0	0	0	0	0	0	0	0	0	10628329	0	8.14156e+06	0	0	0	unmatched	unmatched	unmatched	unmatched	unmatched	unmatched
ANEPCTSFAECVCDENCEK	ANEPC[57.0215]T[79.9663]SFAEC[57.0215]VC[57.0215]DENC[57.0215]EK	19	3	11C(57.0215),13C(57.0215),17C(57.0215),5C(57.0215),6T(79.9663)	Q13772	NCOA4	Nuclear receptor coactivator 4	1	1	0	0	0	0	0	0	0	0	0	0	9402206	12518215	0	0	0	0	0	0	0	0	0	0	9402206	12518215	0	0	0	0	0	0	0	0	0	0	MS/MS	MS/MS	unmatched	unmatched	unmatched	unmatched
ANESSPKPVGPPPER	ANESS[79.9663]PKPVGPPPER	15	3	5S(79.9663)	Q9BQI0	AIF1L	Allograft inflammatory factor 1-like	1	1	0	0	0	0	1	0	1	0	0	0	57648060	57412704	0	0	0	0	51883820	0	58876800	0	0	0	57648060	57412704	0	0	0	0	51883820	0	58876800	0	0	0	MS/MS	MS/MS	unmatched	unmatched	unmatched	unmatched
ANESSPKPVGPPPER	ANES[79.9663]SPKPVGPPPER	15	2,3	4S(79.9663)	Q9BQI0	AIF1L	Allograft inflammatory factor 1-like	1	0	2	1	1	1	2	3	1	0	0	0	11731369	0	64350296	3.52321e+06	5.67926e+06	4099019	59034352	58950728	58876800	0	0	0	71843536	0	52630856	3122301	5.03301e+06	3.63258e+06	45285956	43131872	52177088	0	0	0	MS/MS	unmatched	MS/MS	MS/MS	MS/MS	MS/MS
ANIVDQSHLHDSSQK	ANIVDQSHLHDS[79.9663]SQK	15	3	12S(79.9663)	Q99570	PIK3R4	Phosphoinositide 3-kinase regulatory subunit 4	1	0	0	0	0	0	1	1	1	0	0	0	6.27947e+06	0	0	0	0	0	12393025	9070054	9799079	0	0	0	6.27947e+06	0	0	0	0	0	12393025	9070054	9799079	0	0	0	MS/MS	unmatched	unmatched	unmatched	unmatched	unmatched
ANIVDQSHLHDSSQK	ANIVDQS[79.9663]HLHDSSQK	15	3	7S(79.9663)	Q99570	PIK3R4	Phosphoinositide 3-kinase regulatory subunit 4	0	1	1	0	0	0	0	0	0	0	0	0	0	3023234	3.83385e+06	0	0	0	0	0	0	0	0	0	0	3023234	3.83385e+06	0	0	0	0	0	0	0	0	0	unmatched	MS/MS	MS/MS	unmatched	unmatched	unmatched
ANLSPSSSFR	ANLS[79.9663]PSSSFR	10	2	4S(79.9663)	Q8IW93	ARHGEF19	Rho guanine nucleotide exchange factor 19	1	1	1	0	0	0	0	0	1	0	0	0	7.64812e+06	6.97437e+06	7242419	0	0	0	0	0	6.23653e+06	0	0	0	7.64812e+06	6.97437e+06	7242419	0	0	0	0	0	6.23653e+06	0	0	0	MS/MS	MS/MS	MS/MS	unmatched	unmatched	unmatched
ANNPEQNRLSECEEQAK	ANNPEQNRLS[79.9663]EC[57.0215]EEQAK	17	3	10S(79.9663),12C(57.0215)	Q7KZF4	SND1	Staphylococcal nuclease domain-containing protein 1	1	1	1	0	0	0	1	1	1	0	0	0	16840972	18759778	17773598	0	0	0	22745916	25504492	23041642	0	0	0	16840972	18759778	17773598	0	0	0	22745916	25504492	23041642	0	0	0	MS/MS	MS/MS	MS/MS	unmatched	unmatched	unmatched
ANNSQEPSPQLASSVASTR	ANNS[79.9663]QEPS[79.9663]PQLASSVASTR	19	3	4S(79.9663),8S(79.9663)	Q96HC4	PDLIM5	PDZ and LIM domain protein 5	1	1	1	1	1	1	0	0	0	1	1	1	19557856	22284728	27040630	48755952	65520592	58694676	0	0	0	57816740	67305288	68512024	19557856	22284728	27040630	48755952	65520592	58694676	0	0	0	57816740	67305288	68512024	MS/MS	MS/MS	MS/MS	MS/MS	MS/MS	MS/MS
ANSGGVDLDSSGEFASIEK	ANSGGVDLDS[79.9663]S[79.9663]GEFASIEK	19	2,3	10S(79.9663),11S(79.9663)	Q92766	RREB1	Ras-responsive element-binding protein 1	0	0	1	1	1	1	1	0	2	1	1	1	0	0	9165614	10507139	14402504	11865599	1.41939e+06	0	8866656	31077290	23803570	36693168	0	0	8899521	10202099	13984375	11521121	7611775	0	7.28948e+06	30175064	23112512	35627904	unmatched	unmatched	MS/MS	MS/MS	MS/MS	MS/MS
ANSIGSTSASSVPNTDDEDSDYHQEAYK	ANSIGSTSASSVPNT[79.9663]DDEDS[79.9663]DYHQEAYK	28	3	15T(79.9663),20S(79.9663)	Q9UH92	MLX	Max-like protein X	0	0	0	0	0	0	0	0	1	0	0	0	0	0	0	0	0	0	0	0	11249050	0	0	0	0	0	0	0	0	0	0	0	0	0	0	0	unmatched	unmatched	unmatched	unmatched	unmatched	unmatched
ANSWQLVETPEK	ANSWQLVET[79.9663]PEK	12	2	9T(79.9663)	Q9Y2H0	DLGAP4	Disks large-associated protein 4	1	1	1	1	1	1	1	1	1	0	0	0	35338256	49555324	54467620	40684580	36911520	34899668	24765742	26515934	29093462	0	0	0	35338256	49555324	54467620	40684580	36911520	34899668	24765742	26515934	29093462	0	0	0	MS/MS	MS/MS	MS/MS	MS/MS	MS/MS	MS/MS
ANSWQLVETPEKR	ANSWQLVET[79.9663]PEKR	13	3	9T(79.9663)	Q9Y2H0	DLGAP4	Disks large-associated protein 4	1	1	0	0	0	0	0	0	0	0	0	0	7694446	7861044	0	0	0	0	0	0	0	0	0	0	7694446	7861044	0	0	0	0	0	0	0	0	0	0	MS/MS	MS/MS	unmatched	unmatched	unmatched	unmatched
ANSGGVDLDSSGEFASIEK	ANS[79.9663]GGVDLDSSGEFASIEK	19	2,3	3S(79.9663)	Q92766	RREB1	Ras-responsive element-binding protein 1	2	2	2	1	1	1	1	1	1	0	0	0	29531680	31048626	34014624	29932834	26794598	24058670	25730412	25245236	17166328	0	0	0	24674182	25936360	28411578	29932834	26794598	24058670	25730412	25245236	17166328	0	0	0	MS/MS	MS/MS	MS/MS	MS/MS	MS/MS	MS/MS
ANSGGVDLDSSGEFASIEK	ANS[79.9663]GGVDLDS[79.9663]SGEFASIEK	19	2,3	10S(79.9663),3S(79.9663)	Q92766	RREB1	Ras-responsive element-binding protein 1	0	0	0	0	1	1	1	1	0	1	1	2	0	0	0	0	8.29529e+06	14385275	671125	1.12191e+06	0	21911838	23014616	31905990	0	0	0	0	8.29529e+06	14385275	671125	1.12191e+06	0	21911838	23014616	31905990	unmatched	unmatched	unmatched	unmatched	MS/MS	MS/MS
ANSGGVDLDSSGEFASIEK	ANS[79.9663]GGVDLDS[79.9663]S[79.9663]GEFASIEK	19	2	10S(79.9663),11S(79.9663),3S(79.9663)	Q92766	RREB1	Ras-responsive element-binding protein 1	0	0	0	0	0	0	1	0	0	0	0	0	0	0	0	0	0	0	6745204	0	0	0	0	0	0	0	0	0	0	0	0	0	0	0	0	0	unmatched	unmatched	unmatched	unmatched	unmatched	unmatched
ANSMEGLMPR	ANS[79.9663]M[15.9949]EGLM[15.9949]PR	10	2	3S(79.9663),4M(15.9949),8M(15.9949)	O43306	ADCY6	Adenylate cyclase type 6	0	0	0	0	0	0	1	0	0	0	0	0	0	0	0	0	0	0	0	0	0	0	0	0	0	0	0	0	0	0	0	0	0	0	0	0	unmatched	unmatched	unmatched	unmatched	unmatched	unmatched
ANSPEKPPEAGAAHK	ANS[79.9663]PEKPPEAGAAHK	15	3	3S(79.9663)	Q9UFC0	LRWD1	Leucine-rich repeat and WD repeat-containing protein 1	0	0	0	0	0	0	1	0	0	0	0	0	0	0	0	0	0	0	1679238	0	0	0	0	0	0	0	0	0	0	0	0	0	0	0	0	0	unmatched	unmatched	unmatched	unmatched	unmatched	unmatched
ANSPEKPPEAGAAHKPR	ANS[79.9663]PEKPPEAGAAHKPR	17	3	3S(79.9663)	Q9UFC0	LRWD1	Leucine-rich repeat and WD repeat-containing protein 1	0	0	0	0	0	0	1	0	0	0	0	0	0	0	0	0	0	0	2.69195e+06	0	0	0	0	0	0	0	0	0	0	0	0	0	0	0	0	0	unmatched	unmatched	unmatched	unmatched	unmatched	unmatched
ANSPSLFGTEGK	ANS[79.9663]PSLFGTEGK	12	2	3S(79.9663)	Q96B97	SH3KBP1	SH3 domain-containing kinase-binding protein 1	2	2	2	1	1	1	1	1	1	1	1	1	99280840	108033032	94564720	22449764	20700010	22665622	86441728	86610304	86431344	28260866	28875000	36692016	99280840	108033032	94564720	22449764	20700010	22665622	86441728	86610304	86431344	28260866	28875000	36692016	MS/MS	MS/MS	MS/MS	MS/MS	MS/MS	MS/MS
ANSPSLFGTEGKPK	ANS[79.9663]PSLFGTEGKPK	14	3	3S(79.9663)	Q96B97	SH3KBP1	SH3 domain-containing kinase-binding protein 1	1	1	2	1	1	1	1	1	1	0	0	0	71996944	70194256	53374448	56508176	65847972	30894788	47115008	41972720	47303372	0	0	0	71996944	70194256	53374448	56508176	65847972	30894788	47115008	41972720	47303372	0	0	0	MS/MS	MS/MS	MS/MS	MS/MS	MS/MS	MS/MS
ANSTSDSVFTETPSPVLK	ANS[79.9663]TSDSVFTETPSPVLK	18	3	3S(79.9663)	Q9UKI2	CDC42EP3	Cdc42 effector protein 3	1	1	1	0	0	0	0	0	0	0	0	0	2.65605e+06	3.7093e+06	3.53652e+06	0	0	0	0	0	0	0	0	0	2.65605e+06	3.7093e+06	3.53652e+06	0	0	0	0	0	0	0	0	0	MS/MS	MS/MS	MS/MS	unmatched	unmatched	unmatched
ANSTSDSVFTETPSPVLK	ANS[79.9663]TSDSVFTETPS[79.9663]PVLK	18	2,3	14S(79.9663),3S(79.9663)	Q9UKI2	CDC42EP3	Cdc42 effector protein 3	1	2	1	2	2	1	1	1	2	2	2	1	12402286	15821994	4.71638e+06	46068552	43539056	14221322	5.20579e+06	5153178	12488380	45679132	34865600	37033536	10978406	8.02711e+06	6.18464e+06	25315502	22427968	18648576	6.82641e+06	6757419	6426607	24940478	18394866	32781794	MS/MS	MS/MS	MS/MS	MS/MS	MS/MS	MS/MS
APAASEGNHTDGAEEAAGSCAQAPSHSPPNK	APAASEGNHTDGAEEAAGSC[57.0215]AQAPSHS[79.9663]PPNK	31	4	20C(57.0215),27S(79.9663)	Q92560	BAP1	Ubiquitin carboxyl-terminal hydrolase BAP1	0	0	0	0	0	0	1	0	0	0	0	0	0	0	0	0	0	0	7632648	0	0	0	0	0	0	0	0	0	0	0	0	0	0	0	0	0	unmatched	unmatched	unmatched	unmatched	unmatched	unmatched
APAASEGNHTDGAEEAAGSCAQAPSHSPPNK	APAASEGNHTDGAEEAAGSC[57.0215]AQAPS[79.9663]HSPPNK	31	4	20C(57.0215),25S(79.9663)	Q92560	BAP1	Ubiquitin carboxyl-terminal hydrolase BAP1	0	0	0	0	0	0	0	1	0	0	0	0	0	0	0	0	0	0	0	6398283	0	0	0	0	0	0	0	0	0	0	0	0	0	0	0	0	unmatched	unmatched	unmatched	unmatched	unmatched	unmatched
APAASEGNHTDGAEEAAGSCAQAPSHSPPNKPK	APAASEGNHTDGAEEAAGSC[57.0215]AQAPS[79.9663]HSPPNKPK	33	4	20C(57.0215),25S(79.9663)	Q92560	BAP1	Ubiquitin carboxyl-terminal hydrolase BAP1	0	0	0	0	0	0	0	0	1	0	0	0	0	0	0	0	0	0	0	0	0	0	0	0	0	0	0	0	0	0	0	0	0	0	0	0	unmatched	unmatched	unmatched	unmatched	unmatched	unmatched
APAGPSLEETSVSSPK	APAGPSLEETSVS[79.9663]SPK	16	2	13S(79.9663)	Q6AI08	HEATR6	HEAT repeat-containing protein 6	0	0	0	0	0	0	0	0	1	0	0	0	0	0	0	0	0	0	0	0	8080664	0	0	0	0	0	0	0	0	0	0	0	0	0	0	0	unmatched	unmatched	unmatched	unmatched	unmatched	unmatched
APAGPSLEETSVSSPK	APAGPSLEET[79.9663]SVSSPK	16	2	10T(79.9663)	Q6AI08	HEATR6	HEAT repeat-containing protein 6	0	0	0	0	0	0	0	1	0	0	0	0	0	0	0	0	0	0	0	9035617	0	0	0	0	0	0	0	0	0	0	0	0	0	0	0	0	unmatched	unmatched	unmatched	unmatched	unmatched	unmatched
APAGPSLEETSVSSPK	APAGPS[79.9663]LEETSVSSPK	16	2,3	6S(79.9663)	Q6AI08	HEATR6	HEAT repeat-containing protein 6	2	1	2	1	1	1	0	1	0	0	0	0	176486688	32988192	119296904	83825072	161107616	170376224	0	221135152	0	0	0	0	40894252	52917912	34052144	134467744	258440320	273308544	0	354733312	0	0	0	0	MS/MS	MS/MS	MS/MS	MS/MS	MS/MS	MS/MS
APAGQEEPGTPPSSPLSAEQLDR	APAGQEEPGT[79.9663]PPSSPLSAEQLDR	23	3	10T(79.9663)	P13051	UNG	Uracil-DNA glycosylase	1	1	1	1	1	1	1	1	1	0	0	0	21962894	22642978	26257300	13075076	15018047	21742960	12117090	12036581	12582638	0	0	0	21962894	22642978	26257300	13075076	15018047	21742960	12117090	12036581	12582638	0	0	0	MS/MS	MS/MS	MS/MS	MS/MS	MS/MS	MS/MS
APAGQEEPGTPPSSPLSAEQLDR	APAGQEEPGT[79.9663]PPSS[79.9663]PLSAEQLDR	23	3	10T(79.9663),14S(79.9663)	P13051	UNG	Uracil-DNA glycosylase	0	0	1	1	1	1	0	2	2	0	0	0	0	0	71688480	183454992	180950432	166834384	0	87886088	89142320	0	0	0	0	0	71688480	183454992	180950432	166834384	0	87886088	89142320	0	0	0	unmatched	unmatched	MS/MS	MS/MS	MS/MS	MS/MS
APAGQEEPGTPPSSPLSAEQLDR	APAGQEEPGT[79.9663]PPS[79.9663]SPLSAEQLDR	23	2,3	10T(79.9663),13S(79.9663)	P13051	UNG	Uracil-DNA glycosylase	2	2	0	2	1	1	2	1	1	2	2	2	60161824	70912992	0	184776432	181171712	15635773	70542496	0	1.31374e+06	249606880	233285504	198029024	60161824	70912992	0	184776432	181171712	15635773	70542496	0	0	249606880	233285504	198029024	MS/MS	MS/MS	unmatched	MS/MS	MS/MS	MS/MS
APAPDEGSDLFYDDYYEDGEVEEEADSCFGDDEDDSGTEES	APAPDEGSDLFYDDYYEDGEVEEEADS[79.9663]C[57.0215]FGDDEDDS[79.9663]GTEES	41	4	27S(79.9663),28C(57.0215),36S(79.9663)	P49427	CDC34	Ubiquitin-conjugating enzyme E2 R1	0	0	0	0	0	0	0	1	0	0	0	0	0	0	0	0	0	0	0	6272739	0	0	0	0	0	0	0	0	0	0	0	0	0	0	0	0	unmatched	unmatched	unmatched	unmatched	unmatched	unmatched
APAPDEGSDLFYDDYYEDGEVEEEADSCFGDDEDDSGTEES	APAPDEGSDLFYDDYY[79.9663]EDGEVEEEADS[79.9663]C[57.0215]FGDDEDDSGTEES	41	4	16Y(79.9663),27S(79.9663),28C(57.0215)	P49427	CDC34	Ubiquitin-conjugating enzyme E2 R1	0	0	0	0	0	0	0	0	1	0	0	0	0	0	0	0	0	0	0	0	4.6719e+06	0	0	0	0	0	0	0	0	0	0	0	0	0	0	0	unmatched	unmatched	unmatched	unmatched	unmatched	unmatched
APAPPPKPETPEK	APAPPPKPET[79.9663]PEK	13	3	10T(79.9663)	Q9ULL5	PRR12	Proline-rich protein 12	1	1	1	0	0	0	1	1	1	0	0	0	12954200	13685274	14840566	0	0	0	10424998	10182196	11021695	0	0	0	12954200	13685274	14840566	0	0	0	10424998	10182196	11021695	0	0	0	MS/MS	MS/MS	MS/MS	unmatched	unmatched	unmatched
APAPPVLSPK	APAPPVLS[79.9663]PK	10	2	8S(79.9663)	Q8NDI1	EHBP1	EH domain-binding protein 1	1	1	0	0	0	0	0	1	1	0	0	0	12832099	10767785	0	0	0	0	0	3914841	5.29175e+06	0	0	0	12832099	10767785	0	0	0	0	0	3914841	5.29175e+06	0	0	0	MS/MS	MS/MS	unmatched	unmatched	unmatched	unmatched
APDEDGELVSLDGSADLVSEGDQK	APDEDGELVS[79.9663]LDGSADLVSEGDQK	24	3	10S(79.9663)	Q5T5Y3	CAMSAP1	Calmodulin-regulated spectrin-associated protein 1	0	0	0	0	0	0	0	1	0	0	0	0	0	0	0	0	0	0	0	1.91548e+06	0	0	0	0	0	0	0	0	0	0	0	0	0	0	0	0	unmatched	unmatched	unmatched	unmatched	unmatched	unmatched
APDPQDPQDAESDSATGSQR	APDPQDPQDAES[79.9663]DSATGSQR	20	3	12S(79.9663)	Q8TBC5	ZSCAN18	Zinc finger and SCAN domain-containing protein 18	0	0	0	0	0	0	0	0	1	0	0	0	0	0	0	0	0	0	0	0	2.35984e+06	0	0	0	0	0	0	0	0	0	0	0	0	0	0	0	unmatched	unmatched	unmatched	unmatched	unmatched	unmatched
APEAAVSEDGKSDDELLSSK	APEAAVSEDGKS[79.9663]DDELLSSK	20	3	12S(79.9663)	Q8NEY1	NAV1	Neuron navigator 1	0	1	0	0	0	0	1	0	1	0	0	0	0	15249893	0	0	0	0	14242678	0	13205210	0	0	0	0	15249893	0	0	0	0	14242678	0	13205210	0	0	0	unmatched	MS/MS	unmatched	unmatched	unmatched	unmatched
APEAAVSEDGKSDDELLSSK	APEAAVS[79.9663]EDGKSDDELLSSK	20	3	7S(79.9663)	Q8NEY1	NAV1	Neuron navigator 1	0	0	0	0	1	0	0	0	0	0	0	0	0	0	0	0	11979938	0	0	0	0	0	0	0	0	0	0	0	0	0	0	0	0	0	0	0	unmatched	unmatched	unmatched	unmatched	MS/MS	unmatched
APEAAVSEDGKSDDELLSSK	APEAAVS[79.9663]EDGKS[79.9663]DDELLSSK	20	3	12S(79.9663),7S(79.9663)	Q8NEY1	NAV1	Neuron navigator 1	0	0	0	0	0	0	0	0	1	0	0	0	0	0	0	0	0	0	0	0	5019535	0	0	0	0	0	0	0	0	0	0	0	0	0	0	0	unmatched	unmatched	unmatched	unmatched	unmatched	unmatched
APELPNTSSSPSLK	APELPNTSSS[79.9663]PSLK	14	2	10S(79.9663)	Q9UN79	SOX13	Transcription factor SOX-13	0	0	0	0	0	0	0	1	0	0	0	0	0	0	0	0	0	0	0	16561723	0	0	0	0	0	0	0	0	0	0	0	0	0	0	0	0	unmatched	unmatched	unmatched	unmatched	unmatched	unmatched
APELPNTSSSPSLK	APELPNTSS[79.9663]SPSLK	14	2	9S(79.9663)	Q9UN79	SOX13	Transcription factor SOX-13	1	1	0	0	0	0	1	0	0	0	0	0	30405690	44708340	0	0	0	0	18056444	0	0	0	0	0	30405690	44708340	0	0	0	0	18056444	0	0	0	0	0	MS/MS	MS/MS	unmatched	unmatched	unmatched	unmatched
APELPNTSSSPSLK	APELPNT[79.9663]SSSPSLK	14	2	7T(79.9663)	Q9UN79	SOX13	Transcription factor SOX-13	0	0	1	0	1	1	0	0	0	0	0	0	0	0	45237056	0	23089424	23621360	0	0	0	0	0	0	0	0	45237056	0	23089424	23621360	0	0	0	0	0	0	unmatched	unmatched	MS/MS	unmatched	MS/MS	MS/MS
APEPDLMSPTR	APEPDLM[15.9949]S[79.9663]PTR	11	2	7M(15.9949),8S(79.9663)	Q9H7D0	DOCK5	Dedicator of cytokinesis protein 5	0	0	0	1	0	0	1	1	0	0	0	0	0	0	0	7838829	0	0	8459225	21934828	0	0	0	0	0	0	0	7838829	0	0	8459225	21934828	0	0	0	0	unmatched	unmatched	unmatched	MS/MS	unmatched	unmatched
APEPHVEEDDDDELDSK	APEPHVEEDDDDELDS[79.9663]K	17	3	16S(79.9663)	P52566	ARHGDIB	Rho GDP-dissociation inhibitor 2	1	0	0	0	0	0	0	1	0	0	0	0	3.75112e+06	0	0	0	0	0	0	9642864	0	0	0	0	3.75112e+06	0	0	0	0	0	0	9642864	0	0	0	0	MS/MS	unmatched	unmatched	unmatched	unmatched	unmatched
APEPLGPADQSELGPEQLEAEVGESSDEEPVESR	APEPLGPADQSELGPEQLEAEVGES[79.9663]S[79.9663]DEEPVESR	34	3,4	25S(79.9663),26S(79.9663)	Q969G5	CAVIN3	Caveolae-associated protein 3	0	0	2	0	0	1	0	0	2	0	1	1	0	0	0	0	0	0	0	0	0	0	0	0	0	0	0	0	0	0	0	0	0	0	0	0	unmatched	unmatched	MS/MS	unmatched	unmatched	MS/MS
APEPLGPADQSELGPEQLEAEVGESSDEEPVESR	APEPLGPADQS[79.9663]ELGPEQLEAEVGES[79.9663]SDEEPVESR	34	3	11S(79.9663),25S(79.9663)	Q969G5	CAVIN3	Caveolae-associated protein 3	1	0	0	0	0	0	0	0	0	0	0	0	0	0	0	0	0	0	0	0	0	0	0	0	0	0	0	0	0	0	0	0	0	0	0	0	MS/MS	unmatched	unmatched	unmatched	unmatched	unmatched
APEPQLSPGSDASEVR	APEPQLS[79.9663]PGSDASEVR	16	3	7S(79.9663)	Q8TE68	EPS8L1	Epidermal growth factor receptor kinase substrate 8-like protein 1	1	0	1	0	1	0	1	1	1	0	0	0	9303445	0	5.98693e+06	0	4.86348e+06	0	6250544	7961244	7.1046e+06	0	0	0	9303445	0	5.98693e+06	0	4.86348e+06	0	6250544	7961244	7.1046e+06	0	0	0	MS/MS	unmatched	MS/MS	unmatched	MS/MS	unmatched
APESDTGDEDQDQERDTVFLK	APES[79.9663]DTGDEDQDQERDTVFLK	21	3	4S(79.9663)	Q9H4G0	EPB41L1	Band 4.1-like protein 1	1	1	1	1	1	1	0	0	0	0	0	0	32991256	33250236	32148414	16459910	15795651	15928930	0	0	0	0	0	0	32991256	33250236	32148414	16459910	15795651	15928930	0	0	0	0	0	0	MS/MS	MS/MS	MS/MS	MS/MS	MS/MS	MS/MS
APESDTGDEDQDQERDTVFLK	APES[79.9663]DT[79.9663]GDEDQDQERDTVFLK	21	3	4S(79.9663),6T(79.9663)	Q9H4G0	EPB41L1	Band 4.1-like protein 1	0	0	0	0	0	0	0	0	0	1	1	1	0	0	0	0	0	0	0	0	0	72774048	75103760	42864596	0	0	0	0	0	0	0	0	0	72774048	75103760	42864596	unmatched	unmatched	unmatched	unmatched	unmatched	unmatched
APETDDSFSDVDCHSNQEDTGCK	APETDDS[79.9663]FSDVDC[57.0215]HS[79.9663]NQEDTGC[57.0215]K	23	3	13C(57.0215),15S(79.9663),22C(57.0215),7S(79.9663)	Q68D20	PMS2CL	Protein PMS2CL	0	0	0	0	0	0	0	0	0	1	0	0	0	0	0	0	0	0	0	0	0	44506120	0	0	0	0	0	0	0	0	0	0	0	0	0	0	unmatched	unmatched	unmatched	unmatched	unmatched	unmatched
APETDDSFSDVDCHSNQEDTGCK	APET[79.9663]DDSFSDVDC[57.0215]HS[79.9663]NQEDTGC[57.0215]K	23	3	13C(57.0215),15S(79.9663),22C(57.0215),4T(79.9663)	Q68D20	PMS2CL	Protein PMS2CL	0	0	0	0	0	0	0	0	0	0	1	1	0	0	0	0	0	0	0	0	0	0	45355928	45277456	0	0	0	0	0	0	0	0	0	0	45355928	45277456	unmatched	unmatched	unmatched	unmatched	unmatched	unmatched
APETDDSFSDVDCHSNQEDTGCK	APET[79.9663]DDS[79.9663]FSDVDC[57.0215]HSNQEDTGC[57.0215]K	23	3	13C(57.0215),22C(57.0215),4T(79.9663),7S(79.9663)	Q68D20	PMS2CL	Protein PMS2CL	0	1	0	0	0	0	0	0	0	2	1	1	0	0	0	0	0	0	0	0	0	45095892	24417690	29845084	0	0	0	0	0	0	0	0	0	45095892	24417690	29845084	unmatched	MS/MS	unmatched	unmatched	unmatched	unmatched
APIDTSDVEEK	APIDTS[79.9663]DVEEK	11	2	6S(79.9663)	Q06265	EXOSC9	Exosome complex component RRP45	1	1	1	1	1	1	1	1	1	1	1	1	236827888	423278464	476764000	362615968	275195264	317233984	261608080	243938096	218622688	174845856	185528208	235202448	236827888	423278464	476764000	362615968	275195264	317233984	261608080	243938096	218622688	174845856	185528208	235202448	MS/MS	MS/MS	MS/MS	MS/MS	MS/MS	MS/MS
APKPPTDGSTSPTSTPSEDQEALGK	APKPPTDGSTS[79.9663]PTSTPSEDQEALGK	25	3	11S(79.9663)	Q8NHM5	KDM2B	Lysine-specific demethylase 2B	0	1	1	0	0	0	1	0	1	0	0	0	0	57008696	48700976	0	0	0	50985984	0	46277540	0	0	0	0	57008696	48700976	0	0	0	50985984	0	46277540	0	0	0	unmatched	MS/MS	MS/MS	unmatched	unmatched	unmatched
APKPPTDGSTSPTSTPSEDQEALGK	APKPPTDGST[79.9663]SPTSTPSEDQEALGK	25	3	10T(79.9663)	Q8NHM5	KDM2B	Lysine-specific demethylase 2B	1	0	0	0	0	0	0	1	0	0	0	0	53287528	0	0	0	0	0	0	54385936	0	0	0	0	53287528	0	0	0	0	0	0	54385936	0	0	0	0	MS/MS	unmatched	unmatched	unmatched	unmatched	unmatched
APKPPTDGSTSPTSTPSEDQEALGK	APKPPT[79.9663]DGSTSPTSTPSEDQEALGK	25	3	6T(79.9663)	Q8NHM5	KDM2B	Lysine-specific demethylase 2B	0	0	0	1	1	1	0	1	0	0	0	0	0	0	0	20060170	0	23405740	0	55190088	0	0	0	0	0	0	0	20060170	0	23405740	0	55190088	0	0	0	0	unmatched	unmatched	unmatched	MS/MS	MS/MS	MS/MS
APLATGEDDDDEVPDLVENFDEASK	APLATGEDDDDEVPDLVENFDEAS[79.9663]K	25	3	24S(79.9663)	P20290	BTF3	Transcription factor BTF3	1	1	1	1	1	1	1	1	1	0	0	0	7.38534e+06	13300633	9916707	22281250	33903892	38224412	15891028	17638622	17444140	0	0	0	7.38534e+06	13300633	9916707	22281250	33903892	38224412	15891028	17638622	17444140	0	0	0	MS/MS	MS/MS	MS/MS	MS/MS	MS/MS	MS/MS
APLATGEDDDDEVPDLVENFDEASKNEAN	APLATGEDDDDEVPDLVENFDEAS[79.9663]KNEAN	29	3	24S(79.9663)	P20290	BTF3	Transcription factor BTF3	1	2	2	0	1	0	0	0	0	2	2	1	0	21877130	23411330	0	3.47051e+06	0	0	0	0	22168724	20234862	21217408	0	21877130	23411330	0	3.47051e+06	0	0	0	0	22168724	20234862	21217408	MS/MS	MS/MS	MS/MS	unmatched	MS/MS	unmatched
APLATGEDDDDEVPDLVENFDEASK	APLAT[79.9663]GEDDDDEVPDLVENFDEASK	25	3	5T(79.9663)	P20290	BTF3	Transcription factor BTF3	0	1	1	0	0	2	0	0	0	0	0	0	0	1.7782e+06	4.35958e+06	0	0	4.09626e+06	0	0	0	0	0	0	0	1.7782e+06	4.35958e+06	0	0	4.09626e+06	0	0	0	0	0	0	unmatched	MS/MS	MS/MS	unmatched	unmatched	MS/MS
APLKPYPVSPSDK	APLKPYPVS[79.9663]PSDK	13	2,3	9S(79.9663)	P41252	IARS1	Isoleucine--tRNA ligase, cytoplasmic	0	1	0	1	1	2	0	0	0	0	0	0	0	0	0	5419473	5.29354e+06	14700492	0	0	0	0	0	0	0	0	0	10395636	4260444	8.33455e+06	0	0	0	0	0	0	unmatched	MS/MS	unmatched	MS/MS	MS/MS	MS/MS
APLNIPGTPVLEDFPQNDDEK	APLNIPGT[79.9663]PVLEDFPQNDDEK	21	3	8T(79.9663)	Q15003	NCAPH	Condensin complex subunit 2	1	0	0	0	0	0	0	0	0	0	0	0	7427485	0	0	0	0	0	0	0	0	0	0	0	0	0	0	0	0	0	0	0	0	0	0	0	MS/MS	unmatched	unmatched	unmatched	unmatched	unmatched
APPAPGPASGGSGEVDELFDVK	APPAPGPAS[79.9663]GGSGEVDELFDVK	22	3	9S(79.9663)	O14579	COPE	Coatomer subunit epsilon	1	1	1	1	0	0	0	0	1	0	0	0	2.77117e+06	5162914	5003898	0	0	0	0	0	2.3097e+06	0	0	0	2.77117e+06	5162914	5003898	0	0	0	0	0	2.3097e+06	0	0	0	MS/MS	MS/MS	MS/MS	MS/MS	unmatched	unmatched
APPAPLAASEVTNSNSAER	APPAPLAASEVTNSNS[79.9663]AER	19	3	16S(79.9663)	Q9Y2U8	LEMD3	Inner nuclear membrane protein Man1	0	0	1	0	0	0	0	0	1	0	0	0	0	0	2.07921e+06	0	0	0	0	0	5.67982e+06	0	0	0	0	0	2.07921e+06	0	0	0	0	0	5.67982e+06	0	0	0	unmatched	unmatched	MS/MS	unmatched	unmatched	unmatched
APPAPLAASEVTNSNSAER	APPAPLAASEVTNS[79.9663]NSAER	19	3	14S(79.9663)	Q9Y2U8	LEMD3	Inner nuclear membrane protein Man1	0	0	0	1	1	1	0	0	0	0	0	0	0	0	0	20845894	15975591	18141622	0	0	0	0	0	0	0	0	0	20845894	15975591	18141622	0	0	0	0	0	0	unmatched	unmatched	unmatched	MS/MS	MS/MS	MS/MS
APPAPLAASEVTNSNSAER	APPAPLAASEVT[79.9663]NSNSAER	19	2	12T(79.9663)	Q9Y2U8	LEMD3	Inner nuclear membrane protein Man1	0	0	0	1	0	0	0	0	1	0	0	0	0	0	0	5138903	0	0	0	0	0	0	0	0	0	0	0	0	0	0	0	0	0	0	0	0	unmatched	unmatched	unmatched	MS/MS	unmatched	unmatched
APPAPLAASEVTNSNSAER	APPAPLAAS[79.9663]EVTNSNSAER	19	2	9S(79.9663)	Q9Y2U8	LEMD3	Inner nuclear membrane protein Man1	0	0	0	0	0	1	0	0	0	0	0	0	0	0	0	0	0	4.9238e+06	0	0	0	0	0	0	0	0	0	0	0	0	0	0	0	0	0	0	unmatched	unmatched	unmatched	unmatched	unmatched	MS/MS
APPGAPGPGPGSGAPGSQEEEEEPGLVEGDPGDGAIEDPELEAIK	APPGAPGPGPGSGAPGS[79.9663]QEEEEEPGLVEGDPGDGAIEDPELEAIK	45	4	17S(79.9663)	Q86U42	PABPN1	Polyadenylate-binding protein 2	0	0	1	0	1	0	0	1	1	1	1	1	0	0	35017828	0	10263986	0	0	43638016	35062072	0	21670392	9881103	0	0	35017828	0	10263986	0	0	43638016	35062072	0	21670392	9881103	unmatched	unmatched	MS/MS	unmatched	MS/MS	unmatched
APPGAPGPGPGSGAPGSQEEEEEPGLVEGDPGDGAIEDPELEAIK	APPGAPGPGPGS[79.9663]GAPGS[79.9663]QEEEEEPGLVEGDPGDGAIEDPELEAIK	45	4	12S(79.9663),17S(79.9663)	Q86U42	PABPN1	Polyadenylate-binding protein 2	0	0	0	0	0	0	1	2	0	0	0	0	0	0	0	0	0	0	1.64542e+06	1.98205e+06	0	0	0	0	0	0	0	0	0	0	1.64542e+06	1.98205e+06	0	0	0	0	unmatched	unmatched	unmatched	unmatched	unmatched	unmatched
APPPPISPTQLSDVSSPR	APPPPIS[79.9663]PTQLS[79.9663]DVS[79.9663]SPR	18	3	12S(79.9663),15S(79.9663),7S(79.9663)	Q9P0K7	RAI14	Ankycorbin	0	0	0	1	2	2	1	2	1	0	0	0	0	0	0	84158080	67855752	69360408	44143492	45222928	48424812	0	0	0	0	0	0	84158080	67855752	69360408	44143492	45222928	48424812	0	0	0	unmatched	unmatched	unmatched	MS/MS	MS/MS	MS/MS
APPSLPHSASLR	APPS[79.9663]LPHS[79.9663]ASLR	12	3	4S(79.9663),8S(79.9663)	Q9UJF2	RASAL2	Ras GTPase-activating protein nGAP	0	0	0	0	0	0	0	1	0	0	0	0	0	0	0	0	0	0	0	8309689	0	0	0	0	0	0	0	0	0	0	0	0	0	0	0	0	unmatched	unmatched	unmatched	unmatched	unmatched	unmatched
APPTPPPSTDTAPQPDSSLEILPEEEDEGADS	APPTPPPSTDTAPQPDS[79.9663]SLEILPEEEDEGADS	32	3	17S(79.9663)	Q9HA65	TBC1D17	TBC1 domain family member 17	0	0	1	0	0	1	0	0	0	0	0	0	0	0	0	0	0	0	0	0	0	0	0	0	0	0	0	0	0	0	0	0	0	0	0	0	unmatched	unmatched	MS/MS	unmatched	unmatched	MS/MS
APPTPPPSTDTAPQPDSSLEILPEEEDEGADS	APPT[79.9663]PPPSTDTAPQPDSSLEILPEEEDEGADS	32	3,4	4T(79.9663)	Q9HA65	TBC1D17	TBC1 domain family member 17	2	2	3	1	2	1	2	1	2	3	1	0	65713596	78992224	74205760	61692512	72855880	36723512	30725574	36432888	36634716	12508119	26933344	0	65713596	78992224	74205760	61692512	72855880	36723512	30725574	36432888	36634716	12508119	26933344	0	MS/MS	MS/MS	MS/MS	MS/MS	MS/MS	MS/MS
APPTPPPSTDTAPQPDSSLEILPEEEDEGADS	APPT[79.9663]PPPSTDTAPQPDS[79.9663]SLEILPEEEDEGADS	32	3	17S(79.9663),4T(79.9663)	Q9HA65	TBC1D17	TBC1 domain family member 17	0	0	0	2	1	3	0	0	0	0	0	1	0	0	0	20388710	27446186	29599400	0	0	0	0	0	19539980	0	0	0	20388710	27446186	29599400	0	0	0	0	0	19539980	unmatched	unmatched	unmatched	MS/MS	MS/MS	MS/MS
APPTPPPSTDTAPQPDSSLEILPEEEDEGADS	APPT[79.9663]PPPSTDTAPQPDS[79.9663]S[79.9663]LEILPEEEDEGADS	32	3	17S(79.9663),18S(79.9663),4T(79.9663)	Q9HA65	TBC1D17	TBC1 domain family member 17	0	0	0	0	0	0	0	1	0	0	0	0	0	0	0	0	0	0	0	0	0	0	0	0	0	0	0	0	0	0	0	0	0	0	0	0	unmatched	unmatched	unmatched	unmatched	unmatched	unmatched
APPTPPPSTDTAPQPDSSLEILPEEEDEGADS	APPT[79.9663]PPPS[79.9663]TDTAPQPDSSLEILPEEEDEGADS	32	3	4T(79.9663),8S(79.9663)	Q9HA65	TBC1D17	TBC1 domain family member 17	0	0	0	1	1	0	0	0	0	0	0	0	0	0	0	3816809	6865407	0	0	0	0	0	0	0	0	0	0	3816809	6865407	0	0	0	0	0	0	0	unmatched	unmatched	unmatched	MS/MS	MS/MS	unmatched
APQTSSSPPPVR	APQTSSS[79.9663]PPPVR	12	2	7S(79.9663)	Q8IYB3	SRRM1	Serine/arginine repetitive matrix protein 1	0	1	0	0	0	0	0	1	1	0	0	0	0	25572948	0	0	0	0	0	20472416	0	0	0	0	0	25572948	0	0	0	0	0	20472416	0	0	0	0	unmatched	MS/MS	unmatched	unmatched	unmatched	unmatched
APQTSSSPPPVR	APQTSS[79.9663]SPPPVR	12	2	6S(79.9663)	Q8IYB3	SRRM1	Serine/arginine repetitive matrix protein 1	0	0	1	0	0	0	0	1	1	0	0	0	0	0	0	0	0	0	0	0	0	0	0	0	0	0	0	0	0	0	0	0	0	0	0	0	unmatched	unmatched	MS/MS	unmatched	unmatched	unmatched
APSAGLEEVAQPESVDVITSQSDSPTR	APSAGLEEVAQPESVDVITSQSDS[79.9663]PTR	27	3	24S(79.9663)	Q6T4R5	NHS	Nance-Horan syndrome protein	0	0	0	1	1	1	0	0	0	0	0	0	0	0	0	21479186	23881272	19276078	0	0	0	0	0	0	0	0	0	21479186	23881272	19276078	0	0	0	0	0	0	unmatched	unmatched	unmatched	MS/MS	MS/MS	MS/MS
APSDSSLGTPSDGRPELR	APSDS[79.9663]S[79.9663]LGTPSDGRPELR	18	2	5S(79.9663),6S(79.9663)	Q15642	TRIP10	Cdc42-interacting protein 4	0	0	0	0	0	0	0	0	0	0	1	0	0	0	0	0	0	0	0	0	0	0	182912992	0	0	0	0	0	0	0	0	0	0	0	0	0	unmatched	unmatched	unmatched	unmatched	unmatched	unmatched
APSDTGSLSPPWDQDRR	APSDTGS[79.9663]LSPPWDQDRR	17	3	7S(79.9663)	Q96PC5	MIA2	Melanoma inhibitory activity protein 2	1	0	0	0	0	0	0	0	0	0	0	0	45235096	0	0	0	0	0	0	0	0	0	0	0	0	0	0	0	0	0	0	0	0	0	0	0	MS/MS	unmatched	unmatched	unmatched	unmatched	unmatched
APSDTGSLSPPWDQDR	APSDTGS[79.9663]LS[79.9663]PPWDQDR	16	2	7S(79.9663),9S(79.9663)	Q96PC5	MIA2	Melanoma inhibitory activity protein 2	0	0	0	0	0	0	1	1	1	0	0	0	0	0	0	0	0	0	19528744	26542248	26301762	0	0	0	0	0	0	0	0	0	19528744	26542248	26301762	0	0	0	unmatched	unmatched	unmatched	unmatched	unmatched	unmatched
APSDTGSLSPPWDQDRR	APSDTGS[79.9663]LS[79.9663]PPWDQDRR	17	3	7S(79.9663),9S(79.9663)	Q96PC5	MIA2	Melanoma inhibitory activity protein 2	1	0	0	0	0	0	1	0	0	0	0	0	46214432	0	0	0	0	0	0	0	0	0	0	0	0	0	0	0	0	0	0	0	0	0	0	0	MS/MS	unmatched	unmatched	unmatched	unmatched	unmatched
APSDTGSLSPPWDQDRR	APSDT[79.9663]GSLS[79.9663]PPWDQDRR	17	3	5T(79.9663),9S(79.9663)	Q96PC5	MIA2	Melanoma inhibitory activity protein 2	0	0	0	0	0	0	1	0	0	0	0	0	0	0	0	0	0	0	40608816	0	0	0	0	0	0	0	0	0	0	0	0	0	0	0	0	0	unmatched	unmatched	unmatched	unmatched	unmatched	unmatched
APSDTGSLSPPWDQDRR	APSDT[79.9663]GS[79.9663]LSPPWDQDRR	17	3	5T(79.9663),7S(79.9663)	Q96PC5	MIA2	Melanoma inhibitory activity protein 2	1	0	0	0	0	0	0	1	1	0	0	0	0	0	0	0	0	0	0	23795786	13922793	0	0	0	0	0	0	0	0	0	0	23795786	13922793	0	0	0	MS/MS	unmatched	unmatched	unmatched	unmatched	unmatched
APSEEDSLSSVPISPYK	APSEEDS[79.9663]LSSVPISPYK	17	3	7S(79.9663)	Q9Y676	MRPS18B	28S ribosomal protein S18b, mitochondrial	1	1	0	0	0	0	0	0	0	0	0	0	3.5651e+06	4.86499e+06	0	0	0	0	0	0	0	0	0	0	3.5651e+06	4.86499e+06	0	0	0	0	0	0	0	0	0	0	MS/MS	MS/MS	unmatched	unmatched	unmatched	unmatched
APSEEELHGDQTDFGQGSQSPQK	APSEEELHGDQTDFGQGSQS[79.9663]PQK	23	3	20S(79.9663)	Q8TE77	SSH3	Protein phosphatase Slingshot homolog 3	1	1	2	0	1	1	1	1	1	0	0	0	202546528	199734816	189194160	0	174657200	168993664	258052832	242246496	236768960	0	0	0	202546528	199734816	189194160	0	174657200	168993664	258052832	242246496	236768960	0	0	0	MS/MS	MS/MS	MS/MS	unmatched	MS/MS	MS/MS
APSEEELHGDQTDFGQGSQSPQK	APSEEELHGDQTDFGQGS[79.9663]QSPQK	23	3	18S(79.9663)	Q8TE77	SSH3	Protein phosphatase Slingshot homolog 3	0	0	0	1	0	0	0	0	0	1	1	0	0	0	0	166392240	0	0	0	0	0	69337424	74241824	0	0	0	0	166392240	0	0	0	0	0	69337424	74241824	0	unmatched	unmatched	unmatched	MS/MS	unmatched	unmatched
APSTSPSFEGTQETYTVAHEENVR	APSTSPS[79.9663]FEGTQETYTVAHEENVR	24	3	7S(79.9663)	Q9BUT9	MCRIP2	MAPK regulated corepressor interacting protein 2	0	0	0	1	0	0	0	0	0	0	0	0	0	0	0	12644370	0	0	0	0	0	0	0	0	0	0	0	0	0	0	0	0	0	0	0	0	unmatched	unmatched	unmatched	MS/MS	unmatched	unmatched
APSASPLALHASR	APS[79.9663]AS[79.9663]PLALHASR	13	2,3	3S(79.9663),5S(79.9663)	Q8N3F8	MICALL1	MICAL-like protein 1	4	4	4	4	4	5	3	3	3	5	5	2	205665056	204370240	181176864	76641424	172553568	226235856	206837216	183510480	201173184	321393760	401510496	91412400	114992752	114289840	101318104	31136204	95746624	126226160	115669784	102603184	112494784	179187712	223849504	50958628	MS/MS	MS/MS	MS/MS	MS/MS	MS/MS	MS/MS
APSDSSLGTPSDGRPELR	APS[79.9663]DSSLGTPSDGRPELR	18	2,3	3S(79.9663)	Q15642	TRIP10	Cdc42-interacting protein 4	2	3	4	1	1	1	4	2	3	1	1	1	418439456	411428800	358143936	62818916	169541104	270475840	444693152	411596224	409582624	101690320	163367568	66850400	385521184	371443488	322668768	62818916	169541104	270475840	421673856	378899296	391861344	101690320	163367568	66850400	MS/MS	MS/MS	MS/MS	MS/MS	MS/MS	MS/MS
APSDSSLGTPSDGRPELR	APS[79.9663]DSS[79.9663]LGTPSDGRPELR	18	2,3	3S(79.9663),6S(79.9663)	Q15642	TRIP10	Cdc42-interacting protein 4	1	1	1	1	2	1	2	1	2	3	2	1	704515970	662051010	577799360	957218370	731275840	1183001470	749276990	734549120	812684030	1687600640	1911710460	785984130	704515970	662051010	577799360	957218370	731275840	1183001470	749276990	734549120	812684030	1512941950	1716902660	785984130	MS/MS	MS/MS	MS/MS	MS/MS	MS/MS	MS/MS
APSDSSLGTPSDGRPELR	APS[79.9663]DS[79.9663]SLGTPSDGRPELR	18	2,3	3S(79.9663),5S(79.9663)	Q15642	TRIP10	Cdc42-interacting protein 4	1	1	1	2	2	1	0	0	1	0	1	2	64092864	64698272	54753760	633771710	995614850	118891264	0	0	71400944	0	1741085180	217920416	136070720	137356016	116243576	108520928	228272992	252409072	0	0	151585952	0	656186180	137304288	MS/MS	MS/MS	MS/MS	MS/MS	MS/MS	MS/MS
APSDTGSLSPPWDQDRR	APS[79.9663]DTGS[79.9663]LS[79.9663]PPWDQDRR	17	3	3S(79.9663),7S(79.9663),9S(79.9663)	Q96PC5	MIA2	Melanoma inhibitory activity protein 2	0	0	0	0	0	0	2	0	0	0	0	0	0	0	0	0	0	0	51364096	0	0	0	0	0	0	0	0	0	0	0	0	0	0	0	0	0	unmatched	unmatched	unmatched	unmatched	unmatched	unmatched
APSDTGSLSPPWDQDRR	APS[79.9663]DT[79.9663]GSLSPPWDQDRR	17	3	3S(79.9663),5T(79.9663)	Q96PC5	MIA2	Melanoma inhibitory activity protein 2	1	0	0	0	0	0	0	0	0	0	0	0	3677704	0	0	0	0	0	0	0	0	0	0	0	0	0	0	0	0	0	0	0	0	0	0	0	MS/MS	unmatched	unmatched	unmatched	unmatched	unmatched
APSDTGSLSPPWDQDRR	APS[79.9663]DT[79.9663]GSLS[79.9663]PPWDQDRR	17	3	3S(79.9663),5T(79.9663),9S(79.9663)	Q96PC5	MIA2	Melanoma inhibitory activity protein 2	0	0	0	0	0	0	0	1	0	0	0	0	0	0	0	0	0	0	0	0	0	0	0	0	0	0	0	0	0	0	0	0	0	0	0	0	unmatched	unmatched	unmatched	unmatched	unmatched	unmatched
APSDTGSLSPPWDQDR	APS[79.9663]DT[79.9663]GS[79.9663]LSPPWDQDR	16	3	3S(79.9663),5T(79.9663),7S(79.9663)	Q96PC5	MIA2	Melanoma inhibitory activity protein 2	0	0	0	0	0	0	1	2	0	0	0	0	0	0	0	0	0	0	1364117	0	0	0	0	0	0	0	0	0	0	0	0	0	0	0	0	0	unmatched	unmatched	unmatched	unmatched	unmatched	unmatched
APSDTGSLSPPWDQDRR	APS[79.9663]DT[79.9663]GS[79.9663]LSPPWDQDRR	17	3	3S(79.9663),5T(79.9663),7S(79.9663)	Q96PC5	MIA2	Melanoma inhibitory activity protein 2	0	0	0	0	0	0	1	1	0	0	0	0	0	0	0	0	0	0	0	0	0	0	0	0	0	0	0	0	0	0	0	0	0	0	0	0	unmatched	unmatched	unmatched	unmatched	unmatched	unmatched
APSEEELHGDQTDFGQGSQSPQK	APS[79.9663]EEELHGDQTDFGQGSQSPQK	23	3	3S(79.9663)	Q8TE77	SSH3	Protein phosphatase Slingshot homolog 3	1	1	1	1	0	1	1	1	1	0	0	0	31110026	35573364	27300960	16737006	0	11054999	46903936	37872096	42264716	0	0	0	31110026	35573364	27300960	16737006	0	11054999	46903936	37872096	42264716	0	0	0	MS/MS	MS/MS	MS/MS	MS/MS	unmatched	MS/MS
APSEEELHGDQTDFGQGSQSPQK	APS[79.9663]EEELHGDQTDFGQGSQS[79.9663]PQK	23	3	20S(79.9663),3S(79.9663)	Q8TE77	SSH3	Protein phosphatase Slingshot homolog 3	0	0	0	0	1	0	0	1	0	0	0	0	0	0	0	0	15619212	0	0	10580365	0	0	0	0	0	0	0	0	15619212	0	0	10580365	0	0	0	0	unmatched	unmatched	unmatched	unmatched	MS/MS	unmatched
APSEEELHGDQTDFGQGSQSPQK	APS[79.9663]EEELHGDQTDFGQGS[79.9663]QSPQK	23	3	18S(79.9663),3S(79.9663)	Q8TE77	SSH3	Protein phosphatase Slingshot homolog 3	1	0	0	0	0	0	0	0	0	0	0	0	11578256	0	0	0	0	0	0	0	0	0	0	0	0	0	0	0	0	0	0	0	0	0	0	0	MS/MS	unmatched	unmatched	unmatched	unmatched	unmatched
APSEEELHGDQTDFGQGSQSPQK	APS[79.9663]EEELHGDQT[79.9663]DFGQGSQSPQK	23	3	12T(79.9663),3S(79.9663)	Q8TE77	SSH3	Protein phosphatase Slingshot homolog 3	0	0	0	0	0	0	0	0	0	1	0	0	0	0	0	0	0	0	0	0	0	33058794	0	0	0	0	0	0	0	0	0	0	0	0	0	0	unmatched	unmatched	unmatched	unmatched	unmatched	unmatched
APSIDGKEELDLAEK	APS[79.9663]IDGKEELDLAEK	15	3	3S(79.9663)	Q9H0E9	BRD8	Bromodomain-containing protein 8	0	0	0	0	0	0	2	1	1	0	0	0	0	0	0	0	0	0	15588864	14054164	9309265	0	0	0	0	0	0	0	0	0	15588864	14054164	9309265	0	0	0	unmatched	unmatched	unmatched	unmatched	unmatched	unmatched
APSIHGGSGGR	APS[79.9663]IHGGSGGR	11	2	3S(79.9663)	P08727	KRT19	Keratin, type I cytoskeletal 19	0	0	0	0	0	0	2	2	2	0	0	0	0	0	0	0	0	0	5.27003e+06	5.55858e+06	6617061	0	0	0	0	0	0	0	0	0	5.27003e+06	5.55858e+06	6617061	0	0	0	unmatched	unmatched	unmatched	unmatched	unmatched	unmatched
APSLTDLVK	APS[79.9663]LTDLVK	9	2	3S(79.9663)	O15014	ZNF609	Zinc finger protein 609	1	1	1	0	0	0	1	1	1	0	0	0	4353744	0	4.19304e+06	0	0	0	1.88134e+06	2.00405e+06	2101669	0	0	0	4353744	0	4.19304e+06	0	0	0	1.88134e+06	2.00405e+06	2101669	0	0	0	MS/MS	MS/MS	MS/MS	unmatched	unmatched	unmatched
APSPAPPPLPSSR	APS[79.9663]PAPPPLPS[79.9663]SR	13	2	11S(79.9663),3S(79.9663)	Q6UXY1	BAIAP2L2	Brain-specific angiogenesis inhibitor 1-associated protein 2-like protein 2	1	1	1	0	0	1	1	2	1	1	1	2	22129086	24764402	26352852	0	0	12461490	27668200	26352856	32938694	62883824	0	83291392	22129086	24764402	26352852	0	0	12461490	27668200	26352856	32938694	62883824	0	83291392	MS/MS	MS/MS	MS/MS	unmatched	unmatched	MS/MS
APSPAPSSVPLGSEK	APS[79.9663]PAPSSVPLGSEK	15	2	3S(79.9663)	O75179	ANKRD17	Ankyrin repeat domain-containing protein 17	2	2	2	2	2	2	2	2	1	1	0	0	120071504	138825664	123822008	58208208	113610264	81692712	96405328	102566560	103267880	30053328	0	0	120071504	138825664	123822008	58208208	113610264	81692712	96405328	102566560	103267880	30053328	0	0	MS/MS	MS/MS	MS/MS	MS/MS	MS/MS	MS/MS
APSPLGPTR	APS[79.9663]PLGPTR	9	2	3S(79.9663)	Q0VG06	FAAP100	Fanconi anemia core complex-associated protein 100	0	0	0	0	0	0	0	1	1	0	0	0	0	0	0	0	0	0	0	4.42334e+06	0	0	0	0	0	0	0	0	0	0	0	0	0	0	0	0	unmatched	unmatched	unmatched	unmatched	unmatched	unmatched
APSPMEIDPADK	APS[79.9663]PMEIDPADK	12	2	3S(79.9663)	Q8NEV8	EXPH5	Exophilin-5	0	0	0	0	0	0	1	0	2	0	0	0	0	0	0	0	0	0	11297771	0	12464571	0	0	0	0	0	0	0	0	0	11297771	0	12464571	0	0	0	unmatched	unmatched	unmatched	unmatched	unmatched	unmatched
APSPPVEHPR	APS[79.9663]PPVEHPR	10	2,3	3S(79.9663)	Q86WR7	PROSER2	Proline and serine-rich protein 2	2	2	2	3	3	2	7	6	5	2	1	1	328947008	250023376	267752304	19689198	10954701	9299741	394285536	351786496	375555264	26895068	40151780	48418668	328947008	250023376	260710592	19689198	10954701	9299741	385261280	354472992	383671616	26895068	40151780	48418668	MS/MS	MS/MS	MS/MS	MS/MS	MS/MS	MS/MS
APSPSGLMSPSR	APS[79.9663]PSGLMS[79.9663]PSR	12	2	3S(79.9663),9S(79.9663)	Q9P1Y5	CAMSAP3	Calmodulin-regulated spectrin-associated protein 3	0	0	0	0	0	0	1	1	1	0	0	0	0	0	0	0	0	0	9888724	7.93254e+06	10420537	0	0	0	0	0	0	0	0	0	9888724	7.93254e+06	10420537	0	0	0	unmatched	unmatched	unmatched	unmatched	unmatched	unmatched
APSPSGLMSPSR	APS[79.9663]PSGLM[15.9949]SPSR	12	2	3S(79.9663),8M(15.9949)	Q9P1Y5	CAMSAP3	Calmodulin-regulated spectrin-associated protein 3	0	0	0	1	0	0	0	0	0	0	0	0	0	0	0	0	0	0	0	0	0	0	0	0	0	0	0	0	0	0	0	0	0	0	0	0	unmatched	unmatched	unmatched	MS/MS	unmatched	unmatched
APSRDEGSLLLGSR	APS[79.9663]RDEGSLLLGSR	14	3	3S(79.9663)	Q15345	LRRC41	Leucine-rich repeat-containing protein 41	0	0	0	1	0	0	0	1	1	0	0	0	0	0	0	6.67229e+06	0	0	0	11636742	11848903	0	0	0	0	0	0	6.67229e+06	0	0	0	11636742	11848903	0	0	0	unmatched	unmatched	unmatched	MS/MS	unmatched	unmatched
APSRQDVYGPQPQVR	APS[79.9663]RQDVYGPQPQVR	15	2,3	3S(79.9663)	O60716	CTNND1	Catenin delta-1	6	5	4	2	1	1	1	1	1	0	0	0	479935200	368596032	234765424	87479592	142151520	111761200	120373632	120346040	126440088	0	0	0	472685216	363998240	210105936	87479592	142151520	111761200	120373632	120346040	126440088	0	0	0	MS/MS	MS/MS	MS/MS	MS/MS	MS/MS	MS/MS
APSTSPSFEGTQETYTVAHEENVR	APS[79.9663]TSPSFEGTQETYTVAHEENVR	24	3	3S(79.9663)	Q9BUT9	MCRIP2	MAPK regulated corepressor interacting protein 2	0	0	0	0	1	1	0	0	0	0	0	0	0	0	0	0	13863673	11146618	0	0	0	0	0	0	0	0	0	0	13863673	11146618	0	0	0	0	0	0	unmatched	unmatched	unmatched	unmatched	MS/MS	MS/MS
APSVANVGSHCDLSLK	APS[79.9663]VANVGSHC[57.0215]DLSLK	16	2,3	11C(57.0215),3S(79.9663)	P21333	FLNA	Filamin-A	1	0	1	0	1	0	3	4	4	0	0	0	0	0	0	0	0	0	58304788	57513376	147935120	0	0	0	0	0	0	0	0	0	58304788	57513376	134320304	0	0	0	MS/MS	unmatched	MS/MS	unmatched	MS/MS	unmatched
APSVANVGSHCDLSLK	APS[79.9663]VANVGS[79.9663]HC[57.0215]DLSLK	16	3	11C(57.0215),3S(79.9663),9S(79.9663)	P21333	FLNA	Filamin-A	0	0	0	0	0	1	2	2	2	0	0	0	0	0	0	0	0	38304108	30425790	27690760	30586176	0	0	0	0	0	0	0	0	38304108	30425790	27690760	30586176	0	0	0	unmatched	unmatched	unmatched	unmatched	unmatched	MS/MS
APSVYSFFSEEGTGK	APS[79.9663]VYSFFSEEGTGK	15	2	3S(79.9663)	Q9H2Y7	ZNF106	Zinc finger protein 106	0	0	1	0	0	0	0	0	0	0	0	0	0	0	0	0	0	0	0	0	0	0	0	0	0	0	0	0	0	0	0	0	0	0	0	0	unmatched	unmatched	MS/MS	unmatched	unmatched	unmatched
APTPVSASSEVSPESQEDSETPAEEDSGSEQPPNSVLPDK	APT[79.9663]PVSASSEVSPESQEDSETPAEEDSGSEQPPNSVLPDK	40	4	3T(79.9663)	Q8TD55	PLEKHO2	Pleckstrin homology domain-containing family O member 2	2	1	2	0	0	0	0	1	0	0	0	0	8454585	14015006	14824977	0	0	0	0	0	0	0	0	0	8454585	14015006	14824977	0	0	0	0	0	0	0	0	0	MS/MS	MS/MS	MS/MS	unmatched	unmatched	unmatched
APVQPQQSPAAAPGGTDEK	APVQPQQS[79.9663]PAAAPGGTDEK	19	2,3	8S(79.9663)	Q13200	PSMD2	26S proteasome non-ATPase regulatory subunit 2	7	5	6	2	2	2	2	3	5	2	2	2	458859200	521378976	539944830	182427424	67208352	195833872	472919264	480106560	486761664	165392688	181031104	199137376	363615840	392579712	427496352	139131392	50848036	145907136	355650080	358002656	360731264	131955904	139477456	144431808	MS/MS	MS/MS	MS/MS	MS/MS	MS/MS	MS/MS
APVQPQQSPAAAPGGTDEKPSGK	APVQPQQS[79.9663]PAAAPGGTDEKPSGK	23	3	8S(79.9663)	Q13200	PSMD2	26S proteasome non-ATPase regulatory subunit 2	1	1	2	3	1	2	1	1	1	1	1	0	31250734	32308270	29880194	64148684	162443664	138317152	47647476	46271984	46853072	24762158	29740788	0	31250734	32308270	29880194	64148684	162443664	138317152	47647476	46271984	46853072	24762158	29740788	0	MS/MS	MS/MS	MS/MS	MS/MS	MS/MS	MS/MS
APVSSTESVIQSNTPTPPPSQPLNETAEEESR	APVSSTESVIQSNT[79.9663]PT[79.9663]PPPSQPLNETAEEESR	32	3,4	14T(79.9663),16T(79.9663)	Q9HC35	EML4	Echinoderm microtubule-associated protein-like 4	3	3	2	2	3	2	1	1	2	1	0	0	97875216	102311616	111763008	142371296	76402240	108035136	23548862	27938776	51145736	87321848	0	0	53078952	55498284	60415252	77222784	41024812	57583680	28116634	27771848	27743844	86800120	0	0	MS/MS	MS/MS	MS/MS	MS/MS	MS/MS	MS/MS
APVSSTESVIQSNTPTPPPSQPLNETAEEESR	APVSSTESVIQS[79.9663]NTPTPPPS[79.9663]QPLNETAEEESR	32	4	12S(79.9663),20S(79.9663)	Q9HC35	EML4	Echinoderm microtubule-associated protein-like 4	1	0	0	0	0	0	0	0	0	0	0	0	0	0	0	0	0	0	0	0	0	0	0	0	0	0	0	0	0	0	0	0	0	0	0	0	MS/MS	unmatched	unmatched	unmatched	unmatched	unmatched
APVSSTESVIQSNTPTPPPSQPLNETAEEESR	APVSSTESVIQS[79.9663]NTPT[79.9663]PPPSQPLNETAEEESR	32	3	12S(79.9663),16T(79.9663)	Q9HC35	EML4	Echinoderm microtubule-associated protein-like 4	1	0	0	1	1	1	0	0	0	0	0	0	0	0	0	76620280	47767688	15671994	0	0	0	0	0	0	0	0	0	76620280	47767688	15671994	0	0	0	0	0	0	MS/MS	unmatched	unmatched	MS/MS	MS/MS	MS/MS
APVSSTESVIQSNTPTPPPSQPLNETAEEESR	APVSSTESVIQS[79.9663]NT[79.9663]PTPPPSQPLNETAEEESR	32	3,4	12S(79.9663),14T(79.9663)	Q9HC35	EML4	Echinoderm microtubule-associated protein-like 4	0	0	0	0	2	0	0	0	0	0	1	1	0	0	0	0	19253988	0	0	0	0	0	93515232	68819112	0	0	0	0	0	0	0	0	0	0	93515232	68819112	unmatched	unmatched	unmatched	unmatched	MS/MS	unmatched
AQCETLSPDGLPEEQPQTTK	AQC[57.0215]ETLS[79.9663]PDGLPEEQPQTTK	20	2,3	3C(57.0215),7S(79.9663)	Q7Z6Z7	HUWE1	E3 ubiquitin-protein ligase HUWE1	2	2	1	1	1	0	2	2	2	0	0	0	73818560	95352888	93967720	40822228	82096816	0	66821840	61693416	72924920	0	0	0	69397648	90780768	93967720	40822228	82096816	0	62180760	59882932	60747752	0	0	0	MS/MS	MS/MS	MS/MS	MS/MS	MS/MS	unmatched
AQCETLSPDGLPEEQPQTTK	AQC[57.0215]ET[79.9663]LSPDGLPEEQPQTTK	20	2,3	3C(57.0215),5T(79.9663)	Q7Z6Z7	HUWE1	E3 ubiquitin-protein ligase HUWE1	0	0	0	0	1	1	0	0	0	0	0	0	0	0	0	0	6359932	77366424	0	0	0	0	0	0	0	0	0	0	0	0	0	0	0	0	0	0	unmatched	unmatched	unmatched	unmatched	MS/MS	MS/MS
AQDIIGHHQSEDRETSDR	AQDIIGHHQSEDRET[79.9663]SDR	18	4	15T(79.9663)	Q5T200	ZC3H13	Zinc finger CCCH domain-containing protein 13	0	0	0	0	0	0	0	1	0	0	0	0	0	0	0	0	0	0	0	2078479	0	0	0	0	0	0	0	0	0	0	0	0	0	0	0	0	unmatched	unmatched	unmatched	unmatched	unmatched	unmatched
AQDIIGHHQSEDRETSDR	AQDIIGHHQS[79.9663]EDRETSDR	18	4	10S(79.9663)	Q5T200	ZC3H13	Zinc finger CCCH domain-containing protein 13	0	0	0	0	0	0	1	0	0	0	0	0	0	0	0	0	0	0	5.71619e+06	0	0	0	0	0	0	0	0	0	0	0	0	0	0	0	0	0	unmatched	unmatched	unmatched	unmatched	unmatched	unmatched
AQDTISRGSDDSVPVISFK	AQDTIS[79.9663]RGS[79.9663]DDSVPVISFK	19	3	6S(79.9663),9S(79.9663)	Q96S38	RPS6KC1	Ribosomal protein S6 kinase delta-1	0	0	1	0	0	0	0	0	0	0	0	0	0	0	10595058	0	0	0	0	0	0	0	0	0	0	0	0	0	0	0	0	0	0	0	0	0	unmatched	unmatched	MS/MS	unmatched	unmatched	unmatched
AQDTISRGSDDSVPVISFK	AQDT[79.9663]IS[79.9663]RGSDDSVPVISFK	19	3	4T(79.9663),6S(79.9663)	Q96S38	RPS6KC1	Ribosomal protein S6 kinase delta-1	1	1	0	1	1	1	0	0	1	0	0	0	10545029	14260340	0	18127106	24574778	21260354	0	0	14790138	0	0	0	10545029	14260340	0	18127106	24574778	21260354	0	0	14790138	0	0	0	MS/MS	MS/MS	unmatched	MS/MS	MS/MS	MS/MS
AQDTISRGSDDSVPVISFK	AQDT[79.9663]IS[79.9663]RGS[79.9663]DDSVPVISFK	19	3	4T(79.9663),6S(79.9663),9S(79.9663)	Q96S38	RPS6KC1	Ribosomal protein S6 kinase delta-1	0	0	0	0	0	0	2	0	1	0	0	0	0	0	0	0	0	0	6.65036e+06	0	1.41735e+06	0	0	0	0	0	0	0	0	0	6.65036e+06	0	1.41735e+06	0	0	0	unmatched	unmatched	unmatched	unmatched	unmatched	unmatched
AQENYEGSEEVSPPQTK	AQENYEGSEEVS[79.9663]PPQTK	17	2,3	12S(79.9663)	Q93008	USP9X	Probable ubiquitin carboxyl-terminal hydrolase FAF-X	2	2	3	0	1	0	3	3	2	0	0	0	14172915	28538588	18450938	0	7881522	0	29776248	53935328	19121200	0	0	0	16106394	16435388	19435706	0	8956725	0	15966342	26610804	21729728	0	0	0	MS/MS	MS/MS	MS/MS	unmatched	MS/MS	unmatched
AQETEAAPSQAPADEPEPESAAAQSQENQDTRPK	AQETEAAPSQAPADEPEPES[79.9663]AAAQSQENQDTRPK	34	4	20S(79.9663)	Q9UNF1	MAGED2	Melanoma-associated antigen D2	1	0	0	0	0	0	1	0	0	0	0	0	8.36984e+06	0	0	0	0	0	8033681	0	0	0	0	0	8.36984e+06	0	0	0	0	0	8033681	0	0	0	0	0	MS/MS	unmatched	unmatched	unmatched	unmatched	unmatched
AQGEPVAGHESPKIPYEK	AQGEPVAGHES[79.9663]PKIPYEK	18	3	11S(79.9663)	O94979	SEC31A	Protein transport protein Sec31A	2	1	2	0	0	0	2	1	1	0	0	0	152946624	87750480	84907624	0	0	0	67646016	58978976	51178688	0	0	0	152946624	87750480	84907624	0	0	0	67646016	58978976	51178688	0	0	0	MS/MS	MS/MS	MS/MS	unmatched	unmatched	unmatched
AQGPAIDLSSSK	AQGPAIDLSS[79.9663]SK	12	2	10S(79.9663)	Q96PY5	FMNL2	Formin-like protein 2	0	1	1	0	0	0	0	0	0	0	0	0	0	15179344	10617937	0	0	0	0	0	0	0	0	0	0	15179344	10617937	0	0	0	0	0	0	0	0	0	unmatched	MS/MS	MS/MS	unmatched	unmatched	unmatched
AQGPAIDLSSSK	AQGPAIDLS[79.9663]SSK	12	2	9S(79.9663)	Q96PY5	FMNL2	Formin-like protein 2	1	0	0	1	1	1	0	0	0	0	0	0	13499375	0	0	15879953	20045832	14751905	0	0	0	0	0	0	13499375	0	0	15879953	20045832	14751905	0	0	0	0	0	0	MS/MS	unmatched	unmatched	MS/MS	MS/MS	MS/MS
AQGQADESSENEEEEIELIPEK	AQGQADES[79.9663]S[79.9663]ENEEEEIELIPEK	22	3	8S(79.9663),9S(79.9663)	Q9Y4A0	JRKL	Jerky protein homolog-like	0	0	0	0	1	0	1	1	1	0	0	0	0	0	0	0	12446507	0	16470864	16742012	16335142	0	0	0	0	0	0	0	12446507	0	16470864	16742012	16335141	0	0	0	unmatched	unmatched	unmatched	unmatched	MS/MS	unmatched
AQHPDYSFGELSR	AQHPDY[79.9663]SFGELSR	13	3	6Y(79.9663)	Q86U86	PBRM1	Protein polybromo-1	0	0	0	0	0	0	0	1	0	0	0	0	0	0	0	0	0	0	0	0	0	0	0	0	0	0	0	0	0	0	0	0	0	0	0	0	unmatched	unmatched	unmatched	unmatched	unmatched	unmatched
AQIEEPDPPEMETSLDSSEMAK	AQIEEPDPPEM[15.9949]ET[79.9663]SLDSSEM[15.9949]AK	22	3	11M(15.9949),13T(79.9663),20M(15.9949)	Q96T23	RSF1	Remodeling and spacing factor 1	0	0	0	1	0	0	0	0	0	0	0	0	0	0	0	12944383	0	0	0	0	0	0	0	0	0	0	0	0	0	0	0	0	0	0	0	0	unmatched	unmatched	unmatched	MS/MS	unmatched	unmatched
AQISSPNLR	AQISS[79.9663]PNLR	9	2	5S(79.9663)	Q5TCZ1	SH3PXD2A	SH3 and PX domain-containing protein 2A	0	0	0	0	0	0	1	0	0	0	0	0	0	0	0	0	0	0	1.78733e+06	0	0	0	0	0	0	0	0	0	0	0	0	0	0	0	0	0	unmatched	unmatched	unmatched	unmatched	unmatched	unmatched
AQISSPNLR	AQIS[79.9663]SPNLR	9	2	4S(79.9663)	Q5TCZ1	SH3PXD2A	SH3 and PX domain-containing protein 2A	1	1	1	0	0	0	0	1	1	0	0	0	3.58219e+06	1.72905e+06	0	0	0	0	0	0	2.36749e+06	0	0	0	3.58219e+06	1.72905e+06	0	0	0	0	0	0	2.36749e+06	0	0	0	MS/MS	MS/MS	MS/MS	unmatched	unmatched	unmatched
AQLEPVASPAK	AQLEPVAS[79.9663]PAK	11	2	8S(79.9663)	Q15149	PLEC	Plectin	1	1	1	1	1	1	0	0	0	1	1	1	243923088	243209392	281374848	15413783	42149300	162476928	0	0	0	68055544	53655696	38070392	243923088	243209392	281374848	15413783	42149300	162476928	0	0	0	68055544	53655696	38070392	MS/MS	MS/MS	MS/MS	MS/MS	MS/MS	MS/MS
AQLGGPEAAKSDETAAK	AQLGGPEAAKS[79.9663]DETAAK	17	3	11S(79.9663)	P04792	HSPB1	Heat shock protein beta-1	1	1	1	0	0	0	0	0	0	0	0	0	21468594	17793168	17454822	0	0	0	0	0	0	0	0	0	21468594	17793168	17454822	0	0	0	0	0	0	0	0	0	MS/MS	MS/MS	MS/MS	unmatched	unmatched	unmatched
AQLGINEDHSEGDEK	AQLGINEDHS[79.9663]EGDEK	15	2,3	10S(79.9663)	Q69YQ0	SPECC1L	Cytospin-A	2	3	3	1	1	0	1	0	1	1	0	2	16602220	144190832	14180320	23387990	7816361	0	9736753	0	0	32132218	0	41512124	80675600	69915344	68906800	12599851	4.21092e+06	0	47314056	0	0	17310644	0	22363896	MS/MS	MS/MS	MS/MS	MS/MS	MS/MS	unmatched
AQLSPGIYDDTSAR	AQLS[79.9663]PGIYDDTSAR	14	2	4S(79.9663)	O75376	NCOR1	Nuclear receptor corepressor 1	1	1	1	0	0	0	0	0	0	0	0	0	35705780	50032180	46784348	0	0	0	0	0	0	0	0	0	35705780	50032180	46784348	0	0	0	0	0	0	0	0	0	MS/MS	MS/MS	MS/MS	unmatched	unmatched	unmatched
AQPFGFIDSDTDAEEER	AQPFGFIDS[79.9663]DT[79.9663]DAEEER	17	2,3	11T(79.9663),9S(79.9663)	Q14676	MDC1	Mediator of DNA damage checkpoint protein 1	1	0	0	2	1	0	2	2	2	0	0	0	5.66396e+06	0	0	36415844	33725928	0	65156816	63765556	63892628	0	0	0	5.66396e+06	0	0	36415844	33725928	0	51219104	49762892	49977196	0	0	0	MS/MS	unmatched	unmatched	MS/MS	MS/MS	unmatched
AQPSSSEDELDNVFFK	AQPSSS[79.9663]EDELDNVFFK	16	2	6S(79.9663)	Q5T5U3	ARHGAP21	Rho GTPase-activating protein 21	0	0	0	0	0	0	1	1	1	0	0	0	0	0	0	0	0	0	6.65941e+06	9436942	8683791	0	0	0	0	0	0	0	0	0	6.65941e+06	9436942	8683791	0	0	0	unmatched	unmatched	unmatched	unmatched	unmatched	unmatched
AQPSSSEDELDNVFFK	AQPS[79.9663]SSEDELDNVFFK	16	2	4S(79.9663)	Q5T5U3	ARHGAP21	Rho GTPase-activating protein 21	1	1	1	1	1	1	0	0	0	0	0	0	7596084	5883133	8280562	4.04831e+06	12332590	7476320	0	0	0	0	0	0	7596084	5883133	8280562	4.04831e+06	12332590	7476320	0	0	0	0	0	0	MS/MS	MS/MS	MS/MS	MS/MS	MS/MS	MS/MS
AQPSSSEDELDNVFFK	AQPS[79.9663]SS[79.9663]EDELDNVFFK	16	2	4S(79.9663),6S(79.9663)	Q5T5U3	ARHGAP21	Rho GTPase-activating protein 21	0	0	0	1	0	0	0	0	0	0	1	0	0	0	0	15265021	0	0	0	0	0	0	25109708	0	0	0	0	15265021	0	0	0	0	0	0	25109708	0	unmatched	unmatched	unmatched	MS/MS	unmatched	unmatched
AQPSSSEDELDNVFFK	AQPS[79.9663]S[79.9663]SEDELDNVFFK	16	2,3	4S(79.9663),5S(79.9663)	Q5T5U3	ARHGAP21	Rho GTPase-activating protein 21	1	0	0	0	0	1	1	1	1	0	0	0	6109733	0	0	0	0	0	1.44056e+06	985652	1.14598e+06	0	0	0	0	0	0	0	0	0	1.44056e+06	985652	1.14598e+06	0	0	0	MS/MS	unmatched	unmatched	unmatched	unmatched	MS/MS
AQQQEEQGSVNDVKEEEK	AQQQEEQGS[79.9663]VNDVKEEEK	18	3	9S(79.9663)	Q9Y4W2	LAS1L	Ribosomal biogenesis protein LAS1L	0	0	1	0	0	0	1	0	0	0	0	0	0	0	7.67723e+06	0	0	0	2.2796e+06	0	0	0	0	0	0	0	7.67723e+06	0	0	0	2.2796e+06	0	0	0	0	0	unmatched	unmatched	MS/MS	unmatched	unmatched	unmatched
AQSESLSDLTCTPEEEENEEK	AQSES[79.9663]LSDLTC[57.0215]TPEEEENEEK	21	3	11C(57.0215),5S(79.9663)	Q6NV74	CRACDL	CRACD-like protein	0	0	0	0	0	0	1	1	0	0	0	0	0	0	0	0	0	0	8319872	7936089	0	0	0	0	0	0	0	0	0	0	8319872	7936089	0	0	0	0	unmatched	unmatched	unmatched	unmatched	unmatched	unmatched
AQSLVISPPAPSPR	AQSLVIS[79.9663]PPAPS[79.9663]PR	14	2	12S(79.9663),7S(79.9663)	P46013	MKI67	Proliferation marker protein Ki-67	0	0	0	3	3	2	1	1	0	0	0	0	0	0	0	98855960	124882352	102815320	12666741	9039527	0	0	0	0	0	0	0	98855960	124882352	102815320	12666741	9039527	0	0	0	0	unmatched	unmatched	unmatched	MS/MS	MS/MS	MS/MS
AQSNGSGNGSDSEMDTSSLER	AQSNGSGNGSDS[79.9663]EM[15.9949]DTSSLER	21	3	12S(79.9663),14M(15.9949)	Q9NRY4	ARHGAP35	Rho GTPase-activating protein 35	0	0	0	0	0	0	0	1	0	0	0	0	0	0	0	0	0	0	0	0	0	0	0	0	0	0	0	0	0	0	0	0	0	0	0	0	unmatched	unmatched	unmatched	unmatched	unmatched	unmatched
AQSESLSDLTCTPEEEENEEK	AQS[79.9663]ESLSDLTC[57.0215]TPEEEENEEK	21	3	11C(57.0215),3S(79.9663)	Q6NV74	CRACDL	CRACD-like protein	0	1	0	0	0	0	0	0	0	0	0	0	0	7.40199e+06	0	0	0	0	0	0	0	0	0	0	0	0	0	0	0	0	0	0	0	0	0	0	unmatched	MS/MS	unmatched	unmatched	unmatched	unmatched
AQSPGAVEEILDR	AQS[79.9663]PGAVEEILDR	13	2	3S(79.9663)	Q9NYM9	BET1L	BET1-like protein	1	2	2	1	1	1	1	1	1	0	0	0	26590370	26177418	23789070	33517770	32721664	29704854	26614158	29947478	22532118	0	0	0	26590370	26177418	23789070	33517770	32721664	29704854	26614158	29947478	22532118	0	0	0	MS/MS	MS/MS	MS/MS	MS/MS	MS/MS	MS/MS
AQSPGAVEEILDRENK	AQS[79.9663]PGAVEEILDRENK	16	3	3S(79.9663)	Q9NYM9	BET1L	BET1-like protein	1	1	1	0	0	0	0	0	0	0	0	0	16707643	14126709	15640893	0	0	0	0	0	0	0	0	0	16707643	14126709	15640893	0	0	0	0	0	0	0	0	0	MS/MS	MS/MS	MS/MS	unmatched	unmatched	unmatched
AQSTDSLGTSGSLQSK	AQS[79.9663]TDSLGTSGSLQSK	16	2	3S(79.9663)	Q15276	RABEP1	Rab GTPase-binding effector protein 1	0	1	0	0	0	0	0	1	1	0	0	0	0	16083033	0	0	0	0	0	8335723	8067078	0	0	0	0	16083033	0	0	0	0	0	8335723	8067078	0	0	0	unmatched	MS/MS	unmatched	unmatched	unmatched	unmatched
AQSYDIQAWK	AQS[79.9663]YDIQAWK	10	2	3S(79.9663)	Q8WWQ0	PHIP	PH-interacting protein	1	1	0	0	0	0	1	1	1	0	0	0	17040504	18516926	0	0	0	0	22340780	21508788	25246680	0	0	0	17040504	18516926	0	0	0	0	22340780	21508788	25246680	0	0	0	MS/MS	MS/MS	unmatched	unmatched	unmatched	unmatched
AQSYPDNHQEFSDYDNPIFEK	AQS[79.9663]YPDNHQEFSDYDNPIFEK	21	3	3S(79.9663)	Q9Y2U5	MAP3K2	Mitogen-activated protein kinase kinase kinase 2	1	1	1	0	0	0	1	0	1	0	0	0	10314739	9399128	3922027	0	0	0	24051298	0	17703134	0	0	0	10314739	9399128	3922027	0	0	0	24051298	0	17703134	0	0	0	MS/MS	MS/MS	MS/MS	unmatched	unmatched	unmatched
AQTPPISSLPTSPSDEVGR	AQTPPIS[79.9663]S[79.9663]LPTSPSDEVGR	19	3	7S(79.9663),8S(79.9663)	Q15751	HERC1	Probable E3 ubiquitin-protein ligase HERC1	1	0	0	0	1	0	0	1	0	0	0	0	2.26034e+06	0	0	0	0	0	0	0	0	0	0	0	0	0	0	0	0	0	0	0	0	0	0	0	MS/MS	unmatched	unmatched	unmatched	MS/MS	unmatched
AQTPENKPGHMEQDEDSCTAQPELAK	AQT[79.9663]PENKPGHMEQDEDSC[57.0215]TAQPELAK	26	3	18C(57.0215),3T(79.9663)	Q76I76	SSH2	Protein phosphatase Slingshot homolog 2	0	0	0	0	0	0	0	1	1	0	0	0	0	0	0	0	0	0	0	0	0	0	0	0	0	0	0	0	0	0	0	0	0	0	0	0	unmatched	unmatched	unmatched	unmatched	unmatched	unmatched
AQTPPGPSLSGSK	AQT[79.9663]PPGPSLSGSK	13	2,3	3T(79.9663)	Q9UQ35	SRRM2	Serine/arginine repetitive matrix protein 2	4	6	5	4	4	3	7	4	5	2	2	2	1512726780	1574753150	1782778110	172780048	89522776	128935576	1260696060	1241333760	1193848830	117382600	133788416	141047648	1512726780	1574753150	1782778110	172780048	89522776	128935576	1247371650	1241333760	1196999940	117382600	133788416	141047648	MS/MS	MS/MS	MS/MS	MS/MS	MS/MS	MS/MS
AQTPPGPSLSGSKSPCPQEK	AQT[79.9663]PPGPSLSGSKS[79.9663]PC[57.0215]PQEK	20	2,3	14S(79.9663),16C(57.0215),3T(79.9663)	Q9UQ35	SRRM2	Serine/arginine repetitive matrix protein 2	3	4	4	1	1	1	1	1	0	2	1	1	749538050	750479230	684837950	319738624	83227080	614890620	28695608	52024284	0	1823680510	2068113790	1397014140	749538050	722550660	684837950	319738624	83227080	614890620	28695608	52024284	0	1823680510	2068113790	1397014140	MS/MS	MS/MS	MS/MS	MS/MS	MS/MS	MS/MS
AQTPPGPSLSGSK	AQT[79.9663]PPGPSLS[79.9663]GSK	13	2	10S(79.9663),3T(79.9663)	Q9UQ35	SRRM2	Serine/arginine repetitive matrix protein 2	0	0	0	1	0	0	0	0	0	0	0	0	0	0	0	8982792	0	0	0	0	0	0	0	0	0	0	0	0	0	0	0	0	0	0	0	0	unmatched	unmatched	unmatched	MS/MS	unmatched	unmatched
AQTPPGPSLSGSKSPCPQEK	AQT[79.9663]PPGPSLS[79.9663]GSKSPC[57.0215]PQEK	20	2	10S(79.9663),16C(57.0215),3T(79.9663)	Q9UQ35	SRRM2	Serine/arginine repetitive matrix protein 2	0	0	1	0	0	0	0	0	0	0	0	0	0	0	12402721	0	0	0	0	0	0	0	0	0	0	0	0	0	0	0	0	0	0	0	0	0	unmatched	unmatched	MS/MS	unmatched	unmatched	unmatched
AQTPPGPSLSGSKSPCPQEK	AQT[79.9663]PPGPS[79.9663]LSGSKSPC[57.0215]PQEK	20	3	16C(57.0215),3T(79.9663),8S(79.9663)	Q9UQ35	SRRM2	Serine/arginine repetitive matrix protein 2	1	1	1	2	2	3	0	1	0	1	2	0	0	0	0	304266112	432254976	72908400	0	52854680	0	8419487	0	0	0	0	0	304266112	432254976	72908400	0	52854680	0	8419487	0	0	MS/MS	MS/MS	MS/MS	MS/MS	MS/MS	MS/MS
AQTPPGPSLSGSKSPCPQEK	AQT[79.9663]PPGPS[79.9663]LS[79.9663]GSKSPC[57.0215]PQEK	20	3	10S(79.9663),16C(57.0215),3T(79.9663),8S(79.9663)	Q9UQ35	SRRM2	Serine/arginine repetitive matrix protein 2	1	0	0	0	0	0	0	0	0	1	1	0	45403584	0	0	0	0	0	0	0	0	0	102197648	0	45403584	0	0	0	0	0	0	0	0	0	102197648	0	MS/MS	unmatched	unmatched	unmatched	unmatched	unmatched
AQTPPISSLPTSPSDEVGR	AQT[79.9663]PPIS[79.9663]SLPTS[79.9663]PSDEVGR	19	3	12S(79.9663),3T(79.9663),7S(79.9663)	Q15751	HERC1	Probable E3 ubiquitin-protein ligase HERC1	0	0	0	1	0	0	0	0	0	0	0	0	0	0	0	18925242	0	0	0	0	0	0	0	0	0	0	0	0	0	0	0	0	0	0	0	0	unmatched	unmatched	unmatched	MS/MS	unmatched	unmatched
AQTPPISSLPTSPSDEVGR	AQT[79.9663]PPIS[79.9663]S[79.9663]LPTSPSDEVGR	19	2,3	3T(79.9663),7S(79.9663),8S(79.9663)	Q15751	HERC1	Probable E3 ubiquitin-protein ligase HERC1	0	0	0	0	1	1	0	0	0	0	0	0	0	0	0	0	21226504	11465309	0	0	0	0	0	0	0	0	0	0	0	0	0	0	0	0	0	0	unmatched	unmatched	unmatched	unmatched	MS/MS	MS/MS
AQYEDIANRSR	AQYEDIANRS[79.9663]R	11	2,3	10S(79.9663)	P05787	KRT8	Keratin, type II cytoskeletal 8	2	2	2	0	0	0	0	0	0	0	0	0	102477408	107316568	103632768	0	0	0	0	0	0	0	0	0	79801304	80943320	77167384	0	0	0	0	0	0	0	0	0	MS/MS	MS/MS	MS/MS	unmatched	unmatched	unmatched
AREESWGPPR	AREES[79.9663]WGPPR	10	2,3	5S(79.9663)	Q14152	EIF3A	Eukaryotic translation initiation factor 3 subunit A	1	0	0	0	0	0	1	2	1	0	0	0	19201284	0	0	0	0	0	16528245	35558380	9359024	0	0	0	21342154	0	0	0	0	0	18371082	15644990	10402519	0	0	0	MS/MS	unmatched	unmatched	unmatched	unmatched	unmatched
ARHDTPDPSPLR	ARHDT[79.9663]PDPS[79.9663]PLR	12	3	5T(79.9663),9S(79.9663)	Q9BRD0	BUD13	BUD13 homolog	2	2	2	2	1	0	2	2	2	0	1	0	47783964	33803044	39104108	0	10639640	0	36811228	28240286	29559920	0	36025500	0	47783964	33803044	39104108	0	10639640	0	36811228	28240286	29559920	0	36025500	0	MS/MS	MS/MS	MS/MS	MS/MS	MS/MS	unmatched
ARLSASTASELSPK	ARLS[79.9663]ASTASELS[79.9663]PK	14	2,3	12S(79.9663),4S(79.9663)	Q3KQU3	MAP7D1	MAP7 domain-containing protein 1	1	2	1	1	0	1	0	1	1	0	1	0	25321236	45863528	17544718	18665870	0	39205140	0	15998068	16781412	0	44743372	0	25031476	28290664	17343948	30619794	0	38756500	0	15814997	16589376	0	44231356	0	MS/MS	MS/MS	MS/MS	MS/MS	unmatched	MS/MS
ARQEEGADASEEDPTPAGEEDVK	ARQEEGADAS[79.9663]EEDPTPAGEEDVK	23	3	10S(79.9663)	Q86X53	ERICH1	Glutamate-rich protein 1	1	1	0	1	2	1	1	0	0	1	0	1	26723950	22285920	0	11351710	14439852	24996570	0	0	0	20755402	0	38492340	26723950	22285920	0	11351710	14439852	24996570	0	0	0	20755402	0	38492340	MS/MS	MS/MS	unmatched	MS/MS	MS/MS	MS/MS
ARQPLSEASNQQPLSGGEEK	ARQPLSEASNQQPLS[79.9663]GGEEK	20	3	15S(79.9663)	Q9NQW6	ANLN	Anillin	1	1	1	1	1	1	0	0	0	1	1	1	40637272	41256852	36062176	10326100	7533379	0	0	0	0	37086004	45633684	10852163	40637272	41256852	36062176	10326100	7533379	0	0	0	0	37086004	45633684	10852163	MS/MS	MS/MS	MS/MS	MS/MS	MS/MS	MS/MS
ARSTPSPVLQPR	ARST[79.9663]PS[79.9663]PVLQPR	12	3	4T(79.9663),6S(79.9663)	Q8TEK3	DOT1L	Histone-lysine N-methyltransferase, H3 lysine-79 specific	1	1	0	0	0	0	0	0	1	0	0	0	29959984	34422716	0	0	0	0	0	0	22301946	0	0	0	29959984	34422716	0	0	0	0	0	0	22301946	0	0	0	MS/MS	MS/MS	unmatched	unmatched	unmatched	unmatched
ARSPDLGPQEQMNPK	ARS[79.9663]PDLGPQEQMNPK	15	3	3S(79.9663)	Q8IWY8	ZSCAN29	Zinc finger and SCAN domain-containing protein 29	0	0	0	0	0	0	0	0	1	0	0	0	0	0	0	0	0	0	0	0	0	0	0	0	0	0	0	0	0	0	0	0	0	0	0	0	unmatched	unmatched	unmatched	unmatched	unmatched	unmatched
ARSPDLGPQEQMNPK	ARS[79.9663]PDLGPQEQM[15.9949]NPK	15	3	12M(15.9949),3S(79.9663)	Q8IWY8	ZSCAN29	Zinc finger and SCAN domain-containing protein 29	1	1	1	0	0	0	1	1	1	0	0	0	16398414	11983400	10305776	0	0	0	18711022	20402640	20567360	0	0	0	16398414	11983400	10305776	0	0	0	18711022	20402640	20567360	0	0	0	MS/MS	MS/MS	MS/MS	unmatched	unmatched	unmatched
ARSPSPCPFR	ARS[79.9663]PS[79.9663]PC[57.0215]PFR	10	2	3S(79.9663),5S(79.9663),7C(57.0215)	P27987	ITPKB	Inositol-trisphosphate 3-kinase B	0	1	0	0	0	0	0	0	0	0	0	0	0	0	0	0	0	0	0	0	0	0	0	0	0	0	0	0	0	0	0	0	0	0	0	0	unmatched	MS/MS	unmatched	unmatched	unmatched	unmatched
ARSSECLSQAPESHESR	ARS[79.9663]SEC[57.0215]LSQAPESHESR	17	3	3S(79.9663),6C(57.0215)	Q9ULL8	SHROOM4	Protein Shroom4	0	0	0	0	0	0	1	0	0	0	0	0	0	0	0	0	0	0	259737	0	0	0	0	0	0	0	0	0	0	0	0	0	0	0	0	0	unmatched	unmatched	unmatched	unmatched	unmatched	unmatched
ARSTPSPVLQPR	ARS[79.9663]TPS[79.9663]PVLQPR	12	2,3	3S(79.9663),6S(79.9663)	Q8TEK3	DOT1L	Histone-lysine N-methyltransferase, H3 lysine-79 specific	1	0	2	1	2	1	1	1	0	2	1	0	8099533	0	38362964	35477812	31593230	51899148	22076668	24486428	0	120726144	124838616	0	28514414	0	28026444	33278674	23586370	48682112	20708218	22968606	0	89572280	117100336	0	MS/MS	unmatched	MS/MS	MS/MS	MS/MS	MS/MS
ARSVDALDDLTPPSTAESGSR	ARS[79.9663]VDALDDLTPPSTAESGSR	21	2,3	3S(79.9663)	Q86X29	LSR	Lipolysis-stimulated lipoprotein receptor	3	2	2	0	1	1	3	3	2	0	0	0	316874336	291838784	343924608	0	30455470	26970894	192085648	247452640	210541168	0	0	0	313586176	297940832	319968096	0	30455470	26970894	173386432	229561616	210541168	0	0	0	MS/MS	MS/MS	MS/MS	unmatched	MS/MS	MS/MS
ARSVDALDDLTPPSTAESGSRSPTSNGGR	ARS[79.9663]VDALDDLTPPSTAESGSRS[79.9663]PTSNGGR	29	3	22S(79.9663),3S(79.9663)	Q86X29	LSR	Lipolysis-stimulated lipoprotein receptor	0	0	1	0	0	0	0	0	0	0	0	0	0	0	0	0	0	0	0	0	0	0	0	0	0	0	0	0	0	0	0	0	0	0	0	0	unmatched	unmatched	MS/MS	unmatched	unmatched	unmatched
ARSVDALDDLTPPSTAESGSRSPTSNGGR	ARS[79.9663]VDALDDLTPPSTAESGS[79.9663]RSPTSNGGR	29	3	20S(79.9663),3S(79.9663)	Q86X29	LSR	Lipolysis-stimulated lipoprotein receptor	1	1	2	0	0	0	0	0	0	0	0	0	56331220	62641016	29830938	0	0	0	0	0	0	0	0	0	56331220	62641016	29830938	0	0	0	0	0	0	0	0	0	MS/MS	MS/MS	MS/MS	unmatched	unmatched	unmatched
ARSVDALDDLTPPSTAESGSRSPTSNGGR	ARS[79.9663]VDALDDLTPPSTAES[79.9663]GSRSPTSNGGR	29	4	18S(79.9663),3S(79.9663)	Q86X29	LSR	Lipolysis-stimulated lipoprotein receptor	0	1	0	0	0	0	0	0	0	0	0	0	0	33694780	0	0	0	0	0	0	0	0	0	0	0	0	0	0	0	0	0	0	0	0	0	0	unmatched	MS/MS	unmatched	unmatched	unmatched	unmatched
ARSVDALDDLTPPSTAESGSRSPTSNGGR	ARS[79.9663]VDALDDLTPPS[79.9663]TAESGSRSPTSNGGR	29	3,4	14S(79.9663),3S(79.9663)	Q86X29	LSR	Lipolysis-stimulated lipoprotein receptor	9	7	5	0	0	0	0	0	0	2	3	0	27875026	0	0	0	0	0	0	0	0	0	43429856	0	0	0	0	0	0	0	0	0	0	0	0	0	MS/MS	MS/MS	MS/MS	unmatched	unmatched	unmatched
ARSVDALDDLTPPSTAESGSR	ARS[79.9663]VDALDDLT[79.9663]PPSTAESGSR	21	3	11T(79.9663),3S(79.9663)	Q86X29	LSR	Lipolysis-stimulated lipoprotein receptor	2	1	3	2	3	2	4	2	2	1	1	0	0	44437320	79366040	90322032	138739424	188717456	64790720	85891136	112476072	0	90409000	0	0	44437320	79366040	90322032	138739424	188717456	64790720	85891136	112476072	0	90409000	0	MS/MS	MS/MS	MS/MS	MS/MS	MS/MS	MS/MS
ARSWSPPPEVSR	ARS[79.9663]WS[79.9663]PPPEVSR	12	3	3S(79.9663),5S(79.9663)	Q9NR19	ACSS2	Acetyl-coenzyme A synthetase, cytoplasmic	0	0	0	0	0	0	1	1	0	0	0	0	0	0	0	0	0	0	10262130	6.732e+06	0	0	0	0	0	0	0	0	0	0	10262130	6.732e+06	0	0	0	0	unmatched	unmatched	unmatched	unmatched	unmatched	unmatched
ASAGHAVSIAQDDAGADDWETDPDFVNDVSEK	ASAGHAVSIAQDDAGADDWET[79.9663]DPDFVNDVSEK	32	3	21T(79.9663)	Q14247	CTTN	Src substrate cortactin	1	0	0	0	0	0	0	0	0	0	0	0	4892768	0	0	0	0	0	0	0	0	0	0	0	0	0	0	0	0	0	0	0	0	0	0	0	MS/MS	unmatched	unmatched	unmatched	unmatched	unmatched
ASAGHAVSIAQDDAGADDWETDPDFVNDVSEK	ASAGHAVS[79.9663]IAQDDAGADDWETDPDFVNDVSEK	32	3	8S(79.9663)	Q14247	CTTN	Src substrate cortactin	1	1	1	0	0	0	2	0	0	0	0	0	25489920	17955254	23675376	0	0	0	15800377	0	0	0	0	0	25489920	17955254	23675376	0	0	0	15800377	0	0	0	0	0	MS/MS	MS/MS	MS/MS	unmatched	unmatched	unmatched
ASALGLGDGEEEAPPSRSDPDGGDSPLPASGGPLTCK	ASALGLGDGEEEAPPS[79.9663]RSDPDGGDS[79.9663]PLPASGGPLTC[57.0215]K	37	4	16S(79.9663),25S(79.9663),36C(57.0215)	Q8N1G0	ZNF687	Zinc finger protein 687	1	0	1	0	0	0	0	0	0	0	0	0	1.68979e+06	0	0	0	0	0	0	0	0	0	0	0	0	0	0	0	0	0	0	0	0	0	0	0	MS/MS	unmatched	MS/MS	unmatched	unmatched	unmatched
ASALLFSSDEEDQWNIPASQTHLASDSR	ASALLFS[79.9663]S[79.9663]DEEDQWNIPASQTHLASDSR	28	3	7S(79.9663),8S(79.9663)	Q641Q2	WASHC2A	WASH complex subunit 2A	1	0	0	0	0	0	1	0	0	0	0	0	3322683	0	0	0	0	0	3649458	0	0	0	0	0	3322683	0	0	0	0	0	3649458	0	0	0	0	0	MS/MS	unmatched	unmatched	unmatched	unmatched	unmatched
ASAPSPNAQVACDHCLK	ASAPS[79.9663]PNAQVAC[57.0215]DHC[57.0215]LK	17	3	12C(57.0215),15C(57.0215),5S(79.9663)	Q14258	TRIM25	E3 ubiquitin/ISG15 ligase TRIM25	2	2	1	1	1	1	2	2	2	0	0	0	87095032	108045320	72459880	1.52401e+06	14501287	24284716	55772732	64814152	74773720	0	0	0	87095032	108045320	72459880	1.52401e+06	14501287	24284716	55772732	64814152	74773720	0	0	0	MS/MS	MS/MS	MS/MS	MS/MS	MS/MS	MS/MS
ASASRPQPAPADGADPPPAEEPEARPDGEGSPGK	ASASRPQPAPADGADPPPAEEPEARPDGEGS[79.9663]PGK	34	3,4	31S(79.9663)	P11274	BCR	Breakpoint cluster region protein	3	3	1	0	0	1	3	4	2	0	0	0	70637728	50247356	45411316	0	0	4807297	153113008	115965336	104524464	0	0	0	64715776	38156616	45411316	0	0	4807297	162509440	116604120	100962688	0	0	0	MS/MS	MS/MS	MS/MS	unmatched	unmatched	MS/MS
ASASPDRIPSLPQETVDQEPK	ASAS[79.9663]PDRIPSLPQETVDQEPK	21	3	4S(79.9663)	Q8IXJ9	ASXL1	Polycomb group protein ASXL1	0	1	1	0	0	0	0	0	0	0	0	0	0	0	0	0	0	0	0	0	0	0	0	0	0	0	0	0	0	0	0	0	0	0	0	0	unmatched	MS/MS	MS/MS	unmatched	unmatched	unmatched
ASAVSELSPR	ASAVSELS[79.9663]PR	10	2	8S(79.9663)	Q9Y2W1	THRAP3	Thyroid hormone receptor-associated protein 3	3	3	2	3	1	3	1	2	2	1	1	1	670158850	927471420	954648000	409887040	406839904	405433728	375760512	395183680	376648832	296812576	57838440	279529280	670158850	927471420	954648000	409887040	406839904	405433728	375760512	395183680	376648832	296812576	57838440	279529280	MS/MS	MS/MS	MS/MS	MS/MS	MS/MS	MS/MS
ASAVSELSPR	ASAVS[79.9663]ELSPR	10	2	5S(79.9663)	Q9Y2W1	THRAP3	Thyroid hormone receptor-associated protein 3	0	2	0	0	2	0	0	0	0	0	0	0	0	0	0	0	112880608	0	0	0	0	0	0	0	0	0	0	0	0	0	0	0	0	0	0	0	unmatched	MS/MS	unmatched	unmatched	MS/MS	unmatched
ASDPDEAGGPEGSEAVQSGTPEEPEPELEAEASK	ASDPDEAGGPEGSEAVQSGT[79.9663]PEEPEPELEAEASK	34	3	20T(79.9663)	O60936	NOL3	Nucleolar protein 3	1	1	1	0	0	0	1	1	0	0	0	0	70447736	77391696	75941936	0	0	0	0	31969462	0	0	0	0	70447736	77391696	75941936	0	0	0	0	31969462	0	0	0	0	MS/MS	MS/MS	MS/MS	unmatched	unmatched	unmatched
ASDPDEAGGPEGSEAVQSGTPEEPEPELEAEASK	ASDPDEAGGPEGSEAVQS[79.9663]GTPEEPEPELEAEASK	34	3,4	18S(79.9663)	O60936	NOL3	Nucleolar protein 3	2	1	1	2	1	2	0	1	1	1	0	1	11280906	13083503	15069866	29199712	31560932	28074796	0	11379326	9776708	0	0	0	11280906	13083503	15069866	29199712	31560932	28074796	0	11379326	9776708	0	0	0	MS/MS	MS/MS	MS/MS	MS/MS	MS/MS	MS/MS
ASEAASPLPDSPGDK	ASEAASPLPDS[79.9663]PGDK	15	2	11S(79.9663)	Q68CZ2	TNS3	Tensin-3	1	1	1	1	1	1	1	1	1	1	1	1	48995828	44132664	47211016	28793882	33214424	40999288	19990534	24205484	28038934	34942104	40897260	22245342	48995828	44132664	47211016	28793882	33214424	40999288	19990534	24205484	28038934	34942104	40897260	22245342	MS/MS	MS/MS	MS/MS	MS/MS	MS/MS	MS/MS
ASEENLLSSSSVPSADRDSSPTTNSK	ASEENLLSSSSVPSADRDS[79.9663]SPTTNSK	26	3	19S(79.9663)	Q9NRA8	EIF4ENIF1	Eukaryotic translation initiation factor 4E transporter	1	1	1	0	0	0	0	1	0	0	0	0	27179108	43873552	31439494	0	0	0	0	14703062	0	0	0	0	27179108	43873552	31439494	0	0	0	0	14703062	0	0	0	0	MS/MS	MS/MS	MS/MS	unmatched	unmatched	unmatched
ASEENLLSSSSVPSADRDSSPTTNSK	ASEENLLSSSSVPS[79.9663]ADRDSSPTTNSK	26	3	14S(79.9663)	Q9NRA8	EIF4ENIF1	Eukaryotic translation initiation factor 4E transporter	0	0	0	1	2	1	1	0	1	0	0	0	0	0	0	17171792	29279326	28289002	15319926	0	15070989	0	0	0	0	0	0	17171792	29279326	28289002	15319926	0	15070989	0	0	0	unmatched	unmatched	unmatched	MS/MS	MS/MS	MS/MS
ASEIDQVVPAAQSSPINCEK	ASEIDQVVPAAQSS[79.9663]PINC[57.0215]EK	20	3	14S(79.9663),18C(57.0215)	O94782	USP1	Ubiquitin carboxyl-terminal hydrolase 1	1	0	1	1	1	1	1	1	0	0	0	0	34538128	0	38687224	15433893	20217810	31518072	11915375	7715159	0	0	0	0	34538128	0	38687224	15433893	20217810	31518072	11915375	7715159	0	0	0	0	MS/MS	unmatched	MS/MS	MS/MS	MS/MS	MS/MS
ASEIDQVVPAAQSSPINCEK	ASEIDQVVPAAQS[79.9663]SPINC[57.0215]EK	20	2,3	13S(79.9663),18C(57.0215)	O94782	USP1	Ubiquitin carboxyl-terminal hydrolase 1	1	1	0	0	0	0	0	0	0	0	0	0	4.31552e+06	32379388	0	0	0	0	0	0	0	0	0	0	0	0	0	0	0	0	0	0	0	0	0	0	MS/MS	MS/MS	unmatched	unmatched	unmatched	unmatched
ASESSSEEKDDYEIFVK	ASES[79.9663]S[79.9663]SEEKDDYEIFVK	17	3	4S(79.9663),5S(79.9663)	P18583	SON	Protein SON	1	1	1	1	0	0	1	1	1	1	1	1	15213310	11949488	12887397	14789757	0	0	9534159	9240450	8677432	112059824	60516072	43312136	15213310	11949488	12887397	14789757	0	0	9534159	9240450	8677432	112059824	60516072	43312136	MS/MS	MS/MS	MS/MS	MS/MS	unmatched	unmatched
ASFDHSPDSLPLR	ASFDHS[79.9663]PDSLPLR	13	3	6S(79.9663)	Q8NB78	KDM1B	Lysine-specific histone demethylase 1B	1	1	0	0	0	0	1	0	0	0	0	0	6.97469e+06	5.41333e+06	0	0	0	0	5.83612e+06	0	0	0	0	0	6.97469e+06	5.41333e+06	0	0	0	0	5.83612e+06	0	0	0	0	0	MS/MS	MS/MS	unmatched	unmatched	unmatched	unmatched
ASIDSSLENLSTASSR	ASIDSS[79.9663]LENLSTASSR	16	2	6S(79.9663)	Q9UJF2	RASAL2	Ras GTPase-activating protein nGAP	1	1	0	0	0	0	1	0	0	0	0	0	0	9755938	0	0	0	0	2441027	0	0	0	0	0	0	9755938	0	0	0	0	2441027	0	0	0	0	0	MS/MS	MS/MS	unmatched	unmatched	unmatched	unmatched
ASIDSSLENLSTASSR	ASIDS[79.9663]SLENLSTASSR	16	2	5S(79.9663)	Q9UJF2	RASAL2	Ras GTPase-activating protein nGAP	0	0	0	0	0	0	0	1	0	0	0	0	0	0	0	0	0	0	0	0	0	0	0	0	0	0	0	0	0	0	0	0	0	0	0	0	unmatched	unmatched	unmatched	unmatched	unmatched	unmatched
ASINSLLSDKR	ASINS[79.9663]LLS[79.9663]DKR	11	2	5S(79.9663),8S(79.9663)	Q04656	ATP7A	Copper-transporting ATPase 1	0	0	0	0	0	0	0	1	0	1	0	0	0	0	0	0	0	0	0	79362320	0	241251248	0	0	0	0	0	0	0	0	0	79362320	0	241251248	0	0	unmatched	unmatched	unmatched	unmatched	unmatched	unmatched
ASLASLDSNPSTNEK	ASLAS[79.9663]LDSNPSTNEK	15	2	5S(79.9663)	Q96BY6	DOCK10	Dedicator of cytokinesis protein 10	0	0	0	1	0	0	0	0	0	0	0	0	0	0	0	3.81973e+06	0	0	0	0	0	0	0	0	0	0	0	0	0	0	0	0	0	0	0	0	unmatched	unmatched	unmatched	MS/MS	unmatched	unmatched
ASLASLDSNPSTNEK	ASLAS[79.9663]LDS[79.9663]NPSTNEK	15	2	5S(79.9663),8S(79.9663)	Q96BY6	DOCK10	Dedicator of cytokinesis protein 10	0	0	0	0	1	1	0	0	0	0	1	1	0	0	0	0	63374172	70356840	0	0	0	0	100014648	113423144	0	0	0	0	63374172	70356840	0	0	0	0	100014648	113423144	unmatched	unmatched	unmatched	unmatched	MS/MS	MS/MS
ASLGSLEGEAEAEASSPK	ASLGSLEGEAEAEASS[79.9663]PK	18	2,3	16S(79.9663)	Q09666	AHNAK	Neuroblast differentiation-associated protein AHNAK	3	2	3	3	4	4	3	3	2	1	2	1	492311936	345202976	588305980	777368830	267687504	846481410	463717280	473527168	434699264	219911712	397342816	244372784	392593088	160158256	471337984	592597180	158016496	652070720	362626336	367931520	343995616	245668464	324448256	272994496	MS/MS	MS/MS	MS/MS	MS/MS	MS/MS	MS/MS
ASLGSLEGEAEAEASSPK	ASLGSLEGEAEAEAS[79.9663]SPK	18	2,3	15S(79.9663)	Q09666	AHNAK	Neuroblast differentiation-associated protein AHNAK	0	0	0	2	0	1	1	1	0	1	0	0	0	0	0	212150768	0	0	5.30047e+06	1.80156e+06	0	101409864	0	0	0	0	0	212150768	0	0	0	1.80156e+06	0	101409864	0	0	unmatched	unmatched	unmatched	MS/MS	unmatched	MS/MS
ASLGSLEGEAEAEASSPK	ASLGS[79.9663]LEGEAEAEASSPK	18	2,3	5S(79.9663)	Q09666	AHNAK	Neuroblast differentiation-associated protein AHNAK	2	2	3	2	2	1	2	2	3	1	2	2	280250688	280257792	317833824	395734272	388993344	15397712	206053632	250697920	201762960	55316280	80238608	107749600	171593872	171024160	194533504	242820080	238651216	15397712	126160816	153214368	123514248	55316280	49143280	66094516	MS/MS	MS/MS	MS/MS	MS/MS	MS/MS	MS/MS
ASLGSLEGEAEAEASSPK	ASLGS[79.9663]LEGEAEAEASS[79.9663]PK	18	2,3	16S(79.9663),5S(79.9663)	Q09666	AHNAK	Neuroblast differentiation-associated protein AHNAK	3	3	3	2	4	3	4	4	4	4	4	3	517844480	483230592	645211010	255066400	2104732420	1936749820	626116860	729741310	646549250	1275764100	1386689020	1660641790	347414944	319037888	441559840	172593968	1439414910	1304616960	423396928	495150176	440878816	853845060	946118980	1122515070	MS/MS	MS/MS	MS/MS	MS/MS	MS/MS	MS/MS
ASLGSLEGEAEAEASSPK	ASLGS[79.9663]LEGEAEAEAS[79.9663]SPK	18	3	15S(79.9663),5S(79.9663)	Q09666	AHNAK	Neuroblast differentiation-associated protein AHNAK	0	0	0	0	0	1	1	0	0	0	0	0	0	0	0	0	0	3.09608e+06	0	0	0	0	0	0	0	0	0	0	0	0	0	0	0	0	0	0	unmatched	unmatched	unmatched	unmatched	unmatched	MS/MS
ASLPAGLVGTPPESPSEPR	ASLPAGLVGT[79.9663]PPES[79.9663]PSEPR	19	2,3	10T(79.9663),14S(79.9663)	A6NDB9	PALM3	Paralemmin-3	0	0	1	2	2	1	1	1	1	0	0	0	0	0	7.23641e+06	72591288	61888984	31204166	4.73412e+06	19237456	18276268	0	0	0	0	0	7.06114e+06	44368460	34304408	48069836	4619460	18771532	17833624	0	0	0	unmatched	unmatched	MS/MS	MS/MS	MS/MS	MS/MS
ASLQETHFDSTQTK	ASLQETHFDS[79.9663]TQTK	14	3	10S(79.9663)	O94888	UBXN7	UBX domain-containing protein 7	0	1	1	0	0	0	1	1	1	0	0	0	0	10554414	8787551	0	0	0	11636542	10012430	10520259	0	0	0	0	10554414	8787551	0	0	0	11636542	10012430	10520259	0	0	0	unmatched	MS/MS	MS/MS	unmatched	unmatched	unmatched
ASLQETHFDSTQTK	ASLQET[79.9663]HFDSTQTK	14	3	6T(79.9663)	O94888	UBXN7	UBX domain-containing protein 7	1	0	0	0	0	0	1	0	0	0	0	0	10611505	0	0	0	0	0	1.63075e+06	0	0	0	0	0	10611505	0	0	0	0	0	1.63075e+06	0	0	0	0	0	MS/MS	unmatched	unmatched	unmatched	unmatched	unmatched
ASLQSGQEGAGDSPGSQFSK	ASLQSGQEGAGDS[79.9663]PGSQFSK	20	2,3	13S(79.9663)	Q12778	FOXO1	Forkhead box protein O1	1	2	2	0	0	0	1	0	0	0	0	0	0	21547492	26348204	0	0	0	15959933	0	0	0	0	0	0	21547492	22236306	0	0	0	15959933	0	0	0	0	0	MS/MS	MS/MS	MS/MS	unmatched	unmatched	unmatched
ASLVALPEQTASEEETPPPLLTK	ASLVALPEQTAS[79.9663]EEETPPPLLTK	23	3	12S(79.9663)	Q9UKV3	ACIN1	Apoptotic chromatin condensation inducer in the nucleus	1	1	0	0	0	0	0	0	0	0	0	0	6726255	8.10482e+06	0	0	0	0	0	0	0	0	0	0	6726255	8.10482e+06	0	0	0	0	0	0	0	0	0	0	MS/MS	MS/MS	unmatched	unmatched	unmatched	unmatched
ASLVALPEQTASEEETPPPLLTK	ASLVALPEQTAS[79.9663]EEET[79.9663]PPPLLTK	23	3	12S(79.9663),16T(79.9663)	Q9UKV3	ACIN1	Apoptotic chromatin condensation inducer in the nucleus	1	0	1	1	1	1	0	1	0	0	0	0	69398424	0	85132456	119639184	119316320	150784640	0	24184378	0	0	0	0	69398424	0	85132456	119639184	119316320	150784640	0	24184378	0	0	0	0	MS/MS	unmatched	MS/MS	MS/MS	MS/MS	MS/MS
ASLVALPEQTASEEETPPPLLTK	ASLVALPEQT[79.9663]ASEEETPPPLLTK	23	3	10T(79.9663)	Q9UKV3	ACIN1	Apoptotic chromatin condensation inducer in the nucleus	0	0	1	2	1	1	0	0	0	0	0	0	0	0	9458013	14841725	16017505	0	0	0	0	0	0	0	0	0	9458013	14841725	16017505	0	0	0	0	0	0	0	unmatched	unmatched	MS/MS	MS/MS	MS/MS	MS/MS
ASLVALPEQTASEEETPPPLLTK	ASLVALPEQT[79.9663]ASEEET[79.9663]PPPLLTK	23	3	10T(79.9663),16T(79.9663)	Q9UKV3	ACIN1	Apoptotic chromatin condensation inducer in the nucleus	1	0	0	0	0	0	1	1	1	0	0	0	63385092	0	0	0	0	0	19644070	24625596	23651030	0	0	0	63385092	0	0	0	0	0	19644070	24625596	23651030	0	0	0	MS/MS	unmatched	unmatched	unmatched	unmatched	unmatched
ASLVALPEQTASEEETPPPLLTK	ASLVALPEQT[79.9663]AS[79.9663]EEETPPPLLTK	23	3	10T(79.9663),12S(79.9663)	Q9UKV3	ACIN1	Apoptotic chromatin condensation inducer in the nucleus	1	3	2	1	1	2	0	0	1	0	0	1	325269	938022	84815744	15901067	10423320	145059952	0	0	23651030	0	0	100424344	325269	938022	84815744	15901067	10423320	145059952	0	0	23651030	0	0	100424344	MS/MS	MS/MS	MS/MS	MS/MS	MS/MS	MS/MS
ASLVALPEQTASEEETPPPLLTK	ASLVALPEQT[79.9663]AS[79.9663]EEET[79.9663]PPPLLTK	23	3	10T(79.9663),12S(79.9663),16T(79.9663)	Q9UKV3	ACIN1	Apoptotic chromatin condensation inducer in the nucleus	0	0	0	0	0	0	0	0	1	0	0	0	0	0	0	0	0	0	0	0	1.75884e+06	0	0	0	0	0	0	0	0	0	0	0	0	0	0	0	unmatched	unmatched	unmatched	unmatched	unmatched	unmatched
ASLVSEEEEDEEEDK	ASLVS[79.9663]EEEEDEEEDK	15	2	5S(79.9663)	Q96GN5	CDCA7L	Cell division cycle-associated 7-like protein	0	0	1	0	0	0	0	0	0	0	0	0	0	0	29834188	0	0	0	0	0	0	0	0	0	0	0	0	0	0	0	0	0	0	0	0	0	unmatched	unmatched	MS/MS	unmatched	unmatched	unmatched
ASLVSEEEEDEEEDKATPR	ASLVS[79.9663]EEEEDEEEDKAT[79.9663]PR	19	3	17T(79.9663),5S(79.9663)	Q96GN5	CDCA7L	Cell division cycle-associated 7-like protein	0	0	0	0	0	0	0	0	1	0	0	0	0	0	0	0	0	0	0	0	10944401	0	0	0	0	0	0	0	0	0	0	0	0	0	0	0	unmatched	unmatched	unmatched	unmatched	unmatched	unmatched
ASMSEFLESEDGEVEQQR	ASMSEFLES[79.9663]EDGEVEQQR	18	3	9S(79.9663)	Q15022	SUZ12	Polycomb protein SUZ12	1	1	1	0	1	1	1	1	2	0	0	0	24572264	31516776	31672786	0	79163368	62778936	29165646	22508136	23834118	0	0	0	24572264	31516776	31672786	0	79163368	62778936	29165646	22508136	23834118	0	0	0	MS/MS	MS/MS	MS/MS	unmatched	MS/MS	MS/MS
ASMSEFLESEDGEVEQQR	ASMS[79.9663]EFLESEDGEVEQQR	18	3	4S(79.9663)	Q15022	SUZ12	Polycomb protein SUZ12	0	0	0	0	0	0	0	0	0	1	1	0	0	0	0	0	0	0	0	0	0	20903138	23839418	0	0	0	0	0	0	0	0	0	0	20903138	23839418	0	unmatched	unmatched	unmatched	unmatched	unmatched	unmatched
ASMSEFLESEDGEVEQQR	ASMS[79.9663]EFLES[79.9663]EDGEVEQQR	18	2,3	4S(79.9663),9S(79.9663)	Q15022	SUZ12	Polycomb protein SUZ12	0	0	0	0	2	0	0	0	1	0	0	0	0	0	0	0	11055605	0	0	0	1.52982e+06	0	0	0	0	0	0	0	7987871	0	0	0	1.52982e+06	0	0	0	unmatched	unmatched	unmatched	unmatched	MS/MS	unmatched
ASMSEFLESEDGEVEQQR	ASM[15.9949]SEFLES[79.9663]EDGEVEQQR	18	2,3	3M(15.9949),9S(79.9663)	Q15022	SUZ12	Polycomb protein SUZ12	1	1	0	2	0	1	2	3	0	0	0	0	6.95349e+06	8609389	0	143421248	0	8619611	42382416	46848988	0	0	0	0	6311592	7.81463e+06	0	92375280	0	18113688	26490414	29510622	0	0	0	0	MS/MS	MS/MS	unmatched	MS/MS	unmatched	MS/MS
ASPAPPRHTPDQSPGMESR	ASPAPPRHT[79.9663]PDQS[79.9663]PGM[15.9949]ESR	19	3	13S(79.9663),16M(15.9949),9T(79.9663)	Q7Z2K8	GPRIN1	G protein-regulated inducer of neurite outgrowth 1	0	1	0	0	0	0	0	0	0	0	0	0	0	2904311	0	0	0	0	0	0	0	0	0	0	0	0	0	0	0	0	0	0	0	0	0	0	unmatched	MS/MS	unmatched	unmatched	unmatched	unmatched
ASPEPQRENASPAPGTTAEEAMSR	ASPEPQRENAS[79.9663]PAPGTTAEEAMSR	24	3	11S(79.9663)	P46379	BAG6	Large proline-rich protein BAG6	1	1	0	0	0	0	0	1	0	0	1	0	24796750	29892550	0	0	0	0	0	0	0	0	14495757	0	24796750	29892550	0	0	0	0	0	0	0	0	14495757	0	MS/MS	MS/MS	unmatched	unmatched	unmatched	unmatched
ASPEPQRENASPAPGTTAEEAMSR	ASPEPQRENAS[79.9663]PAPGTTAEEAM[15.9949]SR	24	3	11S(79.9663),22M(15.9949)	P46379	BAG6	Large proline-rich protein BAG6	1	1	1	0	0	0	1	1	1	0	0	0	10827911	10583652	5900168	0	0	0	0	0	0	0	0	0	10827911	10583652	5900168	0	0	0	0	0	0	0	0	0	MS/MS	MS/MS	MS/MS	unmatched	unmatched	unmatched
ASPITNDGEDEFVPSDGLDKDEYTFSPGK	ASPITNDGEDEFVPSDGLDKDEYTFS[79.9663]PGK	29	3	26S(79.9663)	Q02880	TOP2B	DNA topoisomerase 2-beta	0	1	0	0	0	0	0	0	0	0	0	0	0	16979022	0	0	0	0	0	0	0	0	0	0	0	0	0	0	0	0	0	0	0	0	0	0	unmatched	MS/MS	unmatched	unmatched	unmatched	unmatched
ASPITNDGEDEFVPSDGLDKDEYTFSPGK	ASPITNDGEDEFVPSDGLDKDEYT[79.9663]FSPGK	29	3	24T(79.9663)	Q02880	TOP2B	DNA topoisomerase 2-beta	0	0	1	0	0	0	0	0	0	0	0	0	0	0	11715818	0	0	0	0	0	0	0	0	0	0	0	0	0	0	0	0	0	0	0	0	0	unmatched	unmatched	MS/MS	unmatched	unmatched	unmatched
ASPITNDGEDEFVPSDGLDKDEYTFSPGK	ASPITNDGEDEFVPSDGLDKDEY[79.9663]TFSPGK	29	3	23Y(79.9663)	Q02880	TOP2B	DNA topoisomerase 2-beta	1	0	0	0	0	0	0	0	0	0	0	0	11611135	0	0	0	0	0	0	0	0	0	0	0	0	0	0	0	0	0	0	0	0	0	0	0	MS/MS	unmatched	unmatched	unmatched	unmatched	unmatched
ASPITNDGEDEFVPSDGLDK	ASPITNDGEDEFVPS[79.9663]DGLDK	20	3	15S(79.9663)	Q02880	TOP2B	DNA topoisomerase 2-beta	0	0	0	0	0	1	0	0	0	0	0	0	0	0	0	0	0	6.96215e+06	0	0	0	0	0	0	0	0	0	0	0	0	0	0	0	0	0	0	unmatched	unmatched	unmatched	unmatched	unmatched	MS/MS
ASPITNDGEDEFVPSDGLDKDEYTFSPGK	ASPITNDGEDEFVPS[79.9663]DGLDKDEYTFS[79.9663]PGK	29	3	15S(79.9663),26S(79.9663)	Q02880	TOP2B	DNA topoisomerase 2-beta	0	1	0	0	0	0	1	1	1	0	0	0	0	21266992	0	0	0	0	70901232	90793560	80328344	0	0	0	0	21266992	0	0	0	0	70901232	90793560	80328344	0	0	0	unmatched	MS/MS	unmatched	unmatched	unmatched	unmatched
ASPITNDGEDEFVPSDGLDKDEYTFSPGK	ASPITNDGEDEFVPS[79.9663]DGLDKDEYT[79.9663]FSPGK	29	3	15S(79.9663),24T(79.9663)	Q02880	TOP2B	DNA topoisomerase 2-beta	0	0	0	1	0	0	0	0	0	0	0	0	0	0	0	56510344	0	0	0	0	0	0	0	0	0	0	0	0	0	0	0	0	0	0	0	0	unmatched	unmatched	unmatched	MS/MS	unmatched	unmatched
ASPITNDGEDEFVPSDGLDKDEYTFSPGK	ASPITNDGEDEFVPS[79.9663]DGLDKDEY[79.9663]TFSPGK	29	3	15S(79.9663),23Y(79.9663)	Q02880	TOP2B	DNA topoisomerase 2-beta	0	0	0	0	0	1	0	0	0	0	0	0	0	0	0	0	0	45047448	0	0	0	0	0	0	0	0	0	0	0	0	0	0	0	0	0	0	unmatched	unmatched	unmatched	unmatched	unmatched	MS/MS
ASPITNDGEDEFVPSDGLDK	ASPIT[79.9663]NDGEDEFVPSDGLDK	20	3	5T(79.9663)	Q02880	TOP2B	DNA topoisomerase 2-beta	0	0	0	0	0	0	1	0	0	0	0	0	0	0	0	0	0	0	12514461	0	0	0	0	0	0	0	0	0	0	0	0	0	0	0	0	0	unmatched	unmatched	unmatched	unmatched	unmatched	unmatched
ASPITNDGEDEFVPSDGLDKDEYTFSPGK	ASPIT[79.9663]NDGEDEFVPSDGLDKDEYTFSPGK	29	3	5T(79.9663)	Q02880	TOP2B	DNA topoisomerase 2-beta	1	0	0	0	0	0	0	0	0	0	0	0	11520354	0	0	0	0	0	0	0	0	0	0	0	0	0	0	0	0	0	0	0	0	0	0	0	MS/MS	unmatched	unmatched	unmatched	unmatched	unmatched
ASPITNDGEDEFVPSDGLDKDEYTFSPGK	ASPIT[79.9663]NDGEDEFVPSDGLDKDEYTFS[79.9663]PGK	29	3	26S(79.9663),5T(79.9663)	Q02880	TOP2B	DNA topoisomerase 2-beta	0	0	1	0	0	0	0	0	0	0	0	0	0	0	110023768	0	0	0	0	0	0	0	0	0	0	0	0	0	0	0	0	0	0	0	0	0	unmatched	unmatched	MS/MS	unmatched	unmatched	unmatched
ASPITNDGEDEFVPSDGLDKDEYTFSPGK	ASPIT[79.9663]NDGEDEFVPS[79.9663]DGLDKDEYTFSPGK	29	3	15S(79.9663),5T(79.9663)	Q02880	TOP2B	DNA topoisomerase 2-beta	1	0	0	0	0	0	0	0	0	0	0	0	77296640	0	0	0	0	0	0	0	0	0	0	0	0	0	0	0	0	0	0	0	0	0	0	0	MS/MS	unmatched	unmatched	unmatched	unmatched	unmatched
ASPNSDEDKPEVPPR	ASPNS[79.9663]DEDKPEVPPR	15	3	5S(79.9663)	Q9UJM3	ERRFI1	ERBB receptor feedback inhibitor 1	0	1	0	0	0	0	0	0	0	0	0	0	0	0	0	0	0	0	0	0	0	0	0	0	0	0	0	0	0	0	0	0	0	0	0	0	unmatched	MS/MS	unmatched	unmatched	unmatched	unmatched
ASPSSPGRQDSDEDDGPQRVEEVDQGR	ASPSSPGRQDS[79.9663]DEDDGPQRVEEVDQGR	27	3	11S(79.9663)	O95049	TJP3	Tight junction protein ZO-3	1	0	1	0	0	0	0	0	0	0	0	0	8.33675e+06	0	0	0	0	0	0	0	0	0	0	0	0	0	0	0	0	0	0	0	0	0	0	0	MS/MS	unmatched	MS/MS	unmatched	unmatched	unmatched
ASPSSPGRQDSDEDDGPQRVEEVDQGR	ASPSS[79.9663]PGRQDS[79.9663]DEDDGPQRVEEVDQGR	27	3	11S(79.9663),5S(79.9663)	O95049	TJP3	Tight junction protein ZO-3	0	0	0	0	0	0	1	0	1	0	0	0	0	0	0	0	0	0	18233722	0	14290856	0	0	0	0	0	0	0	0	0	18233722	0	14290856	0	0	0	unmatched	unmatched	unmatched	unmatched	unmatched	unmatched
ASPSSPGRQDSDEDDGPQRVEEVDQGR	ASPS[79.9663]SPGRQDS[79.9663]DEDDGPQRVEEVDQGR	27	3,4	11S(79.9663),4S(79.9663)	O95049	TJP3	Tight junction protein ZO-3	1	2	2	0	0	0	1	2	1	0	1	0	49427728	42033764	32816454	0	0	0	18233722	10884352	14290856	0	66626724	0	49427728	42033764	32816454	0	0	0	18233722	10884352	14290856	0	0	0	MS/MS	MS/MS	MS/MS	unmatched	unmatched	unmatched
ASPTGSPPRASPMTPPR	ASPTGSPPRAS[79.9663]PMT[79.9663]PPR	17	2	11S(79.9663),14T(79.9663)	Q9UF83		Uncharacterized protein DKFZp434B061	0	0	0	0	0	0	0	1	0	0	0	0	0	0	0	0	0	0	0	0	0	0	0	0	0	0	0	0	0	0	0	0	0	0	0	0	unmatched	unmatched	unmatched	unmatched	unmatched	unmatched
ASQFTIVLEDEGSQGTDAPTPGNAENEPPEK	ASQFTIVLEDEGS[79.9663]QGTDAPTPGNAENEPPEK	31	3	13S(79.9663)	P0C1Z6	TFPT	TCF3 fusion partner	0	0	0	2	0	1	0	0	1	0	0	0	0	0	0	8146842	0	16704911	0	0	4.46737e+06	0	0	0	0	0	0	8146842	0	16704911	0	0	4.46737e+06	0	0	0	unmatched	unmatched	unmatched	MS/MS	unmatched	MS/MS
ASQGLLSSIENSESDSSEAK	ASQGLLSSIENSES[79.9663]DSSEAK	20	2,3	14S(79.9663)	Q5UIP0	RIF1	Telomere-associated protein RIF1	1	2	1	1	2	2	2	2	2	0	0	0	0	20752568	0	39482180	45668704	67351504	27128196	42069376	23950972	0	0	0	0	20752568	0	39482180	30099358	43835712	27128196	27419216	23950972	0	0	0	MS/MS	MS/MS	MS/MS	MS/MS	MS/MS	MS/MS
ASQGLLSSIENSESDSSEAK	ASQGLLSSIENS[79.9663]ESDSSEAK	20	2	12S(79.9663)	Q5UIP0	RIF1	Telomere-associated protein RIF1	0	0	0	0	0	0	1	1	0	1	0	0	0	0	0	0	0	0	0	28206674	0	8730450	0	0	0	0	0	0	0	0	0	28206674	0	8730450	0	0	unmatched	unmatched	unmatched	unmatched	unmatched	unmatched
ASQSRPNSSALETLGGEK	ASQSRPNS[79.9663]SALETLGGEK	18	2,3	8S(79.9663)	O94804	STK10	Serine/threonine-protein kinase 10	1	1	2	1	1	1	1	2	2	0	0	0	56515024	56381556	52692424	36736736	25699508	32974012	38766744	45027256	49073096	0	0	0	56515024	56381556	49117332	36736736	25699508	32974012	38766744	42977004	45726148	0	0	0	MS/MS	MS/MS	MS/MS	MS/MS	MS/MS	MS/MS
ASQSRPNSSALETLGGEK	ASQS[79.9663]RPNS[79.9663]SALETLGGEK	18	2,3	4S(79.9663),8S(79.9663)	O94804	STK10	Serine/threonine-protein kinase 10	2	2	2	2	1	3	2	3	3	2	1	1	255681728	217726656	275796448	370381888	494633728	464283072	355006624	346795488	392575104	385692128	387767008	354306240	229929552	217726656	244172592	370381888	494633728	404301984	318543392	309145280	348896352	385692128	387767008	354306240	MS/MS	MS/MS	MS/MS	MS/MS	MS/MS	MS/MS
ASREESWESGR	ASREES[79.9663]WESGR	11	3	6S(79.9663)	Q9NQ29	LUC7L	Putative RNA-binding protein Luc7-like 1	1	0	0	0	0	0	0	0	0	0	0	0	2.78169e+06	0	0	0	0	0	0	0	0	0	0	0	0	0	0	0	0	0	0	0	0	0	0	0	MS/MS	unmatched	unmatched	unmatched	unmatched	unmatched
ASRSQRAASEDMTSDEER	ASRS[79.9663]QRAAS[79.9663]EDMTSDEER	18	3	4S(79.9663),9S(79.9663)	Q96RK0	CIC	Protein capicua homolog	0	1	0	0	0	0	0	0	0	0	0	0	0	0	0	0	0	0	0	0	0	0	0	0	0	0	0	0	0	0	0	0	0	0	0	0	unmatched	MS/MS	unmatched	unmatched	unmatched	unmatched
ASRVPSSDEEVVEEPQSR	ASRVPS[79.9663]S[79.9663]DEEVVEEPQSR	18	2,3	6S(79.9663),7S(79.9663)	Q9C0C2	TNKS1BP1	182 kDa tankyrase-1-binding protein	0	0	0	0	0	0	0	0	0	3	3	2	0	0	0	0	0	0	0	0	0	399748576	436688992	269619104	0	0	0	0	0	0	0	0	0	399748576	409335136	269619104	unmatched	unmatched	unmatched	unmatched	unmatched	unmatched
ASSGDQGSPPCFLR	ASSGDQGS[79.9663]PPC[57.0215]FLR	14	2	11C(57.0215),8S(79.9663)	O75147	OBSL1	Obscurin-like protein 1	0	0	0	0	0	1	2	3	0	0	0	0	0	0	0	0	0	5563004	80455056	84186640	0	0	0	0	0	0	0	0	0	5563004	80455056	84186640	0	0	0	0	unmatched	unmatched	unmatched	unmatched	unmatched	MS/MS
ASSPAESSPEDSGYMR	ASSPAESS[79.9663]PEDSGYM[15.9949]R	16	2	15M(15.9949),8S(79.9663)	Q9Y4H2	IRS2	Insulin receptor substrate 2	1	0	0	0	0	0	0	1	1	0	0	0	2.13563e+06	0	0	0	0	0	0	4.18798e+06	4261021	0	0	0	2.13563e+06	0	0	0	0	0	0	4.18798e+06	4261021	0	0	0	MS/MS	unmatched	unmatched	unmatched	unmatched	unmatched
ASSPSPLTIGTPESQR	ASSPS[79.9663]PLTIGT[79.9663]PESQR	16	2	11T(79.9663),5S(79.9663)	Q9NPI6	DCP1A	mRNA-decapping enzyme 1A	0	1	0	0	0	1	0	0	0	0	0	0	0	0	0	0	0	11095255	0	0	0	0	0	0	0	0	0	0	0	0	0	0	0	0	0	0	unmatched	MS/MS	unmatched	unmatched	unmatched	MS/MS
ASSSGPRSPLDQRSPYGSR	ASSSGPRS[79.9663]PLDQRS[79.9663]PYGSR	19	3	14S(79.9663),8S(79.9663)	O14646	CHD1	Chromodomain-helicase-DNA-binding protein 1	1	1	1	0	0	0	0	0	0	0	0	0	28319480	25682504	28987962	0	0	0	0	0	0	0	0	0	28319480	25682504	28987962	0	0	0	0	0	0	0	0	0	MS/MS	MS/MS	MS/MS	unmatched	unmatched	unmatched
ASSSPEPPAVAELSDSGQQEPEDGGPAPGEASQGSDSEGGAQGLASASR	ASSSPEPPAVAELSDSGQQEPEDGGPAPGEASQGSDS[79.9663]EGGAQGLASASR	49	4	37S(79.9663)	Q9C0C9	UBE2O	(E3-independent) E2 ubiquitin-conjugating enzyme	1	0	1	0	0	0	1	1	1	0	0	0	0	0	0	0	0	0	15218297	15056824	16410528	0	0	0	0	0	0	0	0	0	15218297	15056824	16410528	0	0	0	MS/MS	unmatched	MS/MS	unmatched	unmatched	unmatched
ASSSPEPPAVAELSDSGQQEPEDGGPAPGEASQGSDSEGGAQGLASASR	ASSSPEPPAVAELSDSGQQEPEDGGPAPGEASQGS[79.9663]DSEGGAQGLASASR	49	4	35S(79.9663)	Q9C0C9	UBE2O	(E3-independent) E2 ubiquitin-conjugating enzyme	0	1	0	0	0	0	0	0	0	0	0	0	0	34801844	0	0	0	0	0	0	0	0	0	0	0	0	0	0	0	0	0	0	0	0	0	0	unmatched	MS/MS	unmatched	unmatched	unmatched	unmatched
ASSSPEPPAVAELSDSGQQEPEDGGPAPGEASQGSDSEGGAQGLASASR	ASSSPEPPAVAELSDSGQQEPEDGGPAPGEAS[79.9663]QGSDSEGGAQGLASASR	49	4	32S(79.9663)	Q9C0C9	UBE2O	(E3-independent) E2 ubiquitin-conjugating enzyme	1	1	0	0	0	1	0	0	0	0	0	0	27593318	31075290	0	0	0	0	0	0	0	0	0	0	27593318	31075290	0	0	0	0	0	0	0	0	0	0	MS/MS	MS/MS	unmatched	unmatched	unmatched	MS/MS
ASSSPEPPAVAELSDSGQQEPEDGGPAPGEASQGSDSEGGAQGLASASR	ASSSPEPPAVAELSDSGQQEPEDGGPAPGEAS[79.9663]QGS[79.9663]DSEGGAQGLASASR	49	4	32S(79.9663),35S(79.9663)	Q9C0C9	UBE2O	(E3-independent) E2 ubiquitin-conjugating enzyme	1	1	0	0	0	1	0	1	0	1	2	1	0	5.86433e+06	0	0	0	0	0	18887068	0	3.26382e+06	29386348	0	0	5.86433e+06	0	0	0	0	0	18887068	0	3.26382e+06	29386348	0	MS/MS	MS/MS	unmatched	unmatched	unmatched	MS/MS
ASSSPEPPAVAELSDSGQQEPEDGGPAPGEASQGSDSEGGAQGLASASR	ASSSPEPPAVAELSDSGQQEPEDGGPAPGEAS[79.9663]QGS[79.9663]DS[79.9663]EGGAQGLASASR	49	4	32S(79.9663),35S(79.9663),37S(79.9663)	Q9C0C9	UBE2O	(E3-independent) E2 ubiquitin-conjugating enzyme	0	0	0	0	0	0	1	2	0	0	0	0	0	0	0	0	0	0	6.45925e+06	0	0	0	0	0	0	0	0	0	0	0	0	0	0	0	0	0	unmatched	unmatched	unmatched	unmatched	unmatched	unmatched
ASSSPEPPAVAELSDSGQQEPEDGGPAPGEASQGSDSEGGAQGLASASR	ASSSPEPPAVAELS[79.9663]DSGQQEPEDGGPAPGEAS[79.9663]QGS[79.9663]DSEGGAQGLASASR	49	4	14S(79.9663),32S(79.9663),35S(79.9663)	Q9C0C9	UBE2O	(E3-independent) E2 ubiquitin-conjugating enzyme	0	0	0	0	0	0	0	1	0	0	0	0	0	0	0	0	0	0	0	5790497	0	0	0	0	0	0	0	0	0	0	0	0	0	0	0	0	unmatched	unmatched	unmatched	unmatched	unmatched	unmatched
ASSSPEPPAVAELSDSGQQEPEDGGPAPGEASQGSDSEGGAQGLASASR	ASSSPEPPAVAELS[79.9663]DS[79.9663]GQQEPEDGGPAPGEASQGSDSEGGAQGLASASR	49	4	14S(79.9663),16S(79.9663)	Q9C0C9	UBE2O	(E3-independent) E2 ubiquitin-conjugating enzyme	0	1	0	2	0	1	0	0	0	1	1	1	0	0	0	0	0	1.24139e+06	0	0	0	0	12785994	12151436	0	0	0	0	0	1.24139e+06	0	0	0	0	12785994	12151436	unmatched	MS/MS	unmatched	MS/MS	unmatched	MS/MS
ASSSPEPPAVAELSDSGQQEPEDGGPAPGEASQGSDSEGGAQGLASASR	ASSSPEPPAVAELS[79.9663]DS[79.9663]GQQEPEDGGPAPGEAS[79.9663]QGSDSEGGAQGLASASR	49	4	14S(79.9663),16S(79.9663),32S(79.9663)	Q9C0C9	UBE2O	(E3-independent) E2 ubiquitin-conjugating enzyme	0	0	0	0	0	0	2	1	1	0	0	0	0	0	0	0	0	0	5019224	0	5237863	0	0	0	0	0	0	0	0	0	5019224	0	5237863	0	0	0	unmatched	unmatched	unmatched	unmatched	unmatched	unmatched
ASSSSGTIVQEAYGK	ASSSS[79.9663]GTIVQEAYGK	15	2	5S(79.9663)	Q8WXH0	SYNE2	Nesprin-2	0	0	0	0	0	0	1	1	1	0	0	0	0	0	0	0	0	0	7009859	7220748	9035064	0	0	0	0	0	0	0	0	0	7009859	7220748	9035064	0	0	0	unmatched	unmatched	unmatched	unmatched	unmatched	unmatched
ASSVGVLSPQK	ASSVGVLS[79.9663]PQK	11	2	8S(79.9663)	Q9UGU5	HMGXB4	HMG domain-containing protein 4	1	1	1	0	0	0	0	1	1	0	0	0	20678396	25479152	27778834	0	0	0	0	9600357	10172538	0	0	0	20678396	25479152	27778834	0	0	0	0	9600357	10172538	0	0	0	MS/MS	MS/MS	MS/MS	unmatched	unmatched	unmatched
ASSASVPAVGASAEGTR	ASS[79.9663]ASVPAVGASAEGTR	17	2	3S(79.9663)	Q9BZ23	PANK2	Pantothenate kinase 2, mitochondrial	1	1	1	0	0	0	1	1	1	0	0	0	34294904	43807236	32671460	0	0	0	47246392	45502568	48640912	0	0	0	34294904	43807236	32671460	0	0	0	47246392	45502568	48640912	0	0	0	MS/MS	MS/MS	MS/MS	unmatched	unmatched	unmatched
ASSCETYEYPQR	ASS[79.9663]C[57.0215]ETYEYPQR	12	2	3S(79.9663),4C(57.0215)	Q9UQC2	GAB2	GRB2-associated-binding protein 2	1	1	1	0	0	0	1	1	1	0	0	0	26158334	25222686	24668772	0	0	0	20708644	21083100	22360688	0	0	0	26158334	25222686	24668772	0	0	0	20708644	21083100	22360688	0	0	0	MS/MS	MS/MS	MS/MS	unmatched	unmatched	unmatched
ASSDGEGTMSRPASVDGSPVSPSTNR	ASS[79.9663]DGEGTMSRPASVDGSPVS[79.9663]PSTNR	26	3	21S(79.9663),3S(79.9663)	P35568	IRS1	Insulin receptor substrate 1	1	1	1	0	0	1	1	0	1	0	1	1	22933914	28970360	33101476	0	0	82822224	9846420	0	9977543	0	124447944	145782032	22933914	28970360	33101476	0	0	82822224	9846420	0	9977543	0	124447944	145782032	MS/MS	MS/MS	MS/MS	unmatched	unmatched	MS/MS
ASSDGEGTMSRPASVDGSPVSPSTNR	ASS[79.9663]DGEGTM[15.9949]SRPASVDGSPVS[79.9663]PSTNR	26	3	21S(79.9663),3S(79.9663),9M(15.9949)	P35568	IRS1	Insulin receptor substrate 1	0	0	0	2	1	2	0	0	0	2	1	1	0	0	0	83424384	36657096	33954260	0	0	0	133074960	125525872	43804812	0	0	0	83424384	36657096	33954260	0	0	0	133074960	125525872	43804812	unmatched	unmatched	unmatched	MS/MS	MS/MS	MS/MS
ASSDGEGTMSRPASVDGSPVSPSTNR	ASS[79.9663]DGEGT[79.9663]M[15.9949]SRPASVDGSPVSPSTNR	26	3	3S(79.9663),8T(79.9663),9M(15.9949)	P35568	IRS1	Insulin receptor substrate 1	0	0	0	1	0	0	0	0	0	0	0	0	0	0	0	6733131	0	0	0	0	0	0	0	0	0	0	0	0	0	0	0	0	0	0	0	0	unmatched	unmatched	unmatched	MS/MS	unmatched	unmatched
ASSESQIFELNK	ASS[79.9663]ESQIFELNK	12	2	3S(79.9663)	Q9BV36	MLPH	Melanophilin	1	1	1	1	1	1	1	1	1	0	0	0	26086006	26411532	31309922	20850804	23072766	22350448	21096298	20850800	21985324	0	0	0	26086006	26411532	31309922	20850804	23072766	22350448	21096298	20850800	21985324	0	0	0	MS/MS	MS/MS	MS/MS	MS/MS	MS/MS	MS/MS
ASSLEDLVLK	ASS[79.9663]LEDLVLK	10	2	3S(79.9663)	Q15477	SKIV2L	Helicase SKI2W	2	2	2	2	1	1	2	2	2	1	1	1	221784592	209069024	249973888	254972352	289097856	232648176	185210080	205873552	190063232	125549176	39998204	151048112	221784592	209069024	249973888	254972352	289097856	232648176	185210080	205873552	190063232	125549176	39998204	151048112	MS/MS	MS/MS	MS/MS	MS/MS	MS/MS	MS/MS
ASSLGEIDESSELR	ASS[79.9663]LGEIDESSELR	14	2	3S(79.9663)	Q16513	PKN2	Serine/threonine-protein kinase N2	2	1	2	1	0	1	1	1	1	1	1	1	316442528	323959808	327576768	298776768	0	316425824	230450112	273771552	247954464	141495616	167450016	213751456	316442528	323959808	327576768	298776768	0	316425824	230450112	273771552	247954464	141495616	167450016	213751456	MS/MS	MS/MS	MS/MS	MS/MS	unmatched	MS/MS
ASSLNFLNK	ASS[79.9663]LNFLNK	9	2	3S(79.9663)	Q9H0B6	KLC2	Kinesin light chain 2	1	1	1	1	1	1	2	2	2	0	0	0	55798408	75594856	70924408	162370208	165158528	126167768	64083556	79102936	101778368	0	0	0	55798408	75594856	70924408	162370208	165158528	126167768	64083556	79102936	101778368	0	0	0	MS/MS	MS/MS	MS/MS	MS/MS	MS/MS	MS/MS
ASSPAESSPEDSGYMR	ASS[79.9663]PAESSPEDSGYM[15.9949]R	16	2	15M(15.9949),3S(79.9663)	Q9Y4H2	IRS2	Insulin receptor substrate 2	0	0	0	0	0	0	1	0	0	0	0	0	0	0	0	0	0	0	0	0	0	0	0	0	0	0	0	0	0	0	0	0	0	0	0	0	unmatched	unmatched	unmatched	unmatched	unmatched	unmatched
ASSPGYIDSPTYSR	ASS[79.9663]PGYIDSPTYSR	14	2	3S(79.9663)	O94929	ABLIM3	Actin-binding LIM protein 3	1	1	1	1	1	0	1	1	1	1	1	1	114396472	132436272	95854496	61903032	115326392	0	135833280	128060208	138369168	59630796	59734416	69458944	114396472	132436272	95854496	61903032	115326392	0	135833280	128060208	138369168	59630796	59734416	69458944	MS/MS	MS/MS	MS/MS	MS/MS	MS/MS	unmatched
ASSPGYIDSPTYSR	ASS[79.9663]PGYIDS[79.9663]PTYSR	14	2	3S(79.9663),9S(79.9663)	O94929	ABLIM3	Actin-binding LIM protein 3	0	0	0	0	0	0	0	0	1	0	0	0	0	0	0	0	0	0	0	0	35325500	0	0	0	0	0	0	0	0	0	0	0	0	0	0	0	unmatched	unmatched	unmatched	unmatched	unmatched	unmatched
ASSPQPSPPEEILEPPK	ASS[79.9663]PQPS[79.9663]PPEEILEPPK	17	3	3S(79.9663),7S(79.9663)	A1A5D9	BICDL2	BICD family-like cargo adapter 2	0	0	0	0	0	0	1	0	0	0	0	0	0	0	0	0	0	0	3743768	0	0	0	0	0	0	0	0	0	0	0	0	0	0	0	0	0	unmatched	unmatched	unmatched	unmatched	unmatched	unmatched
ASSPSPLTIGTPESQR	ASS[79.9663]PS[79.9663]PLTIGTPESQR	16	3	3S(79.9663),5S(79.9663)	Q9NPI6	DCP1A	mRNA-decapping enzyme 1A	0	0	0	0	0	0	1	1	0	0	0	0	0	0	0	0	0	0	2.53357e+06	2.86056e+06	0	0	0	0	0	0	0	0	0	0	2.53357e+06	2.86056e+06	0	0	0	0	unmatched	unmatched	unmatched	unmatched	unmatched	unmatched
ASSRVSGSFPEDSSK	ASS[79.9663]RVSGSFPEDSSK	15	3	3S(79.9663)	O15400	STX7	Syntaxin-7	1	1	1	0	0	0	0	0	0	0	0	0	7.46148e+06	7708826	9502024	0	0	0	0	0	0	0	0	0	7.46148e+06	7708826	9502024	0	0	0	0	0	0	0	0	0	MS/MS	MS/MS	MS/MS	unmatched	unmatched	unmatched
ASSSPEPPAVAELSDSGQQEPEDGGPAPGEASQGSDSEGGAQGLASASR	ASS[79.9663]SPEPPAVAELSDSGQQEPEDGGPAPGEASQGS[79.9663]DSEGGAQGLASASR	49	4	35S(79.9663),3S(79.9663)	Q9C0C9	UBE2O	(E3-independent) E2 ubiquitin-conjugating enzyme	1	1	0	0	0	0	0	0	0	0	0	0	56365800	54601900	0	0	0	0	0	0	0	0	0	0	56365800	54601900	0	0	0	0	0	0	0	0	0	0	MS/MS	MS/MS	unmatched	unmatched	unmatched	unmatched
ASSSSGTIVQEAYGK	ASS[79.9663]SSGTIVQEAYGK	15	2	3S(79.9663)	Q8WXH0	SYNE2	Nesprin-2	0	0	0	1	0	0	0	0	0	0	0	0	0	0	0	7.45657e+06	0	0	0	0	0	0	0	0	0	0	0	0	0	0	0	0	0	0	0	0	unmatched	unmatched	unmatched	MS/MS	unmatched	unmatched
ASSSPEPPAVAELSDSGQQEPEDGGPAPGEASQGSDSEGGAQGLASASR	ASS[79.9663]S[79.9663]PEPPAVAELSDSGQQEPEDGGPAPGEAS[79.9663]QGSDSEGGAQGLASASR	49	4	32S(79.9663),3S(79.9663),4S(79.9663)	Q9C0C9	UBE2O	(E3-independent) E2 ubiquitin-conjugating enzyme	0	0	0	0	0	0	1	0	0	0	0	0	0	0	0	0	0	0	41834792	0	0	0	0	0	0	0	0	0	0	0	0	0	0	0	0	0	unmatched	unmatched	unmatched	unmatched	unmatched	unmatched
ASSTPSSETQEEFVDDFR	ASS[79.9663]TPSSETQEEFVDDFR	18	2	3S(79.9663)	P30622	CLIP1	CAP-Gly domain-containing linker protein 1	1	0	0	0	0	0	0	0	0	0	0	0	5136202	0	0	0	0	0	0	0	0	0	0	0	0	0	0	0	0	0	0	0	0	0	0	0	MS/MS	unmatched	unmatched	unmatched	unmatched	unmatched
ASSTPSSETQEEFVDDFR	ASS[79.9663]TPSSET[79.9663]QEEFVDDFR	18	3	3S(79.9663),9T(79.9663)	P30622	CLIP1	CAP-Gly domain-containing linker protein 1	0	0	0	0	0	0	1	0	0	0	0	0	0	0	0	0	0	0	5307576	0	0	0	0	0	0	0	0	0	0	0	0	0	0	0	0	0	unmatched	unmatched	unmatched	unmatched	unmatched	unmatched
ASSTPSSETQEEFVDDFR	ASS[79.9663]TPSS[79.9663]ETQEEFVDDFR	18	2	3S(79.9663),7S(79.9663)	P30622	CLIP1	CAP-Gly domain-containing linker protein 1	0	0	0	1	0	0	0	0	0	0	0	0	0	0	0	14223258	0	0	0	0	0	0	0	0	0	0	0	0	0	0	0	0	0	0	0	0	unmatched	unmatched	unmatched	MS/MS	unmatched	unmatched
ASSTPSSETQEEFVDDFR	ASS[79.9663]TPS[79.9663]SETQEEFVDDFR	18	2,3	3S(79.9663),6S(79.9663)	P30622	CLIP1	CAP-Gly domain-containing linker protein 1	0	0	0	0	1	0	0	0	1	0	0	0	0	0	0	0	15104305	0	0	0	8109190	0	0	0	0	0	0	0	0	0	0	0	0	0	0	0	unmatched	unmatched	unmatched	unmatched	MS/MS	unmatched
ASSTPSSETQEEFVDDFR	ASS[79.9663]T[79.9663]PSSETQEEFVDDFR	18	3	3S(79.9663),4T(79.9663)	P30622	CLIP1	CAP-Gly domain-containing linker protein 1	1	0	1	0	0	0	0	1	0	1	0	1	9696764	0	6.71427e+06	0	0	0	0	6581294	0	37015724	0	47083808	9696764	0	6.71427e+06	0	0	0	0	6581294	0	37015724	0	47083808	MS/MS	unmatched	MS/MS	unmatched	unmatched	unmatched
ASTAPGAEASPSPCITER	ASTAPGAEASPS[79.9663]PC[57.0215]ITER	18	2	12S(79.9663),14C(57.0215)	Q66PJ3	ARL6IP4	ADP-ribosylation factor-like protein 6-interacting protein 4	0	1	0	0	0	0	0	0	1	0	0	0	0	4753275	0	0	0	0	0	0	0	0	0	0	0	0	0	0	0	0	0	0	0	0	0	0	unmatched	MS/MS	unmatched	unmatched	unmatched	unmatched
ASTAPGAEASPSPCITER	ASTAPGAEAS[79.9663]PSPC[57.0215]ITER	18	2	10S(79.9663),14C(57.0215)	Q66PJ3	ARL6IP4	ADP-ribosylation factor-like protein 6-interacting protein 4	1	0	2	0	0	0	0	0	0	0	0	0	10787970	0	12493510	0	0	0	0	0	0	0	0	0	10787970	0	12493510	0	0	0	0	0	0	0	0	0	MS/MS	unmatched	MS/MS	unmatched	unmatched	unmatched
ASTSDYQVISDRQTPKK	ASTSDYQVIS[79.9663]DRQTPKK	17	3	10S(79.9663)	Q8NFH5	NUP35	Nucleoporin NUP35	0	0	1	0	0	0	0	0	0	0	0	0	0	0	7.49682e+06	0	0	0	0	0	0	0	0	0	0	0	0	0	0	0	0	0	0	0	0	0	unmatched	unmatched	MS/MS	unmatched	unmatched	unmatched
ASTPDWVSEGPQPGLR	AST[79.9663]PDWVSEGPQPGLR	16	2,3	3T(79.9663)	Q8IVT2	MISP	Mitotic interactor and substrate of PLK1	1	1	2	0	0	0	1	1	0	0	0	0	17624628	18879048	68742632	0	0	0	5452450	6.39383e+06	0	0	0	0	20198964	21636612	26462962	0	0	0	6248861	7.32774e+06	0	0	0	0	MS/MS	MS/MS	MS/MS	unmatched	unmatched	unmatched
ASVALTPTAPSRTGSVQTPPDLESSEEVDAAEGAPEVVGPK	ASVALTPT[79.9663]APS[79.9663]RT[79.9663]GSVQTPPDLESSEEVDAAEGAPEVVGPK	41	4	11S(79.9663),13T(79.9663),8T(79.9663)	P28290	ITPRID2	Protein ITPRID2	2	1	1	0	0	0	0	0	0	0	0	0	0	0	903941	0	0	0	0	0	0	0	0	0	0	0	0	0	0	0	0	0	0	0	0	0	MS/MS	MS/MS	MS/MS	unmatched	unmatched	unmatched
ASVALTPTAPSR	ASVALT[79.9663]PTAPS[79.9663]R	12	2	11S(79.9663),6T(79.9663)	P28290	ITPRID2	Protein ITPRID2	0	0	0	1	1	1	0	1	0	0	0	0	0	0	0	58960976	64174532	69557776	0	32313314	0	0	0	0	0	0	0	58960976	64174532	69557776	0	32313314	0	0	0	0	unmatched	unmatched	unmatched	MS/MS	MS/MS	MS/MS
ASVALTPTAPSRTGSVQTPPDLESSEEVDAAEGAPEVVGPK	ASVALT[79.9663]PT[79.9663]APS[79.9663]RTGSVQTPPDLESSEEVDAAEGAPEVVGPK	41	4	11S(79.9663),6T(79.9663),8T(79.9663)	P28290	ITPRID2	Protein ITPRID2	0	1	0	0	0	0	0	0	0	0	0	0	0	1.99661e+06	0	0	0	0	0	0	0	0	0	0	0	0	0	0	0	0	0	0	0	0	0	0	unmatched	MS/MS	unmatched	unmatched	unmatched	unmatched
ASVASEVSTTSSTSKPPTGR	ASVASEVS[79.9663]T[79.9663]TSSTSKPPTGR	20	3	8S(79.9663),9T(79.9663)	Q5SW79	CEP170	Centrosomal protein of 170 kDa	0	0	0	0	0	0	1	0	0	0	0	0	0	0	0	0	0	0	0	0	0	0	0	0	0	0	0	0	0	0	0	0	0	0	0	0	unmatched	unmatched	unmatched	unmatched	unmatched	unmatched
ASVDAPPQVNVEVFCNTSMEASPK	ASVDAPPQVNVEVFC[57.0215]NT[79.9663]SM[15.9949]EAS[79.9663]PK	24	3	15C(57.0215),17T(79.9663),19M(15.9949),22S(79.9663)	Q8IWC1	MAP7D3	MAP7 domain-containing protein 3	0	0	0	1	0	0	0	0	0	0	0	0	0	0	0	12000369	0	0	0	0	0	0	0	0	0	0	0	0	0	0	0	0	0	0	0	0	unmatched	unmatched	unmatched	MS/MS	unmatched	unmatched
ASVLDTSMSAGSGSPSK	ASVLDTSMSAGSGS[79.9663]PSK	17	2	14S(79.9663)	Q9UPQ0	LIMCH1	LIM and calponin homology domains-containing protein 1	0	0	0	0	1	1	0	0	0	0	0	0	0	0	0	0	39019844	21922240	0	0	0	0	0	0	0	0	0	0	39019844	21922240	0	0	0	0	0	0	unmatched	unmatched	unmatched	unmatched	MS/MS	MS/MS
ASVLDTSMSAGSGSPSK	ASVLDTSMSAGS[79.9663]GSPSK	17	2	12S(79.9663)	Q9UPQ0	LIMCH1	LIM and calponin homology domains-containing protein 1	0	0	0	0	0	1	0	0	0	0	0	0	0	0	0	0	0	16936108	0	0	0	0	0	0	0	0	0	0	0	0	0	0	0	0	0	0	unmatched	unmatched	unmatched	unmatched	unmatched	MS/MS
ASVSPMDEPVPDSESPIEK	ASVSPMDEPVPDSES[79.9663]PIEK	19	2	15S(79.9663)	P46821	MAP1B	Microtubule-associated protein 1B	1	1	1	1	1	0	1	1	1	1	1	2	110782024	142852208	139047648	5409091	299916832	0	72983584	69982624	77335112	73152424	67648256	74846872	110782024	142852208	139047648	5409091	299916832	0	72983584	69982624	77335112	73152424	67648256	74846872	MS/MS	MS/MS	MS/MS	MS/MS	MS/MS	unmatched
ASVSPMDEPVPDSESPIEK	ASVSPMDEPVPDS[79.9663]ESPIEK	19	2	13S(79.9663)	P46821	MAP1B	Microtubule-associated protein 1B	0	0	0	0	0	1	0	0	0	0	0	0	0	0	0	0	0	218728128	0	0	0	0	0	0	0	0	0	0	0	0	0	0	0	0	0	0	unmatched	unmatched	unmatched	unmatched	unmatched	MS/MS
ASVSPMDEPVPDSESPIEK	ASVSPMDEPVPDS[79.9663]ES[79.9663]PIEK	19	2	13S(79.9663),15S(79.9663)	P46821	MAP1B	Microtubule-associated protein 1B	0	0	0	0	0	0	0	1	0	0	0	0	0	0	0	0	0	0	0	1.49549e+06	0	0	0	0	0	0	0	0	0	0	0	0	0	0	0	0	unmatched	unmatched	unmatched	unmatched	unmatched	unmatched
ASVSPMDEPVPDSESPIEK	ASVSPM[15.9949]DEPVPDSES[79.9663]PIEK	19	2	15S(79.9663),6M(15.9949)	P46821	MAP1B	Microtubule-associated protein 1B	2	2	2	1	2	2	2	2	2	0	0	0	27592930	33501598	22623032	183840400	53124704	55500948	63910808	59277284	51024644	0	0	0	27592930	33501598	22623032	183840400	53124704	55500948	63910808	59277284	51024644	0	0	0	MS/MS	MS/MS	MS/MS	MS/MS	MS/MS	MS/MS
ASVSPMDEPVPDSESPIEK	ASVSPM[15.9949]DEPVPDS[79.9663]ESPIEK	19	2	13S(79.9663),6M(15.9949)	P46821	MAP1B	Microtubule-associated protein 1B	0	0	0	0	0	0	0	0	0	1	1	1	0	0	0	0	0	0	0	0	0	19392954	20989216	20363142	0	0	0	0	0	0	0	0	0	19392954	20989216	20363142	unmatched	unmatched	unmatched	unmatched	unmatched	unmatched
ASVSPMDEPVPDSESPIEK	ASVS[79.9663]PMDEPVPDSESPIEK	19	2,3	4S(79.9663)	P46821	MAP1B	Microtubule-associated protein 1B	1	2	2	0	1	1	2	2	2	0	0	0	48649464	110782872	125783120	0	135784464	118466592	75364592	66596040	84623296	0	0	0	63115876	61367168	69504664	0	132075856	115230976	41717728	37027048	47035076	0	0	0	MS/MS	MS/MS	MS/MS	unmatched	MS/MS	MS/MS
ASVSPMDEPVPDSESPIEK	ASVS[79.9663]PMDEPVPDSES[79.9663]PIEK	19	2,3	15S(79.9663),4S(79.9663)	P46821	MAP1B	Microtubule-associated protein 1B	2	2	2	0	1	0	2	2	2	0	2	0	153339680	103632208	205975040	0	357953216	0	253787360	186571328	242086624	0	502850240	0	83653920	56345876	112279376	0	358212192	0	138587536	101994544	132285400	0	272668032	0	MS/MS	MS/MS	MS/MS	unmatched	MS/MS	unmatched
ASVSPMDEPVPDSESPIEK	ASVS[79.9663]PMDEPVPDS[79.9663]ESPIEK	19	3	13S(79.9663),4S(79.9663)	P46821	MAP1B	Microtubule-associated protein 1B	0	0	0	0	0	1	0	0	0	1	0	1	0	0	0	0	0	350313536	0	0	0	226299936	0	264283360	0	0	0	0	0	350313536	0	0	0	226299936	0	264283360	unmatched	unmatched	unmatched	unmatched	unmatched	MS/MS
ASVSPMDEPVPDSESPIEK	ASVS[79.9663]PM[15.9949]DEPVPDSESPIEK	19	2,3	4S(79.9663),6M(15.9949)	P46821	MAP1B	Microtubule-associated protein 1B	0	1	1	0	0	0	2	2	2	0	1	0	0	66278676	49461520	0	0	0	216215344	183782144	185290272	0	28737730	0	0	66278676	49461520	0	0	0	133881760	111512328	112520424	0	28737730	0	unmatched	MS/MS	MS/MS	unmatched	unmatched	unmatched
ASVSPMDEPVPDSESPIEK	ASVS[79.9663]PM[15.9949]DEPVPDSES[79.9663]PIEK	19	2,3	15S(79.9663),4S(79.9663),6M(15.9949)	P46821	MAP1B	Microtubule-associated protein 1B	2	1	2	3	2	3	3	3	4	1	1	1	132616480	79245584	64048264	1197678210	144938096	339664448	272405568	329325472	330252160	114988368	162386064	198769904	76307136	79227152	36598160	689041090	144904384	184544192	155443584	189784336	190294816	114961624	218129232	198723664	MS/MS	MS/MS	MS/MS	MS/MS	MS/MS	MS/MS
ASVSPMDEPVPDSESPIEK	ASVS[79.9663]PM[15.9949]DEPVPDS[79.9663]ESPIEK	19	3	13S(79.9663),4S(79.9663),6M(15.9949)	P46821	MAP1B	Microtubule-associated protein 1B	0	0	0	0	0	0	1	0	0	0	0	0	0	0	0	0	0	0	0	0	0	0	0	0	0	0	0	0	0	0	0	0	0	0	0	0	unmatched	unmatched	unmatched	unmatched	unmatched	unmatched
ASVVDPSTESSPAPQEGSEQPASPASPLSSR	ASVVDPSTESSPAPQEGSEQPASPAS[79.9663]PLSSR	31	3	26S(79.9663)	Q66K14	TBC1D9B	TBC1 domain family member 9B	2	1	2	2	2	1	1	2	0	0	0	0	50632828	41006448	50512700	17436368	34714292	31389264	8109324	7783127	0	0	0	0	50632828	41006448	50512700	17436368	34714292	31389264	8109324	7783127	0	0	0	0	MS/MS	MS/MS	MS/MS	MS/MS	MS/MS	MS/MS
ASVVDPSTESSPAPQEGSEQPASPASPLSSR	ASVVDPSTESSPAPQEGSEQPAS[79.9663]PAS[79.9663]PLSSR	31	3	23S(79.9663),26S(79.9663)	Q66K14	TBC1D9B	TBC1 domain family member 9B	1	1	1	1	1	2	0	1	1	2	2	2	30338402	28452764	33757288	65348252	65758300	84714456	0	28016016	31410124	104693592	102326488	76658336	30338402	28452764	33757288	65348252	65758300	84714456	0	28016016	31410124	104693592	102326488	76658336	MS/MS	MS/MS	MS/MS	MS/MS	MS/MS	MS/MS
ASVVDPSTESSPAPQEGSEQPASPASPLSSR	ASVVDPSTESS[79.9663]PAPQEGSEQPASPAS[79.9663]PLSSR	31	3	11S(79.9663),26S(79.9663)	Q66K14	TBC1D9B	TBC1 domain family member 9B	1	0	0	0	0	0	0	0	0	0	0	0	2.11498e+06	0	0	0	0	0	0	0	0	0	0	0	0	0	0	0	0	0	0	0	0	0	0	0	MS/MS	unmatched	unmatched	unmatched	unmatched	unmatched
ASVVDPSTESSPAPQEGSEQPASPASPLSSR	ASVVDPSTES[79.9663]SPAPQEGSEQPASPAS[79.9663]PLSSR	31	3	10S(79.9663),26S(79.9663)	Q66K14	TBC1D9B	TBC1 domain family member 9B	0	0	0	0	0	0	0	1	1	0	0	0	0	0	0	0	0	0	0	2179255	0	0	0	0	0	0	0	0	0	0	0	0	0	0	0	0	unmatched	unmatched	unmatched	unmatched	unmatched	unmatched
ASYTPSPARSTHLK	ASY[79.9663]T[79.9663]PS[79.9663]PARSTHLK	14	3	3Y(79.9663),4T(79.9663),6S(79.9663)	Q96DF8	ESS2	Splicing factor ESS-2 homolog	1	0	0	0	0	0	0	0	0	0	0	0	12128031	0	0	0	0	0	0	0	0	0	0	0	0	0	0	0	0	0	0	0	0	0	0	0	MS/MS	unmatched	unmatched	unmatched	unmatched	unmatched
ASAELIEEEVAK	AS[79.9663]AELIEEEVAK	12	2	2S(79.9663)	P12081	HARS1	Histidine--tRNA ligase, cytoplasmic	1	1	1	1	1	0	0	1	1	0	0	0	4.73586e+06	6940230	7.09231e+06	3.7619e+06	7971420	0	0	3.94021e+06	3.99078e+06	0	0	0	4.73586e+06	6940230	7.09231e+06	3.7619e+06	7971420	0	0	3.94021e+06	3.99078e+06	0	0	0	MS/MS	MS/MS	MS/MS	MS/MS	MS/MS	unmatched
ASDLEDEESAAR	AS[79.9663]DLEDEESAAR	12	2	2S(79.9663)	Q86VM9	ZC3H18	Zinc finger CCCH domain-containing protein 18	0	0	0	1	1	0	0	0	1	0	0	0	0	0	0	16671660	7811902	0	0	0	4.65228e+06	0	0	0	0	0	0	16671660	7811902	0	0	0	4.65228e+06	0	0	0	unmatched	unmatched	unmatched	MS/MS	MS/MS	unmatched
ASDPGLPAEEPK	AS[79.9663]DPGLPAEEPK	12	2	2S(79.9663)	P27708	CAD	CAD protein	1	1	2	2	1	2	1	1	2	1	1	1	254485296	271109536	217070736	332877248	390452672	330877344	659155460	653419780	772591170	89682104	58836280	86914544	254485296	271109536	217070736	332877248	390452672	330877344	659155460	653419780	772591170	89682104	58836280	86914544	MS/MS	MS/MS	MS/MS	MS/MS	MS/MS	MS/MS
ASDSEEPEEKQETENEEASVIETNSTVPGADSIPDPELSGESLTAE	AS[79.9663]DSEEPEEKQETENEEASVIETNSTVPGADSIPDPELSGESLTAE	46	4	2S(79.9663)	Q9C0E8	LNPK	Endoplasmic reticulum junction formation protein lunapark	0	0	1	0	0	0	0	0	0	0	0	0	0	0	6068594	0	0	0	0	0	0	0	0	0	0	0	0	0	0	0	0	0	0	0	0	0	unmatched	unmatched	MS/MS	unmatched	unmatched	unmatched
ASEGERELCRETEELSAK	AS[79.9663]EGERELC[57.0215]RET[79.9663]EELSAK	18	2	12T(79.9663),2S(79.9663),9C(57.0215)	Q9H0E9	BRD8	Bromodomain-containing protein 8	0	0	1	0	0	0	0	0	0	0	0	0	0	0	5.05668e+06	0	0	0	0	0	0	0	0	0	0	0	0	0	0	0	0	0	0	0	0	0	unmatched	unmatched	MS/MS	unmatched	unmatched	unmatched
ASESDTEEFYDAPEDVHLGGGYPVGSPGK	AS[79.9663]ES[79.9663]DTEEFYDAPEDVHLGGGYPVGS[79.9663]PGK	29	3	26S(79.9663),2S(79.9663),4S(79.9663)	Q5JSH3	WDR44	WD repeat-containing protein 44	0	0	0	0	0	0	0	0	1	0	0	0	0	0	0	0	0	0	0	0	4.46239e+06	0	0	0	0	0	0	0	0	0	0	0	0	0	0	0	unmatched	unmatched	unmatched	unmatched	unmatched	unmatched
ASESSSEEKDDYEIFVK	AS[79.9663]ES[79.9663]SSEEKDDYEIFVK	17	2	2S(79.9663),4S(79.9663)	P18583	SON	Protein SON	1	1	0	0	0	0	0	0	0	1	1	0	4527547	4293605	0	0	0	0	0	0	0	31139496	17032786	0	4527547	4293605	0	0	0	0	0	0	0	31139496	17032786	0	MS/MS	MS/MS	unmatched	unmatched	unmatched	unmatched
ASGDYDNDCTNPITPLCTQPDQVIK	AS[79.9663]GDYDNDC[57.0215]TNPITPLC[57.0215]TQPDQVIK	25	3	17C(57.0215),2S(79.9663),9C(57.0215)	Q8TAF3	WDR48	WD repeat-containing protein 48	0	1	1	0	1	1	0	0	0	0	0	0	0	16519900	14315652	0	37261804	23180406	0	0	0	0	0	0	0	16519900	14315652	0	37261804	23180406	0	0	0	0	0	0	unmatched	MS/MS	MS/MS	unmatched	MS/MS	MS/MS
ASGQAFELILSPR	AS[79.9663]GQAFELILS[79.9663]PR	13	2,3	11S(79.9663),2S(79.9663)	P16949	STMN1	Stathmin	1	1	1	1	1	1	0	1	0	2	2	1	11717439	10111108	0	16795886	30281212	23698864	0	11918561	0	263658944	75636160	321680608	11717439	10111108	0	16795886	30281212	23698864	0	11918561	0	263658944	42568108	321680608	MS/MS	MS/MS	MS/MS	MS/MS	MS/MS	MS/MS
ASGVAVSDGVIK	AS[79.9663]GVAVSDGVIK	12	2	2S(79.9663)	P23528	CFL1	Cofilin-1	1	1	1	1	1	1	1	1	1	0	0	0	35325520	60892324	41002944	49872132	54629508	57845768	31743242	35148056	60404292	0	0	0	35325520	60892324	41002944	49872132	54629508	57845768	31743242	35148056	60404292	0	0	0	MS/MS	MS/MS	MS/MS	MS/MS	MS/MS	MS/MS
ASINSLLSDKR	AS[79.9663]INS[79.9663]LLSDKR	11	2	2S(79.9663),5S(79.9663)	Q04656	ATP7A	Copper-transporting ATPase 1	1	0	1	0	0	0	0	0	0	0	0	0	33516252	0	36419036	0	0	0	0	0	0	0	0	0	33516252	0	36419036	0	0	0	0	0	0	0	0	0	MS/MS	unmatched	MS/MS	unmatched	unmatched	unmatched
ASINSLLSDKR	AS[79.9663]INS[79.9663]LLS[79.9663]DKR	11	2	2S(79.9663),5S(79.9663),8S(79.9663)	Q04656	ATP7A	Copper-transporting ATPase 1	1	1	2	0	0	0	1	1	1	0	0	0	69570120	54909696	56154600	0	0	0	59249672	57507400	52956180	0	0	0	69570120	54909696	56154600	0	0	0	59249672	57507400	52956180	0	0	0	MS/MS	MS/MS	MS/MS	unmatched	unmatched	unmatched
ASISYFK	AS[79.9663]ISYFK	7	2	2S(79.9663)	Q9H4L7	SMARCAD1	SWI/SNF-related matrix-associated actin-dependent regulator of chromatin subfamily A containing DEAD/H box 1	0	0	0	0	0	0	1	1	0	0	0	0	0	0	0	0	0	0	5121398	4.76669e+06	0	0	0	0	0	0	0	0	0	0	5121398	4.76669e+06	0	0	0	0	unmatched	unmatched	unmatched	unmatched	unmatched	unmatched
ASISLTDDEVDDEEETIEEEEANEGVVDHQTELSNLAK	AS[79.9663]IS[79.9663]LTDDEVDDEEETIEEEEANEGVVDHQTELSNLAK	38	4	2S(79.9663),4S(79.9663)	Q96L91	EP400	E1A-binding protein p400	0	0	0	0	0	0	1	1	1	0	0	0	0	0	0	0	0	0	0	3245396	1.71087e+06	0	0	0	0	0	0	0	0	0	0	3245396	1.71087e+06	0	0	0	unmatched	unmatched	unmatched	unmatched	unmatched	unmatched
ASLASLDSNPSTNEK	AS[79.9663]LASLDSNPSTNEK	15	2	2S(79.9663)	Q96BY6	DOCK10	Dedicator of cytokinesis protein 10	0	0	0	0	0	0	0	1	0	0	0	0	0	0	0	0	0	0	0	5.09117e+06	0	0	0	0	0	0	0	0	0	0	0	0	0	0	0	0	unmatched	unmatched	unmatched	unmatched	unmatched	unmatched
ASLASLDSNPSTNEK	AS[79.9663]LAS[79.9663]LDSNPSTNEK	15	2	2S(79.9663),5S(79.9663)	Q96BY6	DOCK10	Dedicator of cytokinesis protein 10	0	0	0	1	0	0	0	0	0	0	0	0	0	0	0	20997352	0	0	0	0	0	0	0	0	0	0	0	0	0	0	0	0	0	0	0	0	unmatched	unmatched	unmatched	MS/MS	unmatched	unmatched
ASLEAAIADAEQR	AS[79.9663]LEAAIADAEQR	13	2,3	2S(79.9663)	P05787	KRT8	Keratin, type II cytoskeletal 8	2	2	2	2	2	3	2	2	2	1	1	1	55421120	46100196	62943568	79171288	55984172	23019080	65661404	85529904	56935760	31840614	0	35466668	41169056	46100196	50415740	65803080	47035816	23019080	54244268	70292664	56935760	31840614	0	35466668	MS/MS	MS/MS	MS/MS	MS/MS	MS/MS	MS/MS
ASLEDAPVDDLTR	AS[79.9663]LEDAPVDDLTR	13	2	2S(79.9663)	Q7Z2W4	ZC3HAV1	Zinc finger CCCH-type antiviral protein 1	0	1	1	0	0	0	2	1	1	0	0	0	0	152618352	163028976	0	0	0	282955744	286791584	268967712	0	0	0	0	152618352	163028976	0	0	0	282955744	286791584	268967712	0	0	0	unmatched	MS/MS	MS/MS	unmatched	unmatched	unmatched
ASLEDAPVDDLTRK	AS[79.9663]LEDAPVDDLTRK	14	3	2S(79.9663)	Q7Z2W4	ZC3HAV1	Zinc finger CCCH-type antiviral protein 1	1	1	1	0	0	0	0	0	0	0	0	0	8.17158e+06	12002610	9821825	0	0	0	0	0	0	0	0	0	8.17158e+06	12002610	9821825	0	0	0	0	0	0	0	0	0	MS/MS	MS/MS	MS/MS	unmatched	unmatched	unmatched
ASLEEPPDGPSAGQATGPGEGR	AS[79.9663]LEEPPDGPSAGQATGPGEGR	22	3	2S(79.9663)	Q9BVG9	PTDSS2	Phosphatidylserine synthase 2	1	1	0	1	0	0	0	1	1	0	0	0	23971078	32037390	0	16441140	0	0	0	28093398	29034748	0	0	0	23971078	32037390	0	16441140	0	0	0	28093398	29034748	0	0	0	MS/MS	MS/MS	unmatched	MS/MS	unmatched	unmatched
ASLGSLEGEAEAEASSPK	AS[79.9663]LGSLEGEAEAEASSPK	18	2,3	2S(79.9663)	Q09666	AHNAK	Neuroblast differentiation-associated protein AHNAK	1	2	2	1	2	2	2	2	1	1	0	0	12051591	12611707	132549424	14820554	187221392	28754216	12281956	13188598	10614085	30584358	0	0	16174060	16925774	21683918	19890198	251263904	18090178	16483225	17700000	14244828	16667605	0	0	MS/MS	MS/MS	MS/MS	MS/MS	MS/MS	MS/MS
ASLGSLEGEAEAEASSPK	AS[79.9663]LGSLEGEAEAEASS[79.9663]PK	18	2,3	16S(79.9663),2S(79.9663)	Q09666	AHNAK	Neuroblast differentiation-associated protein AHNAK	1	1	2	3	1	4	1	1	1	0	0	1	171454096	4937420	25887536	667631420	78276512	1324941700	27348418	0	0	0	0	21037538	565598080	16287714	18748530	427405216	72703360	168776576	25401258	0	0	0	0	69399280	MS/MS	MS/MS	MS/MS	MS/MS	MS/MS	MS/MS
ASLGSLEGEAEAEASSPK	AS[79.9663]LGS[79.9663]LEGEAEAEASSPK	18	2,3	2S(79.9663),5S(79.9663)	Q09666	AHNAK	Neuroblast differentiation-associated protein AHNAK	4	3	4	11	10	9	5	7	4	3	5	4	317126464	352449056	234836304	1226666240	1296548220	1023709120	495217856	607992450	543076100	502251328	348423296	492017696	228618592	264692896	179413968	438356384	953536000	750923580	367368448	446629568	402360160	383952672	272589472	375888384	MS/MS	MS/MS	MS/MS	MS/MS	MS/MS	MS/MS
ASLGSLEGEAEAEASSPK	AS[79.9663]LGS[79.9663]LEGEAEAEASS[79.9663]PK	18	2,3	16S(79.9663),2S(79.9663),5S(79.9663)	Q09666	AHNAK	Neuroblast differentiation-associated protein AHNAK	1	4	3	3	2	2	3	3	3	1	0	2	55817296	83795976	78321336	233868608	200987632	171770320	225240688	271515456	227541744	92050152	0	435666592	51981472	58079312	54690924	146288272	187175536	159966080	158201680	191963312	160050912	246905248	0	301987424	MS/MS	MS/MS	MS/MS	MS/MS	MS/MS	MS/MS
ASLGSLEGEAEAEASSPK	AS[79.9663]LGS[79.9663]LEGEAEAEAS[79.9663]SPK	18	2,3	15S(79.9663),2S(79.9663),5S(79.9663)	Q09666	AHNAK	Neuroblast differentiation-associated protein AHNAK	2	0	1	1	1	2	0	0	1	2	3	1	75648448	0	57572856	81985320	0	33588692	0	0	64450828	175595056	327294432	322253216	46099084	0	50677216	72165744	0	69212920	0	0	132807496	154563616	203538080	283656160	MS/MS	unmatched	MS/MS	MS/MS	MS/MS	MS/MS
ASLPAGLVGTPPESPSEPR	AS[79.9663]LPAGLVGTPPES[79.9663]PSEPR	19	3	14S(79.9663),2S(79.9663)	A6NDB9	PALM3	Paralemmin-3	0	0	0	0	0	0	1	0	1	0	0	0	0	0	0	0	0	0	5.89828e+06	0	0	0	0	0	0	0	0	0	0	0	0	0	0	0	0	0	unmatched	unmatched	unmatched	unmatched	unmatched	unmatched
ASLSDIGFGK	AS[79.9663]LSDIGFGK	10	2	2S(79.9663)	Q07002	CDK18	Cyclin-dependent kinase 18	0	0	0	0	0	0	1	0	0	0	0	0	0	0	0	0	0	0	3.78078e+06	0	0	0	0	0	0	0	0	0	0	0	0	0	0	0	0	0	unmatched	unmatched	unmatched	unmatched	unmatched	unmatched
ASLSDLSSLDDVEGMSVR	AS[79.9663]LSDLSSLDDVEGM[15.9949]SVR	18	3	15M(15.9949),2S(79.9663)	Q969K3	RNF34	E3 ubiquitin-protein ligase RNF34	0	0	0	0	0	0	0	0	1	0	0	0	0	0	0	0	0	0	0	0	772383	0	0	0	0	0	0	0	0	0	0	0	0	0	0	0	unmatched	unmatched	unmatched	unmatched	unmatched	unmatched
ASMSEFLESEDGEVEQQR	AS[79.9663]MSEFLES[79.9663]EDGEVEQQR	18	2	2S(79.9663),9S(79.9663)	Q15022	SUZ12	Polycomb protein SUZ12	0	0	0	0	0	0	1	1	0	0	0	0	0	0	0	0	0	0	2.18784e+06	0	0	0	0	0	0	0	0	0	0	0	0	0	0	0	0	0	unmatched	unmatched	unmatched	unmatched	unmatched	unmatched
ASMSEFLESEDGEVEQQR	AS[79.9663]MS[79.9663]EFLESEDGEVEQQR	18	3	2S(79.9663),4S(79.9663)	Q15022	SUZ12	Polycomb protein SUZ12	0	0	0	0	0	0	0	1	0	0	0	0	0	0	0	0	0	0	0	1.48747e+06	0	0	0	0	0	0	0	0	0	0	0	0	0	0	0	0	unmatched	unmatched	unmatched	unmatched	unmatched	unmatched
ASPAPGSGHPEGPGAHLDMNSLDR	AS[79.9663]PAPGSGHPEGPGAHLDMNSLDR	24	3,4	2S(79.9663)	O94826	TOMM70	Mitochondrial import receptor subunit TOM70	0	1	1	0	0	0	0	1	2	0	0	0	0	40613240	25254830	0	0	0	0	13941356	26641758	0	0	0	0	0	25254830	0	0	0	0	13941356	26641758	0	0	0	unmatched	MS/MS	MS/MS	unmatched	unmatched	unmatched
ASPAPGSGHPEGPGAHLDMNSLDR	AS[79.9663]PAPGSGHPEGPGAHLDM[15.9949]NSLDR	24	3,4	19M(15.9949),2S(79.9663)	O94826	TOMM70	Mitochondrial import receptor subunit TOM70	0	0	2	7	0	0	4	8	6	0	0	0	0	0	21552348	186605536	0	0	346342624	606240380	666129150	0	0	0	0	0	9599167	128267824	0	0	470060576	419103520	460487616	0	0	0	unmatched	unmatched	MS/MS	MS/MS	unmatched	unmatched
ASPDMDGYPALK	AS[79.9663]PDMDGYPALK	12	2	2S(79.9663)	Q8IX03	WWC1	Protein KIBRA	0	1	1	0	0	0	0	0	0	0	0	0	0	7.60602e+06	3.62176e+06	0	0	0	0	0	0	0	0	0	0	7.60602e+06	3.62176e+06	0	0	0	0	0	0	0	0	0	unmatched	MS/MS	MS/MS	unmatched	unmatched	unmatched
ASPDQNASTHTPQSSVK	AS[79.9663]PDQNASTHTPQSSVK	17	3	2S(79.9663)	Q14677	CLINT1	Clathrin interactor 1	0	0	1	0	0	0	1	1	1	0	0	0	0	0	6874319	0	0	0	3.71214e+06	4.37826e+06	4.13603e+06	0	0	0	0	0	6874319	0	0	0	3.71214e+06	4.37826e+06	4.13603e+06	0	0	0	unmatched	unmatched	MS/MS	unmatched	unmatched	unmatched
ASPEAASTPRDPIDVDLPEEAER	AS[79.9663]PEAASTPRDPIDVDLPEEAER	23	3	2S(79.9663)	P29590	PML	Protein PML	0	0	0	0	0	0	0	0	0	1	1	0	0	0	0	0	0	0	0	0	0	11682323	16257496	0	0	0	0	0	0	0	0	0	0	11682323	16257496	0	unmatched	unmatched	unmatched	unmatched	unmatched	unmatched
ASPEARPQIPTK	AS[79.9663]PEARPQIPTK	12	2,3	2S(79.9663)	Q8N3F8	MICALL1	MICAL-like protein 1	2	3	2	0	1	1	1	1	1	0	1	0	141547952	130843864	123654016	0	10330827	0	18127422	0	19113844	0	11630174	0	93556560	86956840	80794280	0	10330827	0	18127422	0	19113844	0	11630174	0	MS/MS	MS/MS	MS/MS	unmatched	MS/MS	MS/MS
ASPEPPDSAEGALK	AS[79.9663]PEPPDSAEGALK	14	2	2S(79.9663)	Q9H1B7	IRF2BPL	Probable E3 ubiquitin-protein ligase IRF2BPL	0	0	0	0	0	0	1	0	0	0	0	0	0	0	0	0	0	0	34704272	0	0	0	0	0	0	0	0	0	0	0	0	0	0	0	0	0	unmatched	unmatched	unmatched	unmatched	unmatched	unmatched
ASPEPPGPESSSR	AS[79.9663]PEPPGPESSSR	13	2	2S(79.9663)	Q9C0C2	TNKS1BP1	182 kDa tankyrase-1-binding protein	0	0	0	1	1	1	0	0	0	0	0	0	0	0	0	34704972	64373636	17143292	0	0	0	0	0	0	0	0	0	34704972	64373636	17143292	0	0	0	0	0	0	unmatched	unmatched	unmatched	MS/MS	MS/MS	MS/MS
ASPEPQRENASPAPGTTAEEAMSR	AS[79.9663]PEPQRENASPAPGTTAEEAMSR	24	3	2S(79.9663)	P46379	BAG6	Large proline-rich protein BAG6	1	2	1	0	0	0	0	0	1	0	0	0	7.64506e+06	6114765	17015182	0	0	0	0	0	0	0	0	0	7.64506e+06	6114765	17015182	0	0	0	0	0	0	0	0	0	MS/MS	MS/MS	MS/MS	unmatched	unmatched	unmatched
ASPEPQRENASPAPGTTAEEAMSR	AS[79.9663]PEPQRENASPAPGTTAEEAM[15.9949]SR	24	3	22M(15.9949),2S(79.9663)	P46379	BAG6	Large proline-rich protein BAG6	1	1	1	0	0	0	0	0	0	0	0	0	8.05107e+06	6.65531e+06	4788239	0	0	0	0	0	0	0	0	0	8.05107e+06	6.65531e+06	4788239	0	0	0	0	0	0	0	0	0	MS/MS	MS/MS	MS/MS	unmatched	unmatched	unmatched
ASPEPQRENASPAPGTTAEEAMSR	AS[79.9663]PEPQRENAS[79.9663]PAPGTTAEEAMSR	24	3	11S(79.9663),2S(79.9663)	P46379	BAG6	Large proline-rich protein BAG6	1	2	1	1	3	3	2	1	2	1	1	1	84108104	88813640	73485160	23135416	253003872	191978512	39939116	32831040	37917208	215253776	212082512	162567792	84108104	88813640	73485160	23135416	253003872	191978512	39939116	32831040	37917208	215253776	212082512	162567792	MS/MS	MS/MS	MS/MS	MS/MS	MS/MS	MS/MS
ASPEPQRENASPAPGTTAEEAMSR	AS[79.9663]PEPQRENAS[79.9663]PAPGTTAEEAM[15.9949]SR	24	3	11S(79.9663),22M(15.9949),2S(79.9663)	P46379	BAG6	Large proline-rich protein BAG6	1	1	2	4	1	2	3	3	3	1	1	1	31238482	40677692	27459268	88610320	60144276	0	27101864	24615876	12104449	63798580	96981256	79454112	31238482	40677692	27459268	88610320	60144276	0	27101864	24615876	12104449	63798580	96981256	79454112	MS/MS	MS/MS	MS/MS	MS/MS	MS/MS	MS/MS
ASPFEEDQNR	AS[79.9663]PFEEDQNR	10	2	2S(79.9663)	Q8TB72	PUM2	Pumilio homolog 2	0	0	0	0	0	0	0	1	1	0	0	0	0	0	0	0	0	0	0	0	0	0	0	0	0	0	0	0	0	0	0	0	0	0	0	0	unmatched	unmatched	unmatched	unmatched	unmatched	unmatched
ASPGLSMPSSSPPIK	AS[79.9663]PGLSMPS[79.9663]SSPPIK	15	2	2S(79.9663),9S(79.9663)	P57682	KLF3	Krueppel-like factor 3	0	0	0	0	1	1	0	0	0	0	0	0	0	0	0	0	20809374	0	0	0	0	0	0	0	0	0	0	0	0	0	0	0	0	0	0	0	unmatched	unmatched	unmatched	unmatched	MS/MS	MS/MS
ASPGLSMPSSSPPIK	AS[79.9663]PGLSM[15.9949]PSSS[79.9663]PPIK	15	2	11S(79.9663),2S(79.9663),7M(15.9949)	P57682	KLF3	Krueppel-like factor 3	0	0	0	0	0	0	0	1	0	0	0	0	0	0	0	0	0	0	0	0	0	0	0	0	0	0	0	0	0	0	0	0	0	0	0	0	unmatched	unmatched	unmatched	unmatched	unmatched	unmatched
ASPGLSMPSSSPPIK	AS[79.9663]PGLSM[15.9949]PS[79.9663]SSPPIK	15	2	2S(79.9663),7M(15.9949),9S(79.9663)	P57682	KLF3	Krueppel-like factor 3	0	0	0	0	0	0	0	0	1	0	0	0	0	0	0	0	0	0	0	0	0	0	0	0	0	0	0	0	0	0	0	0	0	0	0	0	unmatched	unmatched	unmatched	unmatched	unmatched	unmatched
ASPIQPALDPSR	AS[79.9663]PIQPALDPSR	12	2	2S(79.9663)	Q99500	S1PR3	Sphingosine 1-phosphate receptor 3	1	1	1	0	0	0	0	0	0	0	0	0	17333950	19110398	17735928	0	0	0	0	0	0	0	0	0	17333950	19110398	17735928	0	0	0	0	0	0	0	0	0	MS/MS	MS/MS	MS/MS	unmatched	unmatched	unmatched
ASPITNDGEDEFVPSDGLDK	AS[79.9663]PITNDGEDEFVPSDGLDK	20	2,3	2S(79.9663)	Q02880	TOP2B	DNA topoisomerase 2-beta	1	1	1	1	0	0	1	2	2	0	0	0	10922861	15141308	12882296	11600821	0	0	21011112	36993476	38380508	0	0	0	10922861	15141308	12882296	11600821	0	0	21011112	24721868	22905776	0	0	0	MS/MS	MS/MS	MS/MS	MS/MS	unmatched	unmatched
ASPITNDGEDEFVPSDGLDKDEYTFSPGK	AS[79.9663]PITNDGEDEFVPSDGLDKDEYTFS[79.9663]PGK	29	3	26S(79.9663),2S(79.9663)	Q02880	TOP2B	DNA topoisomerase 2-beta	0	0	0	0	0	0	0	1	0	0	0	0	0	0	0	0	0	0	0	86895552	0	0	0	0	0	0	0	0	0	0	0	0	0	0	0	0	unmatched	unmatched	unmatched	unmatched	unmatched	unmatched
ASPITNDGEDEFVPSDGLDK	AS[79.9663]PITNDGEDEFVPS[79.9663]DGLDK	20	2,3	15S(79.9663),2S(79.9663)	Q02880	TOP2B	DNA topoisomerase 2-beta	2	2	2	0	2	1	3	3	3	0	0	0	26890452	22399720	24790846	0	61983820	26034522	69469984	72298544	70670296	0	0	0	14040760	11655292	13040847	0	32778220	27544760	36491272	37610092	36590520	0	0	0	MS/MS	MS/MS	MS/MS	unmatched	MS/MS	MS/MS
ASPITNDGEDEFVPSDGLDKDEYTFSPGK	AS[79.9663]PITNDGEDEFVPS[79.9663]DGLDKDEYTFSPGK	29	3	15S(79.9663),2S(79.9663)	Q02880	TOP2B	DNA topoisomerase 2-beta	0	0	1	0	0	0	0	0	0	0	0	0	0	0	75347272	0	0	0	0	0	0	0	0	0	0	0	0	0	0	0	0	0	0	0	0	0	unmatched	unmatched	MS/MS	unmatched	unmatched	unmatched
ASPITNDGEDEFVPSDGLDKDEYTFSPGK	AS[79.9663]PITNDGEDEFVPS[79.9663]DGLDKDEYTFS[79.9663]PGK	29	3	15S(79.9663),26S(79.9663),2S(79.9663)	Q02880	TOP2B	DNA topoisomerase 2-beta	1	0	0	0	0	0	1	1	0	1	0	0	27184868	0	0	0	0	0	58209144	0	0	66149912	0	0	27184868	0	0	0	0	0	58209144	0	0	66149912	0	0	MS/MS	unmatched	unmatched	unmatched	unmatched	unmatched
ASPITNDGEDEFVPSDGLDKDEYTFSPGK	AS[79.9663]PIT[79.9663]NDGEDEFVPSDGLDKDEYTFS[79.9663]PGK	29	3	26S(79.9663),2S(79.9663),5T(79.9663)	Q02880	TOP2B	DNA topoisomerase 2-beta	0	0	0	0	0	0	1	0	0	0	0	0	0	0	0	0	0	0	60729560	0	0	0	0	0	0	0	0	0	0	0	0	0	0	0	0	0	unmatched	unmatched	unmatched	unmatched	unmatched	unmatched
ASPNSDEDKPEVPPR	AS[79.9663]PNSDEDKPEVPPR	15	3	2S(79.9663)	Q9UJM3	ERRFI1	ERBB receptor feedback inhibitor 1	1	2	0	0	0	0	0	1	2	0	0	0	0	0	0	0	0	0	0	0	0	0	0	0	0	0	0	0	0	0	0	0	0	0	0	0	MS/MS	MS/MS	unmatched	unmatched	unmatched	unmatched
ASPNVEAPQPHR	AS[79.9663]PNVEAPQPHR	12	2	2S(79.9663)	P50851	LRBA	Lipopolysaccharide-responsive and beige-like anchor protein	1	1	2	0	0	0	2	1	2	0	0	0	2927505	3.47583e+06	2925573	0	0	0	3.24287e+06	2.82285e+06	3041502	0	0	0	2927505	3.47583e+06	2925573	0	0	0	3.24287e+06	2.82285e+06	3041502	0	0	0	MS/MS	MS/MS	MS/MS	unmatched	unmatched	unmatched
ASPPAESMSVYR	AS[79.9663]PPAESMSVYR	12	2	2S(79.9663)	Q9HCD6	TANC2	Protein TANC2	0	0	0	0	0	0	1	1	0	0	0	0	0	0	0	0	0	0	22033480	20836426	0	0	0	0	0	0	0	0	0	0	22033480	20836426	0	0	0	0	unmatched	unmatched	unmatched	unmatched	unmatched	unmatched
ASPPAESMSVYR	AS[79.9663]PPAESM[15.9949]SVYR	12	2	2S(79.9663),8M(15.9949)	Q9HCD6	TANC2	Protein TANC2	1	1	1	0	0	1	1	1	1	0	0	0	18619588	20116782	16676322	0	0	7.61941e+06	30029684	33625044	25273164	0	0	0	18619588	20116782	16676322	0	0	7.61941e+06	30029684	33625044	25273164	0	0	0	MS/MS	MS/MS	MS/MS	unmatched	unmatched	MS/MS
ASPPGDLQNPK	AS[79.9663]PPGDLQNPK	11	2	2S(79.9663)	O00273	DFFA	DNA fragmentation factor subunit alpha	1	0	1	1	0	0	0	0	1	0	0	0	68215472	0	105549928	34733028	0	0	0	0	67618576	0	0	0	68215472	0	105549928	34733028	0	0	0	0	67618576	0	0	0	MS/MS	unmatched	MS/MS	MS/MS	unmatched	unmatched
ASPPLFQSR	AS[79.9663]PPLFQSR	9	2	2S(79.9663)	O15055	PER2	Period circadian protein homolog 2	0	1	1	0	0	0	1	1	1	0	0	0	0	9570215	8666493	0	0	0	6174067	6.01497e+06	7894776	0	0	0	0	9570215	8666493	0	0	0	6174067	6.01497e+06	7894776	0	0	0	unmatched	MS/MS	MS/MS	unmatched	unmatched	unmatched
ASPQSEFMPSK	AS[79.9663]PQSEFMPSK	11	2	2S(79.9663)	Q9NQW6	ANLN	Anillin	0	0	0	0	0	0	1	1	0	0	0	0	0	0	0	0	0	0	35434352	26097708	0	0	0	0	0	0	0	0	0	0	35434352	26097708	0	0	0	0	unmatched	unmatched	unmatched	unmatched	unmatched	unmatched
ASPQSEFMPSK	AS[79.9663]PQSEFM[15.9949]PSK	11	2	2S(79.9663),8M(15.9949)	Q9NQW6	ANLN	Anillin	0	0	0	1	0	1	0	0	0	0	0	0	0	0	0	46262784	0	23983116	0	0	0	0	0	0	0	0	0	46262784	0	23983116	0	0	0	0	0	0	unmatched	unmatched	unmatched	MS/MS	unmatched	MS/MS
ASPSPPAHAEHGGVLAR	AS[79.9663]PS[79.9663]PPAHAEHGGVLAR	17	3	2S(79.9663),4S(79.9663)	O75385	ULK1	Serine/threonine-protein kinase ULK1	1	0	0	0	0	0	1	0	0	0	0	0	43206416	0	0	0	0	0	52110200	0	0	0	0	0	43206416	0	0	0	0	0	52110200	0	0	0	0	0	MS/MS	unmatched	unmatched	unmatched	unmatched	unmatched
ASPSPQPSSQPLQIHR	AS[79.9663]PS[79.9663]PQPSSQPLQIHR	16	2,3	2S(79.9663),4S(79.9663)	Q9HC35	EML4	Echinoderm microtubule-associated protein-like 4	1	1	1	3	1	1	1	1	1	1	1	1	100367944	84553672	75852536	172894736	133989544	80429280	89331280	86023696	80481552	142899088	152297664	77122792	100367944	84553672	75852536	168691008	133989544	80429280	89331280	86023696	80481552	142899088	152297664	77122792	MS/MS	MS/MS	MS/MS	MS/MS	MS/MS	MS/MS
ASPTLDFTER	AS[79.9663]PTLDFTER	10	2	2S(79.9663)	O43426	SYNJ1	Synaptojanin-1	1	1	1	1	1	0	1	1	1	0	0	0	8.0947e+06	7.63579e+06	7.97761e+06	6.20622e+06	7563544	0	4064291	5315021	5315019	0	0	0	8.0947e+06	7.63579e+06	7.97761e+06	6.20622e+06	7563544	0	4064291	5315021	5315019	0	0	0	MS/MS	MS/MS	MS/MS	MS/MS	MS/MS	unmatched
ASPVGDGNFR	AS[79.9663]PVGDGNFR	10	2	2S(79.9663)	Q86YS7	C2CD5	C2 domain-containing protein 5	0	1	1	0	0	0	0	1	0	0	0	0	0	8830816	12161191	0	0	0	0	4746023	0	0	0	0	0	8830816	12161191	0	0	0	0	4746023	0	0	0	0	unmatched	MS/MS	MS/MS	unmatched	unmatched	unmatched
ASPVPSDPEKPGTPGEGMLSSDLDR	AS[79.9663]PVPS[79.9663]DPEKPGT[79.9663]PGEGM[15.9949]LSSDLDR	25	3	13T(79.9663),18M(15.9949),2S(79.9663),6S(79.9663)	O14686	KMT2D	Histone-lysine N-methyltransferase 2D	0	0	0	0	0	0	0	0	1	0	0	0	0	0	0	0	0	0	0	0	0	0	0	0	0	0	0	0	0	0	0	0	0	0	0	0	unmatched	unmatched	unmatched	unmatched	unmatched	unmatched
ASPVSFQELNR	AS[79.9663]PVSFQELNR	11	2	2S(79.9663)	P15822	HIVEP1	Zinc finger protein 40	0	0	0	0	1	0	0	0	0	0	0	0	0	0	0	0	15593556	0	0	0	0	0	0	0	0	0	0	0	0	0	0	0	0	0	0	0	unmatched	unmatched	unmatched	unmatched	MS/MS	unmatched
ASPVTSPAAAFPTASPANK	AS[79.9663]PVTSPAAAFPTAS[79.9663]PANK	19	2	15S(79.9663),2S(79.9663)	Q9UIF9	BAZ2A	Bromodomain adjacent to zinc finger domain protein 2A	0	0	0	0	1	0	0	0	0	0	0	0	0	0	0	0	15257491	0	0	0	0	0	0	0	0	0	0	0	0	0	0	0	0	0	0	0	unmatched	unmatched	unmatched	unmatched	MS/MS	unmatched
ASPVTSPAAAFPTASPANK	AS[79.9663]PVTSPAAAFPT[79.9663]ASPANK	19	2	13T(79.9663),2S(79.9663)	Q9UIF9	BAZ2A	Bromodomain adjacent to zinc finger domain protein 2A	0	0	0	1	1	1	0	0	0	0	0	0	0	0	0	15104845	16153747	19659576	0	0	0	0	0	0	0	0	0	15104845	16153747	19659576	0	0	0	0	0	0	unmatched	unmatched	unmatched	MS/MS	MS/MS	MS/MS
ASQSRPNSSALETLGGEK	AS[79.9663]QSRPNSSALETLGGEK	18	3	2S(79.9663)	O94804	STK10	Serine/threonine-protein kinase 10	1	0	0	0	0	0	0	0	0	0	0	0	0	0	0	0	0	0	0	0	0	0	0	0	0	0	0	0	0	0	0	0	0	0	0	0	MS/MS	unmatched	unmatched	unmatched	unmatched	unmatched
ASQSRPNSSALETLGGEK	AS[79.9663]QSRPNS[79.9663]SALETLGGEK	18	2	2S(79.9663),8S(79.9663)	O94804	STK10	Serine/threonine-protein kinase 10	0	1	0	1	1	0	0	0	0	1	1	0	0	30011492	0	50189128	69784488	0	0	0	0	65858812	65461076	0	0	30011492	0	50189128	69784488	0	0	0	0	65858812	65461076	0	unmatched	MS/MS	unmatched	MS/MS	MS/MS	unmatched
ASQSRPNSSALETLGGEK	AS[79.9663]QS[79.9663]RPNSSALETLGGEK	18	2	2S(79.9663),4S(79.9663)	O94804	STK10	Serine/threonine-protein kinase 10	0	0	0	0	0	0	0	0	0	0	0	1	0	0	0	0	0	0	0	0	0	0	0	58318988	0	0	0	0	0	0	0	0	0	0	0	0	unmatched	unmatched	unmatched	unmatched	unmatched	unmatched
ASRSQRAASEDMTSDEER	AS[79.9663]RSQRAAS[79.9663]EDMTSDEER	18	3	2S(79.9663),9S(79.9663)	Q96RK0	CIC	Protein capicua homolog	0	0	1	0	0	0	0	0	0	0	0	0	0	0	0	0	0	0	0	0	0	0	0	0	0	0	0	0	0	0	0	0	0	0	0	0	unmatched	unmatched	MS/MS	unmatched	unmatched	unmatched
ASSASVPAVGASAEGTR	AS[79.9663]SASVPAVGASAEGTR	17	2	2S(79.9663)	Q9BZ23	PANK2	Pantothenate kinase 2, mitochondrial	0	0	0	1	1	1	0	0	0	0	0	0	0	0	0	42857516	47160664	31430006	0	0	0	0	0	0	0	0	0	42857516	47160664	31430006	0	0	0	0	0	0	unmatched	unmatched	unmatched	MS/MS	MS/MS	MS/MS
ASSCETYEYPQR	AS[79.9663]SC[57.0215]ETYEYPQR	12	2	2S(79.9663),4C(57.0215)	Q9UQC2	GAB2	GRB2-associated-binding protein 2	0	0	0	1	0	0	0	0	0	1	1	1	0	0	0	3.67466e+06	0	0	0	0	0	16938434	15181313	21584360	0	0	0	3.67466e+06	0	0	0	0	0	16938434	15181313	21584360	unmatched	unmatched	unmatched	MS/MS	unmatched	unmatched
ASSDGEGTMSRPASVDGSPVSPSTNR	AS[79.9663]SDGEGTMSRPASVDGSPVS[79.9663]PSTNR	26	3	21S(79.9663),2S(79.9663)	P35568	IRS1	Insulin receptor substrate 1	0	0	0	0	1	0	0	0	0	1	0	0	0	0	0	0	37056424	0	0	0	0	55560472	0	0	0	0	0	0	37056424	0	0	0	0	55560472	0	0	unmatched	unmatched	unmatched	unmatched	MS/MS	unmatched
ASSDGEGTMSRPASVDGSPVSPSTNR	AS[79.9663]SDGEGTM[15.9949]SRPASVDGSPVS[79.9663]PSTNR	26	3	21S(79.9663),2S(79.9663),9M(15.9949)	P35568	IRS1	Insulin receptor substrate 1	0	0	0	0	0	0	0	0	0	0	1	1	0	0	0	0	0	0	0	0	0	0	125525872	53527584	0	0	0	0	0	0	0	0	0	0	125525872	53527584	unmatched	unmatched	unmatched	unmatched	unmatched	unmatched
ASSDIVSLAGPSAGPGSSEGGCSR	AS[79.9663]SDIVSLAGPSAGPGS[79.9663]SEGGC[57.0215]SR	24	3	17S(79.9663),22C(57.0215),2S(79.9663)	Q9BQ89	FAM110A	Protein FAM110A	0	0	0	0	1	0	1	0	0	0	0	0	0	0	0	0	14664924	0	5330635	0	0	0	0	0	0	0	0	0	14664924	0	5330635	0	0	0	0	0	unmatched	unmatched	unmatched	unmatched	MS/MS	unmatched
ASSDIVSLAGPSAGPGSSEGGCSR	AS[79.9663]SDIVSLAGPSAGPGS[79.9663]S[79.9663]EGGC[57.0215]SR	24	3	17S(79.9663),18S(79.9663),22C(57.0215),2S(79.9663)	Q9BQ89	FAM110A	Protein FAM110A	0	0	0	0	0	0	0	1	1	0	0	0	0	0	0	0	0	0	0	4.08238e+06	4960074	0	0	0	0	0	0	0	0	0	0	4.08238e+06	4960074	0	0	0	unmatched	unmatched	unmatched	unmatched	unmatched	unmatched
ASSLGEIDESSELR	AS[79.9663]SLGEIDESSELR	14	2	2S(79.9663)	Q16513	PKN2	Serine/threonine-protein kinase N2	0	0	0	0	1	0	0	0	0	0	0	0	0	0	0	0	84575632	0	0	0	0	0	0	0	0	0	0	0	0	0	0	0	0	0	0	0	unmatched	unmatched	unmatched	unmatched	MS/MS	unmatched
ASSPGYIDSPTYSR	AS[79.9663]SPGYIDSPTYSR	14	2	2S(79.9663)	O94929	ABLIM3	Actin-binding LIM protein 3	0	0	0	0	0	1	0	0	0	0	0	0	0	0	0	0	0	78240544	0	0	0	0	0	0	0	0	0	0	0	0	0	0	0	0	0	0	unmatched	unmatched	unmatched	unmatched	unmatched	MS/MS
ASSPGYIDSPTYSR	AS[79.9663]SPGYIDS[79.9663]PTYSR	14	2	2S(79.9663),9S(79.9663)	O94929	ABLIM3	Actin-binding LIM protein 3	0	0	0	1	0	0	0	0	0	0	0	0	0	0	0	23193220	0	0	0	0	0	0	0	0	0	0	0	0	0	0	0	0	0	0	0	0	unmatched	unmatched	unmatched	MS/MS	unmatched	unmatched
ASSPQPSPPEEILEPPK	AS[79.9663]SPQPS[79.9663]PPEEILEPPK	17	3	2S(79.9663),7S(79.9663)	A1A5D9	BICDL2	BICD family-like cargo adapter 2	0	0	0	0	0	0	0	0	1	0	0	0	0	0	0	0	0	0	0	0	2.69173e+06	0	0	0	0	0	0	0	0	0	0	0	0	0	0	0	unmatched	unmatched	unmatched	unmatched	unmatched	unmatched
ASSPSPLTIGTPESQR	AS[79.9663]SPSPLTIGT[79.9663]PESQR	16	2	11T(79.9663),2S(79.9663)	Q9NPI6	DCP1A	mRNA-decapping enzyme 1A	1	1	0	0	2	1	0	0	0	0	0	0	0	0	0	0	11736198	14193562	0	0	0	0	0	0	0	0	0	0	11736198	14193562	0	0	0	0	0	0	MS/MS	MS/MS	unmatched	unmatched	MS/MS	MS/MS
ASSPSPLTIGTPESQR	AS[79.9663]SPS[79.9663]PLTIGTPESQR	16	2	2S(79.9663),5S(79.9663)	Q9NPI6	DCP1A	mRNA-decapping enzyme 1A	2	1	1	1	1	1	0	1	1	0	0	0	11320713	10282312	12734046	22937614	21727724	22969388	0	11702140	13667602	0	0	0	11320713	10282312	12734046	22937614	21727724	22969388	0	11702140	13667602	0	0	0	MS/MS	MS/MS	MS/MS	MS/MS	MS/MS	MS/MS
ASSPVEELLTMEDEGNSDMLVVTTK	AS[79.9663]SPVEELLTM[15.9949]EDEGNSDM[15.9949]LVVTTK	25	3	11M(15.9949),19M(15.9949),2S(79.9663)	Q86VP1	TAX1BP1	Tax1-binding protein 1	0	0	0	2	0	0	0	0	0	0	0	0	0	0	0	0	0	0	0	0	0	0	0	0	0	0	0	0	0	0	0	0	0	0	0	0	unmatched	unmatched	unmatched	MS/MS	unmatched	unmatched
ASSSPEPPAVAELSDSGQQEPEDGGPAPGEASQGSDSEGGAQGLASASR	AS[79.9663]SSPEPPAVAELSDSGQQEPEDGGPAPGEASQGSDSEGGAQGLASASR	49	4	2S(79.9663)	Q9C0C9	UBE2O	(E3-independent) E2 ubiquitin-conjugating enzyme	0	1	0	0	0	0	0	1	1	0	0	0	0	10729929	0	0	0	0	0	2170767	3724377	0	0	0	0	10729929	0	0	0	0	0	2170767	3724377	0	0	0	unmatched	MS/MS	unmatched	unmatched	unmatched	unmatched
ASSSPEPPAVAELSDSGQQEPEDGGPAPGEASQGSDSEGGAQGLASASR	AS[79.9663]SSPEPPAVAELSDSGQQEPEDGGPAPGEASQGS[79.9663]DSEGGAQGLASASR	49	4	2S(79.9663),35S(79.9663)	Q9C0C9	UBE2O	(E3-independent) E2 ubiquitin-conjugating enzyme	0	0	0	1	1	0	0	0	0	0	0	1	0	0	0	91255992	69139504	0	0	0	0	0	0	204025664	0	0	0	91255992	69139504	0	0	0	0	0	0	204025664	unmatched	unmatched	unmatched	MS/MS	MS/MS	unmatched
ASSSPEPPAVAELSDSGQQEPEDGGPAPGEASQGSDSEGGAQGLASASR	AS[79.9663]SSPEPPAVAELSDSGQQEPEDGGPAPGEAS[79.9663]QGSDSEGGAQGLASASR	49	4	2S(79.9663),32S(79.9663)	Q9C0C9	UBE2O	(E3-independent) E2 ubiquitin-conjugating enzyme	0	0	0	0	0	0	0	0	0	1	0	0	0	0	0	0	0	0	0	0	0	67269696	0	0	0	0	0	0	0	0	0	0	0	0	0	0	unmatched	unmatched	unmatched	unmatched	unmatched	unmatched
ASSSPEPPAVAELSDSGQQEPEDGGPAPGEASQGSDSEGGAQGLASASR	AS[79.9663]SSPEPPAVAELSDSGQQEPEDGGPAPGEAS[79.9663]QGS[79.9663]DSEGGAQGLASASR	49	4	2S(79.9663),32S(79.9663),35S(79.9663)	Q9C0C9	UBE2O	(E3-independent) E2 ubiquitin-conjugating enzyme	1	1	0	0	0	0	1	1	1	1	1	2	9349012	7.7844e+06	0	0	0	0	42834044	52174656	42347660	61783752	55522448	65856960	9349012	7.7844e+06	0	0	0	0	42834044	52174656	42347660	61783752	55522448	65856960	MS/MS	MS/MS	unmatched	unmatched	unmatched	unmatched
ASSSSGTIVQEAYGK	AS[79.9663]SSSGTIVQEAYGK	15	2	2S(79.9663)	Q8WXH0	SYNE2	Nesprin-2	0	0	0	0	1	1	0	0	0	0	0	0	0	0	0	0	11381980	10518827	0	0	0	0	0	0	0	0	0	0	11381980	10518827	0	0	0	0	0	0	unmatched	unmatched	unmatched	unmatched	MS/MS	MS/MS
ASSTPSSETQEEFVDDFR	AS[79.9663]STPSSETQEEFVDDFR	18	2	2S(79.9663)	P30622	CLIP1	CAP-Gly domain-containing linker protein 1	0	1	0	0	1	0	0	0	0	0	0	0	0	6761268	0	0	0	0	0	0	0	0	0	0	0	0	0	0	0	0	0	0	0	0	0	0	unmatched	MS/MS	unmatched	unmatched	MS/MS	unmatched
ASSVTTFTGEPNTCPR	AS[79.9663]SVTTFTGEPNTC[57.0215]PR	16	2	14C(57.0215),2S(79.9663)	P52943	CRIP2	Cysteine-rich protein 2	0	1	0	0	0	0	0	0	0	0	0	0	0	2.32394e+06	0	0	0	0	0	0	0	0	0	0	0	0	0	0	0	0	0	0	0	0	0	0	unmatched	MS/MS	unmatched	unmatched	unmatched	unmatched
ASSDIVSLAGPSAGPGSSEGGCSR	AS[79.9663]S[79.9663]DIVSLAGPSAGPGSSEGGC[57.0215]SR	24	3	22C(57.0215),2S(79.9663),3S(79.9663)	Q9BQ89	FAM110A	Protein FAM110A	1	0	1	0	0	1	0	0	0	0	0	0	5925220	0	1.45324e+06	0	0	20440714	0	0	0	0	0	0	5925220	0	1.45324e+06	0	0	20440714	0	0	0	0	0	0	MS/MS	unmatched	MS/MS	unmatched	unmatched	MS/MS
ASSSPEPPAVAELSDSGQQEPEDGGPAPGEASQGSDSEGGAQGLASASR	AS[79.9663]S[79.9663]SPEPPAVAELSDSGQQEPEDGGPAPGEASQGSDSEGGAQGLASASR	49	4	2S(79.9663),3S(79.9663)	Q9C0C9	UBE2O	(E3-independent) E2 ubiquitin-conjugating enzyme	1	0	1	2	2	2	0	0	1	1	3	2	0	0	57542988	91341712	68665760	115560440	0	0	52883116	0	135220720	191285184	0	0	57542988	91341712	68665760	115560440	0	0	52883116	0	135220720	191285184	MS/MS	unmatched	MS/MS	MS/MS	MS/MS	MS/MS
ASSSPEPPAVAELSDSGQQEPEDGGPAPGEASQGSDSEGGAQGLASASR	AS[79.9663]S[79.9663]SPEPPAVAELSDSGQQEPEDGGPAPGEASQGS[79.9663]DSEGGAQGLASASR	49	4	2S(79.9663),35S(79.9663),3S(79.9663)	Q9C0C9	UBE2O	(E3-independent) E2 ubiquitin-conjugating enzyme	0	0	0	0	0	0	0	0	1	0	1	0	0	0	0	0	0	0	0	0	11064185	0	18922958	0	0	0	0	0	0	0	0	0	11064185	0	18922958	0	unmatched	unmatched	unmatched	unmatched	unmatched	unmatched
ASSSPEPPAVAELSDSGQQEPEDGGPAPGEASQGSDSEGGAQGLASASR	AS[79.9663]S[79.9663]SPEPPAVAELSDSGQQEPEDGGPAPGEAS[79.9663]QGSDSEGGAQGLASASR	49	4	2S(79.9663),32S(79.9663),3S(79.9663)	Q9C0C9	UBE2O	(E3-independent) E2 ubiquitin-conjugating enzyme	0	0	0	0	0	0	0	2	0	0	0	0	0	0	0	0	0	0	0	12795193	0	0	0	0	0	0	0	0	0	0	0	0	0	0	0	0	unmatched	unmatched	unmatched	unmatched	unmatched	unmatched
ASSSPEPPAVAELSDSGQQEPEDGGPAPGEASQGSDSEGGAQGLASASR	AS[79.9663]S[79.9663]S[79.9663]PEPPAVAELSDSGQQEPEDGGPAPGEASQGSDSEGGAQGLASASR	49	4	2S(79.9663),3S(79.9663),4S(79.9663)	Q9C0C9	UBE2O	(E3-independent) E2 ubiquitin-conjugating enzyme	2	0	2	2	1	2	3	1	2	3	3	2	9095656	0	10733525	0	3.78901e+06	7.08672e+06	0	0	10195088	65067696	53737504	35125376	9095656	0	10733525	0	3.78901e+06	7.08672e+06	0	0	10195088	65067696	53737504	35125376	MS/MS	unmatched	MS/MS	MS/MS	MS/MS	MS/MS
ASSTPSSETQEEFVDDFR	AS[79.9663]S[79.9663]TPSSETQEEFVDDFR	18	3	2S(79.9663),3S(79.9663)	P30622	CLIP1	CAP-Gly domain-containing linker protein 1	0	0	0	1	1	1	0	0	0	0	1	0	0	0	0	2335464	15160653	17324618	0	0	0	0	32474060	0	0	0	0	2335464	15160653	17324618	0	0	0	0	32474060	0	unmatched	unmatched	unmatched	MS/MS	MS/MS	MS/MS
ASTIFLSK	AS[79.9663]TIFLSK	8	2	2S(79.9663)	Q8ND76	CCNY	Cyclin-Y	1	1	1	1	1	1	1	1	1	0	0	0	22289692	21353158	22327498	34783396	37733576	38759612	33556132	37512636	40695900	0	0	0	22289692	21353158	22327498	34783396	37733576	38759612	33556132	37512636	40695900	0	0	0	MS/MS	MS/MS	MS/MS	MS/MS	MS/MS	MS/MS
ASVALTPTAPSR	AS[79.9663]VALTPTAPS[79.9663]R	12	2	11S(79.9663),2S(79.9663)	P28290	ITPRID2	Protein ITPRID2	0	0	0	0	1	1	0	1	1	0	0	0	0	0	0	0	17487388	17808424	0	5.80169e+06	7.79888e+06	0	0	0	0	0	0	0	17487388	17808424	0	5.80169e+06	7.79888e+06	0	0	0	unmatched	unmatched	unmatched	unmatched	MS/MS	MS/MS
ASVALTPTAPSRTGSVQTPPDLESSEEVDAAEGAPEVVGPK	AS[79.9663]VALT[79.9663]PT[79.9663]APSRTGSVQTPPDLESSEEVDAAEGAPEVVGPK	41	4	2S(79.9663),6T(79.9663),8T(79.9663)	P28290	ITPRID2	Protein ITPRID2	1	0	0	0	0	0	0	0	0	0	0	0	0	0	0	0	0	0	0	0	0	0	0	0	0	0	0	0	0	0	0	0	0	0	0	0	MS/MS	unmatched	unmatched	unmatched	unmatched	unmatched
ASVASEVSTTSSTSKPPTGR	AS[79.9663]VAS[79.9663]EVSTTSSTSKPPTGR	20	3	2S(79.9663),5S(79.9663)	Q5SW79	CEP170	Centrosomal protein of 170 kDa	0	0	0	0	0	0	0	0	1	0	0	0	0	0	0	0	0	0	0	0	4399858	0	0	0	0	0	0	0	0	0	0	0	0	0	0	0	unmatched	unmatched	unmatched	unmatched	unmatched	unmatched
ASVSPMDEPVPDSESPIEK	AS[79.9663]VSPMDEPVPDSESPIEK	19	2	2S(79.9663)	P46821	MAP1B	Microtubule-associated protein 1B	0	0	0	0	0	0	0	0	0	0	0	1	0	0	0	0	0	0	0	0	0	0	0	0	0	0	0	0	0	0	0	0	0	0	0	0	unmatched	unmatched	unmatched	unmatched	unmatched	unmatched
ASVSPMDEPVPDSESPIEK	AS[79.9663]VSPMDEPVPDSES[79.9663]PIEK	19	2,3	15S(79.9663),2S(79.9663)	P46821	MAP1B	Microtubule-associated protein 1B	0	0	0	1	1	1	0	0	0	0	0	1	0	0	0	11708862	317782880	424232704	0	0	0	0	0	307416160	0	0	0	11708862	0	424232704	0	0	0	0	0	307416160	unmatched	unmatched	unmatched	MS/MS	MS/MS	MS/MS
ASVSPMDEPVPDSESPIEK	AS[79.9663]VSPM[15.9949]DEPVPDSESPIEK	19	2,3	2S(79.9663),6M(15.9949)	P46821	MAP1B	Microtubule-associated protein 1B	1	0	0	4	2	2	0	0	0	1	0	0	54191996	0	0	283554560	62679976	64482620	0	0	0	22769754	0	0	55444336	0	0	155773264	37148952	39376652	0	0	0	23295948	0	0	MS/MS	unmatched	unmatched	MS/MS	MS/MS	MS/MS
ASVSPMDEPVPDSESPIEK	AS[79.9663]VSPM[15.9949]DEPVPDSES[79.9663]PIEK	19	2,3	15S(79.9663),2S(79.9663),6M(15.9949)	P46821	MAP1B	Microtubule-associated protein 1B	0	0	0	1	2	0	0	0	0	2	1	2	0	0	0	714249340	92323592	0	0	0	0	169874880	226485312	235177968	0	0	0	657718020	269703744	0	0	0	0	156429648	208559488	164660976	unmatched	unmatched	unmatched	MS/MS	MS/MS	unmatched
ASVSPMDEPVPDSESPIEK	AS[79.9663]VS[79.9663]PMDEPVPDSESPIEK	19	2	2S(79.9663),4S(79.9663)	P46821	MAP1B	Microtubule-associated protein 1B	0	0	0	0	0	0	0	0	0	1	0	0	0	0	0	0	0	0	0	0	0	263631792	0	0	0	0	0	0	0	0	0	0	0	0	0	0	unmatched	unmatched	unmatched	unmatched	unmatched	unmatched
ASVSPMDEPVPDSESPIEK	AS[79.9663]VS[79.9663]PM[15.9949]DEPVPDSESPIEK	19	2,3	2S(79.9663),4S(79.9663),6M(15.9949)	P46821	MAP1B	Microtubule-associated protein 1B	0	2	1	0	0	1	1	0	0	0	1	1	0	53131676	28965622	0	0	236075904	0	0	0	0	226957936	102657416	0	0	28965622	0	0	236075904	0	0	0	0	226957936	102657416	unmatched	MS/MS	MS/MS	unmatched	unmatched	MS/MS
ASWESLDEEWR	AS[79.9663]WES[79.9663]LDEEWR	11	2	2S(79.9663),5S(79.9663)	Q00587	CDC42EP1	Cdc42 effector protein 1	1	0	1	2	2	1	1	1	1	1	1	1	14940847	0	18815762	54311388	68629512	67834464	57208996	73473832	54936356	32040790	24317924	37409896	14940847	0	18815762	54311388	68629512	67834464	57208996	73473832	54936356	32040790	24317924	37409896	MS/MS	unmatched	MS/MS	MS/MS	MS/MS	MS/MS
ASWESLDEEWRAPQAGSR	AS[79.9663]WES[79.9663]LDEEWRAPQAGSR	18	3	2S(79.9663),5S(79.9663)	Q00587	CDC42EP1	Cdc42 effector protein 1	0	1	0	0	0	0	0	0	0	0	0	0	0	15503795	0	0	0	0	0	0	0	0	0	0	0	0	0	0	0	0	0	0	0	0	0	0	unmatched	MS/MS	unmatched	unmatched	unmatched	unmatched
ATAPQTQHVSPMR	ATAPQTQHVS[79.9663]PMR	13	2,3	10S(79.9663)	P29692	EEF1D	Elongation factor 1-delta	3	3	3	0	1	2	3	2	3	0	0	0	142886288	133091904	77712608	0	17667120	37634052	109784176	115615928	133951840	0	0	0	121594216	113489120	66990924	0	17667120	34607936	91850096	91532512	112202232	0	0	0	MS/MS	MS/MS	MS/MS	unmatched	MS/MS	MS/MS
ATAPQTQHVSPMR	ATAPQTQHVS[79.9663]PM[15.9949]R	13	2,3	10S(79.9663),12M(15.9949)	P29692	EEF1D	Elongation factor 1-delta	7	11	8	2	2	2	5	6	6	2	0	1	392301824	443751136	387278304	45402276	48889076	6.88886e+06	325692896	313168576	407813440	69873768	0	61898944	334273312	375776928	334544608	39658284	42929780	6.88886e+06	271083776	262033280	328976000	63633932	0	61898944	MS/MS	MS/MS	MS/MS	MS/MS	MS/MS	MS/MS
ATAPQTQHVSPMR	ATAPQT[79.9663]QHVSPM[15.9949]R	13	3	12M(15.9949),6T(79.9663)	P29692	EEF1D	Elongation factor 1-delta	0	0	0	0	0	0	0	0	0	0	1	0	0	0	0	0	0	0	0	0	0	0	40820508	0	0	0	0	0	0	0	0	0	0	0	0	0	unmatched	unmatched	unmatched	unmatched	unmatched	unmatched
ATAQPPAPLSPDSGSPSPDSGSASPVEEEDVGSSEK	ATAQPPAPLSPDSGSPSPDSGSAS[79.9663]PVEEEDVGSSEK	36	3	24S(79.9663)	O95361	TRIM16	Tripartite motif-containing protein 16	1	1	1	0	0	0	1	1	1	0	0	0	26355200	29420146	31144260	0	0	0	8347830	9645030	8995505	0	0	0	26355200	29420146	31144260	0	0	0	8347830	9645030	8995505	0	0	0	MS/MS	MS/MS	MS/MS	unmatched	unmatched	unmatched
ATAQPPAPLSPDSGSPSPDSGSASPVEEEDVGSSEK	ATAQPPAPLSPDSGSPSPDS[79.9663]GSASPVEEEDVGSSEK	36	3	20S(79.9663)	O95361	TRIM16	Tripartite motif-containing protein 16	0	1	0	1	2	1	0	0	0	0	0	0	0	166341104	0	14858336	15941110	20023108	0	0	0	0	0	0	0	166341104	0	14858336	15941110	20023108	0	0	0	0	0	0	unmatched	MS/MS	unmatched	MS/MS	MS/MS	MS/MS
ATAQPPAPLSPDSGSPSPDSGSASPVEEEDVGSSEK	ATAQPPAPLSPDSGSPSPDS[79.9663]GSAS[79.9663]PVEEEDVGSSEK	36	3,4	20S(79.9663),24S(79.9663)	O95361	TRIM16	Tripartite motif-containing protein 16	1	1	1	0	0	0	1	2	1	0	0	0	62144756	35728896	73146848	0	0	0	13004828	83853744	78665296	0	0	0	57793608	33227290	68025376	0	0	0	59729104	64851284	73157440	0	0	0	MS/MS	MS/MS	MS/MS	unmatched	unmatched	unmatched
ATAQPPAPLSPDSGSPSPDSGSASPVEEEDVGSSEK	ATAQPPAPLSPDSGSPSPDS[79.9663]GS[79.9663]ASPVEEEDVGSSEK	36	3,4	20S(79.9663),22S(79.9663)	O95361	TRIM16	Tripartite motif-containing protein 16	0	0	0	1	2	1	1	2	1	0	0	0	0	0	0	31471510	146244608	163158560	93299592	69005584	15423030	0	0	0	0	0	0	31471510	146244608	163158560	93299592	69005584	15423030	0	0	0	unmatched	unmatched	unmatched	MS/MS	MS/MS	MS/MS
ATAQPPAPLSPDSGSPSPDSGSASPVEEEDVGSSEK	ATAQPPAPLSPDSGSPS[79.9663]PDSGSASPVEEEDVGSSEK	36	3	17S(79.9663)	O95361	TRIM16	Tripartite motif-containing protein 16	2	2	0	0	0	1	1	0	0	0	0	0	78514088	87858488	0	0	0	18396490	25358432	0	0	0	0	0	78514088	87858488	0	0	0	18396490	25358432	0	0	0	0	0	MS/MS	MS/MS	unmatched	unmatched	unmatched	MS/MS
ATAQPPAPLSPDSGSPSPDSGSASPVEEEDVGSSEK	ATAQPPAPLSPDSGSPS[79.9663]PDSGSAS[79.9663]PVEEEDVGSSEK	36	3	17S(79.9663),24S(79.9663)	O95361	TRIM16	Tripartite motif-containing protein 16	0	0	0	1	0	0	0	0	0	0	0	0	0	0	0	157824672	0	0	0	0	0	0	0	0	0	0	0	0	0	0	0	0	0	0	0	0	unmatched	unmatched	unmatched	MS/MS	unmatched	unmatched
ATAQPPAPLSPDSGSPSPDSGSASPVEEEDVGSSEK	ATAQPPAPLSPDSGSPS[79.9663]PDS[79.9663]GSASPVEEEDVGSSEK	36	3,4	17S(79.9663),20S(79.9663)	O95361	TRIM16	Tripartite motif-containing protein 16	0	1	1	0	1	1	0	0	0	1	1	1	0	11078710	18259750	0	30600526	275754880	0	0	0	58191812	67288736	69551432	0	11078710	18259750	0	30600526	0	0	0	0	58191812	67288736	69551432	unmatched	MS/MS	MS/MS	unmatched	MS/MS	MS/MS
ATAQPPAPLSPDSGSPSPDSGSASPVEEEDVGSSEK	ATAQPPAPLSPDSGSPS[79.9663]PDS[79.9663]GSAS[79.9663]PVEEEDVGSSEK	36	3	17S(79.9663),20S(79.9663),24S(79.9663)	O95361	TRIM16	Tripartite motif-containing protein 16	0	0	0	0	0	0	2	0	1	0	0	0	0	0	0	0	0	0	11230179	0	0	0	0	0	0	0	0	0	0	0	0	0	0	0	0	0	unmatched	unmatched	unmatched	unmatched	unmatched	unmatched
ATAQPPAPLSPDSGSPSPDSGSASPVEEEDVGSSEK	ATAQPPAPLSPDSGSPS[79.9663]PDS[79.9663]GS[79.9663]ASPVEEEDVGSSEK	36	3	17S(79.9663),20S(79.9663),22S(79.9663)	O95361	TRIM16	Tripartite motif-containing protein 16	0	0	0	0	0	0	1	0	0	0	0	0	0	0	0	0	0	0	0	0	0	0	0	0	0	0	0	0	0	0	0	0	0	0	0	0	unmatched	unmatched	unmatched	unmatched	unmatched	unmatched
ATAQPPAPLSPDSGSPSPDSGSASPVEEEDVGSSEK	ATAQPPAPLSPDSGS[79.9663]PSPDSGSASPVEEEDVGSSEK	36	3	15S(79.9663)	O95361	TRIM16	Tripartite motif-containing protein 16	0	0	1	0	0	0	0	0	1	0	0	0	0	0	82987936	0	0	0	0	0	31095480	0	0	0	0	0	82987936	0	0	0	0	0	31095480	0	0	0	unmatched	unmatched	MS/MS	unmatched	unmatched	unmatched
ATAQPPAPLSPDSGSPSPDSGSASPVEEEDVGSSEK	ATAQPPAPLSPDS[79.9663]GSPSPDSGSASPVEEEDVGSSEK	36	3,4	13S(79.9663)	O95361	TRIM16	Tripartite motif-containing protein 16	2	1	1	2	1	1	0	0	0	1	0	2	83530168	0	13160340	63213100	48540004	18579030	0	0	0	27148832	0	0	69284768	0	181730000	55785196	42836272	16395886	0	0	0	23958686	0	0	MS/MS	MS/MS	MS/MS	MS/MS	MS/MS	MS/MS
ATAQPPAPLSPDSGSPSPDSGSASPVEEEDVGSSEK	ATAQPPAPLSPDS[79.9663]GSPS[79.9663]PDSGSASPVEEEDVGSSEK	36	3	13S(79.9663),17S(79.9663)	O95361	TRIM16	Tripartite motif-containing protein 16	0	1	2	0	0	2	1	1	1	0	0	0	0	6598546	8949504	0	0	17086548	8.25769e+06	7245942	143120800	0	0	0	0	6598546	8949504	0	0	17086548	8.25769e+06	7245942	143120800	0	0	0	unmatched	MS/MS	MS/MS	unmatched	unmatched	MS/MS
ATAQPPAPLSPDSGSPSPDSGSASPVEEEDVGSSEK	ATAQPPAPLSPDS[79.9663]GS[79.9663]PSPDSGSASPVEEEDVGSSEK	36	3,4	13S(79.9663),15S(79.9663)	O95361	TRIM16	Tripartite motif-containing protein 16	1	0	2	3	3	1	1	0	2	0	0	0	11958696	0	26241950	18244810	44244072	29255538	0	0	67130976	0	0	0	9668338	0	14620267	32164820	24394674	23652446	0	0	118349040	0	0	0	MS/MS	unmatched	MS/MS	MS/MS	MS/MS	MS/MS
ATAQPPAPLSPDSGSPSPDSGSASPVEEEDVGSSEK	ATAQPPAPLSPDS[79.9663]GS[79.9663]PSPDSGSAS[79.9663]PVEEEDVGSSEK	36	3	13S(79.9663),15S(79.9663),24S(79.9663)	O95361	TRIM16	Tripartite motif-containing protein 16	0	0	0	0	0	0	0	1	1	0	0	1	0	0	0	0	0	0	0	19613354	19803520	0	0	51322848	0	0	0	0	0	0	0	19613354	19803520	0	0	51322848	unmatched	unmatched	unmatched	unmatched	unmatched	unmatched
ATAQPPAPLSPDSGSPSPDSGSASPVEEEDVGSSEK	ATAQPPAPLSPDS[79.9663]GS[79.9663]PS[79.9663]PDSGSASPVEEEDVGSSEK	36	3,4	13S(79.9663),15S(79.9663),17S(79.9663)	O95361	TRIM16	Tripartite motif-containing protein 16	0	0	0	0	0	0	1	2	1	2	2	1	0	0	0	0	0	0	1.46084e+06	6.92473e+06	3.47485e+06	41576428	52238268	51131384	0	0	0	0	0	0	1.46084e+06	4.11205e+06	3.47485e+06	41576428	52238268	51131384	unmatched	unmatched	unmatched	unmatched	unmatched	unmatched
ATAQPPAPLSPDSGSPSPDSGSASPVEEEDVGSSEK	ATAQPPAPLS[79.9663]PDSGSPSPDSGSASPVEEEDVGSSEK	36	3,4	10S(79.9663)	O95361	TRIM16	Tripartite motif-containing protein 16	4	4	3	1	3	1	1	1	0	1	3	2	153544496	192622128	164565216	82055752	95170408	90864520	55768112	60198676	0	58288236	56686656	55097136	153544496	166341104	164565216	82055752	95170408	90864520	55768112	60198676	0	58288236	56686656	55097136	MS/MS	MS/MS	MS/MS	MS/MS	MS/MS	MS/MS
ATAQPPAPLSPDSGSPSPDSGSASPVEEEDVGSSEK	ATAQPPAPLS[79.9663]PDSGSPSPDSGSAS[79.9663]PVEEEDVGSSEK	36	3	10S(79.9663),24S(79.9663)	O95361	TRIM16	Tripartite motif-containing protein 16	1	0	0	0	0	0	0	0	0	0	0	0	2.48067e+06	0	0	0	0	0	0	0	0	0	0	0	0	0	0	0	0	0	0	0	0	0	0	0	MS/MS	unmatched	unmatched	unmatched	unmatched	unmatched
ATAQPPAPLSPDSGSPSPDSGSASPVEEEDVGSSEK	ATAQPPAPLS[79.9663]PDSGSPSPDS[79.9663]GSAS[79.9663]PVEEEDVGSSEK	36	3	10S(79.9663),20S(79.9663),24S(79.9663)	O95361	TRIM16	Tripartite motif-containing protein 16	0	0	0	0	0	0	0	0	0	0	1	0	0	0	0	0	0	0	0	0	0	0	48103336	0	0	0	0	0	0	0	0	0	0	0	0	0	unmatched	unmatched	unmatched	unmatched	unmatched	unmatched
ATAQPPAPLSPDSGSPSPDSGSASPVEEEDVGSSEK	ATAQPPAPLS[79.9663]PDSGSPS[79.9663]PDSGSASPVEEEDVGSSEK	36	3	10S(79.9663),17S(79.9663)	O95361	TRIM16	Tripartite motif-containing protein 16	1	0	0	0	0	1	0	0	0	0	0	0	74575984	0	0	0	0	105740464	0	0	0	0	0	0	74575984	0	0	0	0	105740464	0	0	0	0	0	0	MS/MS	unmatched	unmatched	unmatched	unmatched	MS/MS
ATAQPPAPLSPDSGSPSPDSGSASPVEEEDVGSSEK	ATAQPPAPLS[79.9663]PDSGS[79.9663]PSPDSGSASPVEEEDVGSSEK	36	3,4	10S(79.9663),15S(79.9663)	O95361	TRIM16	Tripartite motif-containing protein 16	1	1	1	0	0	0	1	0	1	0	1	0	55853156	120688120	52142772	0	0	0	11232337	0	12424874	0	0	0	55853156	120688120	52142772	0	0	0	11232337	0	12424874	0	0	0	MS/MS	MS/MS	MS/MS	unmatched	unmatched	unmatched
ATAQPPAPLSPDSGSPSPDSGSASPVEEEDVGSSEK	ATAQPPAPLS[79.9663]PDS[79.9663]GSPSPDSGSASPVEEEDVGSSEK	36	3,4	10S(79.9663),13S(79.9663)	O95361	TRIM16	Tripartite motif-containing protein 16	3	2	4	4	4	4	2	2	1	5	3	3	0	6598546	12629126	187394320	163189632	206859376	51941344	69930160	65883600	57106840	72398192	390034432	0	8921098	8615140	138235664	108492264	165932976	70223624	59230292	89073272	37617316	46922560	326490240	MS/MS	MS/MS	MS/MS	MS/MS	MS/MS	MS/MS
ATAQPPAPLSPDSGSPSPDSGSASPVEEEDVGSSEK	ATAQPPAPLS[79.9663]PDS[79.9663]GSPSPDSGSAS[79.9663]PVEEEDVGSSEK	36	3	10S(79.9663),13S(79.9663),24S(79.9663)	O95361	TRIM16	Tripartite motif-containing protein 16	0	0	0	0	0	0	0	0	0	0	0	1	0	0	0	0	0	0	0	0	0	0	0	68624024	0	0	0	0	0	0	0	0	0	0	0	0	unmatched	unmatched	unmatched	unmatched	unmatched	unmatched
ATAQPPAPLSPDSGSPSPDSGSASPVEEEDVGSSEK	ATAQPPAPLS[79.9663]PDS[79.9663]GS[79.9663]PSPDSGSASPVEEEDVGSSEK	36	3	10S(79.9663),13S(79.9663),15S(79.9663)	O95361	TRIM16	Tripartite motif-containing protein 16	0	0	0	0	0	1	1	1	0	2	2	1	0	0	0	0	0	8.35923e+06	1.78208e+06	0	0	55691748	41506192	53773528	0	0	0	0	0	8.35923e+06	1.78208e+06	0	0	55691748	41506192	53773528	unmatched	unmatched	unmatched	unmatched	unmatched	MS/MS
ATCDSDFAVETLELETQGEEVK	ATC[57.0215]DS[79.9663]DFAVETLELETQGEEVK	22	3	3C(57.0215),5S(79.9663)	Q14966	ZNF638	Zinc finger protein 638	0	0	1	0	0	0	1	1	1	0	0	0	0	0	5.81474e+06	0	0	0	6.65854e+06	7146831	5.33844e+06	0	0	0	0	0	5.81474e+06	0	0	0	6.65854e+06	7146831	5.33844e+06	0	0	0	unmatched	unmatched	MS/MS	unmatched	unmatched	unmatched
ATCFLPSPGEK	ATC[57.0215]FLPS[79.9663]PGEK	11	2	3C(57.0215),7S(79.9663)	Q8IZW8	TNS4	Tensin-4	0	0	0	0	0	0	0	0	1	0	0	0	0	0	0	0	0	0	0	0	922794	0	0	0	0	0	0	0	0	0	0	0	0	0	0	0	unmatched	unmatched	unmatched	unmatched	unmatched	unmatched
ATDDDMQSLASLMSVK	ATDDDMQS[79.9663]LAS[79.9663]LMSVK	16	2	11S(79.9663),8S(79.9663)	Q8N3D4	EHBP1L1	EH domain-binding protein 1-like protein 1	0	0	0	0	1	1	1	0	0	0	0	0	0	0	0	0	17367518	11312402	6.83697e+06	0	0	0	0	0	0	0	0	0	17367518	11312402	6.83697e+06	0	0	0	0	0	unmatched	unmatched	unmatched	unmatched	MS/MS	MS/MS
ATDDDMQSLASLMSVK	ATDDDMQS[79.9663]LAS[79.9663]LM[15.9949]SVK	16	2	11S(79.9663),13M(15.9949),8S(79.9663)	Q8N3D4	EHBP1L1	EH domain-binding protein 1-like protein 1	0	0	0	0	0	0	0	1	0	0	0	0	0	0	0	0	0	0	0	0	0	0	0	0	0	0	0	0	0	0	0	0	0	0	0	0	unmatched	unmatched	unmatched	unmatched	unmatched	unmatched
ATDDDMQSLASLMSVKPSDVGNLDDFAESDEDEAHGPGAPEAR	ATDDDMQS[79.9663]LAS[79.9663]LM[15.9949]SVKPS[79.9663]DVGNLDDFAESDEDEAHGPGAPEAR	43	4	11S(79.9663),13M(15.9949),18S(79.9663),8S(79.9663)	Q8N3D4	EHBP1L1	EH domain-binding protein 1-like protein 1	0	0	0	0	0	0	1	0	0	0	0	0	0	0	0	0	0	0	3.97002e+06	0	0	0	0	0	0	0	0	0	0	0	0	0	0	0	0	0	unmatched	unmatched	unmatched	unmatched	unmatched	unmatched
ATDDDMQSLASLMSVK	ATDDDM[15.9949]QS[79.9663]LASLMSVK	16	2	6M(15.9949),8S(79.9663)	Q8N3D4	EHBP1L1	EH domain-binding protein 1-like protein 1	0	0	0	0	0	0	1	0	0	0	0	0	0	0	0	0	0	0	6299245	0	0	0	0	0	0	0	0	0	0	0	0	0	0	0	0	0	unmatched	unmatched	unmatched	unmatched	unmatched	unmatched
ATDDDMQSLASLMSVK	ATDDDM[15.9949]QS[79.9663]LAS[79.9663]LMSVK	16	2	11S(79.9663),6M(15.9949),8S(79.9663)	Q8N3D4	EHBP1L1	EH domain-binding protein 1-like protein 1	0	0	0	0	0	0	1	1	1	0	0	0	0	0	0	0	0	0	0	3942003	3.9265e+06	0	0	0	0	0	0	0	0	0	0	3942003	3.9265e+06	0	0	0	unmatched	unmatched	unmatched	unmatched	unmatched	unmatched
ATDDDMQSLASLMSVK	ATDDDM[15.9949]QS[79.9663]LAS[79.9663]LM[15.9949]SVK	16	2	11S(79.9663),13M(15.9949),6M(15.9949),8S(79.9663)	Q8N3D4	EHBP1L1	EH domain-binding protein 1-like protein 1	0	0	0	1	0	0	0	0	1	0	0	0	0	0	0	25668742	0	0	0	0	4615479	0	0	0	0	0	0	25668742	0	0	0	0	4615479	0	0	0	unmatched	unmatched	unmatched	MS/MS	unmatched	unmatched
ATDEDMQSLASLMSMK	ATDEDMQS[79.9663]LAS[79.9663]LMSMK	16	2,3	11S(79.9663),8S(79.9663)	Q8NDI1	EHBP1	EH domain-binding protein 1	0	0	0	0	2	1	0	0	0	0	0	0	0	0	0	0	45898416	25219210	0	0	0	0	0	0	0	0	0	0	37274596	25219210	0	0	0	0	0	0	unmatched	unmatched	unmatched	unmatched	MS/MS	MS/MS
ATDEDMQSLASLMSMK	ATDEDMQS[79.9663]LAS[79.9663]LMSM[15.9949]K	16	3	11S(79.9663),15M(15.9949),8S(79.9663)	Q8NDI1	EHBP1	EH domain-binding protein 1	0	0	0	0	0	1	1	0	0	0	0	0	0	0	0	0	0	8959172	2.01491e+06	0	0	0	0	0	0	0	0	0	0	8959172	2.01491e+06	0	0	0	0	0	unmatched	unmatched	unmatched	unmatched	unmatched	MS/MS
ATDEDMQSLASLMSMK	ATDEDMQS[79.9663]LAS[79.9663]LMS[79.9663]MK	16	2	11S(79.9663),14S(79.9663),8S(79.9663)	Q8NDI1	EHBP1	EH domain-binding protein 1	0	0	0	0	0	0	1	1	0	0	0	0	0	0	0	0	0	0	0	5778966	0	0	0	0	0	0	0	0	0	0	0	0	0	0	0	0	unmatched	unmatched	unmatched	unmatched	unmatched	unmatched
ATDEDMQSLASLMSMK	ATDEDM[15.9949]QS[79.9663]LASLM[15.9949]SM[15.9949]K	16	3	13M(15.9949),15M(15.9949),6M(15.9949),8S(79.9663)	Q8NDI1	EHBP1	EH domain-binding protein 1	0	0	0	1	0	0	0	0	0	0	0	0	0	0	0	13644155	0	0	0	0	0	0	0	0	0	0	0	0	0	0	0	0	0	0	0	0	unmatched	unmatched	unmatched	MS/MS	unmatched	unmatched
ATDEDMQSLASLMSMK	ATDEDM[15.9949]QS[79.9663]LAS[79.9663]LMSMK	16	2	11S(79.9663),6M(15.9949),8S(79.9663)	Q8NDI1	EHBP1	EH domain-binding protein 1	0	0	0	0	1	1	0	0	0	0	0	0	0	0	0	0	29379004	18521418	0	0	0	0	0	0	0	0	0	0	29379004	18521418	0	0	0	0	0	0	unmatched	unmatched	unmatched	unmatched	MS/MS	MS/MS
ATDEDMQSLASLMSMK	ATDEDM[15.9949]QS[79.9663]LAS[79.9663]LM[15.9949]SM[15.9949]K	16	2,3	11S(79.9663),13M(15.9949),15M(15.9949),6M(15.9949),8S(79.9663)	Q8NDI1	EHBP1	EH domain-binding protein 1	0	0	0	2	0	0	0	0	0	0	0	0	0	0	0	101913480	0	0	0	0	0	0	0	0	0	0	0	0	0	0	0	0	0	0	0	0	unmatched	unmatched	unmatched	MS/MS	unmatched	unmatched
ATDGDLAQEPGPGLTFEDSGNPKSPDK	ATDGDLAQEPGPGLTFEDSGNPKS[79.9663]PDK	27	3	24S(79.9663)	O15417	TNRC18	Trinucleotide repeat-containing gene 18 protein	1	1	1	1	0	0	0	0	0	0	0	0	22053236	23464162	26026230	10832654	0	0	0	0	0	0	0	0	22053236	23464162	26026230	10832654	0	0	0	0	0	0	0	0	MS/MS	MS/MS	MS/MS	MS/MS	unmatched	unmatched
ATEDFLGSSSGYSSEDDYVGYSDVDQQSSSSR	ATEDFLGSSSGYSS[79.9663]EDDYVGYSDVDQQSSSSR	32	3	14S(79.9663)	Q9UH99	SUN2	SUN domain-containing protein 2	0	0	0	0	0	0	1	1	1	0	0	0	0	0	0	0	0	0	14049549	15992508	14001921	0	0	0	0	0	0	0	0	0	14049549	15992508	14001921	0	0	0	unmatched	unmatched	unmatched	unmatched	unmatched	unmatched
ATEDFLGSSSGYSSEDDYVGYSDVDQQSSSSR	ATEDFLGSSSGY[79.9663]S[79.9663]SEDDYVGYSDVDQQSSSSR	32	3	12Y(79.9663),13S(79.9663)	Q9UH99	SUN2	SUN domain-containing protein 2	0	0	0	0	0	0	1	0	0	0	0	0	0	0	0	0	0	0	9256671	0	0	0	0	0	0	0	0	0	0	0	0	0	0	0	0	0	unmatched	unmatched	unmatched	unmatched	unmatched	unmatched
ATEDFLGSSSGYSSEDDYVGYSDVDQQSSSSR	ATEDFLGSS[79.9663]SGYSSEDDYVGYSDVDQQSSSSR	32	3	9S(79.9663)	Q9UH99	SUN2	SUN domain-containing protein 2	0	0	0	0	0	0	0	0	1	0	0	0	0	0	0	0	0	0	0	0	14001921	0	0	0	0	0	0	0	0	0	0	0	0	0	0	0	unmatched	unmatched	unmatched	unmatched	unmatched	unmatched
ATEDFLGSSSGYSSEDDYVGYSDVDQQSSSSR	ATEDFLGSS[79.9663]S[79.9663]GYSSEDDYVGYSDVDQQSSSSR	32	3	10S(79.9663),9S(79.9663)	Q9UH99	SUN2	SUN domain-containing protein 2	0	0	0	0	0	0	0	0	1	0	0	0	0	0	0	0	0	0	0	0	7.60954e+06	0	0	0	0	0	0	0	0	0	0	0	0	0	0	0	unmatched	unmatched	unmatched	unmatched	unmatched	unmatched
ATEDFLGSSSGYSSEDDYVGYSDVDQQSSSSR	ATEDFLGS[79.9663]S[79.9663]SGYSSEDDYVGYSDVDQQSSSSR	32	3	8S(79.9663),9S(79.9663)	Q9UH99	SUN2	SUN domain-containing protein 2	0	0	0	0	0	0	0	1	1	0	0	0	0	0	0	0	0	0	0	0	7.60954e+06	0	0	0	0	0	0	0	0	0	0	0	0	0	0	0	unmatched	unmatched	unmatched	unmatched	unmatched	unmatched
ATEETGQAQSGQANCQGLSPVSVASK	ATEETGQAQSGQANC[57.0215]QGLS[79.9663]PVSVASK	26	3	15C(57.0215),19S(79.9663)	Q9UHF7	TRPS1	Zinc finger transcription factor Trps1	0	1	0	0	0	0	0	0	0	0	0	0	0	5.07248e+06	0	0	0	0	0	0	0	0	0	0	0	0	0	0	0	0	0	0	0	0	0	0	unmatched	MS/MS	unmatched	unmatched	unmatched	unmatched
ATGDGSSPELPSLER	ATGDGSS[79.9663]PELPSLER	15	2	7S(79.9663)	Q9H2Y7	ZNF106	Zinc finger protein 106	1	1	1	0	1	0	1	1	1	0	0	0	15125802	20576138	18290598	0	16124794	0	13759886	7083231	12797794	0	0	0	15125802	20576138	18290598	0	16124794	0	13759886	7083231	12797794	0	0	0	MS/MS	MS/MS	MS/MS	unmatched	MS/MS	unmatched
ATGDGSSPELPSLER	ATGDGS[79.9663]SPELPSLER	15	2	6S(79.9663)	Q9H2Y7	ZNF106	Zinc finger protein 106	0	0	0	0	0	1	0	0	0	0	0	0	0	0	0	0	0	18144072	0	0	0	0	0	0	0	0	0	0	0	0	0	0	0	0	0	0	unmatched	unmatched	unmatched	unmatched	unmatched	MS/MS
ATGDGSSPELPSLER	ATGDGS[79.9663]S[79.9663]PELPSLER	15	2	6S(79.9663),7S(79.9663)	Q9H2Y7	ZNF106	Zinc finger protein 106	1	1	1	1	1	3	1	1	1	1	1	1	54454760	50213272	69123056	171589888	179714192	167603872	96881368	88090896	96567192	234248304	217391200	244866112	54454760	50213272	69123056	171589888	179714192	167603872	96881368	88090896	96567192	234248304	217391200	244866112	MS/MS	MS/MS	MS/MS	MS/MS	MS/MS	MS/MS
ATGEEEGMDIQKSENEDDSEWEDVDDEK	ATGEEEGMDIQKS[79.9663]ENEDDS[79.9663]EWEDVDDEK	28	3	13S(79.9663),19S(79.9663)	Q96GA3	LTV1	Protein LTV1 homolog	0	1	1	0	0	1	1	3	2	0	0	0	0	1.08315e+06	4388763	0	0	4698601	7.59543e+06	9107889	9114689	0	0	0	0	1.08315e+06	4388763	0	0	4698601	7.59543e+06	9107889	9114689	0	0	0	unmatched	MS/MS	MS/MS	unmatched	unmatched	MS/MS
ATGEEEGMDIQKSENEDDSEWEDVDDEK	ATGEEEGM[15.9949]DIQKS[79.9663]ENEDDS[79.9663]EWEDVDDEK	28	3	13S(79.9663),19S(79.9663),8M(15.9949)	Q96GA3	LTV1	Protein LTV1 homolog	0	0	0	1	0	0	2	1	0	0	0	0	0	0	0	15240571	0	0	7.55238e+06	7.3872e+06	0	0	0	0	0	0	0	15240571	0	0	7.55238e+06	7.3872e+06	0	0	0	0	unmatched	unmatched	unmatched	MS/MS	unmatched	unmatched
ATGEGGASDLPEDPDEDAIPIT	ATGEGGAS[79.9663]DLPEDPDEDAIPIT	22	2,3	8S(79.9663)	O15541	RNF113A	E3 ubiquitin-protein ligase RNF113A	1	1	1	0	0	0	0	1	0	0	0	0	26852514	6.95978e+06	9098738	0	0	0	0	2.11507e+06	0	0	0	0	0	6.95978e+06	9098738	0	0	0	0	2.11507e+06	0	0	0	0	MS/MS	MS/MS	MS/MS	unmatched	unmatched	unmatched
ATGGLCLLGAYADSDDDDNDVSEK	ATGGLC[57.0215]LLGAYADS[79.9663]DDDDNDVSEK	24	3	14S(79.9663),6C(57.0215)	Q8N3X1	FNBP4	Formin-binding protein 4	4	7	5	1	3	3	2	4	1	2	1	0	259625296	221538768	334456544	182591504	299190816	251003408	96908576	112916800	88606864	146058880	128501344	0	259625296	221538768	334456544	182591504	299190816	251003408	96908576	112916800	88606864	146058880	128501344	0	MS/MS	MS/MS	MS/MS	MS/MS	MS/MS	MS/MS
ATGGLCLLGAYADSDDDDNDVSEK	ATGGLC[57.0215]LLGAY[79.9663]ADSDDDDNDVSEK	24	3	11Y(79.9663),6C(57.0215)	Q8N3X1	FNBP4	Formin-binding protein 4	2	0	0	1	3	1	1	0	2	0	0	0	18388566	0	0	0	11285978	0	4.91879e+06	0	0	0	0	0	18388566	0	0	0	11285978	0	4.91879e+06	0	0	0	0	0	MS/MS	unmatched	unmatched	MS/MS	MS/MS	MS/MS
ATGGLCLLGAYADSDDDDNDVSEK	ATGGLC[57.0215]LLGAY[79.9663]ADS[79.9663]DDDDNDVSEK	24	3	11Y(79.9663),14S(79.9663),6C(57.0215)	Q8N3X1	FNBP4	Formin-binding protein 4	0	1	0	0	0	0	0	0	0	0	0	0	0	0	0	0	0	0	0	0	0	0	0	0	0	0	0	0	0	0	0	0	0	0	0	0	unmatched	MS/MS	unmatched	unmatched	unmatched	unmatched
ATGPPSQNSNIGTGRGSEGDCSPEDK	ATGPPSQNSNIGTGRGS[79.9663]EGDC[57.0215]S[79.9663]PEDK	26	3	17S(79.9663),21C(57.0215),22S(79.9663)	Q9UKJ3	GPATCH8	G patch domain-containing protein 8	0	2	1	0	0	0	0	0	0	0	0	0	0	36810296	46032252	0	0	0	0	0	0	0	0	0	0	36810296	46032252	0	0	0	0	0	0	0	0	0	unmatched	MS/MS	MS/MS	unmatched	unmatched	unmatched
ATGPPSQNSNIGTGRGSEGDCSPEDK	ATGPPSQNSNIGT[79.9663]GRGSEGDC[57.0215]S[79.9663]PEDK	26	3	13T(79.9663),21C(57.0215),22S(79.9663)	Q9UKJ3	GPATCH8	G patch domain-containing protein 8	1	0	1	0	0	0	0	0	1	0	0	0	43403044	0	46032252	0	0	0	0	0	19621864	0	0	0	43403044	0	46032252	0	0	0	0	0	19621864	0	0	0	MS/MS	unmatched	MS/MS	unmatched	unmatched	unmatched
ATGPPSQNSNIGTGRGSEGDCSPEDK	ATGPPSQNSNIGT[79.9663]GRGS[79.9663]EGDC[57.0215]SPEDK	26	3	13T(79.9663),17S(79.9663),21C(57.0215)	Q9UKJ3	GPATCH8	G patch domain-containing protein 8	0	0	0	0	0	0	1	0	0	0	0	0	0	0	0	0	0	0	18281524	0	0	0	0	0	0	0	0	0	0	0	0	0	0	0	0	0	unmatched	unmatched	unmatched	unmatched	unmatched	unmatched
ATGPPSQNSNIGTGRGSEGDCSPEDK	ATGPPSQNS[79.9663]NIGTGRGSEGDC[57.0215]S[79.9663]PEDK	26	3	21C(57.0215),22S(79.9663),9S(79.9663)	Q9UKJ3	GPATCH8	G patch domain-containing protein 8	0	0	0	0	0	0	0	1	0	0	0	0	0	0	0	0	0	0	0	17551326	0	0	0	0	0	0	0	0	0	0	0	0	0	0	0	0	unmatched	unmatched	unmatched	unmatched	unmatched	unmatched
ATGPPSQNSNIGTGRGSEGDCSPEDK	ATGPPS[79.9663]QNS[79.9663]NIGTGRGSEGDC[57.0215]SPEDK	26	3	21C(57.0215),6S(79.9663),9S(79.9663)	Q9UKJ3	GPATCH8	G patch domain-containing protein 8	0	0	0	0	0	0	0	1	1	1	1	0	0	0	0	0	0	0	0	0	19621864	96744320	101093744	0	0	0	0	0	0	0	0	0	19621864	96744320	101093744	0	unmatched	unmatched	unmatched	unmatched	unmatched	unmatched
ATGSAGLLGDPECEGSPPEHSPEQGR	ATGSAGLLGDPEC[57.0215]EGSPPEHS[79.9663]PEQGR	26	3	13C(57.0215),21S(79.9663)	Q5TH69	ARFGEF3	Brefeldin A-inhibited guanine nucleotide-exchange protein 3	1	2	1	0	0	0	0	0	0	0	0	0	0	6887915	4.08786e+06	0	0	0	0	0	0	0	0	0	0	6887915	4.08786e+06	0	0	0	0	0	0	0	0	0	MS/MS	MS/MS	MS/MS	unmatched	unmatched	unmatched
ATGSAGLLGDPECEGSPPEHSPEQGR	ATGSAGLLGDPEC[57.0215]EGS[79.9663]PPEHSPEQGR	26	3	13C(57.0215),16S(79.9663)	Q5TH69	ARFGEF3	Brefeldin A-inhibited guanine nucleotide-exchange protein 3	1	1	1	0	0	0	0	0	1	0	0	0	21007252	21170742	20559578	0	0	0	0	0	16485229	0	0	0	21007252	21170742	20559578	0	0	0	0	0	16485229	0	0	0	MS/MS	MS/MS	MS/MS	unmatched	unmatched	unmatched
ATGSAGLLGDPECEGSPPEHSPEQGR	ATGSAGLLGDPEC[57.0215]EGS[79.9663]PPEHS[79.9663]PEQGR	26	3	13C(57.0215),16S(79.9663),21S(79.9663)	Q5TH69	ARFGEF3	Brefeldin A-inhibited guanine nucleotide-exchange protein 3	1	0	1	1	0	1	1	0	1	1	1	1	16633963	0	11000275	33933916	0	47553728	22787624	0	18587188	58616000	57437932	47540908	16633963	0	11000275	33933916	0	47553728	22787624	0	18587188	58616000	57437932	47540908	MS/MS	unmatched	MS/MS	MS/MS	unmatched	MS/MS
ATISDEEIER	ATIS[79.9663]DEEIER	10	2	4S(79.9663)	Q9UQN3	CHMP2B	Charged multivesicular body protein 2b	1	1	1	1	1	1	1	1	1	1	1	1	121369392	179152144	166059776	169588240	156976912	137272688	97364296	91133736	79098672	73715616	63906048	98860712	121369392	179152144	166059776	169588240	156976912	137272688	97364296	91133736	79098672	73715616	63906048	98860712	MS/MS	MS/MS	MS/MS	MS/MS	MS/MS	MS/MS
ATISRYSSDDTLDR	ATIS[79.9663]RY[79.9663]SSDDTLDR	14	3	4S(79.9663),6Y(79.9663)	O95171	SCEL	Sciellin	0	0	0	0	0	0	0	0	0	1	1	1	0	0	0	0	0	0	0	0	0	39798596	41466832	40447288	0	0	0	0	0	0	0	0	0	39798596	41466832	40447288	unmatched	unmatched	unmatched	unmatched	unmatched	unmatched
ATLLEDQQDPSPSS	ATLLEDQQDPS[79.9663]PSS	14	2	11S(79.9663)	Q9HC35	EML4	Echinoderm microtubule-associated protein-like 4	1	1	1	1	1	1	1	1	1	0	0	0	16502600	12471325	3848763	16145656	29886108	30452044	14008980	13301497	13774744	0	0	0	16502600	12471325	3848763	16145656	29886108	30452044	14008980	13301497	13774744	0	0	0	MS/MS	MS/MS	MS/MS	MS/MS	MS/MS	MS/MS
[truncated: 17,076 more rows]
[truncated: 6 more columns]
