# Supplementary material for: A Rapid One-Pot Workflow for Sensitive Microscale Phosphoproteomics
Source: J Proteome Res. 2024 Jul 22;23(8):3294–309. doi: 10.1021/acs.jproteome.3c00862 (PMC11301667; doi:10.1021/acs.jproteome.3c00862)
Supplement: Supplementary file 3 — pr3c00862_si_003.xlsx [file pr3c00862_si_003.xlsx]

## Sheet: Table S2
	Table S2. Summary of identification results from conventional (16 hours digestion), 4 hours, 2 hours and 1 hour digestion duration
	Table S2a. Summary of identification results from16 hours, 4 hours, 2 hours and 1 hour digestion

## Sheet: 2a
Table S2a. Summary of identification results from from16 hours, 4 hours, 2 hours and 1 hour digestion
Peptide Sequence	Modified Sequence	Peptide Length	Charges	Assigned Modifications	Protein ID	Gene	Protein Description	16hours_1 Spectral Count	16hours_2 Spectral Count	16hours_3 Spectral Count	1hour_1 Spectral Count	1hour_2 Spectral Count	1hour_3 Spectral Count	2hours_1 Spectral Count	2hours_2 Spectral Count	2hours_3 Spectral Count	4hours_1 Spectral Count	4hours_2 Spectral Count	4hours_3 Spectral Count	16hours_1 Intensity	16hours_2 Intensity	16hours_3 Intensity	1hour_1 Intensity	1hour_2 Intensity	1hour_3 Intensity	2hours_1 Intensity	2hours_2 Intensity	2hours_3 Intensity	4hours_1 Intensity	4hours_2 Intensity	4hours_3 Intensity	16hours_1 MaxLFQ Intensity	16hours_2 MaxLFQ Intensity	16hours_3 MaxLFQ Intensity	1hour_1 MaxLFQ Intensity	1hour_2 MaxLFQ Intensity	1hour_3 MaxLFQ Intensity	2hours_1 MaxLFQ Intensity	2hours_2 MaxLFQ Intensity	2hours_3 MaxLFQ Intensity	4hours_1 MaxLFQ Intensity	4hours_2 MaxLFQ Intensity	4hours_3 MaxLFQ Intensity	16hours_1 Match Type	16hours_2 Match Type	16hours_3 Match Type	1hour_1 Match Type	1hour_2 Match Type	1hour_3 Match Type
AAAAAAAGDSDSWDADAFSVEDPVR	AAAAAAAGDS[79.9663]DS[79.9663]WDADAFSVEDPVR	25	3	10S(79.9663),12S(79.9663)	O75822	EIF3J	Eukaryotic translation initiation factor 3 subunit J	1	1	1	1	1	1	1	1	1	1	1	1	20104140	27861314	22665490	7.44406e+06	10241932	11426977	27772932	34482468	21232544	9260371	26997122	29929814	20104140	27861314	22665490	7.44406e+06	10241932	11426977	27772932	34482468	21232544	9260371	26997122	29929814	MS/MS	MS/MS	MS/MS	MS/MS	MS/MS	MS/MS
AAAAAAAGDSDSWDADAFSVEDPVRK	AAAAAAAGDS[79.9663]DS[79.9663]WDADAFSVEDPVRK	26	3,4	10S(79.9663),12S(79.9663)	O75822	EIF3J	Eukaryotic translation initiation factor 3 subunit J	4	3	2	5	4	4	2	4	3	0	0	3	32065972	20722516	31499314	54555824	43375008	33942936	24481140	26822698	28116568	0	0	16635595	16494445	10677598	16231043	28107378	22327712	17483996	12615134	13803965	14463243	0	0	8570868	MS/MS	MS/MS	MS/MS	MS/MS	MS/MS	MS/MS
AAAAAAATTAACSSGSAGTDAAGASGLQQPPPQPQPQPAAAAPAQPPPEPPR	AAAAAAATTAAC[57.0215]SSGSAGTDAAGASGLQQPPPQPQPQPAAAAPAQPPPEPPR	52	4	12C(57.0215)	Q8TDN4	CABLES1	CDK5 and ABL1 enzyme substrate 1	0	0	0	0	0	0	0	0	0	1	0	0	0	0	0	0	0	0	0	0	0	0	0	0	0	0	0	0	0	0	0	0	0	0	0	0	unmatched	unmatched	unmatched	unmatched	unmatched	unmatched
AAAAAAGGGYTAMPAPMSVYSHPAHAEQYPGGMARAYGPYTPQPQPK	AAAAAAGGGYTAMPAPMSVYSHPAHAEQY[79.9663]PGGM[15.9949]ARAY[79.9663]GPYTPQPQPK	47	4	29Y(79.9663),33M(15.9949),37Y(79.9663)	Q12948	FOXC1	Forkhead box protein C1	0	0	0	0	0	0	0	0	0	8	0	0	0	0	0	0	0	0	0	0	0	0	0	0	0	0	0	0	0	0	0	0	0	0	0	0	unmatched	unmatched	unmatched	unmatched	unmatched	unmatched
AAAAAAGGGYTAMPAPMSVYSHPAHAEQYPGGMARAYGPYTPQPQPK	AAAAAAGGGYTAMPAPMSVY[79.9663]SHPAHAEQYPGGM[15.9949]ARAYGPYTPQPQPK	47	4	20Y(79.9663),33M(15.9949)	Q12948	FOXC1	Forkhead box protein C1	0	0	0	0	0	0	0	0	0	1	0	0	0	0	0	0	0	0	0	0	0	0	0	0	0	0	0	0	0	0	0	0	0	0	0	0	unmatched	unmatched	unmatched	unmatched	unmatched	unmatched
AAAAAAGGGYTAMPAPMSVYSHPAHAEQYPGGMARAYGPYTPQPQPK	AAAAAAGGGYTAMPAPMS[79.9663]VYSHPAHAEQYPGGMARAYGPYT[79.9663]PQPQPK	47	4	18S(79.9663),41T(79.9663)	Q12948	FOXC1	Forkhead box protein C1	0	0	0	0	0	0	0	0	0	2	0	0	0	0	0	0	0	0	0	0	0	0	0	0	0	0	0	0	0	0	0	0	0	0	0	0	unmatched	unmatched	unmatched	unmatched	unmatched	unmatched
AAAAAAGGGYTAMPAPMSVYSHPAHAEQYPGGMARAYGPYTPQPQPK	AAAAAAGGGY[79.9663]T[79.9663]AMPAPMSVYSHPAHAEQYPGGMARAYGPYTPQPQPK	47	4	10Y(79.9663),11T(79.9663)	Q12948	FOXC1	Forkhead box protein C1	0	0	0	0	0	0	0	0	0	2	0	0	0	0	0	0	0	0	0	0	0	0	0	0	0	0	0	0	0	0	0	0	0	0	0	0	unmatched	unmatched	unmatched	unmatched	unmatched	unmatched
AAAAAAGGGYTAMPAPMSVYSHPAHAEQYPGGMARAYGPYTPQPQPK	AAAAAAGGGY[79.9663]T[79.9663]AM[15.9949]PAPMSVYSHPAHAEQYPGGMARAYGPYTPQPQPK	47	4	10Y(79.9663),11T(79.9663),13M(15.9949)	Q12948	FOXC1	Forkhead box protein C1	0	0	0	0	0	0	0	0	0	1	0	0	0	0	0	0	0	0	0	0	0	0	0	0	0	0	0	0	0	0	0	0	0	0	0	0	unmatched	unmatched	unmatched	unmatched	unmatched	unmatched
AAAAAAGGGYTAMPAPMSVYSHPAHAEQYPGGMAR	AAAAAAGGGY[79.9663]T[79.9663]AM[15.9949]PAPM[15.9949]SVYSHPAHAEQYPGGMAR	35	3	10Y(79.9663),11T(79.9663),13M(15.9949),17M(15.9949)	Q12948	FOXC1	Forkhead box protein C1	0	0	0	0	0	0	0	0	0	0	0	1	0	0	0	0	0	0	0	0	0	0	0	0	0	0	0	0	0	0	0	0	0	0	0	0	unmatched	unmatched	unmatched	unmatched	unmatched	unmatched
AAAAAATAPPSPGPAQPGPR	AAAAAATAPPS[79.9663]PGPAQPGPR	20	3	11S(79.9663)	Q6SPF0	SAMD1	Atherin	1	1	0	0	0	1	1	1	1	0	0	0	18141482	14555767	0	0	0	8664629	14666592	19916620	16203946	0	0	0	18141482	14555767	0	0	0	8664629	14666592	19916620	16203946	0	0	0	MS/MS	MS/MS	unmatched	unmatched	unmatched	MS/MS
AAAAALSGSPPQTEKPTHYR	AAAAALSGS[79.9663]PPQTEKPTHYR	20	3	9S(79.9663)	Q9H9P5	UNKL	Putative E3 ubiquitin-protein ligase UNKL	1	0	1	0	0	0	0	0	0	0	0	0	20243808	0	18428024	0	0	0	0	0	0	0	0	0	20243808	0	18428024	0	0	0	0	0	0	0	0	0	MS/MS	unmatched	MS/MS	unmatched	unmatched	unmatched
AAAAAPASEDEDDEDDEDDEDDDDDEEDDSEEEAMETTPAK	AAAAAPASEDEDDEDDEDDEDDDDDEEDDS[79.9663]EEEAMETTPAK	41	4	30S(79.9663)	P19338	NCL	Nucleolin	0	0	0	0	0	1	0	0	0	0	0	0	0	0	0	0	0	1.3601e+06	0	0	0	0	0	0	0	0	0	0	0	0	0	0	0	0	0	0	unmatched	unmatched	unmatched	unmatched	unmatched	MS/MS
AAAAAPASEDEDDEDDEDDEDDDDDEEDDSEEEAMETTPAK	AAAAAPASEDEDDEDDEDDEDDDDDEEDDS[79.9663]EEEAM[15.9949]ETTPAK	41	4	30S(79.9663),35M(15.9949)	P19338	NCL	Nucleolin	0	0	0	2	2	1	0	0	2	0	0	0	0	0	0	0	13914065	0	0	0	15375263	0	0	0	0	0	0	0	13914065	0	0	0	15375263	0	0	0	unmatched	unmatched	unmatched	MS/MS	MS/MS	MS/MS
AAAAAPASEDEDDEDDEDDEDDDDDEEDDSEEEAMETTPAK	AAAAAPAS[79.9663]EDEDDEDDEDDEDDDDDEEDDSEEEAMETTPAK	41	4	8S(79.9663)	P19338	NCL	Nucleolin	0	0	0	1	1	0	0	0	0	0	0	0	0	0	0	0	0	0	0	0	0	0	0	0	0	0	0	0	0	0	0	0	0	0	0	0	unmatched	unmatched	unmatched	MS/MS	MS/MS	unmatched
AAAAAPASEDEDDEDDEDDEDDDDDEEDDSEEEAMETTPAK	AAAAAPAS[79.9663]EDEDDEDDEDDEDDDDDEEDDSEEEAM[15.9949]ETTPAK	41	4	35M(15.9949),8S(79.9663)	P19338	NCL	Nucleolin	0	1	1	1	0	1	1	2	0	0	1	1	0	0	0	0	0	0	11868306	0	0	0	0	4878411	0	0	0	0	0	0	11868306	0	0	0	0	4878411	unmatched	MS/MS	MS/MS	MS/MS	unmatched	MS/MS
AAAAAPASEDEDDEDDEDDEDDDDDEEDDSEEEAMETTPAK	AAAAAPAS[79.9663]EDEDDEDDEDDEDDDDDEEDDS[79.9663]EEEAMETTPAK	41	4	30S(79.9663),8S(79.9663)	P19338	NCL	Nucleolin	0	0	0	0	3	2	0	0	0	0	0	0	0	0	0	0	81840664	235440416	0	0	0	0	0	0	0	0	0	0	81840664	235440416	0	0	0	0	0	0	unmatched	unmatched	unmatched	unmatched	MS/MS	MS/MS
AAAAAPASEDEDDEDDEDDEDDDDDEEDDSEEEAMETTPAK	AAAAAPAS[79.9663]EDEDDEDDEDDEDDDDDEEDDS[79.9663]EEEAMET[79.9663]TPAK	41	4	30S(79.9663),37T(79.9663),8S(79.9663)	P19338	NCL	Nucleolin	0	0	1	0	2	1	0	0	1	0	0	0	0	0	0	0	5.98658e+06	0	0	0	0	0	0	0	0	0	0	0	0	0	0	0	0	0	0	0	unmatched	unmatched	MS/MS	unmatched	MS/MS	MS/MS
AAAAAPASEDEDDEDDEDDEDDDDDEEDDSEEEAMETTPAK	AAAAAPAS[79.9663]EDEDDEDDEDDEDDDDDEEDDS[79.9663]EEEAM[15.9949]ETTPAK	41	4	30S(79.9663),35M(15.9949),8S(79.9663)	P19338	NCL	Nucleolin	2	7	12	7	8	6	11	8	13	0	19	9	0	9278189	126794080	0	0	0	24688380	50179156	1039631550	0	146050080	53885420	0	9278189	126794080	0	0	0	24688380	50179156	1039631550	0	146050080	53885420	MS/MS	MS/MS	MS/MS	MS/MS	MS/MS	MS/MS
AAAAAWEEPSSGNGTAR	AAAAAWEEPS[79.9663]SGNGTAR	17	2	10S(79.9663)	Q9P258	RCC2	Protein RCC2	0	1	0	1	0	0	0	0	0	0	0	0	0	0	0	0	0	0	0	0	0	0	0	0	0	0	0	0	0	0	0	0	0	0	0	0	unmatched	MS/MS	unmatched	MS/MS	unmatched	unmatched
AAAAGLGHPASPGGSEDGPPGSEEEDAAR	AAAAGLGHPAS[79.9663]PGGSEDGPPGSEEEDAAR	29	3	11S(79.9663)	Q99856	ARID3A	AT-rich interactive domain-containing protein 3A	0	0	0	0	0	0	0	0	0	0	1	0	0	0	0	0	0	0	0	0	0	0	0	0	0	0	0	0	0	0	0	0	0	0	0	0	unmatched	unmatched	unmatched	unmatched	unmatched	unmatched
AAAAGLGHPASPGGSEDGPPGSEEEDAAR	AAAAGLGHPAS[79.9663]PGGS[79.9663]EDGPPGS[79.9663]EEEDAAR	29	3	11S(79.9663),15S(79.9663),22S(79.9663)	Q99856	ARID3A	AT-rich interactive domain-containing protein 3A	0	0	1	0	0	0	1	1	0	0	0	0	0	0	2.58575e+06	0	0	0	0	0	0	0	0	0	0	0	0	0	0	0	0	0	0	0	0	0	unmatched	unmatched	MS/MS	unmatched	unmatched	unmatched
AAAAPFQTSQASASAPRHQPASASSTAASPAHPAK	AAAAPFQT[79.9663]SQASASAPRHQPASASSTAASPAHPAK	35	3	8T(79.9663)	Q96L91	EP400	E1A-binding protein p400	0	0	0	0	0	0	1	0	0	0	0	0	0	0	0	0	0	0	0	0	0	0	0	0	0	0	0	0	0	0	0	0	0	0	0	0	unmatched	unmatched	unmatched	unmatched	unmatched	unmatched
AAAAPGASPSPGGDAAWSEAGPGPR	AAAAPGAS[79.9663]PSPGGDAAWSEAGPGPR	25	3	8S(79.9663)	P52701	MSH6	DNA mismatch repair protein Msh6	0	1	1	0	0	1	1	1	1	1	1	1	0	13658640	15477853	0	0	4.14155e+06	14578791	14671498	14682445	17003572	17825622	17787548	0	13658640	15477853	0	0	4.14155e+06	14578791	14671498	14682445	17003572	17825622	17787548	unmatched	MS/MS	MS/MS	unmatched	unmatched	MS/MS
AAAAPGASPSPGGDAAWSEAGPGPRPLAR	AAAAPGAS[79.9663]PSPGGDAAWSEAGPGPRPLAR	29	3	8S(79.9663)	P52701	MSH6	DNA mismatch repair protein Msh6	0	0	0	1	0	1	0	0	0	0	0	0	0	0	0	5229782	0	5306216	0	0	0	0	0	0	0	0	0	5229782	0	5306216	0	0	0	0	0	0	unmatched	unmatched	unmatched	MS/MS	unmatched	MS/MS
AAAASAAEAGIATTGTEDSDDALLK	AAAASAAEAGIATTGTEDSDDALLK	25	3		P55036	PSMD4	26S proteasome non-ATPase regulatory subunit 4	0	0	0	0	0	1	0	0	0	0	0	0	0	0	0	0	0	9385218	0	0	0	0	0	0	0	0	0	0	0	0	0	0	0	0	0	0	unmatched	unmatched	unmatched	unmatched	unmatched	MS/MS
AAAASAAEAGIATTGTEDSDDALLK	AAAASAAEAGIATTGTEDS[79.9663]DDALLK	25	3	19S(79.9663)	P55036	PSMD4	26S proteasome non-ATPase regulatory subunit 4	1	1	1	1	1	1	1	1	1	0	1	1	6.78734e+06	6231189	12158701	6.20876e+06	7.41831e+06	9611350	8031406	8996706	6.7688e+06	0	6.9424e+06	7057200	6.78734e+06	6231189	12158701	6.20876e+06	7.41831e+06	9611350	8031406	8996706	6.7688e+06	0	6.9424e+06	7057200	MS/MS	MS/MS	MS/MS	MS/MS	MS/MS	MS/MS
AAAASAAEAGIATTGTEDSDDALLK	AAAASAAEAGIATTGT[79.9663]EDSDDALLK	25	3	16T(79.9663)	P55036	PSMD4	26S proteasome non-ATPase regulatory subunit 4	0	0	0	0	0	0	0	0	0	0	1	0	0	0	0	0	0	0	0	0	0	0	6.9424e+06	0	0	0	0	0	0	0	0	0	0	0	0	0	unmatched	unmatched	unmatched	unmatched	unmatched	unmatched
AAAASAAEAGIATTGTEDSDDALLK	AAAASAAEAGIAT[79.9663]T[79.9663]GTEDS[79.9663]DDALLK	25	3	13T(79.9663),14T(79.9663),19S(79.9663)	P55036	PSMD4	26S proteasome non-ATPase regulatory subunit 4	0	0	0	0	0	1	0	0	0	0	0	0	0	0	0	0	0	0	0	0	0	0	0	0	0	0	0	0	0	0	0	0	0	0	0	0	unmatched	unmatched	unmatched	unmatched	unmatched	MS/MS
AAAASAAEAGIATTGTEDSDDALLK	AAAASAAEAGIAT[79.9663]T[79.9663]GT[79.9663]EDSDDALLK	25	3	13T(79.9663),14T(79.9663),16T(79.9663)	P55036	PSMD4	26S proteasome non-ATPase regulatory subunit 4	0	0	1	1	1	0	1	1	1	1	0	0	0	0	0	0	0	0	0	0	0	0	0	0	0	0	0	0	0	0	0	0	0	0	0	0	unmatched	unmatched	MS/MS	MS/MS	MS/MS	unmatched
AAAEDVNVTFEDQQK	AAAEDVNVTFEDQQK	15	2,3		Q9NQP4	PFDN4	Prefoldin subunit 4	0	0	1	0	1	2	0	0	0	0	0	0	0	0	0	0	0	0	0	0	0	0	0	0	0	0	0	0	0	0	0	0	0	0	0	0	unmatched	unmatched	MS/MS	unmatched	MS/MS	MS/MS
AAAGELQEDSGLCVLAR	AAAGELQEDSGLC[57.0215]VLAR	17	2	13C(57.0215)	Q96C19	EFHD2	EF-hand domain-containing protein D2	0	0	0	0	0	1	0	0	0	1	0	0	0	0	0	0	0	9839394	0	0	0	3.64888e+06	0	0	0	0	0	0	0	9839394	0	0	0	3.64888e+06	0	0	unmatched	unmatched	unmatched	unmatched	unmatched	MS/MS
AAAGPLDMSLPSTPDIK	AAAGPLDMS[79.9663]LPS[79.9663]TPDIK	17	2	12S(79.9663),9S(79.9663)	P17544	ATF7	Cyclic AMP-dependent transcription factor ATF-7	0	0	1	1	1	1	1	1	1	0	1	1	0	0	1.28433e+06	2.3064e+06	2646397	2.11735e+06	2.4855e+06	2.44719e+06	2319121	0	2.74088e+06	2.26984e+06	0	0	1.28433e+06	2.3064e+06	2646397	2.11735e+06	2.4855e+06	2.44719e+06	2319121	0	2.74088e+06	2.26984e+06	unmatched	unmatched	MS/MS	MS/MS	MS/MS	MS/MS
AAAGPLDMSLPSTPDIK	AAAGPLDM[15.9949]SLPS[79.9663]TPDIK	17	2	12S(79.9663),8M(15.9949)	P17544	ATF7	Cyclic AMP-dependent transcription factor ATF-7	1	1	1	1	1	1	1	1	1	1	1	1	4.03845e+06	3.54766e+06	6.29676e+06	4.32938e+06	4575610	4.77913e+06	3.63119e+06	4.07622e+06	4.30614e+06	4765650	4731595	3433571	4.03845e+06	3.54766e+06	6.29676e+06	4.32938e+06	4575610	4.77913e+06	3.63119e+06	4.07622e+06	4.30614e+06	4765650	4731595	3433571	MS/MS	MS/MS	MS/MS	MS/MS	MS/MS	MS/MS
AAAGPLDMSLPSTPDIK	AAAGPLDM[15.9949]S[79.9663]LPST[79.9663]PDIK	17	2	13T(79.9663),8M(15.9949),9S(79.9663)	P17544	ATF7	Cyclic AMP-dependent transcription factor ATF-7	0	0	0	0	0	0	0	0	0	0	0	1	0	0	0	0	0	0	0	0	0	0	0	14106819	0	0	0	0	0	0	0	0	0	0	0	0	unmatched	unmatched	unmatched	unmatched	unmatched	unmatched
AAAGPLDMSLPSTPDIK	AAAGPLDM[15.9949]S[79.9663]LPS[79.9663]TPDIK	17	2	12S(79.9663),8M(15.9949),9S(79.9663)	P17544	ATF7	Cyclic AMP-dependent transcription factor ATF-7	1	1	1	0	0	0	1	1	1	1	1	0	14940493	13457944	16219126	0	0	0	13346686	13439112	15613129	0	15648107	0	14940493	13457944	16219126	0	0	0	13346686	13439112	15613129	0	15648107	0	MS/MS	MS/MS	MS/MS	unmatched	unmatched	unmatched
AAALEAMK	AAALEAM[15.9949]K	8	2	7M(15.9949)	P31948	STIP1	Stress-induced-phosphoprotein 1	0	0	0	0	0	1	0	0	0	0	1	0	0	0	0	0	0	1.90699e+06	0	0	0	0	1.51872e+06	0	0	0	0	0	0	1.90699e+06	0	0	0	0	1.51872e+06	0	unmatched	unmatched	unmatched	unmatched	unmatched	MS/MS
AAALSLSTLASPK	AAALSLSTLAS[79.9663]PK	13	2	11S(79.9663)	P98172	EFNB1	Ephrin-B1	0	1	0	0	0	0	0	0	0	0	0	0	0	7030096	0	0	0	0	0	0	0	0	0	0	0	0	0	0	0	0	0	0	0	0	0	0	unmatched	MS/MS	unmatched	unmatched	unmatched	unmatched
AAALSLSTLASPK	AAALS[79.9663]LS[79.9663]TLASPK	13	2	5S(79.9663),7S(79.9663)	P98172	EFNB1	Ephrin-B1	0	0	0	0	1	0	0	0	0	0	0	0	0	0	0	0	0	0	0	0	0	0	0	0	0	0	0	0	0	0	0	0	0	0	0	0	unmatched	unmatched	unmatched	unmatched	MS/MS	unmatched
AAAPAPEEEMDECEQALAAEPK	AAAPAPEEEM[15.9949]DEC[57.0215]EQALAAEPK	22	3	10M(15.9949),13C(57.0215)	P26641	EEF1G	Elongation factor 1-gamma	0	0	0	0	0	1	0	1	1	1	0	0	0	0	0	0	0	9038585	0	9217806	11264361	5.33557e+06	0	0	0	0	0	0	0	9038585	0	9217806	11264361	5.33557e+06	0	0	unmatched	unmatched	unmatched	unmatched	unmatched	MS/MS
AAAPAPVSEAVCR	AAAPAPVSEAVC[57.0215]R	13	2	12C(57.0215)	P20810	CAST	Calpastatin	0	0	0	0	0	1	0	0	0	0	0	0	0	0	0	0	0	0	0	0	0	0	0	0	0	0	0	0	0	0	0	0	0	0	0	0	unmatched	unmatched	unmatched	unmatched	unmatched	MS/MS
AAATPESQEPQAK	AAAT[79.9663]PESQEPQAK	13	2	4T(79.9663)	P49006	MARCKSL1	MARCKS-related protein	0	1	0	1	1	0	1	1	0	0	0	0	0	764661	0	801024	420475	0	1.68744e+06	3.09355e+06	0	0	0	0	0	764661	0	801024	420475	0	1.68744e+06	3.09355e+06	0	0	0	0	unmatched	MS/MS	unmatched	MS/MS	MS/MS	unmatched
AAAYDISEDEED	AAAYDIS[79.9663]EDEED	12	2	7S(79.9663)	P49585	PCYT1A	Choline-phosphate cytidylyltransferase A	3	3	2	3	3	3	2	2	2	3	3	2	468596864	838310850	798887810	759067970	809999170	799913860	692260420	654541700	801020670	744746940	791121860	800203200	468596864	838310850	798887810	759067970	809999170	799913860	692260420	654541700	801020670	744746940	791121860	800203200	MS/MS	MS/MS	MS/MS	MS/MS	MS/MS	MS/MS
AACLPLPGYR	AAC[57.0215]LPLPGYR	10	2	3C(57.0215)	P13796	LCP1	Plastin-2	0	0	0	0	1	1	0	0	1	0	1	0	0	0	0	0	1.98498e+06	16512101	0	0	7.18892e+06	0	0	0	0	0	0	0	1.98498e+06	16512101	0	0	7.18892e+06	0	0	0	unmatched	unmatched	unmatched	unmatched	MS/MS	MS/MS
AADAEAEVASLNR	AADAEAEVASLNR	13	2,3		P06753	TPM3	Tropomyosin alpha-3 chain	1	1	2	2	2	1	1	2	2	2	2	1	75193192	98427360	104885224	0	59952012	0	65009012	148159232	157770656	121917312	116204136	82597944	75193192	98427360	104885224	0	59952012	0	65009012	135088880	144954464	103623216	103935112	82597944	MS/MS	MS/MS	MS/MS	MS/MS	MS/MS	MS/MS
AADAEAEVASLNRR	AADAEAEVASLNRR	14	3		P06753	TPM3	Tropomyosin alpha-3 chain	0	0	0	0	0	1	0	0	0	0	0	0	0	0	0	0	0	19672826	0	0	0	0	0	0	0	0	0	0	0	0	0	0	0	0	0	0	unmatched	unmatched	unmatched	unmatched	unmatched	MS/MS
AADAVEDLR	AADAVEDLR	9	2		Q9UNF0	PACSIN2	Protein kinase C and casein kinase substrate in neurons protein 2	0	0	0	0	0	1	0	0	1	0	1	1	0	0	0	0	0	16121366	0	0	0	0	0	3.59538e+06	0	0	0	0	0	16121366	0	0	0	0	0	3.59538e+06	unmatched	unmatched	unmatched	unmatched	unmatched	MS/MS
AADEDWDSELEDDLLGEDLLSGK	AADEDWDS[79.9663]ELEDDLLGEDLLSGK	23	3	8S(79.9663)	Q96EV2	RBM33	RNA-binding protein 33	1	1	1	0	1	1	1	0	0	0	0	1	1.07886e+06	0	0	0	1.2866e+06	1.92256e+06	0	0	0	0	0	3633475	1.07886e+06	0	0	0	1.2866e+06	1.92256e+06	0	0	0	0	0	3633475	MS/MS	MS/MS	MS/MS	unmatched	MS/MS	MS/MS
AADISLDNLVEGK	AADIS[79.9663]LDNLVEGK	13	2	5S(79.9663)	Q12888	TP53BP1	TP53-binding protein 1	1	1	1	1	1	1	1	1	1	1	1	1	15360067	15318737	16796992	13185253	15865458	11623812	15021852	13844095	17651236	15413862	16561084	12151787	15360067	15318737	16796992	13185253	15865458	11623812	15021852	13844095	17651236	15413862	16561084	12151787	MS/MS	MS/MS	MS/MS	MS/MS	MS/MS	MS/MS
AADLNGDLTATR	AADLNGDLTATR	12	2		Q15293	RCN1	Reticulocalbin-1	0	0	0	0	0	1	0	0	1	0	1	0	0	0	0	0	0	3.43217e+06	0	0	23588292	0	896210	0	0	0	0	0	0	3.43217e+06	0	0	23588292	0	896210	0	unmatched	unmatched	unmatched	unmatched	unmatched	MS/MS
AADPPAENSSAPEAEQGGAE	AADPPAENSSAPEAEQGGAE	20	2		P67809	YBX1	Y-box-binding protein 1	0	1	1	1	1	1	0	0	1	0	1	0	0	0	171082512	175174336	152826176	168715856	0	0	120068872	0	174899872	0	0	0	171082512	175174336	152826176	168715856	0	0	120068872	0	174899872	0	unmatched	MS/MS	MS/MS	MS/MS	MS/MS	MS/MS
AADPPAENSSAPEAEQGGAE	AADPPAENSS[79.9663]APEAEQGGAE	20	2	10S(79.9663)	P67809	YBX1	Y-box-binding protein 1	0	1	3	0	0	1	0	0	0	0	1	1	0	0	12893750	0	0	0	0	0	0	0	0	0	0	0	0	0	0	0	0	0	0	0	0	0	unmatched	MS/MS	MS/MS	unmatched	unmatched	MS/MS
AADPPAENSSAPEAEQGGAE	AADPPAENS[79.9663]SAPEAEQGGAE	20	2,3	9S(79.9663)	P67809	YBX1	Y-box-binding protein 1	2	2	0	2	5	3	4	2	3	3	2	1	10689096	12352271	0	12223891	13700463	11554088	11162839	9347296	11186742	14897719	13747201	11426677	10689096	12352271	0	12223891	10383329	11554088	11162839	9347296	11186742	14897719	13747201	11426677	MS/MS	MS/MS	unmatched	MS/MS	MS/MS	MS/MS
AADRLPNLSSPSAEGPPGPPSGPAPR	AADRLPNLSS[79.9663]PSAEGPPGPPSGPAPR	26	3	10S(79.9663)	O60784	TOM1	Target of Myb protein 1	0	0	0	1	1	1	1	0	0	0	0	0	0	0	0	23938498	29012918	20849374	12002291	0	0	0	0	0	0	0	0	23938498	29012918	20849374	12002291	0	0	0	0	0	unmatched	unmatched	unmatched	MS/MS	MS/MS	MS/MS
AADRLPNLSSPSAEGPPGPPSGPAPR	AADRLPNLS[79.9663]SPSAEGPPGPPSGPAPR	26	3	9S(79.9663)	O60784	TOM1	Target of Myb protein 1	0	0	1	0	0	0	0	0	0	0	0	0	0	0	9513011	0	0	0	0	0	0	0	0	0	0	0	0	0	0	0	0	0	0	0	0	0	unmatched	unmatched	MS/MS	unmatched	unmatched	unmatched
AADSQNSGEGNTGAAESSFSQEVSR	AADSQNSGEGNTGAAESS[79.9663]FSQEVSR	25	3	18S(79.9663)	P12270	TPR	Nucleoprotein TPR	1	1	1	1	1	1	1	1	1	1	1	1	31636022	35512644	36934476	35343912	35207560	36547816	33370342	34316616	35688944	36613672	33879368	32298510	31636022	35512644	36934476	35343912	35207560	36547816	33370342	34316616	35688944	36613672	33879368	32298510	MS/MS	MS/MS	MS/MS	MS/MS	MS/MS	MS/MS
AADSQNSGEGNTGAAESSFSQEVSR	AADSQNS[79.9663]GEGNTGAAESSFSQEVSR	25	3	7S(79.9663)	P12270	TPR	Nucleoprotein TPR	0	0	0	0	0	0	0	1	0	0	1	1	0	0	0	0	0	0	0	278870912	0	0	300420672	315218400	0	0	0	0	0	0	0	278870912	0	0	300420672	315218400	unmatched	unmatched	unmatched	unmatched	unmatched	unmatched
AADSDDGAVSAPAASDGGVSK	AADS[79.9663]DDGAVSAPAASDGGVSK	21	2	4S(79.9663)	Q96GM8	TOE1	Target of EGR1 protein 1	0	0	1	1	0	1	0	0	1	0	1	0	0	0	982448	941625	0	873910	0	0	1.11761e+06	0	1.15581e+06	0	0	0	982448	941625	0	873910	0	0	1.11761e+06	0	1.15581e+06	0	unmatched	unmatched	MS/MS	MS/MS	unmatched	MS/MS
AADSQNSGEGNTGAAESSFSQEVSR	AADS[79.9663]QNSGEGNTGAAESSFSQEVSR	25	3	4S(79.9663)	P12270	TPR	Nucleoprotein TPR	0	1	2	1	0	0	0	0	1	0	0	0	0	92187080	93990976	119956040	0	0	0	0	0	0	0	0	0	92187080	93990976	119956040	0	0	0	0	0	0	0	0	unmatched	MS/MS	MS/MS	MS/MS	unmatched	unmatched
AADTEEMDIEMDSGDEA	AADTEEMDIEM[15.9949]DS[79.9663]GDEA	17	2	11M(15.9949),13S(79.9663)	Q9UBB5	MBD2	Methyl-CpG-binding domain protein 2	0	1	1	0	0	0	0	0	0	1	1	0	0	9760639	12884932	0	0	0	0	0	0	5.11074e+06	19248182	0	0	9760639	12884932	0	0	0	0	0	0	5.11074e+06	19248182	0	unmatched	MS/MS	MS/MS	unmatched	unmatched	unmatched
AADTEEMDIEMDSGDEA	AADTEEM[15.9949]DIEM[15.9949]DS[79.9663]GDEA	17	2	11M(15.9949),13S(79.9663),7M(15.9949)	Q9UBB5	MBD2	Methyl-CpG-binding domain protein 2	1	2	2	1	1	1	1	1	1	1	1	1	56297404	85663616	85522080	113032784	108430080	117364296	81177632	74215352	120557728	22693336	91184736	92137104	56297404	85663616	85522080	113032784	108430080	117364296	81177632	74215352	120557728	22693336	91184736	92137104	MS/MS	MS/MS	MS/MS	MS/MS	MS/MS	MS/MS
AAEAGGAEEQYGFLTTPTK	AAEAGGAEEQYGFLTT[79.9663]PTK	19	2,3	16T(79.9663)	P46821	MAP1B	Microtubule-associated protein 1B	2	2	2	2	2	2	2	2	2	2	2	2	58961384	52784764	47875944	74510952	63810952	52167936	53137768	54098288	62120716	65065288	62300208	54444904	34235204	30477664	27506522	42964268	37012668	30050194	30694932	30777072	35989952	37677124	35755340	31323856	MS/MS	MS/MS	MS/MS	MS/MS	MS/MS	MS/MS
AAEAHVDAHYYEQNEQPTGTCAACITGDNR	AAEAHVDAHYYEQNEQPTGTC[57.0215]AAC[57.0215]ITGDNR	30	4	21C(57.0215),24C(57.0215)	P55263	ADK	Adenosine kinase	1	0	1	1	0	0	0	0	0	0	0	0	21183286	0	8616356	0	0	0	0	0	0	0	0	0	21183286	0	8616356	0	0	0	0	0	0	0	0	0	MS/MS	unmatched	MS/MS	MS/MS	unmatched	unmatched
AAEDDEDDDVDTK	AAEDDEDDDVDTK	13	2		P06454	PTMA	Prothymosin alpha	0	0	0	0	0	0	1	1	1	0	0	1	0	0	0	0	0	0	0	21213050	4258090	0	0	2.89253e+06	0	0	0	0	0	0	0	21213050	4258090	0	0	2.89253e+06	unmatched	unmatched	unmatched	unmatched	unmatched	unmatched
AAEDDEDDDVDTKK	AAEDDEDDDVDTKK	14	2		P06454	PTMA	Prothymosin alpha	0	0	1	0	1	0	0	1	0	0	0	0	0	0	369819	0	306634	0	0	684692	0	0	0	0	0	0	369819	0	306634	0	0	684692	0	0	0	0	unmatched	unmatched	MS/MS	unmatched	MS/MS	unmatched
AAEESASQIQSSAQR	AAEESASQIQSSAQR	15	2		Q13751	LAMB3	Laminin subunit beta-3	0	1	1	1	1	1	0	0	1	1	1	1	0	1.88283e+06	1646873	1.28561e+06	1.35671e+06	4.75955e+06	0	0	3.71606e+06	1.57295e+06	2.07394e+06	937937	0	1.88283e+06	1646873	1.28561e+06	1.35671e+06	4.75955e+06	0	0	3.71606e+06	1.57295e+06	2.07394e+06	937937	unmatched	MS/MS	MS/MS	MS/MS	MS/MS	MS/MS
AAEHDLEVASEEEQER	AAEHDLEVAS[79.9663]EEEQER	16	3	10S(79.9663)	Q9UPS8	ANKRD26	Ankyrin repeat domain-containing protein 26	0	0	0	0	0	0	1	0	1	0	0	0	0	0	0	0	0	0	5.80568e+06	0	5891741	0	0	0	0	0	0	0	0	0	5.80568e+06	0	5891741	0	0	0	unmatched	unmatched	unmatched	unmatched	unmatched	unmatched
AAEHDLEVASEEEQEREGSENNQPQVEEER	AAEHDLEVAS[79.9663]EEEQEREGSENNQPQVEEER	30	4	10S(79.9663)	Q9UPS8	ANKRD26	Ankyrin repeat domain-containing protein 26	0	0	0	1	0	0	0	0	0	0	0	0	0	0	0	0	0	0	0	0	0	0	0	0	0	0	0	0	0	0	0	0	0	0	0	0	unmatched	unmatched	unmatched	MS/MS	unmatched	unmatched
AAEPQEQEFGK	AAEPQEQEFGK	11	2		Q9C0C2	TNKS1BP1	182 kDa tankyrase-1-binding protein	0	0	0	0	0	1	0	0	1	0	0	0	0	0	0	0	0	5.19868e+06	0	0	5198814	0	0	0	0	0	0	0	0	5.19868e+06	0	0	5198814	0	0	0	unmatched	unmatched	unmatched	unmatched	unmatched	MS/MS
AAESETPGKSPEK	AAESETPGKS[79.9663]PEK	13	2,3	10S(79.9663)	O76021	RSL1D1	Ribosomal L1 domain-containing protein 1	1	1	0	1	1	1	2	1	1	0	1	1	732135	978447	0	751871	870910	573016	1.47125e+06	1.65687e+06	655703	0	719898	554672	732135	978447	0	751871	870910	573016	954178	1.65687e+06	655703	0	719898	554672	MS/MS	MS/MS	unmatched	MS/MS	MS/MS	MS/MS
AAFDDAIAELDTLSEESYK	AAFDDAIAELDTLSEESYK	19	2,3		P62258	YWHAE	14-3-3 protein epsilon	1	1	2	2	0	2	1	2	2	2	2	1	5.22949e+06	2866877	8261702	3.84267e+06	0	7191251	4.58288e+06	10969336	10873636	6.46044e+06	6464896	3758543	4.87396e+06	2671970	5608408	2.73862e+06	0	4908125	4271305	7.6653e+06	7425290	4532081	4.26945e+06	9971838	MS/MS	MS/MS	MS/MS	MS/MS	unmatched	MS/MS
AAFDDAIAELDTLSEESYK	AAFDDAIAELDTLS[79.9663]EESYK	19	2,3	14S(79.9663)	P62258	YWHAE	14-3-3 protein epsilon	2	2	2	3	2	2	2	2	2	2	2	2	28287898	32960492	35373568	38121400	34690852	35540896	39057680	43786968	39931720	30453872	39614960	40482808	16891066	19661082	21196736	22639914	20612576	21211420	22979634	26089700	23899766	17975768	23263874	24057072	MS/MS	MS/MS	MS/MS	MS/MS	MS/MS	MS/MS
AAFTECCQAADK	AAFTEC[57.0215]C[57.0215]QAADK	12	2	6C(57.0215),7C(57.0215)	P02768	ALB	Albumin	1	0	0	0	0	0	0	0	1	1	1	0	0	0	0	0	0	0	0	0	0	1.50081e+06	959035	0	0	0	0	0	0	0	0	0	0	1.50081e+06	959035	0	MS/MS	unmatched	unmatched	unmatched	unmatched	unmatched
AAFTTPDHAPLSPQSSVASSGSEQTEEQGSSR	AAFTTPDHAPLS[79.9663]PQSSVASSGSEQTEEQGSSR	32	3,4	12S(79.9663)	Q5PRF9	SAMD4B	Protein Smaug homolog 2	2	2	2	1	3	2	2	1	2	2	2	1	25946540	26202264	24446310	34715420	46373008	31238552	26578832	29898644	27326276	18274670	24564510	24449720	25946540	26202264	24446310	34715420	32789460	31238552	26578832	29898644	27326276	18274670	24564510	24449720	MS/MS	MS/MS	MS/MS	MS/MS	MS/MS	MS/MS
AAFTTPDHAPLSPQSSVASSGSEQTEEQGSSR	AAFTT[79.9663]PDHAPLSPQSSVASSGSEQTEEQGSSR	32	3	5T(79.9663)	Q5PRF9	SAMD4B	Protein Smaug homolog 2	0	0	0	1	0	0	0	0	0	0	0	0	0	0	0	0	0	0	0	0	0	0	0	0	0	0	0	0	0	0	0	0	0	0	0	0	unmatched	unmatched	unmatched	MS/MS	unmatched	unmatched
AAFTTPDHAPLSPQSSVASSGSEQTEEQGSSR	AAFT[79.9663]TPDHAPLSPQSSVASSGSEQTEEQGSSR	32	3	4T(79.9663)	Q5PRF9	SAMD4B	Protein Smaug homolog 2	1	0	0	0	0	0	0	1	1	0	1	0	0	0	0	0	0	0	0	0	0	0	0	0	0	0	0	0	0	0	0	0	0	0	0	0	MS/MS	unmatched	unmatched	unmatched	unmatched	unmatched
AAGALGSASSGSMPNLAAR	AAGALGSASSGS[79.9663]M[15.9949]PNLAAR	19	2	12S(79.9663),13M(15.9949)	Q9P2Q2	FRMD4A	FERM domain-containing protein 4A	0	0	0	0	0	0	0	0	1	0	0	0	0	0	0	0	0	0	0	0	8214887	0	0	0	0	0	0	0	0	0	0	0	0	0	0	0	unmatched	unmatched	unmatched	unmatched	unmatched	unmatched
AAGALGSASSGSMPNLAAR	AAGALGSASS[79.9663]GSM[15.9949]PNLAAR	19	2	10S(79.9663),13M(15.9949)	Q9P2Q2	FRMD4A	FERM domain-containing protein 4A	1	0	1	1	0	1	0	0	0	0	1	0	7.2326e+06	0	6.54991e+06	6657839	0	8.09108e+06	0	0	0	0	7718701	0	7.2326e+06	0	6.54991e+06	6657839	0	8.09108e+06	0	0	0	0	7718701	0	MS/MS	unmatched	MS/MS	MS/MS	unmatched	MS/MS
AAGALGSASSGSMPNLAAR	AAGALGSAS[79.9663]SGSM[15.9949]PNLAAR	19	2	13M(15.9949),9S(79.9663)	Q9P2Q2	FRMD4A	FERM domain-containing protein 4A	0	1	0	0	0	0	0	1	0	1	0	1	0	7.29457e+06	0	0	0	0	0	8.24613e+06	0	8.38674e+06	0	7472065	0	7.29457e+06	0	0	0	0	0	8.24613e+06	0	8.38674e+06	0	7472065	unmatched	MS/MS	unmatched	unmatched	unmatched	unmatched
AAGALGSASSGSMPNLAAR	AAGALGS[79.9663]ASSGSM[15.9949]PNLAAR	19	2,3	13M(15.9949),7S(79.9663)	Q9P2Q2	FRMD4A	FERM domain-containing protein 4A	1	1	1	1	2	1	1	1	1	1	1	1	4.44262e+06	3.8623e+06	4.38127e+06	3.21774e+06	12048384	3.45265e+06	2913158	5634569	4431532	4.97065e+06	4629594	3586534	4.6062e+06	4004512	4.54259e+06	3.33622e+06	4911873	3.57977e+06	3.02042e+06	5.84203e+06	4.5947e+06	5153666	4800056	3.71859e+06	MS/MS	MS/MS	MS/MS	MS/MS	MS/MS	MS/MS
AAGARPLTSPESLSR	AAGARPLTS[79.9663]PESLSR	15	3	9S(79.9663)	P46379	BAG6	Large proline-rich protein BAG6	0	0	0	1	1	1	0	0	0	0	0	0	0	0	0	24421480	22523604	23523160	0	0	0	0	0	0	0	0	0	24421480	22523604	23523160	0	0	0	0	0	0	unmatched	unmatched	unmatched	MS/MS	MS/MS	MS/MS
AAGARPLTSPESLSR	AAGARPLT[79.9663]SPESLSR	15	2	8T(79.9663)	P46379	BAG6	Large proline-rich protein BAG6	0	0	0	1	1	0	0	0	0	0	0	0	0	0	0	7.40321e+06	7798272	0	0	0	0	0	0	0	0	0	0	7.40321e+06	7798272	0	0	0	0	0	0	0	unmatched	unmatched	unmatched	MS/MS	MS/MS	unmatched
AAGDTTVIENSDVSPETESSEK	AAGDTTVIENSDVS[79.9663]PETESSEK	22	2,3	14S(79.9663)	Q86UP2	KTN1	Kinectin	2	2	1	1	2	1	2	2	2	2	2	2	46001924	40043436	0	0	53267180	11343385	40265436	36790152	54405984	45863184	41849220	49393432	32788728	36277008	0	0	48256944	40972516	28871132	26364254	41189140	32253430	37912940	36279712	MS/MS	MS/MS	MS/MS	MS/MS	MS/MS	MS/MS
AAGGAPSPPPPVR	AAGGAPS[79.9663]PPPPVR	13	2	7S(79.9663)	Q4KMP7	TBC1D10B	TBC1 domain family member 10B	1	1	1	1	1	1	1	1	2	2	1	1	32629096	0	21836420	27044016	20424744	0	19984978	16240408	55655644	71204512	17252092	24112354	32629096	0	21836420	27044016	20424744	0	19984978	16240408	55655644	71204512	17252092	24112354	MS/MS	MS/MS	MS/MS	MS/MS	MS/MS	MS/MS
AAGPASPPEEDPER	AAGPAS[79.9663]PPEEDPER	14	2	6S(79.9663)	Q96KM6	ZNF512B	Zinc finger protein 512B	0	0	0	1	0	0	0	0	0	0	0	0	0	0	0	0	0	0	0	0	0	0	0	0	0	0	0	0	0	0	0	0	0	0	0	0	unmatched	unmatched	unmatched	MS/MS	unmatched	unmatched
AAGSPSPLPAPDPAPK	AAGSPS[79.9663]PLPAPDPAPK	16	2	6S(79.9663)	Q9BZE9	ASPSCR1	Tether containing UBX domain for GLUT4	0	1	0	1	1	0	0	0	1	1	0	0	0	2458292	0	3.38837e+06	1.91387e+06	0	0	0	3.1693e+06	3.81255e+06	0	0	0	2458292	0	3.38837e+06	1.91387e+06	0	0	0	3.1693e+06	3.81255e+06	0	0	unmatched	MS/MS	unmatched	MS/MS	MS/MS	unmatched
AAGSPSPLPAPDPAPK	AAGS[79.9663]PSPLPAPDPAPK	16	2	4S(79.9663)	Q9BZE9	ASPSCR1	Tether containing UBX domain for GLUT4	1	1	2	1	1	1	1	1	1	1	1	1	20281292	12805827	17415070	19179994	16728343	18049252	16727526	16344963	17372324	18789144	17348540	17968372	20281292	12805827	17415070	19179994	16728343	18049252	16727526	16344963	17372324	18789144	17348540	17968372	MS/MS	MS/MS	MS/MS	MS/MS	MS/MS	MS/MS
AAGSPSSSDQDEKLPGQDESTAGTSEQNDILK	AAGS[79.9663]PSSSDQDEKLPGQDESTAGTSEQNDILK	32	3	4S(79.9663)	Q9Y520	PRRC2C	Protein PRRC2C	2	0	1	0	1	0	0	0	0	0	0	0	5.353e+06	0	4504010	0	4027839	0	0	0	0	0	0	0	5.353e+06	0	4504010	0	4027839	0	0	0	0	0	0	0	MS/MS	unmatched	MS/MS	unmatched	MS/MS	unmatched
AAGSPSSSDQDEKLPGQDESTAGTSEQNDILK	AAGS[79.9663]PSS[79.9663]SDQDEKLPGQDESTAGTSEQNDILK	32	3	4S(79.9663),7S(79.9663)	Q9Y520	PRRC2C	Protein PRRC2C	1	0	1	1	0	1	0	0	0	0	0	0	7429086	0	7909580	10271913	0	9402212	0	0	0	0	0	0	7429086	0	7909580	10271913	0	9402212	0	0	0	0	0	0	MS/MS	unmatched	MS/MS	MS/MS	unmatched	MS/MS
AAGSPSSSDQDEKLPGQDESTAGTSEQNDILK	AAGS[79.9663]PS[79.9663]SSDQDEKLPGQDESTAGTSEQNDILK	32	3	4S(79.9663),6S(79.9663)	Q9Y520	PRRC2C	Protein PRRC2C	0	1	0	0	1	0	1	1	0	0	0	0	0	8045169	0	0	9759881	0	2.86774e+06	3.21151e+06	0	0	0	0	0	8045169	0	0	9759881	0	2.86774e+06	3.21151e+06	0	0	0	0	unmatched	MS/MS	unmatched	unmatched	MS/MS	unmatched
AAHDESPGNNVVDISVPPTTDGQK	AAHDES[79.9663]PGNNVVDISVPPTTDGQK	24	3	6S(79.9663)	Q15907	RAB11B	Ras-related protein Rab-11B	0	0	0	0	0	0	1	1	2	2	4	1	0	0	0	0	0	0	7.12057e+06	7.61603e+06	0	5919087	16166575	0	0	0	0	0	0	0	7.12057e+06	7.61603e+06	0	5919087	16166575	0	unmatched	unmatched	unmatched	unmatched	unmatched	unmatched
AAHSEGNTTAGLDMR	AAHSEGNTTAGLDM[15.9949]R	15	3	14M(15.9949)	P78371	CCT2	T-complex protein 1 subunit beta	1	0	0	0	1	1	0	0	1	1	0	1	0	0	0	0	0	5.5035e+06	0	0	0	0	0	0	0	0	0	0	0	0	0	0	0	0	0	0	MS/MS	unmatched	unmatched	unmatched	MS/MS	MS/MS
AAHTEDINACTLTTSPR	AAHTEDINAC[57.0215]TLTTS[79.9663]PR	17	3	10C(57.0215),15S(79.9663)	P04049	RAF1	RAF proto-oncogene serine/threonine-protein kinase	0	1	0	0	0	1	0	0	0	0	0	1	0	27104168	0	0	0	28409066	0	0	0	0	0	23372990	0	27104168	0	0	0	28409066	0	0	0	0	0	23372990	unmatched	MS/MS	unmatched	unmatched	unmatched	MS/MS
AAHVPENSDTEQDVLTVK	AAHVPENS[79.9663]DTEQDVLTVK	18	3	8S(79.9663)	Q9H2Y7	ZNF106	Zinc finger protein 106	1	1	1	1	1	1	2	2	1	1	1	1	25916938	22143038	23610166	21432434	25766384	23238468	32468000	34006860	27865988	25528868	32300844	32634266	25916938	22143038	23610166	21432434	25766384	23238468	32468000	34006860	27865988	25528868	32300844	32634266	MS/MS	MS/MS	MS/MS	MS/MS	MS/MS	MS/MS
AAIDWFDGK	AAIDWFDGK	9	2		Q92804	TAF15	TATA-binding protein-associated factor 2N	1	1	1	1	1	1	1	1	1	1	1	1	11520261	3.51808e+06	6.75309e+06	2.03645e+06	10750973	35287956	6108668	9974295	18745770	7.85999e+06	24703004	13327284	11520261	3.51808e+06	6.75309e+06	2.03645e+06	10750973	35287956	6108668	9974295	18745770	7.85999e+06	24703004	13327284	MS/MS	MS/MS	MS/MS	MS/MS	MS/MS	MS/MS
AAIISAEGDSK	AAIISAEGDSK	11	2		P35232	PHB	Prohibitin	0	0	0	0	0	1	0	0	1	0	0	0	0	0	0	0	0	0	0	0	5.60344e+06	0	0	0	0	0	0	0	0	0	0	0	0	0	0	0	unmatched	unmatched	unmatched	unmatched	unmatched	MS/MS
AAILETAPK	AAILETAPK	9	2		Q9P2E9	RRBP1	Ribosome-binding protein 1	0	0	0	0	0	1	0	0	1	0	0	0	0	0	0	0	0	4.03417e+06	0	0	3.35959e+06	0	0	0	0	0	0	0	0	4.03417e+06	0	0	3.35959e+06	0	0	0	unmatched	unmatched	unmatched	unmatched	unmatched	MS/MS
AAKLSEGSQPAEEEEDQETPSR	AAKLS[79.9663]EGSQPAEEEEDQETPSR	22	3	5S(79.9663)	Q9UKV3	ACIN1	Apoptotic chromatin condensation inducer in the nucleus	0	0	0	1	1	1	0	0	0	0	0	0	0	0	0	0	0	0	0	0	0	0	0	0	0	0	0	0	0	0	0	0	0	0	0	0	unmatched	unmatched	unmatched	MS/MS	MS/MS	MS/MS
AAKPTTTPEVK	AAKPTT[79.9663]TPEVK	11	3	6T(79.9663)	P46821	MAP1B	Microtubule-associated protein 1B	0	0	0	1	0	0	1	0	0	0	0	0	0	0	0	4103826	0	0	3185046	0	0	0	0	0	0	0	0	4103826	0	0	3185046	0	0	0	0	0	unmatched	unmatched	unmatched	MS/MS	unmatched	unmatched
AAKPTTTPEVK	AAKPT[79.9663]TTPEVK	11	3	5T(79.9663)	P46821	MAP1B	Microtubule-associated protein 1B	0	0	0	0	0	0	0	0	0	0	0	1	0	0	0	0	0	0	0	0	0	0	0	751688	0	0	0	0	0	0	0	0	0	0	0	0	unmatched	unmatched	unmatched	unmatched	unmatched	unmatched
AALAPAKESPR	AALAPAKES[79.9663]PR	11	2,3	9S(79.9663)	Q13428	TCOF1	Treacle protein	2	2	2	2	1	2	2	2	2	2	2	1	80407424	118972776	108998328	42453612	39398960	42608896	90709528	70309600	43528484	125090856	115843168	96261080	80407424	110120616	108998328	42453612	39398960	42608896	95066160	64485724	41147612	133348192	118574360	96261080	MS/MS	MS/MS	MS/MS	MS/MS	MS/MS	MS/MS
AALAPAKESPRK	AALAPAKES[79.9663]PRK	12	2,3	9S(79.9663)	Q13428	TCOF1	Treacle protein	5	4	4	5	4	5	6	4	2	3	2	3	425128352	704980030	680365890	587531970	683384320	812075460	628790530	466036768	126411928	188014176	174001376	186549840	380171136	598874620	600351040	442603968	555061380	731015940	564194880	411186816	93741488	154115520	153057248	166212928	MS/MS	MS/MS	MS/MS	MS/MS	MS/MS	MS/MS
AALDEAQGVGLDSTGYYDQEIYGGSDSR	AALDEAQGVGLDSTGYYDQEIYGGS[79.9663]DSR	28	3	25S(79.9663)	O75533	SF3B1	Splicing factor 3B subunit 1	0	0	0	0	0	0	0	1	0	0	0	0	0	0	0	0	0	0	0	0	0	0	0	0	0	0	0	0	0	0	0	0	0	0	0	0	unmatched	unmatched	unmatched	unmatched	unmatched	unmatched
AALDGGVASAASPESKPSPGTK	AALDGGVASAASPESKPS[79.9663]PGTK	22	3	18S(79.9663)	Q9Y4K1	CRYBG1	Beta/gamma crystallin domain-containing protein 1	1	0	0	1	2	1	1	1	0	0	1	1	3072859	0	0	5019540	3.90274e+06	4.49798e+06	3.67577e+06	4.08123e+06	0	0	4480738	2936641	3072859	0	0	5019540	3.90274e+06	4.49798e+06	3.67577e+06	4.08123e+06	0	0	4480738	2936641	MS/MS	unmatched	unmatched	MS/MS	MS/MS	MS/MS
AALDGGVASAASPESK	AALDGGVASAAS[79.9663]PESK	16	2	12S(79.9663)	Q9Y4K1	CRYBG1	Beta/gamma crystallin domain-containing protein 1	1	1	1	1	1	1	1	1	1	1	1	1	34815196	32581778	25610248	31696776	28110584	28055500	32443258	30938476	39632924	47896072	40570848	32467096	34815196	32581778	25610248	31696776	28110584	28055500	32443258	30938476	39632924	47896072	40570848	32467096	MS/MS	MS/MS	MS/MS	MS/MS	MS/MS	MS/MS
AALDGGVASAASPESKPSPGTK	AALDGGVASAAS[79.9663]PESKPSPGTK	22	3	12S(79.9663)	Q9Y4K1	CRYBG1	Beta/gamma crystallin domain-containing protein 1	0	1	0	0	0	1	0	0	0	0	0	0	0	13969061	0	0	0	9887565	0	0	0	0	0	0	0	13969061	0	0	0	9887565	0	0	0	0	0	0	unmatched	MS/MS	unmatched	unmatched	unmatched	MS/MS
AALEAVGGTVVLE	AALEAVGGTVVLE	13	2		P52815	MRPL12	39S ribosomal protein L12, mitochondrial	0	0	0	0	0	0	0	0	1	0	0	0	0	0	0	0	0	0	0	0	4290911	0	0	0	0	0	0	0	0	0	0	0	0	0	0	0	unmatched	unmatched	unmatched	unmatched	unmatched	unmatched
AALEDTLAETEAR	AALEDTLAETEAR	13	2,3		P08727	KRT19	Keratin, type I cytoskeletal 19	1	1	1	1	1	2	1	1	1	1	1	1	79553704	63595036	81836040	59087460	111984344	263830512	72780664	122766112	254555920	117318472	168563952	104346600	79553704	63595036	81836040	59087460	111984344	239937072	72780664	122766112	254555920	117318472	168563952	104346600	MS/MS	MS/MS	MS/MS	MS/MS	MS/MS	MS/MS
AALEGTATYR	AALEGTATYR	10	2		Q9NRV9	HEBP1	Heme-binding protein 1	1	0	0	0	0	1	0	0	1	0	1	1	0	0	0	0	0	7.78161e+06	0	0	5810234	0	5631350	1.60134e+06	0	0	0	0	0	7.78161e+06	0	0	5810234	0	5631350	1.60134e+06	MS/MS	unmatched	unmatched	unmatched	unmatched	MS/MS
AALGLQDSDDEDAAVDIDEQIESMFNSK	AALGLQDS[79.9663]DDEDAAVDIDEQIESM[15.9949]FNSK	28	3	24M(15.9949),8S(79.9663)	Q7L014	DDX46	Probable ATP-dependent RNA helicase DDX46	1	1	3	2	1	1	2	1	3	1	1	2	46285556	40392040	47048004	33567456	31295630	38613624	48400956	46285344	37070784	8553685	22250658	52892148	46285556	40392040	47048004	33567456	31295630	38613624	48400956	46285344	37070784	8553685	22250658	52892148	MS/MS	MS/MS	MS/MS	MS/MS	MS/MS	MS/MS
AALIPGGLSDGQFYSPPESEAGSEEAEEK	AALIPGGLSDGQFYS[79.9663]PPES[79.9663]EAGS[79.9663]EEAEEK	29	3	15S(79.9663),19S(79.9663),23S(79.9663)	O95772	STARD3NL	STARD3 N-terminal-like protein	0	0	0	0	0	0	0	0	2	0	0	0	0	0	0	0	0	0	0	0	1.31083e+06	0	0	0	0	0	0	0	0	0	0	0	0	0	0	0	unmatched	unmatched	unmatched	unmatched	unmatched	unmatched
AALLAQYADVTDEEDEADEK	AALLAQYADVT[79.9663]DEEDEADEK	20	2,3	11T(79.9663)	Q96MW1	CCDC43	Coiled-coil domain-containing protein 43	2	2	2	3	2	2	3	2	3	5	2	3	213516960	233661664	227117888	297971392	336168960	236124416	296824288	275484224	315715008	147236832	309992448	272941824	126704880	139610912	136171648	173468896	202498096	141556448	176292144	161634640	184691856	87082472	180500144	161473024	MS/MS	MS/MS	MS/MS	MS/MS	MS/MS	MS/MS
AALLAQYADVTDEEDEADEKDDSGATTMNIGSDK	AALLAQYADVT[79.9663]DEEDEADEKDDSGATTMNIGSDK	34	3	11T(79.9663)	Q96MW1	CCDC43	Coiled-coil domain-containing protein 43	2	0	2	1	1	2	0	0	0	0	0	0	5105791	0	4.83449e+06	6540385	6892663	5598397	0	0	0	0	0	0	5105791	0	4.83449e+06	6540385	6892663	5598397	0	0	0	0	0	0	MS/MS	unmatched	MS/MS	MS/MS	MS/MS	MS/MS
AALLAQYADVTDEEDEADEK	AALLAQY[79.9663]ADVTDEEDEADEK	20	2,3	7Y(79.9663)	Q96MW1	CCDC43	Coiled-coil domain-containing protein 43	0	0	0	1	1	0	0	1	1	0	0	0	0	0	0	3189118	0	0	0	0	6.19203e+06	0	0	0	0	0	0	0	0	0	0	0	0	0	0	0	unmatched	unmatched	unmatched	MS/MS	MS/MS	unmatched
AALLAQYADVTDEEDEADEKDDSGATTMNIGSDK	AALLAQY[79.9663]ADVTDEEDEADEKDDSGATTMNIGSDK	34	3,4	7Y(79.9663)	Q96MW1	CCDC43	Coiled-coil domain-containing protein 43	0	1	0	1	0	0	0	0	0	0	0	0	0	0	0	1.38571e+06	0	0	0	0	0	0	0	0	0	0	0	0	0	0	0	0	0	0	0	0	unmatched	MS/MS	unmatched	MS/MS	unmatched	unmatched
AALQELLSK	AALQELLSK	9	2		P62851	RPS25	40S ribosomal protein S25	1	0	1	0	0	1	1	1	0	1	1	1	7.53108e+06	0	2.78584e+06	0	0	15626526	3014031	5991434	0	6124966	15107570	8672495	7.53108e+06	0	2.78584e+06	0	0	15626526	3014031	5991434	0	6124966	15107570	8672495	MS/MS	unmatched	MS/MS	unmatched	unmatched	MS/MS
AALQTAPESADDSPSQLSK	AALQTAPES[79.9663]ADDS[79.9663]PSQLSK	19	2	13S(79.9663),9S(79.9663)	O43524	FOXO3	Forkhead box protein O3	0	1	1	1	1	0	0	0	1	0	0	1	0	3.36686e+06	3.54497e+06	3.45976e+06	3.69357e+06	0	0	0	0	0	0	4.18975e+06	0	3.36686e+06	3.54497e+06	3.45976e+06	3.69357e+06	0	0	0	0	0	0	4.18975e+06	unmatched	MS/MS	MS/MS	MS/MS	MS/MS	unmatched
AALSEEELEK	AALSEEELEK	10	2		Q04637	EIF4G1	Eukaryotic translation initiation factor 4 gamma 1	1	1	0	0	0	1	0	0	1	0	1	1	1.75175e+06	1.25933e+06	0	0	0	4704001	0	0	4344552	0	3.18616e+06	1.67932e+06	1.75175e+06	1.25933e+06	0	0	0	4704001	0	0	4344552	0	3.18616e+06	1.67932e+06	MS/MS	MS/MS	unmatched	unmatched	unmatched	MS/MS
AAMYDIISSPSK	AAMYDIISS[79.9663]PSK	12	2	9S(79.9663)	Q6KC79	NIPBL	Nipped-B-like protein	0	0	0	1	1	0	0	0	1	1	1	1	0	0	0	7.53308e+06	9151585	0	0	0	5.62495e+06	8592966	9941616	5460968	0	0	0	7.53308e+06	9151585	0	0	0	5.62495e+06	8592966	9941616	5460968	unmatched	unmatched	unmatched	MS/MS	MS/MS	unmatched
AAMYDIISSPSK	AAMYDIIS[79.9663]SPSK	12	2	8S(79.9663)	Q6KC79	NIPBL	Nipped-B-like protein	0	0	0	0	0	0	0	1	0	0	0	0	0	0	0	0	0	0	0	6.17965e+06	0	0	0	0	0	0	0	0	0	0	0	0	0	0	0	0	unmatched	unmatched	unmatched	unmatched	unmatched	unmatched
AAMYDIISSPSK	AAM[15.9949]YDIISS[79.9663]PSK	12	2	3M(15.9949),9S(79.9663)	Q6KC79	NIPBL	Nipped-B-like protein	1	1	1	1	1	1	0	1	1	1	1	1	70945072	80190784	71060616	73453200	75024368	73175144	0	63182920	75745760	79216368	61324732	68295920	70945072	80190784	71060616	73453200	75024368	73175144	0	63182920	75745760	79216368	61324732	68295920	MS/MS	MS/MS	MS/MS	MS/MS	MS/MS	MS/MS
AAPAQVRPPSPGNIR	AAPAQVRPPS[79.9663]PGNIR	15	3	10S(79.9663)	Q14244	MAP7	Ensconsin	1	1	1	0	0	0	1	1	1	1	1	1	40867300	29219460	40285600	0	0	0	50234212	48286132	28422652	76578496	54887920	65501168	40867300	29219460	40285600	0	0	0	50234212	48286132	28422652	76578496	54887920	65501168	MS/MS	MS/MS	MS/MS	unmatched	unmatched	unmatched
AAPAQVRPPSPGNIRPVK	AAPAQVRPPS[79.9663]PGNIRPVK	18	3	10S(79.9663)	Q14244	MAP7	Ensconsin	0	0	0	0	0	0	1	1	0	1	0	1	0	0	0	0	0	0	38526248	21694980	0	11525788	0	46778164	0	0	0	0	0	0	38526248	21694980	0	11525788	0	46778164	unmatched	unmatched	unmatched	unmatched	unmatched	unmatched
AAPEASSPPASPLQHLLPGK	AAPEASS[79.9663]PPAS[79.9663]PLQHLLPGK	20	2,3	11S(79.9663),7S(79.9663)	Q96TA1	NIBAN2	Protein Niban 2	2	2	3	2	1	0	2	3	2	2	0	1	1107690500	987985220	1306790530	875960000	48348196	0	1205825410	1109239420	796172030	948746880	0	59138724	595491780	525985280	699957700	492618272	569982340	0	661623420	606363580	453021696	509123648	0	697193090	MS/MS	MS/MS	MS/MS	MS/MS	MS/MS	unmatched
AAPEASSPPASPLQHLLPGK	AAPEAS[79.9663]SPPASPLQHLLPGK	20	3	6S(79.9663)	Q96TA1	NIBAN2	Protein Niban 2	1	0	1	1	1	1	2	2	1	1	1	2	6.96195e+06	0	16735731	28614916	19834690	8343668	48057408	66245272	7405396	35832704	18800294	112964840	6.96195e+06	0	16735731	28614916	19834690	8343668	48057408	66245272	7405396	35832704	18800294	112964840	MS/MS	unmatched	MS/MS	MS/MS	MS/MS	MS/MS
AAPEASSPPASPLQHLLPGK	AAPEAS[79.9663]SPPAS[79.9663]PLQHLLPGK	20	2,3	11S(79.9663),6S(79.9663)	Q96TA1	NIBAN2	Protein Niban 2	2	3	2	2	3	4	3	1	2	4	4	3	1107690500	988171070	1248173820	875960000	1086381310	945601090	1206257660	1057553150	46088468	949247740	841710780	1135526400	844513920	747341700	1009193600	692905410	822723710	694995650	935011650	855069890	765814850	720326460	669048770	920209410	MS/MS	MS/MS	MS/MS	MS/MS	MS/MS	MS/MS
AAPFSLEYR	AAPFSLEYR	9	2		Q15181	PPA1	Inorganic pyrophosphatase	1	0	1	1	1	1	1	1	1	1	1	1	10116689	0	5301142	3.32068e+06	7.87503e+06	29982552	4.24697e+06	7.0958e+06	16376301	4.73756e+06	14202445	7727375	10116689	0	5301142	3.32068e+06	7.87503e+06	29982552	4.24697e+06	7.0958e+06	16376301	4.73756e+06	14202445	7727375	MS/MS	unmatched	MS/MS	MS/MS	MS/MS	MS/MS
AAPPPPALTPDSQTVDSSCK	AAPPPPALT[79.9663]PDSQTVDSSC[57.0215]K	20	2,3	19C(57.0215),9T(79.9663)	Q9H7N4	SCAF1	Splicing factor, arginine/serine-rich 19	2	1	1	3	1	1	4	3	3	3	3	4	23289372	17239196	15438313	24823288	20215570	19712576	37008208	28937366	45207060	50755336	48951908	44790972	19652678	17239196	15438313	22267320	20215570	19712576	32396378	25275558	39461712	45777484	44450352	39741268	MS/MS	MS/MS	MS/MS	MS/MS	MS/MS	MS/MS
AAPPPPALTPDSQTVDSSCKTPEVSFLPEEATEEAGVR	AAPPPPALT[79.9663]PDSQTVDS[79.9663]SC[57.0215]KTPEVSFLPEEATEEAGVR	38	4	17S(79.9663),19C(57.0215),9T(79.9663)	Q9H7N4	SCAF1	Splicing factor, arginine/serine-rich 19	0	0	1	0	0	0	0	0	0	0	0	0	0	0	25334518	0	0	0	0	0	0	0	0	0	0	0	0	0	0	0	0	0	0	0	0	0	unmatched	unmatched	MS/MS	unmatched	unmatched	unmatched
AAPPPPALTPDSQTVDSSCKTPEVSFLPEEATEEAGVR	AAPPPPALT[79.9663]PDS[79.9663]QTVDSSC[57.0215]KTPEVSFLPEEATEEAGVR	38	4	12S(79.9663),19C(57.0215),9T(79.9663)	Q9H7N4	SCAF1	Splicing factor, arginine/serine-rich 19	2	2	1	1	1	2	3	2	1	1	1	3	24380094	17193844	25231934	47270088	37155148	34674816	22076764	24185572	18719992	8025849	14232974	22816538	24380094	17193844	25231934	47270088	37155148	34674816	22076764	24185572	18719992	8025849	14232974	22816538	MS/MS	MS/MS	MS/MS	MS/MS	MS/MS	MS/MS
AAPPPPALTPDSQTVDSSCKTPEVSFLPEEATEEAGVR	AAPPPPALT[79.9663]PDS[79.9663]QT[79.9663]VDSSC[57.0215]KTPEVSFLPEEATEEAGVR	38	4	12S(79.9663),14T(79.9663),19C(57.0215),9T(79.9663)	Q9H7N4	SCAF1	Splicing factor, arginine/serine-rich 19	1	1	3	2	2	1	1	1	2	0	0	0	0	2.10458e+06	5.60558e+06	5467810	4.55014e+06	806887	5.32386e+06	3.14126e+06	3.12436e+06	0	0	0	0	2.10458e+06	5.60558e+06	5467810	4.55014e+06	806887	5.32386e+06	3.14126e+06	3.12436e+06	0	0	0	MS/MS	MS/MS	MS/MS	MS/MS	MS/MS	MS/MS
AAPPPPPPPPPLESSPR	AAPPPPPPPPPLES[79.9663]SPR	17	3	14S(79.9663)	Q5T4S7	UBR4	E3 ubiquitin-protein ligase UBR4	1	2	1	1	1	1	1	1	1	1	1	1	61564360	65821884	72831792	70176800	73487072	76550312	76973000	58800800	0	65337112	58553744	81533568	61564360	65821884	72831792	70176800	73487072	76550312	76973000	58800800	0	65337112	58553744	81533568	MS/MS	MS/MS	MS/MS	MS/MS	MS/MS	MS/MS
AAPQSPSVPK	AAPQS[79.9663]PSVPK	10	2	5S(79.9663)	O75694	NUP155	Nuclear pore complex protein Nup155	0	0	0	1	1	1	0	0	1	1	1	0	0	0	0	19798304	19221828	18125884	0	0	16622946	17492956	18473744	0	0	0	0	19798304	19221828	18125884	0	0	16622946	17492956	18473744	0	unmatched	unmatched	unmatched	MS/MS	MS/MS	MS/MS
AAPSSEGDSCDGVEATEGPGSADTEEPK	AAPSSEGDS[79.9663]C[57.0215]DGVEATEGPGSADTEEPK	28	3	10C(57.0215),9S(79.9663)	P39880	CUX1	Homeobox protein cut-like 1	1	1	1	2	2	1	1	1	1	2	1	1	13016995	16661072	10439464	13711713	14945831	16648892	10331890	12696280	11977439	0	14477102	15225135	13016995	16661072	10439464	13711713	14945831	16648892	10331890	12696280	11977439	0	14477102	15225135	MS/MS	MS/MS	MS/MS	MS/MS	MS/MS	MS/MS
AAPSTAPAEATPPKPGEAEAPPK	AAPSTAPAEAT[79.9663]PPKPGEAEAPPK	23	3	11T(79.9663)	O95817	BAG3	BAG family molecular chaperone regulator 3	1	1	0	1	1	1	1	0	2	1	3	0	26004468	18674136	0	44594308	27953450	30125416	28357942	0	29595064	31418568	25988920	0	26004468	18674136	0	44594308	27953450	30125416	28357942	0	29595064	31418568	25988920	0	MS/MS	MS/MS	unmatched	MS/MS	MS/MS	MS/MS
AAPTAASDQPDSAATTEK	AAPTAASDQPDSAATTEK	18	2		Q9BRP8	PYM1	Partner of Y14 and mago	0	0	0	0	0	1	0	0	1	0	1	0	0	0	0	0	0	1830517	0	0	0	0	0	0	0	0	0	0	0	0	0	0	0	0	0	0	unmatched	unmatched	unmatched	unmatched	unmatched	MS/MS
AAQDRDQIYR	AAQDRDQIYR	10	3		P62995	TRA2B	Transformer-2 protein homolog beta	0	0	0	0	0	1	0	0	0	0	0	0	0	0	0	0	0	1.50453e+06	0	0	0	0	0	0	0	0	0	0	0	0	0	0	0	0	0	0	unmatched	unmatched	unmatched	unmatched	unmatched	MS/MS
AAQEEYVK	AAQEEYVK	8	2		P04075	ALDOA	Fructose-bisphosphate aldolase A	0	0	0	0	0	0	0	1	0	0	1	0	0	0	0	0	0	0	0	1.64572e+06	0	0	1.51659e+06	0	0	0	0	0	0	0	0	1.64572e+06	0	0	1.51659e+06	0	unmatched	unmatched	unmatched	unmatched	unmatched	unmatched
AAQNSGEAEYIEK	AAQNSGEAEYIEK	13	2		P07942	LAMB1	Laminin subunit beta-1	0	0	0	0	0	0	0	0	1	0	0	0	0	0	0	0	0	0	0	0	0	0	0	0	0	0	0	0	0	0	0	0	0	0	0	0	unmatched	unmatched	unmatched	unmatched	unmatched	unmatched
AAQQQEEQEEKEEEDDEQTLHR	AAQQQEEQEEKEEEDDEQTLHR	22	4		P78318	IGBP1	Immunoglobulin-binding protein 1	1	1	1	1	1	1	1	1	2	1	0	1	26584642	16186662	21146118	20965002	11966042	11749201	14872530	16280827	5281143	8837211	0	11999182	26584642	16186662	21146118	20965002	11966042	11749201	14872530	16280827	5281143	8837211	0	11999182	MS/MS	MS/MS	MS/MS	MS/MS	MS/MS	MS/MS
AAQSPFSIPNSSSGPYGSQDSVHSSPEDGGGGR	AAQSPFSIPNSSSGPYGSQDS[79.9663]VHSSPEDGGGGR	33	3	21S(79.9663)	Q8NHG8	ZNRF2	E3 ubiquitin-protein ligase ZNRF2	0	0	0	0	0	1	0	0	0	0	0	0	0	0	0	0	0	0	0	0	0	0	0	0	0	0	0	0	0	0	0	0	0	0	0	0	unmatched	unmatched	unmatched	unmatched	unmatched	MS/MS
AAQSPFSIPNSSSGPYGSQDSVHSSPEDGGGGR	AAQSPFSIPNSSSGPYGS[79.9663]QDSVHSSPEDGGGGR	33	3,4	18S(79.9663)	Q8NHG8	ZNRF2	E3 ubiquitin-protein ligase ZNRF2	0	0	0	1	0	1	0	0	0	0	0	0	0	0	0	0	0	5488492	0	0	0	0	0	0	0	0	0	0	0	0	0	0	0	0	0	0	unmatched	unmatched	unmatched	MS/MS	unmatched	MS/MS
AAQSPFSIPNSSSGPYGSQDSVHSSPEDGGGGR	AAQSPFSIPNSSSGPY[79.9663]GSQDSVHSSPEDGGGGR	33	3	16Y(79.9663)	Q8NHG8	ZNRF2	E3 ubiquitin-protein ligase ZNRF2	0	0	0	0	1	0	0	0	0	0	0	0	0	0	0	0	0	0	0	0	0	0	0	0	0	0	0	0	0	0	0	0	0	0	0	0	unmatched	unmatched	unmatched	unmatched	MS/MS	unmatched
AAQSPFSIPNSSSGPYGSQDSVHSSPEDGGGGR	AAQSPFSIPNS[79.9663]SSGPYGSQDSVHS[79.9663]SPEDGGGGR	33	3	11S(79.9663),24S(79.9663)	Q8NHG8	ZNRF2	E3 ubiquitin-protein ligase ZNRF2	0	0	0	0	0	1	0	0	0	0	0	0	0	0	0	0	0	5999320	0	0	0	0	0	0	0	0	0	0	0	0	0	0	0	0	0	0	unmatched	unmatched	unmatched	unmatched	unmatched	MS/MS
AAQSLDEMSQTITDLLSEQK	AAQS[79.9663]LDEM[15.9949]SQTITDLLSEQK	20	3	4S(79.9663),8M(15.9949)	Q8TDY2	RB1CC1	RB1-inducible coiled-coil protein 1	1	0	1	0	1	1	0	1	1	0	0	0	6758434	0	4.48745e+06	0	4.59606e+06	5.27494e+06	0	5582654	5.85325e+06	0	0	0	6758434	0	4.48745e+06	0	4.59606e+06	5.27494e+06	0	5582654	5.85325e+06	0	0	0	MS/MS	unmatched	MS/MS	unmatched	MS/MS	MS/MS
AASAAAASAAAASAASGSPGPGEGSAGGEK	AASAAAASAAAAS[79.9663]AAS[79.9663]GSPGPGEGSAGGEK	30	3	13S(79.9663),16S(79.9663)	Q13263	TRIM28	Transcription intermediary factor 1-beta	1	0	1	0	0	0	1	1	0	1	1	1	38602152	0	54055756	0	0	0	41322156	41180348	0	39746556	45373456	47771884	38602152	0	54055756	0	0	0	41322156	41180348	0	39746556	45373456	47771884	MS/MS	unmatched	MS/MS	unmatched	unmatched	unmatched
AASAAAASAAAASAASGSPGPGEGSAGGEK	AASAAAAS[79.9663]AAAAS[79.9663]AASGSPGPGEGSAGGEK	30	3	13S(79.9663),8S(79.9663)	Q13263	TRIM28	Transcription intermediary factor 1-beta	0	1	0	0	0	0	0	0	1	0	0	0	0	44576596	0	0	0	0	0	0	41931728	0	0	0	0	44576596	0	0	0	0	0	0	41931728	0	0	0	unmatched	MS/MS	unmatched	unmatched	unmatched	unmatched
AASAPAKESPR	AASAPAKES[79.9663]PR	11	2	9S(79.9663)	Q13428	TCOF1	Treacle protein	0	1	0	0	0	0	0	1	0	0	1	1	0	508057	0	0	0	0	0	460307	0	0	705787	437212	0	508057	0	0	0	0	0	460307	0	0	705787	437212	unmatched	MS/MS	unmatched	unmatched	unmatched	unmatched
AASAPAKESPRK	AASAPAKES[79.9663]PRK	12	2	9S(79.9663)	Q13428	TCOF1	Treacle protein	1	0	1	0	0	0	0	0	0	0	0	0	749574	0	945088	0	0	0	0	0	0	0	0	0	749574	0	945088	0	0	0	0	0	0	0	0	0	MS/MS	unmatched	MS/MS	unmatched	unmatched	unmatched
AASDPLLSSVSPAVSK	AASDPLLSSVS[79.9663]PAVSK	16	2	11S(79.9663)	P19532	TFE3	Transcription factor E3	1	1	1	1	1	0	1	1	1	1	1	1	14840118	14888406	11626054	14892720	12867080	0	13350525	12552363	17687574	20351466	17156928	13783491	14840118	14888406	11626054	14892720	12867080	0	13350525	12552363	17687574	20351466	17156928	13783491	MS/MS	MS/MS	MS/MS	MS/MS	MS/MS	unmatched
AASDPLLSSVSPAVSK	AASDPLLSSVS[79.9663]PAVS[79.9663]K	16	2	11S(79.9663),15S(79.9663)	P19532	TFE3	Transcription factor E3	0	0	0	0	0	0	1	0	1	0	1	1	0	0	0	0	0	0	40411376	0	21174818	0	23394726	20596150	0	0	0	0	0	0	40411376	0	21174818	0	23394726	20596150	unmatched	unmatched	unmatched	unmatched	unmatched	unmatched
AASDPLLSSVSPAVSK	AASDPLLSS[79.9663]VSPAVSK	16	2	9S(79.9663)	P19532	TFE3	Transcription factor E3	0	0	0	0	0	1	0	0	0	0	0	0	0	0	0	0	0	12642449	0	0	0	0	0	0	0	0	0	0	0	0	0	0	0	0	0	0	unmatched	unmatched	unmatched	unmatched	unmatched	MS/MS
AASDPLLSSVSPAVSK	AASDPLLS[79.9663]SVSPAVS[79.9663]K	16	2	15S(79.9663),8S(79.9663)	P19532	TFE3	Transcription factor E3	0	0	0	0	0	0	0	0	0	1	0	0	0	0	0	0	0	0	0	0	0	0	0	0	0	0	0	0	0	0	0	0	0	0	0	0	unmatched	unmatched	unmatched	unmatched	unmatched	unmatched
AASIENVLQDSSPEHCGR	AASIENVLQDSS[79.9663]PEHC[57.0215]GR	18	3	12S(79.9663),16C(57.0215)	O60291	MGRN1	E3 ubiquitin-protein ligase MGRN1	0	0	1	1	1	1	1	1	0	0	0	0	0	0	12260064	11839598	13029717	12003818	12503551	16482413	0	0	0	0	0	0	12260064	11839598	13029717	12003818	12503551	16482413	0	0	0	0	unmatched	unmatched	MS/MS	MS/MS	MS/MS	MS/MS
AASIENVLQDSSPEHCGR	AASIENVLQDS[79.9663]SPEHC[57.0215]GR	18	3	11S(79.9663),16C(57.0215)	O60291	MGRN1	E3 ubiquitin-protein ligase MGRN1	1	1	0	0	0	0	0	0	1	1	1	1	12053689	11537870	0	0	0	0	0	0	11522567	13513479	13471805	11151314	12053689	11537870	0	0	0	0	0	0	11522567	13513479	13471805	11151314	MS/MS	MS/MS	unmatched	unmatched	unmatched	unmatched
AASIFGGAK	AASIFGGAK	9	2		P23588	EIF4B	Eukaryotic translation initiation factor 4B	0	0	0	0	0	1	0	0	0	0	1	0	0	0	0	0	0	10775628	0	0	0	0	8.32163e+06	0	0	0	0	0	0	10775628	0	0	0	0	8.32163e+06	0	unmatched	unmatched	unmatched	unmatched	unmatched	MS/MS
AASPVLQEDIDIEGVQSEGQDNGAEDSGDTEDELRR	AASPVLQEDIDIEGVQSEGQDNGAEDSGDT[79.9663]EDELRR	36	4	30T(79.9663)	P18887	XRCC1	DNA repair protein XRCC1	1	0	0	0	0	0	0	0	0	0	0	0	2.23436e+06	0	0	0	0	0	0	0	0	0	0	0	0	0	0	0	0	0	0	0	0	0	0	0	MS/MS	unmatched	unmatched	unmatched	unmatched	unmatched
AASPVLQEDIDIEGVQSEGQDNGAEDSGDTEDELRR	AASPVLQEDIDIEGVQSEGQDNGAEDS[79.9663]GDTEDELRR	36	4	27S(79.9663)	P18887	XRCC1	DNA repair protein XRCC1	0	1	0	0	0	1	0	0	0	0	0	0	0	1.68958e+06	0	0	0	0	0	0	0	0	0	0	0	0	0	0	0	0	0	0	0	0	0	0	unmatched	MS/MS	unmatched	unmatched	unmatched	MS/MS
AASPYSQRPASPTAIR	AASPYSQRPAS[79.9663]PTAIR	16	3	11S(79.9663)	Q99569	PKP4	Plakophilin-4	0	0	0	1	1	0	0	0	0	0	0	0	0	0	0	7674441	6.95107e+06	0	0	0	0	0	0	0	0	0	0	7674441	6.95107e+06	0	0	0	0	0	0	0	unmatched	unmatched	unmatched	MS/MS	MS/MS	unmatched
AASPYSQRPASPTAIR	AASPYS[79.9663]QRPASPTAIR	16	3	6S(79.9663)	Q99569	PKP4	Plakophilin-4	0	0	0	0	0	1	0	1	0	0	0	1	0	0	0	0	0	10808808	0	5.30679e+06	0	0	0	0	0	0	0	0	0	10808808	0	5.30679e+06	0	0	0	0	unmatched	unmatched	unmatched	unmatched	unmatched	MS/MS
AASQPTSLAPEK	AASQPTSLAPEK	12	2		Q96N66	MBOAT7	Lysophospholipid acyltransferase 7	0	0	0	0	0	0	0	0	1	0	0	0	0	0	0	0	0	0	0	0	892582	0	0	0	0	0	0	0	0	0	0	0	0	0	0	0	unmatched	unmatched	unmatched	unmatched	unmatched	unmatched
AASSDQLRDNSPPPAFKPEPPK	AASSDQLRDNS[79.9663]PPPAFKPEPPK	22	3,4	11S(79.9663)	Q9UDY2	TJP2	Tight junction protein ZO-2	2	1	4	3	3	3	3	2	1	0	0	0	79721864	44694664	90048592	88728920	134976720	131238968	68713808	25146336	9483487	0	0	0	79721864	44694664	55060416	55507472	81148072	80761936	43335556	25146336	9483487	0	0	0	MS/MS	MS/MS	MS/MS	MS/MS	MS/MS	MS/MS
AASSLNLSNGETESVK	AASSLNLS[79.9663]NGETESVK	16	2	8S(79.9663)	O95819	MAP4K4	Mitogen-activated protein kinase kinase kinase kinase 4	1	1	1	1	1	2	1	1	1	1	1	1	6061759	4502141	5.89401e+06	6.19679e+06	6.2425e+06	7795453	4733703	5.85907e+06	4.89327e+06	7130042	6.863e+06	4975735	6061759	4502141	5.89401e+06	6.19679e+06	6.2425e+06	7795453	4733703	5.85907e+06	4.89327e+06	7130042	6.863e+06	4975735	MS/MS	MS/MS	MS/MS	MS/MS	MS/MS	MS/MS
AASSPSNPAALPVASDSSPMGSK	AASSPSNPAALPVASDSS[79.9663]PM[15.9949]GSK	23	3	18S(79.9663),20M(15.9949)	Q7Z5J4	RAI1	Retinoic acid-induced protein 1	0	0	0	0	0	0	0	0	0	0	1	0	0	0	0	0	0	0	0	0	0	0	8823524	0	0	0	0	0	0	0	0	0	0	0	0	0	unmatched	unmatched	unmatched	unmatched	unmatched	unmatched
AASSPSNPAALPVASDSSPMGSK	AASSPSNPAALPVASDS[79.9663]SPM[15.9949]GSK	23	3	17S(79.9663),20M(15.9949)	Q7Z5J4	RAI1	Retinoic acid-induced protein 1	1	1	2	1	1	1	1	1	1	1	0	1	10711164	8107398	8552586	10082339	9243278	9139036	6.99739e+06	7.59293e+06	8490837	9433316	0	7.50769e+06	10711164	8107398	8552586	10082339	9243278	9139036	6.99739e+06	7.59293e+06	8490837	9433316	0	7.50769e+06	MS/MS	MS/MS	MS/MS	MS/MS	MS/MS	MS/MS
AASSDQLRDNSPPPAFKPEPPK	AASS[79.9663]DQLRDNSPPPAFKPEPPK	22	4	4S(79.9663)	Q9UDY2	TJP2	Tight junction protein ZO-2	1	0	0	0	0	0	0	0	0	0	0	0	46567640	0	0	0	0	0	0	0	0	0	0	0	0	0	0	0	0	0	0	0	0	0	0	0	MS/MS	unmatched	unmatched	unmatched	unmatched	unmatched
AASSDQLRDNSPPPAFKPEPPK	AASS[79.9663]DQLRDNS[79.9663]PPPAFKPEPPK	22	3	11S(79.9663),4S(79.9663)	Q9UDY2	TJP2	Tight junction protein ZO-2	1	0	0	0	0	0	1	0	0	0	0	0	0	0	0	0	0	0	256891600	0	0	0	0	0	0	0	0	0	0	0	0	0	0	0	0	0	MS/MS	unmatched	unmatched	unmatched	unmatched	unmatched
AASAAGAAGSAGGSSGAAGAAGGGAGAGTRPGDGGTASAGAAGPGAATK	AAS[79.9663]AAGAAGSAGGSSGAAGAAGGGAGAGTRPGDGGTASAGAAGPGAATK	49	4	3S(79.9663)	Q9UKY7	CDV3	Protein CDV3 homolog	1	0	0	1	2	1	0	0	0	2	0	0	8532163	0	0	18036266	11120676	10201908	0	0	0	8567603	0	0	8532163	0	0	18036266	11120676	10201908	0	0	0	8567603	0	0	MS/MS	unmatched	unmatched	MS/MS	MS/MS	MS/MS
AASAATAAPTATPAAQESGTIPK	AAS[79.9663]AATAAPTATPAAQESGTIPK	23	2,3	3S(79.9663)	O00116	AGPS	Alkyldihydroxyacetonephosphate synthase, peroxisomal	1	2	1	1	0	0	2	1	2	1	1	1	17574854	14005924	15812086	7.34534e+06	0	0	16497889	0	18577018	0	18472496	17399584	17574854	14005924	15812086	7.34534e+06	0	0	16497889	0	15777523	0	18472496	17399584	MS/MS	MS/MS	MS/MS	MS/MS	unmatched	unmatched
AASDPLLSSVSPAVSK	AAS[79.9663]DPLLSSVS[79.9663]PAVSK	16	2	11S(79.9663),3S(79.9663)	P19532	TFE3	Transcription factor E3	1	1	0	1	1	0	0	1	0	0	1	0	2.7358e+06	3970851	0	2.10119e+06	4.01348e+06	0	0	3512190	0	0	4443844	0	2.7358e+06	3970851	0	2.10119e+06	4.01348e+06	0	0	3512190	0	0	4443844	0	MS/MS	MS/MS	unmatched	MS/MS	MS/MS	unmatched
AASDPLLSSVSPAVSK	AAS[79.9663]DPLLSS[79.9663]VSPAVSK	16	2	3S(79.9663),9S(79.9663)	P19532	TFE3	Transcription factor E3	0	0	0	0	0	0	1	0	0	0	0	0	0	0	0	0	0	0	3.02345e+06	0	0	0	0	0	0	0	0	0	0	0	0	0	0	0	0	0	unmatched	unmatched	unmatched	unmatched	unmatched	unmatched
AASDTERDGLAPEK	AAS[79.9663]DTERDGLAPEK	14	2,3	3S(79.9663)	Q7L4I2	RSRC2	Arginine/serine-rich coiled-coil protein 2	0	1	1	2	2	2	0	0	0	0	0	0	0	9299586	9519196	50600760	58499480	76110976	0	0	0	0	0	0	0	9299586	9519196	29212628	33965648	44442188	0	0	0	0	0	0	unmatched	MS/MS	MS/MS	MS/MS	MS/MS	MS/MS
AASEELLEK	AAS[79.9663]EELLEK	9	2	3S(79.9663)	Q6ZV73	FGD6	FYVE, RhoGEF and PH domain-containing protein 6	0	0	1	1	1	1	1	0	1	0	0	0	0	0	10186008	9356154	9746517	9391785	10274958	0	11109662	0	0	0	0	0	10186008	9356154	9746517	9391785	10274958	0	11109662	0	0	0	unmatched	unmatched	MS/MS	MS/MS	MS/MS	MS/MS
AASGEDSTEEALAAAAAPWEGGPVPGVDR	AAS[79.9663]GEDSTEEALAAAAAPWEGGPVPGVDR	29	3	3S(79.9663)	Q641Q2	WASHC2A	WASH complex subunit 2A	1	0	0	0	0	1	0	0	0	0	1	0	750971	0	0	0	0	1.00815e+06	0	0	0	0	951727	0	750971	0	0	0	0	1.00815e+06	0	0	0	0	951727	0	MS/MS	unmatched	unmatched	unmatched	unmatched	MS/MS
AASLDSVATSR	AAS[79.9663]LDSVATSR	11	2	3S(79.9663)	Q9Y2J4	AMOTL2	Angiomotin-like protein 2	0	0	0	1	0	0	1	0	1	0	1	0	0	0	0	14057793	0	0	11813805	0	23617180	0	25344278	0	0	0	0	14057793	0	0	11813805	0	23617180	0	25344278	0	unmatched	unmatched	unmatched	MS/MS	unmatched	unmatched
AASLDSVATSR	AAS[79.9663]LDS[79.9663]VATSR	11	2	3S(79.9663),6S(79.9663)	Q9Y2J4	AMOTL2	Angiomotin-like protein 2	0	1	0	1	1	1	1	1	1	0	0	0	0	3.97441e+06	0	3.58883e+06	3.35919e+06	3.93828e+06	3.68148e+06	3.97521e+06	3.29576e+06	0	0	0	0	3.97441e+06	0	3.58883e+06	3.35919e+06	3.93828e+06	3.68148e+06	3.97521e+06	3.29576e+06	0	0	0	unmatched	MS/MS	unmatched	MS/MS	MS/MS	MS/MS
AASLTEDRDR	AAS[79.9663]LTEDRDR	10	2,3	3S(79.9663)	Q04637	EIF4G1	Eukaryotic translation initiation factor 4 gamma 1	0	0	0	0	0	0	1	1	0	0	0	0	0	0	0	0	0	0	10067951	1.26049e+06	0	0	0	0	0	0	0	0	0	0	0	0	0	0	0	0	unmatched	unmatched	unmatched	unmatched	unmatched	unmatched
AASPESASSTPESLQAR	AAS[79.9663]PESASSTPESLQAR	17	2	3S(79.9663)	Q96BT3	CENPT	Centromere protein T	1	1	1	0	0	0	1	1	1	1	1	1	2.61919e+06	1.78981e+06	2626362	0	0	0	1.80676e+06	1.67147e+06	2.69988e+06	2.75165e+06	2.6424e+06	2.26067e+06	2.61919e+06	1.78981e+06	2626362	0	0	0	1.80676e+06	1.67147e+06	2.69988e+06	2.75165e+06	2.6424e+06	2.26067e+06	MS/MS	MS/MS	MS/MS	unmatched	unmatched	unmatched
AASPPASASDLIEQQQK	AAS[79.9663]PPASASDLIEQQQK	17	2,3	3S(79.9663)	Q5VSL9	STRIP1	Striatin-interacting protein 1	2	2	2	2	2	2	2	2	2	2	2	2	68496832	64576640	63702584	65050408	66824856	62765180	62965000	61644376	70547016	72117368	66330184	62002920	36587732	34410484	33918080	34585080	35581596	33375704	33548694	32892156	37540500	38496360	35421080	33098014	MS/MS	MS/MS	MS/MS	MS/MS	MS/MS	MS/MS
AASPPSYTLDLGESQLAPPPSK	AAS[79.9663]PPSYTLDLGESQLAPPPSK	22	3	3S(79.9663)	Q9ULQ0	STRIP2	Striatin-interacting protein 2	1	1	1	1	1	1	1	1	1	1	1	1	8711696	6.37369e+06	7992889	11663838	9268109	8.28356e+06	9709787	8766354	7969005	10027466	7935863	6993876	8711696	6.37369e+06	7992889	11663838	9268109	8.28356e+06	9709787	8766354	7969005	10027466	7935863	6993876	MS/MS	MS/MS	MS/MS	MS/MS	MS/MS	MS/MS
AASPQDLAGGYTSSLACHR	AAS[79.9663]PQDLAGGYTSSLAC[57.0215]HR	19	3	17C(57.0215),3S(79.9663)	P51948	MNAT1	CDK-activating kinase assembly factor MAT1	1	1	1	1	1	1	1	1	1	1	1	1	16769799	14341448	16434256	18221428	20406642	21315352	16654733	13120809	11088092	9640916	11690567	14549491	16769799	14341448	16434256	18221428	20406642	21315352	16654733	13120809	11088092	9640916	11690567	14549491	MS/MS	MS/MS	MS/MS	MS/MS	MS/MS	MS/MS
AASPSPQSVR	AAS[79.9663]PSPQSVR	10	2	3S(79.9663)	Q8IYB3	SRRM1	Serine/arginine repetitive matrix protein 1	0	1	0	0	0	0	1	1	1	1	1	1	0	0	0	0	0	0	37473664	45355672	9522967	10570969	12462425	12001874	0	0	0	0	0	0	37473664	45355672	9522967	10570969	12462425	12001874	unmatched	MS/MS	unmatched	unmatched	unmatched	unmatched
AASPSPQSVR	AAS[79.9663]PS[79.9663]PQSVR	10	2	3S(79.9663),5S(79.9663)	Q8IYB3	SRRM1	Serine/arginine repetitive matrix protein 1	0	0	1	0	0	0	1	1	1	0	1	1	0	0	4.06565e+06	0	0	0	12726859	14793692	0	0	6826960	6.58049e+06	0	0	4.06565e+06	0	0	0	12726859	14793692	0	0	6826960	6.58049e+06	unmatched	unmatched	MS/MS	unmatched	unmatched	unmatched
AASPVLLSSNSQK	AAS[79.9663]PVLLSSNSQK	13	2	3S(79.9663)	P41970	ELK3	ETS domain-containing protein Elk-3	1	1	1	1	1	1	1	1	1	1	1	1	13955179	21969662	19066974	22786540	21601064	19656252	14901615	12360305	21167806	23810806	19381838	19102162	13955179	21969662	19066974	22786540	21601064	19656252	14901615	12360305	21167806	23810806	19381838	19102162	MS/MS	MS/MS	MS/MS	MS/MS	MS/MS	MS/MS
AASPVLQEDIDIEGVQSEGQDNGAEDSGDTEDELRR	AAS[79.9663]PVLQEDIDIEGVQSEGQDNGAEDSGDTEDELRR	36	4	3S(79.9663)	P18887	XRCC1	DNA repair protein XRCC1	0	0	0	0	0	1	0	1	0	0	0	1	0	0	0	0	0	7325148	0	0	0	0	0	5487204	0	0	0	0	0	7325148	0	0	0	0	0	5487204	unmatched	unmatched	unmatched	unmatched	unmatched	MS/MS
AASPVLQEDIDIEGVQSEGQDNGAEDSGDTEDELRR	AAS[79.9663]PVLQEDIDIEGVQSEGQDNGAEDS[79.9663]GDT[79.9663]EDELRR	36	4	27S(79.9663),30T(79.9663),3S(79.9663)	P18887	XRCC1	DNA repair protein XRCC1	0	0	0	1	3	1	1	1	0	0	0	0	0	0	0	4243651	4.6497e+06	2.68162e+06	3.40662e+06	1.98219e+06	0	0	0	0	0	0	0	4243651	4.6497e+06	2.68162e+06	3.40662e+06	1.98219e+06	0	0	0	0	unmatched	unmatched	unmatched	MS/MS	MS/MS	MS/MS
AASPVLQEDIDIEGVQSEGQDNGAEDSGDTEDELRR	AAS[79.9663]PVLQEDIDIEGVQS[79.9663]EGQDNGAEDS[79.9663]GDTEDELRR	36	4	17S(79.9663),27S(79.9663),3S(79.9663)	P18887	XRCC1	DNA repair protein XRCC1	0	0	0	0	0	0	0	0	1	0	0	0	0	0	0	0	0	0	0	0	3.90923e+06	0	0	0	0	0	0	0	0	0	0	0	0	0	0	0	unmatched	unmatched	unmatched	unmatched	unmatched	unmatched
AASPYSQRPASPTAIR	AAS[79.9663]PYS[79.9663]QRPASPTAIR	16	3	3S(79.9663),6S(79.9663)	Q99569	PKP4	Plakophilin-4	0	0	0	0	1	0	0	0	0	0	0	0	0	0	0	0	8.30558e+06	0	0	0	0	0	0	0	0	0	0	0	0	0	0	0	0	0	0	0	unmatched	unmatched	unmatched	unmatched	MS/MS	unmatched
AASREEPIEWEF	AAS[79.9663]REEPIEWEF	12	2	3S(79.9663)	P39880	CUX1	Homeobox protein cut-like 1	0	0	0	1	0	0	0	0	0	0	0	0	0	0	0	0	0	0	0	0	0	0	0	0	0	0	0	0	0	0	0	0	0	0	0	0	unmatched	unmatched	unmatched	MS/MS	unmatched	unmatched
AASSDQLRDNSPPPAFKPEPPK	AAS[79.9663]SDQLRDNSPPPAFKPEPPK	22	3,4	3S(79.9663)	Q9UDY2	TJP2	Tight junction protein ZO-2	0	0	0	0	1	0	0	2	0	0	0	0	0	0	0	0	93791608	0	0	10859725	0	0	0	0	0	0	0	0	0	0	0	0	0	0	0	0	unmatched	unmatched	unmatched	unmatched	MS/MS	unmatched
AASSDQLRDNSPPPAFKPEPPK	AAS[79.9663]SDQLRDNS[79.9663]PPPAFKPEPPK	22	3,4	11S(79.9663),3S(79.9663)	Q9UDY2	TJP2	Tight junction protein ZO-2	2	3	3	3	3	3	2	2	2	1	1	3	291777952	221404592	286082912	196751120	248804224	260522496	287067712	186575488	167461728	56554608	125848600	229699728	262124784	221404592	286082912	173900656	223149584	239052160	255340544	186575488	167461728	56554608	125848600	201672912	MS/MS	MS/MS	MS/MS	MS/MS	MS/MS	MS/MS
AASSPDGFFWTQGSPK	AAS[79.9663]SPDGFFWTQGSPK	16	2	3S(79.9663)	Q86YV5	PRAG1	Inactive tyrosine-protein kinase PRAG1	1	1	1	1	1	1	0	1	1	0	1	0	2479314	2.41422e+06	3.04067e+06	3.04339e+06	3.31022e+06	2.95275e+06	0	2.55339e+06	3.16133e+06	0	3.36787e+06	0	2479314	2.41422e+06	3.04067e+06	3.04339e+06	3.31022e+06	2.95275e+06	0	2.55339e+06	3.16133e+06	0	3.36787e+06	0	MS/MS	MS/MS	MS/MS	MS/MS	MS/MS	MS/MS
AASSQRAEEEDDDIK	AAS[79.9663]SQRAEEEDDDIK	15	2,3	3S(79.9663)	Q96CF2	CHMP4C	Charged multivesicular body protein 4c	0	0	0	2	2	2	0	0	0	0	0	0	0	0	0	11653466	11747654	14503608	0	0	0	0	0	0	0	0	0	7917253	8036304	10024797	0	0	0	0	0	0	unmatched	unmatched	unmatched	MS/MS	MS/MS	MS/MS
AASTDLGAGETVVGK	AAS[79.9663]TDLGAGETVVGK	15	2	3S(79.9663)	Q15032	R3HDM1	R3H domain-containing protein 1	1	1	1	1	1	1	1	1	1	1	1	1	14847535	14536587	12003586	11366297	11915635	9375491	15062571	12363494	11897619	14386789	16352761	13089810	14847535	14536587	12003586	11366297	11915635	9375491	15062571	12363494	11897619	14386789	16352761	13089810	MS/MS	MS/MS	MS/MS	MS/MS	MS/MS	MS/MS
AASYTEEDENHTAK	AAS[79.9663]YTEEDENHTAK	14	2,3	3S(79.9663)	Q14126	DSG2	Desmoglein-2	0	2	2	2	2	2	2	2	2	0	1	2	0	4189442	1.19402e+06	3.05889e+06	3.28009e+06	2.25166e+06	7.54099e+06	7645549	2.12138e+06	0	1.358e+06	2.39869e+06	0	2.36867e+06	1161940	1.74175e+06	1.86291e+06	1253533	4208354	4357442	1.18542e+06	0	1.84484e+06	1.37883e+06	unmatched	MS/MS	MS/MS	MS/MS	MS/MS	MS/MS
AATAARPPAPPPAPQPPSPTPSPPRPTLAR	AATAARPPAPPPAPQPPS[79.9663]PTPS[79.9663]PPRPTLAR	30	4	18S(79.9663),22S(79.9663)	Q96B36	AKT1S1	Proline-rich AKT1 substrate 1	0	0	0	0	0	0	0	0	0	0	0	1	0	0	0	0	0	0	0	0	0	0	0	4.99432e+06	0	0	0	0	0	0	0	0	0	0	0	0	unmatched	unmatched	unmatched	unmatched	unmatched	unmatched
AATDAQDANQCCTSCEDNAPATSYCVECSEPLCETCVEAHQR	AATDAQDANQC[57.0215]C[57.0215]TSC[57.0215]EDNAPATSYC[57.0215]VEC[57.0215]SEPLC[57.0215]ETC[57.0215]VEAHQR	42	4	11C(57.0215),12C(57.0215),15C(57.0215),25C(57.0215),28C(57.0215),33C(57.0215),36C(57.0215)	Q13263	TRIM28	Transcription intermediary factor 1-beta	0	0	0	0	0	0	1	0	0	0	0	0	0	0	0	0	0	0	0	0	0	0	0	0	0	0	0	0	0	0	0	0	0	0	0	0	unmatched	unmatched	unmatched	unmatched	unmatched	unmatched
AATEALGEKSPDSATVSGYDIMK	AATEALGEKS[79.9663]PDSATVSGYDIM[15.9949]K	23	3	10S(79.9663),22M(15.9949)	Q6WCQ1	MPRIP	Myosin phosphatase Rho-interacting protein	1	1	1	1	1	1	0	0	0	0	0	0	18247844	18913648	18064146	21190800	20493902	22047500	0	0	0	0	0	0	18247844	18913648	18064146	21190800	20493902	22047500	0	0	0	0	0	0	MS/MS	MS/MS	MS/MS	MS/MS	MS/MS	MS/MS
AATEALGEKSPDSATVSGYDIMK	AATEALGEKS[79.9663]PDS[79.9663]ATVS[79.9663]GYDIMK	23	3	10S(79.9663),13S(79.9663),17S(79.9663)	Q6WCQ1	MPRIP	Myosin phosphatase Rho-interacting protein	1	0	1	0	0	0	0	0	0	0	0	0	0	0	0	0	0	0	0	0	0	0	0	0	0	0	0	0	0	0	0	0	0	0	0	0	MS/MS	unmatched	MS/MS	unmatched	unmatched	unmatched
AATIIEER	AATIIEER	8	2		Q02952	AKAP12	A-kinase anchor protein 12	0	0	0	0	0	1	0	0	0	0	0	0	0	0	0	0	0	1.93967e+06	0	0	0	0	0	0	0	0	0	0	0	0	0	0	0	0	0	0	unmatched	unmatched	unmatched	unmatched	unmatched	MS/MS
AATSGVPSIYAPSTYAHLSPAK	AATSGVPSIYAPSTYAHLS[79.9663]PAK	22	3	19S(79.9663)	Q86X29	LSR	Lipolysis-stimulated lipoprotein receptor	0	0	0	1	0	0	0	0	0	0	0	0	0	0	0	9834449	0	0	0	0	0	0	0	0	0	0	0	0	0	0	0	0	0	0	0	0	unmatched	unmatched	unmatched	MS/MS	unmatched	unmatched
AAVEWFDGK	AAVEWFDGK	9	2		Q01844	EWSR1	RNA-binding protein EWS	0	0	1	0	0	1	0	1	1	1	1	1	0	0	2.25727e+06	0	0	12605423	0	3.23876e+06	6672463	2.28583e+06	8.08413e+06	4614281	0	0	2.25727e+06	0	0	12605423	0	3.23876e+06	6672463	2.28583e+06	8.08413e+06	4614281	unmatched	unmatched	MS/MS	unmatched	unmatched	MS/MS
AAVGQESPGGLEAGNAK	AAVGQES[79.9663]PGGLEAGNAK	17	2	7S(79.9663)	Q29RF7	PDS5A	Sister chromatid cohesion protein PDS5 homolog A	1	1	1	0	1	1	1	1	1	1	1	1	0	3.14304e+06	0	0	2.57379e+06	2517039	0	0	0	0	0	0	0	3.14304e+06	0	0	2.57379e+06	2517039	0	0	0	0	0	0	MS/MS	MS/MS	MS/MS	unmatched	MS/MS	MS/MS
AAVLLEQER	AAVLLEQER	9	2		Q13435	SF3B2	Splicing factor 3B subunit 2	1	0	0	0	0	1	0	1	1	0	1	1	4.52976e+06	0	0	0	0	12057650	0	2.8746e+06	10242480	0	9773650	4854893	4.52976e+06	0	0	0	0	12057650	0	2.8746e+06	10242480	0	9773650	4854893	MS/MS	unmatched	unmatched	unmatched	unmatched	MS/MS
AAVLSDSEDEEK	AAVLSDS[79.9663]EDEEK	12	2	7S(79.9663)	Q96ST2	IWS1	Protein IWS1 homolog	1	1	1	1	1	1	1	1	1	0	1	0	47200200	6602108	0	4.10967e+06	0	0	0	4.13967e+06	117707336	0	170938576	0	47200200	6602108	0	4.10967e+06	0	0	0	4.13967e+06	117707336	0	170938576	0	MS/MS	MS/MS	MS/MS	MS/MS	MS/MS	MS/MS
AAVLSDSEDEEK	AAVLS[79.9663]DSEDEEK	12	2	5S(79.9663)	Q96ST2	IWS1	Protein IWS1 homolog	0	0	0	0	0	0	0	0	0	0	0	1	0	0	0	0	0	0	0	0	0	0	0	141891360	0	0	0	0	0	0	0	0	0	0	0	0	unmatched	unmatched	unmatched	unmatched	unmatched	unmatched
AAVLSDSEDEEK	AAVLS[79.9663]DS[79.9663]EDEEK	12	2	5S(79.9663),7S(79.9663)	Q96ST2	IWS1	Protein IWS1 homolog	0	1	2	2	2	2	2	3	2	0	3	1	0	38283372	38040200	38313072	54439156	59709084	71963752	64693988	31510618	0	27440192	29515600	0	38283372	38040200	38313072	54439156	59709084	71963752	64693988	31510618	0	27440192	29515600	unmatched	MS/MS	MS/MS	MS/MS	MS/MS	MS/MS
AAVPSGASTGIYEALELR	AAVPSGASTGIYEALELR	18	2,3		P06733	ENO1	Alpha-enolase	0	0	0	0	0	0	0	2	0	0	0	2	0	0	0	0	0	0	0	5507955	0	0	0	10198894	0	0	0	0	0	0	0	2.94163e+06	0	0	0	5.4229e+06	unmatched	unmatched	unmatched	unmatched	unmatched	unmatched
AAVQELSSSILAGEDPEER	AAVQELSSS[79.9663]ILAGEDPEER	19	2,3	9S(79.9663)	P49768	PSEN1	Presenilin-1	0	1	1	2	2	0	2	2	2	2	2	2	0	6540375	6.80145e+06	27182442	28161148	0	24109108	20333252	29634932	27751290	28971140	22934478	0	11817401	12289117	15706195	15747108	0	14557466	12188640	17346728	15810954	17255774	13235586	unmatched	MS/MS	MS/MS	MS/MS	MS/MS	unmatched
AAVQELSSSILAGEDPEER	AAVQELSS[79.9663]SILAGEDPEER	19	2,3	8S(79.9663)	P49768	PSEN1	Presenilin-1	1	0	0	0	0	0	0	0	0	1	0	0	7355812	0	0	0	0	0	0	0	0	19295310	0	0	0	0	0	0	0	0	0	0	0	0	0	0	MS/MS	unmatched	unmatched	unmatched	unmatched	unmatched
AAVQELSSSILAGEDPEER	AAVQELSS[79.9663]S[79.9663]ILAGEDPEER	19	3	8S(79.9663),9S(79.9663)	P49768	PSEN1	Presenilin-1	0	0	0	1	1	1	1	0	1	0	1	1	0	0	0	5247635	7020293	5457878	5204709	0	5825602	0	4475255	5.70813e+06	0	0	0	5247635	7020293	5457878	5204709	0	5825602	0	4475255	5.70813e+06	unmatched	unmatched	unmatched	MS/MS	MS/MS	MS/MS
AAVQELSSSILAGEDPEER	AAVQELS[79.9663]S[79.9663]SILAGEDPEER	19	2,3	7S(79.9663),8S(79.9663)	P49768	PSEN1	Presenilin-1	1	1	3	0	0	0	0	1	0	0	0	0	4.06421e+06	4883469	7139794	0	0	0	0	3.11136e+06	0	0	0	0	4.06421e+06	4883469	7139794	0	0	0	0	3.11136e+06	0	0	0	0	MS/MS	MS/MS	MS/MS	unmatched	unmatched	unmatched
AAVVTSPPPTTAPHK	AAVVTS[79.9663]PPPTTAPHK	15	2	6S(79.9663)	P35611	ADD1	Alpha-adducin	0	1	0	1	1	1	1	1	1	1	1	1	0	16456589	0	21908354	15856244	13706266	15279892	11848557	15537099	23354830	17049962	12841997	0	16456589	0	21908354	15856244	13706266	15279892	11848557	15537099	23354830	17049962	12841997	unmatched	MS/MS	unmatched	MS/MS	MS/MS	MS/MS
AAVVTSPPPTTAPHK	AAVVT[79.9663]SPPPTTAPHK	15	2	5T(79.9663)	P35611	ADD1	Alpha-adducin	1	0	1	0	0	0	0	0	0	1	0	0	17009960	0	10898556	0	0	0	0	0	0	22713354	0	0	17009960	0	10898556	0	0	0	0	0	0	22713354	0	0	MS/MS	unmatched	MS/MS	unmatched	unmatched	unmatched
AAYEAELGDAR	AAYEAELGDAR	11	2		P02545	LMNA	Prelamin-A/C	0	0	0	1	1	1	1	1	1	1	1	1	0	0	0	6035446	13914695	33653976	13579116	20502722	40798228	20509740	30165482	19942480	0	0	0	6035446	13914695	33653976	13579116	20502722	40798228	20509740	30165482	19942480	unmatched	unmatched	unmatched	MS/MS	MS/MS	MS/MS
AAYEAELGDARK	AAYEAELGDARK	12	3		P02545	LMNA	Prelamin-A/C	0	0	0	0	0	1	0	0	0	0	0	0	0	0	0	0	0	14756408	0	0	0	0	0	0	0	0	0	0	0	0	0	0	0	0	0	0	unmatched	unmatched	unmatched	unmatched	unmatched	MS/MS
AAYGDLSSEEEEENEPESLGVVYK	AAYGDLS[79.9663]S[79.9663]EEEEENEPESLGVVYK	24	3	7S(79.9663),8S(79.9663)	O15541	RNF113A	E3 ubiquitin-protein ligase RNF113A	5	4	4	4	3	2	3	2	5	0	5	4	69205152	111438432	138491840	130181216	163028336	132134432	134629440	140318352	147394784	0	59910872	109297240	69205152	111438432	138491840	130181216	163028336	132134432	134629440	140318352	147394784	0	59910872	109297240	MS/MS	MS/MS	MS/MS	MS/MS	MS/MS	MS/MS
AAYLQETGK	AAYLQETGK	9	2		P04083	ANXA1	Annexin A1	0	0	0	0	0	1	0	1	1	1	1	1	0	0	0	0	0	4914465	0	1.7259e+06	9298047	4750655	9202402	3.97107e+06	0	0	0	0	0	4914465	0	1.7259e+06	9298047	4750655	9202402	3.97107e+06	unmatched	unmatched	unmatched	unmatched	unmatched	MS/MS
AAYLQETGKPLDETLK	AAYLQETGKPLDETLK	16	3		P04083	ANXA1	Annexin A1	0	0	0	0	0	0	0	0	1	0	0	0	0	0	0	0	0	0	0	0	12022318	0	0	0	0	0	0	0	0	0	0	0	0	0	0	0	unmatched	unmatched	unmatched	unmatched	unmatched	unmatched
AAYNLVR	AAYNLVR	7	2		Q14019	COTL1	Coactosin-like protein	1	0	0	0	1	1	1	1	1	1	1	1	9026320	0	0	0	3.86804e+06	14402386	3.63318e+06	3.9457e+06	12100323	6508929	14349632	5.65569e+06	9026320	0	0	0	3.86804e+06	14402386	3.63318e+06	3.9457e+06	12100323	6508929	14349632	5.65569e+06	MS/MS	unmatched	unmatched	unmatched	MS/MS	MS/MS
AAYGDLSSEEEEENEPESLGVVYK	AAY[79.9663]GDLS[79.9663]SEEEEENEPESLGVVYK	24	3	3Y(79.9663),7S(79.9663)	O15541	RNF113A	E3 ubiquitin-protein ligase RNF113A	2	0	1	1	1	2	1	3	2	0	3	4	4.09015e+06	0	4.34159e+06	0	6.8097e+06	4529437	836471	11905442	2559321	0	5.45423e+06	18277314	4.09015e+06	0	4.34159e+06	0	6.8097e+06	4529437	836471	11905442	2559321	0	5.45423e+06	18277314	MS/MS	unmatched	MS/MS	MS/MS	MS/MS	MS/MS
ACASPSAQVEGSPVAGSDGSQPAVK	AC[57.0215]ASPSAQVEGS[79.9663]PVAGSDGSQPAVK	25	3	12S(79.9663),2C(57.0215)	Q9UFC0	LRWD1	Leucine-rich repeat and WD repeat-containing protein 1	1	1	1	2	1	1	1	1	2	1	1	1	6171923	6.85385e+06	5078433	8867738	6309597	6.29323e+06	7902851	5370328	6.79155e+06	7.6244e+06	7702023	6.11544e+06	6171923	6.85385e+06	5078433	8867738	6309597	6.29323e+06	7902851	5370328	6.79155e+06	7.6244e+06	7702023	6.11544e+06	MS/MS	MS/MS	MS/MS	MS/MS	MS/MS	MS/MS
ACASPSAQVEGSPVAGSDGSQPAVK	AC[57.0215]AS[79.9663]PSAQVEGSPVAGSDGSQPAVK	25	3	2C(57.0215),4S(79.9663)	Q9UFC0	LRWD1	Leucine-rich repeat and WD repeat-containing protein 1	1	1	1	1	1	1	1	1	1	1	1	1	19113754	7953045	16376702	16470865	12628882	15097926	15998614	16549375	20560054	15728601	15652654	16548604	19113754	7953045	16376702	16470865	12628882	15097926	15998614	16549375	20560054	15728601	15652654	16548604	MS/MS	MS/MS	MS/MS	MS/MS	MS/MS	MS/MS
ACASPSAQVEGSPVAGSDGSQPAVK	AC[57.0215]AS[79.9663]PSAQVEGS[79.9663]PVAGSDGSQPAVK	25	3	12S(79.9663),2C(57.0215),4S(79.9663)	Q9UFC0	LRWD1	Leucine-rich repeat and WD repeat-containing protein 1	0	0	0	1	0	0	0	1	0	0	0	0	0	0	0	8855629	0	0	0	8487717	0	0	0	0	0	0	0	8855629	0	0	0	8487717	0	0	0	0	unmatched	unmatched	unmatched	MS/MS	unmatched	unmatched
ACASPSAQVEGSPVAGSDGSQPAVK	AC[57.0215]AS[79.9663]PS[79.9663]AQVEGSPVAGSDGSQPAVK	25	3	2C(57.0215),4S(79.9663),6S(79.9663)	Q9UFC0	LRWD1	Leucine-rich repeat and WD repeat-containing protein 1	0	0	0	0	1	1	0	0	0	1	1	1	0	0	0	0	11005380	10704255	0	0	0	16415684	9199580	12362552	0	0	0	0	11005380	10704255	0	0	0	16415684	9199580	12362552	unmatched	unmatched	unmatched	unmatched	MS/MS	MS/MS
ACFHCETCK	AC[57.0215]FHC[57.0215]ETC[57.0215]K	9	2,3	2C(57.0215),5C(57.0215),8C(57.0215)	Q14847	LASP1	LIM and SH3 domain protein 1	0	0	0	0	0	1	0	0	0	0	1	0	0	0	0	0	0	627889	0	0	0	0	508626	0	0	0	0	0	0	0	0	0	0	0	0	0	unmatched	unmatched	unmatched	unmatched	unmatched	MS/MS
ACLISLGYDVENDR	AC[57.0215]LISLGYDVENDR	14	2,3	2C(57.0215)	O43707	ACTN4	Alpha-actinin-4	2	2	2	2	2	2	2	2	2	2	2	2	46473424	44843988	51287984	20424024	29380066	27476192	50494616	72503808	58009936	38586352	62711436	55499416	36278992	34828636	37823108	20424024	22454766	20346510	38317652	53375436	43226592	38586352	48222668	42635604	MS/MS	MS/MS	MS/MS	MS/MS	MS/MS	MS/MS
ACPDSLGSPAPSHAYHGGVL	AC[57.0215]PDSLGS[79.9663]PAPSHAYHGGVL	20	3	2C(57.0215),8S(79.9663)	Q5XXA6	ANO1	Anoctamin-1	0	1	1	1	1	1	1	1	1	1	1	1	0	16404466	20533978	18191980	17403326	18414484	23087020	22331114	16551739	20097896	18859064	18342620	0	16404466	20533978	18191980	17403326	18414484	23087020	22331114	16551739	20097896	18859064	18342620	unmatched	MS/MS	MS/MS	MS/MS	MS/MS	MS/MS
ACPDSLGSPAPSHAYHGGVL	AC[57.0215]PDS[79.9663]LGSPAPSHAYHGGVL	20	3	2C(57.0215),5S(79.9663)	Q5XXA6	ANO1	Anoctamin-1	1	0	0	0	0	0	0	0	0	0	0	0	19228046	0	0	0	0	0	0	0	0	0	0	0	0	0	0	0	0	0	0	0	0	0	0	0	MS/MS	unmatched	unmatched	unmatched	unmatched	unmatched
ACPGPPPPSPEPLAR	AC[57.0215]PGPPPPS[79.9663]PEPLAR	15	3	2C(57.0215),9S(79.9663)	Q9HB09	BCL2L12	Bcl-2-like protein 12	0	0	0	1	1	1	0	1	0	1	1	0	0	0	0	9262258	8112608	7.54129e+06	0	9019170	0	7931850	8497846	0	0	0	0	9262258	8112608	7.54129e+06	0	9019170	0	7931850	8497846	0	unmatched	unmatched	unmatched	MS/MS	MS/MS	MS/MS
ADAASSLTVDVTPPTAK	ADAASSLTVDVT[79.9663]PPTAK	17	2,3	12T(79.9663)	Q9H8Y8	GORASP2	Golgi reassembly-stacking protein 2	3	2	3	3	3	3	2	3	3	2	1	3	88745320	75964504	75329232	122546480	128984320	88244240	94314312	105427632	104281024	68567912	75676864	82936752	73039304	63612128	58332712	97542544	110249120	71906312	72847808	84001952	84988560	68567912	75676864	66978100	MS/MS	MS/MS	MS/MS	MS/MS	MS/MS	MS/MS
ADAASSLTVDVTPPTAK	ADAASSLT[79.9663]VDVTPPTAK	17	2	8T(79.9663)	Q9H8Y8	GORASP2	Golgi reassembly-stacking protein 2	0	0	0	1	0	0	0	0	0	0	0	0	0	0	0	0	0	0	0	0	0	0	0	0	0	0	0	0	0	0	0	0	0	0	0	0	unmatched	unmatched	unmatched	MS/MS	unmatched	unmatched
ADALQAGASQFETSAAK	ADALQAGASQFETSAAK	17	2,3		P63027	VAMP2	Vesicle-associated membrane protein 2	0	0	0	0	0	1	0	0	2	0	1	0	0	0	0	0	0	3.57999e+06	0	0	10590644	0	2.89905e+06	0	0	0	0	0	0	3.69214e+06	0	0	5208714	0	2.98987e+06	0	unmatched	unmatched	unmatched	unmatched	unmatched	MS/MS
ADALQAGASQFETSAAK	ADALQAGASQFETS[79.9663]AAK	17	2	14S(79.9663)	P63027	VAMP2	Vesicle-associated membrane protein 2	1	1	0	0	1	0	0	0	1	0	1	1	6126392	5.82788e+06	0	0	2.40434e+06	0	0	0	6827627	0	5.39915e+06	5896720	6126392	5.82788e+06	0	0	2.40434e+06	0	0	0	6827627	0	5.39915e+06	5896720	MS/MS	MS/MS	unmatched	unmatched	MS/MS	unmatched
ADALQAGASQFETSAAK	ADALQAGASQFET[79.9663]SAAK	17	2	13T(79.9663)	P63027	VAMP2	Vesicle-associated membrane protein 2	0	0	1	1	0	0	0	0	0	0	0	0	0	0	5.48786e+06	2.64569e+06	0	0	0	0	0	0	0	0	0	0	5.48786e+06	2.64569e+06	0	0	0	0	0	0	0	0	unmatched	unmatched	MS/MS	MS/MS	unmatched	unmatched
ADAPDAGAQSDSELPSYHQNDVSLDR	ADAPDAGAQS[79.9663]DSELPSYHQNDVSLDR	26	3	10S(79.9663)	Q92538	GBF1	Golgi-specific brefeldin A-resistance guanine nucleotide exchange factor 1	2	1	3	1	2	1	1	2	1	2	1	2	109003152	110071656	120696920	135422928	138863696	114303752	103073680	127925304	132959208	102428528	125187504	121624736	109003152	110071656	120696920	135422928	138863696	114303752	103073680	127925304	132959208	102428528	125187504	121624736	MS/MS	MS/MS	MS/MS	MS/MS	MS/MS	MS/MS
ADDFPVRDDPSDVTDEDEGPAEPPPPPK	ADDFPVRDDPS[79.9663]DVT[79.9663]DEDEGPAEPPPPPK	28	3	11S(79.9663),14T(79.9663)	Q3YEC7	RABL6	Rab-like protein 6	0	0	1	0	0	0	1	0	1	0	1	0	0	0	9175885	0	0	0	16850434	0	10769403	0	6682805	0	0	0	9175885	0	0	0	16850434	0	10769403	0	6682805	0	unmatched	unmatched	MS/MS	unmatched	unmatched	unmatched
ADDGRPFPQVIK	ADDGRPFPQVIK	12	2,3		P04075	ALDOA	Fructose-bisphosphate aldolase A	0	0	0	1	1	1	0	0	0	0	0	0	0	0	0	5.10849e+06	2.85814e+06	36042584	0	0	0	0	0	0	0	0	0	5.10849e+06	2.85814e+06	0	0	0	0	0	0	0	unmatched	unmatched	unmatched	MS/MS	MS/MS	MS/MS
ADDLLPLGDQTQDGDFGSR	ADDLLPLGDQT[79.9663]QDGDFGSR	19	2,3	11T(79.9663)	O43290	SART1	U4/U6.U5 tri-snRNP-associated protein 1	1	1	1	1	1	2	1	1	2	2	2	1	4.68754e+06	4.07395e+06	4431290	5.203e+06	4.99288e+06	7105685	3.97352e+06	4.92503e+06	7913652	5490131	7289808	3.97298e+06	4.68754e+06	4.07395e+06	4431290	5.203e+06	4.99288e+06	4585321	3.97352e+06	4.92503e+06	5091258	3.44505e+06	4.04797e+06	3.97298e+06	MS/MS	MS/MS	MS/MS	MS/MS	MS/MS	MS/MS
ADDPLRLDQELQQPQTQEK	ADDPLRLDQELQQPQT[79.9663]QEK	19	3	16T(79.9663)	Q12888	TP53BP1	TP53-binding protein 1	0	0	0	1	1	0	0	0	0	0	0	0	0	0	0	4.0355e+06	5.29424e+06	0	0	0	0	0	0	0	0	0	0	4.0355e+06	5.29424e+06	0	0	0	0	0	0	0	unmatched	unmatched	unmatched	MS/MS	MS/MS	unmatched
ADEASELACPTPK	ADEASELAC[57.0215]PT[79.9663]PK	13	2	11T(79.9663),9C(57.0215)	P49327	FASN	Fatty acid synthase	1	2	1	1	1	1	1	1	1	1	1	1	33733888	29399416	31314856	30037340	28958070	30587932	28504558	25089484	28015422	39424668	33883092	34980452	33733888	29399416	31314856	30037340	28958070	30587932	28504558	25089484	28015422	39424668	33883092	34980452	MS/MS	MS/MS	MS/MS	MS/MS	MS/MS	MS/MS
ADEGISFR	ADEGISFR	8	2		Q06830	PRDX1	Peroxiredoxin-1	1	1	1	0	1	1	1	1	1	1	1	1	60701256	62390944	57712308	0	49851904	129441320	29268430	45319724	114198344	43311556	108399536	58451488	60701256	62390944	57712308	0	49851904	129441320	29268430	45319724	114198344	43311556	108399536	58451488	MS/MS	MS/MS	MS/MS	unmatched	MS/MS	MS/MS
ADEPSSEESDLEIDK	ADEPSSEES[79.9663]DLEIDK	15	2	9S(79.9663)	P50502	ST13	Hsc70-interacting protein	2	2	1	2	2	2	2	1	2	2	1	1	205290272	234492304	194291312	231211104	235402960	195439104	204705408	163139632	257150816	174542320	202476448	188787952	205290272	234492304	194291312	231211104	235402960	195439104	204705408	163139632	257150816	174542320	202476448	188787952	MS/MS	MS/MS	MS/MS	MS/MS	MS/MS	MS/MS
ADEPSSEESDLEIDK	ADEPSS[79.9663]EESDLEIDK	15	2	6S(79.9663)	P50502	ST13	Hsc70-interacting protein	1	1	2	1	1	1	1	2	1	1	2	2	33219540	34402524	232064320	32790514	30942194	26406104	26139946	188705472	34921688	0	223927568	216636608	33219540	34402524	232064320	32790514	30942194	26406104	26139946	188705472	34921688	0	223927568	216636608	MS/MS	MS/MS	MS/MS	MS/MS	MS/MS	MS/MS
ADEPSSEESDLEIDK	ADEPSS[79.9663]EES[79.9663]DLEIDK	15	2	6S(79.9663),9S(79.9663)	P50502	ST13	Hsc70-interacting protein	2	2	2	2	3	2	2	2	3	0	3	2	427517216	825278910	882045180	989174210	981735170	859534140	861325820	871691010	984398530	0	852341760	858681540	427517216	825278910	882045180	989174210	981735170	859534140	861325820	871691010	984398530	0	852341760	858681540	MS/MS	MS/MS	MS/MS	MS/MS	MS/MS	MS/MS
ADEPSSEESDLEIDK	ADEPS[79.9663]SEES[79.9663]DLEIDK	15	2	5S(79.9663),9S(79.9663)	P50502	ST13	Hsc70-interacting protein	0	0	0	1	0	1	0	0	0	3	0	0	0	0	0	0	0	0	0	0	0	53016116	0	0	0	0	0	0	0	0	0	0	0	0	0	0	unmatched	unmatched	unmatched	MS/MS	unmatched	MS/MS
ADEPSSEESDLEIDK	ADEPS[79.9663]S[79.9663]EESDLEIDK	15	2	5S(79.9663),6S(79.9663)	P50502	ST13	Hsc70-interacting protein	0	0	0	0	0	0	0	1	0	2	0	0	0	0	0	0	0	0	0	0	0	0	0	0	0	0	0	0	0	0	0	0	0	0	0	0	unmatched	unmatched	unmatched	unmatched	unmatched	unmatched
ADEPSSEESDLEIDK	ADEPS[79.9663]S[79.9663]EES[79.9663]DLEIDK	15	2	5S(79.9663),6S(79.9663),9S(79.9663)	P50502	ST13	Hsc70-interacting protein	0	3	4	9	7	9	5	7	8	0	4	5	0	51295992	137666560	269630880	445079072	445581120	235645984	214895664	287264704	0	52314120	124185544	0	51295992	137666560	269630880	445079072	445581120	235645984	214895664	287264704	0	52314120	124185544	unmatched	MS/MS	MS/MS	MS/MS	MS/MS	MS/MS
ADETKDEQFEQCVQNFNK	ADETKDEQFEQC[57.0215]VQNFNK	18	3	12C(57.0215)	O00499	BIN1	Myc box-dependent-interacting protein 1	0	0	0	1	0	0	0	0	0	0	0	0	0	0	0	17721820	0	0	0	0	0	0	0	0	0	0	0	0	0	0	0	0	0	0	0	0	unmatched	unmatched	unmatched	MS/MS	unmatched	unmatched
ADGATSDDLDLHDDR	ADGATSDDLDLHDDR	15	3		Q07157	TJP1	Tight junction protein ZO-1	0	0	0	0	0	0	0	1	1	0	0	0	0	0	0	0	0	0	0	7262867	5.84456e+06	0	0	0	0	0	0	0	0	0	0	7262867	5.84456e+06	0	0	0	unmatched	unmatched	unmatched	unmatched	unmatched	unmatched
ADGEEDEVK	ADGEEDEVK	9	2		Q15020	SART3	Squamous cell carcinoma antigen recognized by T-cells 3	0	0	0	1	0	0	0	0	0	0	0	0	0	0	0	0	0	0	0	0	0	0	0	0	0	0	0	0	0	0	0	0	0	0	0	0	unmatched	unmatched	unmatched	MS/MS	unmatched	unmatched
ADGGTGDSSPSPGSSLPSPLSDPR	ADGGTGDSSPSPGS[79.9663]SLPSPLSDPR	24	3	14S(79.9663)	Q8TD16	BICD2	Protein bicaudal D homolog 2	0	0	0	1	0	0	0	0	0	0	0	0	0	0	0	0	0	0	0	0	0	0	0	0	0	0	0	0	0	0	0	0	0	0	0	0	unmatched	unmatched	unmatched	MS/MS	unmatched	unmatched
ADGGTGDSSPSPGSSLPSPLSDPR	ADGGTGDSSPS[79.9663]PGSSLPSPLSDPR	24	3	11S(79.9663)	Q8TD16	BICD2	Protein bicaudal D homolog 2	1	1	1	0	1	1	1	1	1	1	1	1	33509080	32448800	41100996	0	33508444	37175880	39132148	37942356	37930528	0	28547934	36377292	33509080	32448800	41100996	0	33508444	37175880	39132148	37942356	37930528	0	28547934	36377292	MS/MS	MS/MS	MS/MS	unmatched	MS/MS	MS/MS
ADGGTGDSSPSPGSSLPSPLSDPR	ADGGTGDSSPS[79.9663]PGSSLPS[79.9663]PLSDPR	24	3	11S(79.9663),18S(79.9663)	Q8TD16	BICD2	Protein bicaudal D homolog 2	1	0	0	1	1	0	0	1	1	0	1	0	14829678	0	0	16617457	20031514	0	0	18665898	21672456	0	22076456	0	14829678	0	0	16617457	20031514	0	0	18665898	21672456	0	22076456	0	MS/MS	unmatched	unmatched	MS/MS	MS/MS	unmatched
ADGGTGDSSPSPGSSLPSPLSDPR	ADGGTGDSS[79.9663]PSPGSSLPS[79.9663]PLSDPR	24	3	18S(79.9663),9S(79.9663)	Q8TD16	BICD2	Protein bicaudal D homolog 2	0	0	1	0	0	0	0	0	0	0	0	0	0	0	17302100	0	0	0	0	0	0	0	0	0	0	0	0	0	0	0	0	0	0	0	0	0	unmatched	unmatched	MS/MS	unmatched	unmatched	unmatched
ADGGTGDSSPSPGSSLPSPLSDPR	ADGGTGDS[79.9663]SPSPGSSLPS[79.9663]PLSDPR	24	3	18S(79.9663),8S(79.9663)	Q8TD16	BICD2	Protein bicaudal D homolog 2	0	1	0	0	0	1	1	0	0	0	0	0	0	18313024	0	0	0	18244042	17273980	0	0	0	0	0	0	18313024	0	0	0	18244042	17273980	0	0	0	0	0	unmatched	MS/MS	unmatched	unmatched	unmatched	MS/MS
ADGGTGDSSPSPGSSLPSPLSDPR	ADGGTGDS[79.9663]S[79.9663]PSPGSSLPSPLSDPR	24	3	8S(79.9663),9S(79.9663)	Q8TD16	BICD2	Protein bicaudal D homolog 2	0	0	0	0	1	0	1	1	0	0	0	0	0	0	0	0	9464404	0	10102700	10701027	0	0	0	0	0	0	0	0	9464404	0	10102700	10701027	0	0	0	0	unmatched	unmatched	unmatched	unmatched	MS/MS	unmatched
ADGGTGDSSPSPGSSLPSPLSDPR	ADGGT[79.9663]GDSSPSPGSSLPS[79.9663]PLSDPR	24	2,3	18S(79.9663),5T(79.9663)	Q8TD16	BICD2	Protein bicaudal D homolog 2	0	0	0	0	0	0	0	1	1	0	0	1	0	0	0	0	0	0	0	1.68646e+06	0	0	0	16477993	0	0	0	0	0	0	0	0	0	0	0	0	unmatched	unmatched	unmatched	unmatched	unmatched	unmatched
ADGGTGDSSPSPGSSLPSPLSDPR	ADGGT[79.9663]GDS[79.9663]SPSPGSSLPSPLSDPR	24	3	5T(79.9663),8S(79.9663)	Q8TD16	BICD2	Protein bicaudal D homolog 2	0	0	0	0	1	0	0	0	0	0	1	0	0	0	0	0	9464404	0	0	0	0	0	0	0	0	0	0	0	0	0	0	0	0	0	0	0	unmatched	unmatched	unmatched	unmatched	MS/MS	unmatched
ADGYEPPVQESV	ADGYEPPVQESV	12	2		P61247	RPS3A	40S ribosomal protein S3a	0	0	0	0	0	1	0	0	0	0	0	0	0	0	0	0	0	0	0	0	0	0	0	0	0	0	0	0	0	0	0	0	0	0	0	0	unmatched	unmatched	unmatched	unmatched	unmatched	MS/MS
ADGYEPPVQESV	ADGYEPPVQES[79.9663]V	12	2	11S(79.9663)	P61247	RPS3A	40S ribosomal protein S3a	1	1	1	0	1	1	0	0	1	1	1	1	10185761	13225159	12121194	0	13074991	12747668	0	0	14239793	13146559	13817683	10366874	10185761	13225159	12121194	0	13074991	12747668	0	0	14239793	13146559	13817683	10366874	MS/MS	MS/MS	MS/MS	unmatched	MS/MS	MS/MS
ADHDFVVQEDFMK	ADHDFVVQEDFM[15.9949]K	13	3	12M(15.9949)	P62333	PSMC6	26S proteasome regulatory subunit 10B	1	0	0	0	0	1	0	1	0	1	0	0	5.00271e+06	0	0	0	0	5.21577e+06	0	4250468	0	3.07902e+06	0	0	5.00271e+06	0	0	0	0	5.21577e+06	0	4250468	0	3.07902e+06	0	0	MS/MS	unmatched	unmatched	unmatched	unmatched	MS/MS
ADHGEPIGR	ADHGEPIGR	9	2		P08238	HSP90AB1	Heat shock protein HSP 90-beta	0	0	0	0	0	0	1	1	0	0	0	0	0	0	0	0	0	0	495368	421492	0	0	0	0	0	0	0	0	0	0	495368	421492	0	0	0	0	unmatched	unmatched	unmatched	unmatched	unmatched	unmatched
ADIDISGPNVDVDVPDVNIEGPDAK	ADIDIS[79.9663]GPNVDVDVPDVNIEGPDAK	25	3	6S(79.9663)	Q09666	AHNAK	Neuroblast differentiation-associated protein AHNAK	0	0	1	0	0	0	0	0	0	0	0	0	0	0	0	0	0	0	0	0	0	0	0	0	0	0	0	0	0	0	0	0	0	0	0	0	unmatched	unmatched	MS/MS	unmatched	unmatched	unmatched
ADIDVSGPK	ADIDVSGPK	9	2		Q09666	AHNAK	Neuroblast differentiation-associated protein AHNAK	2	2	2	2	2	2	2	2	2	2	2	2	42869264	24537114	31370544	14926174	33020708	131845792	24729694	28243062	83363288	39201532	79999456	41611716	42869264	24537114	31370544	14926174	33020708	131845792	24729694	28243062	83363288	39201532	79999456	41611716	MS/MS	MS/MS	MS/MS	MS/MS	MS/MS	MS/MS
ADIDVSGPSVDTDAPDLDIEGPEGK	ADIDVSGPSVDTDAPDLDIEGPEGK	25	3		Q09666	AHNAK	Neuroblast differentiation-associated protein AHNAK	0	1	1	1	1	1	2	1	1	1	1	1	0	11135543	13319186	11610324	19131808	15569700	11902299	22603402	18084540	18720238	9283653	12119164	0	11135543	13319186	11610324	19131808	15569700	11902299	22603402	18084540	18720238	9283653	12119164	unmatched	MS/MS	MS/MS	MS/MS	MS/MS	MS/MS
ADIDVSGPK	ADIDVS[79.9663]GPK	9	2	6S(79.9663)	Q09666	AHNAK	Neuroblast differentiation-associated protein AHNAK	1	1	1	1	1	1	1	1	1	1	1	1	119261400	141006736	78438312	22596420	70644656	87006720	142088784	112751016	168139488	68400704	164092272	124434568	119261400	141006736	78438312	22596420	70644656	87006720	142088784	112751016	168139488	68400704	164092272	124434568	MS/MS	MS/MS	MS/MS	MS/MS	MS/MS	MS/MS
ADIEISGPK	ADIEISGPK	9	2		Q09666	AHNAK	Neuroblast differentiation-associated protein AHNAK	0	0	0	0	0	1	0	0	0	0	1	0	0	0	0	0	0	20596150	0	0	0	0	10626735	0	0	0	0	0	0	20596150	0	0	0	0	10626735	0	unmatched	unmatched	unmatched	unmatched	unmatched	MS/MS
ADIEMPFDPSK	ADIEMPFDPSK	11	2		O75369	FLNB	Filamin-B	0	0	0	0	0	1	0	0	0	0	0	0	0	0	0	0	0	0	0	0	0	0	0	0	0	0	0	0	0	0	0	0	0	0	0	0	unmatched	unmatched	unmatched	unmatched	unmatched	MS/MS
ADKPDMGEIASFDK	ADKPDM[15.9949]GEIASFDK	14	3	6M(15.9949)	P63313	TMSB10	Thymosin beta-10	0	0	1	0	0	0	0	0	0	0	0	0	0	0	4.30315e+06	0	0	0	0	0	0	0	0	0	0	0	0	0	0	0	0	0	0	0	0	0	unmatched	unmatched	MS/MS	unmatched	unmatched	unmatched
ADLAEEYSK	ADLAEEYSK	9	2		P68036	UBE2L3	Ubiquitin-conjugating enzyme E2 L3	0	0	0	0	1	1	1	1	1	0	1	0	0	0	0	0	4.94269e+06	10803699	5455975	0	15259785	0	13484747	0	0	0	0	0	4.94269e+06	10803699	5455975	0	15259785	0	13484747	0	unmatched	unmatched	unmatched	unmatched	MS/MS	MS/MS
ADLDVSGPKVDIDVPDVNIEGPEGK	ADLDVS[79.9663]GPKVDIDVPDVNIEGPEGK	25	3	6S(79.9663)	Q09666	AHNAK	Neuroblast differentiation-associated protein AHNAK	0	0	0	1	0	1	0	0	0	0	0	0	0	0	0	2.69731e+06	0	0	0	0	0	0	0	0	0	0	0	0	0	0	0	0	0	0	0	0	unmatched	unmatched	unmatched	MS/MS	unmatched	MS/MS
ADLDVSGPKVDVDVPDVNIEGPDAK	ADLDVS[79.9663]GPKVDVDVPDVNIEGPDAK	25	3	6S(79.9663)	Q09666	AHNAK	Neuroblast differentiation-associated protein AHNAK	0	0	0	1	0	1	0	0	0	0	0	0	0	0	0	2.66858e+06	0	2.30447e+06	0	0	0	0	0	0	0	0	0	2.66858e+06	0	2.30447e+06	0	0	0	0	0	0	unmatched	unmatched	unmatched	MS/MS	unmatched	MS/MS
ADLGVSGPK	ADLGVSGPK	9	2		Q09666	AHNAK	Neuroblast differentiation-associated protein AHNAK	1	1	0	0	1	1	1	1	1	1	1	0	4888843	1.04803e+06	0	0	3.36813e+06	12089612	1.75039e+06	1.68633e+06	8.21224e+06	4.18884e+06	7741054	0	4888843	1.04803e+06	0	0	3.36813e+06	12089612	1.75039e+06	1.68633e+06	8.21224e+06	4.18884e+06	7741054	0	MS/MS	MS/MS	unmatched	unmatched	MS/MS	MS/MS
ADLINNLGTIAK	ADLINNLGTIAK	12	2		P07900	HSP90AA1	Heat shock protein HSP 90-alpha	0	0	1	1	1	1	0	1	1	1	1	1	0	0	0	0	2.77664e+06	3906862	0	6.94382e+06	4.8403e+06	4.80521e+06	7889923	16204418	0	0	0	0	2.77664e+06	3906862	0	6.94382e+06	4.8403e+06	4.80521e+06	7889923	16204418	unmatched	unmatched	MS/MS	MS/MS	MS/MS	MS/MS
ADLLLSTQPGR	ADLLLSTQPGR	11	2		P08195	SLC3A2	4F2 cell-surface antigen heavy chain	0	0	0	0	0	0	0	0	0	0	1	0	0	0	0	0	0	0	0	0	0	0	9498807	0	0	0	0	0	0	0	0	0	0	0	0	0	unmatched	unmatched	unmatched	unmatched	unmatched	unmatched
ADLNQGIGEPQSPSR	ADLNQGIGEPQSPSR	15	2		Q96C19	EFHD2	EF-hand domain-containing protein D2	0	1	1	0	0	0	1	1	1	0	1	0	0	21316538	1.52418e+06	0	0	0	6.05304e+06	24155914	34755560	0	1.05729e+06	0	0	21316538	1.52418e+06	0	0	0	6.05304e+06	24155914	34755560	0	1.05729e+06	0	unmatched	MS/MS	MS/MS	unmatched	unmatched	unmatched
ADLNQGIGEPQSPSR	ADLNQGIGEPQS[79.9663]PSR	15	2,3	12S(79.9663)	Q96C19	EFHD2	EF-hand domain-containing protein D2	5	6	5	3	3	3	4	5	5	8	7	7	1188683900	1131597700	832985410	365597504	372299328	369516800	970040640	952804540	967425660	1325673220	1156345730	1201301760	990102910	949988220	832985410	306650016	313157408	311663840	970040640	952804540	967425660	1325673220	1156345730	1201301760	MS/MS	MS/MS	MS/MS	MS/MS	MS/MS	MS/MS
ADLNQGIGEPQSPSRR	ADLNQGIGEPQS[79.9663]PSRR	16	2,3	12S(79.9663)	Q96C19	EFHD2	EF-hand domain-containing protein D2	2	2	1	2	1	3	2	2	3	2	2	2	89336848	1343020800	87486000	1047500290	142938064	1076300030	1351834880	1554357760	830060610	763179900	971288580	1022863740	554953980	629919040	543456640	760579580	887920900	751885440	494798048	718815680	469082560	377852448	436487936	555047870	MS/MS	MS/MS	MS/MS	MS/MS	MS/MS	MS/MS
ADMTASGSPDYGQPHK	ADM[15.9949]TAS[79.9663]GSPDYGQPHK	16	3	3M(15.9949),6S(79.9663)	Q01543	FLI1	Friend leukemia integration 1 transcription factor	0	0	0	0	1	2	0	0	0	0	0	0	0	0	0	0	975906	1.20106e+06	0	0	0	0	0	0	0	0	0	0	975906	1.20106e+06	0	0	0	0	0	0	unmatched	unmatched	unmatched	unmatched	MS/MS	MS/MS
ADMTASGSPDYGQPHK	ADM[15.9949]T[79.9663]ASGSPDYGQPHK	16	3	3M(15.9949),4T(79.9663)	Q01543	FLI1	Friend leukemia integration 1 transcription factor	0	1	1	1	0	0	1	1	1	2	1	1	0	1.09355e+06	830170	1.37305e+06	0	0	1.65701e+06	1.08682e+06	1.8797e+06	0	1.74284e+06	902074	0	1.09355e+06	830170	1.37305e+06	0	0	1.65701e+06	1.08682e+06	1.8797e+06	0	1.74284e+06	902074	unmatched	MS/MS	MS/MS	MS/MS	unmatched	unmatched
ADNPSPNLMPASAQAQNAQR	ADNPS[79.9663]PNLM[15.9949]PASAQAQNAQR	20	3	5S(79.9663),9M(15.9949)	Q92585	MAML1	Mastermind-like protein 1	0	0	0	0	0	0	0	0	0	1	0	0	0	0	0	0	0	0	0	0	0	7863964	0	0	0	0	0	0	0	0	0	0	0	0	0	0	unmatched	unmatched	unmatched	unmatched	unmatched	unmatched
ADPEELFTK	ADPEELFTK	9	2		Q9Y6E0	STK24	Serine/threonine-protein kinase 24	0	0	0	0	0	1	0	0	0	0	0	0	0	0	0	0	0	0	0	0	0	0	0	0	0	0	0	0	0	0	0	0	0	0	0	0	unmatched	unmatched	unmatched	unmatched	unmatched	MS/MS
ADPGEDDLGGTVDIVESEPENDHGVELLDQNSSIR	ADPGEDDLGGTVDIVES[79.9663]EPENDHGVELLDQNSSIR	35	4	17S(79.9663)	P08048	ZFY	Zinc finger Y-chromosomal protein	0	0	0	1	0	1	0	0	0	0	0	0	0	0	0	3.79852e+06	0	2901979	0	0	0	0	0	0	0	0	0	3.79852e+06	0	2901979	0	0	0	0	0	0	unmatched	unmatched	unmatched	MS/MS	unmatched	MS/MS
ADPHLEFQQFPQSP	ADPHLEFQQFPQS[79.9663]P	14	2	13S(79.9663)	Q96NT5	SLC46A1	Proton-coupled folate transporter	0	0	0	0	0	0	0	0	0	1	0	0	0	0	0	0	0	0	0	0	0	0	0	0	0	0	0	0	0	0	0	0	0	0	0	0	unmatched	unmatched	unmatched	unmatched	unmatched	unmatched
ADPPYTHTIQK	ADPPY[79.9663]THTIQK	11	3	5Y(79.9663)	Q12929	EPS8	Epidermal growth factor receptor kinase substrate 8	0	0	0	0	0	0	0	0	0	1	0	0	0	0	0	0	0	0	0	0	0	1.28661e+06	0	0	0	0	0	0	0	0	0	0	0	0	0	0	unmatched	unmatched	unmatched	unmatched	unmatched	unmatched
ADQEQQDPLEYLQSDEEDDEK	ADQEQQDPLEYLQS[79.9663]DEEDDEK	21	3	14S(79.9663)	Q7RTV3	ZNF367	Zinc finger protein 367	0	0	0	1	1	1	0	0	0	0	1	0	0	0	0	5850867	9596030	7033180	0	0	0	0	7506917	0	0	0	0	5850867	9596030	7033180	0	0	0	0	7506917	0	unmatched	unmatched	unmatched	MS/MS	MS/MS	MS/MS
ADRDQSPFSK	ADRDQS[79.9663]PFSK	10	2,3	6S(79.9663)	Q13427	PPIG	Peptidyl-prolyl cis-trans isomerase G	2	2	2	2	2	2	2	2	1	1	2	2	8130328	12417640	11897606	18207944	17805068	17642500	11721683	10098718	4.14201e+06	4954569	13322948	10476360	4.56833e+06	7.02207e+06	6712527	10340456	10198642	10072233	6730996	5.77036e+06	4034769	6787869	7.59929e+06	5972708	MS/MS	MS/MS	MS/MS	MS/MS	MS/MS	MS/MS
ADREVQAEQPSSSSPR	ADREVQAEQPSSSS[79.9663]PR	16	3	14S(79.9663)	Q9Y388	RBMX2	RNA-binding motif protein, X-linked 2	0	0	0	1	0	0	0	0	0	0	0	0	0	0	0	10113393	0	0	0	0	0	0	0	0	0	0	0	0	0	0	0	0	0	0	0	0	unmatched	unmatched	unmatched	MS/MS	unmatched	unmatched
ADREVQAEQPSSSSPR	ADREVQAEQPSSS[79.9663]SPR	16	3	13S(79.9663)	Q9Y388	RBMX2	RNA-binding motif protein, X-linked 2	0	0	0	0	1	1	0	0	0	0	0	0	0	0	0	0	10418813	11311629	0	0	0	0	0	0	0	0	0	0	10418813	11311629	0	0	0	0	0	0	unmatched	unmatched	unmatched	unmatched	MS/MS	MS/MS
ADRLEGDRSEGSGQENENEDEE	ADRLEGDRS[79.9663]EGS[79.9663]GQENENEDEE	22	3	12S(79.9663),9S(79.9663)	Q58WW2	DCAF6	DDB1- and CUL4-associated factor 6	0	0	0	1	0	0	0	0	0	0	0	0	0	0	0	4.48055e+06	0	0	0	0	0	0	0	0	0	0	0	0	0	0	0	0	0	0	0	0	unmatched	unmatched	unmatched	MS/MS	unmatched	unmatched
ADSEPESPLNASYVYK	ADSEPES[79.9663]PLNASYVYK	16	2	7S(79.9663)	Q5T1V6	DDX59	Probable ATP-dependent RNA helicase DDX59	0	0	0	0	0	1	0	0	0	0	0	0	0	0	0	0	0	2714568	0	0	0	0	0	0	0	0	0	0	0	0	0	0	0	0	0	0	unmatched	unmatched	unmatched	unmatched	unmatched	MS/MS
ADSGPTQPPLSLSPAPETK	ADSGPTQPPLSLS[79.9663]PAPETK	19	2,3	13S(79.9663)	O15027	SEC16A	Protein transport protein Sec16A	2	1	1	2	2	2	1	1	1	1	1	1	39201500	24757202	23348144	44297528	44124824	42306296	26666136	25403454	26712848	30677512	27450562	23998350	24101280	24757202	23348144	27344678	28149528	27401414	26666136	25403454	26712848	30677512	27450562	23998350	MS/MS	MS/MS	MS/MS	MS/MS	MS/MS	MS/MS
ADSLSSLVTR	ADSLSSLVTR	10	2		Q13753	LAMC2	Laminin subunit gamma-2	0	0	0	0	0	1	0	0	0	0	1	0	0	0	0	0	0	2.67215e+06	0	0	0	0	3.56694e+06	0	0	0	0	0	0	2.67215e+06	0	0	0	0	3.56694e+06	0	unmatched	unmatched	unmatched	unmatched	unmatched	MS/MS
ADSRESLKPAAK	ADSRES[79.9663]LKPAAK	12	3	6S(79.9663)	P46821	MAP1B	Microtubule-associated protein 1B	0	0	0	1	0	0	0	0	0	0	0	0	0	0	0	15310474	0	0	0	0	0	0	0	0	0	0	0	0	0	0	0	0	0	0	0	0	unmatched	unmatched	unmatched	MS/MS	unmatched	unmatched
ADSDGAKPEPVAMAR	ADS[79.9663]DGAKPEPVAMAR	15	2,3	3S(79.9663)	Q7Z4V5	HDGFL2	Hepatoma-derived growth factor-related protein 2	0	1	1	0	1	0	0	0	2	0	0	1	0	8676861	17136694	0	28325178	0	0	0	27242822	0	0	28342282	0	8676861	17136694	0	28325178	0	0	0	27242822	0	0	0	unmatched	MS/MS	MS/MS	unmatched	MS/MS	unmatched
ADSDGAKPEPVAMAR	ADS[79.9663]DGAKPEPVAM[15.9949]AR	15	2,3	13M(15.9949),3S(79.9663)	Q7Z4V5	HDGFL2	Hepatoma-derived growth factor-related protein 2	1	1	2	2	2	3	2	2	2	3	2	2	177459248	189617872	211764928	241205792	249246576	282184512	318241920	275880064	280614272	362938016	360958368	321286368	177459248	189617872	169893488	195162128	198923744	228633984	255748368	224495696	228536880	287551936	290814560	263947664	MS/MS	MS/MS	MS/MS	MS/MS	MS/MS	MS/MS
ADSLLAVVK	ADS[79.9663]LLAVVK	9	2	3S(79.9663)	Q15424	SAFB	Scaffold attachment factor B1	1	1	1	1	0	1	1	0	1	1	1	0	5004746	4579620	4327085	4.53165e+06	0	4.1746e+06	5.12086e+06	0	4337701	5372973	4.65183e+06	0	5004746	4579620	4327085	4.53165e+06	0	4.1746e+06	5.12086e+06	0	4337701	5372973	4.65183e+06	0	MS/MS	MS/MS	MS/MS	MS/MS	unmatched	MS/MS
ADSPLEQPEGSPLTQDDR	ADS[79.9663]PLEQPEGSPLTQDDR	18	3	3S(79.9663)	P09603	CSF1	Macrophage colony-stimulating factor 1	0	1	0	0	0	0	1	0	0	0	1	1	0	0	0	0	0	0	0	0	0	0	0	0	0	0	0	0	0	0	0	0	0	0	0	0	unmatched	MS/MS	unmatched	unmatched	unmatched	unmatched
ADSPPPSYPTQQAEQAPNTCECHVCK	ADS[79.9663]PPPSYPTQQAEQAPNTC[57.0215]EC[57.0215]HVC[57.0215]K	26	3	20C(57.0215),22C(57.0215),25C(57.0215),3S(79.9663)	P78312	FAM193A	Protein FAM193A	2	1	2	1	1	2	1	2	1	0	2	2	8466453	7.58605e+06	0	19704334	17025666	15941895	5280040	11790908	15030430	0	19033176	10815883	8466453	7.58605e+06	0	19704334	17025666	15941895	5280040	11790908	15030430	0	19033176	10815883	MS/MS	MS/MS	MS/MS	MS/MS	MS/MS	MS/MS
ADSPVNGLPK	ADS[79.9663]PVNGLPK	10	2	3S(79.9663)	Q96S94	CCNL2	Cyclin-L2	0	0	0	0	0	1	0	0	1	0	1	1	0	0	0	0	0	4311416	0	0	3.53271e+06	0	4.95054e+06	3.517e+06	0	0	0	0	0	4311416	0	0	3.53271e+06	0	4.95054e+06	3.517e+06	unmatched	unmatched	unmatched	unmatched	unmatched	MS/MS
ADSRESLKPAAK	ADS[79.9663]RESLKPAAK	12	3	3S(79.9663)	P46821	MAP1B	Microtubule-associated protein 1B	0	1	0	0	1	0	0	1	0	0	0	0	0	12094648	0	0	13925333	0	0	6.73595e+06	0	0	0	0	0	12094648	0	0	13925333	0	0	6.73595e+06	0	0	0	0	unmatched	MS/MS	unmatched	unmatched	MS/MS	unmatched
ADTEGKSPSHSSSNRPFTPPTSTGGSK	ADTEGKS[79.9663]PSHSSSNRPFTPPTSTGGSK	27	4	7S(79.9663)	Q15648	MED1	Mediator of RNA polymerase II transcription subunit 1	1	0	1	0	0	0	0	0	0	0	0	0	6.76394e+06	0	5592135	0	0	0	0	0	0	0	0	0	6.76394e+06	0	5592135	0	0	0	0	0	0	0	0	0	MS/MS	unmatched	MS/MS	unmatched	unmatched	unmatched
ADTLTDEINFLR	ADTLTDEINFLR	12	2		P02538	KRT6A	Keratin, type II cytoskeletal 6A	1	0	0	0	0	1	1	1	1	0	1	0	1741017	0	0	0	0	3367756	0	2.58463e+06	2399717	0	4809219	0	1741017	0	0	0	0	3367756	0	2.58463e+06	2399717	0	4809219	0	MS/MS	unmatched	unmatched	unmatched	unmatched	MS/MS
ADTQTYQPYNK	ADTQTYQPYNK	11	2		P84090	ERH	Enhancer of rudimentary homolog	1	1	1	0	1	1	1	1	1	1	0	1	3849605	3399076	2.62526e+06	0	6.0647e+06	8266870	2394827	2.88545e+06	6605160	3447008	0	2.06836e+06	3849605	3399076	2.62526e+06	0	6.0647e+06	8266870	2394827	2.88545e+06	6605160	3447008	0	2.06836e+06	MS/MS	MS/MS	MS/MS	unmatched	MS/MS	MS/MS
ADTTTPTPTAILAPGSPASPPGSLEPK	ADTTTPTPTAILAPGS[79.9663]PASPPGSLEPK	27	3	16S(79.9663)	P25440	BRD2	Bromodomain-containing protein 2	0	0	0	0	0	0	0	0	0	0	0	1	0	0	0	0	0	0	0	0	0	0	0	2315125	0	0	0	0	0	0	0	0	0	0	0	0	unmatched	unmatched	unmatched	unmatched	unmatched	unmatched
ADTTTPTPTAILAPGSPASPPGSLEPK	ADTTTPTPTAILAPGS[79.9663]PAS[79.9663]PPGSLEPK	27	3	16S(79.9663),19S(79.9663)	P25440	BRD2	Bromodomain-containing protein 2	1	2	1	1	2	2	2	2	2	0	1	1	23022810	23140130	26592240	25202868	31387734	26515916	51388148	44027136	37700176	0	20580340	28462596	23022810	23140130	26592240	25202868	31387734	26515916	51388148	44027136	37700176	0	20580340	28462596	MS/MS	MS/MS	MS/MS	MS/MS	MS/MS	MS/MS
ADTSSQGALVFLSK	ADT[79.9663]SSQGALVFLSK	14	2	3T(79.9663)	Q7Z417	NUFIP2	Nuclear fragile X mental retardation-interacting protein 2	0	0	0	0	0	1	0	0	0	0	0	0	0	0	0	0	0	1.43038e+06	0	0	0	0	0	0	0	0	0	0	0	0	0	0	0	0	0	0	unmatched	unmatched	unmatched	unmatched	unmatched	MS/MS
ADVEASPGNPPDRQNSK	ADVEASPGNPPDRQNS[79.9663]K	17	3	16S(79.9663)	Q9NW97	TMEM51	Transmembrane protein 51	1	1	1	1	1	2	0	0	1	0	0	0	0	2.9555e+06	4.38154e+06	23486930	19754762	29884246	0	0	2.34641e+06	0	0	0	0	2.9555e+06	4.38154e+06	23486930	19754762	29884246	0	0	2.34641e+06	0	0	0	MS/MS	MS/MS	MS/MS	MS/MS	MS/MS	MS/MS
ADVEASPGNPPDR	ADVEAS[79.9663]PGNPPDR	13	2	6S(79.9663)	Q9NW97	TMEM51	Transmembrane protein 51	0	1	1	1	1	1	1	1	1	1	1	1	0	13377456	9877937	9253042	8903007	9369212	11045876	10321644	10702924	12555934	13765414	8430982	0	13377456	9877937	9253042	8903007	9369212	11045876	10321644	10702924	12555934	13765414	8430982	unmatched	MS/MS	MS/MS	MS/MS	MS/MS	MS/MS
ADVGRLSPEVK	ADVGRLS[79.9663]PEVK	11	2,3	7S(79.9663)	P49815	TSC2	Tuberin	2	2	2	2	2	2	2	2	2	2	2	1	29560822	23993282	26121260	34237820	28245540	45313408	26558364	22611874	32613978	26107314	27338954	19499582	20748184	17116152	18669454	23860214	20174636	29624820	18590718	15816113	21395034	18791230	18846632	19499582	MS/MS	MS/MS	MS/MS	MS/MS	MS/MS	MS/MS
ADVLEAHEAEAEEPEAGKSEAEDDEDEVDDLPSSR	ADVLEAHEAEAEEPEAGKS[79.9663]EAEDDEDEVDDLPSSR	35	4	19S(79.9663)	Q8IVT5	KSR1	Kinase suppressor of Ras 1	0	0	0	0	0	1	2	2	0	0	0	1	0	0	0	0	0	0	7103803	8.01079e+06	0	0	0	0	0	0	0	0	0	0	7103803	8.01079e+06	0	0	0	0	unmatched	unmatched	unmatched	unmatched	unmatched	MS/MS
ADVQLFMDDDSYSHHSGLEYADPEK	ADVQLFMDDDS[79.9663]YSHHS[79.9663]GLEYADPEK	25	3,4	11S(79.9663),16S(79.9663)	P51636	CAV2	Caveolin-2	1	0	1	0	0	0	1	2	1	0	0	1	8792986	0	15706119	0	0	0	24739654	17647904	16335422	0	0	19528846	8792986	0	15706119	0	0	0	24739654	14277295	16335422	0	0	19528846	MS/MS	unmatched	MS/MS	unmatched	unmatched	unmatched
ADVQLFMDDDSYSHHSGLEYADPEK	ADVQLFMDDDS[79.9663]Y[79.9663]SHHSGLEYADPEK	25	3,4	11S(79.9663),12Y(79.9663)	P51636	CAV2	Caveolin-2	0	1	1	2	2	0	1	0	0	0	2	1	0	5.64965e+06	4729239	13441076	5916809	0	6303807	0	0	0	27631992	4175958	0	3.42155e+06	10035097	6540344	3583349	0	13376214	0	0	0	12585513	8861076	unmatched	MS/MS	MS/MS	MS/MS	MS/MS	unmatched
ADVQLFMDDDSYSHHSGLEYADPEK	ADVQLFM[15.9949]DDDSYSHHS[79.9663]GLEYADPEK	25	3,4	16S(79.9663),7M(15.9949)	P51636	CAV2	Caveolin-2	2	2	2	2	2	2	2	3	2	1	3	2	118187968	99232256	110277136	76138640	63111912	55052648	84940752	114676288	87042352	35825020	66757532	86498592	63104912	53003736	58687044	40692036	33635456	29413200	45374880	60891044	46518752	36062488	35561084	46215220	MS/MS	MS/MS	MS/MS	MS/MS	MS/MS	MS/MS
ADVQLFMDDDSYSHHSGLEYADPEK	ADVQLFM[15.9949]DDDSYS[79.9663]HHSGLEYADPEK	25	3	13S(79.9663),7M(15.9949)	P51636	CAV2	Caveolin-2	0	0	0	0	0	0	0	0	0	0	1	0	0	0	0	0	0	0	0	0	0	0	38849508	0	0	0	0	0	0	0	0	0	0	0	0	0	unmatched	unmatched	unmatched	unmatched	unmatched	unmatched
ADVQLFMDDDSYSHHSGLEYADPEK	ADVQLFM[15.9949]DDDSYS[79.9663]HHS[79.9663]GLEYADPEK	25	3,4	13S(79.9663),16S(79.9663),7M(15.9949)	P51636	CAV2	Caveolin-2	1	2	0	0	0	2	0	1	0	0	0	0	316133312	516194080	0	0	0	271770432	0	180698880	0	0	0	0	256729280	306699744	0	0	0	164688288	0	415491360	0	0	0	0	MS/MS	MS/MS	unmatched	unmatched	unmatched	MS/MS
ADVQLFMDDDSYSHHSGLEYADPEK	ADVQLFM[15.9949]DDDSY[79.9663]S[79.9663]HHS[79.9663]GLEYADPEK	25	4	12Y(79.9663),13S(79.9663),16S(79.9663),7M(15.9949)	P51636	CAV2	Caveolin-2	0	0	0	0	0	0	0	0	1	0	0	0	0	0	0	0	0	0	0	0	14399969	0	0	0	0	0	0	0	0	0	0	0	0	0	0	0	unmatched	unmatched	unmatched	unmatched	unmatched	unmatched
ADVQLFMDDDSYSHHSGLEYADPEK	ADVQLFM[15.9949]DDDS[79.9663]YSHHSGLEYADPEK	25	4	11S(79.9663),7M(15.9949)	P51636	CAV2	Caveolin-2	1	1	1	1	0	1	1	0	0	0	1	1	19523998	18401890	11651414	14404794	0	9911369	19804008	0	0	0	12080654	21709512	19523998	18401890	11651414	14404794	0	9911369	19804008	0	0	0	12080654	21709512	MS/MS	MS/MS	MS/MS	MS/MS	unmatched	MS/MS
ADVQLFMDDDSYSHHSGLEYADPEK	ADVQLFM[15.9949]DDDS[79.9663]YSHHS[79.9663]GLEYADPEK	25	3,4	11S(79.9663),16S(79.9663),7M(15.9949)	P51636	CAV2	Caveolin-2	2	2	4	2	2	1	3	2	1	0	3	5	414384608	516194080	660053440	350321952	144893984	198660496	539215230	572758780	314212160	0	354862528	567819390	309055520	385768384	492531296	261810032	108383496	198660496	539215230	572758780	314212160	0	354862528	424290368	MS/MS	MS/MS	MS/MS	MS/MS	MS/MS	MS/MS
ADVQLFMDDDSYSHHSGLEYADPEK	ADVQLFM[15.9949]DDDS[79.9663]YS[79.9663]HHS[79.9663]GLEYADPEK	25	3	11S(79.9663),13S(79.9663),16S(79.9663),7M(15.9949)	P51636	CAV2	Caveolin-2	0	0	0	1	0	0	0	0	1	0	0	1	0	0	0	43570512	0	0	0	0	82766992	0	0	73395328	0	0	0	43570512	0	0	0	0	82766992	0	0	73395328	unmatched	unmatched	unmatched	MS/MS	unmatched	unmatched
ADVQLFMDDDSYSHHSGLEYADPEK	ADVQLFM[15.9949]DDDS[79.9663]Y[79.9663]SHHSGLEYADPEK	25	3,4	11S(79.9663),12Y(79.9663),7M(15.9949)	P51636	CAV2	Caveolin-2	3	3	3	4	1	1	3	2	4	2	2	0	206812352	386035680	11159656	261689120	104476184	198660496	201413488	0	426590624	27776946	118608872	0	291631232	544358530	15736509	369014336	147324464	280136096	25663166	0	306517504	39168964	73237896	0	MS/MS	MS/MS	MS/MS	MS/MS	MS/MS	MS/MS
ADVQLFMDDDSYSHHSGLEYADPEK	ADVQLFM[15.9949]DDDS[79.9663]Y[79.9663]SHHS[79.9663]GLEYADPEK	25	3,4	11S(79.9663),12Y(79.9663),16S(79.9663),7M(15.9949)	P51636	CAV2	Caveolin-2	1	1	1	0	0	0	2	1	0	0	1	0	56878328	66805996	19011386	0	0	0	141381024	104155760	0	0	40820688	0	52068200	61156300	121604528	0	0	0	113219976	95347440	0	0	37368536	0	MS/MS	MS/MS	MS/MS	unmatched	unmatched	unmatched
ADVQLFMDDDSYSHHSGLEYADPEK	ADVQLFM[15.9949]DDDS[79.9663]Y[79.9663]S[79.9663]HHSGLEYADPEK	25	3,4	11S(79.9663),12Y(79.9663),13S(79.9663),7M(15.9949)	P51636	CAV2	Caveolin-2	2	1	2	0	0	1	0	1	0	0	1	1	66564540	10558374	123724592	0	0	2933847	0	15948632	0	0	40247064	9896272	19755404	20316058	43423292	0	0	5645207	0	30687806	0	0	14125405	19042064	MS/MS	MS/MS	MS/MS	unmatched	unmatched	MS/MS
ADVTLSALNDSDANSDVVDIEGLGETPPAK	ADVTLSALNDS[79.9663]DANSDVVDIEGLGET[79.9663]PPAK	30	3	11S(79.9663),26T(79.9663)	Q8IXM2	BAP18	Chromatin complexes subunit BAP18	0	0	0	1	0	0	1	0	0	0	0	0	0	0	0	1.14291e+06	0	0	2.08092e+06	0	0	0	0	0	0	0	0	1.14291e+06	0	0	2.08092e+06	0	0	0	0	0	unmatched	unmatched	unmatched	MS/MS	unmatched	unmatched
ADVTLSALNDSDANSDVVDIEGLGETPPAK	ADVTLSALNDS[79.9663]DANS[79.9663]DVVDIEGLGETPPAK	30	3	11S(79.9663),15S(79.9663)	Q8IXM2	BAP18	Chromatin complexes subunit BAP18	0	0	0	0	0	1	0	0	0	0	0	0	0	0	0	0	0	4.25103e+06	0	0	0	0	0	0	0	0	0	0	0	0	0	0	0	0	0	0	unmatched	unmatched	unmatched	unmatched	unmatched	MS/MS
ADVTPPPDGSTTHNLEVSPK	ADVTPPPDGSTTHNLEVS[79.9663]PK	20	3	18S(79.9663)	O75362	ZNF217	Zinc finger protein 217	0	0	0	0	1	0	0	0	1	0	0	0	0	0	0	0	34215392	0	0	0	0	0	0	0	0	0	0	0	0	0	0	0	0	0	0	0	unmatched	unmatched	unmatched	unmatched	MS/MS	unmatched
ADVTPPPDGSTTHNLEVSPK	ADVTPPPDGS[79.9663]TTHNLEVSPK	20	3	10S(79.9663)	O75362	ZNF217	Zinc finger protein 217	0	0	0	1	0	1	1	1	0	0	1	1	0	0	0	0	0	6885696	10246878	16773369	0	0	5.75191e+06	2.6823e+06	0	0	0	0	0	6885696	10246878	16773369	0	0	5.75191e+06	2.6823e+06	unmatched	unmatched	unmatched	MS/MS	unmatched	MS/MS
ADVVVSGPK	ADVVVSGPK	9	2		Q09666	AHNAK	Neuroblast differentiation-associated protein AHNAK	1	0	0	0	0	1	0	0	1	0	0	0	0	0	0	0	0	8916955	0	0	6.71617e+06	0	0	0	0	0	0	0	0	8916955	0	0	6.71617e+06	0	0	0	MS/MS	unmatched	unmatched	unmatched	unmatched	MS/MS
ADYDTLSLR	ADY[79.9663]DTLSLR	9	2	3Y(79.9663)	Q9Y446	PKP3	Plakophilin-3	1	1	1	1	1	1	1	1	1	1	1	1	4659829	6718465	5852798	5304309	5.18721e+06	5.64271e+06	4.19696e+06	4749560	6626554	6418472	5044411	4858516	4659829	6718465	5852798	5304309	5.18721e+06	5.64271e+06	4.19696e+06	4749560	6626554	6418472	5044411	4858516	MS/MS	MS/MS	MS/MS	MS/MS	MS/MS	MS/MS
AEAAAAPTVAPGPAQPGHVSPTPATTSPGEK	AEAAAAPTVAPGPAQPGHVS[79.9663]PTPATTSPGEK	31	3	20S(79.9663)	Q9Y6R0	NUMBL	Numb-like protein	0	0	0	0	0	0	0	0	0	0	1	0	0	0	0	0	0	0	0	0	0	0	0	0	0	0	0	0	0	0	0	0	0	0	0	0	unmatched	unmatched	unmatched	unmatched	unmatched	unmatched
AEADAYIR	AEADAYIR	8	2		P46821	MAP1B	Microtubule-associated protein 1B	0	0	0	0	0	0	0	0	1	0	1	1	0	0	0	0	0	0	0	0	0	0	2.05057e+06	964161	0	0	0	0	0	0	0	0	0	0	2.05057e+06	964161	unmatched	unmatched	unmatched	unmatched	unmatched	unmatched
AEAEAEAGSPRPDPR	AEAEAEAGS[79.9663]PRPDPR	15	3	9S(79.9663)	P58107	EPPK1	Epiplakin	0	0	0	0	0	1	0	0	0	0	0	0	0	0	0	0	0	2.35148e+06	0	0	0	0	0	0	0	0	0	0	0	0	0	0	0	0	0	0	unmatched	unmatched	unmatched	unmatched	unmatched	MS/MS
AEAEAWYQTK	AEAEAWYQTK	10	2		P08729	KRT7	Keratin, type II cytoskeletal 7	1	1	1	1	1	1	1	1	1	1	1	1	30095016	16837266	18184294	13183690	26404440	91383648	20334282	29306412	72547440	25839948	72443424	36512624	30095016	16837266	18184294	13183690	26404440	91383648	20334282	29306412	72547440	25839948	72443424	36512624	MS/MS	MS/MS	MS/MS	MS/MS	MS/MS	MS/MS
AEAELLQQQK	AEAELLQQQK	10	2		Q15149	PLEC	Plectin	0	0	0	0	0	0	0	0	1	0	1	0	0	0	0	0	0	0	0	0	2.63445e+06	0	2670845	0	0	0	0	0	0	0	0	0	2.63445e+06	0	2670845	0	unmatched	unmatched	unmatched	unmatched	unmatched	unmatched
AEAESMYQIK	AEAESM[15.9949]YQIK	10	2	6M(15.9949)	P05787	KRT8	Keratin, type II cytoskeletal 8	1	1	1	0	1	1	0	1	1	1	1	1	19204086	10461709	13195341	0	10174479	24811232	0	28852396	41635760	23338330	40104532	19922422	19204086	10461709	13195341	0	10174479	24811232	0	28852396	41635760	23338330	40104532	19922422	MS/MS	MS/MS	MS/MS	unmatched	MS/MS	MS/MS
AEAESWYQTK	AEAESWYQTK	10	2		P02538	KRT6A	Keratin, type II cytoskeletal 6A	0	0	0	0	0	1	0	0	0	0	0	0	0	0	0	0	0	8042162	0	0	0	0	0	0	0	0	0	0	0	0	0	0	0	0	0	0	unmatched	unmatched	unmatched	unmatched	unmatched	MS/MS
AEAESDALPDDTVIESEALPSDIAAEAR	AEAES[79.9663]DALPDDTVIESEALPSDIAAEAR	28	3	5S(79.9663)	Q9GZR7	DDX24	ATP-dependent RNA helicase DDX24	1	1	0	1	1	1	1	1	0	0	1	0	1.23317e+06	872239	0	947324	911127	0	1.47141e+06	1.20806e+06	0	0	1.55428e+06	0	1.23317e+06	872239	0	947324	911127	0	1.47141e+06	1.20806e+06	0	0	1.55428e+06	0	MS/MS	MS/MS	unmatched	MS/MS	MS/MS	MS/MS
AEAGAGSATEFQFR	AEAGAGS[79.9663]ATEFQFR	14	2	7S(79.9663)	P46783	RPS10	40S ribosomal protein S10	1	1	0	0	0	0	2	1	1	1	1	1	0	0	0	0	0	0	0	0	0	0	0	0	0	0	0	0	0	0	0	0	0	0	0	0	MS/MS	MS/MS	unmatched	unmatched	unmatched	unmatched
AEAGEAEEEAGAGSGSEAEEDALWER	AEAGEAEEEAGAGS[79.9663]GSEAEEDALWER	26	3	14S(79.9663)	Q9BWT7	CARD10	Caspase recruitment domain-containing protein 10	0	0	0	0	1	1	0	0	0	0	0	0	0	0	0	0	2958875	0	0	0	0	0	0	0	0	0	0	0	0	0	0	0	0	0	0	0	unmatched	unmatched	unmatched	unmatched	MS/MS	MS/MS
AEAGEAEEEAGAGSGSEAEEDALWER	AEAGEAEEEAGAGS[79.9663]GS[79.9663]EAEEDALWER	26	3	14S(79.9663),16S(79.9663)	Q9BWT7	CARD10	Caspase recruitment domain-containing protein 10	0	1	0	0	0	0	0	0	0	0	0	0	0	2356411	0	0	0	0	0	0	0	0	0	0	0	0	0	0	0	0	0	0	0	0	0	0	unmatched	MS/MS	unmatched	unmatched	unmatched	unmatched
AEAPAGPALGLPSPEAESGVDR	AEAPAGPALGLPS[79.9663]PEAESGVDR	22	2,3	13S(79.9663)	Q53F19	NCBP3	Nuclear cap-binding protein subunit 3	1	1	1	1	1	1	1	2	1	2	1	1	36020924	40017576	39113256	11246444	10027542	6796900	46451444	58335632	52460756	92362792	68899920	57932136	36020924	40017576	39113256	11246444	10027542	6796900	46451444	47536192	52460756	74773936	68899920	57932136	MS/MS	MS/MS	MS/MS	MS/MS	MS/MS	MS/MS
AEAPAGPALGLPSPEAESGVDRGEPEPMEVEEGELEIVPVR	AEAPAGPALGLPS[79.9663]PEAESGVDRGEPEPM[15.9949]EVEEGELEIVPVR	41	4	13S(79.9663),28M(15.9949)	Q53F19	NCBP3	Nuclear cap-binding protein subunit 3	2	0	0	1	1	0	2	1	1	0	0	2	5265893	0	0	0	1575068	0	3.89035e+06	0	2.14764e+06	0	0	8552040	5265893	0	0	0	1575068	0	3.89035e+06	0	2.14764e+06	0	0	8552040	MS/MS	unmatched	unmatched	MS/MS	MS/MS	unmatched
AEAPLPSPK	AEAPLPSPK	9	2		Q09666	AHNAK	Neuroblast differentiation-associated protein AHNAK	1	0	0	0	1	1	0	0	1	1	1	1	3674051	0	0	0	0	11372207	0	0	10059445	4.52597e+06	8.0007e+06	2772073	3674051	0	0	0	0	11372207	0	0	10059445	4.52597e+06	8.0007e+06	2772073	MS/MS	unmatched	unmatched	unmatched	MS/MS	MS/MS
AEAPLPSPK	AEAPLPS[79.9663]PK	9	2	7S(79.9663)	Q09666	AHNAK	Neuroblast differentiation-associated protein AHNAK	3	3	3	3	4	3	3	3	3	3	3	3	2732687620	2856457220	2523745540	2773961730	2487450110	2713487100	2291689730	1933198340	2582627840	3080476930	2717884160	2301986300	2732687620	2856457220	2523745540	2773961730	2487450110	2713487100	2291689730	1933198340	2582627840	3080476930	2717884160	2301986300	MS/MS	MS/MS	MS/MS	MS/MS	MS/MS	MS/MS
AEAPPLEREDSGTFSLGK	AEAPPLEREDS[79.9663]GTFSLGK	18	3	11S(79.9663)	O75569	PRKRA	Interferon-inducible double-stranded RNA-dependent protein kinase activator A	2	1	1	1	1	1	1	1	1	1	1	1	72272080	46793816	66270976	72879984	57793528	51018156	61088064	62943428	52161920	27164538	38899932	30633498	72272080	46793816	66270976	72879984	57793528	51018156	61088064	62943428	52161920	27164538	38899932	30633498	MS/MS	MS/MS	MS/MS	MS/MS	MS/MS	MS/MS
AEAPSSPDVAPAGKEDSPSASGR	AEAPSS[79.9663]PDVAPAGKEDS[79.9663]PSASGR	23	3	17S(79.9663),6S(79.9663)	Q9P1Y6	PHRF1	PHD and RING finger domain-containing protein 1	1	1	1	1	1	1	0	0	0	0	0	0	24051580	30713948	30688678	29469266	30584848	27869806	0	0	0	0	0	0	24051580	30713948	30688678	29469266	30584848	27869806	0	0	0	0	0	0	MS/MS	MS/MS	MS/MS	MS/MS	MS/MS	MS/MS
AEAPSSPDVAPAGK	AEAPS[79.9663]SPDVAPAGK	14	2	5S(79.9663)	Q9P1Y6	PHRF1	PHD and RING finger domain-containing protein 1	0	0	0	0	0	0	0	0	1	0	0	0	0	0	0	0	0	0	0	0	57277080	0	0	0	0	0	0	0	0	0	0	0	0	0	0	0	unmatched	unmatched	unmatched	unmatched	unmatched	unmatched
AEAPSSPDVAPAGKEDSPSASGR	AEAPS[79.9663]SPDVAPAGKEDS[79.9663]PSASGR	23	3	17S(79.9663),5S(79.9663)	Q9P1Y6	PHRF1	PHD and RING finger domain-containing protein 1	0	0	0	0	0	0	1	1	1	0	1	1	0	0	0	0	0	0	9681158	7.77056e+06	10188396	0	7791398	0	0	0	0	0	0	0	9681158	7.77056e+06	10188396	0	7791398	0	unmatched	unmatched	unmatched	unmatched	unmatched	unmatched
AEAPSSPDVAPAGKEDSPSASGR	AEAPS[79.9663]S[79.9663]PDVAPAGKEDS[79.9663]PSASGR	23	3	17S(79.9663),5S(79.9663),6S(79.9663)	Q9P1Y6	PHRF1	PHD and RING finger domain-containing protein 1	0	0	0	1	1	0	0	0	0	0	0	0	0	0	0	0	5.32642e+06	0	0	0	0	0	0	0	0	0	0	0	0	0	0	0	0	0	0	0	unmatched	unmatched	unmatched	MS/MS	MS/MS	unmatched
AEASIQAGAGDGEWEESEVK	AEASIQAGAGDGEWEESEVK	20	3		Q09666	AHNAK	Neuroblast differentiation-associated protein AHNAK	0	0	0	0	0	1	0	0	0	0	0	0	0	0	0	0	0	0	0	0	0	0	0	0	0	0	0	0	0	0	0	0	0	0	0	0	unmatched	unmatched	unmatched	unmatched	unmatched	MS/MS
AECMLQQAER	AEC[57.0215]M[15.9949]LQQAER	10	2	3C(57.0215),4M(15.9949)	P13796	LCP1	Plastin-2	1	1	1	1	1	2	1	1	2	1	1	1	1.16908e+06	1121959	1.63818e+06	883743	1.56561e+06	7.46912e+06	747397	974239	2.60665e+06	1.51905e+06	2222622	0	1.16908e+06	1121959	1.63818e+06	883743	1.56561e+06	7.46912e+06	747397	974239	2.60665e+06	1.51905e+06	2222622	0	MS/MS	MS/MS	MS/MS	MS/MS	MS/MS	MS/MS
AEDAPLSSGEDPNSR	AEDAPLSSGEDPNSR	15	2		Q9BW04	SARG	Specifically androgen-regulated gene protein	0	0	0	0	1	0	0	1	1	0	0	0	0	0	0	0	2.03272e+06	0	0	2.39405e+06	2.42455e+06	0	0	0	0	0	0	0	2.03272e+06	0	0	2.39405e+06	2.42455e+06	0	0	0	unmatched	unmatched	unmatched	unmatched	MS/MS	unmatched
AEDEALLSEEDDPIDR	AEDEALLS[79.9663]EEDDPIDR	16	2,3	8S(79.9663)	Q04721	NOTCH2	Neurogenic locus notch homolog protein 2	1	2	2	1	1	1	2	1	2	2	2	2	13910269	17989924	16236909	6681946	6.68057e+06	6350657	18291844	13744263	22922448	12913428	18999580	14270225	13910269	15768645	14562134	6681946	6.68057e+06	6350657	16114722	13744263	20232648	12913428	16606525	14270225	MS/MS	MS/MS	MS/MS	MS/MS	MS/MS	MS/MS
AEDEDIVLTPDGTR	AEDEDIVLT[79.9663]PDGTR	14	2	9T(79.9663)	Q8TEW0	PARD3	Partitioning defective 3 homolog	1	0	0	0	1	0	0	0	1	0	1	1	3816764	0	0	0	1.63465e+06	0	0	0	2.87578e+06	0	3.51565e+06	2.21338e+06	3816764	0	0	0	1.63465e+06	0	0	0	2.87578e+06	0	3.51565e+06	2.21338e+06	MS/MS	unmatched	unmatched	unmatched	MS/MS	unmatched
AEDGATPSPSNETPK	AEDGATPSPSNETPK	15	2		P29966	MARCKS	Myristoylated alanine-rich C-kinase substrate	1	1	0	1	1	1	1	1	1	1	1	1	3.89757e+06	8.12046e+06	0	3.72473e+06	10068759	19715226	4816517	9603071	18125124	11611586	11610506	7479957	3.89757e+06	8.12046e+06	0	3.72473e+06	10068759	19715226	4816517	9603071	18125124	11611586	11610506	7479957	MS/MS	MS/MS	unmatched	MS/MS	MS/MS	MS/MS
AEDGATPSPSNETPKK	AEDGATPSPSNETPKK	16	3		P29966	MARCKS	Myristoylated alanine-rich C-kinase substrate	0	0	0	0	0	1	0	0	0	0	0	0	0	0	0	0	0	1.29302e+06	0	0	0	0	0	0	0	0	0	0	0	0	0	0	0	0	0	0	unmatched	unmatched	unmatched	unmatched	unmatched	MS/MS
AEDGATPSPSNETPK	AEDGATPSPSNET[79.9663]PK	15	2	13T(79.9663)	P29966	MARCKS	Myristoylated alanine-rich C-kinase substrate	1	2	0	2	2	2	3	2	2	2	2	2	335538784	516742912	0	573937980	460034144	523940544	439765792	351878624	373227264	416376992	438422304	308486112	335538784	516742912	0	573937980	460034144	523940544	439765792	351878624	373227264	416376992	438422304	308486112	MS/MS	MS/MS	unmatched	MS/MS	MS/MS	MS/MS
AEDGATPSPSNETPKK	AEDGATPSPSNET[79.9663]PKK	16	2,3	13T(79.9663)	P29966	MARCKS	Myristoylated alanine-rich C-kinase substrate	2	5	2	3	3	1	2	2	1	1	1	2	164936480	347201408	259576112	412607392	280519168	320461312	296337408	260027104	204429648	171107024	176993696	141837680	164936480	298648256	259576112	354903744	280519168	320461312	296337408	260027104	204429648	171107024	176993696	141837680	MS/MS	MS/MS	MS/MS	MS/MS	MS/MS	MS/MS
AEDGATPSPSNETPK	AEDGATPSPS[79.9663]NETPK	15	2	10S(79.9663)	P29966	MARCKS	Myristoylated alanine-rich C-kinase substrate	1	1	1	2	1	2	1	2	2	1	2	1	13934669	524018912	0	573502660	0	521112544	0	351914304	373139200	419929760	438422304	308469312	13934669	524018912	0	573502660	0	521112544	0	351914304	373139200	419929760	438422304	308469312	MS/MS	MS/MS	MS/MS	MS/MS	MS/MS	MS/MS
AEDGATPSPSNETPKK	AEDGATPSPS[79.9663]NETPKK	16	2,3	10S(79.9663)	P29966	MARCKS	Myristoylated alanine-rich C-kinase substrate	2	0	2	3	3	2	3	3	4	2	3	2	194637504	0	42797268	411886656	43438600	50740144	50971672	44758792	237061216	27421692	209089200	25035578	56081892	0	81341648	110531960	82560584	96438096	96878144	85069776	62811284	52118412	60530404	47583296	MS/MS	unmatched	MS/MS	MS/MS	MS/MS	MS/MS
AEDGATPSPSNETPK	AEDGATPS[79.9663]PSNETPK	15	2	8S(79.9663)	P29966	MARCKS	Myristoylated alanine-rich C-kinase substrate	2	2	1	2	2	2	2	2	3	3	3	2	218438896	316286944	269430208	274742720	243033792	277494144	245297488	198284272	247920080	277291904	285330144	215595296	218438896	316286944	269430208	274742720	243033792	277494144	245297488	198284272	247920080	277291904	285330144	215595296	MS/MS	MS/MS	MS/MS	MS/MS	MS/MS	MS/MS
AEDGATPSPSNETPKK	AEDGATPS[79.9663]PSNETPKK	16	2,3	8S(79.9663)	P29966	MARCKS	Myristoylated alanine-rich C-kinase substrate	3	3	2	4	2	2	2	2	1	1	1	1	24319620	40615288	37121952	42605516	39624648	50159676	18818210	15309668	2187794	27457028	6.25231e+06	4.03689e+06	17217928	26211150	24155524	27900062	26066786	32262396	10915780	9992975	6.5584e+06	82308616	5188999	3.35035e+06	MS/MS	MS/MS	MS/MS	MS/MS	MS/MS	MS/MS
AEDGATPSPSNETPK	AEDGATPS[79.9663]PSNET[79.9663]PK	15	2	13T(79.9663),8S(79.9663)	P29966	MARCKS	Myristoylated alanine-rich C-kinase substrate	0	1	1	1	1	1	1	1	1	0	1	1	0	14494545	14284904	12554249	12183386	9058657	19451118	18763210	9388963	0	13344246	11471534	0	14494545	14284904	12554249	12183386	9058657	19451118	18763210	9388963	0	13344246	11471534	unmatched	MS/MS	MS/MS	MS/MS	MS/MS	MS/MS
AEDGATPSPSNETPKK	AEDGATPS[79.9663]PSNET[79.9663]PKK	16	3	13T(79.9663),8S(79.9663)	P29966	MARCKS	Myristoylated alanine-rich C-kinase substrate	0	0	0	0	1	0	1	1	0	0	0	0	0	0	0	0	5.71268e+06	0	12936879	13506481	0	0	0	0	0	0	0	0	5.71268e+06	0	12936879	13506481	0	0	0	0	unmatched	unmatched	unmatched	unmatched	MS/MS	unmatched
AEDGATPSPSNETPK	AEDGATPS[79.9663]PS[79.9663]NETPK	15	2	10S(79.9663),8S(79.9663)	P29966	MARCKS	Myristoylated alanine-rich C-kinase substrate	0	0	0	0	0	0	0	0	0	1	0	0	0	0	0	0	0	0	0	0	0	4.33035e+06	0	0	0	0	0	0	0	0	0	0	0	0	0	0	unmatched	unmatched	unmatched	unmatched	unmatched	unmatched
AEDGATPSPSNETPKK	AEDGATPS[79.9663]PS[79.9663]NETPKK	16	2,3	10S(79.9663),8S(79.9663)	P29966	MARCKS	Myristoylated alanine-rich C-kinase substrate	0	2	1	1	1	0	1	1	1	0	1	0	0	7.56067e+06	0	0	0	0	4565223	4.09915e+06	4413957	0	4.81587e+06	0	0	7.56067e+06	0	0	0	0	4565223	4.09915e+06	4413957	0	4.81587e+06	0	unmatched	MS/MS	MS/MS	MS/MS	MS/MS	unmatched
AEDGATPSPSNETPK	AEDGAT[79.9663]PSPSNETPK	15	2	6T(79.9663)	P29966	MARCKS	Myristoylated alanine-rich C-kinase substrate	0	0	0	0	0	1	0	0	0	0	0	0	0	0	0	0	0	610210940	0	0	0	0	0	0	0	0	0	0	0	0	0	0	0	0	0	0	unmatched	unmatched	unmatched	unmatched	unmatched	MS/MS
AEDGATPSPSNETPK	AEDGAT[79.9663]PSPSNET[79.9663]PK	15	2	13T(79.9663),6T(79.9663)	P29966	MARCKS	Myristoylated alanine-rich C-kinase substrate	0	0	0	0	0	0	1	1	0	0	0	0	0	0	0	0	0	0	4.92405e+06	4911243	0	0	0	0	0	0	0	0	0	0	4.92405e+06	4911243	0	0	0	0	unmatched	unmatched	unmatched	unmatched	unmatched	unmatched
AEDGATPSPSNETPK	AEDGAT[79.9663]PSPS[79.9663]NETPK	15	2	10S(79.9663),6T(79.9663)	P29966	MARCKS	Myristoylated alanine-rich C-kinase substrate	0	1	0	0	0	0	0	0	0	0	0	0	0	0	0	0	0	0	0	0	0	0	0	0	0	0	0	0	0	0	0	0	0	0	0	0	unmatched	MS/MS	unmatched	unmatched	unmatched	unmatched
AEDGENYDIK	AEDGENYDIK	10	2		O75347	TBCA	Tubulin-specific chaperone A	1	1	1	1	1	1	1	1	1	1	1	1	7974906	13163902	15742361	3.96093e+06	6.34877e+06	14894318	5.45545e+06	11542238	27673556	13932097	17307054	11622014	7974906	13163902	15742361	3.96093e+06	6.34877e+06	14894318	5.45545e+06	11542238	27673556	13932097	17307054	11622014	MS/MS	MS/MS	MS/MS	MS/MS	MS/MS	MS/MS
AEDGSVIDYELIDQDAR	AEDGSVIDYELIDQDAR	17	2,3		P07355	ANXA2	Annexin A2	0	1	0	0	0	0	0	0	0	1	0	0	0	5120946	0	0	0	0	0	0	0	12123350	0	0	0	0	0	0	0	0	0	0	0	0	0	0	unmatched	MS/MS	unmatched	unmatched	unmatched	unmatched
AEDKDEGIGSPDIWEDEK	AEDKDEGIGS[79.9663]PDIWEDEK	18	3	10S(79.9663)	Q01664	TFAP4	Transcription factor AP-4	1	0	0	1	1	1	0	0	1	0	0	0	13096178	0	0	13518684	14971026	11200398	0	0	9048799	0	0	0	13096178	0	0	13518684	14971026	11200398	0	0	9048799	0	0	0	MS/MS	unmatched	unmatched	MS/MS	MS/MS	MS/MS
AEDMLSEDTDADRGSDPGTSPPHLSTCGLGTGEESR	AEDM[15.9949]LS[79.9663]EDT[79.9663]DADRGSDPGTSPPHLSTC[57.0215]GLGTGEESR	36	4	27C(57.0215),4M(15.9949),6S(79.9663),9T(79.9663)	Q9Y3S1	WNK2	Serine/threonine-protein kinase WNK2	0	0	0	1	0	0	0	0	0	0	0	0	0	0	0	0	0	0	0	0	0	0	0	0	0	0	0	0	0	0	0	0	0	0	0	0	unmatched	unmatched	unmatched	MS/MS	unmatched	unmatched
AEDMYSAQSHQAATPPK	AEDM[15.9949]YS[79.9663]AQSHQAATPPK	17	3	4M(15.9949),6S(79.9663)	Q9NQ84	GPRC5C	G-protein coupled receptor family C group 5 member C	0	0	0	0	0	0	0	0	1	0	0	0	0	0	0	0	0	0	0	0	1.78178e+06	0	0	0	0	0	0	0	0	0	0	0	0	0	0	0	unmatched	unmatched	unmatched	unmatched	unmatched	unmatched
AEDNADTLALVFEAPNQEK	AEDNADTLALVFEAPNQEK	19	2,3		P12004	PCNA	Proliferating cell nuclear antigen	1	1	1	2	2	2	1	1	1	1	1	1	2295162	4619849	7792207	19310938	27402404	35593616	6519662	14937440	16731307	5470257	6.06724e+06	7.54386e+06	2.46075e+06	4953158	8354393	9090449	13001993	15668824	6.99004e+06	16015135	17938424	5864921	6504974	8.08812e+06	MS/MS	MS/MS	MS/MS	MS/MS	MS/MS	MS/MS
AEDSDALTAVSSQLEGSPMDTSSLASCTLEEAVGDTSAAGSSEQPR	AEDSDALTAVSSQLEGSPM[15.9949]DTSSLASC[57.0215]T[79.9663]LEEAVGDTSAAGSSEQPR	46	4	19M(15.9949),27C(57.0215),28T(79.9663)	Q7Z6Z7	HUWE1	E3 ubiquitin-protein ligase HUWE1	0	0	0	0	0	0	0	0	0	0	1	0	0	0	0	0	0	0	0	0	0	0	0	0	0	0	0	0	0	0	0	0	0	0	0	0	unmatched	unmatched	unmatched	unmatched	unmatched	unmatched
AEDSDSEPEPEDNVR	AEDS[79.9663]DS[79.9663]EPEPEDNVR	15	2	4S(79.9663),6S(79.9663)	Q9H0D6	XRN2	5'-3' exoribonuclease 2	0	0	0	0	0	1	1	0	1	0	0	0	0	0	0	0	0	0	0	0	5.17406e+06	0	0	0	0	0	0	0	0	0	0	0	0	0	0	0	unmatched	unmatched	unmatched	unmatched	unmatched	MS/MS
AEEDEILNR	AEEDEILNR	9	2		P27824	CANX	Calnexin	1	1	1	1	1	1	1	1	1	1	1	1	21736132	29580996	29520898	25372394	24606266	37076352	21735244	32962048	43940780	42379036	32407916	28477550	21736132	29580996	29520898	25372394	24606266	37076352	21735244	32962048	43940780	42379036	32407916	28477550	MS/MS	MS/MS	MS/MS	MS/MS	MS/MS	MS/MS
AEEDEILNRSPR	AEEDEILNRS[79.9663]PR	12	2,3	10S(79.9663)	P27824	CANX	Calnexin	11	11	13	8	9	10	10	8	11	8	9	8	47175127000	44298498000	46460232000	37687460000	44702253000	39609999000	41360843000	41569255000	41101181000	43129205000	42374980000	40612856000	36777791000	33956487200	35943649000	32385986600	35261551000	32674422800	31509708800	31901950000	31537332200	32785100800	32659028000	31122161700	MS/MS	MS/MS	MS/MS	MS/MS	MS/MS	MS/MS
AEEDEILNRSPRNR	AEEDEILNRS[79.9663]PRNR	14	3	10S(79.9663)	P27824	CANX	Calnexin	1	1	2	1	1	3	0	0	0	0	0	0	0	0	18823838	0	0	0	0	0	0	0	0	0	0	0	0	0	0	0	0	0	0	0	0	0	MS/MS	MS/MS	MS/MS	MS/MS	MS/MS	MS/MS
AEEDVEPECIMEK	AEEDVEPEC[57.0215]IM[15.9949]EK	13	2	11M(15.9949),9C(57.0215)	Q9UJU6	DBNL	Drebrin-like protein	0	0	0	0	0	0	0	0	1	0	0	0	0	0	0	0	0	0	0	0	7.06921e+06	0	0	0	0	0	0	0	0	0	0	0	0	0	0	0	unmatched	unmatched	unmatched	unmatched	unmatched	unmatched
AEEEDLAAVPFLASDNEEEEDEK	AEEEDLAAVPFLAS[79.9663]DNEEEEDEK	23	3	14S(79.9663)	O95714	HERC2	E3 ubiquitin-protein ligase HERC2	1	1	0	0	0	0	0	0	1	0	1	0	1.56406e+06	1.83012e+06	0	0	0	0	0	0	1.88539e+06	0	2.69364e+06	0	1.56406e+06	1.83012e+06	0	0	0	0	0	0	1.88539e+06	0	2.69364e+06	0	MS/MS	MS/MS	unmatched	unmatched	unmatched	unmatched
AEEGKSPFR	AEEGKS[79.9663]PFR	9	2	6S(79.9663)	O15014	ZNF609	Zinc finger protein 609	1	1	1	1	1	1	1	1	1	1	1	1	7183835	9881728	8440904	3911668	3694901	3.64624e+06	7.92775e+06	6.66929e+06	4777474	5.46295e+06	5.97275e+06	4.44748e+06	7183835	9881728	8440904	3911668	3694901	3.64624e+06	7.92775e+06	6.66929e+06	4777474	5.46295e+06	5.97275e+06	4.44748e+06	MS/MS	MS/MS	MS/MS	MS/MS	MS/MS	MS/MS
AEEGKSPFRESSGDGMK	AEEGKS[79.9663]PFRESSGDGM[15.9949]K	17	3	16M(15.9949),6S(79.9663)	O15014	ZNF609	Zinc finger protein 609	1	0	1	1	1	1	0	0	0	0	0	0	4.72014e+06	0	4.05961e+06	29743550	26658064	30116502	0	0	0	0	0	0	4.72014e+06	0	4.05961e+06	29743550	26658064	30116502	0	0	0	0	0	0	MS/MS	unmatched	MS/MS	MS/MS	MS/MS	MS/MS
AEELHYPLGER	AEELHYPLGER	11	3		Q14257	RCN2	Reticulocalbin-2	0	0	1	0	0	1	0	0	0	0	0	0	0	0	1.955e+06	0	0	3.69821e+06	0	0	0	0	0	0	0	0	1.955e+06	0	0	3.69821e+06	0	0	0	0	0	0	unmatched	unmatched	MS/MS	unmatched	unmatched	MS/MS
AEELSPAALSPSLEPIR	AEELSPAALS[79.9663]PSLEPIR	17	2	10S(79.9663)	Q12774	ARHGEF5	Rho guanine nucleotide exchange factor 5	1	0	0	0	0	0	0	1	0	1	1	1	0	0	0	0	0	0	0	1.61121e+06	0	949877	707756	773952	0	0	0	0	0	0	0	1.61121e+06	0	949877	707756	773952	MS/MS	unmatched	unmatched	unmatched	unmatched	unmatched
AEELSPAALSPLLEPIR	AEELS[79.9663]PAALS[79.9663]PLLEPIR	17	2,3	10S(79.9663),5S(79.9663)	A5YM69	ARHGEF35	Rho guanine nucleotide exchange factor 35	2	1	2	2	2	2	2	2	2	2	2	2	9491266	3.49062e+06	14308147	7439713	9132758	10366512	9699110	10824684	8771390	6.61185e+06	10796376	10106644	5.69903e+06	5.3547e+06	8559699	4335152	5567038	6259272	5.41941e+06	6518613	5191831	3.7901e+06	6.03101e+06	6087373	MS/MS	MS/MS	MS/MS	MS/MS	MS/MS	MS/MS
AEELSPAALSPSLEPIR	AEELS[79.9663]PAALS[79.9663]PSLEPIR	17	2,3	10S(79.9663),5S(79.9663)	Q12774	ARHGEF5	Rho guanine nucleotide exchange factor 5	1	1	1	1	2	1	1	1	1	1	1	1	2685646	2.20637e+06	2.75858e+06	2.16461e+06	6865392	1.95321e+06	2.40024e+06	2.5969e+06	2.44377e+06	1.7728e+06	2.61675e+06	1664110	2.8323e+06	2326855	2909216	2.28281e+06	2.503e+06	2.05987e+06	2.53131e+06	2.7387e+06	2.57721e+06	1.86961e+06	2.75964e+06	1.75498e+06	MS/MS	MS/MS	MS/MS	MS/MS	MS/MS	MS/MS
AEEPPSQLDQDTQVQDMDEGSDDEEEGQK	AEEPPSQLDQDTQVQDMDEGS[79.9663]DDEEEGQK	29	3	21S(79.9663)	Q15459	SF3A1	Splicing factor 3A subunit 1	4	4	4	3	4	3	4	4	4	5	4	2	30710496	28311280	53250180	74175304	124079408	57188312	100870136	51991376	133119472	48612148	135901648	76134992	30710496	28311280	53250180	74175304	124079408	57188312	100870136	51991376	133119472	48612148	135901648	76134992	MS/MS	MS/MS	MS/MS	MS/MS	MS/MS	MS/MS
AEEPPSQLDQDTQVQDMDEGSDDEEEGQK	AEEPPSQLDQDTQVQDM[15.9949]DEGS[79.9663]DDEEEGQK	29	3,4	17M(15.9949),21S(79.9663)	Q15459	SF3A1	Splicing factor 3A subunit 1	8	7	7	6	5	5	5	5	4	6	6	3	558409730	706548740	671325630	733670270	789995070	692481410	714458180	677765820	843745540	430843840	708780220	672858050	558409730	706548740	671325630	733670270	789995070	692481410	714458180	677765820	843745540	430843840	708780220	672858050	MS/MS	MS/MS	MS/MS	MS/MS	MS/MS	MS/MS
AEEPPSQLDQDTQVQDMDEGSDDEEEGQK	AEEPPSQLDQDT[79.9663]QVQDMDEGSDDEEEGQK	29	3	12T(79.9663)	Q15459	SF3A1	Splicing factor 3A subunit 1	0	0	0	0	0	0	0	0	0	1	0	0	0	0	0	0	0	0	0	0	0	0	0	0	0	0	0	0	0	0	0	0	0	0	0	0	unmatched	unmatched	unmatched	unmatched	unmatched	unmatched
AEEPPSQLDQDTQVQDMDEGSDDEEEGQK	AEEPPSQLDQDT[79.9663]QVQDM[15.9949]DEGSDDEEEGQK	29	3	12T(79.9663),17M(15.9949)	Q15459	SF3A1	Splicing factor 3A subunit 1	0	1	1	0	2	2	0	0	1	0	0	0	0	0	0	0	0	0	0	0	0	0	0	0	0	0	0	0	0	0	0	0	0	0	0	0	unmatched	MS/MS	MS/MS	unmatched	MS/MS	MS/MS
AEEQQLPPPLSPPSPSTPNHR	AEEQQLPPPLSPPS[79.9663]PSTPNHR	21	3	14S(79.9663)	Q6WCQ1	MPRIP	Myosin phosphatase Rho-interacting protein	2	1	2	3	3	3	2	2	1	3	3	3	42019932	31443682	35684452	44162040	52867116	13898992	46965704	42622336	6.41417e+06	39152744	30867130	46246888	42019932	31443682	35684452	44162040	52867116	13898992	46965704	42622336	6.41417e+06	39152744	30867130	46246888	MS/MS	MS/MS	MS/MS	MS/MS	MS/MS	MS/MS
AEEQQLPPPLSPPSPSTPNHR	AEEQQLPPPLSPPS[79.9663]PS[79.9663]TPNHR	21	3	14S(79.9663),16S(79.9663)	Q6WCQ1	MPRIP	Myosin phosphatase Rho-interacting protein	1	1	1	0	2	2	2	1	1	0	1	1	24154654	0	20972588	0	9112955	0	18380320	0	14593347	0	12967733	24878616	24154654	0	20972588	0	9112955	0	18380320	0	14593347	0	12967733	24878616	MS/MS	MS/MS	MS/MS	unmatched	MS/MS	MS/MS
AEEQQLPPPLSPPSPSTPNHR	AEEQQLPPPLS[79.9663]PPSPSTPNHR	21	3	11S(79.9663)	Q6WCQ1	MPRIP	Myosin phosphatase Rho-interacting protein	1	0	0	2	2	1	2	1	1	2	1	1	0	0	0	20122620	36617252	0	21127846	11713927	10675233	0	0	16644997	0	0	0	20122620	36617252	0	21127846	11713927	10675233	0	0	16644997	MS/MS	unmatched	unmatched	MS/MS	MS/MS	MS/MS
AEEQQLPPPLSPPSPSTPNHR	AEEQQLPPPLS[79.9663]PPS[79.9663]PSTPNHR	21	3	11S(79.9663),14S(79.9663)	Q6WCQ1	MPRIP	Myosin phosphatase Rho-interacting protein	5	2	4	3	1	3	3	2	3	1	3	3	109151832	67067168	122721952	0	15607462	33050870	141550192	34729388	40393644	16143479	30081974	99669320	109151832	67067168	122721952	0	15607462	33050870	141550192	34729388	40393644	16143479	30081974	99669320	MS/MS	MS/MS	MS/MS	MS/MS	MS/MS	MS/MS
AEEQQLPPPLSPPSPSTPNHR	AEEQQLPPPLS[79.9663]PPS[79.9663]PS[79.9663]TPNHR	21	3	11S(79.9663),14S(79.9663),16S(79.9663)	Q6WCQ1	MPRIP	Myosin phosphatase Rho-interacting protein	0	0	0	0	0	0	1	0	0	0	0	0	0	0	0	0	0	0	0	0	0	0	0	0	0	0	0	0	0	0	0	0	0	0	0	0	unmatched	unmatched	unmatched	unmatched	unmatched	unmatched
AEESMGIGSEEKPGTGRDEAEMSPVVER	AEESM[15.9949]GIGSEEKPGT[79.9663]GRDEAEM[15.9949]SPVVER	28	4	15T(79.9663),22M(15.9949),5M(15.9949)	A6NDB9	PALM3	Paralemmin-3	1	0	0	0	1	1	0	0	0	0	0	0	0	0	0	0	5.29696e+06	7695880	0	0	0	0	0	0	0	0	0	0	5.29696e+06	7695880	0	0	0	0	0	0	MS/MS	unmatched	unmatched	unmatched	MS/MS	MS/MS
AEEVEDETVELDVSDEEMAR	AEEVEDETVELDVS[79.9663]DEEMAR	20	2,3	14S(79.9663)	Q99547	MPHOSPH6	M-phase phosphoprotein 6	0	0	0	0	0	0	1	1	0	0	1	1	0	0	0	0	0	0	4439654	4686440	0	0	5.49457e+06	0	0	0	0	0	0	0	4439654	4686440	0	0	5.49457e+06	0	unmatched	unmatched	unmatched	unmatched	unmatched	unmatched
AEEVEDETVELDVSDEEMAR	AEEVEDETVELDVS[79.9663]DEEM[15.9949]AR	20	2,3	14S(79.9663),18M(15.9949)	Q99547	MPHOSPH6	M-phase phosphoprotein 6	2	2	2	2	2	2	2	3	2	3	2	2	64584580	67625816	68026408	60704956	85749984	61171232	89515072	103880440	98854024	87327304	85453224	72997024	64584580	67625816	68026408	60704956	85749984	61171232	89515072	103880440	98854024	67535240	85453224	72997024	MS/MS	MS/MS	MS/MS	MS/MS	MS/MS	MS/MS
AEFAEYASVDR	AEFAEYAS[79.9663]VDR	11	2	8S(79.9663)	Q9NWQ8	PAG1	Phosphoprotein associated with glycosphingolipid-enriched microdomains 1	0	0	0	0	0	0	0	0	0	1	0	0	0	0	0	0	0	0	0	0	0	16694916	0	0	0	0	0	0	0	0	0	0	0	0	0	0	unmatched	unmatched	unmatched	unmatched	unmatched	unmatched
AEFTSPPSLFK	AEFTS[79.9663]PPSLFK	11	2	5S(79.9663)	Q6UN15	FIP1L1	Pre-mRNA 3'-end-processing factor FIP1	3	3	3	3	3	3	3	3	2	3	3	2	42616016	37423616	39088992	41676612	41012056	38567652	37883996	35793800	39607652	43282840	40565040	37662048	42616016	37423616	39088992	41676612	41012056	38567652	37883996	35793800	39607652	43282840	40565040	37662048	MS/MS	MS/MS	MS/MS	MS/MS	MS/MS	MS/MS
AEFTSPPSLFK	AEFT[79.9663]SPPSLFK	11	2	4T(79.9663)	Q6UN15	FIP1L1	Pre-mRNA 3'-end-processing factor FIP1	0	0	0	0	0	0	0	0	1	0	0	0	0	0	0	0	0	0	0	0	41867908	0	0	0	0	0	0	0	0	0	0	0	0	0	0	0	unmatched	unmatched	unmatched	unmatched	unmatched	unmatched
AEGDVAALNR	AEGDVAALNR	10	2		P67936	TPM4	Tropomyosin alpha-4 chain	1	1	1	1	1	1	1	1	1	1	1	1	22053490	16126659	18543376	8774302	18006754	39089576	12983972	16749126	38399896	23109438	29313482	18308616	22053490	16126659	18543376	8774302	18006754	39089576	12983972	16749126	38399896	23109438	29313482	18308616	MS/MS	MS/MS	MS/MS	MS/MS	MS/MS	MS/MS
AEGEAEEESDFDVFPSSPR	AEGEAEEESDFDVFPSS[79.9663]PR	19	2	17S(79.9663)	Q7L3B6	CDC37L1	Hsp90 co-chaperone Cdc37-like 1	0	1	0	1	0	0	1	0	0	0	0	0	0	4.79938e+06	0	5.25532e+06	0	0	3195429	0	0	0	0	0	0	4.79938e+06	0	5.25532e+06	0	0	3195429	0	0	0	0	0	unmatched	MS/MS	unmatched	MS/MS	unmatched	unmatched
AEGEAEEESDFDVFPSSPR	AEGEAEEESDFDVFPS[79.9663]SPR	19	2,3	16S(79.9663)	Q7L3B6	CDC37L1	Hsp90 co-chaperone Cdc37-like 1	2	1	2	2	2	2	0	1	1	1	2	0	8362567	4.27733e+06	3813348	3631941	9249546	8629126	0	2255741	4452097	3033876	4294796	0	4.30328e+06	4448653	3.96609e+06	3.77741e+06	4.70214e+06	4388705	0	2.2694e+06	4.63042e+06	3.05225e+06	4.3208e+06	0	MS/MS	MS/MS	MS/MS	MS/MS	MS/MS	MS/MS
AEGEPQEESPLK	AEGEPQEES[79.9663]PLK	12	2	9S(79.9663)	Q9NYF8	BCLAF1	Bcl-2-associated transcription factor 1	1	1	1	1	1	1	1	1	1	1	2	1	258056288	322409696	248487632	271357984	262013136	295158144	491136512	422827552	628720320	862332220	771465340	655880700	258056288	322409696	248487632	271357984	262013136	295158144	491136512	422827552	628720320	862332220	771465340	655880700	MS/MS	MS/MS	MS/MS	MS/MS	MS/MS	MS/MS
AEGEWEDQEALDYFSDK	AEGEWEDQEALDYFS[79.9663]DK	17	2,3	15S(79.9663)	Q9NYF8	BCLAF1	Bcl-2-associated transcription factor 1	4	3	6	3	3	3	5	4	6	4	5	6	146918112	132380704	158744640	52629224	55599852	52793752	220059648	232645312	160977968	113970008	216213808	241669024	127735320	108051360	132812688	42168296	44710556	43412752	182018016	199606672	134180160	92418552	176375024	192385424	MS/MS	MS/MS	MS/MS	MS/MS	MS/MS	MS/MS
AEGEWEDQEALDYFSDK	AEGEWEDQEALDY[79.9663]FSDK	17	2,3	13Y(79.9663)	Q9NYF8	BCLAF1	Bcl-2-associated transcription factor 1	1	2	2	0	1	0	0	2	0	0	3	2	3.95779e+06	0	7751118	0	0	0	0	48417416	0	0	45037760	3069022	3.21198e+06	0	6.57939e+06	0	0	0	0	20383728	0	0	25221848	10980758	MS/MS	MS/MS	MS/MS	unmatched	MS/MS	unmatched
AEGPDVAVDLPK	AEGPDVAVDLPK	12	2		Q09666	AHNAK	Neuroblast differentiation-associated protein AHNAK	1	0	1	0	1	1	0	1	1	0	1	1	6538016	0	3.77392e+06	0	6134371	17738968	0	6.0995e+06	17021164	0	13584431	6.72004e+06	6538016	0	3.77392e+06	0	6134371	17738968	0	6.0995e+06	17021164	0	13584431	6.72004e+06	MS/MS	unmatched	MS/MS	unmatched	MS/MS	MS/MS
AEGPEVDVNLPK	AEGPEVDVNLPK	12	2		Q09666	AHNAK	Neuroblast differentiation-associated protein AHNAK	0	0	0	0	0	1	0	0	0	1	0	0	0	0	0	0	0	118350712	0	0	0	48890644	0	0	0	0	0	0	0	118350712	0	0	0	48890644	0	0	unmatched	unmatched	unmatched	unmatched	unmatched	MS/MS
AEGPGLNRTGVEVGK	AEGPGLNRT[79.9663]GVEVGK	15	3	9T(79.9663)	Q14315	FLNC	Filamin-C	0	0	0	0	0	0	0	0	0	1	0	0	0	0	0	0	0	0	0	0	0	0	0	0	0	0	0	0	0	0	0	0	0	0	0	0	unmatched	unmatched	unmatched	unmatched	unmatched	unmatched
AEGSDVANAVLDGADCIMLSGETAK	AEGSDVANAVLDGADC[57.0215]IMLSGETAK	25	3	16C(57.0215)	P14618	PKM	Pyruvate kinase PKM	0	0	0	0	0	0	1	1	1	1	1	1	0	0	0	0	0	0	1.14581e+06	1.88121e+06	953695	970964	926554	3.5518e+06	0	0	0	0	0	0	1.14581e+06	1.88121e+06	953695	970964	926554	3.5518e+06	unmatched	unmatched	unmatched	unmatched	unmatched	unmatched
AEGTFPGK	AEGTFPGK	8	2		P14854	COX6B1	Cytochrome c oxidase subunit 6B1	0	0	0	0	0	1	0	0	1	0	0	0	0	0	0	0	0	0	0	0	0	0	0	0	0	0	0	0	0	0	0	0	0	0	0	0	unmatched	unmatched	unmatched	unmatched	unmatched	MS/MS
AEISCIDNK	AEISC[57.0215]IDNK	9	2	5C(57.0215)	O75369	FLNB	Filamin-B	0	0	0	0	0	1	0	1	1	0	1	1	0	0	0	0	0	6940865	0	4.04107e+06	8217926	0	6.91863e+06	3860935	0	0	0	0	0	6940865	0	4.04107e+06	8217926	0	6.91863e+06	3860935	unmatched	unmatched	unmatched	unmatched	unmatched	MS/MS
AEISSIRENK	AEISS[79.9663]IRENK	10	2	5S(79.9663)	Q9P0K7	RAI14	Ankycorbin	1	1	1	1	1	1	1	1	1	1	1	1	9059706	11020386	8550770	18665012	18198386	19439658	8448613	7.79722e+06	6.09354e+06	4.86478e+06	5.24268e+06	3.85539e+06	9059706	11020386	8550770	18665012	18198386	19439658	8448613	7.79722e+06	6.09354e+06	4.86478e+06	5.24268e+06	3.85539e+06	MS/MS	MS/MS	MS/MS	MS/MS	MS/MS	MS/MS
AEISFEDR	AEIS[79.9663]FEDR	8	2	4S(79.9663)	P21333	FLNA	Filamin-A	0	1	1	0	0	0	1	0	1	0	1	0	0	4.63544e+06	3.72335e+06	0	0	0	3654835	0	4.89102e+06	0	6.11117e+06	0	0	4.63544e+06	3.72335e+06	0	0	0	3654835	0	4.89102e+06	0	6.11117e+06	0	unmatched	MS/MS	MS/MS	unmatched	unmatched	unmatched
AEISSIRENK	AEIS[79.9663]SIRENK	10	3	4S(79.9663)	Q9P0K7	RAI14	Ankycorbin	0	1	0	1	0	0	1	1	0	0	0	0	0	7864840	0	12132322	0	0	5.80782e+06	5522227	0	0	0	0	0	7864840	0	12132322	0	0	5.80782e+06	5522227	0	0	0	0	unmatched	MS/MS	unmatched	MS/MS	unmatched	unmatched
AEITFDDHKNGSCGVSYIAQEPGNYEVSIK	AEIT[79.9663]FDDHKNGSC[57.0215]GVSYIAQEPGNYEVSIK	30	3	13C(57.0215),4T(79.9663)	O75369	FLNB	Filamin-B	0	0	1	0	0	0	0	0	0	0	0	0	0	0	0	0	0	0	0	0	0	0	0	0	0	0	0	0	0	0	0	0	0	0	0	0	unmatched	unmatched	MS/MS	unmatched	unmatched	unmatched
AEKPPLSASSPQQRPPEPETGESAGTSR	AEKPPLSASS[79.9663]PQQRPPEPETGESAGTSR	28	4	10S(79.9663)	Q9Y3Q8	TSC22D4	TSC22 domain family protein 4	0	1	0	0	0	0	1	0	0	0	0	0	0	44046952	0	0	0	0	35016128	0	0	0	0	0	0	44046952	0	0	0	0	35016128	0	0	0	0	0	unmatched	MS/MS	unmatched	unmatched	unmatched	unmatched
AEKPPLSASSPQQRPPEPETGESAGTSR	AEKPPLSAS[79.9663]SPQQRPPEPETGESAGTSR	28	3,4	9S(79.9663)	Q9Y3Q8	TSC22D4	TSC22 domain family protein 4	1	1	0	0	0	0	0	1	1	0	0	0	71953128	10017570	0	0	0	0	0	26906698	31815742	0	0	0	71953128	0	0	0	0	0	0	26906698	31815742	0	0	0	MS/MS	MS/MS	unmatched	unmatched	unmatched	unmatched
AEKPPLSASSPQQRPPEPETGESAGTSR	AEKPPLS[79.9663]ASSPQQRPPEPETGESAGTSR	28	3	7S(79.9663)	Q9Y3Q8	TSC22D4	TSC22 domain family protein 4	1	1	0	0	0	0	1	0	0	0	0	0	21763870	7.88006e+06	0	0	0	0	8160237	0	0	0	0	0	21763870	7.88006e+06	0	0	0	0	8160237	0	0	0	0	0	MS/MS	MS/MS	unmatched	unmatched	unmatched	unmatched
AELDEVNK	AELDEVNK	8	2		Q03252	LMNB2	Lamin-B2	0	0	0	0	0	0	0	1	0	0	0	0	0	0	0	0	0	0	0	0	0	0	0	0	0	0	0	0	0	0	0	0	0	0	0	0	unmatched	unmatched	unmatched	unmatched	unmatched	unmatched
AELEEMEEVHPSDEEEEDATK	AELEEM[15.9949]EEVHPS[79.9663]DEEEEDATK	21	3	12S(79.9663),6M(15.9949)	P78559	MAP1A	Microtubule-associated protein 1A	0	0	1	1	0	1	1	0	0	0	0	0	0	0	0	12502381	0	12182847	11410779	0	0	0	0	0	0	0	0	12502381	0	12182847	11410779	0	0	0	0	0	unmatched	unmatched	MS/MS	MS/MS	unmatched	MS/MS
AELFTQSCADLDK	AELFTQSC[57.0215]ADLDK	13	2	8C(57.0215)	Q01082	SPTBN1	Spectrin beta chain, non-erythrocytic 1	0	1	1	1	1	1	0	1	1	0	0	1	0	0	3.21242e+06	0	4627760	5987509	0	0	5.94539e+06	0	0	0	0	0	3.21242e+06	0	4627760	5987509	0	0	5.94539e+06	0	0	0	unmatched	MS/MS	MS/MS	MS/MS	MS/MS	MS/MS
AELGMGDSTSQSPPIK	AELGM[15.9949]GDSTSQS[79.9663]PPIK	16	2	12S(79.9663),5M(15.9949)	Q9NR19	ACSS2	Acetyl-coenzyme A synthetase, cytoplasmic	0	1	0	0	0	1	0	0	0	0	1	0	0	4429450	0	0	0	1.37453e+06	0	0	0	0	4757232	0	0	4429450	0	0	0	1.37453e+06	0	0	0	0	4757232	0	unmatched	MS/MS	unmatched	unmatched	unmatched	MS/MS
AELGMGDSTSQSPPIK	AELGM[15.9949]GDSTS[79.9663]QSPPIK	16	2	10S(79.9663),5M(15.9949)	Q9NR19	ACSS2	Acetyl-coenzyme A synthetase, cytoplasmic	0	0	0	0	0	0	0	0	1	0	0	0	0	0	0	0	0	0	0	0	4.42624e+06	0	0	0	0	0	0	0	0	0	0	0	0	0	0	0	unmatched	unmatched	unmatched	unmatched	unmatched	unmatched
AELMEISEDK	AELM[15.9949]EISEDK	10	2	4M(15.9949)	P05455	SSB	Lupus La protein	0	0	0	0	0	0	0	1	1	0	0	0	0	0	0	0	0	0	0	3.28524e+06	5448752	0	0	0	0	0	0	0	0	0	0	3.28524e+06	5448752	0	0	0	unmatched	unmatched	unmatched	unmatched	unmatched	unmatched
AELNEFLTR	AELNEFLTR	9	2		P23396	RPS3	40S ribosomal protein S3	1	0	0	0	1	1	1	0	1	1	1	1	3.00247e+06	0	0	0	1.8191e+06	3773927	1.86359e+06	0	3.55636e+06	2.42651e+06	4567223	2.95813e+06	3.00247e+06	0	0	0	1.8191e+06	3773927	1.86359e+06	0	3.55636e+06	2.42651e+06	4567223	2.95813e+06	MS/MS	unmatched	unmatched	unmatched	MS/MS	MS/MS
AENAEGQTPAIGPDGEPLDETSQMSDLPVK	AENAEGQTPAIGPDGEPLDETS[79.9663]QM[15.9949]SDLPVK	30	3	22S(79.9663),24M(15.9949)	P51532	SMARCA4	Transcription activator BRG1	0	0	0	0	0	0	0	1	0	1	1	0	0	0	0	0	0	0	0	9630888	0	12873329	16554002	0	0	0	0	0	0	0	0	9630888	0	12873329	16554002	0	unmatched	unmatched	unmatched	unmatched	unmatched	unmatched
AENAEGQTPAIGPDGEPLDETSQMSDLPVK	AENAEGQTPAIGPDGEPLDET[79.9663]SQM[15.9949]S[79.9663]DLPVK	30	3	21T(79.9663),24M(15.9949),25S(79.9663)	P51532	SMARCA4	Transcription activator BRG1	0	0	0	1	0	0	0	0	0	0	0	1	0	0	0	2.01851e+06	0	0	0	0	0	0	0	4.49811e+06	0	0	0	2.01851e+06	0	0	0	0	0	0	0	4.49811e+06	unmatched	unmatched	unmatched	MS/MS	unmatched	unmatched
AENAEGQTPAIGPDGEPLDETSQMSDLPVK	AENAEGQTPAIGPDGEPLDET[79.9663]S[79.9663]QM[15.9949]SDLPVK	30	3	21T(79.9663),22S(79.9663),24M(15.9949)	P51532	SMARCA4	Transcription activator BRG1	1	0	1	0	1	1	1	1	1	0	1	1	2.14968e+06	0	2.35139e+06	0	1.81232e+06	0	4.30596e+06	4809808	6.13091e+06	0	4.33837e+06	4371767	2.14968e+06	0	2.35139e+06	0	1.81232e+06	0	4.30596e+06	4809808	6.13091e+06	0	4.33837e+06	4371767	MS/MS	unmatched	MS/MS	unmatched	MS/MS	MS/MS
AENGERSDLEEDNER	AENGERS[79.9663]DLEEDNER	15	2,3	7S(79.9663)	Q8WU90	ZC3H15	Zinc finger CCCH domain-containing protein 15	3	5	4	3	3	2	5	5	5	4	6	4	24570204	54643216	46356852	22516628	19179300	22230908	80064360	81470656	84756440	58237272	107143504	81460992	22167114	46367296	40205420	17946592	15895988	18126004	68477296	70987312	72983696	58237272	93265880	71254976	MS/MS	MS/MS	MS/MS	MS/MS	MS/MS	MS/MS
AENQVLAMR	AENQVLAM[15.9949]R	9	2	8M(15.9949)	P51572	BCAP31	B-cell receptor-associated protein 31	1	0	0	0	0	1	0	0	1	0	0	0	841357	0	0	0	0	2.95526e+06	0	0	2.27021e+06	0	0	0	841357	0	0	0	0	2.95526e+06	0	0	2.27021e+06	0	0	0	MS/MS	unmatched	unmatched	unmatched	unmatched	MS/MS
AENTQFVK	AENTQFVK	8	2		P30519	HMOX2	Heme oxygenase 2	0	0	0	0	0	1	0	0	0	0	0	0	0	0	0	0	0	5.10316e+06	0	0	0	0	0	0	0	0	0	0	0	0	0	0	0	0	0	0	unmatched	unmatched	unmatched	unmatched	unmatched	MS/MS
AEPASPDSPKGSSETETEPPVALAPGPAPTR	AEPAS[79.9663]PDS[79.9663]PKGS[79.9663]SETETEPPVALAPGPAPTR	31	3	12S(79.9663),5S(79.9663),8S(79.9663)	P11474	ESRRA	Steroid hormone receptor ERR1	0	1	1	2	2	2	2	0	0	0	0	0	0	2.54986e+06	5.88102e+06	1.32999e+06	4.73072e+06	5.72636e+06	7043908	0	0	0	0	0	0	2.54986e+06	5.88102e+06	1.32999e+06	4.73072e+06	5.72636e+06	7043908	0	0	0	0	0	unmatched	MS/MS	MS/MS	MS/MS	MS/MS	MS/MS
AEPLNSVAH	AEPLNSVAH	9	2		O95777	LSM8	U6 snRNA-associated Sm-like protein LSm8	0	0	0	0	0	1	0	0	0	0	0	0	0	0	0	0	0	3.26067e+06	0	0	0	0	0	0	0	0	0	0	0	0	0	0	0	0	0	0	unmatched	unmatched	unmatched	unmatched	unmatched	MS/MS
AEPSEVDMNSPK	AEPSEVDM[15.9949]NS[79.9663]PK	12	2	10S(79.9663),8M(15.9949)	Q9NR30	DDX21	Nucleolar RNA helicase 2	0	1	1	1	1	1	1	1	1	1	1	1	0	5530214	4862420	3.29281e+06	3.87647e+06	2.72182e+06	9452500	10247875	3.84138e+06	5170620	5850117	5121838	0	5530214	4862420	3.29281e+06	3.87647e+06	2.72182e+06	9452500	10247875	3.84138e+06	5170620	5850117	5121838	unmatched	MS/MS	MS/MS	MS/MS	MS/MS	MS/MS
AEQEEEFISNTLFK	AEQEEEFIS[79.9663]NTLFK	14	2	9S(79.9663)	Q16204	CCDC6	Coiled-coil domain-containing protein 6	0	1	0	0	0	1	0	0	0	0	0	0	0	1.36064e+06	0	0	0	503893	0	0	0	0	0	0	0	1.36064e+06	0	0	0	503893	0	0	0	0	0	0	unmatched	MS/MS	unmatched	unmatched	unmatched	MS/MS
AEQGSEEEGEGEEEEEEGGESK	AEQGS[79.9663]EEEGEGEEEEEEGGESK	22	2,3	5S(79.9663)	Q8NE71	ABCF1	ATP-binding cassette sub-family F member 1	1	2	2	2	2	2	2	2	2	2	2	2	5.39815e+06	42984820	37823644	41858880	35115872	35114588	34160124	29818466	42253940	15162949	46931192	37568756	5.39815e+06	27417190	24183896	26278608	22117378	22111038	21905668	19401960	27318240	9659655	30298560	24412804	MS/MS	MS/MS	MS/MS	MS/MS	MS/MS	MS/MS
AEQIEDINNTGTESASEEGDDSLLITVVPVK	AEQIEDINNT[79.9663]GTESASEEGDDSLLITVVPVK	31	3	10T(79.9663)	Q0ZGT2	NEXN	Nexilin	1	0	0	0	0	0	0	0	0	0	0	0	731482	0	0	0	0	0	0	0	0	0	0	0	0	0	0	0	0	0	0	0	0	0	0	0	MS/MS	unmatched	unmatched	unmatched	unmatched	unmatched
AEQLQDAEEEKDDSNEEENKDSLVDDEEEK	AEQLQDAEEEKDDS[79.9663]NEEENKDS[79.9663]LVDDEEEK	30	3	14S(79.9663),22S(79.9663)	Q9H1E5	TMX4	Thioredoxin-related transmembrane protein 4	0	0	0	0	0	0	0	0	1	0	0	0	0	0	0	0	0	0	0	0	2.92095e+06	0	0	0	0	0	0	0	0	0	0	0	0	0	0	0	unmatched	unmatched	unmatched	unmatched	unmatched	unmatched
AEQPSPPNSDSGQDAHPDPDANPDAAR	AEQPS[79.9663]PPNSDSGQDAHPDPDANPDAAR	27	3	5S(79.9663)	Q9BUA3	SPINDOC	Spindlin interactor and repressor of chromatin-binding protein	1	0	1	1	2	1	1	2	1	0	1	0	14043782	0	16868728	17540276	14118590	18022474	16488318	15941314	17110026	0	14738844	0	14043782	0	16868728	17540276	14118590	18022474	16488318	15941314	17110026	0	14738844	0	MS/MS	unmatched	MS/MS	MS/MS	MS/MS	MS/MS
AEQPSPPNSDSGQDAHPDPDANPDAAR	AEQPS[79.9663]PPNS[79.9663]DSGQDAHPDPDANPDAAR	27	3	5S(79.9663),9S(79.9663)	Q9BUA3	SPINDOC	Spindlin interactor and repressor of chromatin-binding protein	0	0	0	0	0	0	0	1	0	0	0	1	0	0	0	0	0	0	0	589544	0	0	0	2461604	0	0	0	0	0	0	0	589544	0	0	0	2461604	unmatched	unmatched	unmatched	unmatched	unmatched	unmatched
AEQSISEEPGWEEEEEELMGISPISPK	AEQSISEEPGWEEEEEELM[15.9949]GIS[79.9663]PISPK	27	3	19M(15.9949),22S(79.9663)	Q9NW68	BSDC1	BSD domain-containing protein 1	0	0	0	0	0	0	0	0	1	0	2	1	0	0	0	0	0	0	0	0	1.73247e+06	0	2147066	2.54365e+06	0	0	0	0	0	0	0	0	1.73247e+06	0	2147066	2.54365e+06	unmatched	unmatched	unmatched	unmatched	unmatched	unmatched
AEQSISEEPGWEEEEEELMGISPISPK	AEQS[79.9663]ISEEPGWEEEEEELM[15.9949]GISPISPK	27	3	19M(15.9949),4S(79.9663)	Q9NW68	BSDC1	BSD domain-containing protein 1	0	1	1	0	0	1	1	0	1	0	0	0	0	0	0	0	0	282088	390211	0	0	0	0	0	0	0	0	0	0	282088	390211	0	0	0	0	0	unmatched	MS/MS	MS/MS	unmatched	unmatched	MS/MS
AESCGSFDETESEESSK	AESC[57.0215]GS[79.9663]FDETESEESSK	17	2	4C(57.0215),6S(79.9663)	Q9Y343	SNX24	Sorting nexin-24	0	0	0	0	0	0	0	0	0	1	1	0	0	0	0	0	0	0	0	0	0	2495180	3.64397e+06	0	0	0	0	0	0	0	0	0	0	2495180	3.64397e+06	0	unmatched	unmatched	unmatched	unmatched	unmatched	unmatched
AESGDSLGSEDRDLLYSIDAYR	AESGDS[79.9663]LGSEDRDLLYSIDAYR	22	3	6S(79.9663)	Q9NQW6	ANLN	Anillin	0	0	1	0	0	0	0	0	0	0	0	0	0	0	2.23149e+06	0	0	0	0	0	0	0	0	0	0	0	0	0	0	0	0	0	0	0	0	0	unmatched	unmatched	MS/MS	unmatched	unmatched	unmatched
AESQLLECK	AESQLLEC[57.0215]K	9	2	8C(57.0215)	P12270	TPR	Nucleoprotein TPR	0	0	0	0	0	1	0	0	0	0	0	0	0	0	0	0	0	2.36368e+06	0	0	0	0	0	0	0	0	0	0	0	0	0	0	0	0	0	0	unmatched	unmatched	unmatched	unmatched	unmatched	MS/MS
AESSDSGAESEEEEAQEEVK	AESSDS[79.9663]GAES[79.9663]EEEEAQEEVK	20	2,3	10S(79.9663),6S(79.9663)	Q5T8D3	ACBD5	Acyl-CoA-binding domain-containing protein 5	0	1	1	1	1	2	1	0	1	0	1	1	0	4807344	7879247	14803960	11717877	23569516	8711437	0	11917206	0	8661842	9508714	0	5237672	8584556	9282873	12766799	9380454	9491239	0	12983971	0	9437204	10359884	unmatched	MS/MS	MS/MS	MS/MS	MS/MS	MS/MS
AESSSGGGTVPSSAGILEQGPSPGDGSPPKPK	AESSSGGGTVPSSAGILEQGPSPGDGS[79.9663]PPKPK	32	3,4	27S(79.9663)	Q68EM7	ARHGAP17	Rho GTPase-activating protein 17	2	3	2	2	2	2	2	2	2	3	2	2	176326160	142564928	180818848	191340496	190190176	181476288	171981392	168983040	160755760	160530064	153924560	138612096	148695408	119558384	146564624	157216400	154991792	155531504	146682592	139439312	135393440	141673248	126836760	113695680	MS/MS	MS/MS	MS/MS	MS/MS	MS/MS	MS/MS
AESSSGGGTVPSSAGILEQGPSPGDGSPPKPK	AESSSGGGTVPSSAGILEQGPS[79.9663]PGDGS[79.9663]PPKPK	32	3	22S(79.9663),27S(79.9663)	Q68EM7	ARHGAP17	Rho GTPase-activating protein 17	0	0	0	0	0	1	0	0	0	0	0	0	0	0	0	0	0	1.86685e+06	0	0	0	0	0	0	0	0	0	0	0	0	0	0	0	0	0	0	unmatched	unmatched	unmatched	unmatched	unmatched	MS/MS
AESSSGGGTVPSSAGILEQGPSPGDGSPPKPK	AESSSGGGTVPS[79.9663]SAGILEQGPSPGDGS[79.9663]PPKPK	32	3	12S(79.9663),27S(79.9663)	Q68EM7	ARHGAP17	Rho GTPase-activating protein 17	0	0	0	0	1	0	0	0	1	0	0	0	0	0	0	0	2.28425e+06	0	0	0	2.07656e+06	0	0	0	0	0	0	0	2.28425e+06	0	0	0	2.07656e+06	0	0	0	unmatched	unmatched	unmatched	unmatched	MS/MS	unmatched
AESSSGGGTVPSSAGILEQGPSPGDGSPPKPK	AESSSGGGTVPS[79.9663]S[79.9663]AGILEQGPSPGDGSPPKPK	32	3	12S(79.9663),13S(79.9663)	Q68EM7	ARHGAP17	Rho GTPase-activating protein 17	0	0	0	0	0	0	0	0	0	0	0	1	0	0	0	0	0	0	0	0	0	0	0	0	0	0	0	0	0	0	0	0	0	0	0	0	unmatched	unmatched	unmatched	unmatched	unmatched	unmatched
AESSDSGAESEEEEAQEEVK	AESS[79.9663]DSGAES[79.9663]EEEEAQEEVK	20	2,3	10S(79.9663),4S(79.9663)	Q5T8D3	ACBD5	Acyl-CoA-binding domain-containing protein 5	0	1	0	1	0	0	1	1	0	0	1	1	0	6.39453e+06	0	9103185	0	0	13929887	8434416	0	0	12849190	9508714	0	6.39453e+06	0	9103185	0	0	13929887	8434416	0	0	12849190	9508714	unmatched	MS/MS	unmatched	MS/MS	unmatched	unmatched
AESCGSFDETESEESSK	AES[79.9663]C[57.0215]GSFDETESEESSK	17	2	3S(79.9663),4C(57.0215)	Q9Y343	SNX24	Sorting nexin-24	1	1	1	1	1	1	1	0	1	0	0	1	2.01514e+06	0	1.85635e+06	2115354	2.54241e+06	2.01514e+06	2.72211e+06	0	3.93908e+06	0	0	2207062	2.01514e+06	0	1.85635e+06	2115354	2.54241e+06	2.01514e+06	2.72211e+06	0	3.93908e+06	0	0	2207062	MS/MS	MS/MS	MS/MS	MS/MS	MS/MS	MS/MS
AESDPRLDVLHR	AES[79.9663]DPRLDVLHR	12	3	3S(79.9663)	Q5VT06	CEP350	Centrosome-associated protein 350	0	0	0	1	1	1	0	0	0	0	0	0	0	0	0	3697958	5.02003e+06	5.49488e+06	0	0	0	0	0	0	0	0	0	3697958	5.02003e+06	5.49488e+06	0	0	0	0	0	0	unmatched	unmatched	unmatched	MS/MS	MS/MS	MS/MS
AESGDSLGSEDRDLLYSIDAYR	AES[79.9663]GDSLGSEDRDLLYSIDAYR	22	3	3S(79.9663)	Q9NQW6	ANLN	Anillin	0	0	0	1	0	0	0	1	0	0	0	0	0	0	0	1.93635e+06	0	0	0	1.81636e+06	0	0	0	0	0	0	0	1.93635e+06	0	0	0	1.81636e+06	0	0	0	0	unmatched	unmatched	unmatched	MS/MS	unmatched	unmatched
AESGPDLR	AES[79.9663]GPDLR	8	2	3S(79.9663)	P15924	DSP	Desmoplakin	0	0	0	0	0	0	1	0	0	0	0	0	0	0	0	0	0	0	12892751	0	0	0	0	0	0	0	0	0	0	0	0	0	0	0	0	0	unmatched	unmatched	unmatched	unmatched	unmatched	unmatched
AESLDDQMLSR	AES[79.9663]LDDQM[15.9949]LSR	11	2	3S(79.9663),8M(15.9949)	Q6ZV73	FGD6	FYVE, RhoGEF and PH domain-containing protein 6	1	0	1	1	1	1	1	1	1	0	1	1	2.13294e+06	0	2446190	0	0	1.76099e+06	1.45869e+06	1.57951e+06	2.39514e+06	0	2.25447e+06	1.8652e+06	2.13294e+06	0	2446190	0	0	1.76099e+06	1.45869e+06	1.57951e+06	2.39514e+06	0	2.25447e+06	1.8652e+06	MS/MS	unmatched	MS/MS	MS/MS	MS/MS	MS/MS
AESLPLSSNLQSK	AES[79.9663]LPLSSNLQSK	13	2	3S(79.9663)	Q8N1W1	ARHGEF28	Rho guanine nucleotide exchange factor 28	0	1	1	1	1	1	0	0	1	1	1	1	0	4639550	4877638	5029063	5583377	4.87775e+06	0	0	5.01348e+06	6212181	4785721	3.56277e+06	0	4639550	4877638	5029063	5583377	4.87775e+06	0	0	5.01348e+06	6212181	4785721	3.56277e+06	unmatched	MS/MS	MS/MS	MS/MS	MS/MS	MS/MS
AESPDLR	AES[79.9663]PDLR	7	2	3S(79.9663)	Q6UN15	FIP1L1	Pre-mRNA 3'-end-processing factor FIP1	0	0	0	0	0	0	0	1	0	0	0	0	0	0	0	0	0	0	0	14231822	0	0	0	0	0	0	0	0	0	0	0	0	0	0	0	0	unmatched	unmatched	unmatched	unmatched	unmatched	unmatched
AESPEEVACR	AES[79.9663]PEEVAC[57.0215]R	10	2	3S(79.9663),9C(57.0215)	Q7Z6Z7	HUWE1	E3 ubiquitin-protein ligase HUWE1	0	0	0	0	0	0	0	0	0	1	0	0	0	0	0	0	0	0	0	0	0	43314736	0	0	0	0	0	0	0	0	0	0	0	0	0	0	unmatched	unmatched	unmatched	unmatched	unmatched	unmatched
AESPEEVACRK	AES[79.9663]PEEVAC[57.0215]RK	11	2	3S(79.9663),9C(57.0215)	Q7Z6Z7	HUWE1	E3 ubiquitin-protein ligase HUWE1	0	0	0	0	1	0	0	0	0	0	0	0	0	0	0	0	0	0	0	0	0	0	0	0	0	0	0	0	0	0	0	0	0	0	0	0	unmatched	unmatched	unmatched	unmatched	MS/MS	unmatched
AESPESSAIESTQSTPQK	AES[79.9663]PESSAIESTQSTPQK	18	2,3	3S(79.9663)	Q9NTI5	PDS5B	Sister chromatid cohesion protein PDS5 homolog B	1	1	1	1	1	2	1	2	1	1	1	1	5446431	3.26794e+06	2.0567e+06	4.35565e+06	3.63005e+06	10644586	4365186	8674183	4.38481e+06	0	0	5198482	6164268	3698654	2.32777e+06	4.92972e+06	4.10849e+06	3.44249e+06	4.94052e+06	3.92767e+06	4962722	0	0	5.88364e+06	MS/MS	MS/MS	MS/MS	MS/MS	MS/MS	MS/MS
AESPESSAIESTQSTPQK	AES[79.9663]PESSAIESTQST[79.9663]PQK	18	2	15T(79.9663),3S(79.9663)	Q9NTI5	PDS5B	Sister chromatid cohesion protein PDS5 homolog B	1	1	2	0	1	0	1	0	1	0	0	1	0	22613068	20512842	0	18546308	0	13659239	0	24159640	0	0	19472848	0	22613068	20512842	0	18546308	0	13659239	0	24159640	0	0	19472848	MS/MS	MS/MS	MS/MS	unmatched	MS/MS	unmatched
AESPESSAIESTQSTPQK	AES[79.9663]PESSAIESTQS[79.9663]TPQK	18	2	14S(79.9663),3S(79.9663)	Q9NTI5	PDS5B	Sister chromatid cohesion protein PDS5 homolog B	0	0	0	1	0	1	0	1	0	1	1	0	0	0	0	21155112	0	18813492	0	11967309	0	11456918	20204290	0	0	0	0	21155112	0	18813492	0	11967309	0	11456918	20204290	0	unmatched	unmatched	unmatched	MS/MS	unmatched	MS/MS
AESPSPAPPPGLR	AES[79.9663]PSPAPPPGLR	13	2	3S(79.9663)	Q9BUA3	SPINDOC	Spindlin interactor and repressor of chromatin-binding protein	2	2	2	1	2	1	2	1	2	2	2	1	321859648	323464960	289231040	299152960	209467472	282641504	281660224	279272224	295812736	344967072	296926848	276533376	321859648	323464960	289231040	299152960	209467472	282641504	281660224	279272224	295812736	344967072	296926848	276533376	MS/MS	MS/MS	MS/MS	MS/MS	MS/MS	MS/MS
AESPTPGMAQGMEPGAGQEGAMFVHAR	AES[79.9663]PTPGM[15.9949]AQGM[15.9949]EPGAGQEGAM[15.9949]FVHAR	27	3	12M(15.9949),22M(15.9949),3S(79.9663),8M(15.9949)	Q86VX9	MON1A	Vacuolar fusion protein MON1 homolog A	0	1	0	0	0	0	0	1	0	0	0	0	0	0	0	0	0	0	0	0	0	0	0	0	0	0	0	0	0	0	0	0	0	0	0	0	unmatched	MS/MS	unmatched	unmatched	unmatched	unmatched
AESSSGGGTVPSSAGILEQGPSPGDGSPPKPK	AES[79.9663]SSGGGTVPSSAGILEQGPSPGDGS[79.9663]PPKPK	32	3	27S(79.9663),3S(79.9663)	Q68EM7	ARHGAP17	Rho GTPase-activating protein 17	0	0	0	0	0	0	1	0	0	0	0	0	0	0	0	0	0	0	0	0	0	0	0	0	0	0	0	0	0	0	0	0	0	0	0	0	unmatched	unmatched	unmatched	unmatched	unmatched	unmatched
AESSDSGAESEEEEAQEEVK	AES[79.9663]S[79.9663]DSGAESEEEEAQEEVK	20	3	3S(79.9663),4S(79.9663)	Q5T8D3	ACBD5	Acyl-CoA-binding domain-containing protein 5	0	0	1	0	1	0	0	1	1	0	0	0	0	0	11175511	0	17566146	0	0	11243894	14730479	0	0	0	0	0	11175511	0	17566146	0	0	11243894	14730479	0	0	0	unmatched	unmatched	MS/MS	unmatched	MS/MS	unmatched
AESSSSISSSASLSAANTPTVGVSR	AES[79.9663]S[79.9663]SSISSSASLSAANTPTVGVSR	25	3	3S(79.9663),4S(79.9663)	Q0JRZ9	FCHO2	F-BAR domain only protein 2	0	0	0	0	0	0	1	0	0	0	0	0	0	0	0	0	0	0	2.67446e+06	0	0	0	0	0	0	0	0	0	0	0	0	0	0	0	0	0	unmatched	unmatched	unmatched	unmatched	unmatched	unmatched
AETASQSQRSPISDNSGCDAPGNSNPSLSVPSSAESEK	AETASQSQRS[79.9663]PISDNSGC[57.0215]DAPGNSNPSLSVPSSAESEK	38	4	10S(79.9663),18C(57.0215)	Q99590	SCAF11	Protein SCAF11	1	0	0	1	1	1	0	1	0	1	0	0	41716432	0	0	143414336	150670752	145774944	0	19808816	0	12904911	0	0	41716432	0	0	143414336	150670752	145774944	0	19808816	0	12904911	0	0	MS/MS	unmatched	unmatched	MS/MS	MS/MS	MS/MS
AETASQSQRSPISDNSGCDAPGNSNPSLSVPSSAESEK	AETASQSQRS[79.9663]PISDNS[79.9663]GC[57.0215]DAPGNSNPSLSVPSSAESEK	38	4	10S(79.9663),16S(79.9663),18C(57.0215)	Q99590	SCAF11	Protein SCAF11	0	0	0	0	1	0	0	0	0	0	0	0	0	0	0	0	7.73933e+06	0	0	0	0	0	0	0	0	0	0	0	0	0	0	0	0	0	0	0	unmatched	unmatched	unmatched	unmatched	MS/MS	unmatched
AETASQSQRSPISDNSGCDAPGNSNPSLSVPSSAESEK	AETASQS[79.9663]QRSPISDNSGC[57.0215]DAPGNSNPSLSVPSSAESEK	38	4	18C(57.0215),7S(79.9663)	Q99590	SCAF11	Protein SCAF11	0	0	0	0	0	0	1	0	0	0	0	0	0	0	0	0	0	0	26838294	0	0	0	0	0	0	0	0	0	0	0	0	0	0	0	0	0	unmatched	unmatched	unmatched	unmatched	unmatched	unmatched
AETEEAAHSVSQEMSVNSPTAQESQR	AETEEAAHSVSQEM[15.9949]SVNS[79.9663]PTAQESQR	26	3	14M(15.9949),18S(79.9663)	Q9NUA8	ZBTB40	Zinc finger and BTB domain-containing protein 40	1	1	2	2	2	1	1	2	1	2	2	1	15623737	8771544	19356136	16864712	17106150	12490394	11056717	13764643	15865176	10757300	14699991	11868730	15623737	8771544	19356136	16864712	17106150	12490394	11056717	13764643	15865176	10757300	14699991	11868730	MS/MS	MS/MS	MS/MS	MS/MS	MS/MS	MS/MS
AETEEAEEPEEDGEEHVCVSASK	AETEEAEEPEEDGEEHVC[57.0215]VSASK	23	3	18C(57.0215)	P46821	MAP1B	Microtubule-associated protein 1B	0	0	0	1	0	0	0	0	0	0	0	0	0	0	0	0	0	0	0	0	0	0	0	0	0	0	0	0	0	0	0	0	0	0	0	0	unmatched	unmatched	unmatched	MS/MS	unmatched	unmatched
AETEEAEEPEEDGEEHVCVSASKHSPTEDEESAK	AETEEAEEPEEDGEEHVC[57.0215]VSASKHSPTEDEES[79.9663]AK	34	4	18C(57.0215),32S(79.9663)	P46821	MAP1B	Microtubule-associated protein 1B	0	0	1	0	0	0	0	0	0	0	0	0	0	0	0	0	0	0	0	0	0	0	0	0	0	0	0	0	0	0	0	0	0	0	0	0	unmatched	unmatched	MS/MS	unmatched	unmatched	unmatched
AETEEAEEPEEDGEEHVCVSASKHSPTEDEESAK	AETEEAEEPEEDGEEHVC[57.0215]VSASKHS[79.9663]PTEDEESAK	34	4	18C(57.0215),25S(79.9663)	P46821	MAP1B	Microtubule-associated protein 1B	1	0	1	1	2	1	0	0	0	0	0	0	9035612	0	11835251	25712450	18408784	13458474	0	0	0	0	0	0	9035612	0	11835251	25712450	18408784	13458474	0	0	0	0	0	0	MS/MS	unmatched	MS/MS	MS/MS	MS/MS	MS/MS
AETEEAEEPEEDGEEHVCVSASKHSPTEDEESAK	AETEEAEEPEEDGEEHVC[57.0215]VS[79.9663]ASKHSPTEDEESAK	34	4	18C(57.0215),20S(79.9663)	P46821	MAP1B	Microtubule-associated protein 1B	0	0	0	0	0	0	1	0	0	0	0	0	0	0	0	0	0	0	0	0	0	0	0	0	0	0	0	0	0	0	0	0	0	0	0	0	unmatched	unmatched	unmatched	unmatched	unmatched	unmatched
AETFAGYDCTNSPTK	AETFAGYDC[57.0215]TNS[79.9663]PTK	15	2	12S(79.9663),9C(57.0215)	Q6ZSZ5	ARHGEF18	Rho guanine nucleotide exchange factor 18	0	0	0	0	0	0	1	0	0	1	0	1	0	0	0	0	0	0	0	0	0	23275578	0	12424688	0	0	0	0	0	0	0	0	0	23275578	0	12424688	unmatched	unmatched	unmatched	unmatched	unmatched	unmatched
AETFAGYDCTNSPTK	AETFAGYDC[57.0215]T[79.9663]NSPTK	15	2	10T(79.9663),9C(57.0215)	Q6ZSZ5	ARHGEF18	Rho guanine nucleotide exchange factor 18	1	1	1	0	0	0	0	0	0	0	1	0	6954961	0	0	0	0	0	0	0	0	0	10081574	0	6954961	0	0	0	0	0	0	0	0	0	10081574	0	MS/MS	MS/MS	MS/MS	unmatched	unmatched	unmatched
AETSEGSGSAPAVPEASASPK	AETSEGSGSAPAVPEASAS[79.9663]PK	21	2,3	19S(79.9663)	P51608	MECP2	Methyl-CpG-binding protein 2	1	0	1	0	0	0	1	0	0	0	2	1	16704864	0	25120674	0	0	0	21826298	0	0	0	45022928	27384500	23147862	0	24498234	0	0	0	21285486	0	0	0	25770818	26705966	MS/MS	unmatched	MS/MS	unmatched	unmatched	unmatched
AETSEGSGSAPAVPEASASPK	AETSEGSGSAPAVPEAS[79.9663]ASPK	21	2,3	17S(79.9663)	P51608	MECP2	Methyl-CpG-binding protein 2	0	1	1	2	1	2	1	2	2	2	0	1	0	13009154	16902612	43342232	14801844	43624424	15605102	32397320	42498360	43267188	0	18332022	0	15084738	19599390	21880362	17163448	20538978	18094864	16425473	20845456	21575494	0	21256860	unmatched	MS/MS	MS/MS	MS/MS	MS/MS	MS/MS
AETASQSQRSPISDNSGCDAPGNSNPSLSVPSSAESEK	AET[79.9663]AS[79.9663]QSQRSPISDNSGC[57.0215]DAPGNSNPSLSVPSSAESEK	38	4	18C(57.0215),3T(79.9663),5S(79.9663)	Q99590	SCAF11	Protein SCAF11	0	0	0	1	0	0	0	0	0	0	0	0	0	0	0	7091683	0	0	0	0	0	0	0	0	0	0	0	0	0	0	0	0	0	0	0	0	unmatched	unmatched	unmatched	MS/MS	unmatched	unmatched
AETEEAEEPEEDGEEHVCVSASK	AET[79.9663]EEAEEPEEDGEEHVC[57.0215]VSASK	23	3	18C(57.0215),3T(79.9663)	P46821	MAP1B	Microtubule-associated protein 1B	2	4	3	2	2	2	4	5	4	2	4	4	56112904	95551952	76337680	124562544	118617672	94873760	79056680	79677888	116191752	31856660	96304536	81694640	56112904	95551952	76337680	124562544	118617672	94873760	79056680	79677888	116191752	31856660	96304536	81694640	MS/MS	MS/MS	MS/MS	MS/MS	MS/MS	MS/MS
AETLELSDLYVSDK	AET[79.9663]LELSDLYVSDK	14	2	3T(79.9663)	Q8NDI1	EHBP1	EH domain-binding protein 1	1	1	1	0	1	1	1	1	0	1	1	1	3.40119e+06	3.04938e+06	2181330	0	3.60706e+06	2757877	2.72967e+06	3.43245e+06	0	3.62619e+06	2.7863e+06	2637763	3.40119e+06	3.04938e+06	2181330	0	3.60706e+06	2757877	2.72967e+06	3.43245e+06	0	3.62619e+06	2.7863e+06	2637763	MS/MS	MS/MS	MS/MS	unmatched	MS/MS	MS/MS
AETPTESVSEPEVATK	AET[79.9663]PTESVSEPEVATK	16	2	3T(79.9663)	P18858	LIG1	DNA ligase 1	1	1	1	1	1	1	1	1	1	2	1	1	7.28553e+06	4621436	4458696	6108567	5042476	5401337	9403764	7772032	9177572	3052799	4.96287e+06	7.7794e+06	7.28553e+06	4621436	4458696	6108567	5042476	5401337	9403764	7772032	9177572	3052799	4.96287e+06	7.7794e+06	MS/MS	MS/MS	MS/MS	MS/MS	MS/MS	MS/MS
AETPTESVSEPEVATK	AET[79.9663]PTESVS[79.9663]EPEVATK	16	2	3T(79.9663),9S(79.9663)	P18858	LIG1	DNA ligase 1	0	0	0	0	0	1	0	0	0	0	0	0	0	0	0	0	0	6.48135e+06	0	0	0	0	0	0	0	0	0	0	0	0	0	0	0	0	0	0	unmatched	unmatched	unmatched	unmatched	unmatched	MS/MS
AEVEMKPDSSPSEVPEGVSETEGALQISAAPEPTTVPGR	AEVEM[15.9949]KPDS[79.9663]SPSEVPEGVSETEGALQISAAPEPTTVPGR	39	4	5M(15.9949),9S(79.9663)	Q9UPX8	SHANK2	SH3 and multiple ankyrin repeat domains protein 2	0	0	0	0	0	0	0	0	1	0	0	1	0	0	0	0	0	0	0	0	0	0	0	0	0	0	0	0	0	0	0	0	0	0	0	0	unmatched	unmatched	unmatched	unmatched	unmatched	unmatched
AEVLQSTQRFFSEQQQSK	AEVLQS[79.9663]T[79.9663]QRFFS[79.9663]EQQQSK	18	3	12S(79.9663),6S(79.9663),7T(79.9663)	Q9Y520	PRRC2C	Protein PRRC2C	1	0	0	0	1	0	0	0	1	0	0	0	377927328	0	0	0	137036736	0	0	0	593047300	0	0	0	377927328	0	0	0	137036736	0	0	0	593047300	0	0	0	MS/MS	unmatched	unmatched	unmatched	MS/MS	unmatched
AEVTEEVEDGKEEDEEEETENSLPIPASK	AEVTEEVEDGKEEDEEEETENSLPIPAS[79.9663]K	29	3	28S(79.9663)	Q9H2G2	SLK	STE20-like serine/threonine-protein kinase	1	0	0	1	2	1	0	0	0	0	0	0	5944604	0	0	7304470	6.65744e+06	5.55481e+06	0	0	0	0	0	0	5944604	0	0	7304470	6.65744e+06	5.55481e+06	0	0	0	0	0	0	MS/MS	unmatched	unmatched	MS/MS	MS/MS	MS/MS
AEVTEEVEDGKEEDEEEETENSLPIPASK	AEVTEEVEDGKEEDEEEET[79.9663]ENSLPIPASK	29	3	19T(79.9663)	Q9H2G2	SLK	STE20-like serine/threonine-protein kinase	0	0	0	1	1	0	0	0	0	2	0	0	0	0	0	2.64891e+06	2.7973e+06	0	0	0	0	1.72135e+06	0	0	0	0	0	2.64891e+06	2.7973e+06	0	0	0	0	1.72135e+06	0	0	unmatched	unmatched	unmatched	MS/MS	MS/MS	unmatched
AEVTEMPNSDSLPEDAEVHCDSAAVSHEPTPADPR	AEVTEM[15.9949]PNSDS[79.9663]LPEDAEVHC[57.0215]DSAAVSHEPTPADPR	35	4	11S(79.9663),20C(57.0215),6M(15.9949)	Q8IWE2	FAM114A1	Protein NOXP20	0	0	0	0	0	0	0	0	0	0	0	1	0	0	0	0	0	0	0	0	0	0	0	12806523	0	0	0	0	0	0	0	0	0	0	0	0	unmatched	unmatched	unmatched	unmatched	unmatched	unmatched
AEVTEMPNSDSLPEDAEVHCDSAAVSHEPTPADPR	AEVTEM[15.9949]PNS[79.9663]DSLPEDAEVHC[57.0215]DSAAVSHEPTPADPR	35	4	20C(57.0215),6M(15.9949),9S(79.9663)	Q8IWE2	FAM114A1	Protein NOXP20	0	1	0	1	0	2	0	1	1	0	0	0	0	9372259	0	12790930	0	11235395	0	12181325	11315235	0	0	0	0	9372259	0	12790930	0	11235395	0	12181325	11315235	0	0	0	unmatched	MS/MS	unmatched	MS/MS	unmatched	MS/MS
AEVVETTQVYTEEETR	AEVVETTQVYTEEETR	16	2		Q15149	PLEC	Plectin	0	0	0	0	0	0	0	0	0	0	1	0	0	0	0	0	0	0	0	0	0	0	0	0	0	0	0	0	0	0	0	0	0	0	0	0	unmatched	unmatched	unmatched	unmatched	unmatched	unmatched
AEVYGSENESER	AEVYGS[79.9663]ENESER	12	2	6S(79.9663)	Q9BVS4	RIOK2	Serine/threonine-protein kinase RIO2	0	1	1	0	0	0	1	0	1	0	0	0	0	0	0	0	0	0	2174032	0	1.61915e+06	0	0	0	0	0	0	0	0	0	2174032	0	1.61915e+06	0	0	0	unmatched	MS/MS	MS/MS	unmatched	unmatched	unmatched
AFAAVPTSHPPEDAPAQPPTPGPAASPEQLSFR	AFAAVPTSHPPEDAPAQPPT[79.9663]PGPAASPEQLSFR	33	3	20T(79.9663)	Q14160	SCRIB	Protein scribble homolog	0	0	0	0	0	0	0	0	0	0	0	1	0	0	0	0	0	0	0	0	0	0	0	0	0	0	0	0	0	0	0	0	0	0	0	0	unmatched	unmatched	unmatched	unmatched	unmatched	unmatched
AFAAVPTSHPPEDAPAQPPTPGPAASPEQLSFR	AFAAVPTSHPPEDAPAQPPT[79.9663]PGPAAS[79.9663]PEQLSFR	33	3,4	20T(79.9663),26S(79.9663)	Q14160	SCRIB	Protein scribble homolog	0	0	0	0	0	0	0	0	0	0	0	3	0	0	0	0	0	0	0	0	0	0	0	12320179	0	0	0	0	0	0	0	0	0	0	0	0	unmatched	unmatched	unmatched	unmatched	unmatched	unmatched
AFASPRSSPAPPDLPTPGSAAGVQQEEPETIPER	AFAS[79.9663]PRS[79.9663]SPAPPDLPTPGSAAGVQQEEPETIPER	34	3	4S(79.9663),7S(79.9663)	Q8TBC5	ZSCAN18	Zinc finger and SCAN domain-containing protein 18	0	0	0	1	0	1	0	0	0	0	0	0	0	0	0	0	0	0	0	0	0	0	0	0	0	0	0	0	0	0	0	0	0	0	0	0	unmatched	unmatched	unmatched	MS/MS	unmatched	MS/MS
AFCGFEDPR	AFC[57.0215]GFEDPR	9	2	3C(57.0215)	Q15149	PLEC	Plectin	0	0	0	0	0	0	0	0	0	0	1	0	0	0	0	0	0	0	0	0	0	0	3.31111e+06	0	0	0	0	0	0	0	0	0	0	0	0	0	unmatched	unmatched	unmatched	unmatched	unmatched	unmatched
AFENCSEDLQER	AFENC[57.0215]SEDLQER	12	2	5C(57.0215)	O75828	CBR3	Carbonyl reductase [NADPH] 3	0	0	0	0	0	0	0	1	0	0	0	0	0	0	0	0	0	0	0	0	0	0	0	0	0	0	0	0	0	0	0	0	0	0	0	0	unmatched	unmatched	unmatched	unmatched	unmatched	unmatched
AFGESSTESDEEEEEGCGHTHCVR	AFGES[79.9663]STESDEEEEEGC[57.0215]GHTHC[57.0215]VR	24	3	17C(57.0215),22C(57.0215),5S(79.9663)	O60927	PPP1R11	E3 ubiquitin-protein ligase PPP1R11	0	0	1	0	0	0	0	0	0	0	0	0	0	0	2648781	0	0	0	0	0	0	0	0	0	0	0	0	0	0	0	0	0	0	0	0	0	unmatched	unmatched	MS/MS	unmatched	unmatched	unmatched
AFGPGLQGGSAGSPAR	AFGPGLQGGSAGS[79.9663]PAR	16	2	13S(79.9663)	P21333	FLNA	Filamin-A	1	1	1	1	1	1	1	1	1	1	1	1	104997376	127373904	122304336	112339744	126858248	127869256	96651144	112870552	123664096	123961880	121397840	108719096	104997376	127373904	122304336	112339744	126858248	127869256	96651144	112870552	123664096	123961880	121397840	108719096	MS/MS	MS/MS	MS/MS	MS/MS	MS/MS	MS/MS
AFGSGIDIKPGTPPIAGR	AFGSGIDIKPGT[79.9663]PPIAGR	18	3	12T(79.9663)	Q9Y520	PRRC2C	Protein PRRC2C	0	0	0	0	0	0	0	0	0	0	0	1	0	0	0	0	0	0	0	0	0	0	0	7174820	0	0	0	0	0	0	0	0	0	0	0	0	unmatched	unmatched	unmatched	unmatched	unmatched	unmatched
AFGSSQPSLNGDIK	AFGSS[79.9663]QPS[79.9663]LNGDIK	14	2	5S(79.9663),8S(79.9663)	P32004	L1CAM	Neural cell adhesion molecule L1	0	0	0	0	0	0	0	0	0	0	1	1	0	0	0	0	0	0	0	0	0	0	32682138	29284410	0	0	0	0	0	0	0	0	0	0	32682138	29284410	unmatched	unmatched	unmatched	unmatched	unmatched	unmatched
AFGSGYR	AFGS[79.9663]GYR	7	2	4S(79.9663)	P23588	EIF4B	Eukaryotic translation initiation factor 4B	1	1	1	1	1	1	1	1	1	1	1	1	22581820	29101578	25190876	17377446	16167139	20334416	21826116	17782202	27239502	33381342	31492728	24477520	22581820	29101578	25190876	17377446	16167139	20334416	21826116	17782202	27239502	33381342	31492728	24477520	MS/MS	MS/MS	MS/MS	MS/MS	MS/MS	MS/MS
AFGSSQPSLNGDIK	AFGS[79.9663]SQPS[79.9663]LNGDIK	14	2	4S(79.9663),8S(79.9663)	P32004	L1CAM	Neural cell adhesion molecule L1	0	0	0	0	1	0	0	1	0	1	1	0	0	0	0	0	15470100	0	0	24123564	0	29108504	32623176	0	0	0	0	0	15470100	0	0	24123564	0	29108504	32623176	0	unmatched	unmatched	unmatched	unmatched	MS/MS	unmatched
AFGYYGPLR	AFGYYGPLR	9	2		P84103	SRSF3	Serine/arginine-rich splicing factor 3	0	0	0	0	0	1	0	0	0	0	1	0	0	0	0	0	0	20157654	0	0	0	0	10084059	0	0	0	0	0	0	20157654	0	0	0	0	10084059	0	unmatched	unmatched	unmatched	unmatched	unmatched	MS/MS
AFHAALRNSPVNTK	AFHAALRNS[79.9663]PVNTK	14	3	9S(79.9663)	Q9BPX5	ARPC5L	Actin-related protein 2/3 complex subunit 5-like protein	0	0	0	1	1	1	0	0	0	0	0	0	0	0	0	34770376	46035812	48070272	0	0	0	0	0	0	0	0	0	34770376	46035812	48070272	0	0	0	0	0	0	unmatched	unmatched	unmatched	MS/MS	MS/MS	MS/MS
AFHNEAQVNPER	AFHNEAQVNPER	12	3		P17987	TCP1	T-complex protein 1 subunit alpha	0	0	0	0	0	1	1	0	0	0	0	0	0	0	0	0	0	2.32563e+06	1.32921e+06	0	0	0	0	0	0	0	0	0	0	2.32563e+06	1.32921e+06	0	0	0	0	0	unmatched	unmatched	unmatched	unmatched	unmatched	MS/MS
AFLAELEQNSPK	AFLAELEQNS[79.9663]PK	12	2	10S(79.9663)	Q9UPN3	MACF1	Microtubule-actin cross-linking factor 1, isoforms 1/2/3/5	1	1	1	1	1	1	1	1	1	1	1	1	37521536	39629572	39318884	37853192	40279360	32005366	42382200	40101084	40062376	36947628	41652712	35594800	37521536	39629572	39318884	37853192	40279360	32005366	42382200	40101084	40062376	36947628	41652712	35594800	MS/MS	MS/MS	MS/MS	MS/MS	MS/MS	MS/MS
AFMESPK	AFM[15.9949]ES[79.9663]PK	7	2	3M(15.9949),5S(79.9663)	P46013	MKI67	Proliferation marker protein Ki-67	0	0	0	0	0	0	1	1	0	0	0	0	0	0	0	0	0	0	2.34909e+06	3.48972e+06	0	0	0	0	0	0	0	0	0	0	2.34909e+06	3.48972e+06	0	0	0	0	unmatched	unmatched	unmatched	unmatched	unmatched	unmatched
AFMVTDEDIR	AFM[15.9949]VTDEDIR	10	2	3M(15.9949)	O95983	MBD3	Methyl-CpG-binding domain protein 3	0	0	0	0	0	0	0	0	1	0	0	0	0	0	0	0	0	0	0	0	0	0	0	0	0	0	0	0	0	0	0	0	0	0	0	0	unmatched	unmatched	unmatched	unmatched	unmatched	unmatched
AFQLEEGEETEPDCK	AFQLEEGEET[79.9663]EPDC[57.0215]K	15	2	10T(79.9663),14C(57.0215)	P38432	COIL	Coilin	1	2	1	3	1	1	1	1	1	1	1	1	31311348	26559440	27501146	33100948	29480556	26256218	26132650	26636828	34458224	29805794	38946152	36785924	31311348	26559440	27501146	33100948	29480556	26256218	26132650	26636828	34458224	29805794	38946152	36785924	MS/MS	MS/MS	MS/MS	MS/MS	MS/MS	MS/MS
AFSDPFVEAEK	AFSDPFVEAEK	11	2		P34932	HSPA4	Heat shock 70 kDa protein 4	0	0	0	0	0	1	0	0	0	0	0	0	0	0	0	0	0	4.19391e+06	0	0	0	0	0	0	0	0	0	0	0	0	0	0	0	0	0	0	unmatched	unmatched	unmatched	unmatched	unmatched	MS/MS
AFSSRSYTSGPGSR	AFSSRSYT[79.9663]SGPGSR	14	3	8T(79.9663)	P05787	KRT8	Keratin, type II cytoskeletal 8	0	0	0	0	0	0	0	0	0	0	0	1	0	0	0	0	0	0	0	0	0	0	0	8348103	0	0	0	0	0	0	0	0	0	0	0	0	unmatched	unmatched	unmatched	unmatched	unmatched	unmatched
AFSSRSYTSGPGSR	AFSSRS[79.9663]YTSGPGSR	14	2,3	6S(79.9663)	P05787	KRT8	Keratin, type II cytoskeletal 8	0	0	2	0	0	0	0	0	0	1	1	0	0	0	66621832	0	0	0	0	0	0	9592357	8847364	0	0	0	50622128	0	0	0	0	0	0	9592357	8847364	0	unmatched	unmatched	MS/MS	unmatched	unmatched	unmatched
AFSSRSYTSGPGSR	AFSS[79.9663]RSYTSGPGSR	14	3	4S(79.9663)	P05787	KRT8	Keratin, type II cytoskeletal 8	1	1	0	1	1	0	2	2	1	1	1	0	11464163	13864017	0	5.11322e+06	4473828	0	7.98002e+06	8496293	5805173	10437442	7555112	0	11464163	13864017	0	5.11322e+06	4473828	0	7.98002e+06	8496293	5805173	10437442	7555112	0	MS/MS	MS/MS	unmatched	MS/MS	MS/MS	unmatched
AFSDPFVEAEK	AFS[79.9663]DPFVEAEK	11	2	3S(79.9663)	P34932	HSPA4	Heat shock 70 kDa protein 4	1	1	1	1	1	1	1	1	1	1	1	1	9299531	9247842	8327101	9682052	10794063	7983250	7178938	7.29187e+06	8774157	8956597	10123598	7748776	9299531	9247842	8327101	9682052	10794063	7983250	7178938	7.29187e+06	8774157	8956597	10123598	7748776	MS/MS	MS/MS	MS/MS	MS/MS	MS/MS	MS/MS
AFSEDEALAQQENR	AFS[79.9663]EDEALAQQENR	14	2	3S(79.9663)	Q9C0H5	ARHGAP39	Rho GTPase-activating protein 39	0	0	1	0	0	0	0	1	0	0	0	0	0	0	0	0	0	0	0	0	0	0	0	0	0	0	0	0	0	0	0	0	0	0	0	0	unmatched	unmatched	MS/MS	unmatched	unmatched	unmatched
AFSPEHGPAK	AFS[79.9663]PEHGPAK	10	2	3S(79.9663)	B4DS77	SHISA9	Protein shisa-9	1	1	0	1	1	1	1	0	1	1	1	1	0	1.15913e+06	0	0	1.37566e+06	0	1.02409e+06	0	1.05947e+06	2.25063e+06	1861125	1.65721e+06	0	1.15913e+06	0	0	1.37566e+06	0	1.02409e+06	0	1.05947e+06	2.25063e+06	1861125	1.65721e+06	MS/MS	MS/MS	unmatched	MS/MS	MS/MS	MS/MS
AFSRGGSLESR	AFS[79.9663]RGGS[79.9663]LESR	11	2	3S(79.9663),7S(79.9663)	Q86WR7	PROSER2	Proline and serine-rich protein 2	0	0	0	1	1	1	0	0	0	0	0	0	0	0	0	24527184	20291502	24156268	0	0	0	0	0	0	0	0	0	24527184	20291502	24156268	0	0	0	0	0	0	unmatched	unmatched	unmatched	MS/MS	MS/MS	MS/MS
AFSSRSYTSGPGSR	AFS[79.9663]SRSYTSGPGSR	14	3	3S(79.9663)	P05787	KRT8	Keratin, type II cytoskeletal 8	0	0	0	0	0	1	0	0	1	0	0	0	0	0	0	0	0	9158616	0	0	3532201	0	0	0	0	0	0	0	0	9158616	0	0	3532201	0	0	0	unmatched	unmatched	unmatched	unmatched	unmatched	MS/MS
AFTELQAK	AFTELQAK	8	2		O60925	PFDN1	Prefoldin subunit 1	0	0	0	0	0	1	0	0	1	0	1	1	0	0	0	0	0	7.43102e+06	0	0	6892897	0	7.09574e+06	2.98468e+06	0	0	0	0	0	7.43102e+06	0	0	6892897	0	7.09574e+06	2.98468e+06	unmatched	unmatched	unmatched	unmatched	unmatched	MS/MS
AFVDFLSDEIK	AFVDFLSDEIK	11	2		Q07021	C1QBP	Complement component 1 Q subcomponent-binding protein, mitochondrial	1	0	1	1	1	1	1	1	1	0	1	1	2.12191e+06	0	1.99208e+06	957008	3.27248e+06	6156022	2.38044e+06	4780306	4.1597e+06	0	7.77308e+06	6860876	2.12191e+06	0	1.99208e+06	957008	3.27248e+06	6156022	2.38044e+06	4780306	4.1597e+06	0	7.77308e+06	6860876	MS/MS	unmatched	MS/MS	MS/MS	MS/MS	MS/MS
AFVEDSEDEDGAGEGGSSLLQK	AFVEDS[79.9663]EDEDGAGEGGSSLLQK	22	2,3	6S(79.9663)	Q8N9T8	KRI1	Protein KRI1 homolog	2	2	2	3	2	2	2	2	2	2	3	2	282607328	309003200	351546560	328586816	338782080	282595744	315094592	298786592	349168352	178014080	312595136	291121120	183640400	206026416	248156048	223284640	216736720	178708352	221495360	205331920	233098192	109396224	199906992	207805712	MS/MS	MS/MS	MS/MS	MS/MS	MS/MS	MS/MS
AFWMAIGGDRDEIEGLSSDEEH	AFWM[15.9949]AIGGDRDEIEGLS[79.9663]S[79.9663]DEEH	22	3	17S(79.9663),18S(79.9663),4M(15.9949)	Q6PD74	AAGAB	Alpha- and gamma-adaptin-binding protein p34	1	1	1	2	0	1	1	1	1	0	0	1	19399852	13831206	46572052	7.1118e+06	0	3.5138e+06	22604498	25059240	15484211	0	0	16747342	19399852	13831206	46572052	7.1118e+06	0	3.5138e+06	22604498	25059240	15484211	0	0	16747342	MS/MS	MS/MS	MS/MS	MS/MS	unmatched	MS/MS
AGAAAGDSDEESRADDK	AGAAAGDS[79.9663]DEESRADDK	17	3	8S(79.9663)	O95365	ZBTB7A	Zinc finger and BTB domain-containing protein 7A	0	1	1	1	1	1	1	1	1	0	1	0	0	949457	467614	613244	982417	0	683673	1.16427e+06	430091	0	635891	0	0	949457	467614	613244	982417	0	683673	1.16427e+06	430091	0	635891	0	unmatched	MS/MS	MS/MS	MS/MS	MS/MS	MS/MS
AGAAGGPEEEAEKPVK	AGAAGGPEEEAEKPVK	16	3		Q8WW12	PCNP	PEST proteolytic signal-containing nuclear protein	0	0	0	0	1	1	0	0	0	0	0	0	0	0	0	0	1.12831e+06	5.54807e+06	0	0	0	0	0	0	0	0	0	0	1.12831e+06	5.54807e+06	0	0	0	0	0	0	unmatched	unmatched	unmatched	unmatched	MS/MS	MS/MS
AGAASPLNSPLSSAVPSLGK	AGAAS[79.9663]PLNS[79.9663]PLSSAVPSLGK	20	2,3	5S(79.9663),9S(79.9663)	O75962	TRIO	Triple functional domain protein	2	2	2	2	2	2	2	2	2	2	2	2	18006628	16863320	22541844	25425320	24784944	25977644	25187996	23657964	22687640	18641804	22874390	23926976	10389699	9730281	12868504	14559761	14058708	14917945	14428751	13551237	13040438	10692012	12862358	13684220	MS/MS	MS/MS	MS/MS	MS/MS	MS/MS	MS/MS
AGAGMDTRGSAQPQAVANSQGEVLPGAK	AGAGM[15.9949]DT[79.9663]RGS[79.9663]AQPQAVANS[79.9663]QGEVLPGAK	28	3	10S(79.9663),19S(79.9663),5M(15.9949),7T(79.9663)	Q5H9R4	ARMCX4	Armadillo repeat-containing X-linked protein 4	0	0	0	0	0	0	0	0	0	1	0	0	0	0	0	0	0	0	0	0	0	0	0	0	0	0	0	0	0	0	0	0	0	0	0	0	unmatched	unmatched	unmatched	unmatched	unmatched	unmatched
AGAGMITQHSSNASPINR	AGAGM[15.9949]ITQHSSNAS[79.9663]PINR	18	3	14S(79.9663),5M(15.9949)	Q9NWH9	SLTM	SAFB-like transcription modulator	1	1	1	1	1	2	1	1	2	3	2	1	18850360	17581894	20515716	19087232	23223686	44999516	12861638	12097024	14468672	18278200	16064943	10765608	18850360	17581894	20515716	19087232	23223686	44999516	12861638	12097024	14468672	18278200	16064943	10765608	MS/MS	MS/MS	MS/MS	MS/MS	MS/MS	MS/MS
AGAGMITQHSSNASPINR	AGAGM[15.9949]ITQHSS[79.9663]NASPINR	18	3	11S(79.9663),5M(15.9949)	Q9NWH9	SLTM	SAFB-like transcription modulator	1	0	0	1	0	0	0	0	0	1	0	0	32464258	0	0	23308838	0	0	0	0	0	18199482	0	0	32464258	0	0	23308838	0	0	0	0	0	18199482	0	0	MS/MS	unmatched	unmatched	MS/MS	unmatched	unmatched
AGAGMITQHSSNASPINR	AGAGM[15.9949]ITQHS[79.9663]SNASPINR	18	3	10S(79.9663),5M(15.9949)	Q9NWH9	SLTM	SAFB-like transcription modulator	0	0	0	0	1	0	0	0	0	0	0	0	0	0	0	0	30431980	0	0	0	0	0	0	0	0	0	0	0	0	0	0	0	0	0	0	0	unmatched	unmatched	unmatched	unmatched	MS/MS	unmatched
AGAGMITQHSSNASPINR	AGAGM[15.9949]IT[79.9663]QHSSNASPINR	18	3	5M(15.9949),7T(79.9663)	Q9NWH9	SLTM	SAFB-like transcription modulator	0	0	0	0	0	0	0	0	0	0	0	1	0	0	0	0	0	0	0	0	0	0	0	13947788	0	0	0	0	0	0	0	0	0	0	0	0	unmatched	unmatched	unmatched	unmatched	unmatched	unmatched
AGAISASGPELQGAGHSK	AGAISASGPELQGAGHSK	18	3		Q09666	AHNAK	Neuroblast differentiation-associated protein AHNAK	1	0	1	0	1	1	0	0	1	1	1	1	6.22577e+06	0	0	0	5.13064e+06	19933294	0	0	6.67723e+06	5.09436e+06	8643796	5912550	6.22577e+06	0	0	0	5.13064e+06	19933294	0	0	6.67723e+06	5.09436e+06	8643796	5912550	MS/MS	unmatched	MS/MS	unmatched	MS/MS	MS/MS
AGAPGALSPSYDGGLHGLQSK	AGAPGALS[79.9663]PSYDGGLHGLQSK	21	3	8S(79.9663)	P15923	TCF3	Transcription factor E2-alpha	0	0	0	0	0	1	1	0	0	0	0	0	0	0	0	0	0	0	0	0	0	0	0	0	0	0	0	0	0	0	0	0	0	0	0	0	unmatched	unmatched	unmatched	unmatched	unmatched	MS/MS
AGASGQPPSGPPGTGNEYGVSPR	AGASGQPPSGPPGTGNEYGVS[79.9663]PR	23	3	21S(79.9663)	Q9P266	JCAD	Junctional protein associated with coronary artery disease	1	1	0	0	0	1	0	0	1	0	1	0	12808477	11797685	0	0	0	13267727	0	0	11382904	0	13552008	0	12808477	11797685	0	0	0	13267727	0	0	11382904	0	13552008	0	MS/MS	MS/MS	unmatched	unmatched	unmatched	MS/MS
AGASIPSSGAASPR	AGASIPSSGAAS[79.9663]PR	14	2	12S(79.9663)	Q9P270	SLAIN2	SLAIN motif-containing protein 2	1	1	1	1	1	1	1	1	1	1	1	1	21407042	32731142	29195650	26375284	26921684	30776660	23084092	23140884	23827744	30084814	28975964	19152206	21407042	32731142	29195650	26375284	26921684	30776660	23084092	23140884	23827744	30084814	28975964	19152206	MS/MS	MS/MS	MS/MS	MS/MS	MS/MS	MS/MS
AGDKPHMQTYEVDLNK	AGDKPHM[15.9949]QTYEVDLNK	16	3	7M(15.9949)	P21912	SDHB	Succinate dehydrogenase [ubiquinone] iron-sulfur subunit, mitochondrial	1	1	0	0	0	0	0	0	0	0	0	0	5.33633e+06	2574162	0	0	0	0	0	0	0	0	0	0	5.33633e+06	2574162	0	0	0	0	0	0	0	0	0	0	MS/MS	MS/MS	unmatched	unmatched	unmatched	unmatched
AGDLLEDSPK	AGDLLEDS[79.9663]PK	10	2	8S(79.9663)	P51858	HDGF	Hepatoma-derived growth factor	10	7	6	6	6	5	9	6	8	14	6	7	9835682800	12444907500	10689259500	10228004900	9560978400	8760163300	11626565600	10690497500	14093612000	13244717100	12178307100	11041652700	9835682800	12444907500	10689259500	10228004900	9560978400	8760163300	11626565600	10690497500	14093612000	13244717100	12178307100	11041652700	MS/MS	MS/MS	MS/MS	MS/MS	MS/MS	MS/MS
AGDLLEDSPKR	AGDLLEDS[79.9663]PKR	11	2,3	8S(79.9663)	P51858	HDGF	Hepatoma-derived growth factor	3	2	3	2	2	2	1	2	2	2	3	3	405572800	382128096	375644160	240156208	218066528	229622272	30446156	54266960	175370432	691906370	659413380	557934080	253557744	237938000	232462336	149643440	136713136	143085584	30446156	33283956	109450024	432535712	409722240	348028224	MS/MS	MS/MS	MS/MS	MS/MS	MS/MS	MS/MS
AGDLLEDSPKRPK	AGDLLEDS[79.9663]PKRPK	13	2,3	8S(79.9663)	P51858	HDGF	Hepatoma-derived growth factor	3	2	2	2	3	3	1	1	0	1	0	0	1943722370	1321577220	1837857540	974798590	1153870720	1531913600	35194620	67342824	0	23270548	0	0	1902946050	1296989820	1801563260	928520450	1101238270	1502334720	35194620	67342824	0	23270548	0	0	MS/MS	MS/MS	MS/MS	MS/MS	MS/MS	MS/MS
AGDNIPEEQPVASTPTTVSDGENKK	AGDNIPEEQPVASTPTTVS[79.9663]DGENKK	25	3	19S(79.9663)	Q9Y320	TMX2	Thioredoxin-related transmembrane protein 2	0	1	0	0	0	0	1	1	0	0	1	1	0	38496156	0	0	0	0	27407856	30681196	0	0	28874158	24546014	0	38496156	0	0	0	0	27407856	30681196	0	0	28874158	24546014	unmatched	MS/MS	unmatched	unmatched	unmatched	unmatched
AGDNIPEEQPVASTPTTVSDGENKK	AGDNIPEEQPVASTPTT[79.9663]VSDGENKK	25	3	17T(79.9663)	Q9Y320	TMX2	Thioredoxin-related transmembrane protein 2	0	0	1	0	1	0	0	0	0	1	0	0	0	0	37401440	0	42091520	0	0	0	0	28349398	0	0	0	0	37401440	0	42091520	0	0	0	0	28349398	0	0	unmatched	unmatched	MS/MS	unmatched	MS/MS	unmatched
AGDNIPEEQPVASTPTTVSDGENKK	AGDNIPEEQPVASTPT[79.9663]TVSDGENKK	25	3	16T(79.9663)	Q9Y320	TMX2	Thioredoxin-related transmembrane protein 2	1	0	0	1	0	1	0	0	1	0	0	0	35050136	0	0	45113308	0	43499468	0	0	34885132	0	0	0	35050136	0	0	45113308	0	43499468	0	0	34885132	0	0	0	MS/MS	unmatched	unmatched	MS/MS	unmatched	MS/MS
AGDNIPEEQPVASTPTTVSDGENKK	AGDNIPEEQPVAS[79.9663]TPTTVSDGENKK	25	3	13S(79.9663)	Q9Y320	TMX2	Thioredoxin-related transmembrane protein 2	0	1	1	1	1	1	1	1	1	0	0	0	0	0	0	0	0	0	0	0	0	0	0	0	0	0	0	0	0	0	0	0	0	0	0	0	unmatched	MS/MS	MS/MS	MS/MS	MS/MS	MS/MS
AGDPGEMPQSPTGLGQPK	AGDPGEM[15.9949]PQS[79.9663]PTGLGQPK	18	2,3	10S(79.9663),7M(15.9949)	Q9UIF9	BAZ2A	Bromodomain adjacent to zinc finger domain protein 2A	1	0	2	1	0	1	2	1	1	2	0	1	2.93438e+06	0	5371818	2716948	0	2.2625e+06	4711928	2438458	2.71155e+06	5623471	0	3.00973e+06	2966109	0	2.71091e+06	2746327	0	2.28697e+06	2.32218e+06	2.46483e+06	2.74087e+06	2.9934e+06	0	3.04227e+06	MS/MS	unmatched	MS/MS	MS/MS	unmatched	MS/MS
AGDRNSEDDGVVMTFSSVK	AGDRNS[79.9663]EDDGVVMTFSSVK	19	3	6S(79.9663)	Q9NY61	AATF	Protein AATF	0	0	0	0	0	0	1	1	1	1	1	0	0	0	0	0	0	0	30992708	26318576	28861134	27256850	33880780	0	0	0	0	0	0	0	30992708	26318576	28861134	27256850	33880780	0	unmatched	unmatched	unmatched	unmatched	unmatched	unmatched
AGDRNSEDDGVVMTFSSVK	AGDRNS[79.9663]EDDGVVM[15.9949]TFSSVK	19	2,3	13M(15.9949),6S(79.9663)	Q9NY61	AATF	Protein AATF	2	2	2	2	2	2	2	2	4	2	2	2	198861760	202081856	200447568	207584048	166864016	189431792	287026368	275486560	357665984	316914368	424746752	304415008	198861760	202081856	200447568	207584048	166864016	189431792	287026368	275486560	357665984	316914368	424746752	304415008	MS/MS	MS/MS	MS/MS	MS/MS	MS/MS	MS/MS
AGDSAVLVLPPSPGPR	AGDSAVLVLPPS[79.9663]PGPR	16	2	12S(79.9663)	Q96JY6	PDLIM2	PDZ and LIM domain protein 2	2	0	2	1	1	2	2	1	2	1	1	1	0	0	0	0	0	0	0	0	0	0	0	0	0	0	0	0	0	0	0	0	0	0	0	0	MS/MS	unmatched	MS/MS	MS/MS	MS/MS	MS/MS
AGDWKCPNPTCENMNFSWR	AGDWKC[57.0215]PNPT[79.9663]C[57.0215]ENMNFSWR	19	3	10T(79.9663),11C(57.0215),6C(57.0215)	P35637	FUS	RNA-binding protein FUS	0	0	0	1	0	0	0	0	0	0	0	0	0	0	0	2.58979e+06	0	0	0	0	0	0	0	0	0	0	0	0	0	0	0	0	0	0	0	0	unmatched	unmatched	unmatched	MS/MS	unmatched	unmatched
AGEAPTENPAPPTQQSSAE	AGEAPTENPAPPTQQSSAE	19	2,3		P16989	YBX3	Y-box-binding protein 3	0	1	1	0	0	2	1	1	1	0	1	0	0	18684392	20358988	0	0	23900048	11098120	20673500	20370424	0	12131889	0	0	18684392	20358988	0	0	19120424	11098120	20673500	20370424	0	12131889	0	unmatched	MS/MS	MS/MS	unmatched	unmatched	MS/MS
AGEAPTENPAPPTQQSSAE	AGEAPTENPAPPTQQS[79.9663]SAE	19	2,3	16S(79.9663)	P16989	YBX3	Y-box-binding protein 3	1	1	1	2	1	1	1	1	1	1	2	1	34701868	35839848	36123424	39006308	37061824	35266108	30322318	28648278	36480872	37393924	38306504	31188448	34701868	35839848	36123424	35059332	37061824	35266108	30322318	28648278	36480872	37393924	38306504	31188448	MS/MS	MS/MS	MS/MS	MS/MS	MS/MS	MS/MS
AGEAPTENPAPPTQQSSAE	AGEAPTENPAPPT[79.9663]QQSSAE	19	3	13T(79.9663)	P16989	YBX3	Y-box-binding protein 3	0	0	0	0	0	1	1	0	1	0	0	1	0	0	0	0	0	9842106	0	0	9802422	0	0	11801882	0	0	0	0	0	9842106	0	0	9802422	0	0	11801882	unmatched	unmatched	unmatched	unmatched	unmatched	MS/MS
AGEARPGPTAESASGPSEDPSVNFLK	AGEARPGPTAESASGPSEDPSVNFLK	26	3		Q13501	SQSTM1	Sequestosome-1	0	0	0	0	1	2	0	0	0	0	0	0	0	0	0	0	2.38958e+06	9832151	0	0	0	0	0	0	0	0	0	0	2.38958e+06	9832151	0	0	0	0	0	0	unmatched	unmatched	unmatched	unmatched	MS/MS	MS/MS
AGEEDEGEEDSDSDYEISAK	AGEEDEGEEDS[79.9663]DSDYEISAK	20	2	11S(79.9663)	A2RRP1	NBAS	Neuroblastoma-amplified sequence	0	0	1	0	0	0	0	0	0	0	0	0	0	0	2581714	0	0	0	0	0	0	0	0	0	0	0	0	0	0	0	0	0	0	0	0	0	unmatched	unmatched	MS/MS	unmatched	unmatched	unmatched
AGELTEDEVER	AGELTEDEVER	11	2		P62269	RPS18	40S ribosomal protein S18	0	1	0	0	1	1	0	1	1	1	0	0	0	0	0	0	4596742	9617660	0	12385341	14087173	0	0	0	0	0	0	0	4596742	9617660	0	12385341	14087173	0	0	0	unmatched	MS/MS	unmatched	unmatched	MS/MS	MS/MS
AGEPDGESLDEQPSSSSSKR	AGEPDGESLDEQPS[79.9663]SSSSKR	20	3	14S(79.9663)	Q9H3Q1	CDC42EP4	Cdc42 effector protein 4	0	0	0	1	1	0	0	0	0	0	0	0	0	0	0	0	1.35972e+06	0	0	0	0	0	0	0	0	0	0	0	0	0	0	0	0	0	0	0	unmatched	unmatched	unmatched	MS/MS	MS/MS	unmatched
AGEPDGESLDEQPSSSSSK	AGEPDGES[79.9663]LDEQPSSSSSK	19	2,3	8S(79.9663)	Q9H3Q1	CDC42EP4	Cdc42 effector protein 4	4	3	2	5	4	4	4	4	3	3	4	2	122489416	142498048	97857240	124254536	116343288	122284904	101745152	104484720	140113072	104773128	139576224	20050894	105577448	129605376	108533856	88291184	98704688	97672176	77096664	89691592	125497080	116204296	121426624	15412016	MS/MS	MS/MS	MS/MS	MS/MS	MS/MS	MS/MS
AGEPNSPDAEEANSPDVTAGCDPAGVHPPR	AGEPNSPDAEEANS[79.9663]PDVTAGC[57.0215]DPAGVHPPR	30	3	14S(79.9663),21C(57.0215)	Q08J23	NSUN2	RNA cytosine C(5)-methyltransferase NSUN2	1	2	2	2	1	2	1	2	2	1	2	1	55693596	42686548	67984632	0	0	0	0	0	0	0	0	0	55693596	42686548	67984632	0	0	0	0	0	0	0	0	0	MS/MS	MS/MS	MS/MS	MS/MS	MS/MS	MS/MS
AGEPNSPDAEEANSPDVTAGCDPAGVHPPR	AGEPNS[79.9663]PDAEEANSPDVTAGC[57.0215]DPAGVHPPR	30	3,4	21C(57.0215),6S(79.9663)	Q08J23	NSUN2	RNA cytosine C(5)-methyltransferase NSUN2	7	4	5	7	7	5	6	8	6	7	4	7	540601470	494872800	540203970	601299840	636950910	600727040	646791100	620933570	582682690	574989630	520937056	567929730	459570240	448112768	495313984	509291616	542473790	518272032	558875900	527965472	489125312	501788416	448285152	503082272	MS/MS	MS/MS	MS/MS	MS/MS	MS/MS	MS/MS
AGEPNSPDAEEANSPDVTAGCDPAGVHPPR	AGEPNS[79.9663]PDAEEANS[79.9663]PDVTAGC[57.0215]DPAGVHPPR	30	3,4	14S(79.9663),21C(57.0215),6S(79.9663)	Q08J23	NSUN2	RNA cytosine C(5)-methyltransferase NSUN2	8	7	7	6	6	7	7	6	8	2	6	7	973620860	947801020	1159967230	944001410	1295283070	1038337540	1234394240	1103477890	1062538880	298088480	970392960	1155071620	833390660	800893310	964800000	795423810	1031158460	859690500	1044647620	930825150	910495870	287856288	826331330	983802820	MS/MS	MS/MS	MS/MS	MS/MS	MS/MS	MS/MS
AGEQQLSEPEDMEMEAGDTDDPPR	AGEQQLS[79.9663]EPEDMEM[15.9949]EAGDTDDPPR	24	3	14M(15.9949),7S(79.9663)	Q93009	USP7	Ubiquitin carboxyl-terminal hydrolase 7	0	0	0	0	2	1	0	0	1	1	1	0	0	0	0	0	20622034	12221112	0	0	13716612	19376894	19264932	0	0	0	0	0	20622034	12221112	0	0	13716612	19376894	19264932	0	unmatched	unmatched	unmatched	unmatched	MS/MS	MS/MS
AGEQQLSEPEDMEMEAGDTDDPPR	AGEQQLS[79.9663]EPEDM[15.9949]EMEAGDTDDPPR	24	3	12M(15.9949),7S(79.9663)	Q93009	USP7	Ubiquitin carboxyl-terminal hydrolase 7	1	2	3	2	2	2	3	2	3	2	2	1	27430362	27226978	33208388	48704020	51629588	44540888	45606040	40181324	53467992	25742216	53782008	46357644	27430362	27226978	33208388	48704020	51629588	44540888	45606040	40181324	53467992	25742216	53782008	46357644	MS/MS	MS/MS	MS/MS	MS/MS	MS/MS	MS/MS
AGEQQLSEPEDMEMEAGDTDDPPR	AGEQQLS[79.9663]EPEDM[15.9949]EM[15.9949]EAGDTDDPPR	24	3	12M(15.9949),14M(15.9949),7S(79.9663)	Q93009	USP7	Ubiquitin carboxyl-terminal hydrolase 7	2	2	2	2	2	2	2	2	2	2	2	2	207455712	246229904	218269616	202928720	205235696	189075328	181040880	188734208	249639968	81970448	182474480	189547616	207455712	246229904	218269616	202928720	205235696	189075328	181040880	188734208	249639968	81970448	182474480	189547616	MS/MS	MS/MS	MS/MS	MS/MS	MS/MS	MS/MS
AGEVINQPMMMAAR	AGEVINQPM[15.9949]M[15.9949]M[15.9949]AAR	14	2	10M(15.9949),11M(15.9949),9M(15.9949)	P18206	VCL	Vinculin	0	0	0	0	0	1	0	0	0	0	0	0	0	0	0	0	0	0	0	0	0	0	0	0	0	0	0	0	0	0	0	0	0	0	0	0	unmatched	unmatched	unmatched	unmatched	unmatched	MS/MS
AGFAGDDAPR	AGFAGDDAPR	10	2		P60709	ACTB	Actin, cytoplasmic 1	1	1	1	1	1	2	1	1	2	2	1	2	270368352	133638168	174584448	89610280	243382160	859757380	147105152	182388160	654236290	252740240	542599740	236733808	270368352	133638168	174584448	89610280	243382160	859757380	147105152	182388160	654236290	252740240	542599740	236733808	MS/MS	MS/MS	MS/MS	MS/MS	MS/MS	MS/MS
AGFSPDSSKADSDAASSGGSDSKK	AGFSPDS[79.9663]SKADSDAAS[79.9663]SGGSDS[79.9663]KK	24	3	16S(79.9663),22S(79.9663),7S(79.9663)	O95402	MED26	Mediator of RNA polymerase II transcription subunit 26	0	1	0	0	0	0	0	0	0	0	0	0	0	44185208	0	0	0	0	0	0	0	0	0	0	0	0	0	0	0	0	0	0	0	0	0	0	unmatched	MS/MS	unmatched	unmatched	unmatched	unmatched
AGGAAVVITEPEHTK	AGGAAVVITEPEHTK	15	3		Q9P258	RCC2	Protein RCC2	1	0	0	0	0	0	0	0	0	0	0	0	0	0	0	0	0	0	0	0	0	0	0	0	0	0	0	0	0	0	0	0	0	0	0	0	MS/MS	unmatched	unmatched	unmatched	unmatched	unmatched
AGGAGFGTDGDDQEAINEAISVK	AGGAGFGT[79.9663]DGDDQEAINEAISVK	23	3	8T(79.9663)	Q96EB6	SIRT1	NAD-dependent protein deacetylase sirtuin-1	1	0	2	1	0	1	1	1	1	0	1	1	6262734	0	6.13088e+06	6.40998e+06	0	5921465	5597086	6821313	6891625	0	5750159	6344562	6262734	0	6.13088e+06	6.40998e+06	0	5921465	5597086	6821313	6891625	0	5750159	6344562	MS/MS	unmatched	MS/MS	MS/MS	unmatched	MS/MS
AGGASPAASSTAQPPTQHR	AGGAS[79.9663]PAASSTAQPPTQHR	19	2,3	5S(79.9663)	Q8IU81	IRF2BP1	Interferon regulatory factor 2-binding protein 1	4	3	3	3	3	2	3	2	3	1	2	2	99850712	108694136	114665664	106850128	101993400	126258960	101069136	94053024	69107504	98344496	94880840	80615408	112481864	110136824	119355736	90657344	82803824	107741096	99829048	93710992	67089976	98344496	100929336	76746728	MS/MS	MS/MS	MS/MS	MS/MS	MS/MS	MS/MS
AGGEELDEGVAK	AGGEELDEGVAK	12	2		Q32MZ4	LRRFIP1	Leucine-rich repeat flightless-interacting protein 1	0	0	0	0	0	1	0	0	0	0	0	0	0	0	0	0	0	8933482	0	0	0	0	0	0	0	0	0	0	0	0	0	0	0	0	0	0	unmatched	unmatched	unmatched	unmatched	unmatched	MS/MS
AGGGDLLLPPSPK	AGGGDLLLPPS[79.9663]PK	13	2	11S(79.9663)	Q5TH69	ARFGEF3	Brefeldin A-inhibited guanine nucleotide-exchange protein 3	0	1	1	1	1	1	1	1	1	0	0	0	0	0	912015	0	2.71848e+06	0	2632698	0	2.18286e+06	0	0	0	0	0	912015	0	2.71848e+06	0	2632698	0	2.18286e+06	0	0	0	unmatched	MS/MS	MS/MS	MS/MS	MS/MS	MS/MS
AGGGGGLGAGSPALSGGQGR	AGGGGGLGAGS[79.9663]PALSGGQGR	20	2,3	11S(79.9663)	Q6IQ22	RAB12	Ras-related protein Rab-12	2	1	2	2	2	1	2	2	1	1	2	2	39465188	28399184	39704224	34143368	27643826	23668890	32723232	34322712	28176030	10295820	41657856	38928892	28533908	26292644	29046124	24538190	19827656	21913226	23439672	23595424	26086044	32093192	29899786	27041376	MS/MS	MS/MS	MS/MS	MS/MS	MS/MS	MS/MS
AGGLDWPEATEVSPSR	AGGLDWPEATEVS[79.9663]PSR	16	2	13S(79.9663)	Q9Y446	PKP3	Plakophilin-3	0	0	0	0	1	1	0	1	0	1	0	0	0	0	0	0	26298748	29333796	0	40630188	0	31115428	0	0	0	0	0	0	26298748	29333796	0	40630188	0	31115428	0	0	unmatched	unmatched	unmatched	unmatched	MS/MS	MS/MS
AGGLGAEETPPTSVSESLPTLSDSDPVPLAPGAADSDEDTEGFGVPR	AGGLGAEETPPTSVSESLPTLSDSDPVPLAPGAADS[79.9663]DEDTEGFGVPR	47	4	36S(79.9663)	Q66K74	MAP1S	Microtubule-associated protein 1S	0	0	0	0	0	0	0	1	0	0	0	2	0	0	0	0	0	0	0	0	0	0	0	4.25876e+06	0	0	0	0	0	0	0	0	0	0	0	0	unmatched	unmatched	unmatched	unmatched	unmatched	unmatched
AGGPATPLSPTR	AGGPATPLS[79.9663]PTR	12	2	9S(79.9663)	Q03252	LMNB2	Lamin-B2	1	1	1	1	1	1	1	1	1	1	1	1	39754940	36617556	18043342	4381982	26495322	34883916	31050782	25273990	37952548	9174318	29103488	22339352	39754940	36617556	18043342	4381982	26495322	34883916	31050782	25273990	37952548	9174318	29103488	22339352	MS/MS	MS/MS	MS/MS	MS/MS	MS/MS	MS/MS
AGGPATPLSPTR	AGGPAT[79.9663]PLS[79.9663]PTR	12	2	6T(79.9663),9S(79.9663)	Q03252	LMNB2	Lamin-B2	1	1	1	1	1	1	1	1	1	0	1	1	59060596	70116680	68924984	58810620	64453196	73524096	58184904	47273804	62537856	0	64321356	58858680	59060596	70116680	68924984	58810620	64453196	73524096	58184904	47273804	62537856	0	64321356	58858680	MS/MS	MS/MS	MS/MS	MS/MS	MS/MS	MS/MS
AGGPTTPLSPTR	AGGPTTPLSPTR	12	2		P20700	LMNB1	Lamin-B1	1	0	0	0	0	1	0	0	1	0	1	0	3384697	0	0	0	0	10084877	0	0	8.35561e+06	0	7763872	0	3384697	0	0	0	0	10084877	0	0	8.35561e+06	0	7763872	0	MS/MS	unmatched	unmatched	unmatched	unmatched	MS/MS
AGGPTTPLSPTR	AGGPTTPLS[79.9663]PTR	12	2	9S(79.9663)	P20700	LMNB1	Lamin-B1	1	1	1	0	0	0	1	0	1	1	1	0	41540808	10061600	2.51164e+06	0	0	0	9346289	0	49017240	3.53653e+06	3.10384e+06	0	41540808	10061600	2.51164e+06	0	0	0	9346289	0	49017240	3.53653e+06	3.10384e+06	0	MS/MS	MS/MS	MS/MS	unmatched	unmatched	unmatched
AGGPTTPLSPTR	AGGPTT[79.9663]PLS[79.9663]PTR	12	2	6T(79.9663),9S(79.9663)	P20700	LMNB1	Lamin-B1	0	0	0	0	0	0	0	0	0	1	0	0	0	0	0	0	0	0	0	0	0	64429216	0	0	0	0	0	0	0	0	0	0	0	0	0	0	unmatched	unmatched	unmatched	unmatched	unmatched	unmatched
AGGSPAPGPETPAISPSK	AGGSPAPGPETPAIS[79.9663]PSK	18	2	15S(79.9663)	P33316	DUT	Deoxyuridine 5'-triphosphate nucleotidohydrolase, mitochondrial	1	1	0	0	0	1	1	1	1	1	1	2	12859762	12144980	0	0	0	7.70289e+06	14128567	16593663	19356636	19701974	16939092	15130258	12859762	12144980	0	0	0	7.70289e+06	14128567	16593663	19356636	19701974	16939092	15130258	MS/MS	MS/MS	unmatched	unmatched	unmatched	MS/MS
AGGSPAPGPETPAISPSK	AGGSPAPGPET[79.9663]PAISPSK	18	2	11T(79.9663)	P33316	DUT	Deoxyuridine 5'-triphosphate nucleotidohydrolase, mitochondrial	0	0	1	0	1	0	0	0	0	0	0	0	0	0	10102299	0	9261533	0	0	0	0	0	0	0	0	0	10102299	0	9261533	0	0	0	0	0	0	0	unmatched	unmatched	MS/MS	unmatched	MS/MS	unmatched
AGIPQHHPPMAQNLQYPDDSDDEK	AGIPQHHPPM[15.9949]AQNLQYPDDS[79.9663]DDEK	24	3,4	10M(15.9949),20S(79.9663)	Q15223	NECTIN1	Nectin-1	1	1	2	1	1	1	1	1	1	0	1	1	43060792	16618290	101521488	5.77829e+06	6134016	4.18743e+06	40853072	18608290	11226903	0	13656942	43452208	43089140	16629230	50610332	5782094	6138054	4190182	40879964	18620540	11234294	0	13665932	43480812	MS/MS	MS/MS	MS/MS	MS/MS	MS/MS	MS/MS
AGIPQHHPPMAQNLQYPDDSDDEKK	AGIPQHHPPM[15.9949]AQNLQYPDDS[79.9663]DDEKK	25	4	10M(15.9949),20S(79.9663)	Q15223	NECTIN1	Nectin-1	1	1	1	0	0	0	0	0	0	0	0	1	0	0	52976216	0	0	0	0	0	0	0	0	0	0	0	0	0	0	0	0	0	0	0	0	0	MS/MS	MS/MS	MS/MS	unmatched	unmatched	unmatched
AGKPPGAEPPSAAAKGR	AGKPPGAEPPS[79.9663]AAAKGR	17	3	11S(79.9663)	Q9Y4B5	MTCL1	Microtubule cross-linking factor 1	0	0	0	0	0	1	0	0	0	0	0	0	0	0	0	0	0	0	0	0	0	0	0	0	0	0	0	0	0	0	0	0	0	0	0	0	unmatched	unmatched	unmatched	unmatched	unmatched	MS/MS
AGLAPLEVR	AGLAPLEVR	9	2		O75369	FLNB	Filamin-B	0	0	0	0	0	1	0	0	0	0	0	0	0	0	0	0	0	13711877	0	0	0	0	0	0	0	0	0	0	0	0	0	0	0	0	0	0	unmatched	unmatched	unmatched	unmatched	unmatched	MS/MS
AGLCPDEDDMEGDSFFDDPIPKPEK	AGLC[57.0215]PDEDDM[15.9949]EGDS[79.9663]FFDDPIPKPEK	25	3	10M(15.9949),14S(79.9663),4C(57.0215)	O95684	CEP43	Centrosomal protein 43	1	1	1	1	1	1	2	0	1	0	2	1	10042157	8721227	9277254	9277397	6.25738e+06	7427263	9235845	0	8693688	0	6903595	9742238	10042157	8721227	9277254	9277397	6.25738e+06	7427263	9235845	0	8693688	0	6903595	9742238	MS/MS	MS/MS	MS/MS	MS/MS	MS/MS	MS/MS
AGLENTVAETECR	AGLENTVAETEC[57.0215]R	13	2	12C(57.0215)	P13646	KRT13	Keratin, type I cytoskeletal 13	0	0	0	0	0	1	0	1	1	0	0	0	0	0	0	0	0	974161	0	457934	771829	0	0	0	0	0	0	0	0	974161	0	457934	771829	0	0	0	unmatched	unmatched	unmatched	unmatched	unmatched	MS/MS
AGLESGAEPGDGDSDTTK	AGLESGAEPGDGDS[79.9663]DTTK	18	2	14S(79.9663)	O60832	DKC1	H/ACA ribonucleoprotein complex subunit DKC1	1	1	1	1	1	2	2	1	1	5	1	1	114935840	131596648	121614328	124160336	116788928	120870160	118868456	117653248	154147200	128688304	163160768	128781744	114935840	131596648	121614328	124160336	116788928	120870160	118868456	117653248	154147200	128688304	163160768	128781744	MS/MS	MS/MS	MS/MS	MS/MS	MS/MS	MS/MS
AGLESGAEPGDGDSDTTKK	AGLESGAEPGDGDS[79.9663]DTTKK	19	2,3	14S(79.9663)	O60832	DKC1	H/ACA ribonucleoprotein complex subunit DKC1	2	2	2	1	1	2	1	1	2	1	1	1	37796612	33773264	38066792	36641416	31874126	41777320	15626725	16543252	22297072	8247612	19177254	13637520	36969788	31730076	35248264	36641416	31874126	37689132	15626725	16543252	20675750	8247612	19177254	13637520	MS/MS	MS/MS	MS/MS	MS/MS	MS/MS	MS/MS
AGLESGAEPGDGDSDTTK	AGLES[79.9663]GAEPGDGDSDTTK	18	2	5S(79.9663)	O60832	DKC1	H/ACA ribonucleoprotein complex subunit DKC1	1	1	0	1	1	1	1	1	1	1	1	1	3.76165e+06	6628771	0	4.0436e+06	3350041	4620562	3659406	3.70998e+06	5.03741e+06	9319956	5373285	3.23072e+06	3.76165e+06	6628771	0	4.0436e+06	3350041	4620562	3659406	3.70998e+06	5.03741e+06	9319956	5373285	3.23072e+06	MS/MS	MS/MS	unmatched	MS/MS	MS/MS	MS/MS
AGLGSPERPPKTSPGSPR	AGLGSPERPPKT[79.9663]SPGS[79.9663]PR	18	3	12T(79.9663),16S(79.9663)	Q9H6F5	CCDC86	Coiled-coil domain-containing protein 86	1	1	1	1	1	1	1	1	0	0	0	0	13247431	0	0	11496093	0	0	0	0	0	0	0	0	13247431	0	0	11496093	0	0	0	0	0	0	0	0	MS/MS	MS/MS	MS/MS	MS/MS	MS/MS	MS/MS
AGLGSPERPPKTSPGSPR	AGLGSPERPPKT[79.9663]S[79.9663]PGS[79.9663]PR	18	3	12T(79.9663),13S(79.9663),16S(79.9663)	Q9H6F5	CCDC86	Coiled-coil domain-containing protein 86	2	1	0	0	1	2	1	0	0	0	0	0	315640768	220261856	0	0	41707800	75795936	167874368	0	0	0	0	0	315640768	220261856	0	0	41707800	75795936	167874368	0	0	0	0	0	MS/MS	MS/MS	unmatched	unmatched	MS/MS	MS/MS
AGLGSPERPPK	AGLGS[79.9663]PERPPK	11	2	5S(79.9663)	Q9H6F5	CCDC86	Coiled-coil domain-containing protein 86	3	3	3	2	3	3	3	3	3	3	3	3	202240288	156871408	157355504	136581264	142110160	123976576	201649920	197563568	152760320	212504032	171641568	197546688	202240288	156871408	157355504	136581264	142110160	123976576	201649920	197563568	152760320	212504032	171641568	197546688	MS/MS	MS/MS	MS/MS	MS/MS	MS/MS	MS/MS
AGLGSPERPPKTSPGSPR	AGLGS[79.9663]PERPPKT[79.9663]SPGSPR	18	3	12T(79.9663),5S(79.9663)	Q9H6F5	CCDC86	Coiled-coil domain-containing protein 86	1	0	0	0	1	1	0	0	0	0	0	0	0	0	0	0	0	0	0	0	0	0	0	0	0	0	0	0	0	0	0	0	0	0	0	0	MS/MS	unmatched	unmatched	unmatched	MS/MS	MS/MS
AGLGSPERPPKTSPGSPR	AGLGS[79.9663]PERPPKT[79.9663]SPGS[79.9663]PR	18	2	12T(79.9663),16S(79.9663),5S(79.9663)	Q9H6F5	CCDC86	Coiled-coil domain-containing protein 86	1	0	0	0	0	0	0	0	0	0	0	0	0	0	0	0	0	0	0	0	0	0	0	0	0	0	0	0	0	0	0	0	0	0	0	0	MS/MS	unmatched	unmatched	unmatched	unmatched	unmatched
AGLNCSTENMPIK	AGLNC[57.0215]STENM[15.9949]PIK	13	2	10M(15.9949),5C(57.0215)	P05198	EIF2S1	Eukaryotic translation initiation factor 2 subunit 1	0	0	0	0	0	0	0	0	1	0	0	0	0	0	0	0	0	0	0	0	1.45869e+06	0	0	0	0	0	0	0	0	0	0	0	0	0	0	0	unmatched	unmatched	unmatched	unmatched	unmatched	unmatched
AGLQFPVGR	AGLQFPVGR	9	2		P04908	H2AC4	Histone H2A type 1-B/E	1	1	1	1	1	1	1	1	1	1	1	1	34695580	21694692	27414680	0	33992580	51351276	25810920	41252644	39303500	36052552	90447352	79472240	34695580	21694692	27414680	0	33992580	51351276	25810920	41252644	39303500	36052552	90447352	79472240	MS/MS	MS/MS	MS/MS	MS/MS	MS/MS	MS/MS
AGLRVSAPEVSVGHK	AGLRVS[79.9663]APEVSVGHK	15	3	6S(79.9663)	Q09666	AHNAK	Neuroblast differentiation-associated protein AHNAK	0	0	1	1	1	1	0	1	1	1	1	1	0	0	6938769	6090756	10716969	9864480	0	10898600	4.62227e+06	4964938	3.81517e+06	4.88575e+06	0	0	6938769	6090756	10716969	9864480	0	10898600	4.62227e+06	4964938	3.81517e+06	4.88575e+06	unmatched	unmatched	MS/MS	MS/MS	MS/MS	MS/MS
AGLSPAEPLLSR	AGLS[79.9663]PAEPLLSR	12	2	4S(79.9663)	O95402	MED26	Mediator of RNA polymerase II transcription subunit 26	0	0	0	0	0	0	0	0	0	0	1	1	0	0	0	0	0	0	0	0	0	0	0	0	0	0	0	0	0	0	0	0	0	0	0	0	unmatched	unmatched	unmatched	unmatched	unmatched	unmatched
AGLVDDFEK	AGLVDDFEK	9	2		O75947	ATP5PD	ATP synthase subunit d, mitochondrial	0	0	1	0	0	0	1	0	1	0	1	1	0	0	3.7954e+06	0	0	0	4.16022e+06	0	12407652	0	11294090	6.5656e+06	0	0	3.7954e+06	0	0	0	4.16022e+06	0	12407652	0	11294090	6.5656e+06	unmatched	unmatched	MS/MS	unmatched	unmatched	unmatched
AGMSSNQSISSPVLDAVPR	AGMSSNQSIS[79.9663]SPVLDAVPR	19	3	10S(79.9663)	Q9UQ35	SRRM2	Serine/arginine repetitive matrix protein 2	0	0	0	0	0	0	1	0	0	1	1	1	0	0	0	0	0	0	10322461	0	0	7930863	10439237	6.9276e+06	0	0	0	0	0	0	10322461	0	0	7930863	10439237	6.9276e+06	unmatched	unmatched	unmatched	unmatched	unmatched	unmatched
AGMSSNQSISSPVLDAVPRTPSR	AGMSSNQSIS[79.9663]SPVLDAVPRT[79.9663]PSR	23	3	10S(79.9663),20T(79.9663)	Q9UQ35	SRRM2	Serine/arginine repetitive matrix protein 2	0	0	0	1	0	1	1	1	0	0	0	0	0	0	0	22631034	0	20892126	13479503	8901432	0	0	0	0	0	0	0	22631034	0	20892126	13479503	8901432	0	0	0	0	unmatched	unmatched	unmatched	MS/MS	unmatched	MS/MS
AGMSSNQSISSPVLDAVPR	AGMS[79.9663]S[79.9663]NQSISSPVLDAVPR	19	3	4S(79.9663),5S(79.9663)	Q9UQ35	SRRM2	Serine/arginine repetitive matrix protein 2	0	0	0	0	0	0	1	0	0	0	0	0	0	0	0	0	0	0	1.57286e+06	0	0	0	0	0	0	0	0	0	0	0	0	0	0	0	0	0	unmatched	unmatched	unmatched	unmatched	unmatched	unmatched
AGMQLNLEELQK	AGM[15.9949]QLNLEELQK	12	2	3M(15.9949)	Q08379	GOLGA2	Golgin subfamily A member 2	0	0	0	0	0	1	0	0	0	0	0	0	0	0	0	0	0	0	0	0	0	0	0	0	0	0	0	0	0	0	0	0	0	0	0	0	unmatched	unmatched	unmatched	unmatched	unmatched	MS/MS
AGMSSNQSISSPVLDAVPRTPSR	AGM[15.9949]SSNQSISSPVLDAVPRT[79.9663]PSR	23	3	20T(79.9663),3M(15.9949)	Q9UQ35	SRRM2	Serine/arginine repetitive matrix protein 2	0	0	0	0	0	1	0	0	0	0	0	0	0	0	0	0	0	0	0	0	0	0	0	0	0	0	0	0	0	0	0	0	0	0	0	0	unmatched	unmatched	unmatched	unmatched	unmatched	MS/MS
AGMSSNQSISSPVLDAVPRTPSRER	AGM[15.9949]SSNQSISSPVLDAVPRT[79.9663]PS[79.9663]RER	25	3,4	20T(79.9663),22S(79.9663),3M(15.9949)	Q9UQ35	SRRM2	Serine/arginine repetitive matrix protein 2	1	2	0	2	1	1	1	1	1	0	1	1	33443374	59177296	0	29029920	28352262	38607720	35985288	27297360	22007158	0	14219359	27835554	33443374	33700028	0	29029920	28352262	38607720	35985288	27297360	22007158	0	14219359	27835554	MS/MS	MS/MS	unmatched	MS/MS	MS/MS	MS/MS
AGMSSNQSISSPVLDAVPR	AGM[15.9949]SSNQSISS[79.9663]PVLDAVPR	19	2,3	11S(79.9663),3M(15.9949)	Q9UQ35	SRRM2	Serine/arginine repetitive matrix protein 2	1	2	3	1	1	3	2	2	3	4	1	2	98143616	105468320	408988128	47829652	50340640	203549120	520102144	138248256	500171840	533869568	156544656	485816224	162216080	174322672	177530240	79054952	83205224	85310024	227442480	228502800	228129552	240717168	258743888	223568432	MS/MS	MS/MS	MS/MS	MS/MS	MS/MS	MS/MS
AGMSSNQSISSPVLDAVPRTPSR	AGM[15.9949]SSNQSISS[79.9663]PVLDAVPRT[79.9663]PSR	23	3	11S(79.9663),20T(79.9663),3M(15.9949)	Q9UQ35	SRRM2	Serine/arginine repetitive matrix protein 2	0	0	0	1	0	2	0	0	2	1	0	1	0	0	0	589231940	0	593067330	0	0	245760112	170281584	0	202866352	0	0	0	589231940	0	593067330	0	0	245760112	170281584	0	202866352	unmatched	unmatched	unmatched	MS/MS	unmatched	MS/MS
AGMSSNQSISSPVLDAVPRTPSRER	AGM[15.9949]SSNQSISS[79.9663]PVLDAVPRT[79.9663]PSRER	25	3	11S(79.9663),20T(79.9663),3M(15.9949)	Q9UQ35	SRRM2	Serine/arginine repetitive matrix protein 2	0	0	0	0	0	1	0	0	0	0	0	0	0	0	0	0	0	52049064	0	0	0	0	0	0	0	0	0	0	0	0	0	0	0	0	0	0	unmatched	unmatched	unmatched	unmatched	unmatched	MS/MS
AGMSSNQSISSPVLDAVPRTPSRER	AGM[15.9949]SSNQSISS[79.9663]PVLDAVPRT[79.9663]PS[79.9663]RER	25	3	11S(79.9663),20T(79.9663),22S(79.9663),3M(15.9949)	Q9UQ35	SRRM2	Serine/arginine repetitive matrix protein 2	0	0	0	0	0	0	0	0	0	0	0	1	0	0	0	0	0	0	0	0	0	0	0	51725008	0	0	0	0	0	0	0	0	0	0	0	0	unmatched	unmatched	unmatched	unmatched	unmatched	unmatched
AGMSSNQSISSPVLDAVPR	AGM[15.9949]SSNQSIS[79.9663]SPVLDAVPR	19	3	10S(79.9663),3M(15.9949)	Q9UQ35	SRRM2	Serine/arginine repetitive matrix protein 2	1	2	0	1	2	0	1	1	0	2	1	0	238098256	245877584	0	127633472	136167568	0	385691104	370194560	0	386909888	412711264	0	238098256	245877584	0	127633472	136167568	0	385691104	370194560	0	386909888	412711264	0	MS/MS	MS/MS	unmatched	MS/MS	MS/MS	unmatched
AGMSSNQSISSPVLDAVPRTPSR	AGM[15.9949]SSNQSIS[79.9663]SPVLDAVPRT[79.9663]PSR	23	3,4	10S(79.9663),20T(79.9663),3M(15.9949)	Q9UQ35	SRRM2	Serine/arginine repetitive matrix protein 2	3	2	2	1	5	2	2	2	0	0	1	0	403456224	347707616	352173568	595105980	728743740	4033747	335448192	314810688	0	0	208799696	0	368619872	317684864	321765184	543721660	662263360	693962880	306483968	287628416	0	0	190770928	0	MS/MS	MS/MS	MS/MS	MS/MS	MS/MS	MS/MS
AGMSSNQSISSPVLDAVPRTPSRER	AGM[15.9949]SSNQSIS[79.9663]SPVLDAVPRT[79.9663]PSRER	25	3	10S(79.9663),20T(79.9663),3M(15.9949)	Q9UQ35	SRRM2	Serine/arginine repetitive matrix protein 2	0	0	0	0	2	1	0	0	0	0	0	0	0	0	0	0	46058772	0	0	0	0	0	0	0	0	0	0	0	0	0	0	0	0	0	0	0	unmatched	unmatched	unmatched	unmatched	MS/MS	MS/MS
AGMSSNQSISSPVLDAVPRTPSRER	AGM[15.9949]SSNQSIS[79.9663]SPVLDAVPRT[79.9663]PS[79.9663]RER	25	3,4	10S(79.9663),20T(79.9663),22S(79.9663),3M(15.9949)	Q9UQ35	SRRM2	Serine/arginine repetitive matrix protein 2	2	3	3	2	2	2	1	2	2	0	0	0	54523740	52720300	72182960	43437584	42998248	51796368	50051012	54809232	53288648	0	0	0	42722820	40578220	57812436	34198708	35008032	42395112	50051012	44133520	41215888	0	0	0	MS/MS	MS/MS	MS/MS	MS/MS	MS/MS	MS/MS
AGMSSNQSISSPVLDAVPRTPSR	AGM[15.9949]SSNQS[79.9663]ISSPVLDAVPRT[79.9663]PSR	23	3	20T(79.9663),3M(15.9949),8S(79.9663)	Q9UQ35	SRRM2	Serine/arginine repetitive matrix protein 2	0	1	0	1	0	0	0	0	0	0	0	0	0	0	0	0	0	0	0	0	0	0	0	0	0	0	0	0	0	0	0	0	0	0	0	0	unmatched	MS/MS	unmatched	MS/MS	unmatched	unmatched
AGMSSNQSISSPVLDAVPRTPSRER	AGM[15.9949]SSNQS[79.9663]ISSPVLDAVPRT[79.9663]PS[79.9663]RER	25	3	20T(79.9663),22S(79.9663),3M(15.9949),8S(79.9663)	Q9UQ35	SRRM2	Serine/arginine repetitive matrix protein 2	1	0	0	0	0	0	0	0	0	0	0	0	45794284	0	0	0	0	0	0	0	0	0	0	0	0	0	0	0	0	0	0	0	0	0	0	0	MS/MS	unmatched	unmatched	unmatched	unmatched	unmatched
AGMSSNQSISSPVLDAVPR	AGM[15.9949]SSNQS[79.9663]ISS[79.9663]PVLDAVPR	19	2	11S(79.9663),3M(15.9949),8S(79.9663)	Q9UQ35	SRRM2	Serine/arginine repetitive matrix protein 2	1	1	1	2	1	1	1	1	2	0	1	1	32064026	29541456	33679176	11316006	12206762	9804099	45360868	49960648	46199156	0	49807948	52723644	32064026	29541456	33679176	11316006	12206762	9804099	45360868	49960648	46199156	0	49807948	52723644	MS/MS	MS/MS	MS/MS	MS/MS	MS/MS	MS/MS
AGMSSNQSISSPVLDAVPRTPSR	AGM[15.9949]SSNQS[79.9663]ISS[79.9663]PVLDAVPRT[79.9663]PSR	23	3	11S(79.9663),20T(79.9663),3M(15.9949),8S(79.9663)	Q9UQ35	SRRM2	Serine/arginine repetitive matrix protein 2	0	0	0	1	0	1	0	1	0	0	0	0	0	0	0	87885008	0	97352960	0	54796448	0	0	0	0	0	0	0	87885008	0	97352960	0	54796448	0	0	0	0	unmatched	unmatched	unmatched	MS/MS	unmatched	MS/MS
AGMSSNQSISSPVLDAVPR	AGM[15.9949]SSNQS[79.9663]IS[79.9663]SPVLDAVPR	19	2,3	10S(79.9663),3M(15.9949),8S(79.9663)	Q9UQ35	SRRM2	Serine/arginine repetitive matrix protein 2	1	2	2	2	1	2	1	1	1	3	2	1	102266896	107772928	118495104	45789448	47639188	46617972	165178288	161394000	152600128	90256584	184459600	173684784	102266896	107772928	118495104	45789448	47639188	46617972	165178288	161394000	152600128	82594656	184459600	173684784	MS/MS	MS/MS	MS/MS	MS/MS	MS/MS	MS/MS
AGMSSNQSISSPVLDAVPRTPSR	AGM[15.9949]SSNQS[79.9663]IS[79.9663]SPVLDAVPRT[79.9663]PSR	23	3	10S(79.9663),20T(79.9663),3M(15.9949),8S(79.9663)	Q9UQ35	SRRM2	Serine/arginine repetitive matrix protein 2	0	0	0	0	1	0	0	0	1	0	0	0	0	0	0	0	96987112	0	0	0	44819788	0	0	0	0	0	0	0	96987112	0	0	0	44819788	0	0	0	unmatched	unmatched	unmatched	unmatched	MS/MS	unmatched
AGMSSNQSISSPVLDAVPR	AGM[15.9949]SS[79.9663]NQS[79.9663]ISSPVLDAVPR	19	3	3M(15.9949),5S(79.9663),8S(79.9663)	Q9UQ35	SRRM2	Serine/arginine repetitive matrix protein 2	0	1	0	0	0	0	0	0	0	0	0	0	0	0	0	0	0	0	0	0	0	0	0	0	0	0	0	0	0	0	0	0	0	0	0	0	unmatched	MS/MS	unmatched	unmatched	unmatched	unmatched
AGMSSNQSISSPVLDAVPRTPSR	AGM[15.9949]S[79.9663]SNQSISSPVLDAVPRT[79.9663]PSR	23	3	20T(79.9663),3M(15.9949),4S(79.9663)	Q9UQ35	SRRM2	Serine/arginine repetitive matrix protein 2	0	0	0	0	0	1	0	1	0	0	0	0	0	0	0	0	0	988923	0	319191008	0	0	0	0	0	0	0	0	0	988923	0	319191008	0	0	0	0	unmatched	unmatched	unmatched	unmatched	unmatched	MS/MS
AGMSSNQSISSPVLDAVPRTPSRER	AGM[15.9949]S[79.9663]SNQSISSPVLDAVPRT[79.9663]PS[79.9663]RER	25	3	20T(79.9663),22S(79.9663),3M(15.9949),4S(79.9663)	Q9UQ35	SRRM2	Serine/arginine repetitive matrix protein 2	0	0	0	0	0	0	0	0	0	0	1	0	0	0	0	0	0	0	0	0	0	0	30236996	0	0	0	0	0	0	0	0	0	0	0	0	0	unmatched	unmatched	unmatched	unmatched	unmatched	unmatched
AGMSSNQSISSPVLDAVPR	AGM[15.9949]S[79.9663]S[79.9663]NQSISSPVLDAVPR	19	2,3	3M(15.9949),4S(79.9663),5S(79.9663)	Q9UQ35	SRRM2	Serine/arginine repetitive matrix protein 2	2	0	0	0	0	0	1	2	2	4	1	1	3.70632e+06	0	0	0	0	0	3.34286e+06	2.12799e+06	4.22499e+06	7106657	3.78746e+06	2.25239e+06	3.70632e+06	0	0	0	0	0	3.34286e+06	2.12799e+06	4.22499e+06	3.97659e+06	3.78746e+06	2.25239e+06	MS/MS	unmatched	unmatched	unmatched	unmatched	unmatched
AGMSSNQSISSPVLDAVPRTPSR	AGM[15.9949]S[79.9663]S[79.9663]NQSISSPVLDAVPRT[79.9663]PSR	23	3	20T(79.9663),3M(15.9949),4S(79.9663),5S(79.9663)	Q9UQ35	SRRM2	Serine/arginine repetitive matrix protein 2	0	0	0	0	0	1	0	0	0	0	0	0	0	0	0	0	0	1513344	0	0	0	0	0	0	0	0	0	0	0	0	0	0	0	0	0	0	unmatched	unmatched	unmatched	unmatched	unmatched	MS/MS
AGMSSNQSISSPVLDAVPR	AGM[15.9949]S[79.9663]S[79.9663]NQSISS[79.9663]PVLDAVPR	19	2	11S(79.9663),3M(15.9949),4S(79.9663),5S(79.9663)	Q9UQ35	SRRM2	Serine/arginine repetitive matrix protein 2	0	0	0	0	0	0	0	0	1	0	0	0	0	0	0	0	0	0	0	0	797629	0	0	0	0	0	0	0	0	0	0	0	0	0	0	0	unmatched	unmatched	unmatched	unmatched	unmatched	unmatched
AGMSSNQSISSPVLDAVPR	AGM[15.9949]S[79.9663]S[79.9663]NQS[79.9663]ISSPVLDAVPR	19	2,3	3M(15.9949),4S(79.9663),5S(79.9663),8S(79.9663)	Q9UQ35	SRRM2	Serine/arginine repetitive matrix protein 2	0	1	1	0	0	0	2	1	2	0	0	1	0	1.94431e+06	5.05382e+06	0	0	0	6.94711e+06	1.09707e+06	4.34709e+06	0	0	5121835	0	1.75818e+06	4570002	0	0	0	5663215	9080042	3.93093e+06	0	0	4631508	unmatched	MS/MS	MS/MS	unmatched	unmatched	unmatched
AGMTSSPDATTGQTFG	AGM[15.9949]TSS[79.9663]PDATTGQTFG	16	2	3M(15.9949),6S(79.9663)	Q9UQR1	ZNF148	Zinc finger protein 148	1	1	1	0	0	0	0	0	0	0	0	0	44613040	41140136	36730900	0	0	0	0	0	0	0	0	0	44613040	41140136	36730900	0	0	0	0	0	0	0	0	0	MS/MS	MS/MS	MS/MS	unmatched	unmatched	unmatched
AGMTSSPDATTGQTFG	AGM[15.9949]TS[79.9663]SPDATTGQTFG	16	2	3M(15.9949),5S(79.9663)	Q9UQR1	ZNF148	Zinc finger protein 148	0	0	0	0	0	0	0	0	0	1	1	1	0	0	0	0	0	0	0	0	0	42595580	34174796	32556010	0	0	0	0	0	0	0	0	0	42595580	34174796	32556010	unmatched	unmatched	unmatched	unmatched	unmatched	unmatched
AGNALTPELAPVQIK	AGNALT[79.9663]PELAPVQIK	15	2	6T(79.9663)	P0C1Z6	TFPT	TCF3 fusion partner	0	0	0	0	1	0	0	0	0	1	0	0	0	0	0	0	4.05749e+06	0	0	0	0	2.284e+06	0	0	0	0	0	0	4.05749e+06	0	0	0	0	2.284e+06	0	0	unmatched	unmatched	unmatched	unmatched	MS/MS	unmatched
AGNLGGGVVTIER	AGNLGGGVVTIER	13	2		P35268	RPL22	60S ribosomal protein L22	0	0	0	0	0	0	0	0	0	0	1	0	0	0	0	0	0	0	0	0	0	0	4.03028e+06	0	0	0	0	0	0	0	0	0	0	0	0	0	unmatched	unmatched	unmatched	unmatched	unmatched	unmatched
AGNSDSEEDDANGRVELILEPK	AGNS[79.9663]DSEEDDANGRVELILEPK	22	3	4S(79.9663)	Q641Q2	WASHC2A	WASH complex subunit 2A	0	0	0	0	1	0	0	0	0	0	0	0	0	0	0	0	4.12084e+06	0	0	0	0	0	0	0	0	0	0	0	0	0	0	0	0	0	0	0	unmatched	unmatched	unmatched	unmatched	MS/MS	unmatched
AGNSDSEEDDANGRVELILEPK	AGNS[79.9663]DS[79.9663]EEDDANGRVELILEPK	22	3	4S(79.9663),6S(79.9663)	Q641Q2	WASHC2A	WASH complex subunit 2A	3	3	5	6	3	4	4	3	3	0	2	1	38361816	34477028	55675464	55407192	38008700	53965052	45360228	43455184	42175508	0	20512692	11435034	38361816	34477028	55675464	55407192	38008700	53965052	45360228	43455184	42175508	0	20512692	11435034	MS/MS	MS/MS	MS/MS	MS/MS	MS/MS	MS/MS
AGPDLPSLPSHALEDEGWAAAAPSPGSAR	AGPDLPSLPSHALEDEGWAAAAPS[79.9663]PGS[79.9663]AR	29	3	24S(79.9663),27S(79.9663)	Q9H3Q1	CDC42EP4	Cdc42 effector protein 4	0	0	0	0	0	0	1	0	0	0	0	0	0	0	0	0	0	0	1.41965e+06	0	0	0	0	0	0	0	0	0	0	0	0	0	0	0	0	0	unmatched	unmatched	unmatched	unmatched	unmatched	unmatched
AGPEEPGDSPPLR	AGPEEPGDS[79.9663]PPLR	13	2	9S(79.9663)	Q12770	SCAP	Sterol regulatory element-binding protein cleavage-activating protein	0	0	0	0	0	0	1	0	0	0	0	0	0	0	0	0	0	0	0	0	0	0	0	0	0	0	0	0	0	0	0	0	0	0	0	0	unmatched	unmatched	unmatched	unmatched	unmatched	unmatched
AGPLGGSSYEEEEEEEEGGGGGER	AGPLGGS[79.9663]S[79.9663]YEEEEEEEEGGGGGER	24	3	7S(79.9663),8S(79.9663)	Q15223	NECTIN1	Nectin-1	1	1	1	1	1	1	1	1	1	0	1	2	3358543	5908776	6213120	6.0707e+06	6.63506e+06	5.08355e+06	9854981	7962340	10518430	0	8539883	7434969	3358543	5908776	6213120	6.0707e+06	6.63506e+06	5.08355e+06	9854981	7962340	10518430	0	8539883	7434969	MS/MS	MS/MS	MS/MS	MS/MS	MS/MS	MS/MS
AGPPAPAPPAPIPPPAPSQSSPPEQPQSMEMR	AGPPAPAPPAPIPPPAPS[79.9663]QSSPPEQPQSM[15.9949]EM[15.9949]R	32	3,4	18S(79.9663),29M(15.9949),31M(15.9949)	Q8WUF5	PPP1R13L	RelA-associated inhibitor	5	1	1	5	4	4	3	0	0	0	1	5	38723596	14426308	0	24369892	56373896	44179056	21953512	0	0	0	0	33229624	38723596	14426308	0	17592804	38970416	30786484	21953512	0	0	0	0	33229624	MS/MS	MS/MS	MS/MS	MS/MS	MS/MS	MS/MS
AGPTLTDENGDDLGLPPSPGDTSYYQDQVDDFHEAR	AGPTLTDENGDDLGLPPS[79.9663]PGDTSYYQDQVDDFHEAR	36	4	18S(79.9663)	Q9NQZ2	UTP3	Something about silencing protein 10	0	0	0	0	0	0	0	0	1	0	0	0	0	0	0	0	0	0	0	0	0	0	0	0	0	0	0	0	0	0	0	0	0	0	0	0	unmatched	unmatched	unmatched	unmatched	unmatched	unmatched
AGQAVDDFIEK	AGQAVDDFIEK	11	2		P52209	PGD	6-phosphogluconate dehydrogenase, decarboxylating	0	0	0	0	0	1	0	0	1	0	1	0	0	0	0	0	0	0	0	0	0	0	7.40638e+06	0	0	0	0	0	0	0	0	0	0	0	0	0	unmatched	unmatched	unmatched	unmatched	unmatched	MS/MS
AGQEPSPKPGTDVIPAAPR	AGQEPS[79.9663]PKPGTDVIPAAPR	19	3	6S(79.9663)	Q4VC44	FLYWCH1	FLYWCH-type zinc finger-containing protein 1	0	0	0	0	0	1	0	0	0	0	0	0	0	0	0	0	0	2873900	0	0	0	0	0	0	0	0	0	0	0	0	0	0	0	0	0	0	unmatched	unmatched	unmatched	unmatched	unmatched	MS/MS
AGQGTSAPPEASPTAAPESSTSFPPAPTSGMSHPPPAAR	AGQGTSAPPEAS[79.9663]PTAAPESSTSFPPAPTSGM[15.9949]SHPPPAAR	39	4	12S(79.9663),31M(15.9949)	P54725	RAD23A	UV excision repair protein RAD23 homolog A	0	0	0	0	1	0	0	0	0	0	0	0	0	0	0	0	0	0	0	0	0	0	0	0	0	0	0	0	0	0	0	0	0	0	0	0	unmatched	unmatched	unmatched	unmatched	MS/MS	unmatched
AGQNQPAEPDASACTPESPQEELLSR	AGQNQPAEPDASAC[57.0215]TPES[79.9663]PQEELLSR	26	3	14C(57.0215),18S(79.9663)	Q9P266	JCAD	Junctional protein associated with coronary artery disease	1	1	1	1	1	1	1	1	1	1	1	1	35267488	35262408	39282932	9051972	9635195	7.90644e+06	45221172	41848344	52609048	46515676	57858172	55777176	35267488	35262408	39282932	9051972	9635195	7.90644e+06	45221172	41848344	52609048	46515676	57858172	55777176	MS/MS	MS/MS	MS/MS	MS/MS	MS/MS	MS/MS
AGQNQPAEPDASACTPESPQEELLSRPAPADVPR	AGQNQPAEPDASAC[57.0215]TPES[79.9663]PQEELLSRPAPADVPR	34	3,4	14C(57.0215),18S(79.9663)	Q9P266	JCAD	Junctional protein associated with coronary artery disease	1	0	0	3	1	0	1	0	0	0	0	0	4089146	0	0	25009854	7676938	0	3.46655e+06	0	0	0	0	0	4.51653e+06	0	0	11101634	8479304	0	3.82886e+06	0	0	0	0	0	MS/MS	unmatched	unmatched	MS/MS	MS/MS	unmatched
AGQNQPAEPDASACTPESPQEELLSRPAPADVPR	AGQNQPAEPDAS[79.9663]AC[57.0215]TPESPQEELLSRPAPADVPR	34	3	12S(79.9663),14C(57.0215)	Q9P266	JCAD	Junctional protein associated with coronary artery disease	1	0	2	0	0	0	1	0	1	0	0	0	4089146	0	2.68723e+06	0	0	0	3.46655e+06	0	0	0	0	0	4089146	0	2.68723e+06	0	0	0	3.46655e+06	0	0	0	0	0	MS/MS	unmatched	MS/MS	unmatched	unmatched	unmatched
AGQSAAGAAPGGGVDTR	AGQSAAGAAPGGGVDTR	17	2		P21333	FLNA	Filamin-A	0	0	0	0	0	1	0	0	1	0	1	0	0	0	0	0	0	1.52712e+06	0	0	919129	0	733612	0	0	0	0	0	0	1.52712e+06	0	0	919129	0	733612	0	unmatched	unmatched	unmatched	unmatched	unmatched	MS/MS
AGSNEDPILAPSGTPPPTIPPDETFGGR	AGSNEDPILAPSGT[79.9663]PPPTIPPDETFGGR	28	3	14T(79.9663)	Q8IZL8	PELP1	Proline-, glutamic acid- and leucine-rich protein 1	3	1	1	2	3	2	2	1	0	3	1	2	0	0	0	120842368	0	92536776	0	1.02721e+06	0	100860320	0	0	0	0	0	120842368	0	92536776	0	1.02721e+06	0	100860320	0	0	MS/MS	MS/MS	MS/MS	MS/MS	MS/MS	MS/MS
AGSNEDPILAPSGTPPPTIPPDETFGGR	AGSNEDPILAPS[79.9663]GTPPPTIPPDETFGGR	28	3	12S(79.9663)	Q8IZL8	PELP1	Proline-, glutamic acid- and leucine-rich protein 1	3	3	3	2	3	2	2	4	3	1	3	2	89640224	82346320	81815032	77929944	108598800	0	96666168	97368112	101093152	100870704	85372520	90222272	89640224	82346320	81815032	77929944	108598800	0	96666168	97368112	101093152	100870704	85372520	90222272	MS/MS	MS/MS	MS/MS	MS/MS	MS/MS	MS/MS
AGSNMLLIGVHGPTTPCEEVSMK	AGSNM[15.9949]LLIGVHGPT[79.9663]TPC[57.0215]EEVSM[15.9949]K	23	3	14T(79.9663),17C(57.0215),22M(15.9949),5M(15.9949)	O75369	FLNB	Filamin-B	1	0	0	1	1	0	0	0	0	0	0	0	0	0	0	0	0	0	0	0	0	0	0	0	0	0	0	0	0	0	0	0	0	0	0	0	MS/MS	unmatched	unmatched	MS/MS	MS/MS	unmatched
AGSRLSAEER	AGSRLS[79.9663]AEER	10	2	6S(79.9663)	Q86Y82	STX12	Syntaxin-12	0	0	0	0	0	0	0	1	0	0	0	0	0	0	0	0	0	0	0	1501967	0	0	0	0	0	0	0	0	0	0	0	0	0	0	0	0	unmatched	unmatched	unmatched	unmatched	unmatched	unmatched
AGSSTPGDAPPAVAEVQGR	AGSST[79.9663]PGDAPPAVAEVQGR	19	3	5T(79.9663)	Q7Z6Z7	HUWE1	E3 ubiquitin-protein ligase HUWE1	0	0	0	1	0	0	0	0	0	0	0	0	0	0	0	18373458	0	0	0	0	0	0	0	0	0	0	0	0	0	0	0	0	0	0	0	0	unmatched	unmatched	unmatched	MS/MS	unmatched	unmatched
AGSSTPGDAPPAVAEVQGR	AGSS[79.9663]TPGDAPPAVAEVQGR	19	2,3	4S(79.9663)	Q7Z6Z7	HUWE1	E3 ubiquitin-protein ligase HUWE1	2	1	2	1	2	2	2	2	1	2	2	2	34710508	11952993	32877988	13211906	29702512	32983878	24777412	25239468	15624669	39692200	36089528	35313556	19306396	15351589	17871352	16968448	15836768	17275800	13289379	13249351	20067234	20667374	19639662	18944670	MS/MS	MS/MS	MS/MS	MS/MS	MS/MS	MS/MS
AGSEECVFYTDETASPLAPDLAK	AGS[79.9663]EEC[57.0215]VFYTDETASPLAPDLAK	23	3	3S(79.9663),6C(57.0215)	Q765P7	MTSS2	Protein MTSS 2	1	1	1	1	1	1	1	1	1	0	1	1	21748844	21023758	18047516	24965704	23094080	22586136	16749475	21235138	22238698	0	19323850	19064562	21748844	21023758	18047516	24965704	23094080	22586136	16749475	21235138	22238698	0	19323850	19064562	MS/MS	MS/MS	MS/MS	MS/MS	MS/MS	MS/MS
AGSEECVFYTDETASPLAPDLAK	AGS[79.9663]EEC[57.0215]VFYTDETAS[79.9663]PLAPDLAK	23	3	15S(79.9663),3S(79.9663),6C(57.0215)	Q765P7	MTSS2	Protein MTSS 2	1	0	0	1	1	1	1	1	1	0	1	0	1344647	0	0	2254128	2.34836e+06	1.71723e+06	1.82153e+06	2.38157e+06	2240060	0	2.40483e+06	0	1344647	0	0	2254128	2.34836e+06	1.71723e+06	1.82153e+06	2.38157e+06	2240060	0	2.40483e+06	0	MS/MS	unmatched	unmatched	MS/MS	MS/MS	MS/MS
AGSEECVFYTDETASPLAPDLAK	AGS[79.9663]EEC[57.0215]VFY[79.9663]TDETASPLAPDLAK	23	3	3S(79.9663),6C(57.0215),9Y(79.9663)	Q765P7	MTSS2	Protein MTSS 2	0	1	1	0	0	0	0	0	0	1	0	0	0	1.81936e+06	1.95307e+06	0	0	0	0	0	0	1.54477e+06	0	0	0	1.81936e+06	1.95307e+06	0	0	0	0	0	0	1.54477e+06	0	0	unmatched	MS/MS	MS/MS	unmatched	unmatched	unmatched
AGSEKDDDSFNLHNSNSTHQER	AGS[79.9663]EKDDDSFNLHNSNSTHQER	22	4	3S(79.9663)	Q86WP2	GPBP1	Vasculin	0	0	1	0	0	0	0	0	0	0	0	0	0	0	4171263	0	0	0	0	0	0	0	0	0	0	0	0	0	0	0	0	0	0	0	0	0	unmatched	unmatched	MS/MS	unmatched	unmatched	unmatched
AGSFTGTSDPEAAPAR	AGS[79.9663]FTGTSDPEAAPAR	16	2	3S(79.9663)	Q9Y4F5	CEP170B	Centrosomal protein of 170 kDa protein B	1	1	1	1	1	1	1	1	1	1	1	1	29003974	27276396	25086936	21261390	17538490	17014424	20044298	18348280	23307156	37027032	27240420	27324082	29003974	27276396	25086936	21261390	17538490	17014424	20044298	18348280	23307156	37027032	27240420	27324082	MS/MS	MS/MS	MS/MS	MS/MS	MS/MS	MS/MS
AGSISTLDSLDFAR	AGS[79.9663]ISTLDSLDFAR	14	2	3S(79.9663)	Q9P260	RELCH	RAB11-binding protein RELCH	0	0	0	1	0	1	1	0	0	0	1	0	0	0	0	1.46776e+06	0	1.20691e+06	1.48879e+06	0	0	0	1.11517e+06	0	0	0	0	1.46776e+06	0	1.20691e+06	1.48879e+06	0	0	0	1.11517e+06	0	unmatched	unmatched	unmatched	MS/MS	unmatched	MS/MS
AGSLDLNFTSPSR	AGS[79.9663]LDLNFTSPSR	13	2	3S(79.9663)	Q8TEJ3	SH3RF3	E3 ubiquitin-protein ligase SH3RF3	0	0	0	0	0	0	0	1	0	0	0	0	0	0	0	0	0	0	0	1.75782e+06	0	0	0	0	0	0	0	0	0	0	0	0	0	0	0	0	unmatched	unmatched	unmatched	unmatched	unmatched	unmatched
AGSLGPETPSR	AGS[79.9663]LGPETPSR	11	2	3S(79.9663)	Q9Y3S1	WNK2	Serine/threonine-protein kinase WNK2	0	0	1	1	0	0	0	0	0	0	0	0	0	0	0	0	0	0	0	0	0	0	0	0	0	0	0	0	0	0	0	0	0	0	0	0	unmatched	unmatched	MS/MS	MS/MS	unmatched	unmatched
AGSLQLSSMSAGNSSLR	AGS[79.9663]LQLSSM[15.9949]SAGNSSLR	17	2	3S(79.9663),9M(15.9949)	Q53SF7	COBLL1	Cordon-bleu protein-like 1	0	0	0	0	0	0	0	1	0	0	0	0	0	0	0	0	0	0	0	0	0	0	0	0	0	0	0	0	0	0	0	0	0	0	0	0	unmatched	unmatched	unmatched	unmatched	unmatched	unmatched
AGSPFSPPPSSSSLTGEAAISR	AGS[79.9663]PFSPPPSSSSLTGEAAISR	22	3	3S(79.9663)	Q96JY6	PDLIM2	PDZ and LIM domain protein 2	2	1	1	1	1	1	1	1	1	1	1	1	10843592	11785330	20690184	17845000	13277225	11578041	14179226	11871550	10894528	6017030	11850977	12757696	10843592	11785330	20690184	17845000	13277225	11578041	14179226	11871550	10894528	6017030	11850977	12757696	MS/MS	MS/MS	MS/MS	MS/MS	MS/MS	MS/MS
AGSPFSPPPSSSSLTGEAAISR	AGS[79.9663]PFS[79.9663]PPPSSSSLTGEAAISR	22	2,3	3S(79.9663),6S(79.9663)	Q96JY6	PDLIM2	PDZ and LIM domain protein 2	2	2	2	2	2	2	1	1	2	0	1	1	53639308	3.61395e+06	54464648	45293828	48568208	40662944	39783884	46987636	4.79327e+06	0	0	0	34244100	20275586	34503768	23420446	30532148	23810552	26722620	31561342	26891988	0	0	0	MS/MS	MS/MS	MS/MS	MS/MS	MS/MS	MS/MS
AGSPLCNSNLQDSEEDIEPSYSLFR	AGS[79.9663]PLC[57.0215]NSNLQDSEEDIEPSYSLFR	25	3	3S(79.9663),6C(57.0215)	Q9NRY4	ARHGAP35	Rho GTPase-activating protein 35	1	1	1	1	1	1	1	1	1	1	1	1	9020343	6.55582e+06	7604787	7.98946e+06	7755460	6162067	7668545	6566644	7424704	7651928	7.7137e+06	7696025	9020343	6.55582e+06	7604787	7.98946e+06	7755460	6162067	7668545	6566644	7424704	7651928	7.7137e+06	7696025	MS/MS	MS/MS	MS/MS	MS/MS	MS/MS	MS/MS
AGSPLCNSNLQDSEEDIEPSYSLFR	AGS[79.9663]PLC[57.0215]NSNLQDS[79.9663]EEDIEPSYSLFR	25	3	13S(79.9663),3S(79.9663),6C(57.0215)	Q9NRY4	ARHGAP35	Rho GTPase-activating protein 35	1	0	1	1	1	0	2	1	0	0	0	1	4870265	0	3.4153e+06	5558184	5358732	0	6.46973e+06	0	0	0	0	0	4870265	0	3.4153e+06	5558184	5358732	0	6.46973e+06	0	0	0	0	0	MS/MS	unmatched	MS/MS	MS/MS	MS/MS	unmatched
AGSPLCNSNLQDSEEDIEPSYSLFR	AGS[79.9663]PLC[57.0215]NS[79.9663]NLQDSEEDIEPSYSLFR	25	3	3S(79.9663),6C(57.0215),8S(79.9663)	Q9NRY4	ARHGAP35	Rho GTPase-activating protein 35	0	0	0	0	0	1	0	0	0	0	0	0	0	0	0	0	0	5209307	0	0	0	0	0	0	0	0	0	0	0	0	0	0	0	0	0	0	unmatched	unmatched	unmatched	unmatched	unmatched	MS/MS
AGSPSPQPSGELPRK	AGS[79.9663]PSPQPSGELPRK	15	3	3S(79.9663)	Q92619	ARHGAP45	Rho GTPase-activating protein 45	0	0	0	1	0	0	0	0	0	0	0	0	0	0	0	859256	0	0	0	0	0	0	0	0	0	0	0	0	0	0	0	0	0	0	0	0	unmatched	unmatched	unmatched	MS/MS	unmatched	unmatched
AGSPSRDVGPSLGLK	AGS[79.9663]PSRDVGPSLGLK	15	3	3S(79.9663)	Q8TEW0	PARD3	Partitioning defective 3 homolog	0	0	0	1	1	1	0	0	0	0	0	0	0	0	0	28110024	32726646	34513784	0	0	0	0	0	0	0	0	0	28110024	32726646	34513784	0	0	0	0	0	0	unmatched	unmatched	unmatched	MS/MS	MS/MS	MS/MS
AGSSPAQGAQNEPPR	AGS[79.9663]SPAQGAQNEPPR	15	2	3S(79.9663)	Q9UGU0	TCF20	Transcription factor 20	0	0	0	0	0	0	1	0	0	0	0	0	0	0	0	0	0	0	0	0	0	0	0	0	0	0	0	0	0	0	0	0	0	0	0	0	unmatched	unmatched	unmatched	unmatched	unmatched	unmatched
AGSSTPGDAPPAVAEVQGR	AGS[79.9663]STPGDAPPAVAEVQGR	19	2,3	3S(79.9663)	Q7Z6Z7	HUWE1	E3 ubiquitin-protein ligase HUWE1	1	3	1	2	1	1	1	0	3	1	1	0	0	37523984	0	36182780	27745432	89053376	0	0	48836712	31193470	0	0	0	22310098	0	34737876	26637460	139429136	0	0	29090590	29947806	0	0	MS/MS	MS/MS	MS/MS	MS/MS	MS/MS	MS/MS
AGSSTPGDAPPAVAEVQGR	AGS[79.9663]S[79.9663]TPGDAPPAVAEVQGR	19	3	3S(79.9663),4S(79.9663)	Q7Z6Z7	HUWE1	E3 ubiquitin-protein ligase HUWE1	0	0	0	1	0	0	0	0	0	0	0	1	0	0	0	5.62943e+06	0	0	0	0	0	0	0	6292125	0	0	0	5.62943e+06	0	0	0	0	0	0	0	6292125	unmatched	unmatched	unmatched	MS/MS	unmatched	unmatched
AGTATSPAGSSPAVAGGTQR	AGTATSPAGSS[79.9663]PAVAGGTQR	20	2	11S(79.9663)	Q13428	TCOF1	Treacle protein	0	0	0	0	0	0	0	0	0	0	0	1	0	0	0	0	0	0	0	0	0	0	0	3060234	0	0	0	0	0	0	0	0	0	0	0	0	unmatched	unmatched	unmatched	unmatched	unmatched	unmatched
AGTATSPAGSSPAVAGGTQR	AGTATSPAGS[79.9663]SPAVAGGTQR	20	2,3	10S(79.9663)	Q13428	TCOF1	Treacle protein	0	0	0	0	0	0	1	0	0	1	2	1	0	0	0	0	0	0	2.97369e+06	0	0	4423818	7854595	3.66026e+06	0	0	0	0	0	0	2.88437e+06	0	0	4.29094e+06	4.27181e+06	4.53144e+06	unmatched	unmatched	unmatched	unmatched	unmatched	unmatched
AGTATSPAGSSPAVAGGTQR	AGTATS[79.9663]PAGSSPAVAGGTQR	20	2,3	6S(79.9663)	Q13428	TCOF1	Treacle protein	1	1	1	1	0	1	2	1	2	2	2	2	8.28893e+06	8528631	6.91766e+06	5.19819e+06	0	3.8439e+06	29459672	12657570	35747012	52253992	45881616	36393144	8.28893e+06	8528631	6.91766e+06	5.19819e+06	0	3.8439e+06	16619479	12657570	19554224	27861876	25125728	20043266	MS/MS	MS/MS	MS/MS	MS/MS	unmatched	MS/MS
AGTATSPAGSSPAVAGGTQR	AGTAT[79.9663]SPAGSSPAVAGGTQR	20	2	5T(79.9663)	Q13428	TCOF1	Treacle protein	0	0	0	0	1	0	0	0	0	0	0	0	0	0	0	0	3.91558e+06	0	0	0	0	0	0	0	0	0	0	0	0	0	0	0	0	0	0	0	unmatched	unmatched	unmatched	unmatched	MS/MS	unmatched
AGTDSPVSCASVTEER	AGTDS[79.9663]PVSC[57.0215]ASVTEER	16	2	5S(79.9663),9C(57.0215)	Q69YH5	CDCA2	Cell division cycle-associated protein 2	1	1	0	0	0	0	0	0	1	0	1	0	6814113	6483195	0	0	0	0	0	0	5.78719e+06	0	7.08762e+06	0	6814113	6483195	0	0	0	0	0	0	5.78719e+06	0	7.08762e+06	0	MS/MS	MS/MS	unmatched	unmatched	unmatched	unmatched
AGTNMMMVGVHGPKTPCEEVYVK	AGTNMMMVGVHGPKT[79.9663]PC[57.0215]EEVY[79.9663]VK	23	3	15T(79.9663),17C(57.0215),21Y(79.9663)	Q14315	FLNC	Filamin-C	0	0	0	0	0	0	1	0	0	0	1	0	0	0	0	0	0	0	0	0	0	0	0	0	0	0	0	0	0	0	0	0	0	0	0	0	unmatched	unmatched	unmatched	unmatched	unmatched	unmatched
AGTQIENIDEDFR	AGTQIENIDEDFR	13	2		O43707	ACTN4	Alpha-actinin-4	1	1	1	0	1	1	1	1	1	1	1	1	8777650	8740317	14278734	0	3.8597e+06	6790592	10167902	18803800	25342280	20650856	25115092	16970566	8777650	8740317	14278734	0	3.8597e+06	6790592	10167902	18803800	25342280	20650856	25115092	16970566	MS/MS	MS/MS	MS/MS	unmatched	MS/MS	MS/MS
AGTQIENIDEDFRDGLK	AGTQIENIDEDFRDGLK	17	3		O43707	ACTN4	Alpha-actinin-4	1	1	1	1	1	1	1	1	1	1	1	1	13710094	12719496	16167007	10774041	22505044	32798252	16276370	28260906	15292524	7075625	15316612	12145213	13710094	12719496	16167007	10774041	22505044	32798252	16276370	28260906	15292524	7075625	15316612	12145213	MS/MS	MS/MS	MS/MS	MS/MS	MS/MS	MS/MS
AGTVSPGKEDPVSSR	AGTVS[79.9663]PGKEDPVSSR	15	2	5S(79.9663)	Q7Z2K8	GPRIN1	G protein-regulated inducer of neurite outgrowth 1	1	1	0	1	1	1	0	0	0	0	0	0	8049057	7505924	0	5621456	5858112	6993291	0	0	0	0	0	0	8049057	7505924	0	5621456	5858112	6993291	0	0	0	0	0	0	MS/MS	MS/MS	unmatched	MS/MS	MS/MS	MS/MS
AGTATSPAGSSPAVAGGTQR	AGT[79.9663]ATSPAGSSPAVAGGTQR	20	3	3T(79.9663)	Q13428	TCOF1	Treacle protein	0	1	0	0	0	0	0	1	0	1	0	0	0	5236242	0	0	0	0	0	9932130	0	3.78446e+06	0	0	0	5236242	0	0	0	0	0	9932130	0	3.78446e+06	0	0	unmatched	MS/MS	unmatched	unmatched	unmatched	unmatched
AGTATSPAGSSPAVAGGTQR	AGT[79.9663]AT[79.9663]SPAGSSPAVAGGTQR	20	2	3T(79.9663),5T(79.9663)	Q13428	TCOF1	Treacle protein	0	0	0	0	0	0	0	0	0	0	1	0	0	0	0	0	0	0	0	0	0	0	1.95796e+06	0	0	0	0	0	0	0	0	0	0	0	0	0	unmatched	unmatched	unmatched	unmatched	unmatched	unmatched
AGTPVSELTK	AGT[79.9663]PVSELTK	10	2	3T(79.9663)	O75113	N4BP1	NEDD4-binding protein 1	0	0	0	1	0	0	0	0	0	1	0	0	0	0	0	3.87325e+06	0	0	0	0	0	3.00297e+06	0	0	0	0	0	3.87325e+06	0	0	0	0	0	3.00297e+06	0	0	unmatched	unmatched	unmatched	MS/MS	unmatched	unmatched
AGTVSPGKEDPVSSR	AGT[79.9663]VSPGKEDPVSSR	15	2	3T(79.9663)	Q7Z2K8	GPRIN1	G protein-regulated inducer of neurite outgrowth 1	0	0	0	0	0	0	0	0	1	0	0	0	0	0	0	0	0	0	0	0	4.13406e+06	0	0	0	0	0	0	0	0	0	0	0	0	0	0	0	unmatched	unmatched	unmatched	unmatched	unmatched	unmatched
AGVAPLQVK	AGVAPLQVK	9	2		P21333	FLNA	Filamin-A	0	0	0	0	0	0	0	0	1	0	0	0	0	0	0	0	0	0	0	0	17773832	0	0	0	0	0	0	0	0	0	0	0	0	0	0	0	unmatched	unmatched	unmatched	unmatched	unmatched	unmatched
AGVGQSWK	AGVGQSWK	8	2		P13726	F3	Tissue factor	0	0	0	0	0	1	0	0	1	0	0	0	0	0	0	0	0	5305993	0	0	3.06121e+06	0	0	0	0	0	0	0	0	5305993	0	0	3.06121e+06	0	0	0	unmatched	unmatched	unmatched	unmatched	unmatched	MS/MS
AGVLEELGPWGDSLEETGAATGSR	AGVLEELGPWGDS[79.9663]LEETGAATGSR	24	3	13S(79.9663)	Q8IVF2	AHNAK2	Protein AHNAK2	1	0	0	1	1	2	0	1	0	0	1	0	0	0	0	595904	443467	0	0	639924	0	0	830748	0	0	0	0	595904	443467	0	0	639924	0	0	830748	0	MS/MS	unmatched	unmatched	MS/MS	MS/MS	MS/MS
AGYFGDPLAPNPADK	AGYFGDPLAPNPADK	15	2		Q13753	LAMC2	Laminin subunit gamma-2	0	0	0	0	0	1	0	0	1	0	0	0	0	0	0	0	0	4380512	0	0	3.57494e+06	0	0	0	0	0	0	0	0	4380512	0	0	3.57494e+06	0	0	0	unmatched	unmatched	unmatched	unmatched	unmatched	MS/MS
AHAWPSPYK	AHAWPS[79.9663]PYK	9	2	6S(79.9663)	Q8NFJ5	GPRC5A	Retinoic acid-induced protein 3	1	1	1	1	1	1	1	2	1	1	1	1	21354058	14203718	23142236	15920890	13655846	17288804	21954164	21753202	9367700	13249056	18337290	23612624	21354058	14203718	23142236	15920890	13655846	17288804	21954164	21753202	9367700	13249056	18337290	23612624	MS/MS	MS/MS	MS/MS	MS/MS	MS/MS	MS/MS
AHEEQDEESQDNLFSSDR	AHEEQDEES[79.9663]QDNLFSSDR	18	3	9S(79.9663)	Q15058	KIF14	Kinesin-like protein KIF14	0	1	0	0	0	0	0	0	0	0	0	0	0	0	0	0	0	0	0	0	0	0	0	0	0	0	0	0	0	0	0	0	0	0	0	0	unmatched	MS/MS	unmatched	unmatched	unmatched	unmatched
AHFNAMFQPSSPTR	AHFNAM[15.9949]FQPSS[79.9663]PTR	14	3	11S(79.9663),6M(15.9949)	Q8WUA4	GTF3C2	General transcription factor 3C polypeptide 2	1	1	1	0	1	0	1	1	0	0	1	1	47839780	33597256	46128340	0	22940458	0	37620172	35621100	0	0	21896098	34051268	47839780	33597256	46128340	0	22940458	0	37620172	35621100	0	0	21896098	34051268	MS/MS	MS/MS	MS/MS	unmatched	MS/MS	unmatched
AHFNAMFQPSSPTR	AHFNAM[15.9949]FQPS[79.9663]SPTR	14	2,3	10S(79.9663),6M(15.9949)	Q8WUA4	GTF3C2	General transcription factor 3C polypeptide 2	1	1	1	1	1	2	2	1	1	2	1	1	13343190	8469554	9958135	17155990	4656976	23189246	9136456	10691564	16211912	25166210	3.42522e+06	9033630	18641822	11832847	13912549	5.88519e+06	6.50628e+06	7954840	12764579	14937226	5561335	6929743	4.78538e+06	12620920	MS/MS	MS/MS	MS/MS	MS/MS	MS/MS	MS/MS
AHGCFQDGRSPGPPPPVGVK	AHGC[57.0215]FQDGRS[79.9663]PGPPPPVGVK	20	3	10S(79.9663),4C(57.0215)	Q9H1B7	IRF2BPL	Probable E3 ubiquitin-protein ligase IRF2BPL	2	0	1	0	0	0	0	0	0	0	0	0	19510438	0	3.33274e+06	0	0	0	0	0	0	0	0	0	19510438	0	3.33274e+06	0	0	0	0	0	0	0	0	0	MS/MS	unmatched	MS/MS	unmatched	unmatched	unmatched
AHGSFSHVR	AHGS[79.9663]FSHVR	9	2	4S(79.9663)	Q8N3D4	EHBP1L1	EH domain-binding protein 1-like protein 1	1	1	1	0	0	0	1	1	0	0	0	0	1559564	1.48206e+06	1.9653e+06	0	0	0	1.22221e+06	975078	0	0	0	0	1559564	1.48206e+06	1.9653e+06	0	0	0	1.22221e+06	975078	0	0	0	0	MS/MS	MS/MS	MS/MS	unmatched	unmatched	unmatched
AHLSENELEALEK	AHLS[79.9663]ENELEALEK	13	2,3	4S(79.9663)	P98175	RBM10	RNA-binding protein 10	2	1	2	2	2	1	1	2	1	1	1	2	30381986	8458241	31031200	27521694	27133824	11279731	14331480	35077656	14757980	11338299	12984903	33808812	15050416	10157431	14946303	14670183	13191321	13545735	17210554	16694438	17722736	13616069	15593462	16064486	MS/MS	MS/MS	MS/MS	MS/MS	MS/MS	MS/MS
AHLTVGQAAAGGSGNLLTER	AHLTVGQAAAGGS[79.9663]GNLLTER	20	3	13S(79.9663)	Q99959	PKP2	Plakophilin-2	1	0	1	1	1	1	1	1	1	1	1	1	22504670	0	32293050	23687474	23472266	27738474	29030766	29954642	15773717	21327210	19021096	22880970	22504670	0	32293050	23687474	23472266	27738474	29030766	29954642	15773717	21327210	19021096	22880970	MS/MS	unmatched	MS/MS	MS/MS	MS/MS	MS/MS
AHQITDESLESTRR	AHQITDES[79.9663]LES[79.9663]TRR	14	3	11S(79.9663),8S(79.9663)	O00161	SNAP23	Synaptosomal-associated protein 23	1	0	1	0	0	0	1	1	0	0	0	1	6778127	0	10730298	0	0	0	8460194	6384498	0	0	0	6.83977e+06	6778127	0	10730298	0	0	0	8460194	6384498	0	0	0	6.83977e+06	MS/MS	unmatched	MS/MS	unmatched	unmatched	unmatched
AHQSESYLPIGCK	AHQS[79.9663]ESYLPIGC[57.0215]K	13	3	12C(57.0215),4S(79.9663)	O75815	BCAR3	Breast cancer anti-estrogen resistance protein 3	0	0	1	0	0	0	0	1	1	0	0	1	0	0	3753742	0	0	0	0	4.57107e+06	3.34718e+06	0	0	3.85213e+06	0	0	3753742	0	0	0	0	4.57107e+06	3.34718e+06	0	0	3.85213e+06	unmatched	unmatched	MS/MS	unmatched	unmatched	unmatched
AHSENEGTALPSADSCTSPTK	AHSENEGTALPSADSC[57.0215]TS[79.9663]PTK	21	3	16C(57.0215),18S(79.9663)	Q8IVL0	NAV3	Neuron navigator 3	1	0	1	0	1	1	1	1	0	1	0	1	27930072	0	27372058	0	25176738	0	22824696	24662172	0	36045264	0	25772284	27930072	0	27372058	0	25176738	0	22824696	24662172	0	36045264	0	25772284	MS/MS	unmatched	MS/MS	unmatched	MS/MS	MS/MS
AHSENEGTALPSADSCTSPTK	AHSENEGTALPSADSC[57.0215]T[79.9663]SPTK	21	3	16C(57.0215),17T(79.9663)	Q8IVL0	NAV3	Neuron navigator 3	0	0	0	1	0	0	0	0	0	0	1	0	0	0	0	33651028	0	0	0	0	0	0	29872594	0	0	0	0	33651028	0	0	0	0	0	0	29872594	0	unmatched	unmatched	unmatched	MS/MS	unmatched	unmatched
AHSENEGTALPSADSCTSPTK	AHSENEGTALPSADS[79.9663]C[57.0215]TSPTK	21	3	15S(79.9663),16C(57.0215)	Q8IVL0	NAV3	Neuron navigator 3	0	1	0	0	0	0	0	0	1	0	0	0	0	26530104	0	0	0	0	0	0	0	0	0	0	0	0	0	0	0	0	0	0	0	0	0	0	unmatched	MS/MS	unmatched	unmatched	unmatched	unmatched
AHSLGGLDPAFTSTEDLNCK	AHSLGGLDPAFT[79.9663]STEDLNC[57.0215]K	20	3	12T(79.9663),19C(57.0215)	O60292	SIPA1L3	Signal-induced proliferation-associated 1-like protein 3	1	0	0	0	0	0	0	1	0	0	0	1	0	0	0	0	0	0	0	3796893	0	0	0	0	0	0	0	0	0	0	0	0	0	0	0	0	MS/MS	unmatched	unmatched	unmatched	unmatched	unmatched
AHSPASTLPNSPGSTFER	AHSPASTLPNSPGS[79.9663]TFER	18	3	14S(79.9663)	Q9UMD9	COL17A1	Collagen alpha-1(XVII) chain	0	0	0	0	0	0	1	0	0	0	0	0	0	0	0	0	0	0	5586093	0	0	0	0	0	0	0	0	0	0	0	0	0	0	0	0	0	unmatched	unmatched	unmatched	unmatched	unmatched	unmatched
AHSPASTLPNSPGSTFER	AHSPASTLPNS[79.9663]PGSTFER	18	3	11S(79.9663)	Q9UMD9	COL17A1	Collagen alpha-1(XVII) chain	1	1	1	1	1	1	1	1	1	1	1	1	296167712	156906320	254958272	185714480	183111504	204629952	255855296	266793168	177006208	213055424	199547696	249802304	296167712	156906320	254958272	185714480	183111504	204629952	255855296	266793168	177006208	213055424	199547696	249802304	MS/MS	MS/MS	MS/MS	MS/MS	MS/MS	MS/MS
AHSPASTLPNSPGSTFER	AHSPASTLPNS[79.9663]PGS[79.9663]TFER	18	3	11S(79.9663),14S(79.9663)	Q9UMD9	COL17A1	Collagen alpha-1(XVII) chain	0	0	1	0	0	0	0	0	0	1	0	0	0	0	26302014	0	0	0	0	0	0	15011376	0	0	0	0	26302014	0	0	0	0	0	0	15011376	0	0	unmatched	unmatched	MS/MS	unmatched	unmatched	unmatched
AHSPASTLPNSPGSTFERK	AHSPASTLPNS[79.9663]PGS[79.9663]TFERK	19	3	11S(79.9663),14S(79.9663)	Q9UMD9	COL17A1	Collagen alpha-1(XVII) chain	0	0	0	0	0	1	0	0	0	0	0	0	0	0	0	0	0	4.10679e+06	0	0	0	0	0	0	0	0	0	0	0	0	0	0	0	0	0	0	unmatched	unmatched	unmatched	unmatched	unmatched	MS/MS
AHSDSNLSASAAER	AHS[79.9663]DSNLSASAAER	14	3	3S(79.9663)	Q6PEV8	FAM199X	Protein FAM199X	0	1	1	1	1	1	1	1	1	1	1	1	0	1.58857e+06	1.22152e+06	1.26261e+06	942876	1.07249e+06	1955422	1.56036e+06	903259	1.35418e+06	1.36171e+06	924396	0	1.58857e+06	1.22152e+06	1.26261e+06	942876	1.07249e+06	1955422	1.56036e+06	903259	1.35418e+06	1.36171e+06	924396	unmatched	MS/MS	MS/MS	MS/MS	MS/MS	MS/MS
AHSNPMADHTLR	AHS[79.9663]NPM[15.9949]ADHTLR	12	3	3S(79.9663),6M(15.9949)	Q9UBP6	METTL1	tRNA (guanine-N(7)-)-methyltransferase	0	1	1	0	0	0	0	0	0	0	0	0	0	1.26055e+06	1.41451e+06	0	0	0	0	0	0	0	0	0	0	1.26055e+06	1.41451e+06	0	0	0	0	0	0	0	0	0	unmatched	MS/MS	MS/MS	unmatched	unmatched	unmatched
AHSPASLSFASYR	AHS[79.9663]PASLSFASYR	13	3	3S(79.9663)	Q9UKK3	PARP4	Protein mono-ADP-ribosyltransferase PARP4	1	0	0	0	1	0	1	1	0	0	0	0	10013365	0	0	0	7.89913e+06	0	7330945	9105600	0	0	0	0	10013365	0	0	0	7.89913e+06	0	7330945	9105600	0	0	0	0	MS/MS	unmatched	unmatched	unmatched	MS/MS	unmatched
AHSPASTLPNSPGSTFER	AHS[79.9663]PASTLPNSPGSTFER	18	2,3	3S(79.9663)	Q9UMD9	COL17A1	Collagen alpha-1(XVII) chain	2	2	2	2	2	2	2	2	2	2	2	2	323159968	174760848	279725632	204168848	201689600	225371104	279868032	288468064	193168672	238581984	221239008	273727328	284512416	168423536	251656656	186529232	185596176	207305968	246392976	241980800	170200512	234665792	209351248	246000576	MS/MS	MS/MS	MS/MS	MS/MS	MS/MS	MS/MS
AHSPASTLPNSPGSTFER	AHS[79.9663]PASTLPNS[79.9663]PGSTFER	18	3	11S(79.9663),3S(79.9663)	Q9UMD9	COL17A1	Collagen alpha-1(XVII) chain	1	1	1	1	1	1	1	1	1	1	1	1	190002832	185057184	206222912	132334096	145058640	145904304	199565872	199011248	183966080	187984528	207394224	218603488	190002832	185057184	206222912	132334096	145058640	145904304	199565872	199011248	183966080	187984528	207394224	218603488	MS/MS	MS/MS	MS/MS	MS/MS	MS/MS	MS/MS
AHSPASTLPNSPGSTFER	AHS[79.9663]PASTLPNS[79.9663]PGST[79.9663]FER	18	3	11S(79.9663),15T(79.9663),3S(79.9663)	Q9UMD9	COL17A1	Collagen alpha-1(XVII) chain	0	0	1	0	0	0	0	0	0	0	1	1	0	0	17479456	0	0	0	0	0	0	0	20128272	20920722	0	0	17479456	0	0	0	0	0	0	0	20128272	20920722	unmatched	unmatched	MS/MS	unmatched	unmatched	unmatched
AHSPASTLPNSPGSTFER	AHS[79.9663]PASTLPNS[79.9663]PGS[79.9663]TFER	18	3	11S(79.9663),14S(79.9663),3S(79.9663)	Q9UMD9	COL17A1	Collagen alpha-1(XVII) chain	1	1	0	0	1	1	1	1	1	0	0	0	13208071	18340856	0	0	8606744	6.73596e+06	19864358	18067532	17658336	0	0	0	13208071	18340856	0	0	8606744	6.73596e+06	19864358	18067532	17658336	0	0	0	MS/MS	MS/MS	unmatched	unmatched	MS/MS	MS/MS
AHSSPASLQLGAVSPGTLTPTGVVSGPAATPTAQHLR	AHS[79.9663]SPASLQLGAVSPGTLTPTGVVSGPAATPTAQHLR	37	4	3S(79.9663)	P46937	YAP1	Transcriptional coactivator YAP1	0	0	0	0	0	0	0	0	0	0	0	1	0	0	0	0	0	0	0	0	0	0	0	20758172	0	0	0	0	0	0	0	0	0	0	0	0	unmatched	unmatched	unmatched	unmatched	unmatched	unmatched
AHTVEEVNTDEDQK	AHTVEEVNT[79.9663]DEDQK	14	3	9T(79.9663)	Q9BVW5	TIPIN	TIMELESS-interacting protein	0	0	0	1	1	1	1	0	1	0	1	1	0	0	0	1.94038e+06	2.26731e+06	1.92678e+06	5818098	0	2.45854e+06	0	4235137	3.35779e+06	0	0	0	1.94038e+06	2.26731e+06	1.92678e+06	5818098	0	2.45854e+06	0	4235137	3.35779e+06	unmatched	unmatched	unmatched	MS/MS	MS/MS	MS/MS
AHTPTPGIYMGR	AHT[79.9663]PTPGIYM[15.9949]GR	12	2,3	10M(15.9949),3T(79.9663)	Q13595	TRA2A	Transformer-2 protein homolog alpha	3	3	4	3	3	3	3	3	3	3	3	3	572379070	505823168	524310240	162447968	172189744	151153824	485703040	514857600	387385024	549868290	546532990	546838780	482630720	442847520	445954272	138246384	172189744	118636560	400925760	436770624	331357856	467433664	466830848	464959200	MS/MS	MS/MS	MS/MS	MS/MS	MS/MS	MS/MS
AHTPTPGIYMGRPTHSGGGGGGGGGGGGGGGGR	AHT[79.9663]PTPGIYM[15.9949]GRPTHSGGGGGGGGGGGGGGGGR	33	3,4	10M(15.9949),3T(79.9663)	Q13595	TRA2A	Transformer-2 protein homolog alpha	1	2	1	3	4	2	1	2	2	0	0	0	7636052	3.69465e+06	11154081	96537056	97360080	81631936	0	2.81201e+06	3.37287e+06	0	0	0	7636052	3.69465e+06	11154081	96537056	96084536	81631936	0	2.81201e+06	3.37287e+06	0	0	0	MS/MS	MS/MS	MS/MS	MS/MS	MS/MS	MS/MS
AHVQEVAQHNLK	AHVQEVAQHNLK	12	3		Q86UP2	KTN1	Kinectin	1	1	1	0	0	1	1	0	0	0	0	0	1.57762e+06	348227	856368	0	0	267967	412423	0	0	0	0	0	1.57762e+06	348227	856368	0	0	267967	412423	0	0	0	0	0	MS/MS	MS/MS	MS/MS	unmatched	unmatched	MS/MS
AHVVPCFDASK	AHVVPC[57.0215]FDASK	11	3	6C(57.0215)	P21333	FLNA	Filamin-A	0	0	0	0	0	1	0	0	0	0	0	0	0	0	0	0	0	12533662	0	0	0	0	0	0	0	0	0	0	0	0	0	0	0	0	0	0	unmatched	unmatched	unmatched	unmatched	unmatched	MS/MS
AIADYLR	AIADYLR	7	2		Q9BS26	ERP44	Endoplasmic reticulum resident protein 44	1	0	0	0	1	1	0	1	1	0	1	0	2.33168e+06	0	0	0	0	5249472	0	1.85417e+06	5163296	0	4.23898e+06	0	2.33168e+06	0	0	0	0	5249472	0	1.85417e+06	5163296	0	4.23898e+06	0	MS/MS	unmatched	unmatched	unmatched	MS/MS	MS/MS
AIAIASDMQDDFISPCGACR	AIAIASDM[15.9949]QDDFISPC[57.0215]GAC[57.0215]R	20	3	16C(57.0215),19C(57.0215),8M(15.9949)	P32320	CDA	Cytidine deaminase	0	0	0	1	0	0	0	0	0	0	0	0	0	0	0	0	0	0	0	0	0	0	0	0	0	0	0	0	0	0	0	0	0	0	0	0	unmatched	unmatched	unmatched	MS/MS	unmatched	unmatched
AIEDEGGNPDEIEITSEGNKK	AIEDEGGNPDEIEITSEGNKK	21	3		Q15424	SAFB	Scaffold attachment factor B1	0	0	0	0	0	1	0	0	0	0	0	0	0	0	0	0	0	0	0	0	0	0	0	0	0	0	0	0	0	0	0	0	0	0	0	0	unmatched	unmatched	unmatched	unmatched	unmatched	MS/MS
AIEENNNFSK	AIEENNNFSK	10	2		P16949	STMN1	Stathmin	0	0	1	0	0	0	0	0	0	0	0	0	0	0	0	0	0	0	0	0	0	0	0	0	0	0	0	0	0	0	0	0	0	0	0	0	unmatched	unmatched	MS/MS	unmatched	unmatched	unmatched
AIEIDNK	AIEIDNK	7	2		O94826	TOMM70	Mitochondrial import receptor subunit TOM70	0	0	0	0	0	0	0	1	0	0	0	0	0	0	0	0	0	0	0	842168	0	0	0	0	0	0	0	0	0	0	0	0	0	0	0	0	unmatched	unmatched	unmatched	unmatched	unmatched	unmatched
AIEINPDSAQPYK	AIEINPDSAQPYK	13	2		P50502	ST13	Hsc70-interacting protein	1	0	0	0	1	1	1	1	1	1	1	1	7.14782e+06	0	0	0	5.90167e+06	19727132	3.35825e+06	5.18661e+06	16907170	7214610	14005930	8.07811e+06	7.14782e+06	0	0	0	5.90167e+06	19727132	3.35825e+06	5.18661e+06	16907170	7214610	14005930	8.07811e+06	MS/MS	unmatched	unmatched	unmatched	MS/MS	MS/MS
AIEPNDYTGK	AIEPNDYTGK	10	2		O75223	GGCT	Gamma-glutamylcyclotransferase	0	0	0	0	0	0	0	0	0	0	1	0	0	0	0	0	0	0	0	0	0	0	2.62392e+06	0	0	0	0	0	0	0	0	0	0	0	0	0	unmatched	unmatched	unmatched	unmatched	unmatched	unmatched
AIEPQKEEADENYNSVNTR	AIEPQKEEADENYNS[79.9663]VNTR	19	3	15S(79.9663)	Q12846	STX4	Syntaxin-4	1	1	1	1	1	1	1	1	1	0	1	1	75890648	64204600	78210904	74615544	78402064	84068480	18677686	20560660	21429032	0	13435296	10084176	75890648	64204600	78210904	74615544	78402064	84068480	18677686	20560660	21429032	0	13435296	10084176	MS/MS	MS/MS	MS/MS	MS/MS	MS/MS	MS/MS
AIEPQKEEADENYNSVNTR	AIEPQKEEADENY[79.9663]NSVNTR	19	3	13Y(79.9663)	Q12846	STX4	Syntaxin-4	0	1	0	0	0	0	0	0	0	0	0	0	0	0	0	0	0	0	0	0	0	0	0	0	0	0	0	0	0	0	0	0	0	0	0	0	unmatched	MS/MS	unmatched	unmatched	unmatched	unmatched
AIFDGASTPTHHLSLHSDDSSTK	AIFDGAS[79.9663]TPTHHLSLHSDDSSTK	23	4	7S(79.9663)	Q9BSQ5	CCM2	Cerebral cavernous malformations 2 protein	0	0	0	0	1	0	2	1	0	0	0	1	0	0	0	0	1.61647e+06	0	3.03633e+06	2.09976e+06	0	0	0	3095188	0	0	0	0	1.61647e+06	0	3.03633e+06	2.09976e+06	0	0	0	3095188	unmatched	unmatched	unmatched	unmatched	MS/MS	unmatched
AIGGGLSSVGGGSSTIK	AIGGGLSSVGGGSST[79.9663]IK	17	2	15T(79.9663)	P02538	KRT6A	Keratin, type II cytoskeletal 6A	0	0	0	0	1	0	0	0	0	0	0	0	0	0	0	0	6.97928e+06	0	0	0	0	0	0	0	0	0	0	0	0	0	0	0	0	0	0	0	unmatched	unmatched	unmatched	unmatched	MS/MS	unmatched
AIGGGLSSVGGGSSTIK	AIGGGLSSVGGGS[79.9663]STIK	17	2	13S(79.9663)	P02538	KRT6A	Keratin, type II cytoskeletal 6A	0	1	1	1	0	1	1	1	0	1	1	1	0	6876627	5.88075e+06	6462006	0	6392641	7258749	5207916	0	7387315	7.00287e+06	7018855	0	6876627	5.88075e+06	6462006	0	6392641	7258749	5207916	0	7387315	7.00287e+06	7018855	unmatched	MS/MS	MS/MS	MS/MS	unmatched	MS/MS
AIGGGLSSVGGGSSTIK	AIGGGLSS[79.9663]VGGGSSTIK	17	2	8S(79.9663)	P02538	KRT6A	Keratin, type II cytoskeletal 6A	0	0	0	1	1	0	0	0	0	0	0	0	0	0	0	3.61214e+06	4.42886e+06	0	0	0	0	0	0	0	0	0	0	3.61214e+06	4.42886e+06	0	0	0	0	0	0	0	unmatched	unmatched	unmatched	MS/MS	MS/MS	unmatched
AIGGGLSSVGGGSSTIK	AIGGGLS[79.9663]SVGGGSSTIK	17	2	7S(79.9663)	P02538	KRT6A	Keratin, type II cytoskeletal 6A	0	0	0	0	0	0	0	0	0	0	1	0	0	0	0	0	0	0	0	0	0	0	4.14163e+06	0	0	0	0	0	0	0	0	0	0	0	0	0	unmatched	unmatched	unmatched	unmatched	unmatched	unmatched
AIGGIILTASHNPGGPNGDFGIK	AIGGIILT[79.9663]ASHNPGGPNGDFGIK	23	3	8T(79.9663)	P36871	PGM1	Phosphoglucomutase-1	0	0	0	0	0	0	0	0	0	0	0	2	0	0	0	0	0	0	0	0	0	0	0	13004920	0	0	0	0	0	0	0	0	0	0	0	0	unmatched	unmatched	unmatched	unmatched	unmatched	unmatched
AIGSASEGAQSSLQEVYHK	AIGSASEGAQSSLQEVYHK	19	3		P28066	PSMA5	Proteasome subunit alpha type-5	1	0	0	0	0	1	1	1	1	0	1	1	7517186	0	0	0	0	26399748	4314677	7843731	13504037	0	16296518	7251369	7517186	0	0	0	0	26399748	4314677	7843731	13504037	0	16296518	7251369	MS/MS	unmatched	unmatched	unmatched	unmatched	MS/MS
AIGSTSKPQESPK	AIGSTSKPQES[79.9663]PK	13	2,3	11S(79.9663)	P18887	XRCC1	DNA repair protein XRCC1	2	1	1	2	2	2	2	1	1	2	0	1	5.32831e+06	3.86088e+06	7.36557e+06	9743034	8429137	6224695	13329214	4840826	907347	4.04087e+06	0	1.11744e+06	2743376	6.69349e+06	5.45598e+06	4822690	4516311	3.2994e+06	7540777	8392401	1.57304e+06	1.89014e+06	0	1.93727e+06	MS/MS	MS/MS	MS/MS	MS/MS	MS/MS	MS/MS
AIHSSDEDEDEDDEEDFEDDDEWED	AIHS[79.9663]S[79.9663]DEDEDEDDEEDFEDDDEWED	25	3	4S(79.9663),5S(79.9663)	O00401	WASL	Neural Wiskott-Aldrich syndrome protein	0	0	0	0	1	1	0	0	0	0	0	0	0	0	0	0	4214075	3073344	0	0	0	0	0	0	0	0	0	0	4214075	3073344	0	0	0	0	0	0	unmatched	unmatched	unmatched	unmatched	MS/MS	MS/MS
AIIESDQEQGRK	AIIESDQEQGRK	12	3		Q12765	SCRN1	Secernin-1	0	0	0	0	0	1	0	0	0	0	0	0	0	0	0	0	0	0	0	0	0	0	0	0	0	0	0	0	0	0	0	0	0	0	0	0	unmatched	unmatched	unmatched	unmatched	unmatched	MS/MS
AILGSYDSELTPAEYSPQLTR	AILGSYDSELTPAEYS[79.9663]PQLTR	21	3	16S(79.9663)	Q9Y6D9	MAD1L1	Mitotic spindle assembly checkpoint protein MAD1	1	1	1	1	1	1	1	1	1	1	1	1	25766354	18501844	21300452	20110378	17357666	17518180	17476762	17599004	16083356	21079468	18148128	17454936	25766354	18501844	21300452	20110378	17357666	17518180	17476762	17599004	16083356	21079468	18148128	17454936	MS/MS	MS/MS	MS/MS	MS/MS	MS/MS	MS/MS
AILGSYDSELTPAEYSPQLTR	AILGSYDSELTPAEY[79.9663]SPQLTR	21	2	15Y(79.9663)	Q9Y6D9	MAD1L1	Mitotic spindle assembly checkpoint protein MAD1	0	1	0	0	0	0	0	0	0	0	0	0	0	4.5559e+06	0	0	0	0	0	0	0	0	0	0	0	0	0	0	0	0	0	0	0	0	0	0	unmatched	MS/MS	unmatched	unmatched	unmatched	unmatched
AILILDNDGDR	AILILDNDGDR	11	2		P61923	COPZ1	Coatomer subunit zeta-1	0	0	0	0	0	0	0	0	0	0	1	0	0	0	0	0	0	0	0	0	0	0	0	0	0	0	0	0	0	0	0	0	0	0	0	0	unmatched	unmatched	unmatched	unmatched	unmatched	unmatched
AILVDLEPGTMDSVR	AILVDLEPGTMDSVR	15	2		P07437	TUBB	Tubulin beta chain	0	0	0	0	0	0	0	0	0	0	1	0	0	0	0	0	0	0	0	0	0	0	0	0	0	0	0	0	0	0	0	0	0	0	0	0	unmatched	unmatched	unmatched	unmatched	unmatched	unmatched
AILVDLEPGTMDSVR	AILVDLEPGTM[15.9949]DSVR	15	2,3	11M(15.9949)	P07437	TUBB	Tubulin beta chain	2	0	2	1	1	2	1	1	2	2	2	1	58385284	0	24024002	0	48331684	174792048	14676468	43985556	125985520	47984664	138266128	45572264	46814472	0	24024002	0	48331684	157741760	14676468	43985556	107599416	44842108	125552328	45572264	MS/MS	unmatched	MS/MS	MS/MS	MS/MS	MS/MS
AIPADSPTDQEPK	AIPADS[79.9663]PTDQEPK	13	2	6S(79.9663)	Q9Y5Y0	FLVCR1	Feline leukemia virus subgroup C receptor-related protein 1	0	0	0	0	0	0	1	0	1	0	1	0	0	0	0	0	0	0	2880610	0	5808065	0	5742942	0	0	0	0	0	0	0	2880610	0	5808065	0	5742942	0	unmatched	unmatched	unmatched	unmatched	unmatched	unmatched
AIPELDAYEAEGLALDDEDVEELTASQR	AIPELDAYEAEGLALDDEDVEELTAS[79.9663]QR	28	3	26S(79.9663)	P49736	MCM2	DNA replication licensing factor MCM2	1	1	1	0	1	1	1	1	1	1	1	1	16583127	12101026	19426136	0	8612708	10276479	33270598	20143058	23900106	17417744	13270388	34690084	16583127	12101026	19426136	0	8612708	10276479	33270598	20143058	23900106	17417744	13270388	34690084	MS/MS	MS/MS	MS/MS	unmatched	MS/MS	MS/MS
AIPGDQHPESPVHTEPMGIQGR	AIPGDQHPES[79.9663]PVHTEPM[15.9949]GIQGR	22	3	10S(79.9663),17M(15.9949)	Q14676	MDC1	Mediator of DNA damage checkpoint protein 1	0	0	0	0	1	0	0	0	0	0	0	0	0	0	0	0	2.34885e+06	0	0	0	0	0	0	0	0	0	0	0	0	0	0	0	0	0	0	0	unmatched	unmatched	unmatched	unmatched	MS/MS	unmatched
AIPVAQDLNAPSDWDSR	AIPVAQDLNAPSDWDS[79.9663]R	17	2,3	16S(79.9663)	P10451	SPP1	Osteopontin	2	2	2	2	2	2	2	2	2	2	2	2	93719840	92165152	106172512	38693640	33362088	38613968	132201264	126661648	113711616	84912112	143779248	139148368	54064416	52732800	61389012	22334934	19337832	22312568	76166568	72039200	65790784	49035932	81772880	79634712	MS/MS	MS/MS	MS/MS	MS/MS	MS/MS	MS/MS
AIPVAQDLNAPSDWDSRGK	AIPVAQDLNAPSDWDS[79.9663]RGK	19	3	16S(79.9663)	P10451	SPP1	Osteopontin	0	0	0	1	1	1	0	0	0	0	0	0	0	0	0	7.92156e+06	12404316	13478496	0	0	0	0	0	0	0	0	0	7.92156e+06	12404316	13478496	0	0	0	0	0	0	unmatched	unmatched	unmatched	MS/MS	MS/MS	MS/MS
AIPVSPSAVEEDEDEDGHTVVATAR	AIPVS[79.9663]PSAVEEDEDEDGHTVVATAR	25	3	5S(79.9663)	Q07157	TJP1	Tight junction protein ZO-1	1	1	1	1	3	2	1	2	2	4	2	2	85289400	72919584	80107424	116187536	102561576	111744880	90070880	97204448	90800616	72603064	88511616	83801048	85289400	72919584	80107424	116187536	102561576	111744880	90070880	97204448	90800616	72603064	88511616	83801048	MS/MS	MS/MS	MS/MS	MS/MS	MS/MS	MS/MS
AIQDGTIVLMGTYDDGATK	AIQDGTIVLM[15.9949]GTYDDGATK	19	3	10M(15.9949)	Q92520	FAM3C	Protein FAM3C	0	0	0	0	0	0	0	0	1	0	0	0	0	0	0	0	0	0	0	0	913731	0	0	0	0	0	0	0	0	0	0	0	0	0	0	0	unmatched	unmatched	unmatched	unmatched	unmatched	unmatched
AIQLNPSYIR	AIQLNPSYIR	10	2		Q99614	TTC1	Tetratricopeptide repeat protein 1	0	0	0	0	0	1	0	0	0	0	0	0	0	0	0	0	0	593208	0	0	0	0	0	0	0	0	0	0	0	0	0	0	0	0	0	0	unmatched	unmatched	unmatched	unmatched	unmatched	MS/MS
AISAPTSPTR	AISAPT[79.9663]SPTR	10	2	6T(79.9663)	Q9NQG6	MIEF1	Mitochondrial dynamics protein MID51	0	0	0	1	1	0	0	1	0	0	0	0	0	0	0	0	0	0	0	0	0	0	0	0	0	0	0	0	0	0	0	0	0	0	0	0	unmatched	unmatched	unmatched	MS/MS	MS/MS	unmatched
AISTPETPLTK	AISTPET[79.9663]PLTK	11	2	7T(79.9663)	Q14181	POLA2	DNA polymerase alpha subunit B	0	0	0	1	0	0	0	0	0	0	1	0	0	0	0	6534558	0	0	0	0	0	0	0	0	0	0	0	0	0	0	0	0	0	0	0	0	unmatched	unmatched	unmatched	MS/MS	unmatched	unmatched
AISTPETPLTK	AIST[79.9663]PETPLTK	11	2	4T(79.9663)	Q14181	POLA2	DNA polymerase alpha subunit B	1	0	0	1	0	2	0	0	0	0	0	0	0	0	0	0	0	0	0	0	0	0	0	0	0	0	0	0	0	0	0	0	0	0	0	0	MS/MS	unmatched	unmatched	MS/MS	unmatched	MS/MS
AISTPETPLTK	AIST[79.9663]PET[79.9663]PLTK	11	2	4T(79.9663),7T(79.9663)	Q14181	POLA2	DNA polymerase alpha subunit B	1	1	1	1	1	1	0	1	1	1	1	1	47653204	40059292	47761888	41183664	39519660	45867656	0	36256828	51375516	36164964	48828520	46922100	47653204	40059292	47761888	41183664	39519660	45867656	0	36256828	51375516	36164964	48828520	46922100	MS/MS	MS/MS	MS/MS	MS/MS	MS/MS	MS/MS
AISETEENSDELSGER	AIS[79.9663]ETEENSDELSGER	16	2	3S(79.9663)	Q00987	MDM2	E3 ubiquitin-protein ligase Mdm2	0	0	0	1	0	0	1	0	0	0	1	1	0	0	0	0	0	0	0	0	0	0	0	0	0	0	0	0	0	0	0	0	0	0	0	0	unmatched	unmatched	unmatched	MS/MS	unmatched	unmatched
AISSDMFFGR	AIS[79.9663]SDMFFGR	10	2	3S(79.9663)	Q8N6H7	ARFGAP2	ADP-ribosylation factor GTPase-activating protein 2	0	1	1	1	1	1	1	1	1	1	1	1	0	0	2.19186e+06	2206967	3.52441e+06	2.36696e+06	2.9397e+06	2837273	3.35388e+06	4.23208e+06	3.66349e+06	3.29843e+06	0	0	2.19186e+06	2206967	3.52441e+06	2.36696e+06	2.9397e+06	2837273	3.35388e+06	4.23208e+06	3.66349e+06	3.29843e+06	unmatched	MS/MS	MS/MS	MS/MS	MS/MS	MS/MS
AISSDMFFGR	AIS[79.9663]SDM[15.9949]FFGR	10	2	3S(79.9663),6M(15.9949)	Q8N6H7	ARFGAP2	ADP-ribosylation factor GTPase-activating protein 2	2	2	2	2	2	2	2	2	2	2	2	2	23857456	25794488	25161644	25228824	25574544	24728286	22777072	24706536	27642900	26220640	25601074	22702646	23857456	25794488	25161644	25228824	25574544	24728286	22777072	24706536	27642900	26220640	25601074	22702646	MS/MS	MS/MS	MS/MS	MS/MS	MS/MS	MS/MS
AISTPETPLTK	AIS[79.9663]TPETPLTK	11	2	3S(79.9663)	Q14181	POLA2	DNA polymerase alpha subunit B	1	0	0	1	1	0	1	0	1	0	1	0	0	0	0	0	0	0	0	0	0	0	0	0	0	0	0	0	0	0	0	0	0	0	0	0	MS/MS	unmatched	unmatched	MS/MS	MS/MS	unmatched
AISTPETPLTK	AIS[79.9663]TPET[79.9663]PLTK	11	2	3S(79.9663),7T(79.9663)	Q14181	POLA2	DNA polymerase alpha subunit B	0	0	0	0	0	0	0	0	0	1	0	0	0	0	0	0	0	0	0	0	0	0	0	0	0	0	0	0	0	0	0	0	0	0	0	0	unmatched	unmatched	unmatched	unmatched	unmatched	unmatched
AITSAYYR	AITSAYYR	8	2		Q15907	RAB11B	Ras-related protein Rab-11B	0	0	0	0	0	1	0	0	1	0	1	0	0	0	0	0	0	4.08564e+06	0	0	3.74687e+06	0	3.29572e+06	0	0	0	0	0	0	4.08564e+06	0	0	3.74687e+06	0	3.29572e+06	0	unmatched	unmatched	unmatched	unmatched	unmatched	MS/MS
AITSLLGGGSPK	AITSLLGGGS[79.9663]PK	12	2	10S(79.9663)	Q6KC79	NIPBL	Nipped-B-like protein	1	1	1	1	1	1	1	1	1	1	1	1	59844068	62522120	61213904	70260312	70228896	67969368	63826536	59814880	61915564	77704120	65835156	55616372	59844068	62522120	61213904	70260312	70228896	67969368	63826536	59814880	61915564	77704120	65835156	55616372	MS/MS	MS/MS	MS/MS	MS/MS	MS/MS	MS/MS
AITSAYYR	AITS[79.9663]AYYR	8	2	4S(79.9663)	Q15907	RAB11B	Ras-related protein Rab-11B	0	0	0	0	0	0	0	0	1	1	0	0	0	0	0	0	0	0	0	0	0	3129475	0	0	0	0	0	0	0	0	0	0	0	0	0	0	unmatched	unmatched	unmatched	unmatched	unmatched	unmatched
AITSPLAAGSK	AITS[79.9663]PLAAGSK	11	2	4S(79.9663)	Q9UGU5	HMGXB4	HMG domain-containing protein 4	0	0	0	1	1	0	0	0	0	0	0	0	0	0	0	3.79519e+06	4.5316e+06	0	0	0	0	0	0	0	0	0	0	3.79519e+06	4.5316e+06	0	0	0	0	0	0	0	unmatched	unmatched	unmatched	MS/MS	MS/MS	unmatched
AITPPQQPYK	AIT[79.9663]PPQQPYK	10	2	3T(79.9663)	Q9NYV4	CDK12	Cyclin-dependent kinase 12	0	0	0	0	0	0	0	0	1	0	0	0	0	0	0	0	0	0	0	0	20879640	0	0	0	0	0	0	0	0	0	0	0	0	0	0	0	unmatched	unmatched	unmatched	unmatched	unmatched	unmatched
AITSAYYR	AIT[79.9663]SAYYR	8	2	3T(79.9663)	Q15907	RAB11B	Ras-related protein Rab-11B	0	0	0	0	0	0	0	0	0	0	1	0	0	0	0	0	0	0	0	0	0	0	9240333	0	0	0	0	0	0	0	0	0	0	0	0	0	unmatched	unmatched	unmatched	unmatched	unmatched	unmatched
AIVDALPPPCESACTVPTDVDK	AIVDALPPPC[57.0215]ESAC[57.0215]TVPTDVDK	22	3	10C(57.0215),14C(57.0215)	Q15181	PPA1	Inorganic pyrophosphatase	0	1	1	1	2	2	0	1	2	1	1	1	0	3531744	8230858	8200771	12474997	22706140	0	14658719	15067255	14560057	8.17795e+06	4.33441e+06	0	3531744	8230858	8200771	12474997	22706140	0	14658719	15067255	14560057	8.17795e+06	4.33441e+06	unmatched	MS/MS	MS/MS	MS/MS	MS/MS	MS/MS
AIVDGNLK	AIVDGNLK	8	2		P21333	FLNA	Filamin-A	0	0	0	0	0	0	0	0	1	0	1	0	0	0	0	0	0	0	0	0	4101044	0	5.2196e+06	0	0	0	0	0	0	0	0	0	4101044	0	5.2196e+06	0	unmatched	unmatched	unmatched	unmatched	unmatched	unmatched
AIYQATYR	AIYQATYR	8	2		P28074	PSMB5	Proteasome subunit beta type-5	0	0	0	0	0	0	0	0	0	0	1	0	0	0	0	0	0	0	0	0	0	0	1338093	0	0	0	0	0	0	0	0	0	0	0	0	0	unmatched	unmatched	unmatched	unmatched	unmatched	unmatched
AKADSPVNGLPK	AKADS[79.9663]PVNGLPK	12	2	5S(79.9663)	Q96S94	CCNL2	Cyclin-L2	0	0	0	1	0	0	0	0	0	0	0	0	0	0	0	1.74938e+06	0	0	0	0	0	0	0	0	0	0	0	0	0	0	0	0	0	0	0	0	unmatched	unmatched	unmatched	MS/MS	unmatched	unmatched
AKDEEEAFLDWSDDDDDDDDGFDPSTLPDPDK	AKDEEEAFLDWS[79.9663]DDDDDDDDGFDPSTLPDPDK	32	3	12S(79.9663)	Q13206	DDX10	Probable ATP-dependent RNA helicase DDX10	0	0	0	1	0	1	1	0	0	0	0	0	0	0	0	863816	0	445445	827620	0	0	0	0	0	0	0	0	863816	0	445445	827620	0	0	0	0	0	unmatched	unmatched	unmatched	MS/MS	unmatched	MS/MS
AKNSDLLTSPDVGLLK	AKNS[79.9663]DLLTSPDVGLLK	16	3	4S(79.9663)	P05412	JUN	Transcription factor AP-1	1	0	1	0	0	0	0	0	0	0	0	0	0	0	0	0	0	0	0	0	0	0	0	0	0	0	0	0	0	0	0	0	0	0	0	0	MS/MS	unmatched	MS/MS	unmatched	unmatched	unmatched
AKPAMPQDSVPSPR	AKPAM[15.9949]PQDSVPS[79.9663]PR	14	3	12S(79.9663),5M(15.9949)	P53396	ACLY	ATP-citrate synthase	2	2	3	2	2	2	1	2	1	3	2	2	68619536	54965444	65113684	28064702	46040200	46109552	13785437	28585650	12811990	17904030	13832885	13107160	68619536	54965444	65113684	28064702	46040200	46109552	13785437	28585650	12811990	17904030	13832885	13107160	MS/MS	MS/MS	MS/MS	MS/MS	MS/MS	MS/MS
AKPEGALQNNDGLYDPDCDESGLFK	AKPEGALQNNDGLYDPDC[57.0215]DESGLFK	25	3	18C(57.0215)	P16422	EPCAM	Epithelial cell adhesion molecule	2	2	2	1	2	2	3	2	2	2	0	2	16525807	19460566	25349972	19255808	13534066	16025778	20392954	30905698	12814264	16060548	0	21574614	16525807	19460566	25349972	19255808	13534066	16025778	20392954	30905698	12814264	16060548	0	21574614	MS/MS	MS/MS	MS/MS	MS/MS	MS/MS	MS/MS
AKPPADPAAAASPCR	AKPPADPAAAAS[79.9663]PC[57.0215]R	15	2,3	12S(79.9663),14C(57.0215)	Q9GZT9	EGLN1	Egl nine homolog 1	1	1	0	1	1	1	2	1	1	1	1	1	5.83442e+06	3.38005e+06	0	3442202	8602154	6821172	29108470	5653708	0	5340374	3.98171e+06	6535542	6655447	3.8557e+06	0	3.92659e+06	9812661	7.78106e+06	7.01908e+06	6.44931e+06	0	6091879	4542025	7.45523e+06	MS/MS	MS/MS	unmatched	MS/MS	MS/MS	MS/MS
AKPSPAPPSTTTAPDASGPQK	AKPS[79.9663]PAPPSTTTAPDASGPQK	21	3	4S(79.9663)	P40855	PEX19	Peroxisomal biogenesis factor 19	1	1	0	1	1	1	1	1	1	1	1	1	31289388	26881124	0	24312156	27321916	22796182	26236234	28779382	22148992	30708788	23589686	24158976	31289388	26881124	0	24312156	27321916	22796182	26236234	28779382	22148992	30708788	23589686	24158976	MS/MS	MS/MS	unmatched	MS/MS	MS/MS	MS/MS
AKPSPHPIK	AKPS[79.9663]PHPIK	9	2	4S(79.9663)	Q9ULU4	ZMYND8	Protein kinase C-binding protein 1	0	1	1	0	0	0	0	0	0	0	0	0	0	621693	758937	0	0	0	0	0	0	0	0	0	0	621693	758937	0	0	0	0	0	0	0	0	0	unmatched	MS/MS	MS/MS	unmatched	unmatched	unmatched
AKPVGSPLFK	AKPVGS[79.9663]PLFK	10	2	6S(79.9663)	Q92576	PHF3	PHD finger protein 3	0	0	1	1	1	1	1	0	0	0	1	1	0	0	0	0	0	0	0	0	0	0	32369540	0	0	0	0	0	0	0	0	0	0	0	0	0	unmatched	unmatched	MS/MS	MS/MS	MS/MS	MS/MS
AKQEELEAALQR	AKQEELEAALQR	12	3		P08729	KRT7	Keratin, type II cytoskeletal 7	1	0	0	1	1	1	0	0	0	0	0	0	47931180	0	0	26054998	27480086	68239096	0	0	0	0	0	0	47931180	0	0	26054998	27480086	68239096	0	0	0	0	0	0	MS/MS	unmatched	unmatched	MS/MS	MS/MS	MS/MS
AKQEPEVNGGSGDAVPSGNEVSENMEEEAENQAESR	AKQEPEVNGGSGDAVPSGNEVSENM[15.9949]EEEAENQAESR	36	4	25M(15.9949)	P49321	NASP	Nuclear autoantigenic sperm protein	0	0	0	1	1	1	0	0	0	0	0	0	0	0	0	19082782	0	0	0	0	0	0	0	0	0	0	0	0	0	0	0	0	0	0	0	0	unmatched	unmatched	unmatched	MS/MS	MS/MS	MS/MS
AKQEPEVNGGSGDAVPSGNEVSENMEEEAENQAESR	AKQEPEVNGGS[79.9663]GDAVPSGNEVSENM[15.9949]EEEAENQAESR	36	4	11S(79.9663),25M(15.9949)	P49321	NASP	Nuclear autoantigenic sperm protein	1	0	0	0	1	0	0	0	0	0	0	0	8233998	0	0	0	3.21645e+06	0	0	0	0	0	0	0	8233998	0	0	0	3.21645e+06	0	0	0	0	0	0	0	MS/MS	unmatched	unmatched	unmatched	MS/MS	unmatched
AKSPAPGLASGDRPPSVSSVHSEGDCNR	AKS[79.9663]PAPGLASGDRPPSVSSVHSEGDC[57.0215]NR	28	4	26C(57.0215),3S(79.9663)	Q9Y618	NCOR2	Nuclear receptor corepressor 2	1	1	1	1	1	1	1	1	1	1	1	1	154303472	101807384	143672560	24891714	41111132	27870458	142105920	63876936	30491596	78785456	34807816	91472424	154303472	101807384	143672560	24891714	41111132	27870458	142105920	63876936	30491596	78785456	34807816	91472424	MS/MS	MS/MS	MS/MS	MS/MS	MS/MS	MS/MS
AKSPAPGLASGDRPPSVSSVHSEGDCNR	AKS[79.9663]PAPGLAS[79.9663]GDRPPSVSSVHSEGDC[57.0215]NR	28	4	10S(79.9663),26C(57.0215),3S(79.9663)	Q9Y618	NCOR2	Nuclear receptor corepressor 2	0	1	1	0	0	0	1	1	0	0	0	2	0	8691686	15683731	0	0	0	17925662	9851285	0	0	0	11096768	0	8691686	15683731	0	0	0	17925662	9851285	0	0	0	11096768	unmatched	MS/MS	MS/MS	unmatched	unmatched	unmatched
AKSPMFPALGEASSDDDLFQSAK	AKS[79.9663]PM[15.9949]FPALGEASSDDDLFQSAK	23	3	3S(79.9663),5M(15.9949)	Q641Q2	WASHC2A	WASH complex subunit 2A	1	1	1	1	1	1	1	1	0	1	1	1	7.97519e+06	8613718	10308030	11597880	10493578	8252099	0	10814236	0	6.80145e+06	7439912	9329322	7.97519e+06	8613718	10308030	11597880	10493578	8252099	0	10814236	0	6.80145e+06	7439912	9329322	MS/MS	MS/MS	MS/MS	MS/MS	MS/MS	MS/MS
AKSPMFPALGEASSDDDLFQSAK	AKS[79.9663]PM[15.9949]FPALGEASS[79.9663]DDDLFQSAK	23	3	14S(79.9663),3S(79.9663),5M(15.9949)	Q641Q2	WASHC2A	WASH complex subunit 2A	1	1	0	0	0	1	1	1	0	0	0	0	7.49945e+06	7.7243e+06	0	0	0	9797962	10782721	4.71361e+06	0	0	0	0	7.49945e+06	7.7243e+06	0	0	0	9797962	10782721	4.71361e+06	0	0	0	0	MS/MS	MS/MS	unmatched	unmatched	unmatched	MS/MS
AKSPMFPALGEASSDDDLFQSAK	AKS[79.9663]PM[15.9949]FPALGEAS[79.9663]SDDDLFQSAK	23	3	13S(79.9663),3S(79.9663),5M(15.9949)	Q641Q2	WASHC2A	WASH complex subunit 2A	0	0	0	0	1	0	0	0	0	0	0	1	0	0	0	0	10055627	0	0	0	0	0	0	10579879	0	0	0	0	10055627	0	0	0	0	0	0	10579879	unmatched	unmatched	unmatched	unmatched	MS/MS	unmatched
AKSPQPPVEEEDEHFDDTVVCLDTYNCDLHFK	AKS[79.9663]PQPPVEEEDEHFDDTVVC[57.0215]LDTYNC[57.0215]DLHFK	32	4	21C(57.0215),27C(57.0215),3S(79.9663)	Q00839	HNRNPU	Heterogeneous nuclear ribonucleoprotein U	0	0	0	0	0	0	0	0	0	0	0	1	0	0	0	0	0	0	0	0	0	0	0	4.88984e+06	0	0	0	0	0	0	0	0	0	0	0	0	unmatched	unmatched	unmatched	unmatched	unmatched	unmatched
AKSPTPESSTIASYVTLR	AKS[79.9663]PTPESSTIASYVTLR	18	3	3S(79.9663)	Q9HAU0	PLEKHA5	Pleckstrin homology domain-containing family A member 5	1	0	1	2	2	1	1	1	1	1	1	1	12242687	0	29691250	37737232	31491120	28428716	27022940	0	14737417	23122566	18707612	24209160	12242687	0	29691250	37737232	31491120	28428716	27022940	0	14737417	23122566	18707612	24209160	MS/MS	unmatched	MS/MS	MS/MS	MS/MS	MS/MS
AKTPEPGAQQSGFPTLSR	AKT[79.9663]PEPGAQQSGFPTLSR	18	3	3T(79.9663)	Q9H9D4	ZNF408	Zinc finger protein 408	0	0	0	0	1	0	1	1	2	0	0	1	0	0	0	0	9583729	0	6535954	8.35101e+06	5229396	0	0	6785820	0	0	0	0	9583729	0	6535954	8.35101e+06	5229396	0	0	6785820	unmatched	unmatched	unmatched	unmatched	MS/MS	unmatched
AKTPVTLK	AKT[79.9663]PVTLK	8	2	3T(79.9663)	P42167	TMPO	Lamina-associated polypeptide 2, isoforms beta/gamma	1	1	1	1	1	1	1	1	1	1	1	1	18289822	38647976	37431232	44670408	35601836	21550022	63710832	74747224	18099114	22268412	27175932	22652290	18289822	38647976	37431232	44670408	35601836	21550022	63710832	74747224	18099114	22268412	27175932	22652290	MS/MS	MS/MS	MS/MS	MS/MS	MS/MS	MS/MS
AKTQTPPVSPAPQPTEER	AKT[79.9663]QTPPVS[79.9663]PAPQPTEER	18	3	3T(79.9663),9S(79.9663)	Q14247	CTTN	Src substrate cortactin	0	0	1	0	0	0	0	0	0	0	0	0	0	0	20248884	0	0	0	0	0	0	0	0	0	0	0	0	0	0	0	0	0	0	0	0	0	unmatched	unmatched	MS/MS	unmatched	unmatched	unmatched
AKTQTPPVSPAPQPTEER	AKT[79.9663]QT[79.9663]PPVSPAPQPTEER	18	3	3T(79.9663),5T(79.9663)	Q14247	CTTN	Src substrate cortactin	1	0	0	0	0	0	0	0	0	0	0	0	11232880	0	0	0	0	0	0	0	0	0	0	0	0	0	0	0	0	0	0	0	0	0	0	0	MS/MS	unmatched	unmatched	unmatched	unmatched	unmatched
ALAAAGYDVEK	ALAAAGYDVEK	11	2		P10412	H1-4	Histone H1.4	1	1	1	1	1	2	1	1	1	1	1	1	108928288	43098752	58728060	20475648	0	356709184	65334296	88936848	262416672	111218496	248158496	102458104	108928288	43098752	58728060	20475648	0	356709184	65334296	88936848	262416672	111218496	248158496	102458104	MS/MS	MS/MS	MS/MS	MS/MS	MS/MS	MS/MS
ALAAGADSPKTEEARPSPAPGPGTPTGTPTR	ALAAGADS[79.9663]PKTEEARPSPAPGPGTPTGTPTR	31	4	8S(79.9663)	Q4KMP7	TBC1D10B	TBC1 domain family member 10B	0	0	0	1	0	0	0	0	0	0	0	0	0	0	0	1.47782e+06	0	0	0	0	0	0	0	0	0	0	0	0	0	0	0	0	0	0	0	0	unmatched	unmatched	unmatched	MS/MS	unmatched	unmatched
ALAAGGYDVEK	ALAAGGYDVEK	11	2		P16401	H1-5	Histone H1.5	1	1	1	1	1	1	1	1	1	1	1	1	36612980	16193520	22650312	8477285	29625146	104572400	21528736	29890516	81392584	35717788	70559944	37317236	36612980	16193520	22650312	8477285	29625146	104572400	21528736	29890516	81392584	35717788	70559944	37317236	MS/MS	MS/MS	MS/MS	MS/MS	MS/MS	MS/MS
ALAAPAAEEK	ALAAPAAEEK	10	2		Q01650	SLC7A5	Large neutral amino acids transporter small subunit 1	0	0	0	0	0	1	0	0	1	0	1	0	0	0	0	0	0	3655345	0	0	2.93892e+06	0	2.56951e+06	0	0	0	0	0	0	3655345	0	0	2.93892e+06	0	2.56951e+06	0	unmatched	unmatched	unmatched	unmatched	unmatched	MS/MS
ALAAVPSAGSVQR	ALAAVPSAGS[79.9663]VQR	13	2	10S(79.9663)	Q14160	SCRIB	Protein scribble homolog	1	1	1	1	1	1	1	1	1	1	1	1	17625664	18580290	15418365	17099730	15647478	16358102	12879026	13456783	17226420	20978282	18133512	16051043	17625664	18580290	15418365	17099730	15647478	16358102	12879026	13456783	17226420	20978282	18133512	16051043	MS/MS	MS/MS	MS/MS	MS/MS	MS/MS	MS/MS
ALADTENLR	ALADTENLR	9	2		Q9HAV7	GRPEL1	GrpE protein homolog 1, mitochondrial	0	0	0	0	0	1	0	0	1	0	0	0	0	0	0	0	0	7.29948e+06	0	0	11150595	0	0	0	0	0	0	0	0	7.29948e+06	0	0	11150595	0	0	0	unmatched	unmatched	unmatched	unmatched	unmatched	MS/MS
ALAEEASEEELPSDVDLNDPYFAEEVK	ALAEEASEEELPS[79.9663]DVDLNDPYFAEEVK	27	3	13S(79.9663)	Q9H501	ESF1	ESF1 homolog	1	1	1	1	1	1	1	1	1	0	1	1	24491442	25102762	23963894	29056018	24764522	25011160	29987288	22351788	23633386	0	25481890	26327680	24491442	25102762	23963894	29056018	24764522	25011160	29987288	22351788	23633386	0	25481890	26327680	MS/MS	MS/MS	MS/MS	MS/MS	MS/MS	MS/MS
ALAEEASEEELPSDVDLNDPYFAEEVK	ALAEEAS[79.9663]EEELPS[79.9663]DVDLNDPYFAEEVK	27	3	13S(79.9663),7S(79.9663)	Q9H501	ESF1	ESF1 homolog	2	2	1	2	1	1	2	2	2	1	2	1	123405024	130133208	137070528	157975744	141512528	147111648	181659072	150785344	161761120	21669348	153571376	190523824	123405024	130133208	137070528	157975744	141512528	147111648	181659072	150785344	161761120	21669348	153571376	190523824	MS/MS	MS/MS	MS/MS	MS/MS	MS/MS	MS/MS
ALAMPGRPESPPVFR	ALAM[15.9949]PGRPES[79.9663]PPVFR	15	3	10S(79.9663),4M(15.9949)	Q63ZY3	KANK2	KN motif and ankyrin repeat domain-containing protein 2	1	0	0	0	1	1	1	1	1	1	0	1	13307092	0	0	0	12755143	15065987	14460243	9016828	5.96499e+06	8730018	0	13400060	13307092	0	0	0	12755143	15065987	14460243	9016828	5.96499e+06	8730018	0	13400060	MS/MS	unmatched	unmatched	unmatched	MS/MS	MS/MS
ALANSLACQGK	ALANSLAC[57.0215]QGK	11	2	8C(57.0215)	P04075	ALDOA	Fructose-bisphosphate aldolase A	1	1	1	0	1	1	1	1	1	1	1	1	27162012	8276176	13202696	0	19663446	77354200	11891723	12469405	45972280	18261768	44787888	22753020	27162012	8276176	13202696	0	19663446	77354200	11891723	12469405	45972280	18261768	44787888	22753020	MS/MS	MS/MS	MS/MS	unmatched	MS/MS	MS/MS
ALANSLACQGKYTPSGQAGAAASESLFVSNHAY	ALANSLAC[57.0215]QGKYTPSGQAGAAASESLFVSNHAY	33	3	8C(57.0215)	P04075	ALDOA	Fructose-bisphosphate aldolase A	0	0	0	0	0	1	0	0	0	0	0	0	0	0	0	0	0	0	0	0	0	0	0	0	0	0	0	0	0	0	0	0	0	0	0	0	unmatched	unmatched	unmatched	unmatched	unmatched	MS/MS
ALANVNIGSLICNVGAGGPAPAAGAAPAGGPAPSTAAAPAEEK	ALANVNIGSLIC[57.0215]NVGAGGPAPAAGAAPAGGPAPSTAAAPAEEK	43	4	12C(57.0215)	P05386	RPLP1	60S acidic ribosomal protein P1	0	0	0	0	0	1	0	0	0	0	0	0	0	0	0	0	0	1.12851e+06	0	0	0	0	0	0	0	0	0	0	0	0	0	0	0	0	0	0	unmatched	unmatched	unmatched	unmatched	unmatched	MS/MS
ALAPEYAK	ALAPEYAK	8	2		P07237	P4HB	Protein disulfide-isomerase	1	0	0	0	1	1	0	0	1	1	1	1	14057978	0	0	0	9632661	36958984	0	0	30362742	14300591	28194646	12342699	14057978	0	0	0	9632661	36958984	0	0	30362742	14300591	28194646	12342699	MS/MS	unmatched	unmatched	unmatched	MS/MS	MS/MS
ALASIDSK	ALASIDSK	8	2		P18206	VCL	Vinculin	0	0	0	0	0	1	0	0	1	0	0	0	0	0	0	0	0	3.02988e+06	0	0	1.62155e+06	0	0	0	0	0	0	0	0	3.02988e+06	0	0	1.62155e+06	0	0	0	unmatched	unmatched	unmatched	unmatched	unmatched	MS/MS
ALASQLQDSLK	ALASQLQDSLK	11	2		P18206	VCL	Vinculin	1	0	0	0	0	1	0	0	0	0	1	1	3415271	0	0	0	0	11127247	0	0	0	0	7609126	3842720	3415271	0	0	0	0	11127247	0	0	0	0	7609126	3842720	MS/MS	unmatched	unmatched	unmatched	unmatched	MS/MS
ALASQLQDSLK	ALASQLQDS[79.9663]LK	11	2	9S(79.9663)	P18206	VCL	Vinculin	0	0	0	1	0	1	0	1	0	0	0	0	0	0	0	1700266	0	3.06249e+06	0	5.43767e+06	0	0	0	0	0	0	0	1700266	0	3.06249e+06	0	5.43767e+06	0	0	0	0	unmatched	unmatched	unmatched	MS/MS	unmatched	MS/MS
ALDEGDIALLK	ALDEGDIALLK	11	2		P35998	PSMC2	26S proteasome regulatory subunit 7	0	0	0	0	0	0	0	0	0	0	1	0	0	0	0	0	0	0	0	0	0	0	0	0	0	0	0	0	0	0	0	0	0	0	0	0	unmatched	unmatched	unmatched	unmatched	unmatched	unmatched
ALDEVTSSQPPPLPPPPPPAQETQEPSPILDSEETR	ALDEVTSSQPPPLPPPPPPAQETQEPS[79.9663]PILDSEETR	36	4	27S(79.9663)	Q16643	DBN1	Drebrin	1	0	0	3	4	4	1	1	1	2	3	2	17361942	0	0	40261160	38646220	36775612	35056288	32212448	25581910	19669454	23564786	32303014	17361942	0	0	40261160	38646220	36775612	35056288	32212448	25581910	19669454	23564786	32303014	MS/MS	unmatched	unmatched	MS/MS	MS/MS	MS/MS
ALDFIASK	ALDFIASK	8	2		O43707	ACTN4	Alpha-actinin-4	1	0	1	0	1	1	1	1	1	1	1	1	17619614	0	0	0	10375403	39573112	0	0	29963506	10200549	32054156	17867298	17619614	0	0	0	10375403	39573112	0	0	29963506	10200549	32054156	17867298	MS/MS	unmatched	MS/MS	unmatched	MS/MS	MS/MS
ALDIAENEMPGLMR	ALDIAENEM[15.9949]PGLM[15.9949]R	14	2	13M(15.9949),9M(15.9949)	P23526	AHCY	Adenosylhomocysteinase	1	0	1	0	1	1	0	1	1	1	1	0	0	0	0	0	0	0	0	0	0	0	0	0	0	0	0	0	0	0	0	0	0	0	0	0	MS/MS	unmatched	MS/MS	unmatched	MS/MS	MS/MS
ALDIDSDEESEPK	ALDIDS[79.9663]DEESEPK	13	2	6S(79.9663)	Q96DR7	ARHGEF26	Rho guanine nucleotide exchange factor 26	1	0	1	1	1	1	0	1	1	0	1	1	2.77744e+06	0	2.77432e+06	3.28639e+06	3.56361e+06	3.84162e+06	0	3.16826e+06	3.93211e+06	0	3.09803e+06	2936778	2.77744e+06	0	2.77432e+06	3.28639e+06	3.56361e+06	3.84162e+06	0	3.16826e+06	3.93211e+06	0	3.09803e+06	2936778	MS/MS	unmatched	MS/MS	MS/MS	MS/MS	MS/MS
ALDISLSSGEEDEGDEEDSTAGTTK	ALDISLS[79.9663]S[79.9663]GEEDEGDEEDSTAGTTK	25	3	7S(79.9663),8S(79.9663)	Q8IY81	FTSJ3	pre-rRNA 2'-O-ribose RNA methyltransferase FTSJ3	0	1	0	0	1	1	0	1	1	0	0	0	0	4.32055e+06	0	0	8661835	7596522	0	4.67443e+06	6.6398e+06	0	0	0	0	4.32055e+06	0	0	8661835	7596522	0	4.67443e+06	6.6398e+06	0	0	0	unmatched	MS/MS	unmatched	unmatched	MS/MS	MS/MS
ALDISLSSGEEDEGDEEDSTAGTTK	ALDIS[79.9663]LS[79.9663]SGEEDEGDEEDSTAGTTK	25	3	5S(79.9663),7S(79.9663)	Q8IY81	FTSJ3	pre-rRNA 2'-O-ribose RNA methyltransferase FTSJ3	0	0	0	0	0	0	0	0	0	0	0	1	0	0	0	0	0	0	0	0	0	0	0	0	0	0	0	0	0	0	0	0	0	0	0	0	unmatched	unmatched	unmatched	unmatched	unmatched	unmatched
ALDLDSSCK	ALDLDSSC[57.0215]K	9	2	8C(57.0215)	P31948	STIP1	Stress-induced-phosphoprotein 1	0	0	0	0	0	1	1	0	1	0	1	0	0	0	0	0	0	25140424	5008076	0	21383542	0	17872184	0	0	0	0	0	0	25140424	5008076	0	21383542	0	17872184	0	unmatched	unmatched	unmatched	unmatched	unmatched	MS/MS
ALDSNSLENDDLSAPGR	ALDSNS[79.9663]LENDDLSAPGR	17	2,3	6S(79.9663)	Q32MZ4	LRRFIP1	Leucine-rich repeat flightless-interacting protein 1	0	2	2	1	0	0	1	2	1	2	0	2	0	39132200	38069712	9690180	0	0	10840225	50040636	0	67023656	0	53549012	0	25613508	23714562	8686861	0	0	23299654	31096608	0	43232472	0	32951104	unmatched	MS/MS	MS/MS	MS/MS	unmatched	unmatched
ALDSNSLENDDLSAPGR	ALDS[79.9663]NSLENDDLSAPGR	17	2,3	4S(79.9663)	Q32MZ4	LRRFIP1	Leucine-rich repeat flightless-interacting protein 1	2	1	0	0	0	0	0	2	2	2	3	2	9111302	15615322	0	0	0	0	0	9031556	15351009	38632376	47644072	19194552	13659184	15225154	0	0	0	0	0	8805892	14967445	23139650	27610326	18714952	MS/MS	MS/MS	unmatched	unmatched	unmatched	unmatched
ALDVMVSTFHK	ALDVM[15.9949]VSTFHK	11	3	5M(15.9949)	P26447	S100A4	Protein S100-A4	0	0	0	0	0	1	0	0	0	0	0	0	0	0	0	0	0	8.14529e+06	0	0	0	0	0	0	0	0	0	0	0	0	0	0	0	0	0	0	unmatched	unmatched	unmatched	unmatched	unmatched	MS/MS
ALDVSASDDEIAR	ALDVSAS[79.9663]DDEIAR	13	2	7S(79.9663)	P13798	APEH	Acylamino-acid-releasing enzyme	0	1	0	1	0	0	1	1	1	0	0	1	0	5380140	0	4.2076e+06	0	0	3.59568e+06	4.79584e+06	4577660	0	0	4430205	0	5380140	0	4.2076e+06	0	0	3.59568e+06	4.79584e+06	4577660	0	0	4430205	unmatched	MS/MS	unmatched	MS/MS	unmatched	unmatched
ALDVSASDDEIAR	ALDVS[79.9663]ASDDEIAR	13	2	5S(79.9663)	P13798	APEH	Acylamino-acid-releasing enzyme	0	0	0	0	0	1	0	0	0	0	0	0	0	0	0	0	0	5.0397e+06	0	0	0	0	0	0	0	0	0	0	0	0	0	0	0	0	0	0	unmatched	unmatched	unmatched	unmatched	unmatched	MS/MS
ALEAANGELEVK	ALEAANGELEVK	12	2		P08727	KRT19	Keratin, type I cytoskeletal 19	2	1	1	0	1	1	2	2	4	2	3	2	49716656	31620716	41361136	0	85682008	220732064	54575320	92335512	183432464	84740960	116190864	70192040	49716656	31620716	41361136	0	85682008	220732064	54575320	92335512	183432464	84740960	116190864	70192040	MS/MS	MS/MS	MS/MS	unmatched	MS/MS	MS/MS
ALEAASLSQHPPSLCISDSEEEEEERK	ALEAASLSQHPPS[79.9663]LC[57.0215]IS[79.9663]DSEEEEEERK	27	3	13S(79.9663),15C(57.0215),17S(79.9663)	O43159	RRP8	Ribosomal RNA-processing protein 8	0	0	0	0	0	0	1	0	0	0	0	0	0	0	0	0	0	0	0	0	0	0	0	0	0	0	0	0	0	0	0	0	0	0	0	0	unmatched	unmatched	unmatched	unmatched	unmatched	unmatched
ALEAASLSQHPPSLCISDSEEEEEER	ALEAASLS[79.9663]QHPPS[79.9663]LC[57.0215]ISDSEEEEEER	26	3	13S(79.9663),15C(57.0215),8S(79.9663)	O43159	RRP8	Ribosomal RNA-processing protein 8	0	0	0	0	0	0	1	0	0	0	0	1	0	0	0	0	0	0	4751857	0	0	0	0	4.95233e+06	0	0	0	0	0	0	4751857	0	0	0	0	4.95233e+06	unmatched	unmatched	unmatched	unmatched	unmatched	unmatched
ALEAASLSQHPPSLCISDSEEEEEER	ALEAAS[79.9663]LSQHPPSLC[57.0215]ISDS[79.9663]EEEEEER	26	3	15C(57.0215),19S(79.9663),6S(79.9663)	O43159	RRP8	Ribosomal RNA-processing protein 8	0	0	0	0	1	0	0	0	0	0	0	1	0	0	0	0	0	0	0	0	0	0	0	4.95233e+06	0	0	0	0	0	0	0	0	0	0	0	0	unmatched	unmatched	unmatched	unmatched	MS/MS	unmatched
ALEAASLSQHPPSLCISDSEEEEEERK	ALEAAS[79.9663]LS[79.9663]QHPPSLC[57.0215]ISDSEEEEEERK	27	4	15C(57.0215),6S(79.9663),8S(79.9663)	O43159	RRP8	Ribosomal RNA-processing protein 8	0	0	0	0	0	0	1	0	0	0	0	0	0	0	0	0	0	0	4.87143e+06	0	0	0	0	0	0	0	0	0	0	0	0	0	0	0	0	0	unmatched	unmatched	unmatched	unmatched	unmatched	unmatched
ALEAELQLAAEAPGPPSPMASATER	ALEAELQLAAEAPGPPS[79.9663]PM[15.9949]ASATER	25	3	17S(79.9663),19M(15.9949)	Q02833	RASSF7	Ras association domain-containing protein 7	0	0	0	0	1	2	0	0	0	1	0	0	0	0	0	0	0	3.59214e+06	0	0	0	1.86681e+06	0	0	0	0	0	0	0	3.59214e+06	0	0	0	1.86681e+06	0	0	unmatched	unmatched	unmatched	unmatched	MS/MS	MS/MS
ALEDAFLAIDAK	ALEDAFLAIDAK	12	2		O15355	PPM1G	Protein phosphatase 1G	0	0	0	0	0	1	0	0	1	0	0	0	0	0	0	0	0	2830353	0	0	1.65953e+06	0	0	0	0	0	0	0	0	2830353	0	0	1.65953e+06	0	0	0	unmatched	unmatched	unmatched	unmatched	unmatched	MS/MS
ALEEALSIQTPPSSPPTAFGSPEGAGALLR	ALEEALSIQT[79.9663]PPS[79.9663]SPPTAFGSPEGAGALLR	30	3	10T(79.9663),13S(79.9663)	Q15025	TNIP1	TNFAIP3-interacting protein 1	0	0	0	0	0	0	0	0	0	0	0	1	0	0	0	0	0	0	0	0	0	0	0	2.91163e+06	0	0	0	0	0	0	0	0	0	0	0	0	unmatched	unmatched	unmatched	unmatched	unmatched	unmatched
ALEEALSIQTPPSSPPTAFGSPEGAGALLR	ALEEALS[79.9663]IQT[79.9663]PPS[79.9663]SPPTAFGSPEGAGALLR	30	3	10T(79.9663),13S(79.9663),7S(79.9663)	Q15025	TNIP1	TNFAIP3-interacting protein 1	0	0	0	0	0	0	0	0	0	0	0	1	0	0	0	0	0	0	0	0	0	0	0	889950	0	0	0	0	0	0	0	0	0	0	0	0	unmatched	unmatched	unmatched	unmatched	unmatched	unmatched
ALEEAMEQK	ALEEAM[15.9949]EQK	9	2	6M(15.9949)	P35579	MYH9	Myosin-9	0	0	0	1	1	1	1	0	1	1	1	1	0	0	0	330240	773156	2.95223e+06	489307	0	1.80621e+06	804377	1413169	590490	0	0	0	330240	773156	2.95223e+06	489307	0	1.80621e+06	804377	1413169	590490	unmatched	unmatched	unmatched	MS/MS	MS/MS	MS/MS
ALEEANADLEVK	ALEEANADLEVK	12	2		P13646	KRT13	Keratin, type I cytoskeletal 13	0	0	0	0	0	1	0	0	1	0	0	0	0	0	0	0	0	17081412	0	0	11109379	0	0	0	0	0	0	0	0	17081412	0	0	11109379	0	0	0	unmatched	unmatched	unmatched	unmatched	unmatched	MS/MS
ALEEANTELEVK	ALEEANTELEVK	12	2		Q04695	KRT17	Keratin, type I cytoskeletal 17	0	0	0	0	0	0	0	1	0	0	0	0	0	0	0	0	0	0	0	5725826	0	0	0	0	0	0	0	0	0	0	0	0	0	0	0	0	unmatched	unmatched	unmatched	unmatched	unmatched	unmatched
ALEEELEDLELGL	ALEEELEDLELGL	13	2		Q9BRP8	PYM1	Partner of Y14 and mago	0	0	0	0	0	1	0	0	0	0	0	0	0	0	0	0	0	0	0	0	0	0	0	0	0	0	0	0	0	0	0	0	0	0	0	0	unmatched	unmatched	unmatched	unmatched	unmatched	MS/MS
ALEEGDGSVSGSSPR	ALEEGDGSVSGSS[79.9663]PR	15	2	13S(79.9663)	Q8N3X1	FNBP4	Formin-binding protein 4	1	1	1	1	1	1	1	1	1	1	1	1	37243844	51479808	47362984	42136144	38498360	46658412	36362900	30840418	40878612	51924120	47502944	37111528	37243844	51479808	47362984	42136144	38498360	46658412	36362900	30840418	40878612	51924120	47502944	37111528	MS/MS	MS/MS	MS/MS	MS/MS	MS/MS	MS/MS
ALEEGDGSVSGSSPRSDISQPASQDGMR	ALEEGDGSVSGS[79.9663]SPRS[79.9663]DISQPASQDGM[15.9949]R	28	3	12S(79.9663),16S(79.9663),27M(15.9949)	Q8N3X1	FNBP4	Formin-binding protein 4	1	0	0	0	0	0	0	0	1	0	0	0	12232810	0	0	0	0	0	0	0	13436288	0	0	0	12232810	0	0	0	0	0	0	0	13436288	0	0	0	MS/MS	unmatched	unmatched	unmatched	unmatched	unmatched
ALEEGDGSVSGSSPRSDISQPASQDGMR	ALEEGDGSVS[79.9663]GSSPRS[79.9663]DISQPASQDGM[15.9949]R	28	3	10S(79.9663),16S(79.9663),27M(15.9949)	Q8N3X1	FNBP4	Formin-binding protein 4	0	1	1	0	0	1	1	0	0	0	0	1	0	9776803	14997993	0	0	9630324	10869994	0	0	0	0	10809651	0	9776803	14997993	0	0	9630324	10869994	0	0	0	0	10809651	unmatched	MS/MS	MS/MS	unmatched	unmatched	MS/MS
ALEEGDGSVSGSSPRSDISQPASQDGMR	ALEEGDGS[79.9663]VSGSSPRS[79.9663]DISQPASQDGM[15.9949]R	28	3	16S(79.9663),27M(15.9949),8S(79.9663)	Q8N3X1	FNBP4	Formin-binding protein 4	0	0	0	0	1	0	0	1	0	0	0	0	0	0	0	0	7.46638e+06	0	0	13399452	0	0	0	0	0	0	0	0	7.46638e+06	0	0	13399452	0	0	0	0	unmatched	unmatched	unmatched	unmatched	MS/MS	unmatched
ALEEGDGSVSGSSPRSDISQPASQDGMR	ALEEGDGS[79.9663]VS[79.9663]GSSPRSDISQPASQDGM[15.9949]R	28	3	10S(79.9663),27M(15.9949),8S(79.9663)	Q8N3X1	FNBP4	Formin-binding protein 4	0	0	0	1	0	0	0	0	0	0	0	0	0	0	0	9717953	0	0	0	0	0	0	0	0	0	0	0	0	0	0	0	0	0	0	0	0	unmatched	unmatched	unmatched	MS/MS	unmatched	unmatched
ALEEGDGSVSGSSPRSDISQPASQDGMR	ALEEGDGS[79.9663]VS[79.9663]GS[79.9663]SPRSDISQPASQDGM[15.9949]R	28	3	10S(79.9663),12S(79.9663),27M(15.9949),8S(79.9663)	Q8N3X1	FNBP4	Formin-binding protein 4	0	0	0	0	0	0	1	0	0	0	0	0	0	0	0	0	0	0	2.18223e+06	0	0	0	0	0	0	0	0	0	0	0	0	0	0	0	0	0	unmatched	unmatched	unmatched	unmatched	unmatched	unmatched
ALEIIPR	ALEIIPR	7	2		Q99832	CCT7	T-complex protein 1 subunit eta	0	0	0	0	0	1	0	0	0	0	0	0	0	0	0	0	0	2377974	0	0	0	0	0	0	0	0	0	0	0	0	0	0	0	0	0	0	unmatched	unmatched	unmatched	unmatched	unmatched	MS/MS
ALELDSNNEK	ALELDSNNEK	10	2		Q02790	FKBP4	Peptidyl-prolyl cis-trans isomerase FKBP4	1	1	1	1	1	1	1	1	1	1	1	1	10052187	12231910	10841513	11860474	11684903	16794098	7986860	9257880	17765728	13077800	12607988	8407601	10052187	12231910	10841513	11860474	11684903	16794098	7986860	9257880	17765728	13077800	12607988	8407601	MS/MS	MS/MS	MS/MS	MS/MS	MS/MS	MS/MS
ALELENDR	ALELENDR	8	2		Q03252	LMNB2	Lamin-B2	0	1	1	1	1	0	1	0	1	0	1	1	0	11531677	10297186	15428638	12835214	0	10638203	0	19118296	0	14395872	10704798	0	11531677	10297186	15428638	12835214	0	10638203	0	19118296	0	14395872	10704798	unmatched	MS/MS	MS/MS	MS/MS	MS/MS	unmatched
ALELEQER	ALELEQER	8	2		P26038	MSN	Moesin	0	0	0	0	0	1	0	0	1	0	1	1	0	0	0	0	0	3767628	0	0	8.15284e+06	0	7267761	3.32089e+06	0	0	0	0	0	3767628	0	0	8.15284e+06	0	7267761	3.32089e+06	unmatched	unmatched	unmatched	unmatched	unmatched	MS/MS
ALELTGLK	ALELTGLK	8	2		P19338	NCL	Nucleolin	1	1	1	1	1	1	1	1	1	1	1	1	20023466	4.45802e+06	9780644	0	15106330	52843340	6.36969e+06	11894069	31095786	20665258	45486900	23078628	20023466	4.45802e+06	9780644	0	15106330	52843340	6.36969e+06	11894069	31095786	20665258	45486900	23078628	MS/MS	MS/MS	MS/MS	MS/MS	MS/MS	MS/MS
ALENDFFNSPPRK	ALENDFFNS[79.9663]PPRK	13	3	9S(79.9663)	Q9NYV6	RRN3	RNA polymerase I-specific transcription initiation factor RRN3	0	0	0	0	1	0	0	0	0	0	0	0	0	0	0	0	8947462	0	0	0	0	0	0	0	0	0	0	0	0	0	0	0	0	0	0	0	unmatched	unmatched	unmatched	unmatched	MS/MS	unmatched
ALENDPDCR	ALENDPDC[57.0215]R	9	2	8C(57.0215)	P13796	LCP1	Plastin-2	0	1	0	1	1	1	1	1	1	0	0	0	0	2.63001e+06	0	1.46827e+06	2647169	4692490	2.15043e+06	4.07301e+06	3.03896e+06	0	0	0	0	2.63001e+06	0	1.46827e+06	2647169	4692490	2.15043e+06	4.07301e+06	3.03896e+06	0	0	0	unmatched	MS/MS	unmatched	MS/MS	MS/MS	MS/MS
ALENGDADEPSFSDPEDFVDDVSEEELLGDVLK	ALENGDADEPS[79.9663]FSDPEDFVDDVSEEELLGDVLK	33	3	11S(79.9663)	P55884	EIF3B	Eukaryotic translation initiation factor 3 subunit B	0	0	0	1	0	0	0	0	0	0	0	2	0	0	0	0	0	0	0	0	0	0	0	4.50629e+06	0	0	0	0	0	0	0	0	0	0	0	0	unmatched	unmatched	unmatched	MS/MS	unmatched	unmatched
ALEQALEK	ALEQALEK	8	2		P15144	ANPEP	Aminopeptidase N	0	0	0	0	0	0	0	0	1	0	0	0	0	0	0	0	0	0	0	0	0	0	0	0	0	0	0	0	0	0	0	0	0	0	0	0	unmatched	unmatched	unmatched	unmatched	unmatched	unmatched
ALEQKPDDAQYYCQR	ALEQKPDDAQYYC[57.0215]QR	15	3	13C(57.0215)	Q9Y2Z0	SUGT1	Protein SGT1 homolog	0	0	0	0	0	1	0	1	0	0	0	0	0	0	0	0	0	3.76546e+06	0	0	0	0	0	0	0	0	0	0	0	0	0	0	0	0	0	0	unmatched	unmatched	unmatched	unmatched	unmatched	MS/MS
ALEQQEAESDSSDTEEKDDDDDDEEDVGKR	ALEQQEAES[79.9663]DS[79.9663]SDTEEKDDDDDDEEDVGKR	30	4	11S(79.9663),9S(79.9663)	Q9BXY0	MAK16	Protein MAK16 homolog	0	0	0	0	1	0	0	0	0	0	0	0	0	0	0	0	2.77886e+06	0	0	0	0	0	0	0	0	0	0	0	0	0	0	0	0	0	0	0	unmatched	unmatched	unmatched	unmatched	MS/MS	unmatched
ALEQQVEEMK	ALEQQVEEM[15.9949]K	10	2	9M(15.9949)	P35579	MYH9	Myosin-9	0	0	0	0	0	1	0	0	0	0	0	1	0	0	0	0	0	16331086	0	0	0	0	0	4.70816e+06	0	0	0	0	0	16331086	0	0	0	0	0	4.70816e+06	unmatched	unmatched	unmatched	unmatched	unmatched	MS/MS
ALESPERPFLAILGGAK	ALES[79.9663]PERPFLAILGGAK	17	3	4S(79.9663)	P00558	PGK1	Phosphoglycerate kinase 1	0	0	0	0	0	0	0	0	0	0	0	1	0	0	0	0	0	0	0	0	0	0	0	4.04141e+06	0	0	0	0	0	0	0	0	0	0	0	0	unmatched	unmatched	unmatched	unmatched	unmatched	unmatched
ALEVAGPDGQASAISPASPR	ALEVAGPDGQASAISPAS[79.9663]PR	20	3	18S(79.9663)	Q0VDD7	BRME1	Break repair meiotic recombinase recruitment factor 1	1	0	0	0	0	1	1	1	0	0	1	1	10732818	0	0	0	0	10203915	11024756	10480550	0	0	8807460	9654273	10732818	0	0	0	0	10203915	11024756	10480550	0	0	8807460	9654273	MS/MS	unmatched	unmatched	unmatched	unmatched	MS/MS
ALEVAGPDGQASAISPASPR	ALEVAGPDGQASAIS[79.9663]PAS[79.9663]PR	20	3	15S(79.9663),18S(79.9663)	Q0VDD7	BRME1	Break repair meiotic recombinase recruitment factor 1	0	0	1	0	0	0	1	0	0	0	0	0	0	0	6228318	0	0	0	2.54444e+06	0	0	0	0	0	0	0	6228318	0	0	0	2.54444e+06	0	0	0	0	0	unmatched	unmatched	MS/MS	unmatched	unmatched	unmatched
ALEVEESNSEDEASFK	ALEVEESNS[79.9663]EDEASFK	16	2	9S(79.9663)	Q03111	MLLT1	Protein ENL	0	1	0	0	0	0	0	0	0	0	0	0	0	0	0	0	0	0	0	0	0	0	0	0	0	0	0	0	0	0	0	0	0	0	0	0	unmatched	MS/MS	unmatched	unmatched	unmatched	unmatched
ALEYSNGIFDCQSPTSPFMGSLR	ALEY[79.9663]S[79.9663]NGIFDC[57.0215]QSPTSPFM[15.9949]GSLR	23	3	11C(57.0215),19M(15.9949),4Y(79.9663),5S(79.9663)	Q86W92	PPFIBP1	Liprin-beta-1	0	0	1	0	0	0	0	0	0	0	0	0	0	0	0	0	0	0	0	0	0	0	0	0	0	0	0	0	0	0	0	0	0	0	0	0	unmatched	unmatched	MS/MS	unmatched	unmatched	unmatched
ALFKPPEDSQDDESDSDAEEEQTTK	ALFKPPEDSQDDES[79.9663]DS[79.9663]DAEEEQTTK	25	3	14S(79.9663),16S(79.9663)	Q13769	THOC5	THO complex subunit 5 homolog	0	0	0	0	1	1	0	1	1	0	0	1	0	0	0	0	6909130	3.48916e+06	0	8225204	5.08411e+06	0	0	5637677	0	0	0	0	6909130	3.48916e+06	0	8225204	5.08411e+06	0	0	5637677	unmatched	unmatched	unmatched	unmatched	MS/MS	MS/MS
ALFKPPEDSQDDESDSDAEEEQTTK	ALFKPPEDS[79.9663]QDDES[79.9663]DSDAEEEQTTK	25	3	14S(79.9663),9S(79.9663)	Q13769	THOC5	THO complex subunit 5 homolog	0	0	0	0	0	0	0	1	0	0	0	0	0	0	0	0	0	0	0	0	0	0	0	0	0	0	0	0	0	0	0	0	0	0	0	0	unmatched	unmatched	unmatched	unmatched	unmatched	unmatched
ALFLETEQLK	ALFLETEQLK	10	2		Q13740	ALCAM	CD166 antigen	0	0	0	0	0	1	0	0	1	0	0	0	0	0	0	0	0	5285022	0	0	0	0	0	0	0	0	0	0	0	0	0	0	0	0	0	0	unmatched	unmatched	unmatched	unmatched	unmatched	MS/MS
ALGNSEEATMLQHR	ALGNS[79.9663]EEATMLQHR	14	2	5S(79.9663)	P46939	UTRN	Utrophin	1	0	0	0	0	0	0	0	0	0	0	0	0	0	0	0	0	0	0	0	0	0	0	0	0	0	0	0	0	0	0	0	0	0	0	0	MS/MS	unmatched	unmatched	unmatched	unmatched	unmatched
ALGQNPTNAEVLK	ALGQNPTNAEVLK	13	2		P60660	MYL6	Myosin light polypeptide 6	1	0	1	0	1	1	1	1	1	1	1	1	38202748	0	19405192	0	30176810	111981264	21229450	28030904	72870472	36825796	79072544	34851296	38202748	0	19405192	0	30176810	111981264	21229450	28030904	72870472	36825796	79072544	34851296	MS/MS	unmatched	MS/MS	unmatched	MS/MS	MS/MS
ALGVISNFQSSPK	ALGVISNFQSS[79.9663]PK	13	2	11S(79.9663)	O94876	TMCC1	Transmembrane and coiled-coil domains protein 1	1	1	1	1	1	1	1	1	1	1	2	1	35189836	38320752	44573304	39609544	36899928	34957248	43110488	51302320	46081896	55938900	52340128	46486356	35189836	38320752	44573304	39609544	36899928	34957248	43110488	51302320	46081896	55938900	52340128	46486356	MS/MS	MS/MS	MS/MS	MS/MS	MS/MS	MS/MS
ALHSNQANAELTDDEHENESK	ALHSNQANAELT[79.9663]DDEHENESK	21	3	12T(79.9663)	Q5TB80	CEP162	Centrosomal protein of 162 kDa	1	0	0	0	0	1	1	0	0	0	0	1	0	0	0	0	0	0	2.93553e+06	0	0	0	0	3742176	0	0	0	0	0	0	2.93553e+06	0	0	0	0	3742176	MS/MS	unmatched	unmatched	unmatched	unmatched	MS/MS
ALIQCAK	ALIQC[57.0215]AK	7	2	5C(57.0215)	P18206	VCL	Vinculin	0	0	0	0	0	1	0	0	0	0	1	0	0	0	0	0	0	2.79354e+06	0	0	0	0	1.4177e+06	0	0	0	0	0	0	2.79354e+06	0	0	0	0	1.4177e+06	0	unmatched	unmatched	unmatched	unmatched	unmatched	MS/MS
ALIQTCLNSPDSPPRSDPTTDQR	ALIQTC[57.0215]LNSPDS[79.9663]PPRSDPTTDQR	23	3	12S(79.9663),6C(57.0215)	P11831	SRF	Serum response factor	0	1	1	1	1	1	0	1	0	0	0	0	0	3.11549e+06	7077032	14260079	15543262	14207300	0	4.0421e+06	0	0	0	0	0	3.11549e+06	7077032	14260079	15543262	14207300	0	4.0421e+06	0	0	0	0	unmatched	MS/MS	MS/MS	MS/MS	MS/MS	MS/MS
ALIRDYEDGILHENETSHEMK	ALIRDY[79.9663]EDGILHENETSHEMK	21	4	6Y(79.9663)	Q9UKK3	PARP4	Protein mono-ADP-ribosyltransferase PARP4	0	0	0	0	0	0	0	1	0	0	0	1	0	0	0	0	0	0	0	12333074	0	0	0	13331871	0	0	0	0	0	0	0	12333074	0	0	0	13331871	unmatched	unmatched	unmatched	unmatched	unmatched	unmatched
ALLDFEDK	ALLDFEDK	8	2		Q14764	MVP	Major vault protein	0	0	0	0	0	1	0	0	1	0	0	0	0	0	0	0	0	1.95828e+06	0	0	2.15685e+06	0	0	0	0	0	0	0	0	1.95828e+06	0	0	2.15685e+06	0	0	0	unmatched	unmatched	unmatched	unmatched	unmatched	MS/MS
ALLEVVQSGGK	ALLEVVQSGGK	11	2		O14818	PSMA7	Proteasome subunit alpha type-7	0	0	0	0	0	1	0	0	0	0	0	0	0	0	0	0	0	2.66558e+06	0	0	0	0	0	0	0	0	0	0	0	0	0	0	0	0	0	0	unmatched	unmatched	unmatched	unmatched	unmatched	MS/MS
ALLFVPR	ALLFVPR	7	2		P07900	HSP90AA1	Heat shock protein HSP 90-alpha	0	0	0	0	0	0	0	0	0	0	0	1	0	0	0	0	0	0	0	0	0	0	0	7328929	0	0	0	0	0	0	0	0	0	0	0	0	unmatched	unmatched	unmatched	unmatched	unmatched	unmatched
ALLLLCGEDD	ALLLLC[57.0215]GEDD	10	2	6C(57.0215)	P08758	ANXA5	Annexin A5	1	1	1	1	1	1	1	1	1	1	1	1	22312336	47451312	51000052	35212040	47162676	51204880	27895730	44160024	56096644	54589272	28405154	28753256	22312336	47451312	51000052	35212040	47162676	51204880	27895730	44160024	56096644	54589272	28405154	28753256	MS/MS	MS/MS	MS/MS	MS/MS	MS/MS	MS/MS
ALLSLRSPK	ALLSLRS[79.9663]PK	9	2	7S(79.9663)	Q9UNF1	MAGED2	Melanoma-associated antigen D2	0	0	0	0	0	1	0	0	0	0	0	0	0	0	0	0	0	16684768	0	0	0	0	0	0	0	0	0	0	0	0	0	0	0	0	0	0	unmatched	unmatched	unmatched	unmatched	unmatched	MS/MS
ALLVTASQCQQPAENK	ALLVTASQC[57.0215]QQPAENK	16	2	9C(57.0215)	Q01518	CAP1	Adenylyl cyclase-associated protein 1	0	0	0	1	0	1	0	0	1	0	0	1	0	0	0	815652	0	1357515	0	0	907735	0	0	1.37853e+06	0	0	0	815652	0	1357515	0	0	907735	0	0	1.37853e+06	unmatched	unmatched	unmatched	MS/MS	unmatched	MS/MS
ALLYLCGGDD	ALLYLC[57.0215]GGDD	10	2	6C(57.0215)	P07355	ANXA2	Annexin A2	0	1	0	0	0	0	0	0	0	1	0	0	0	22773100	0	0	0	0	0	0	0	24851702	0	0	0	22773100	0	0	0	0	0	0	0	24851702	0	0	unmatched	MS/MS	unmatched	unmatched	unmatched	unmatched
ALMDEEDMDDVVDADEYLIPQQGFFSSPSTSR	ALM[15.9949]DEEDM[15.9949]DDVVDADEYLIPQQGFFSS[79.9663]PSTSR	32	3	27S(79.9663),3M(15.9949),8M(15.9949)	P00533	EGFR	Epidermal growth factor receptor	1	0	1	1	1	0	1	0	1	1	0	1	8397045	0	7073099	6524082	3.38408e+06	0	6.31991e+06	0	4.49559e+06	3558531	0	7532715	8397045	0	7073099	6524082	3.38408e+06	0	6.31991e+06	0	4.49559e+06	3558531	0	7532715	MS/MS	unmatched	MS/MS	MS/MS	MS/MS	unmatched
ALMDEEDMDDVVDADEYLIPQQGFFSSPSTSR	ALM[15.9949]DEEDM[15.9949]DDVVDADEYLIPQQGFFS[79.9663]SPSTSR	32	3	26S(79.9663),3M(15.9949),8M(15.9949)	P00533	EGFR	Epidermal growth factor receptor	0	0	0	0	1	0	0	0	0	0	0	0	0	0	0	0	3.38408e+06	0	0	0	0	0	0	0	0	0	0	0	0	0	0	0	0	0	0	0	unmatched	unmatched	unmatched	unmatched	MS/MS	unmatched
ALMDEVVK	ALM[15.9949]DEVVK	8	2	3M(15.9949)	P00558	PGK1	Phosphoglycerate kinase 1	0	0	0	0	0	2	0	0	0	0	0	0	0	0	0	0	0	13249284	0	0	0	0	0	0	0	0	0	0	0	0	0	0	0	0	0	0	unmatched	unmatched	unmatched	unmatched	unmatched	MS/MS
ALNRPPTYPTK	ALNRPPTYPTK	11	3		P55010	EIF5	Eukaryotic translation initiation factor 5	0	0	0	0	0	1	1	0	1	0	1	0	0	0	0	0	0	7840782	1140260	0	3.43444e+06	0	4.11964e+06	0	0	0	0	0	0	7840782	1140260	0	3.43444e+06	0	4.11964e+06	0	unmatched	unmatched	unmatched	unmatched	unmatched	MS/MS
ALNVTVDVQSPACTSYQMTPQGHR	ALNVTVDVQS[79.9663]PAC[57.0215]TSYQM[15.9949]T[79.9663]PQGHR	24	3	10S(79.9663),13C(57.0215),18M(15.9949),19T(79.9663)	Q9NQS7	INCENP	Inner centromere protein	1	0	0	1	1	0	0	0	0	0	1	1	0	0	0	8424042	8531562	0	0	0	0	0	6793688	9225870	0	0	0	8424042	8531562	0	0	0	0	0	6793688	9225870	MS/MS	unmatched	unmatched	MS/MS	MS/MS	unmatched
ALNVTVDVQSPACTSYQMTPQGHR	ALNVTVDVQS[79.9663]PAC[57.0215]TSY[79.9663]QM[15.9949]TPQGHR	24	3	10S(79.9663),13C(57.0215),16Y(79.9663),18M(15.9949)	Q9NQS7	INCENP	Inner centromere protein	0	0	0	0	0	0	1	0	0	0	0	0	0	0	0	0	0	0	12205101	0	0	0	0	0	0	0	0	0	0	0	0	0	0	0	0	0	unmatched	unmatched	unmatched	unmatched	unmatched	unmatched
ALNVTVDVQSPACTSYQMTPQGHR	ALNVTVDVQS[79.9663]PAC[57.0215]TS[79.9663]YQM[15.9949]TPQGHR	24	3	10S(79.9663),13C(57.0215),15S(79.9663),18M(15.9949)	Q9NQS7	INCENP	Inner centromere protein	0	0	0	0	0	1	0	0	1	0	0	0	0	0	0	0	0	7748775	0	0	8896596	0	0	0	0	0	0	0	0	7748775	0	0	8896596	0	0	0	unmatched	unmatched	unmatched	unmatched	unmatched	MS/MS
ALNVTVDVQSPACTSYQMTPQGHR	ALNVTVDVQS[79.9663]PAC[57.0215]T[79.9663]SYQM[15.9949]TPQGHR	24	3	10S(79.9663),13C(57.0215),14T(79.9663),18M(15.9949)	Q9NQS7	INCENP	Inner centromere protein	0	1	1	0	0	0	1	2	0	1	0	0	0	0	0	0	0	0	12205101	7453185	0	0	0	0	0	0	0	0	0	0	12205101	7453185	0	0	0	0	unmatched	MS/MS	MS/MS	unmatched	unmatched	unmatched
ALNVTVDVQSPACTSYQMTPQGHR	ALNVT[79.9663]VDVQS[79.9663]PAC[57.0215]TSYQM[15.9949]TPQGHR	24	3	10S(79.9663),13C(57.0215),18M(15.9949),5T(79.9663)	Q9NQS7	INCENP	Inner centromere protein	0	0	0	1	0	0	0	0	0	1	0	0	0	0	0	8424042	0	0	0	0	0	3.80749e+06	0	0	0	0	0	8424042	0	0	0	0	0	3.80749e+06	0	0	unmatched	unmatched	unmatched	MS/MS	unmatched	unmatched
ALNVTVDVQSPACTSYQMTPQGHR	ALNVT[79.9663]VDVQS[79.9663]PAC[57.0215]T[79.9663]SYQM[15.9949]TPQGHR	24	3	10S(79.9663),13C(57.0215),14T(79.9663),18M(15.9949),5T(79.9663)	Q9NQS7	INCENP	Inner centromere protein	0	0	0	0	0	0	0	0	0	0	1	0	0	0	0	0	0	0	0	0	0	0	0	0	0	0	0	0	0	0	0	0	0	0	0	0	unmatched	unmatched	unmatched	unmatched	unmatched	unmatched
ALPAAHIPAPPHEGSPR	ALPAAHIPAPPHEGS[79.9663]PR	17	3	15S(79.9663)	P17029	ZKSCAN1	Zinc finger protein with KRAB and SCAN domains 1	0	1	1	0	0	0	1	1	0	0	0	0	0	11313648	26353036	0	0	0	26124736	15058454	0	0	0	0	0	11313648	26353036	0	0	0	26124736	15058454	0	0	0	0	unmatched	MS/MS	MS/MS	unmatched	unmatched	unmatched
ALPLEAEPPPGPPSPSVTTEGQAVKPEPT	ALPLEAEPPPGPPS[79.9663]PSVTTEGQAVKPEPT	29	3	14S(79.9663)	Q8N554	ZNF276	Zinc finger protein 276	0	0	0	1	0	0	0	0	0	0	0	0	0	0	0	0	0	0	0	0	0	0	0	0	0	0	0	0	0	0	0	0	0	0	0	0	unmatched	unmatched	unmatched	MS/MS	unmatched	unmatched
ALPLPQSSTC	ALPLPQSST[79.9663]C[57.0215]	10	2	10C(57.0215),9T(79.9663)	P08069	IGF1R	Insulin-like growth factor 1 receptor	0	0	0	1	0	0	0	0	0	0	1	0	0	0	0	5.5507e+06	0	0	0	0	0	0	7492842	0	0	0	0	5.5507e+06	0	0	0	0	0	0	7492842	0	unmatched	unmatched	unmatched	MS/MS	unmatched	unmatched
ALPLPQSSTC	ALPLPQSS[79.9663]TC[57.0215]	10	2	10C(57.0215),8S(79.9663)	P08069	IGF1R	Insulin-like growth factor 1 receptor	0	0	0	0	1	0	0	0	0	1	0	0	0	0	0	0	6353504	0	0	0	0	9131772	0	0	0	0	0	0	6353504	0	0	0	0	9131772	0	0	unmatched	unmatched	unmatched	unmatched	MS/MS	unmatched
ALPLPQSSTC	ALPLPQS[79.9663]STC[57.0215]	10	2	10C(57.0215),7S(79.9663)	P08069	IGF1R	Insulin-like growth factor 1 receptor	1	1	0	0	0	0	1	0	0	0	0	0	6447993	7054203	0	0	0	0	7741009	0	0	0	0	0	6447993	7054203	0	0	0	0	7741009	0	0	0	0	0	MS/MS	MS/MS	unmatched	unmatched	unmatched	unmatched
ALPNNTSSSPQPK	ALPNNTSSS[79.9663]PQPK	13	2,3	9S(79.9663)	P04637	TP53	Cellular tumor antigen p53	2	2	1	3	2	1	3	3	2	5	2	3	149130320	356205536	271366016	345800288	294094304	233388464	500337504	371850240	241090976	228749264	270507520	181838592	149130320	356205536	271366016	345800288	294094304	233388464	500337504	371850240	231308672	220274736	270507520	181838592	MS/MS	MS/MS	MS/MS	MS/MS	MS/MS	MS/MS
ALPNNTSSSPQPK	ALPNNTSS[79.9663]SPQPK	13	2,3	8S(79.9663)	P04637	TP53	Cellular tumor antigen p53	2	3	4	2	2	2	2	1	3	0	3	1	0	356205536	271374304	0	0	0	20148318	14167765	232067536	0	281161344	181844496	0	217762640	165901920	0	0	0	301864576	212263184	141872128	0	165118672	111168784	MS/MS	MS/MS	MS/MS	MS/MS	MS/MS	MS/MS
ALPNNTSSSPQPK	ALPNNTS[79.9663]SSPQPK	13	2,3	7S(79.9663)	P04637	TP53	Cellular tumor antigen p53	0	2	0	2	1	1	2	2	0	1	0	0	0	0	0	345800288	294094304	0	0	371592000	0	0	0	0	0	0	0	345800288	294094304	0	0	371592000	0	0	0	0	unmatched	MS/MS	unmatched	MS/MS	MS/MS	MS/MS
ALPNNTSSSPQPK	ALPNNT[79.9663]SSSPQPK	13	2	6T(79.9663)	P04637	TP53	Cellular tumor antigen p53	0	0	1	0	0	0	0	0	0	0	0	0	0	0	0	0	0	0	0	0	0	0	0	0	0	0	0	0	0	0	0	0	0	0	0	0	unmatched	unmatched	MS/MS	unmatched	unmatched	unmatched
ALPPAQEPDEILYVNMDEGGGYPEPPGAAGGADPPTQPDPK	ALPPAQEPDEILY[79.9663]VNM[15.9949]DEGGGYPEPPGAAGGADPPTQPDPK	41	4	13Y(79.9663),16M(15.9949)	P30530	AXL	Tyrosine-protein kinase receptor UFO	1	0	0	0	1	0	0	0	0	0	0	0	0	0	0	0	1.47346e+06	0	0	0	0	0	0	0	0	0	0	0	0	0	0	0	0	0	0	0	MS/MS	unmatched	unmatched	unmatched	MS/MS	unmatched
ALPQTPRPR	ALPQT[79.9663]PRPR	9	2,3	5T(79.9663)	Q9UQ35	SRRM2	Serine/arginine repetitive matrix protein 2	2	0	0	2	2	2	0	2	2	1	1	1	168621712	0	0	110297760	103730600	203014672	0	168485920	58764888	84091848	124949976	170320032	168621712	0	0	106977848	103730600	203014672	0	160688992	62815684	84091848	124949976	170320032	MS/MS	unmatched	unmatched	MS/MS	MS/MS	MS/MS
ALPSLNTGSSSPR	ALPSLNTGSSS[79.9663]PR	13	2	11S(79.9663)	O14545	TRAFD1	TRAF-type zinc finger domain-containing protein 1	2	2	2	1	1	1	1	1	1	1	1	1	333555168	333496704	378487840	328403072	351091104	341377728	288911584	246509024	343307264	403132064	373482336	384151264	333555168	333496704	378487840	328403072	351091104	341377728	288911584	246509024	343307264	403132064	373482336	384151264	MS/MS	MS/MS	MS/MS	MS/MS	MS/MS	MS/MS
ALPTSKPEGSLHSSPVGPSSSK	ALPTSKPEGSLHSS[79.9663]PVGPSSSK	22	3	14S(79.9663)	Q9UPT8	ZC3H4	Zinc finger CCCH domain-containing protein 4	1	0	1	0	1	1	1	0	0	0	0	0	170265568	0	144728160	0	112283568	107222064	120655416	0	0	0	0	0	170265568	0	144728160	0	112283568	107222064	120655416	0	0	0	0	0	MS/MS	unmatched	MS/MS	unmatched	MS/MS	MS/MS
ALPTSKPEGSLHSSPVGPSSSK	ALPTSKPEGSLHS[79.9663]SPVGPSSSK	22	4	13S(79.9663)	Q9UPT8	ZC3H4	Zinc finger CCCH domain-containing protein 4	0	1	1	1	1	1	1	1	0	0	0	0	0	21270602	21113270	10919452	16561023	18295128	16883440	18105778	0	0	0	0	0	21270602	21113270	10919452	16561023	18295128	16883440	18105778	0	0	0	0	unmatched	MS/MS	MS/MS	MS/MS	MS/MS	MS/MS
ALPTSKPEGSLHSSPVGPSSSK	ALPTSKPEGS[79.9663]LHSSPVGPSSSK	22	4	10S(79.9663)	Q9UPT8	ZC3H4	Zinc finger CCCH domain-containing protein 4	1	0	0	0	0	0	0	0	0	0	0	1	26005358	0	0	0	0	0	0	0	0	0	0	13374972	26005358	0	0	0	0	0	0	0	0	0	0	13374972	MS/MS	unmatched	unmatched	unmatched	unmatched	unmatched
ALQADSPHSSSGMSEVHSPGEHSGQSQGPPTPPTTPK	ALQADSPHSSSGM[15.9949]SEVHSPGEHSGQSQGPPT[79.9663]PPTTPK	37	4	13M(15.9949),31T(79.9663)	P48436	SOX9	Transcription factor SOX-9	1	1	1	0	1	1	3	0	0	0	0	1	0	8807556	10259994	0	9147728	5.02158e+06	15850061	0	0	0	0	0	0	8807556	10259994	0	9147728	5.02158e+06	15850061	0	0	0	0	0	MS/MS	MS/MS	MS/MS	unmatched	MS/MS	MS/MS
ALQADSPHSSSGMSEVHSPGEHSGQSQGPPTPPTTPK	ALQADSPHSSSGM[15.9949]SEVHSPGEHSGQSQGPPT[79.9663]PPT[79.9663]TPK	37	4	13M(15.9949),31T(79.9663),34T(79.9663)	P48436	SOX9	Transcription factor SOX-9	1	1	2	0	2	0	2	0	0	2	0	2	23228442	9390709	14917045	0	10471223	0	0	0	0	8981071	0	19544448	23228442	9390709	14917045	0	10471223	0	0	0	0	8981071	0	19544448	MS/MS	MS/MS	MS/MS	unmatched	MS/MS	unmatched
ALQADSPHSSSGMSEVHSPGEHSGQSQGPPTPPTTPK	ALQADSPHSSSGM[15.9949]SEVHSPGEHSGQS[79.9663]QGPPTPPTTPK	37	4	13M(15.9949),26S(79.9663)	P48436	SOX9	Transcription factor SOX-9	0	0	0	0	1	0	0	0	0	0	0	0	0	0	0	0	10820720	0	0	0	0	0	0	0	0	0	0	0	0	0	0	0	0	0	0	0	unmatched	unmatched	unmatched	unmatched	MS/MS	unmatched
ALQADSPHSSSGMSEVHSPGEHSGQSQGPPTPPTTPK	ALQADSPHSSSGM[15.9949]SEVHSPGEHS[79.9663]GQSQGPPTPPTTPK	37	4	13M(15.9949),23S(79.9663)	P48436	SOX9	Transcription factor SOX-9	0	0	0	1	0	0	0	0	0	0	0	0	0	0	0	0	0	0	0	0	0	0	0	0	0	0	0	0	0	0	0	0	0	0	0	0	unmatched	unmatched	unmatched	MS/MS	unmatched	unmatched
ALQADSPHSSSGMSEVHSPGEHSGQSQGPPTPPTTPK	ALQADSPHSSSGM[15.9949]SEVHSPGEHS[79.9663]GQS[79.9663]QGPPT[79.9663]PPTTPK	37	4	13M(15.9949),23S(79.9663),26S(79.9663),31T(79.9663)	P48436	SOX9	Transcription factor SOX-9	0	0	0	0	0	0	0	0	0	0	0	1	0	0	0	0	0	0	0	0	0	0	0	6869808	0	0	0	0	0	0	0	0	0	0	0	0	unmatched	unmatched	unmatched	unmatched	unmatched	unmatched
ALQADSPHSSSGMSEVHSPGEHSGQSQGPPTPPTTPK	ALQADSPHSSSGM[15.9949]SEVHS[79.9663]PGEHSGQSQGPPT[79.9663]PPTTPK	37	4	13M(15.9949),18S(79.9663),31T(79.9663)	P48436	SOX9	Transcription factor SOX-9	1	0	1	0	0	0	2	0	0	0	0	1	11166989	0	0	0	0	0	31740658	0	0	0	0	0	11166989	0	0	0	0	0	31740658	0	0	0	0	0	MS/MS	unmatched	MS/MS	unmatched	unmatched	unmatched
ALQADSPHSSSGMSEVHSPGEHSGQSQGPPTPPTTPK	ALQADS[79.9663]PHSSSGM[15.9949]SEVHSPGEHSGQSQGPPTPPTTPK	37	4	13M(15.9949),6S(79.9663)	P48436	SOX9	Transcription factor SOX-9	0	0	0	1	0	0	0	0	0	0	0	0	0	0	0	0	0	0	0	0	0	0	0	0	0	0	0	0	0	0	0	0	0	0	0	0	unmatched	unmatched	unmatched	MS/MS	unmatched	unmatched
ALQADSPHSSSGMSEVHSPGEHSGQSQGPPTPPTTPK	ALQADS[79.9663]PHSSSGM[15.9949]SEVHSPGEHSGQSQGPPT[79.9663]PPTTPK	37	4	13M(15.9949),31T(79.9663),6S(79.9663)	P48436	SOX9	Transcription factor SOX-9	1	2	0	0	0	1	0	2	1	0	0	0	12034149	11034411	0	0	0	0	0	13423575	0	0	0	0	12034149	11034411	0	0	0	0	0	13423575	0	0	0	0	MS/MS	MS/MS	unmatched	unmatched	unmatched	MS/MS
ALQADSPHSSSGMSEVHSPGEHSGQSQGPPTPPTTPK	ALQADS[79.9663]PHS[79.9663]SSGM[15.9949]SEVHSPGEHSGQSQGPPT[79.9663]PPTTPK	37	4	13M(15.9949),31T(79.9663),6S(79.9663),9S(79.9663)	P48436	SOX9	Transcription factor SOX-9	0	0	0	0	0	0	2	0	0	0	0	0	0	0	0	0	0	0	8556568	0	0	0	0	0	0	0	0	0	0	0	0	0	0	0	0	0	unmatched	unmatched	unmatched	unmatched	unmatched	unmatched
ALQALQNEPIPERSPQNGESGK	ALQALQNEPIPERS[79.9663]PQNGESGK	22	3	14S(79.9663)	Q9NUL3	STAU2	Double-stranded RNA-binding protein Staufen homolog 2	0	0	0	0	0	0	0	1	0	0	0	0	0	0	0	0	0	0	0	5984726	0	0	0	0	0	0	0	0	0	0	0	0	0	0	0	0	unmatched	unmatched	unmatched	unmatched	unmatched	unmatched
ALQAPHSPSK	ALQAPHSPS[79.9663]K	10	2	9S(79.9663)	Q96AQ6	PBXIP1	Pre-B-cell leukemia transcription factor-interacting protein 1	1	0	1	1	1	0	0	1	1	1	1	1	4.33323e+06	0	9780562	9589619	11203419	0	0	14072966	3.90732e+06	5847938	7.04702e+06	5353481	4.33323e+06	0	9780562	9589619	11203419	0	0	14072966	3.90732e+06	5847938	7.04702e+06	5353481	MS/MS	unmatched	MS/MS	MS/MS	MS/MS	unmatched
ALQAPHSPSK	ALQAPHS[79.9663]PSK	10	2,3	7S(79.9663)	Q96AQ6	PBXIP1	Pre-B-cell leukemia transcription factor-interacting protein 1	0	0	0	0	0	1	2	0	0	0	0	0	0	0	0	0	0	7.704e+06	16763459	0	0	0	0	0	0	0	0	0	0	7.704e+06	16054641	0	0	0	0	0	unmatched	unmatched	unmatched	unmatched	unmatched	MS/MS
ALQASALK	ALQASALK	8	2		P04075	ALDOA	Fructose-bisphosphate aldolase A	1	1	1	1	1	1	1	1	1	1	1	1	3.16956e+06	1.03665e+06	1.4989e+06	559621	2.01851e+06	7.99082e+06	1.82188e+06	1.33295e+06	5.45336e+06	2.22985e+06	4677045	2.0435e+06	3.16956e+06	1.03665e+06	1.4989e+06	559621	2.01851e+06	7.99082e+06	1.82188e+06	1.33295e+06	5.45336e+06	2.22985e+06	4677045	2.0435e+06	MS/MS	MS/MS	MS/MS	MS/MS	MS/MS	MS/MS
ALQHTESPSETNKPHSK	ALQHTES[79.9663]PSETNKPHSK	17	3	7S(79.9663)	Q14669	TRIP12	E3 ubiquitin-protein ligase TRIP12	0	1	0	0	0	0	0	0	0	0	0	1	0	1.94735e+06	0	0	0	0	0	0	0	0	0	662759	0	1.94735e+06	0	0	0	0	0	0	0	0	0	662759	unmatched	MS/MS	unmatched	unmatched	unmatched	unmatched
ALQHTESPSETNKPHSK	ALQHT[79.9663]ESPSETNKPHSK	17	3,4	5T(79.9663)	Q14669	TRIP12	E3 ubiquitin-protein ligase TRIP12	1	0	0	0	1	0	2	1	0	0	0	0	1.18554e+06	0	0	0	622457	0	2.58519e+06	966360	0	0	0	0	1.18554e+06	0	0	0	622457	0	2.00694e+06	966360	0	0	0	0	MS/MS	unmatched	unmatched	unmatched	MS/MS	unmatched
ALQNCCSVPSPLPPEDAGTGGLR	ALQNC[57.0215]C[57.0215]SVPS[79.9663]PLPPEDAGTGGLR	23	3	10S(79.9663),5C(57.0215),6C(57.0215)	Q6NYC8	PPP1R18	Phostensin	0	0	0	1	0	0	0	0	0	0	0	0	0	0	0	7769345	0	0	0	0	0	0	0	0	0	0	0	0	0	0	0	0	0	0	0	0	unmatched	unmatched	unmatched	MS/MS	unmatched	unmatched
ALQSPALGLR	ALQS[79.9663]PALGLR	10	2	4S(79.9663)	P46940	IQGAP1	Ras GTPase-activating-like protein IQGAP1	0	1	0	0	1	1	1	1	1	0	1	1	0	3.55305e+06	0	0	3.11821e+06	2687748	3.26382e+06	2487871	2.60009e+06	0	3.97441e+06	2.8171e+06	0	3.55305e+06	0	0	3.11821e+06	2687748	3.26382e+06	2487871	2.60009e+06	0	3.97441e+06	2.8171e+06	unmatched	MS/MS	unmatched	unmatched	MS/MS	MS/MS
ALSAAVADSLTNSPR	ALSAAVADSLT[79.9663]NSPR	15	2	11T(79.9663)	Q14687	GSE1	Genetic suppressor element 1	1	0	0	0	0	0	0	0	0	1	0	0	0	0	0	0	0	0	0	0	0	2.77576e+06	0	0	0	0	0	0	0	0	0	0	0	0	0	0	MS/MS	unmatched	unmatched	unmatched	unmatched	unmatched
ALSGTSPDDVQPGPSVGPPSK	ALSGTS[79.9663]PDDVQPGPSVGPPSK	21	3	6S(79.9663)	Q9Y314	NOSIP	Nitric oxide synthase-interacting protein	0	0	0	0	0	0	1	1	1	0	1	0	0	0	0	0	0	0	13205891	12337326	20849624	0	17897176	0	0	0	0	0	0	0	13205891	12337326	20849624	0	17897176	0	unmatched	unmatched	unmatched	unmatched	unmatched	unmatched
ALSGTSPDDVQPGPSVGPPSK	ALSGT[79.9663]SPDDVQPGPSVGPPSK	21	3	5T(79.9663)	Q9Y314	NOSIP	Nitric oxide synthase-interacting protein	0	0	0	0	0	0	0	0	0	0	0	1	0	0	0	0	0	0	0	0	0	0	0	16522499	0	0	0	0	0	0	0	0	0	0	0	0	unmatched	unmatched	unmatched	unmatched	unmatched	unmatched
ALSIGFETCR	ALSIGFETC[57.0215]R	10	2	9C(57.0215)	P16070	CD44	CD44 antigen	0	0	0	0	0	0	0	0	0	0	0	1	0	0	0	0	0	0	0	0	0	0	0	3.68887e+06	0	0	0	0	0	0	0	0	0	0	0	0	unmatched	unmatched	unmatched	unmatched	unmatched	unmatched
ALSSAVQASPTSPGGSPSSPSSGQR	ALSSAVQASPT[79.9663]S[79.9663]PGGSPSSPSSGQR	25	3	11T(79.9663),12S(79.9663)	Q03164	KMT2A	Histone-lysine N-methyltransferase 2A	0	0	1	0	0	0	0	0	0	0	0	0	0	0	7.4658e+06	0	0	0	0	0	0	0	0	0	0	0	0	0	0	0	0	0	0	0	0	0	unmatched	unmatched	MS/MS	unmatched	unmatched	unmatched
ALSSAVQASPTSPGGSPSSPSSGQR	ALSSAVQAS[79.9663]PT[79.9663]SPGGSPSSPSSGQR	25	3	11T(79.9663),9S(79.9663)	Q03164	KMT2A	Histone-lysine N-methyltransferase 2A	0	0	0	0	0	0	0	0	0	0	1	0	0	0	0	0	0	0	0	0	0	0	6.64891e+06	0	0	0	0	0	0	0	0	0	0	0	0	0	unmatched	unmatched	unmatched	unmatched	unmatched	unmatched
ALSSDSILSPAPDAR	ALSSDSILS[79.9663]PAPDAR	15	2	9S(79.9663)	Q8IVT2	MISP	Mitotic interactor and substrate of PLK1	0	0	0	1	1	1	0	0	0	0	0	0	0	0	0	36320812	34560676	28575374	0	0	0	0	0	0	0	0	0	36320812	34560676	28575374	0	0	0	0	0	0	unmatched	unmatched	unmatched	MS/MS	MS/MS	MS/MS
ALSSGGSITSPPLSPALPK	ALSSGGSITS[79.9663]PPLS[79.9663]PALPK	19	2	10S(79.9663),14S(79.9663)	Q6Y7W6	GIGYF2	GRB10-interacting GYF protein 2	0	0	0	0	1	1	0	0	0	1	0	0	0	0	0	0	75708848	70947504	0	0	0	59853636	0	0	0	0	0	0	75708848	70947504	0	0	0	59853636	0	0	unmatched	unmatched	unmatched	unmatched	MS/MS	MS/MS
ALSSGGSITSPPLSPALPK	ALSSGGSIT[79.9663]SPPLS[79.9663]PALPK	19	2,3	14S(79.9663),9T(79.9663)	Q6Y7W6	GIGYF2	GRB10-interacting GYF protein 2	0	1	1	1	1	0	0	1	1	1	0	1	0	100689888	26177840	0	30284612	0	0	83327400	25830440	24837986	0	85793576	0	100689888	26177840	0	30284612	0	0	83327400	25830440	24837986	0	85793576	unmatched	MS/MS	MS/MS	MS/MS	MS/MS	unmatched
ALSSLHGDDQDSEDEVLTIPEVK	ALSSLHGDDQDS[79.9663]EDEVLTIPEVK	23	3	12S(79.9663)	P11717	IGF2R	Cation-independent mannose-6-phosphate receptor	1	1	1	2	2	2	2	2	2	2	3	2	188444976	162113280	210208448	219027520	221345440	216575088	201014464	189098496	201227872	116177712	191567200	199940528	188444976	162113280	210208448	219027520	221345440	216575088	201014464	189098496	201227872	116177712	191567200	199940528	MS/MS	MS/MS	MS/MS	MS/MS	MS/MS	MS/MS
ALSSGGSITSPPLSPALPK	ALSS[79.9663]GGSITSPPLS[79.9663]PALPK	19	3	14S(79.9663),4S(79.9663)	Q6Y7W6	GIGYF2	GRB10-interacting GYF protein 2	1	0	0	1	0	1	1	1	0	0	1	1	20713610	0	0	30589660	0	30290952	26147436	26656680	0	0	21166520	23309720	20713610	0	0	30589660	0	30290952	26147436	26656680	0	0	21166520	23309720	MS/MS	unmatched	unmatched	MS/MS	unmatched	MS/MS
ALSYASLDK	ALSYAS[79.9663]LDK	9	2	6S(79.9663)	Q6R327	RICTOR	Rapamycin-insensitive companion of mTOR	0	0	1	0	0	0	0	1	1	1	0	0	0	0	4.61659e+06	0	0	0	0	4.04629e+06	9378315	8792388	0	0	0	0	4.61659e+06	0	0	0	0	4.04629e+06	9378315	8792388	0	0	unmatched	unmatched	MS/MS	unmatched	unmatched	unmatched
ALSYASLDK	ALSY[79.9663]ASLDK	9	2	4Y(79.9663)	Q6R327	RICTOR	Rapamycin-insensitive companion of mTOR	0	0	0	0	1	0	0	0	0	0	0	0	0	0	0	0	5.31401e+06	0	0	0	0	0	0	0	0	0	0	0	0	0	0	0	0	0	0	0	unmatched	unmatched	unmatched	unmatched	MS/MS	unmatched
ALSGTSPDDVQPGPSVGPPSK	ALS[79.9663]GTSPDDVQPGPSVGPPSK	21	2,3	3S(79.9663)	Q9Y314	NOSIP	Nitric oxide synthase-interacting protein	1	1	2	1	1	1	1	1	1	2	1	1	4.2442e+06	4862129	4637493	4887606	5.06073e+06	4.21472e+06	3.95338e+06	4.44058e+06	4.31668e+06	18186028	4.93179e+06	6.63927e+06	4.78999e+06	5.48738e+06	5233858	5516135	5711525	4.75672e+06	4.46177e+06	5011627	4871787	3.89446e+06	5565998	7.49306e+06	MS/MS	MS/MS	MS/MS	MS/MS	MS/MS	MS/MS
ALSHDSIFIPESGQDATR	ALS[79.9663]HDSIFIPESGQDATR	18	3	3S(79.9663)	Q6NV74	CRACDL	CRACD-like protein	1	1	1	0	0	0	1	1	1	0	1	1	4.61999e+06	4.39706e+06	4.58011e+06	0	0	0	5.77411e+06	5853274	4.77317e+06	0	8999362	7.11116e+06	4.61999e+06	4.39706e+06	4.58011e+06	0	0	0	5.77411e+06	5853274	4.77317e+06	0	8999362	7.11116e+06	MS/MS	MS/MS	MS/MS	unmatched	unmatched	unmatched
ALSHDSIFIPESGQDATRPVR	ALS[79.9663]HDSIFIPESGQDATRPVR	21	3	3S(79.9663)	Q6NV74	CRACDL	CRACD-like protein	0	0	0	0	0	1	1	1	0	0	0	2	0	0	0	0	0	0	4.29007e+06	0	0	0	0	5.42368e+06	0	0	0	0	0	0	4.29007e+06	0	0	0	0	5.42368e+06	unmatched	unmatched	unmatched	unmatched	unmatched	MS/MS
ALSIHSDVEDSGESEEEGATDER	ALS[79.9663]IHSDVEDS[79.9663]GES[79.9663]EEEGATDER	23	3	11S(79.9663),14S(79.9663),3S(79.9663)	P15822	HIVEP1	Zinc finger protein 40	0	0	0	0	1	0	1	0	1	0	0	0	0	0	0	0	2.96434e+06	0	4324211	0	3369414	0	0	0	0	0	0	0	2.96434e+06	0	4324211	0	3369414	0	0	0	unmatched	unmatched	unmatched	unmatched	MS/MS	unmatched
ALSPAELR	ALS[79.9663]PAELR	8	2	3S(79.9663)	Q14160	SCRIB	Protein scribble homolog	1	1	1	1	1	1	0	1	1	1	1	1	25832208	30867312	25337960	26390944	28899522	27094696	0	21092092	31572026	31378460	29140690	25391174	25832208	30867312	25337960	26390944	28899522	27094696	0	21092092	31572026	31378460	29140690	25391174	MS/MS	MS/MS	MS/MS	MS/MS	MS/MS	MS/MS
ALSSDSILSPAPDAR	ALS[79.9663]SDSILSPAPDAR	15	2,3	3S(79.9663)	Q8IVT2	MISP	Mitotic interactor and substrate of PLK1	4	5	4	3	3	5	4	3	4	3	3	3	673079680	663199100	706830720	574332540	577340610	552635330	739689920	701914180	877324800	757184640	681326530	652590080	612948740	639819840	638549060	535085312	566718530	554335300	704149700	651777980	759109570	729564610	648319230	606503490	MS/MS	MS/MS	MS/MS	MS/MS	MS/MS	MS/MS
ALSSDSILSPAPDAR	ALS[79.9663]SDSILS[79.9663]PAPDAR	15	2	3S(79.9663),9S(79.9663)	Q8IVT2	MISP	Mitotic interactor and substrate of PLK1	1	0	1	0	0	0	0	0	0	2	0	0	33848508	0	27657798	0	0	0	0	0	0	0	0	0	33848508	0	27657798	0	0	0	0	0	0	0	0	0	MS/MS	unmatched	MS/MS	unmatched	unmatched	unmatched
ALSSDSILSPAPDAR	ALS[79.9663]SDS[79.9663]ILSPAPDAR	15	2	3S(79.9663),6S(79.9663)	Q8IVT2	MISP	Mitotic interactor and substrate of PLK1	1	1	1	1	1	1	1	1	1	0	1	1	0	14120979	18933782	15410182	22947386	17446346	20314732	22300284	28290746	0	26521884	24028184	0	14120979	18933782	15410182	22947386	17446346	20314732	22300284	28290746	0	26521884	24028184	MS/MS	MS/MS	MS/MS	MS/MS	MS/MS	MS/MS
ALSSGGSITSPPLSPALPK	ALS[79.9663]SGGSITSPPLS[79.9663]PALPK	19	3	14S(79.9663),3S(79.9663)	Q6Y7W6	GIGYF2	GRB10-interacting GYF protein 2	0	1	0	0	0	0	0	0	0	0	0	0	0	22277416	0	0	0	0	0	0	0	0	0	0	0	0	0	0	0	0	0	0	0	0	0	0	unmatched	MS/MS	unmatched	unmatched	unmatched	unmatched
ALSSLHGDDQDSEDEVLTIPEVK	ALS[79.9663]SLHGDDQDSEDEVLTIPEVK	23	3	3S(79.9663)	P11717	IGF2R	Cation-independent mannose-6-phosphate receptor	1	0	0	0	0	0	0	0	0	0	0	0	3.22223e+06	0	0	0	0	0	0	0	0	0	0	0	0	0	0	0	0	0	0	0	0	0	0	0	MS/MS	unmatched	unmatched	unmatched	unmatched	unmatched
ALSSLHGDDQDSEDEVLTIPEVK	ALS[79.9663]SLHGDDQDS[79.9663]EDEVLTIPEVK	23	3	12S(79.9663),3S(79.9663)	P11717	IGF2R	Cation-independent mannose-6-phosphate receptor	0	0	0	1	0	0	0	0	0	0	0	0	0	0	0	4.57855e+06	0	0	0	0	0	0	0	0	0	0	0	0	0	0	0	0	0	0	0	0	unmatched	unmatched	unmatched	MS/MS	unmatched	unmatched
ALSSLHGDDQDSEDEVLTIPEVK	ALS[79.9663]S[79.9663]LHGDDQDSEDEVLTIPEVK	23	3	3S(79.9663),4S(79.9663)	P11717	IGF2R	Cation-independent mannose-6-phosphate receptor	0	0	1	0	0	0	0	0	0	0	0	0	0	0	5307155	0	0	0	0	0	0	0	0	0	0	0	0	0	0	0	0	0	0	0	0	0	unmatched	unmatched	MS/MS	unmatched	unmatched	unmatched
ALTDDSDENEEEDAFTDQK	ALTDDS[79.9663]DENEEEDAFTDQK	19	2,3	6S(79.9663)	Q8NI35	PATJ	InaD-like protein	2	2	2	3	2	2	3	2	2	0	2	2	45659176	43788460	50003392	58174472	64718392	48488752	55132472	59091080	71510240	0	58319480	50457756	27280246	25344368	29623486	34886952	38547964	28933050	33526596	34605508	43111336	0	35306240	30409282	MS/MS	MS/MS	MS/MS	MS/MS	MS/MS	MS/MS
ALTDSFR	ALTDSFR	7	2		P30626	SRI	Sorcin	1	0	0	0	0	1	0	0	1	0	1	1	7151713	0	0	0	0	12392896	0	0	11488264	0	11769250	5.12216e+06	7151713	0	0	0	0	12392896	0	0	11488264	0	11769250	5.12216e+06	MS/MS	unmatched	unmatched	unmatched	unmatched	MS/MS
ALTQTGGPHVK	ALTQTGGPHVK	11	2		P21333	FLNA	Filamin-A	1	0	0	0	1	1	0	0	1	1	1	0	1.33365e+06	0	0	0	738141	2.78293e+06	0	0	545891	780641	1.54205e+06	0	1.33365e+06	0	0	0	738141	2.78293e+06	0	0	545891	780641	1.54205e+06	0	MS/MS	unmatched	unmatched	unmatched	MS/MS	MS/MS
ALTSADGASEEQSQNDEDNQGSEK	ALTSADGASEEQSQNDEDNQGSEK	24	3		Q92552	MRPS27	28S ribosomal protein S27, mitochondrial	1	0	0	1	1	0	0	0	0	0	0	0	5.47606e+06	0	0	4567886	3.37037e+06	0	0	0	0	0	0	0	5.47606e+06	0	0	4567886	3.37037e+06	0	0	0	0	0	0	0	MS/MS	unmatched	unmatched	MS/MS	MS/MS	unmatched
ALTTMGFR	ALTTM[15.9949]GFR	8	2	5M(15.9949)	P30626	SRI	Sorcin	1	0	0	0	0	1	0	0	1	0	1	1	2.35407e+06	0	0	0	0	8991386	0	0	4919978	0	4.02995e+06	2.08202e+06	2.35407e+06	0	0	0	0	8991386	0	0	4919978	0	4.02995e+06	2.08202e+06	MS/MS	unmatched	unmatched	unmatched	unmatched	MS/MS
ALTTPTHYK	ALTT[79.9663]PTHYK	9	2	4T(79.9663)	P52948	NUP98	Nuclear pore complex protein Nup98-Nup96	0	1	1	1	1	1	1	1	1	1	1	1	0	4588851	4771040	6178325	5019436	4632567	4780743	4826134	5102131	6.87337e+06	5916558	4.93225e+06	0	4588851	4771040	6178325	5019436	4632567	4780743	4826134	5102131	6.87337e+06	5916558	4.93225e+06	unmatched	MS/MS	MS/MS	MS/MS	MS/MS	MS/MS
ALTTPTHYKLTPR	ALTT[79.9663]PTHYKLT[79.9663]PR	13	3	11T(79.9663),4T(79.9663)	P52948	NUP98	Nuclear pore complex protein Nup98-Nup96	1	1	1	1	1	1	1	0	0	0	0	0	21178544	17170544	19931080	12688245	17803318	16232312	11654241	0	0	0	0	0	21178544	17170544	19931080	12688245	17803318	16232312	11654241	0	0	0	0	0	MS/MS	MS/MS	MS/MS	MS/MS	MS/MS	MS/MS
ALTVPELTQQVFDAK	ALTVPELTQQVFDAK	15	2,3		P07437	TUBB	Tubulin beta chain	0	0	0	0	0	0	0	2	0	0	0	2	0	0	0	0	0	0	0	2567580	0	0	0	7398679	0	0	0	0	0	0	0	1.47545e+06	0	0	0	4261938	unmatched	unmatched	unmatched	unmatched	unmatched	unmatched
ALTDDSDENEEEDAFTDQK	ALT[79.9663]DDS[79.9663]DENEEEDAFTDQK	19	3	3T(79.9663),6S(79.9663)	Q8NI35	PATJ	InaD-like protein	0	1	0	0	0	0	1	0	1	0	0	0	0	3733700	0	0	0	0	4520250	0	0	0	0	0	0	3733700	0	0	0	0	4520250	0	0	0	0	0	unmatched	MS/MS	unmatched	unmatched	unmatched	unmatched
ALTQPSPVSTPSSVQFFLQEDDSADR	ALT[79.9663]QPS[79.9663]PVSTPSSVQFFLQEDDSADR	26	3	3T(79.9663),6S(79.9663)	P04920	SLC4A2	Anion exchange protein 2	0	0	1	0	0	0	0	0	0	0	0	0	0	0	0	0	0	0	0	0	0	0	0	0	0	0	0	0	0	0	0	0	0	0	0	0	unmatched	unmatched	MS/MS	unmatched	unmatched	unmatched
ALTTPTHYKLTPR	ALT[79.9663]TPTHYKLT[79.9663]PR	13	3	11T(79.9663),3T(79.9663)	P52948	NUP98	Nuclear pore complex protein Nup98-Nup96	0	0	0	0	0	0	0	1	0	0	0	1	0	0	0	0	0	0	0	11248513	0	0	0	9446850	0	0	0	0	0	0	0	11248513	0	0	0	9446850	unmatched	unmatched	unmatched	unmatched	unmatched	unmatched
ALTTPTHYKLTPR	ALT[79.9663]TPTHY[79.9663]KLTPR	13	3	3T(79.9663),8Y(79.9663)	P52948	NUP98	Nuclear pore complex protein Nup98-Nup96	0	0	0	0	0	0	0	0	0	0	1	0	0	0	0	0	0	0	0	0	0	0	6.89027e+06	0	0	0	0	0	0	0	0	0	0	0	0	0	unmatched	unmatched	unmatched	unmatched	unmatched	unmatched
ALTTPTHYKLTPR	ALT[79.9663]TPT[79.9663]HYKLTPR	13	3	3T(79.9663),6T(79.9663)	P52948	NUP98	Nuclear pore complex protein Nup98-Nup96	0	0	0	0	0	0	0	0	0	1	0	0	0	0	0	0	0	0	0	0	0	7788525	0	0	0	0	0	0	0	0	0	0	0	0	0	0	unmatched	unmatched	unmatched	unmatched	unmatched	unmatched
ALTTPTHYKLTPR	ALT[79.9663]T[79.9663]PTHYKLTPR	13	3	3T(79.9663),4T(79.9663)	P52948	NUP98	Nuclear pore complex protein Nup98-Nup96	0	0	0	0	0	0	0	0	1	0	0	0	0	0	0	0	0	0	0	0	8.16779e+06	0	0	0	0	0	0	0	0	0	0	0	0	0	0	0	unmatched	unmatched	unmatched	unmatched	unmatched	unmatched
ALVADEPEDLDTEDEGLISFEEER	ALVADEPEDLDT[79.9663]EDEGLISFEEER	24	3	12T(79.9663)	Q9BZC7	ABCA2	ATP-binding cassette sub-family A member 2	0	1	0	0	0	0	0	0	0	0	0	0	0	579132	0	0	0	0	0	0	0	0	0	0	0	0	0	0	0	0	0	0	0	0	0	0	unmatched	MS/MS	unmatched	unmatched	unmatched	unmatched
ALVADEPEDLDTEDEGLISFEEER	ALVADEPEDLDT[79.9663]EDEGLIS[79.9663]FEEER	24	3	12T(79.9663),19S(79.9663)	Q9BZC7	ABCA2	ATP-binding cassette sub-family A member 2	0	0	0	0	0	0	0	1	1	0	0	0	0	0	0	0	0	0	0	0	1.19815e+06	0	0	0	0	0	0	0	0	0	0	0	0	0	0	0	unmatched	unmatched	unmatched	unmatched	unmatched	unmatched
ALVADSHPESER	ALVADSHPESER	12	3		Q01082	SPTBN1	Spectrin beta chain, non-erythrocytic 1	0	0	0	0	1	2	0	1	1	1	1	0	0	0	0	0	0	0	0	0	0	0	0	0	0	0	0	0	0	0	0	0	0	0	0	0	unmatched	unmatched	unmatched	unmatched	MS/MS	MS/MS
ALVATPGKK	ALVATPGKK	9	2		P19338	NCL	Nucleolin	0	0	0	0	1	1	0	0	0	0	0	0	0	0	0	0	941384	6218238	0	0	0	0	0	0	0	0	0	0	941384	6218238	0	0	0	0	0	0	unmatched	unmatched	unmatched	unmatched	MS/MS	MS/MS
ALVATPGK	ALVAT[79.9663]PGK	8	2	5T(79.9663)	P19338	NCL	Nucleolin	1	1	1	1	1	1	1	1	1	1	1	1	16128937	28396894	24227154	25743038	19444098	17508212	55329580	50143052	35320976	56648696	52238112	42778844	16128937	28396894	24227154	25743038	19444098	17508212	55329580	50143052	35320976	56648696	52238112	42778844	MS/MS	MS/MS	MS/MS	MS/MS	MS/MS	MS/MS
ALVATPGKK	ALVAT[79.9663]PGKK	9	2	5T(79.9663)	P19338	NCL	Nucleolin	1	1	1	1	1	1	1	1	1	1	1	1	58274904	95426368	79106168	143193456	98362064	84022392	97169544	90939576	40053688	43132100	48945708	36510092	58274904	95426368	79106168	143193456	98362064	84022392	97169544	90939576	40053688	43132100	48945708	36510092	MS/MS	MS/MS	MS/MS	MS/MS	MS/MS	MS/MS
ALVAYYQKYVDEASK	ALVAY[79.9663]Y[79.9663]QKYVDEAS[79.9663]K	15	3	14S(79.9663),5Y(79.9663),6Y(79.9663)	P62249	RPS16	40S ribosomal protein S16	1	0	0	0	0	0	0	0	0	0	0	0	9018076	0	0	0	0	0	0	0	0	0	0	0	0	0	0	0	0	0	0	0	0	0	0	0	MS/MS	unmatched	unmatched	unmatched	unmatched	unmatched
ALVEFESNPEETREPGSPPSVQR	ALVEFESNPEETREPGS[79.9663]PPSVQR	23	3,4	17S(79.9663)	Q9H6F5	CCDC86	Coiled-coil domain-containing protein 86	2	2	2	2	2	3	3	3	3	2	3	2	1575236990	1307184900	1596294660	1196484740	1259723520	1125264770	1702313980	1620052350	1196043900	1071291330	1100375680	1412641540	1663808130	1267608060	1548439680	1196484740	1259723520	1153397760	1667444350	1738925700	1173467010	1071291330	1061285440	1211201790	MS/MS	MS/MS	MS/MS	MS/MS	MS/MS	MS/MS
ALVEFESNPEETREPGSPPSVQR	ALVEFESNPEETREPGS[79.9663]PPS[79.9663]VQR	23	3	17S(79.9663),20S(79.9663)	Q9H6F5	CCDC86	Coiled-coil domain-containing protein 86	0	0	1	0	0	0	1	1	1	0	0	1	0	0	12647540	0	0	0	12873101	8871659	5606818	0	0	8581840	0	0	12647540	0	0	0	12873101	8871659	5606818	0	0	8581840	unmatched	unmatched	MS/MS	unmatched	unmatched	unmatched
ALVEFESNPEETREPGSPPSVQR	ALVEFESNPEET[79.9663]REPGSPPS[79.9663]VQR	23	3	12T(79.9663),20S(79.9663)	Q9H6F5	CCDC86	Coiled-coil domain-containing protein 86	1	1	0	0	0	0	0	0	0	0	1	0	9795589	3.56561e+06	0	0	0	0	0	0	0	0	2.30345e+06	0	9795589	3.56561e+06	0	0	0	0	0	0	0	0	2.30345e+06	0	MS/MS	MS/MS	unmatched	unmatched	unmatched	unmatched
ALVLDCHYPEDEVGQEDEAESDIFSIR	ALVLDC[57.0215]HYPEDEVGQEDEAESDIFSIR	27	3	6C(57.0215)	Q07021	C1QBP	Complement component 1 Q subcomponent-binding protein, mitochondrial	0	0	0	0	0	0	0	1	0	0	0	0	0	0	0	0	0	0	0	1.93733e+06	0	0	0	0	0	0	0	0	0	0	0	0	0	0	0	0	unmatched	unmatched	unmatched	unmatched	unmatched	unmatched
ALVLDCHYPEDEVGQEDEAESDIFSIR	ALVLDC[57.0215]HYPEDEVGQEDEAES[79.9663]DIFSIR	27	3	21S(79.9663),6C(57.0215)	Q07021	C1QBP	Complement component 1 Q subcomponent-binding protein, mitochondrial	1	0	0	0	0	1	1	0	1	0	0	1	8257753	0	0	0	0	0	11356868	0	6.70904e+06	0	0	12795577	8257753	0	0	0	0	0	11356868	0	6.70904e+06	0	0	12795577	MS/MS	unmatched	unmatched	unmatched	unmatched	MS/MS
ALVPDSVK	ALVPDSVK	8	2		Q9NPA8	ENY2	Transcription and mRNA export factor ENY2	0	0	0	0	0	1	0	0	0	0	0	0	0	0	0	0	0	1.57316e+06	0	0	0	0	0	0	0	0	0	0	0	0	0	0	0	0	0	0	unmatched	unmatched	unmatched	unmatched	unmatched	MS/MS
ALVVPEPEPDSDSNQER	ALVVPEPEPDSDS[79.9663]NQER	17	2,3	13S(79.9663)	Q5VTR2	RNF20	E3 ubiquitin-protein ligase BRE1A	2	2	2	2	2	2	2	2	2	2	3	2	113123248	117436144	123495408	112949728	112241312	98193608	117046672	128644776	140605536	53246840	130723584	126030456	81981248	86040656	90837192	80588304	82054944	64635008	81348152	92429456	93355000	53246840	92392288	88521944	MS/MS	MS/MS	MS/MS	MS/MS	MS/MS	MS/MS
ALVVPEPEPDSDSNQER	ALVVPEPEPDS[79.9663]DSNQER	17	2	11S(79.9663)	Q5VTR2	RNF20	E3 ubiquitin-protein ligase BRE1A	0	0	0	2	1	0	1	1	2	0	1	0	0	0	0	0	4525931	0	4.85431e+06	3.4223e+06	4212300	0	4.30621e+06	0	0	0	0	0	4525931	0	4.85431e+06	3.4223e+06	4212300	0	4.30621e+06	0	unmatched	unmatched	unmatched	MS/MS	MS/MS	unmatched
ALYDYAGQEADELSFR	ALYDYAGQEADELS[79.9663]FR	16	2,3	14S(79.9663)	Q9UKS6	PACSIN3	Protein kinase C and casein kinase substrate in neurons protein 3	2	2	2	1	1	2	1	1	2	1	1	2	15453010	12326522	13591598	2.14028e+06	3.17031e+06	10239311	3.59708e+06	3.21226e+06	14813236	4.36468e+06	4.06116e+06	15900090	6.77047e+06	5.76897e+06	5307748	3.78941e+06	5.6131e+06	4.27451e+06	6.36871e+06	5687365	6.13399e+06	7727754	7.19037e+06	7032588	MS/MS	MS/MS	MS/MS	MS/MS	MS/MS	MS/MS
ALYEAGER	ALYEAGER	8	2		P04083	ANXA1	Annexin A1	1	1	1	1	1	1	1	1	1	1	1	1	10920206	4.70127e+06	6669675	2.52953e+06	6724195	24213068	4.34715e+06	5038317	20483182	9456849	18131474	8402875	10920206	4.70127e+06	6669675	2.52953e+06	6724195	24213068	4.34715e+06	5038317	20483182	9456849	18131474	8402875	MS/MS	MS/MS	MS/MS	MS/MS	MS/MS	MS/MS
ALYESELADAR	ALYESELADAR	11	2		Q03252	LMNB2	Lamin-B2	0	0	0	0	0	1	0	0	1	0	1	1	0	0	0	0	0	4.1721e+06	0	0	3765745	0	2.91369e+06	0	0	0	0	0	0	4.1721e+06	0	0	3765745	0	2.91369e+06	0	unmatched	unmatched	unmatched	unmatched	unmatched	MS/MS
ALYETELADAR	ALYETELADAR	11	2		P20700	LMNB1	Lamin-B1	0	0	1	0	0	0	0	0	1	1	0	0	0	0	2251921	0	0	0	0	0	6743410	3297729	0	0	0	0	2251921	0	0	0	0	0	6743410	3297729	0	0	unmatched	unmatched	MS/MS	unmatched	unmatched	unmatched
ALYGNLDLQVYAAESPPS	ALYGNLDLQVYAAES[79.9663]PPS	18	2	15S(79.9663)	Q49AR2	C5orf22	UPF0489 protein C5orf22	1	0	0	0	0	0	0	0	0	0	0	0	1.26844e+06	0	0	0	0	0	0	0	0	0	0	0	0	0	0	0	0	0	0	0	0	0	0	0	MS/MS	unmatched	unmatched	unmatched	unmatched	unmatched
ALYTFEPR	ALYTFEPR	8	2		Q92882	OSTF1	Osteoclast-stimulating factor 1	0	0	0	0	0	1	0	0	0	0	1	1	0	0	0	0	0	7.14969e+06	0	0	0	0	0	0	0	0	0	0	0	0	0	0	0	0	0	0	unmatched	unmatched	unmatched	unmatched	unmatched	MS/MS
AMSLNTLNVDAPR	AMS[79.9663]LNTLNVDAPR	13	2	3S(79.9663)	Q6P597	KLC3	Kinesin light chain 3	0	0	0	1	1	0	0	1	0	1	1	0	0	0	0	5.68253e+06	5.37776e+06	0	0	6814727	0	12386795	10707324	0	0	0	0	5.68253e+06	5.37776e+06	0	0	6814727	0	12386795	10707324	0	unmatched	unmatched	unmatched	MS/MS	MS/MS	unmatched
AMSTTSISSPQPGK	AMS[79.9663]TTSISSPQPGK	14	2	3S(79.9663)	Q9UJU6	DBNL	Drebrin-like protein	0	0	0	1	1	0	0	0	0	0	0	0	0	0	0	3.99828e+06	3.46606e+06	0	0	0	0	0	0	0	0	0	0	3.99828e+06	3.46606e+06	0	0	0	0	0	0	0	unmatched	unmatched	unmatched	MS/MS	MS/MS	unmatched
AMTLSPQEEVAAGQMASSSR	AMT[79.9663]LSPQEEVAAGQM[15.9949]ASSSR	20	3	15M(15.9949),3T(79.9663)	Q9Y6A5	TACC3	Transforming acidic coiled-coil-containing protein 3	0	0	0	1	1	0	0	1	1	0	0	0	0	0	0	0	0	0	0	0	0	0	0	0	0	0	0	0	0	0	0	0	0	0	0	0	unmatched	unmatched	unmatched	MS/MS	MS/MS	unmatched
AMADELSEK	AM[15.9949]ADELS[79.9663]EK	9	2	2M(15.9949),7S(79.9663)	Q03135	CAV1	Caveolin-1	0	0	0	0	0	0	0	1	0	0	0	0	0	0	0	0	0	0	0	19696622	0	0	0	0	0	0	0	0	0	0	0	0	0	0	0	0	unmatched	unmatched	unmatched	unmatched	unmatched	unmatched
AMADPEVQQIMSDPAMR	AM[15.9949]ADPEVQQIM[15.9949]SDPAM[15.9949]R	17	3	11M(15.9949),16M(15.9949),2M(15.9949)	P31948	STIP1	Stress-induced-phosphoprotein 1	0	0	0	0	0	0	0	0	1	0	0	0	0	0	0	0	0	0	0	0	29420534	0	0	0	0	0	0	0	0	0	0	0	0	0	0	0	unmatched	unmatched	unmatched	unmatched	unmatched	unmatched
AMDNHSDSEEELAAFCPQLDDSTVAR	AM[15.9949]DNHS[79.9663]DS[79.9663]EEELAAFC[57.0215]PQLDDSTVAR	26	3	16C(57.0215),2M(15.9949),6S(79.9663),8S(79.9663)	Q86VR2	RETREG3	Reticulophagy regulator 3	1	1	2	0	1	1	1	1	2	0	1	1	13578927	18551274	30840444	0	13899975	15578246	33427820	29556194	25327182	0	11691476	25698124	13578927	18551274	30840444	0	13899975	15578246	33427820	29556194	25327182	0	11691476	25698124	MS/MS	MS/MS	MS/MS	unmatched	MS/MS	MS/MS
AMEALATAEQACK	AM[15.9949]EALATAEQAC[57.0215]K	13	2	12C(57.0215),2M(15.9949)	Q9P2E9	RRBP1	Ribosome-binding protein 1	0	0	0	0	0	0	0	0	1	0	0	0	0	0	0	0	0	0	0	0	2.78829e+06	0	0	0	0	0	0	0	0	0	0	0	0	0	0	0	unmatched	unmatched	unmatched	unmatched	unmatched	unmatched
AMEVDERPTEQYSDIGGLDK	AM[15.9949]EVDERPTEQYSDIGGLDK	20	3	2M(15.9949)	P17980	PSMC3	26S proteasome regulatory subunit 6A	1	1	1	1	1	1	1	1	1	0	1	1	6038757	13392270	15892475	13593903	16793368	21330274	8821274	16215135	14837724	0	9634048	8876025	6038757	13392270	15892475	13593903	16793368	21330274	8821274	16215135	14837724	0	9634048	8876025	MS/MS	MS/MS	MS/MS	MS/MS	MS/MS	MS/MS
AMEWITAK	AM[15.9949]EWITAK	8	2	2M(15.9949)	Q01813	PFKP	ATP-dependent 6-phosphofructokinase, platelet type	0	0	0	0	0	0	0	0	0	0	0	1	0	0	0	0	0	0	0	0	0	0	0	0	0	0	0	0	0	0	0	0	0	0	0	0	unmatched	unmatched	unmatched	unmatched	unmatched	unmatched
AMGIMNSFVNDIFER	AM[15.9949]GIM[15.9949]NSFVNDIFER	15	2	2M(15.9949),5M(15.9949)	P06899	H2BC11	Histone H2B type 1-J	0	0	0	0	0	0	0	2	0	0	0	1	0	0	0	0	0	0	0	3.48827e+06	0	0	0	3.9256e+06	0	0	0	0	0	0	0	3.48827e+06	0	0	0	3.9256e+06	unmatched	unmatched	unmatched	unmatched	unmatched	unmatched
AMGISIPSPVMENNFVDLTEDTEEPK	AM[15.9949]GISIPS[79.9663]PVM[15.9949]ENNFVDLTEDTEEPK	26	3	11M(15.9949),2M(15.9949),8S(79.9663)	Q9NPI1	BRD7	Bromodomain-containing protein 7	2	1	1	1	1	2	1	2	1	1	1	1	8037487	5865041	6.7769e+06	9906058	9415510	10371942	9275988	9370491	7131669	6.59744e+06	8899443	9708672	8037487	5865041	6.7769e+06	9906058	9415510	10371942	9275988	9370491	7131669	6.59744e+06	8899443	9708672	MS/MS	MS/MS	MS/MS	MS/MS	MS/MS	MS/MS
AMHTPKPAVGEEK	AM[15.9949]HT[79.9663]PKPAVGEEK	13	3	2M(15.9949),4T(79.9663)	P46013	MKI67	Proliferation marker protein Ki-67	1	1	1	0	1	1	0	0	0	0	0	0	2414559	3.09538e+06	2.87196e+06	0	2942888	2.8719e+06	0	0	0	0	0	0	2414559	3.09538e+06	2.87196e+06	0	2942888	2.8719e+06	0	0	0	0	0	0	MS/MS	MS/MS	MS/MS	unmatched	MS/MS	MS/MS
AMKPPGGESSNLFGSPEEATPSSR	AM[15.9949]KPPGGESSNLFGS[79.9663]PEEATPSSR	24	3	15S(79.9663),2M(15.9949)	Q9H910	JPT2	Jupiter microtubule associated homolog 2	1	2	2	0	1	1	1	1	1	1	1	2	33239494	16280155	44066524	0	0	0	43965468	42751764	21852018	33196698	38755588	42363472	33239494	16280155	44066524	0	0	0	43965468	42751764	21852018	33196698	38755588	42363472	MS/MS	MS/MS	MS/MS	unmatched	MS/MS	MS/MS
AMKPPGGESSNLFGSPEEATPSSRPNR	AM[15.9949]KPPGGESSNLFGS[79.9663]PEEATPSSRPNR	27	3,4	15S(79.9663),2M(15.9949)	Q9H910	JPT2	Jupiter microtubule associated homolog 2	1	2	2	1	0	0	2	1	0	0	0	1	75142232	59847808	99826912	4.52044e+06	0	0	88057808	18742072	0	0	0	38199820	72122144	35678896	59494464	7.09854e+06	0	0	52351044	17988798	0	0	0	36664508	MS/MS	MS/MS	MS/MS	MS/MS	unmatched	unmatched
AMKPPGGESSNLFGSPEEATPSSRPNR	AM[15.9949]KPPGGESS[79.9663]NLFGSPEEATPSSRPNR	27	3	10S(79.9663),2M(15.9949)	Q9H910	JPT2	Jupiter microtubule associated homolog 2	0	1	0	0	0	0	0	0	0	0	0	0	0	22081282	0	0	0	0	0	0	0	0	0	0	0	0	0	0	0	0	0	0	0	0	0	0	unmatched	MS/MS	unmatched	unmatched	unmatched	unmatched
AMKPPGGESSNLFGSPEEATPSSRPNR	AM[15.9949]KPPGGES[79.9663]SNLFGSPEEATPSSRPNR	27	3	2M(15.9949),9S(79.9663)	Q9H910	JPT2	Jupiter microtubule associated homolog 2	1	0	0	0	0	0	1	0	0	0	0	1	48799136	0	0	0	0	0	34889996	0	0	0	0	26251828	48799136	0	0	0	0	0	34889996	0	0	0	0	26251828	MS/MS	unmatched	unmatched	unmatched	unmatched	unmatched
AMLDQLMGTSR	AM[15.9949]LDQLM[15.9949]GTS[79.9663]R	11	2	10S(79.9663),2M(15.9949),7M(15.9949)	Q9Y383	LUC7L2	Putative RNA-binding protein Luc7-like 2	2	2	2	1	2	2	2	2	2	2	2	2	135850464	117478608	119896944	38016508	64586888	61938288	0	70508440	139601008	157219776	126107432	137193680	135850464	117478608	119896944	38016508	64586888	61938288	0	70508440	139601008	157219776	126107432	137193680	MS/MS	MS/MS	MS/MS	MS/MS	MS/MS	MS/MS
AMLDQLMGTSRDGDTTR	AM[15.9949]LDQLM[15.9949]GTS[79.9663]RDGDTTR	17	3	10S(79.9663),2M(15.9949),7M(15.9949)	Q9Y383	LUC7L2	Putative RNA-binding protein Luc7-like 2	0	0	0	0	0	1	0	0	0	0	0	0	0	0	0	0	0	84858168	0	0	0	0	0	0	0	0	0	0	0	0	0	0	0	0	0	0	unmatched	unmatched	unmatched	unmatched	unmatched	MS/MS
AMLDQLMGTSR	AM[15.9949]LDQLM[15.9949]GT[79.9663]SR	11	2	2M(15.9949),7M(15.9949),9T(79.9663)	Q9Y383	LUC7L2	Putative RNA-binding protein Luc7-like 2	0	0	0	1	0	0	0	0	0	0	0	0	0	0	0	0	0	0	0	0	0	0	0	0	0	0	0	0	0	0	0	0	0	0	0	0	unmatched	unmatched	unmatched	MS/MS	unmatched	unmatched
AMLDQLMGTSRDGDTTR	AM[15.9949]LDQLM[15.9949]GT[79.9663]SRDGDTTR	17	3	2M(15.9949),7M(15.9949),9T(79.9663)	Q9Y383	LUC7L2	Putative RNA-binding protein Luc7-like 2	0	0	0	1	1	0	0	0	0	0	0	0	0	0	0	88527440	78815392	0	0	0	0	0	0	0	0	0	0	88527440	78815392	0	0	0	0	0	0	0	unmatched	unmatched	unmatched	MS/MS	MS/MS	unmatched
AMLDSGIYPPGSPGK	AM[15.9949]LDSGIYPPGS[79.9663]PGK	15	2	12S(79.9663),2M(15.9949)	O95295	SNAPIN	SNARE-associated protein Snapin	1	1	0	2	2	3	1	1	2	2	1	1	0	0	0	0	110603280	0	0	0	0	117414736	0	0	0	0	0	0	110603280	0	0	0	0	117414736	0	0	MS/MS	MS/MS	unmatched	MS/MS	MS/MS	MS/MS
AMLLQGTESLNR	AM[15.9949]LLQGTES[79.9663]LNR	12	2	2M(15.9949),9S(79.9663)	Q9UEU0	VTI1B	Vesicle transport through interaction with t-SNAREs homolog 1B	0	0	1	0	0	0	0	0	0	0	0	0	0	0	3.77183e+06	0	0	0	0	0	0	0	0	0	0	0	0	0	0	0	0	0	0	0	0	0	unmatched	unmatched	MS/MS	unmatched	unmatched	unmatched
AMLLQGTESLNR	AM[15.9949]LLQGT[79.9663]ESLNR	12	2	2M(15.9949),7T(79.9663)	Q9UEU0	VTI1B	Vesicle transport through interaction with t-SNAREs homolog 1B	0	0	0	0	1	0	0	0	0	0	0	0	0	0	0	0	0	0	0	0	0	0	0	0	0	0	0	0	0	0	0	0	0	0	0	0	unmatched	unmatched	unmatched	unmatched	MS/MS	unmatched
AMLPGSPLFTR	AM[15.9949]LPGS[79.9663]PLFTR	11	2	2M(15.9949),6S(79.9663)	Q8WUF5	PPP1R13L	RelA-associated inhibitor	1	1	1	0	0	0	0	0	0	2	0	0	6.786e+06	7822086	0	0	0	0	0	0	0	11974363	0	0	6.786e+06	7822086	0	0	0	0	0	0	0	11974363	0	0	MS/MS	MS/MS	MS/MS	unmatched	unmatched	unmatched
AMLTPKPAGGDEK	AM[15.9949]LT[79.9663]PKPAGGDEK	13	3	2M(15.9949),4T(79.9663)	P46013	MKI67	Proliferation marker protein Ki-67	0	0	1	1	0	1	0	0	0	0	1	0	0	0	0	4212227	0	3.33717e+06	0	0	0	0	971334	0	0	0	0	4212227	0	3.33717e+06	0	0	0	0	971334	0	unmatched	unmatched	MS/MS	MS/MS	unmatched	MS/MS
AMQCIQIPNGDLQNSPPPACR	AM[15.9949]QC[57.0215]IQIPNGDLQNS[79.9663]PPPAC[57.0215]R	21	3	15S(79.9663),20C(57.0215),2M(15.9949),4C(57.0215)	Q9Y3M8	STARD13	StAR-related lipid transfer protein 13	0	0	0	0	1	1	1	1	0	1	0	0	0	0	0	0	6.38198e+06	5954254	7.33841e+06	6.0259e+06	0	10054248	0	0	0	0	0	0	6.38198e+06	5954254	7.33841e+06	6.0259e+06	0	10054248	0	0	unmatched	unmatched	unmatched	unmatched	MS/MS	MS/MS
AMSEVTSLHEDDWR	AM[15.9949]SEVTS[79.9663]LHEDDWR	14	2,3	2M(15.9949),7S(79.9663)	Q86X29	LSR	Lipolysis-stimulated lipoprotein receptor	2	2	1	1	2	1	2	1	1	1	2	2	43880472	40412164	6.38301e+06	9151755	47442000	7.38137e+06	45662668	7141581	7184523	29749994	43766512	46380104	19534466	17771960	17012544	24392028	19269876	19673456	18045558	19034342	19148796	15061172	18582262	20545274	MS/MS	MS/MS	MS/MS	MS/MS	MS/MS	MS/MS
AMSEVTSLHEDDWR	AM[15.9949]SEVT[79.9663]SLHEDDWR	14	3	2M(15.9949),6T(79.9663)	Q86X29	LSR	Lipolysis-stimulated lipoprotein receptor	0	0	1	1	0	1	0	1	1	0	0	0	0	0	36788760	41353480	0	39749396	0	37117496	38392864	0	0	0	0	0	36788760	41353480	0	39749396	0	37117496	38392864	0	0	0	unmatched	unmatched	MS/MS	MS/MS	unmatched	MS/MS
AMSTTSISSPQPGK	AM[15.9949]STTSISS[79.9663]PQPGK	14	2	2M(15.9949),9S(79.9663)	Q9UJU6	DBNL	Drebrin-like protein	1	1	1	1	1	1	1	1	1	1	1	1	12961593	34478320	22542084	28094842	26279014	26776238	35144888	27876140	17664966	19080966	24732784	18559162	12961593	34478320	22542084	28094842	26279014	26776238	35144888	27876140	17664966	19080966	24732784	18559162	MS/MS	MS/MS	MS/MS	MS/MS	MS/MS	MS/MS
AMSEVTSLHEDDWR	AM[15.9949]S[79.9663]EVTSLHEDDWR	14	2,3	2M(15.9949),3S(79.9663)	Q86X29	LSR	Lipolysis-stimulated lipoprotein receptor	2	0	1	0	1	0	0	0	0	0	0	1	10807372	0	2003150	0	0	0	0	0	0	0	0	1.45412e+06	4079402	0	2782409	0	0	0	0	0	0	0	0	2.01979e+06	MS/MS	unmatched	MS/MS	unmatched	MS/MS	unmatched
AMSEVTSLHEDDWR	AM[15.9949]S[79.9663]EVT[79.9663]SLHEDDWR	14	3	2M(15.9949),3S(79.9663),6T(79.9663)	Q86X29	LSR	Lipolysis-stimulated lipoprotein receptor	1	0	0	1	1	0	0	1	0	0	1	1	6.25388e+06	0	0	4.09448e+06	7.98255e+06	0	0	7.63303e+06	0	0	8699975	7.85439e+06	6.25388e+06	0	0	4.09448e+06	7.98255e+06	0	0	7.63303e+06	0	0	8699975	7.85439e+06	MS/MS	unmatched	unmatched	MS/MS	MS/MS	unmatched
AMSLNTLNVDAPR	AM[15.9949]S[79.9663]LNTLNVDAPR	13	2	2M(15.9949),3S(79.9663)	Q6P597	KLC3	Kinesin light chain 3	1	1	1	1	1	1	1	1	1	1	1	1	107313960	107148192	100943568	102179808	98808368	98054016	96438384	95746768	88158848	101105704	96935072	97371024	107313960	107148192	100943568	102179808	98808368	98054016	96438384	95746768	88158848	101105704	96935072	97371024	MS/MS	MS/MS	MS/MS	MS/MS	MS/MS	MS/MS
AMSTTSISSPQPGK	AM[15.9949]S[79.9663]TTSISSPQPGK	14	2,3	2M(15.9949),3S(79.9663)	Q9UJU6	DBNL	Drebrin-like protein	3	3	3	2	2	3	2	3	2	3	3	2	224696992	283236736	235593664	239468352	225456416	265319760	244600816	229501984	226462480	255674480	233222192	208892432	230289600	283236736	235593664	239468352	225178992	256471136	244600816	210629328	212000112	269454016	221612912	208892432	MS/MS	MS/MS	MS/MS	MS/MS	MS/MS	MS/MS
AMSTTSISSPQPGK	AM[15.9949]S[79.9663]T[79.9663]TSISSPQPGK	14	2	2M(15.9949),3S(79.9663),4T(79.9663)	Q9UJU6	DBNL	Drebrin-like protein	0	0	0	0	0	0	0	1	0	0	0	0	0	0	0	0	0	0	0	2.28229e+06	0	0	0	0	0	0	0	0	0	0	0	0	0	0	0	0	unmatched	unmatched	unmatched	unmatched	unmatched	unmatched
AMTGVEQWPYR	AM[15.9949]TGVEQWPYR	11	2	2M(15.9949)	P49368	CCT3	T-complex protein 1 subunit gamma	0	0	0	0	0	1	0	0	0	0	0	0	0	0	0	0	0	2427088	0	0	0	0	0	0	0	0	0	0	0	0	0	0	0	0	0	0	unmatched	unmatched	unmatched	unmatched	unmatched	MS/MS
AMTLSPQEEVAAGQMASSSR	AM[15.9949]TLS[79.9663]PQEEVAAGQMASSSR	20	2,3	2M(15.9949),5S(79.9663)	Q9Y6A5	TACC3	Transforming acidic coiled-coil-containing protein 3	1	0	1	2	1	1	1	1	2	1	2	1	28660004	0	27402350	42569632	37149756	39407204	31403792	32939768	36377012	36517076	38514436	29530860	28660004	0	27402350	39793752	37149756	39407204	31403792	32939768	33147632	36517076	35558484	29530860	MS/MS	unmatched	MS/MS	MS/MS	MS/MS	MS/MS
AMTLSPQEEVAAGQMASSSR	AM[15.9949]TLS[79.9663]PQEEVAAGQM[15.9949]ASSSR	20	2,3	15M(15.9949),2M(15.9949),5S(79.9663)	Q9Y6A5	TACC3	Transforming acidic coiled-coil-containing protein 3	3	2	4	4	3	2	2	3	3	2	2	2	137699760	134427184	120374520	135480912	136649680	129933368	105877208	104891400	118154536	115382200	112598944	104056680	140345696	143122192	113222248	121595584	138872432	115582864	94459656	94258200	111010648	99576696	109522208	109007016	MS/MS	MS/MS	MS/MS	MS/MS	MS/MS	MS/MS
AMTLSPQEEVAAGQMASSSR	AM[15.9949]T[79.9663]LSPQEEVAAGQM[15.9949]ASSSR	20	3	15M(15.9949),2M(15.9949),3T(79.9663)	Q9Y6A5	TACC3	Transforming acidic coiled-coil-containing protein 3	0	0	0	0	0	0	1	0	0	0	1	0	0	0	0	0	0	0	0	0	0	0	0	0	0	0	0	0	0	0	0	0	0	0	0	0	unmatched	unmatched	unmatched	unmatched	unmatched	unmatched
AMVADNSLYDPESPVTPSTPGSPPVSPGPLSPGGTPGK	AM[15.9949]VADNSLYDPESPVT[79.9663]PS[79.9663]TPGSPPVSPGPLSPGGTPGK	38	4	16T(79.9663),18S(79.9663),2M(15.9949)	Q8IUW5	RELL1	RELT-like protein 1	0	0	0	0	1	0	0	0	0	0	0	0	0	0	0	0	1.44113e+06	0	0	0	0	0	0	0	0	0	0	0	0	0	0	0	0	0	0	0	unmatched	unmatched	unmatched	unmatched	MS/MS	unmatched
AMVADNSLYDPESPVTPSTPGSPPVSPGPLSPGGTPGK	AM[15.9949]VADNSLYDPES[79.9663]PVTPSTPGSPPVS[79.9663]PGPLSPGGTPGK	38	4	13S(79.9663),26S(79.9663),2M(15.9949)	Q8IUW5	RELL1	RELT-like protein 1	0	0	0	0	0	1	0	0	0	0	0	0	0	0	0	0	0	0	0	0	0	0	0	0	0	0	0	0	0	0	0	0	0	0	0	0	unmatched	unmatched	unmatched	unmatched	unmatched	MS/MS
AMVASGSELGK	AM[15.9949]VASGSELGK	11	2	2M(15.9949)	P54819	AK2	Adenylate kinase 2, mitochondrial	0	0	0	0	0	0	0	0	0	0	1	0	0	0	0	0	0	0	0	0	0	0	0	0	0	0	0	0	0	0	0	0	0	0	0	0	unmatched	unmatched	unmatched	unmatched	unmatched	unmatched
AMVSNAQLDNEK	AM[15.9949]VSNAQLDNEK	12	2	2M(15.9949)	Q32MZ4	LRRFIP1	Leucine-rich repeat flightless-interacting protein 1	0	1	1	0	1	1	0	1	1	0	1	0	0	1793022	2314246	0	2.22085e+06	4.49068e+06	0	2.73893e+06	3.03319e+06	0	2.39545e+06	0	0	1793022	2314246	0	2.22085e+06	4.49068e+06	0	2.73893e+06	3.03319e+06	0	2.39545e+06	0	unmatched	MS/MS	MS/MS	unmatched	MS/MS	MS/MS
ANAQAAALYK	ANAQAAALYK	10	2		P40121	CAPG	Macrophage-capping protein	0	0	0	0	0	1	0	0	1	1	1	1	0	0	0	0	0	15435588	0	0	12232869	2.38921e+06	8.22715e+06	2.36046e+06	0	0	0	0	0	15435588	0	0	12232869	2.38921e+06	8.22715e+06	2.36046e+06	unmatched	unmatched	unmatched	unmatched	unmatched	MS/MS
ANASPQKPLDLK	ANAS[79.9663]PQKPLDLK	12	2,3	4S(79.9663)	Q9Y618	NCOR2	Nuclear receptor corepressor 2	2	2	2	2	2	2	0	1	1	0	0	0	148274208	126032808	133094640	126994712	138582208	140133600	0	10489541	9640071	0	0	0	79066208	66884704	71052144	67801664	72867208	74743232	0	10489541	9640071	0	0	0	MS/MS	MS/MS	MS/MS	MS/MS	MS/MS	MS/MS
ANDEANQSDTSVSLSEPK	ANDEANQS[79.9663]DTSVSLSEPK	18	2,3	8S(79.9663)	O95684	CEP43	Centrosomal protein 43	0	0	0	0	0	0	0	0	1	1	0	0	0	0	0	0	0	0	0	0	0	0	0	0	0	0	0	0	0	0	0	0	0	0	0	0	unmatched	unmatched	unmatched	unmatched	unmatched	unmatched
ANDESNEHSDVIDSQELSK	ANDESNEHSDVIDSQELSK	19	3		P10451	SPP1	Osteopontin	0	0	0	1	0	0	0	0	0	0	0	0	0	0	0	4449439	0	0	0	0	0	0	0	0	0	0	0	0	0	0	0	0	0	0	0	0	unmatched	unmatched	unmatched	MS/MS	unmatched	unmatched
ANDESNEHSDVIDSQELSK	ANDESNEHSDVIDS[79.9663]QELSK	19	3	14S(79.9663)	P10451	SPP1	Osteopontin	1	1	0	1	1	1	1	1	1	0	1	0	17718008	16538691	0	14468298	15529712	15222221	20709286	18003178	24087244	0	24889332	0	17718008	16538691	0	14468298	15529712	15222221	20709286	18003178	24087244	0	24889332	0	MS/MS	MS/MS	unmatched	MS/MS	MS/MS	MS/MS
ANDESNEHSDVIDSQELSK	ANDES[79.9663]NEHSDVIDSQELSK	19	3	5S(79.9663)	P10451	SPP1	Osteopontin	1	3	1	2	2	2	2	1	2	2	1	1	0	52835844	42922292	41614108	40639516	44497468	53311352	60689864	66491364	54680200	64262704	61782864	0	52835844	42922292	41614108	40639516	44497468	53311352	60689864	66491364	54680200	64262704	61782864	MS/MS	MS/MS	MS/MS	MS/MS	MS/MS	MS/MS
ANDESNEHSDVIDSQELSK	ANDES[79.9663]NEHSDVIDS[79.9663]QELSK	19	2,3	14S(79.9663),5S(79.9663)	P10451	SPP1	Osteopontin	0	0	0	0	0	0	1	1	1	0	2	1	0	0	0	0	0	0	5681916	5.94431e+06	6195066	0	104091296	8290772	0	0	0	0	0	0	9363337	9795742	10208966	0	13041755	13662520	unmatched	unmatched	unmatched	unmatched	unmatched	unmatched
ANDESNEHSDVIDSQELSKVSR	ANDES[79.9663]NEHSDVIDS[79.9663]QELSKVS[79.9663]R	22	3	14S(79.9663),21S(79.9663),5S(79.9663)	P10451	SPP1	Osteopontin	1	0	1	0	1	0	0	1	1	0	0	0	14966389	0	27794854	0	12280117	0	0	25581488	21923006	0	0	0	14966389	0	27794854	0	12280117	0	0	25581488	21923006	0	0	0	MS/MS	unmatched	MS/MS	unmatched	MS/MS	unmatched
ANDESNEHSDVIDSQELSK	ANDES[79.9663]NEHS[79.9663]DVIDS[79.9663]QELSK	19	3	14S(79.9663),5S(79.9663),9S(79.9663)	P10451	SPP1	Osteopontin	0	0	0	0	0	0	1	1	1	0	1	1	0	0	0	0	0	0	12128802	9867999	14546637	0	12555965	12059504	0	0	0	0	0	0	12128802	9867999	14546637	0	12555965	12059504	unmatched	unmatched	unmatched	unmatched	unmatched	unmatched
ANDESNEHSDVIDSQELSKVSR	ANDES[79.9663]NEHS[79.9663]DVIDS[79.9663]QELSKVSR	22	3	14S(79.9663),5S(79.9663),9S(79.9663)	P10451	SPP1	Osteopontin	0	0	0	0	0	1	0	0	0	0	0	1	0	0	0	0	0	8474548	0	0	0	0	0	16338976	0	0	0	0	0	8474548	0	0	0	0	0	16338976	unmatched	unmatched	unmatched	unmatched	unmatched	MS/MS
ANDGGLAAGAPAMHMASYGPEPCTDNSDSLIAK	ANDGGLAAGAPAM[15.9949]HM[15.9949]ASYGPEPC[57.0215]TDNSDSLIAK	33	3	13M(15.9949),15M(15.9949),23C(57.0215)	O43823	AKAP8	A-kinase anchor protein 8	0	0	0	1	0	0	0	0	0	0	0	0	0	0	0	0	0	0	0	0	0	0	0	0	0	0	0	0	0	0	0	0	0	0	0	0	unmatched	unmatched	unmatched	MS/MS	unmatched	unmatched
ANEAGGQVGPEAPRPPETSPEMR	ANEAGGQVGPEAPRPPET[79.9663]SPEM[15.9949]R	23	3	18T(79.9663),22M(15.9949)	Q8N3D4	EHBP1L1	EH domain-binding protein 1-like protein 1	1	2	3	1	1	1	1	2	2	1	2	1	46680140	40538212	46182448	47806060	47511888	50066620	49340564	41022864	33581564	39340280	36668564	51276868	46680140	40538212	46182448	47806060	47511888	50066620	49340564	41022864	33581564	39340280	36668564	51276868	MS/MS	MS/MS	MS/MS	MS/MS	MS/MS	MS/MS
ANESSPKPVGPPPER	ANESS[79.9663]PKPVGPPPER	15	3	5S(79.9663)	Q9BQI0	AIF1L	Allograft inflammatory factor 1-like	1	0	1	1	0	2	0	0	1	0	1	0	74473984	0	60015112	51766224	0	59414632	0	0	61727644	0	41412016	0	74473984	0	60015112	51766224	0	59414632	0	0	61727644	0	41412016	0	MS/MS	unmatched	MS/MS	MS/MS	unmatched	MS/MS
ANESSPKPVGPPPER	ANES[79.9663]SPKPVGPPPER	15	2,3	4S(79.9663)	Q9BQI0	AIF1L	Allograft inflammatory factor 1-like	1	3	1	1	2	1	2	2	1	3	1	2	11876261	78515552	8301912	5402597	66386392	6191909	61303724	43965516	7741297	54747212	5505660	37355976	34867476	25706870	24373556	15861467	20682186	18178806	18824254	12313613	22727648	17758738	16164049	10585877	MS/MS	MS/MS	MS/MS	MS/MS	MS/MS	MS/MS
ANFENLAK	ANFENLAK	8	2		Q14247	CTTN	Src substrate cortactin	1	1	1	0	1	1	1	1	1	1	1	1	10169891	4.44247e+06	5505353	0	7571878	32035182	6.58664e+06	6.99009e+06	23192110	11373514	22811412	11674348	10169891	4.44247e+06	5505353	0	7571878	32035182	6.58664e+06	6.99009e+06	23192110	11373514	22811412	11674348	MS/MS	MS/MS	MS/MS	unmatched	MS/MS	MS/MS
ANGQENGHVKVNGDASPAAAESGAK	ANGQENGHVKVNGDAS[79.9663]PAAAESGAK	25	3	16S(79.9663)	P29966	MARCKS	Myristoylated alanine-rich C-kinase substrate	0	0	0	0	1	1	0	0	0	0	0	0	0	0	0	0	0	0	0	0	0	0	0	0	0	0	0	0	0	0	0	0	0	0	0	0	unmatched	unmatched	unmatched	unmatched	MS/MS	MS/MS
ANLPQSFQVDTSK	ANLPQSFQVDTSK	13	2		P21333	FLNA	Filamin-A	0	0	0	1	1	1	0	1	1	0	1	1	0	0	0	4491431	5.94955e+06	13937146	0	5.98512e+06	9700705	0	11408609	5.59683e+06	0	0	0	4491431	5.94955e+06	13937146	0	5.98512e+06	9700705	0	11408609	5.59683e+06	unmatched	unmatched	unmatched	MS/MS	MS/MS	MS/MS
ANLQQAIVTPLKPVDNTYYK	ANLQQAIVT[79.9663]PLKPVDNTYYK	20	3	9T(79.9663)	Q9ULW0	TPX2	Targeting protein for Xklp2	0	0	0	1	0	1	0	0	0	0	0	0	0	0	0	9680547	0	4.93065e+06	0	0	0	0	0	0	0	0	0	9680547	0	4.93065e+06	0	0	0	0	0	0	unmatched	unmatched	unmatched	MS/MS	unmatched	MS/MS
ANNSQEPSPQLASSVASTR	ANNSQEPS[79.9663]PQLASSVASTR	19	3	8S(79.9663)	Q96HC4	PDLIM5	PDZ and LIM domain protein 5	0	0	0	0	0	0	1	0	0	0	0	0	0	0	0	0	0	0	12850264	0	0	0	0	0	0	0	0	0	0	0	0	0	0	0	0	0	unmatched	unmatched	unmatched	unmatched	unmatched	unmatched
ANNSQEPSPQLASSVASTR	ANNS[79.9663]QEPS[79.9663]PQLASSVASTR	19	3	4S(79.9663),8S(79.9663)	Q96HC4	PDLIM5	PDZ and LIM domain protein 5	0	0	1	0	0	0	0	0	0	0	1	0	0	0	0	0	0	0	0	0	0	0	10382598	0	0	0	0	0	0	0	0	0	0	0	0	0	unmatched	unmatched	MS/MS	unmatched	unmatched	unmatched
ANQISPSNSSLK	ANQISPSNSS[79.9663]LK	12	2	10S(79.9663)	Q86UU0	BCL9L	B-cell CLL/lymphoma 9-like protein	0	0	0	0	0	0	0	0	0	0	0	1	0	0	0	0	0	0	0	0	0	0	0	43183920	0	0	0	0	0	0	0	0	0	0	0	0	unmatched	unmatched	unmatched	unmatched	unmatched	unmatched
ANQISPSNSSLK	ANQIS[79.9663]PSNSSLK	12	2	5S(79.9663)	Q86UU0	BCL9L	B-cell CLL/lymphoma 9-like protein	1	1	1	1	1	1	1	0	1	1	1	0	45133188	59878780	49322748	55093512	45618156	57426336	43903784	0	50598644	58361180	49087012	0	45133188	59878780	49322748	55093512	45618156	57426336	43903784	0	50598644	58361180	49087012	0	MS/MS	MS/MS	MS/MS	MS/MS	MS/MS	MS/MS
ANSALTPPKPESGLTLQESNTPGLR	ANSALT[79.9663]PPKPESGLTLQESNTPGLR	25	3	6T(79.9663)	Q9BW04	SARG	Specifically androgen-regulated gene protein	0	0	0	2	1	0	0	0	0	1	1	1	0	0	0	18275960	8.32761e+06	0	0	0	0	8459104	7251274	18910048	0	0	0	18275960	8.32761e+06	0	0	0	0	8459104	7251274	18910048	unmatched	unmatched	unmatched	MS/MS	MS/MS	unmatched
ANSALTPPKPESGLTLQESNTPGLR	ANSALT[79.9663]PPKPESGLTLQESNT[79.9663]PGLR	25	3	21T(79.9663),6T(79.9663)	Q9BW04	SARG	Specifically androgen-regulated gene protein	1	1	1	1	2	2	0	1	0	0	1	1	28186886	22978408	27121608	23621632	29189644	26693564	0	28892394	0	0	28869490	27161848	28186886	22978408	27121608	23621632	29189644	26693564	0	28892394	0	0	28869490	27161848	MS/MS	MS/MS	MS/MS	MS/MS	MS/MS	MS/MS
ANSALTPPKPESGLTLQESNTPGLR	ANSALT[79.9663]PPKPESGLTLQES[79.9663]NTPGLR	25	3	19S(79.9663),6T(79.9663)	Q9BW04	SARG	Specifically androgen-regulated gene protein	0	0	0	0	0	0	1	0	1	1	0	0	0	0	0	0	0	0	20029872	0	28272156	30435078	0	0	0	0	0	0	0	0	20029872	0	28272156	30435078	0	0	unmatched	unmatched	unmatched	unmatched	unmatched	unmatched
ANSALTPPKPESGLTLQESNTPGLR	ANSALT[79.9663]PPKPES[79.9663]GLTLQESNTPGLR	25	3	12S(79.9663),6T(79.9663)	Q9BW04	SARG	Specifically androgen-regulated gene protein	0	0	0	0	1	0	0	0	0	0	0	0	0	0	0	0	0	0	0	0	0	0	0	0	0	0	0	0	0	0	0	0	0	0	0	0	unmatched	unmatched	unmatched	unmatched	MS/MS	unmatched
ANSPSLFGTEGKPK	ANSPSLFGTEGKPK	14	3		Q96B97	SH3KBP1	SH3 domain-containing kinase-binding protein 1	0	0	0	0	0	1	0	0	0	0	0	0	0	0	0	0	0	1.70894e+06	0	0	0	0	0	0	0	0	0	0	0	0	0	0	0	0	0	0	unmatched	unmatched	unmatched	unmatched	unmatched	MS/MS
ANSTSDSVFTETPSPVLK	ANST[79.9663]SDSVFTETPS[79.9663]PVLK	18	3	14S(79.9663),4T(79.9663)	Q9UKI2	CDC42EP3	Cdc42 effector protein 3	1	0	0	0	0	0	0	0	0	0	0	0	4.4479e+06	0	0	0	0	0	0	0	0	0	0	0	0	0	0	0	0	0	0	0	0	0	0	0	MS/MS	unmatched	unmatched	unmatched	unmatched	unmatched
ANSWQLVETPEK	ANSWQLVET[79.9663]PEK	12	2	9T(79.9663)	Q9Y2H0	DLGAP4	Disks large-associated protein 4	1	1	1	1	1	1	1	1	1	1	1	2	62951212	62599800	60119384	81214920	72991464	67508544	61363392	80270688	75195984	47567892	69402952	75136104	62951212	62599800	60119384	81214920	72991464	67508544	61363392	80270688	75195984	47567892	69402952	75136104	MS/MS	MS/MS	MS/MS	MS/MS	MS/MS	MS/MS
ANSWQLVETPEKR	ANSWQLVET[79.9663]PEKR	13	3	9T(79.9663)	Q9Y2H0	DLGAP4	Disks large-associated protein 4	1	1	1	1	1	1	0	0	0	0	1	0	17446004	13397217	13112066	15283253	12166866	12137555	0	0	0	0	11984467	0	17446004	13397217	13112066	15283253	12166866	12137555	0	0	0	0	11984467	0	MS/MS	MS/MS	MS/MS	MS/MS	MS/MS	MS/MS
ANSDDERPVASDNDDEK	ANS[79.9663]DDERPVASDNDDEK	17	3	3S(79.9663)	Q8WVC0	LEO1	RNA polymerase-associated protein LEO1	0	0	0	0	0	0	1	1	0	0	1	1	0	0	0	0	0	0	2265196	2.08848e+06	0	0	890063	599279	0	0	0	0	0	0	2265196	2.08848e+06	0	0	890063	599279	unmatched	unmatched	unmatched	unmatched	unmatched	unmatched
ANSDDERPVASDNDDEK	ANS[79.9663]DDERPVAS[79.9663]DNDDEK	17	2,3	11S(79.9663),3S(79.9663)	Q8WVC0	LEO1	RNA polymerase-associated protein LEO1	0	0	0	0	0	0	0	2	0	0	0	0	0	0	0	0	0	0	0	21838422	0	0	0	0	0	0	0	0	0	0	0	0	0	0	0	0	unmatched	unmatched	unmatched	unmatched	unmatched	unmatched
ANSFVGTAQYVSPELLTEK	ANS[79.9663]FVGTAQYVSPELLTEK	19	2,3	3S(79.9663)	O15530	PDPK1	3-phosphoinositide-dependent protein kinase 1	2	2	2	2	2	2	2	3	2	2	2	2	6.13725e+06	4652885	7.21298e+06	13146640	10373088	7832833	9436589	9641894	6.3601e+06	10667839	9033876	10343320	3.70672e+06	3.08165e+06	4560553	9043477	7075398	5105754	6334419	6.66997e+06	4208250	7.08085e+06	6180960	7033738	MS/MS	MS/MS	MS/MS	MS/MS	MS/MS	MS/MS
ANSGGVDLDSSGEFASIEK	ANS[79.9663]GGVDLDSSGEFASIEK	19	2,3	3S(79.9663)	Q92766	RREB1	Ras-responsive element-binding protein 1	1	1	1	1	1	2	1	2	2	1	1	2	13969415	17503426	14736179	16691789	15617758	13370340	17222912	15463799	19647408	3142053	14511626	15928997	13087692	16398643	13806059	15638234	14631994	11172748	16135834	12722713	15876509	20149936	13595679	12748886	MS/MS	MS/MS	MS/MS	MS/MS	MS/MS	MS/MS
ANSLGDLYAQK	ANS[79.9663]LGDLYAQK	11	2	3S(79.9663)	Q13009	TIAM1	Rho guanine nucleotide exchange factor TIAM1	1	1	1	1	1	1	1	0	1	1	1	1	8994105	8824438	9010797	8703530	6.7889e+06	8285691	7091398	0	11235597	8686692	10911867	8855594	8994105	8824438	9010797	8703530	6.7889e+06	8285691	7091398	0	11235597	8686692	10911867	8855594	MS/MS	MS/MS	MS/MS	MS/MS	MS/MS	MS/MS
ANSPEKPPEAGAAHK	ANS[79.9663]PEKPPEAGAAHK	15	3	3S(79.9663)	Q9UFC0	LRWD1	Leucine-rich repeat and WD repeat-containing protein 1	1	2	1	2	2	3	2	1	2	2	2	1	10632250	21464522	19266450	11561878	13783275	13893154	30031740	24216410	8.07323e+06	20810220	14047890	16775008	10632250	21464522	19266450	11561878	13783275	13893154	30031740	24216410	8.07323e+06	20810220	14047890	16775008	MS/MS	MS/MS	MS/MS	MS/MS	MS/MS	MS/MS
ANSPEKPPEAGAAHKPR	ANS[79.9663]PEKPPEAGAAHKPR	17	3	3S(79.9663)	Q9UFC0	LRWD1	Leucine-rich repeat and WD repeat-containing protein 1	1	1	1	0	1	1	0	0	0	0	0	0	16736368	11489760	15448579	0	2.72205e+06	1.24362e+06	0	0	0	0	0	0	16736368	11489760	15448579	0	2.72205e+06	1.24362e+06	0	0	0	0	0	0	MS/MS	MS/MS	MS/MS	unmatched	MS/MS	MS/MS
ANSPSLFGTEGK	ANS[79.9663]PSLFGTEGK	12	2	3S(79.9663)	Q96B97	SH3KBP1	SH3 domain-containing kinase-binding protein 1	1	1	1	1	1	1	1	1	2	1	1	1	95597872	108194120	89923176	74649968	75422904	76340800	155931040	156672208	186510656	235926912	225055216	208246160	95597872	108194120	89923176	74649968	75422904	76340800	155931040	156672208	186510656	235926912	225055216	208246160	MS/MS	MS/MS	MS/MS	MS/MS	MS/MS	MS/MS
ANSPSLFGTEGKPK	ANS[79.9663]PSLFGTEGKPK	14	2,3	3S(79.9663)	Q96B97	SH3KBP1	SH3 domain-containing kinase-binding protein 1	2	2	2	2	2	2	2	2	2	1	2	2	307432320	263513536	304178560	277193344	257615392	276124544	153828704	183014752	119754440	88974336	134458064	110171832	230369888	194961136	225270752	207528080	192942528	206256992	115315240	138958688	92671152	88974336	99922064	82395800	MS/MS	MS/MS	MS/MS	MS/MS	MS/MS	MS/MS
ANSTSDSVFTETPSPVLK	ANS[79.9663]TSDSVFTETPSPVLK	18	2,3	3S(79.9663)	Q9UKI2	CDC42EP3	Cdc42 effector protein 3	1	1	1	2	2	2	2	2	2	2	2	2	19616060	21456426	18842594	43061344	39802920	32816630	32262896	30123266	34877016	42434232	39899720	30427756	19616060	21456426	18842594	30345360	28845722	23562888	23047722	21553184	24702332	29606708	27731080	21779104	MS/MS	MS/MS	MS/MS	MS/MS	MS/MS	MS/MS
ANSTSDSVFTETPSPVLK	ANS[79.9663]TSDSVFTETPS[79.9663]PVLK	18	2,3	14S(79.9663),3S(79.9663)	Q9UKI2	CDC42EP3	Cdc42 effector protein 3	1	2	2	2	2	2	2	2	2	1	2	2	5.37698e+06	8365537	9775623	7683483	9741174	8270991	7412170	8.35334e+06	9983076	3.91329e+06	7965300	8183524	5.20958e+06	4907477	5727760	4523610	5751709	4834783	4203568	4.7396e+06	5890963	5.71998e+06	4422961	4.83255e+06	MS/MS	MS/MS	MS/MS	MS/MS	MS/MS	MS/MS
ANTFVAELK	ANTFVAELK	9	2		P40926	MDH2	Malate dehydrogenase, mitochondrial	0	0	0	0	0	1	0	0	1	0	1	0	0	0	0	0	0	4803711	0	0	2.99218e+06	0	3053496	0	0	0	0	0	0	4803711	0	0	2.99218e+06	0	3053496	0	unmatched	unmatched	unmatched	unmatched	unmatched	MS/MS
ANTIPIIGSPSSK	ANTIPIIGSPS[79.9663]SK	13	2	11S(79.9663)	O94988	FAM13A	Protein FAM13A	1	1	1	2	1	1	1	1	2	2	1	1	23159464	25466598	23262418	21273260	26652538	23805638	26476574	26699332	30147576	29544794	28940372	24024440	23159464	25466598	23262418	21273260	26652538	23805638	26476574	26699332	30147576	29544794	28940372	24024440	MS/MS	MS/MS	MS/MS	MS/MS	MS/MS	MS/MS
ANTLSPVR	ANTLS[79.9663]PVR	8	2	5S(79.9663)	Q9H792	PEAK1	Inactive tyrosine-protein kinase PEAK1	0	1	0	1	0	0	1	1	0	0	1	0	0	4251583	0	5.65391e+06	0	0	4.34233e+06	4.11603e+06	0	0	10212406	0	0	4251583	0	5.65391e+06	0	0	4.34233e+06	4.11603e+06	0	0	10212406	0	unmatched	MS/MS	unmatched	MS/MS	unmatched	unmatched
ANVDISAPK	ANVDISAPK	9	2		Q09666	AHNAK	Neuroblast differentiation-associated protein AHNAK	0	0	0	0	0	1	0	0	1	0	1	0	0	0	0	0	0	13772841	0	0	8667196	0	9252766	0	0	0	0	0	0	13772841	0	0	8667196	0	9252766	0	unmatched	unmatched	unmatched	unmatched	unmatched	MS/MS
ANVSSPHREFPPATAR	ANVSS[79.9663]PHREFPPATAR	16	3	5S(79.9663)	Q92530	PSMF1	Proteasome inhibitor PI31 subunit	0	0	0	1	3	2	0	0	0	0	0	0	0	0	0	0	0	18215236	0	0	0	0	0	0	0	0	0	0	0	0	0	0	0	0	0	0	unmatched	unmatched	unmatched	MS/MS	MS/MS	MS/MS
ANVSSPHREFPPATAR	ANVS[79.9663]SPHREFPPATAR	16	3	4S(79.9663)	Q92530	PSMF1	Proteasome inhibitor PI31 subunit	0	0	0	3	3	3	0	0	0	0	0	0	0	0	0	0	63619008	75067056	0	0	0	0	0	0	0	0	0	0	63619008	75067056	0	0	0	0	0	0	unmatched	unmatched	unmatched	MS/MS	MS/MS	MS/MS
APAAHPEGQLK	APAAHPEGQLK	11	2		Q02818	NUCB1	Nucleobindin-1	0	0	0	0	0	1	0	0	0	0	0	0	0	0	0	0	0	633309	0	0	0	0	0	0	0	0	0	0	0	0	0	0	0	0	0	0	unmatched	unmatched	unmatched	unmatched	unmatched	MS/MS
APAASEGNHTDGAEEAAGSCAQAPSHSPPNKPK	APAASEGNHTDGAEEAAGSC[57.0215]AQAPSHS[79.9663]PPNKPK	33	4	20C(57.0215),27S(79.9663)	Q92560	BAP1	Ubiquitin carboxyl-terminal hydrolase BAP1	0	1	0	0	0	0	0	0	0	0	0	0	0	9158781	0	0	0	0	0	0	0	0	0	0	0	0	0	0	0	0	0	0	0	0	0	0	unmatched	MS/MS	unmatched	unmatched	unmatched	unmatched
APAASEGNHTDGAEEAAGSCAQAPSHSPPNKPK	APAASEGNHTDGAEEAAGSC[57.0215]AQAPS[79.9663]HSPPNKPK	33	4	20C(57.0215),25S(79.9663)	Q92560	BAP1	Ubiquitin carboxyl-terminal hydrolase BAP1	0	1	0	2	2	0	2	1	0	1	0	2	0	9158781	0	0	4.00556e+06	0	8030735	3741127	0	6.92273e+06	0	9106734	0	9158781	0	0	4.00556e+06	0	8030735	3741127	0	6.92273e+06	0	9106734	unmatched	MS/MS	unmatched	MS/MS	MS/MS	unmatched
APAGQEEPGTPPSSPLSAEQLDR	APAGQEEPGT[79.9663]PPSSPLSAEQLDR	23	3	10T(79.9663)	P13051	UNG	Uracil-DNA glycosylase	0	0	0	0	0	0	1	0	0	1	1	0	0	0	0	0	0	0	2.78016e+06	0	0	7.7425e+06	5843285	0	0	0	0	0	0	0	2.78016e+06	0	0	7.7425e+06	5843285	0	unmatched	unmatched	unmatched	unmatched	unmatched	unmatched
APAGQEEPGTPPSSPLSAEQLDR	APAGQEEPGT[79.9663]PPS[79.9663]SPLSAEQLDR	23	3	10T(79.9663),13S(79.9663)	P13051	UNG	Uracil-DNA glycosylase	0	0	0	0	0	0	0	0	0	0	1	0	0	0	0	0	0	0	0	0	0	0	8425879	0	0	0	0	0	0	0	0	0	0	0	0	0	unmatched	unmatched	unmatched	unmatched	unmatched	unmatched
APAGQLPR	APAGQLPR	8	2		P25205	MCM3	DNA replication licensing factor MCM3	0	0	0	0	0	1	0	0	0	0	0	0	0	0	0	0	0	888472	0	0	0	0	0	0	0	0	0	0	0	0	0	0	0	0	0	0	unmatched	unmatched	unmatched	unmatched	unmatched	MS/MS
APAMFNIR	APAM[15.9949]FNIR	8	2	4M(15.9949)	P61247	RPS3A	40S ribosomal protein S3a	0	0	0	0	0	1	0	0	0	0	1	0	0	0	0	0	0	0	0	0	0	0	0	0	0	0	0	0	0	0	0	0	0	0	0	0	unmatched	unmatched	unmatched	unmatched	unmatched	MS/MS
APAPAAPRSPNLAGK	APAPAAPRS[79.9663]PNLAGK	15	3	9S(79.9663)	Q9Y4B5	MTCL1	Microtubule cross-linking factor 1	0	0	0	1	1	1	0	0	0	0	0	0	0	0	0	12307183	12928636	13363944	0	0	0	0	0	0	0	0	0	12307183	12928636	13363944	0	0	0	0	0	0	unmatched	unmatched	unmatched	MS/MS	MS/MS	MS/MS
APAPAPPGTVTQVDVR	APAPAPPGT[79.9663]VTQVDVR	16	2	9T(79.9663)	Q12929	EPS8	Epidermal growth factor receptor kinase substrate 8	0	0	0	0	0	0	0	0	0	0	1	1	0	0	0	0	0	0	0	0	0	0	2.93928e+06	3502395	0	0	0	0	0	0	0	0	0	0	2.93928e+06	3502395	unmatched	unmatched	unmatched	unmatched	unmatched	unmatched
APAPPVLSPK	APAPPVLS[79.9663]PK	10	2	8S(79.9663)	Q8NDI1	EHBP1	EH domain-binding protein 1	0	0	0	0	0	0	0	1	0	0	0	0	0	0	0	0	0	0	0	6.19965e+06	0	0	0	0	0	0	0	0	0	0	0	0	0	0	0	0	unmatched	unmatched	unmatched	unmatched	unmatched	unmatched
APDVDVNIAGPDAALK	APDVDVNIAGPDAALK	16	2		Q09666	AHNAK	Neuroblast differentiation-associated protein AHNAK	0	0	0	0	0	1	0	0	1	0	1	0	0	0	0	0	0	9995329	0	0	6.62919e+06	0	6.47752e+06	0	0	0	0	0	0	9995329	0	0	6.62919e+06	0	6.47752e+06	0	unmatched	unmatched	unmatched	unmatched	unmatched	MS/MS
APDVEGQGLDWSLK	APDVEGQGLDWSLK	14	2		Q09666	AHNAK	Neuroblast differentiation-associated protein AHNAK	0	0	0	0	1	1	0	0	0	0	1	1	0	0	0	0	0	5.47466e+06	0	0	0	0	3.42855e+06	2.86012e+06	0	0	0	0	0	5.47466e+06	0	0	0	0	3.42855e+06	2.86012e+06	unmatched	unmatched	unmatched	unmatched	MS/MS	MS/MS
APEAAVSEDGKSDDELLSSK	APEAAVSEDGKS[79.9663]DDELLSSK	20	3	12S(79.9663)	Q8NEY1	NAV1	Neuron navigator 1	0	1	0	0	1	0	0	1	1	0	0	0	0	8734930	0	0	9109095	0	0	9549590	9449030	0	0	0	0	8734930	0	0	9109095	0	0	9549590	9449030	0	0	0	unmatched	MS/MS	unmatched	unmatched	MS/MS	unmatched
APEAAVSEDGKSDDELLSSK	APEAAVS[79.9663]EDGKSDDELLSSK	20	3	7S(79.9663)	Q8NEY1	NAV1	Neuron navigator 1	1	0	1	0	0	0	0	0	0	0	0	0	9192814	0	9522382	0	0	0	0	0	0	0	0	0	9192814	0	9522382	0	0	0	0	0	0	0	0	0	MS/MS	unmatched	MS/MS	unmatched	unmatched	unmatched
APEEGDAEVMQLGSSSPPPAR	APEEGDAEVM[15.9949]QLGS[79.9663]SSPPPAR	21	3	10M(15.9949),14S(79.9663)	Q6NUJ5	PWWP2B	PWWP domain-containing protein 2B	0	0	0	1	0	0	0	0	0	0	0	0	0	0	0	0	0	0	0	0	0	0	0	0	0	0	0	0	0	0	0	0	0	0	0	0	unmatched	unmatched	unmatched	MS/MS	unmatched	unmatched
APEGDDFLSLHAESDGEGALQVDLGEPAPAPPAADSR	APEGDDFLS[79.9663]LHAESDGEGALQVDLGEPAPAPPAADSR	37	4	9S(79.9663)	Q9H7N4	SCAF1	Splicing factor, arginine/serine-rich 19	1	0	1	0	0	0	0	0	0	0	0	0	0	0	1129269	0	0	0	0	0	0	0	0	0	0	0	0	0	0	0	0	0	0	0	0	0	MS/MS	unmatched	MS/MS	unmatched	unmatched	unmatched
APELPNTSSSPSLKMSSCVPR	APELPNTSSSPSLKM[15.9949]SSC[57.0215]VPR	21	3	15M(15.9949),18C(57.0215)	Q9UN79	SOX13	Transcription factor SOX-13	0	0	0	0	1	0	0	0	0	0	0	0	0	0	0	0	0	0	0	0	0	0	0	0	0	0	0	0	0	0	0	0	0	0	0	0	unmatched	unmatched	unmatched	unmatched	MS/MS	unmatched
APELPNTSSSPSLK	APELPNTSSS[79.9663]PSLK	14	2	10S(79.9663)	Q9UN79	SOX13	Transcription factor SOX-13	0	0	0	1	0	0	1	0	0	0	0	0	0	0	0	36126304	0	0	30866890	0	0	0	0	0	0	0	0	36126304	0	0	30866890	0	0	0	0	0	unmatched	unmatched	unmatched	MS/MS	unmatched	unmatched
APELPNTSSSPSLK	APELPNTSS[79.9663]SPSLK	14	2	9S(79.9663)	Q9UN79	SOX13	Transcription factor SOX-13	0	0	0	0	0	1	0	1	1	0	0	1	0	0	0	0	0	35326716	0	36080460	36701080	0	0	37003812	0	0	0	0	0	35326716	0	36080460	36701080	0	0	37003812	unmatched	unmatched	unmatched	unmatched	unmatched	MS/MS
APELPNTSSSPSLK	APELPNT[79.9663]SSSPSLK	14	2	7T(79.9663)	Q9UN79	SOX13	Transcription factor SOX-13	1	1	1	0	0	0	0	0	0	1	1	0	36852592	33503120	29735232	0	0	0	0	0	0	39827068	37749704	0	36852592	33503120	29735232	0	0	0	0	0	0	39827068	37749704	0	MS/MS	MS/MS	MS/MS	unmatched	unmatched	unmatched
APEPHVEEDDDDELDSK	APEPHVEEDDDDELDSK	17	3		P52566	ARHGDIB	Rho GDP-dissociation inhibitor 2	1	1	1	1	1	1	1	1	1	1	1	1	44011056	51986864	60306276	92919408	72689600	92111736	43571504	75588752	54637660	53400140	47049708	43028284	44011056	51986864	60306276	92919408	72689600	92111736	43571504	75588752	54637660	53400140	47049708	43028284	MS/MS	MS/MS	MS/MS	MS/MS	MS/MS	MS/MS
APEPLGPADQSELGPEQLEAEVGESSDEEPVESR	APEPLGPADQSELGPEQLEAEVGES[79.9663]S[79.9663]DEEPVESR	34	3	25S(79.9663),26S(79.9663)	Q969G5	CAVIN3	Caveolae-associated protein 3	1	1	1	0	1	2	2	2	1	0	0	1	0	0	0	0	0	0	0	0	0	0	0	0	0	0	0	0	0	0	0	0	0	0	0	0	MS/MS	MS/MS	MS/MS	unmatched	MS/MS	MS/MS
APEPQLSPGSDASEVR	APEPQLS[79.9663]PGSDASEVR	16	2,3	7S(79.9663)	Q8TE68	EPS8L1	Epidermal growth factor receptor kinase substrate 8-like protein 1	1	2	2	1	2	2	1	3	2	2	2	2	19722166	19346880	24781584	19587242	28512960	25348652	20478640	16034598	24768510	31472966	23635924	26428920	19722166	19346880	20601586	19587242	22488320	20292846	20478640	13313798	19677668	24818852	19066138	20005398	MS/MS	MS/MS	MS/MS	MS/MS	MS/MS	MS/MS
APESDTGDEDQDQERDTVFLK	APES[79.9663]DTGDEDQDQERDTVFLK	21	3	4S(79.9663)	Q9H4G0	EPB41L1	Band 4.1-like protein 1	1	1	1	1	2	1	0	0	0	0	0	0	5677425	7803631	9677462	8618286	9587970	7019375	0	0	0	0	0	0	5677425	7803631	9677462	8618286	9587970	7019375	0	0	0	0	0	0	MS/MS	MS/MS	MS/MS	MS/MS	MS/MS	MS/MS
APESPPSADPALVAGPAEEAECPPPR	APES[79.9663]PPSADPALVAGPAEEAEC[57.0215]PPPR	26	3	22C(57.0215),4S(79.9663)	Q6EEV4	POLR2M	DNA-directed RNA polymerase II subunit GRINL1A, isoforms 4/5	0	0	0	0	0	0	0	0	0	2	0	0	0	0	0	0	0	0	0	0	0	25522722	0	0	0	0	0	0	0	0	0	0	0	0	0	0	unmatched	unmatched	unmatched	unmatched	unmatched	unmatched
APETDDSFSDVDCHSNQEDTGCK	APETDDSFS[79.9663]DVDC[57.0215]HSNQEDTGC[57.0215]K	23	3	13C(57.0215),22C(57.0215),9S(79.9663)	Q68D20	PMS2CL	Protein PMS2CL	0	0	0	0	1	0	0	1	0	0	0	0	0	0	0	0	10624056	0	0	9463140	0	0	0	0	0	0	0	0	10624056	0	0	9463140	0	0	0	0	unmatched	unmatched	unmatched	unmatched	MS/MS	unmatched
APETDDSFSDVDCHSNQEDTGCK	APETDDS[79.9663]FSDVDC[57.0215]HSNQEDTGC[57.0215]K	23	3	13C(57.0215),22C(57.0215),7S(79.9663)	Q68D20	PMS2CL	Protein PMS2CL	1	0	0	0	0	0	1	0	0	0	0	1	4.37872e+06	0	0	0	0	0	9251454	0	0	0	0	9394121	4.37872e+06	0	0	0	0	0	9251454	0	0	0	0	9394121	MS/MS	unmatched	unmatched	unmatched	unmatched	unmatched
APFDLFENK	APFDLFENK	9	2		P08238	HSP90AB1	Heat shock protein HSP 90-beta	0	0	0	0	0	1	0	1	0	0	1	1	0	0	0	0	0	1.95608e+06	0	2.09064e+06	0	0	5.99632e+06	2.81643e+06	0	0	0	0	0	1.95608e+06	0	2.09064e+06	0	0	5.99632e+06	2.81643e+06	unmatched	unmatched	unmatched	unmatched	unmatched	MS/MS
APFDLFENR	APFDLFENR	9	2		P07900	HSP90AA1	Heat shock protein HSP 90-alpha	1	1	1	1	1	1	1	1	1	1	1	1	10954272	3683525	7.9606e+06	1.25823e+06	3.60241e+06	7.2952e+06	11447134	11027614	10173123	8384883	16869116	14431757	10954272	3683525	7.9606e+06	1.25823e+06	3.60241e+06	7.2952e+06	11447134	11027614	10173123	8384883	16869116	14431757	MS/MS	MS/MS	MS/MS	MS/MS	MS/MS	MS/MS
APGAEEDDSELQR	APGAEEDDSELQR	13	2		Q53F19	NCBP3	Nuclear cap-binding protein subunit 3	0	0	1	0	0	0	0	0	0	0	0	0	0	0	0	0	0	0	0	0	0	0	0	0	0	0	0	0	0	0	0	0	0	0	0	0	unmatched	unmatched	MS/MS	unmatched	unmatched	unmatched
APGAGLGQDR	APGAGLGQDR	10	2		P50402	EMD	Emerin	0	0	0	0	0	1	0	0	0	0	0	0	0	0	0	0	0	3.95718e+06	0	0	0	0	0	0	0	0	0	0	0	0	0	0	0	0	0	0	unmatched	unmatched	unmatched	unmatched	unmatched	MS/MS
APGFGDNR	APGFGDNR	8	2		P10809	HSPD1	60 kDa heat shock protein, mitochondrial	1	1	1	1	1	1	1	1	1	1	1	1	36552916	37255524	31613632	19901644	18760686	26329550	34823172	34255628	43511032	53077312	53542960	34199276	36552916	37255524	31613632	19901644	18760686	26329550	34823172	34255628	43511032	53077312	53542960	34199276	MS/MS	MS/MS	MS/MS	MS/MS	MS/MS	MS/MS
APGFGDNRK	APGFGDNRK	9	2		P10809	HSPD1	60 kDa heat shock protein, mitochondrial	1	0	1	0	0	1	0	0	0	0	0	0	827803	0	576443	0	0	4749717	0	0	0	0	0	0	827803	0	576443	0	0	4749717	0	0	0	0	0	0	MS/MS	unmatched	MS/MS	unmatched	unmatched	MS/MS
APGLITPGSPPPAQQNQYVHISSSPQNTGR	APGLITPGS[79.9663]PPPAQQNQYVHIS[79.9663]SSPQNTGR	30	3	22S(79.9663),9S(79.9663)	P54253	ATXN1	Ataxin-1	0	0	0	0	0	0	0	1	0	0	0	1	0	0	0	0	0	0	0	0	0	0	0	0	0	0	0	0	0	0	0	0	0	0	0	0	unmatched	unmatched	unmatched	unmatched	unmatched	unmatched
APGLITPGSPPPAQQNQYVHISSSPQNTGR	APGLITPGS[79.9663]PPPAQQNQY[79.9663]VHISSSPQNTGR	30	3	18Y(79.9663),9S(79.9663)	P54253	ATXN1	Ataxin-1	0	0	0	0	0	0	0	0	0	0	0	1	0	0	0	0	0	0	0	0	0	0	0	0	0	0	0	0	0	0	0	0	0	0	0	0	unmatched	unmatched	unmatched	unmatched	unmatched	unmatched
APIDTSDVEEK	APIDTS[79.9663]DVEEK	11	2	6S(79.9663)	Q06265	EXOSC9	Exosome complex component RRP45	0	1	1	1	1	1	0	0	1	1	1	1	0	265711328	229450160	181764176	236436992	180674560	0	0	212842544	129634000	209569920	176415360	0	265711328	229450160	181764176	236436992	180674560	0	0	212842544	129634000	209569920	176415360	unmatched	MS/MS	MS/MS	MS/MS	MS/MS	MS/MS
APIDTSDVEEK	APIDT[79.9663]SDVEEK	11	2	5T(79.9663)	Q06265	EXOSC9	Exosome complex component RRP45	0	0	0	0	0	0	0	0	0	2	0	0	0	0	0	0	0	0	0	0	0	0	0	0	0	0	0	0	0	0	0	0	0	0	0	0	unmatched	unmatched	unmatched	unmatched	unmatched	unmatched
APIIAVTR	APIIAVTR	8	2		P14618	PKM	Pyruvate kinase PKM	1	0	1	0	0	0	0	0	0	0	0	0	2.81668e+06	0	1.39221e+06	0	0	0	0	0	0	0	0	0	2.81668e+06	0	1.39221e+06	0	0	0	0	0	0	0	0	0	MS/MS	unmatched	MS/MS	unmatched	unmatched	unmatched
APKPDGPGGGPGGSHMGGNYGDDR	APKPDGPGGGPGGSHM[15.9949]GGNYGDDR	24	3,4	16M(15.9949)	P35637	FUS	RNA-binding protein FUS	7	4	5	7	7	5	6	4	3	6	3	6	319708928	231450272	264180864	305496896	336708384	164453744	244862144	239552544	85765928	392539200	34037424	232090832	189817120	135198416	157348464	179275856	195969424	96481896	145340128	142002832	49589332	226955760	20216366	138443760	MS/MS	MS/MS	MS/MS	MS/MS	MS/MS	MS/MS
APKPEDIDEEDDDVPDLVENFDEASK	APKPEDIDEEDDDVPDLVENFDEASK	26	3		Q96K17	BTF3L4	Transcription factor BTF3 homolog 4	1	1	1	1	1	1	1	1	1	2	1	1	14046747	14448822	18319100	25156132	7.93715e+06	10752960	12667568	14807545	14821247	13983611	8717673	14894691	14046747	14448822	18319100	25156132	7.93715e+06	10752960	12667568	14807545	14821247	13983611	8717673	14894691	MS/MS	MS/MS	MS/MS	MS/MS	MS/MS	MS/MS
APKPEDIDEEDDDVPDLVENFDEASK	APKPEDIDEEDDDVPDLVENFDEAS[79.9663]K	26	3	25S(79.9663)	Q96K17	BTF3L4	Transcription factor BTF3 homolog 4	1	1	1	1	1	1	1	1	1	1	2	2	5.82807e+06	0	0	0	0	0	0	0	7.67904e+06	2932447	3.7518e+06	7.75037e+06	5.82807e+06	0	0	0	0	0	0	0	7.67904e+06	2932447	3.7518e+06	7.75037e+06	MS/MS	MS/MS	MS/MS	MS/MS	MS/MS	MS/MS
APKPPTDGSTSPTSTPSEDQEALGK	APKPPTDGST[79.9663]SPTSTPSEDQEALGK	25	3	10T(79.9663)	Q8NHM5	KDM2B	Lysine-specific demethylase 2B	0	0	0	0	1	0	0	1	0	1	1	1	0	0	0	0	8907160	0	0	8312104	0	10680285	7173011	9306175	0	0	0	0	8907160	0	0	8312104	0	10680285	7173011	9306175	unmatched	unmatched	unmatched	unmatched	MS/MS	unmatched
APKPPTDGSTSPTSTPSEDQEALGK	APKPPTDGS[79.9663]TSPTSTPSEDQEALGK	25	3	9S(79.9663)	Q8NHM5	KDM2B	Lysine-specific demethylase 2B	0	0	0	0	0	0	0	0	1	0	0	0	0	0	0	0	0	0	0	0	6800415	0	0	0	0	0	0	0	0	0	0	0	0	0	0	0	unmatched	unmatched	unmatched	unmatched	unmatched	unmatched
APKPPTDGSTSPTSTPSEDQEALGK	APKPPT[79.9663]DGSTSPTSTPSEDQEALGK	25	3	6T(79.9663)	Q8NHM5	KDM2B	Lysine-specific demethylase 2B	0	1	1	1	0	1	1	0	0	0	0	0	0	6.57558e+06	8227171	9004874	0	8531244	6.34728e+06	0	0	0	0	0	0	6.57558e+06	8227171	9004874	0	8531244	6.34728e+06	0	0	0	0	0	unmatched	MS/MS	MS/MS	MS/MS	unmatched	MS/MS
APLATGEDDDDEVPDLVENFDEASK	APLATGEDDDDEVPDLVENFDEASK	25	3		P20290	BTF3	Transcription factor BTF3	1	1	1	1	1	1	1	1	1	2	1	1	20947970	40405380	36256396	40932696	44580884	57197520	27165494	53583636	56028680	44881652	30110764	30261796	20947970	40405380	36256396	40932696	44580884	57197520	27165494	53583636	56028680	44881652	30110764	30261796	MS/MS	MS/MS	MS/MS	MS/MS	MS/MS	MS/MS
APLATGEDDDDEVPDLVENFDEASK	APLATGEDDDDEVPDLVENFDEAS[79.9663]K	25	3	24S(79.9663)	P20290	BTF3	Transcription factor BTF3	1	1	1	1	1	1	1	1	1	1	1	1	10395303	13343473	13027962	13915848	16617528	12794995	23276756	19736690	24872642	10193422	22403722	25586342	10395303	13343473	13027962	13915848	16617528	12794995	23276756	19736690	24872642	10193422	22403722	25586342	MS/MS	MS/MS	MS/MS	MS/MS	MS/MS	MS/MS
APLATGEDDDDEVPDLVENFDEASKNEAN	APLATGEDDDDEVPDLVENFDEAS[79.9663]KNEAN	29	3	24S(79.9663)	P20290	BTF3	Transcription factor BTF3	1	2	0	1	2	2	1	1	1	0	0	0	11689754	11539203	0	12217205	12148542	10675941	3676670	3.22637e+06	3.8028e+06	0	0	0	11689754	11539203	0	12217205	12148542	10675941	3676670	3.22637e+06	3.8028e+06	0	0	0	MS/MS	MS/MS	unmatched	MS/MS	MS/MS	MS/MS
APLATGEDDDDEVPDLVENFDEASK	APLAT[79.9663]GEDDDDEVPDLVENFDEASK	25	3	5T(79.9663)	P20290	BTF3	Transcription factor BTF3	1	1	1	1	1	1	1	1	1	1	1	1	3.0709e+06	2375384	3.03762e+06	3.2388e+06	3167984	2899494	2.71292e+06	2.98311e+06	3.80475e+06	2.36055e+06	3.25404e+06	3.0015e+06	3.0709e+06	2375384	3.03762e+06	3.2388e+06	3167984	2899494	2.71292e+06	2.98311e+06	3.80475e+06	2.36055e+06	3.25404e+06	3.0015e+06	MS/MS	MS/MS	MS/MS	MS/MS	MS/MS	MS/MS
APLDIPVPDPVK	APLDIPVPDPVK	12	2		Q06323	PSME1	Proteasome activator complex subunit 1	1	0	0	0	0	1	0	0	1	0	1	0	5.74288e+06	0	0	0	0	15188151	0	0	9507791	0	12731643	0	5.74288e+06	0	0	0	0	15188151	0	0	9507791	0	12731643	0	MS/MS	unmatched	unmatched	unmatched	unmatched	MS/MS
APLDPELHQESDMEFNNTTQEDVQER	APLDPELHQES[79.9663]DM[15.9949]EFNNTTQEDVQER	26	3	11S(79.9663),13M(15.9949)	Q14789	GOLGB1	Golgin subfamily B member 1	0	0	2	2	0	1	0	1	3	0	2	1	0	0	7193164	7.10187e+06	0	0	0	0	0	0	2897380	0	0	0	7193164	7.10187e+06	0	0	0	0	0	0	2897380	0	unmatched	unmatched	MS/MS	MS/MS	unmatched	MS/MS
APLNIPGTPVLEDFPQNDDEK	APLNIPGT[79.9663]PVLEDFPQNDDEK	21	3	8T(79.9663)	Q15003	NCAPH	Condensin complex subunit 2	1	1	1	1	1	1	1	1	1	1	1	1	9250325	7344645	8265718	9881221	8638747	8042666	15705572	14456670	16228648	14508851	15871874	14384476	9250325	7344645	8265718	9881221	8638747	8042666	15705572	14456670	16228648	14508851	15871874	14384476	MS/MS	MS/MS	MS/MS	MS/MS	MS/MS	MS/MS
APPAPGPASGGSGEVDELFDVK	APPAPGPAS[79.9663]GGSGEVDELFDVK	22	3	9S(79.9663)	O14579	COPE	Coatomer subunit epsilon	1	0	0	0	0	0	0	0	0	0	0	0	3.47476e+06	0	0	0	0	0	0	0	0	0	0	0	0	0	0	0	0	0	0	0	0	0	0	0	MS/MS	unmatched	unmatched	unmatched	unmatched	unmatched
APPAPLAASEVTNSNSAER	APPAPLAASEVTNSNS[79.9663]AER	19	3	16S(79.9663)	Q9Y2U8	LEMD3	Inner nuclear membrane protein Man1	1	1	1	1	1	1	1	1	0	1	1	1	14499041	14906914	15314630	13167756	14056597	15166380	9760809	17815538	0	17095226	14552412	14882563	14499041	14906914	15314630	13167756	14056597	15166380	9760809	17815538	0	17095226	14552412	14882563	MS/MS	MS/MS	MS/MS	MS/MS	MS/MS	MS/MS
APPAPLAASEVTNSNSAER	APPAPLAASEVTNS[79.9663]NSAER	19	2,3	14S(79.9663)	Q9Y2U8	LEMD3	Inner nuclear membrane protein Man1	0	1	0	0	1	1	0	1	1	0	0	0	0	4.18852e+06	0	0	3645378	3.72066e+06	0	5.06505e+06	13963137	0	0	0	0	4.18852e+06	0	0	3645378	3.72066e+06	0	5.06505e+06	0	0	0	0	unmatched	MS/MS	unmatched	unmatched	MS/MS	MS/MS
APPAPLAASEVTNSNSAER	APPAPLAASEVT[79.9663]NSNSAER	19	2	12T(79.9663)	Q9Y2U8	LEMD3	Inner nuclear membrane protein Man1	1	0	1	0	0	0	1	0	0	1	1	0	3.77715e+06	0	0	0	0	0	4.64664e+06	0	0	0	2.77316e+06	0	3.77715e+06	0	0	0	0	0	4.64664e+06	0	0	0	2.77316e+06	0	MS/MS	unmatched	MS/MS	unmatched	unmatched	unmatched
APPGAPGPGPGSGAPGSQEEEEEPGLVEGDPGDGAIEDPELEAIK	APPGAPGPGPGSGAPGS[79.9663]QEEEEEPGLVEGDPGDGAIEDPELEAIK	45	4	17S(79.9663)	Q86U42	PABPN1	Polyadenylate-binding protein 2	0	1	1	0	1	0	0	1	1	1	0	1	0	23998642	24212290	0	34302804	0	0	24363312	32223342	21062710	0	38541504	0	23998642	24212290	0	34302804	0	0	24363312	32223342	21062710	0	38541504	unmatched	MS/MS	MS/MS	unmatched	MS/MS	unmatched
APPPPISPTQLSDVSSPR	APPPPISPTQLSDVSS[79.9663]PR	18	3	16S(79.9663)	Q9P0K7	RAI14	Ankycorbin	0	0	0	0	0	0	1	0	0	0	0	0	0	0	0	0	0	0	9226965	0	0	0	0	0	0	0	0	0	0	0	0	0	0	0	0	0	unmatched	unmatched	unmatched	unmatched	unmatched	unmatched
APPPPISPTQLSDVSSPR	APPPPISPTQLSDVS[79.9663]SPR	18	3	15S(79.9663)	Q9P0K7	RAI14	Ankycorbin	0	0	0	0	0	0	0	0	0	1	0	0	0	0	0	0	0	0	0	0	0	6.70615e+06	0	0	0	0	0	0	0	0	0	0	0	0	0	0	unmatched	unmatched	unmatched	unmatched	unmatched	unmatched
APPPPISPTQLSDVSSPR	APPPPIS[79.9663]PTQLSDVSSPR	18	3	7S(79.9663)	Q9P0K7	RAI14	Ankycorbin	0	0	0	0	0	0	1	1	0	0	0	0	0	0	0	0	0	0	1.28481e+06	2.25438e+06	0	0	0	0	0	0	0	0	0	0	1.28481e+06	2.25438e+06	0	0	0	0	unmatched	unmatched	unmatched	unmatched	unmatched	unmatched
APPQTHLPSGASSGTGSASATHGGGSPPGTR	APPQTHLPSGASSGTGSASATHGGGS[79.9663]PPGTR	31	3,4	26S(79.9663)	P46379	BAG6	Large proline-rich protein BAG6	4	3	6	2	3	3	5	5	3	5	5	5	795252930	625619460	871132030	231453104	391173952	239098080	837337730	391692160	165294208	687303300	261712368	643398210	669663420	527525952	731280260	186261488	317068512	185965936	702759490	320654080	130076000	578142140	219650064	541473540	MS/MS	MS/MS	MS/MS	MS/MS	MS/MS	MS/MS
APPQTHLPSGASSGTGSASATHGGGSPPGTR	APPQTHLPSGASSGTGSASAT[79.9663]HGGGSPPGTR	31	4	21T(79.9663)	P46379	BAG6	Large proline-rich protein BAG6	1	0	0	0	0	0	0	0	0	0	0	0	0	0	0	0	0	0	0	0	0	0	0	0	0	0	0	0	0	0	0	0	0	0	0	0	MS/MS	unmatched	unmatched	unmatched	unmatched	unmatched
APPSPGSLAAPGR	APPS[79.9663]PGSLAAPGR	13	2	4S(79.9663)	Q9Y4B5	MTCL1	Microtubule cross-linking factor 1	0	0	0	0	0	0	0	0	0	1	0	0	0	0	0	0	0	0	0	0	0	0	0	0	0	0	0	0	0	0	0	0	0	0	0	0	unmatched	unmatched	unmatched	unmatched	unmatched	unmatched
APPTLQAETATKPQATSAPSPAPK	APPTLQAETATKPQATSAPS[79.9663]PAPK	24	3	20S(79.9663)	A8CG34	POM121C	Nuclear envelope pore membrane protein POM 121C	0	0	0	0	1	1	0	0	0	0	0	0	0	0	0	0	0	0	0	0	0	0	0	0	0	0	0	0	0	0	0	0	0	0	0	0	unmatched	unmatched	unmatched	unmatched	MS/MS	MS/MS
APPTPPPSTDTAPQPDSSLEILPEEEDEGADS	APPT[79.9663]PPPSTDTAPQPDSSLEILPEEEDEGADS	32	3	4T(79.9663)	Q9HA65	TBC1D17	TBC1 domain family member 17	1	2	1	1	1	1	1	2	2	1	2	2	12946712	16628690	16924808	11724317	12284954	9381974	17939084	15025072	21671788	20305580	17982690	19607200	12946712	16628690	16924808	11724317	12284954	9381974	17939084	15025072	21671788	20305580	17982690	19607200	MS/MS	MS/MS	MS/MS	MS/MS	MS/MS	MS/MS
APQAFEHSDVDGVVTSTDPVPEPEPSPLESK	APQAFEHSDVDGVVTSTDPVPEPEPS[79.9663]PLESK	31	3	26S(79.9663)	Q9P266	JCAD	Junctional protein associated with coronary artery disease	0	0	0	0	0	0	0	2	1	0	0	0	0	0	0	0	0	0	0	4676669	4224481	0	0	0	0	0	0	0	0	0	0	4676669	4224481	0	0	0	unmatched	unmatched	unmatched	unmatched	unmatched	unmatched
APQAGAHTPLTPQPGLAPQQQSPK	APQAGAHTPLTPQPGLAPQQQS[79.9663]PK	24	3	22S(79.9663)	O15063	GARRE1	Granule associated Rac and RHOG effector protein 1	0	1	0	0	2	1	1	1	1	1	1	1	0	4.56801e+06	0	0	5392926	5.09653e+06	8857930	5181266	3.45403e+06	6298382	0	6935954	0	4.56801e+06	0	0	5392926	5.09653e+06	8857930	5181266	3.45403e+06	6298382	0	6935954	unmatched	MS/MS	unmatched	unmatched	MS/MS	MS/MS
APQAGSRTPVPSTVQANTFEFADAEEDDEVKV	APQAGSRT[79.9663]PVPSTVQANTFEFADAEEDDEVKV	32	3	8T(79.9663)	Q00587	CDC42EP1	Cdc42 effector protein 1	0	0	0	0	1	0	0	0	0	0	0	0	0	0	0	0	0	0	0	0	0	0	0	0	0	0	0	0	0	0	0	0	0	0	0	0	unmatched	unmatched	unmatched	unmatched	MS/MS	unmatched
APQAGSRTPVPSTVQANTFEFADAEEDDEVKV	APQAGS[79.9663]RTPVPSTVQANTFEFADAEEDDEVKV	32	3	6S(79.9663)	Q00587	CDC42EP1	Cdc42 effector protein 1	1	0	0	2	1	1	0	0	0	0	0	0	0	0	0	5.79508e+06	0	0	0	0	0	0	0	0	0	0	0	0	0	0	0	0	0	0	0	0	MS/MS	unmatched	unmatched	MS/MS	MS/MS	MS/MS
APQETYADIGGLDNQIQEIK	APQETYADIGGLDNQIQEIK	20	3		P62191	PSMC1	26S proteasome regulatory subunit 4	0	1	1	0	0	1	0	1	0	0	0	0	0	0	2919549	0	0	3411857	0	4.29714e+06	0	0	0	0	0	0	2919549	0	0	3411857	0	4.29714e+06	0	0	0	0	unmatched	MS/MS	MS/MS	unmatched	unmatched	MS/MS
APQQQPPPQQPPPPQPPPQQPPPPPSYSPAR	APQQQPPPQQPPPPQPPPQQPPPPPSYS[79.9663]PAR	31	4	28S(79.9663)	Q9BUJ2	HNRNPUL1	Heterogeneous nuclear ribonucleoprotein U-like protein 1	1	0	0	0	1	0	1	0	0	0	0	0	140320768	0	0	0	58988200	0	49418312	0	0	0	0	0	140320768	0	0	0	58988200	0	49418312	0	0	0	0	0	MS/MS	unmatched	unmatched	unmatched	MS/MS	unmatched
APQQQPPPQQPPPPQPPPQQPPPPPSYSPAR	APQQQPPPQQPPPPQPPPQQPPPPPS[79.9663]YSPAR	31	3,4	26S(79.9663)	Q9BUJ2	HNRNPUL1	Heterogeneous nuclear ribonucleoprotein U-like protein 1	6	3	3	4	4	4	3	2	1	1	3	7	10400689	51556116	26972790	59928296	109287016	105902896	63876568	2.01523e+06	11428013	5876327	26397716	136601424	64328324	49121680	25699158	57098532	91097080	87704656	60860372	1.92007e+06	10888392	5598852	25151238	110992112	MS/MS	MS/MS	MS/MS	MS/MS	MS/MS	MS/MS
APQTSSSPPPVR	APQTSSS[79.9663]PPPVR	12	2	7S(79.9663)	Q8IYB3	SRRM1	Serine/arginine repetitive matrix protein 1	5	6	5	5	4	4	6	6	5	5	6	6	520150560	753919740	630418430	582597500	556697280	570332990	785249220	691954430	546461820	611246460	630054590	502532224	520150560	753919740	630418430	582597500	556697280	570332990	785249220	691954430	546461820	611246460	630054590	502532224	MS/MS	MS/MS	MS/MS	MS/MS	MS/MS	MS/MS
APQTSSSPPPVRR	APQTSSS[79.9663]PPPVRR	13	3	7S(79.9663)	Q8IYB3	SRRM1	Serine/arginine repetitive matrix protein 1	0	0	0	2	2	1	0	0	0	0	0	0	0	0	0	181083744	238330304	275329344	0	0	0	0	0	0	0	0	0	181083744	238330304	275329344	0	0	0	0	0	0	unmatched	unmatched	unmatched	MS/MS	MS/MS	MS/MS
APQTSSSPPPVR	APQTSS[79.9663]SPPPVR	12	2,3	6S(79.9663)	Q8IYB3	SRRM1	Serine/arginine repetitive matrix protein 1	4	5	5	5	5	5	4	5	4	5	4	2	147364432	240911952	211385696	188262672	173902592	180439856	0	214558336	168295760	211418480	192568368	158938128	147364432	240911952	213500240	188262672	173902592	171573920	0	214558336	168295760	211418480	192980736	158938128	MS/MS	MS/MS	MS/MS	MS/MS	MS/MS	MS/MS
APQTSSSPPPVR	APQTS[79.9663]SSPPPVR	12	3	5S(79.9663)	Q8IYB3	SRRM1	Serine/arginine repetitive matrix protein 1	0	0	0	0	0	1	1	0	1	0	1	0	0	0	0	0	0	0	0	0	165992912	0	0	0	0	0	0	0	0	0	0	0	0	0	0	0	unmatched	unmatched	unmatched	unmatched	unmatched	MS/MS
APQTSSSPPPVRR	APQTS[79.9663]SSPPPVRR	13	3	5S(79.9663)	Q8IYB3	SRRM1	Serine/arginine repetitive matrix protein 1	0	0	1	0	0	1	0	0	0	0	0	0	0	0	0	0	0	275457664	0	0	0	0	0	0	0	0	0	0	0	0	0	0	0	0	0	0	unmatched	unmatched	MS/MS	unmatched	unmatched	MS/MS
APQTSSSPPPVR	APQTS[79.9663]SS[79.9663]PPPVR	12	2	5S(79.9663),7S(79.9663)	Q8IYB3	SRRM1	Serine/arginine repetitive matrix protein 1	0	0	0	0	0	0	1	0	0	0	0	0	0	0	0	0	0	0	0	0	0	0	0	0	0	0	0	0	0	0	0	0	0	0	0	0	unmatched	unmatched	unmatched	unmatched	unmatched	unmatched
APQTSSSPPPVR	APQTS[79.9663]S[79.9663]SPPPVR	12	2	5S(79.9663),6S(79.9663)	Q8IYB3	SRRM1	Serine/arginine repetitive matrix protein 1	0	0	0	0	0	0	0	1	0	0	0	0	0	0	0	0	0	0	0	29254616	0	0	0	0	0	0	0	0	0	0	0	0	0	0	0	0	unmatched	unmatched	unmatched	unmatched	unmatched	unmatched
APQTSSSPPPVR	APQT[79.9663]SSSPPPVR	12	3	4T(79.9663)	Q8IYB3	SRRM1	Serine/arginine repetitive matrix protein 1	0	1	1	0	1	0	0	0	1	0	0	2	0	0	0	0	0	0	0	0	0	0	0	0	0	0	0	0	0	0	0	0	0	0	0	0	unmatched	MS/MS	MS/MS	unmatched	MS/MS	unmatched
APQTSSSPPPVRR	APQT[79.9663]SSSPPPVRR	13	3	4T(79.9663)	Q8IYB3	SRRM1	Serine/arginine repetitive matrix protein 1	0	0	0	1	2	1	0	0	0	0	0	0	0	0	0	0	0	0	0	0	0	0	0	0	0	0	0	0	0	0	0	0	0	0	0	0	unmatched	unmatched	unmatched	MS/MS	MS/MS	MS/MS
APQTSSSPPPVR	APQT[79.9663]S[79.9663]SSPPPVR	12	2	4T(79.9663),5S(79.9663)	Q8IYB3	SRRM1	Serine/arginine repetitive matrix protein 1	1	1	0	0	0	0	0	0	0	0	0	0	6.91173e+06	0	0	0	0	0	0	0	0	0	0	0	0	0	0	0	0	0	0	0	0	0	0	0	MS/MS	MS/MS	unmatched	unmatched	unmatched	unmatched
APRPFGSVSSPK	APRPFGSVSS[79.9663]PK	12	2,3	10S(79.9663)	Q96HC4	PDLIM5	PDZ and LIM domain protein 5	0	0	0	1	1	2	0	0	0	0	0	0	0	0	0	14319308	22598534	42226776	0	0	0	0	0	0	0	0	0	14319308	22598534	27157282	0	0	0	0	0	0	unmatched	unmatched	unmatched	MS/MS	MS/MS	MS/MS
APRPFGSVSSPK	APRPFGSVS[79.9663]SPK	12	3	9S(79.9663)	Q96HC4	PDLIM5	PDZ and LIM domain protein 5	1	0	1	1	1	0	0	0	0	0	0	0	4.80381e+06	0	2954361	7.92533e+06	15695614	0	0	0	0	0	0	0	4.80381e+06	0	2954361	7.92533e+06	15695614	0	0	0	0	0	0	0	MS/MS	unmatched	MS/MS	MS/MS	MS/MS	unmatched
APRPHTYFTPHPDSMDTEDSASSQKLDLSGEMVPGPLPAPGK	APRPHTYFTPHPDSM[15.9949]DTEDSASSQKLDLSGEM[15.9949]VPGPLPAPGK	42	4	15M(15.9949),32M(15.9949)	Q9P209	CEP72	Centrosomal protein of 72 kDa	0	0	0	0	0	0	0	0	0	1	0	0	0	0	0	0	0	0	0	0	0	0	0	0	0	0	0	0	0	0	0	0	0	0	0	0	unmatched	unmatched	unmatched	unmatched	unmatched	unmatched
APRPHTYFTPHPDSMDTEDSASSQKLDLSGEMVPGPLPAPGK	APRPHT[79.9663]YFTPHPDSMDTEDSASSQKLDLSGEMVPGPLPAPGK	42	4	6T(79.9663)	Q9P209	CEP72	Centrosomal protein of 72 kDa	0	0	0	0	0	0	0	0	0	1	0	0	0	0	0	0	0	0	0	0	0	0	0	0	0	0	0	0	0	0	0	0	0	0	0	0	unmatched	unmatched	unmatched	unmatched	unmatched	unmatched
APRPSAPSPPPR	APRPSAPS[79.9663]PPPR	12	3	8S(79.9663)	Q8IV50	LYSMD2	LysM and putative peptidoglycan-binding domain-containing protein 2	2	1	1	2	1	2	2	2	1	1	1	1	0	0	20673070	21614010	0	0	17154486	11817286	5194507	6659332	2.49461e+06	7.65684e+06	0	0	20673070	21614010	0	0	17154486	11817286	5194507	6659332	2.49461e+06	7.65684e+06	MS/MS	MS/MS	MS/MS	MS/MS	MS/MS	MS/MS
APSAGLEEVAQPESVDVITSQSDSPTR	APSAGLEEVAQPESVDVITSQSDS[79.9663]PTR	27	3	24S(79.9663)	Q6T4R5	NHS	Nance-Horan syndrome protein	1	1	1	1	1	1	1	1	1	1	1	1	31734196	31359890	29197476	36319300	32401710	31368164	37489588	48957260	34771524	37373328	37630624	42887924	31734196	31359890	29197476	36319300	32401710	31368164	37489588	48957260	34771524	37373328	37630624	42887924	MS/MS	MS/MS	MS/MS	MS/MS	MS/MS	MS/MS
APSAPPGTGALPPAAPSGR	APSAPPGT[79.9663]GALPPAAPSGR	19	3	8T(79.9663)	Q9H1B7	IRF2BPL	Probable E3 ubiquitin-protein ligase IRF2BPL	0	0	0	2	1	2	0	0	0	0	0	0	0	0	0	13982990	0	5640729	0	0	0	0	0	0	0	0	0	13982990	0	5640729	0	0	0	0	0	0	unmatched	unmatched	unmatched	MS/MS	MS/MS	MS/MS
APSASPLALHASR	APSAS[79.9663]PLALHASR	13	2	5S(79.9663)	Q8N3F8	MICALL1	MICAL-like protein 1	0	0	0	0	0	0	1	0	0	0	0	0	0	0	0	0	0	0	3.82241e+06	0	0	0	0	0	0	0	0	0	0	0	0	0	0	0	0	0	unmatched	unmatched	unmatched	unmatched	unmatched	unmatched
APSASVDSSLYNLPR	APSAS[79.9663]VDSSLYNLPR	15	2	5S(79.9663)	Q13480	GAB1	GRB2-associated-binding protein 1	0	1	0	0	0	0	0	0	0	0	0	0	0	1.14897e+06	0	0	0	0	0	0	0	0	0	0	0	0	0	0	0	0	0	0	0	0	0	0	unmatched	MS/MS	unmatched	unmatched	unmatched	unmatched
APSDSSLGTPSDGRPELR	APSDSSLGT[79.9663]PSDGRPELR	18	3	9T(79.9663)	Q15642	TRIP10	Cdc42-interacting protein 4	0	0	0	0	1	0	0	0	0	0	0	0	0	0	0	0	9007619	0	0	0	0	0	0	0	0	0	0	0	0	0	0	0	0	0	0	0	unmatched	unmatched	unmatched	unmatched	MS/MS	unmatched
APSDSSLGTPSDGRPELR	APSDSS[79.9663]LGT[79.9663]PSDGRPELR	18	2	6S(79.9663),9T(79.9663)	Q15642	TRIP10	Cdc42-interacting protein 4	0	0	0	0	0	0	0	1	0	0	0	0	0	0	0	0	0	0	0	41129612	0	0	0	0	0	0	0	0	0	0	0	0	0	0	0	0	unmatched	unmatched	unmatched	unmatched	unmatched	unmatched
APSDSSLGTPSDGRPELR	APSDS[79.9663]SLGTPSDGRPELR	18	3	5S(79.9663)	Q15642	TRIP10	Cdc42-interacting protein 4	0	0	0	0	0	0	1	0	0	0	0	0	0	0	0	0	0	0	11342522	0	0	0	0	0	0	0	0	0	0	0	0	0	0	0	0	0	unmatched	unmatched	unmatched	unmatched	unmatched	unmatched
APSDSSLGTPSDGRPELR	APSDS[79.9663]S[79.9663]LGTPSDGRPELR	18	2,3	5S(79.9663),6S(79.9663)	Q15642	TRIP10	Cdc42-interacting protein 4	1	0	0	0	0	0	0	1	0	1	0	0	33712544	0	0	0	0	0	0	41129612	0	106344712	0	0	33712544	0	0	0	0	0	0	41129612	0	0	0	0	MS/MS	unmatched	unmatched	unmatched	unmatched	unmatched
APSDTGSLSPPWDQDRR	APSDTGSLS[79.9663]PPWDQDRR	17	3	9S(79.9663)	Q96PC5	MIA2	Melanoma inhibitory activity protein 2	0	0	1	0	0	0	0	0	0	0	0	0	0	0	10696897	0	0	0	0	0	0	0	0	0	0	0	0	0	0	0	0	0	0	0	0	0	unmatched	unmatched	MS/MS	unmatched	unmatched	unmatched
APSDTGSLSPPWDQDRR	APSDTGS[79.9663]LSPPWDQDRR	17	3	7S(79.9663)	Q96PC5	MIA2	Melanoma inhibitory activity protein 2	0	0	0	1	0	0	0	1	1	0	1	0	0	0	0	4.65418e+06	0	0	0	17244280	0	0	0	0	0	0	0	4.65418e+06	0	0	0	17244280	0	0	0	0	unmatched	unmatched	unmatched	MS/MS	unmatched	unmatched
APSDTGSLSPPWDQDRR	APSDT[79.9663]GSLSPPWDQDRR	17	3	5T(79.9663)	Q96PC5	MIA2	Melanoma inhibitory activity protein 2	1	0	0	0	0	0	0	0	0	0	0	0	0	0	0	0	0	0	0	0	0	0	0	0	0	0	0	0	0	0	0	0	0	0	0	0	MS/MS	unmatched	unmatched	unmatched	unmatched	unmatched
APSDTGSLSPPWDQDRR	APSDT[79.9663]GSLS[79.9663]PPWDQDRR	17	3	5T(79.9663),9S(79.9663)	Q96PC5	MIA2	Melanoma inhibitory activity protein 2	0	0	1	0	0	0	0	0	0	0	0	0	0	0	28447190	0	0	0	0	0	0	0	0	0	0	0	0	0	0	0	0	0	0	0	0	0	unmatched	unmatched	MS/MS	unmatched	unmatched	unmatched
APSDTGSLSPPWDQDRR	APSDT[79.9663]GS[79.9663]LSPPWDQDRR	17	3	5T(79.9663),7S(79.9663)	Q96PC5	MIA2	Melanoma inhibitory activity protein 2	0	0	1	0	0	0	0	0	0	0	0	0	0	0	41886212	0	0	0	0	0	0	0	0	0	0	0	0	0	0	0	0	0	0	0	0	0	unmatched	unmatched	MS/MS	unmatched	unmatched	unmatched
APSEEELHGDQTDFGQGSQSPQK	APSEEELHGDQTDFGQGSQS[79.9663]PQK	23	3	20S(79.9663)	Q8TE77	SSH3	Protein phosphatase Slingshot homolog 3	0	0	0	1	1	0	1	1	1	1	1	1	0	0	0	64940420	68162312	0	81221712	94343848	73650016	92565928	92040712	96972896	0	0	0	64940420	68162312	0	81221712	94343848	73650016	92565928	92040712	96972896	unmatched	unmatched	unmatched	MS/MS	MS/MS	unmatched
APSEEELHGDQTDFGQGSQSPQK	APSEEELHGDQT[79.9663]DFGQGSQSPQK	23	3	12T(79.9663)	Q8TE77	SSH3	Protein phosphatase Slingshot homolog 3	0	0	0	0	1	0	0	0	0	0	0	0	0	0	0	0	0	0	0	0	0	0	0	0	0	0	0	0	0	0	0	0	0	0	0	0	unmatched	unmatched	unmatched	unmatched	MS/MS	unmatched
APSHMSSSHSFPQLAR	APSHM[15.9949]SSSHS[79.9663]FPQLAR	16	3	10S(79.9663),5M(15.9949)	Q9Y2J4	AMOTL2	Angiomotin-like protein 2	1	1	1	1	1	0	1	1	1	1	1	1	104346544	55828284	80444832	10620915	12878143	0	73222984	40329676	10196083	25609234	15689244	46033088	104346544	55828284	80444832	10620915	12878143	0	73222984	40329676	10196083	25609234	15689244	46033088	MS/MS	MS/MS	MS/MS	MS/MS	MS/MS	unmatched
APSPAPPPLPSSR	APSPAPPPLPS[79.9663]SR	13	2	11S(79.9663)	Q6UXY1	BAIAP2L2	Brain-specific angiogenesis inhibitor 1-associated protein 2-like protein 2	1	1	1	0	1	1	1	1	1	1	1	1	7.41352e+06	5802600	6948710	0	0	4804070	5.02667e+06	6.42495e+06	6286937	7852154	6.50436e+06	6.59018e+06	7.41352e+06	5802600	6948710	0	0	4804070	5.02667e+06	6.42495e+06	6286937	7852154	6.50436e+06	6.59018e+06	MS/MS	MS/MS	MS/MS	unmatched	MS/MS	MS/MS
APSPPEAALQPAPTEPR	APSPPEAALQPAPTEPR	17	3		Q9NVR5	DNAAF2	Protein kintoun	0	0	0	0	0	0	0	0	0	0	1	0	0	0	0	0	0	0	0	0	0	0	0	0	0	0	0	0	0	0	0	0	0	0	0	0	unmatched	unmatched	unmatched	unmatched	unmatched	unmatched
APSPPPTASNSSNSQSEK	APSPPPT[79.9663]ASNSSNSQSEK	18	3	7T(79.9663)	Q8N108	MIER1	Mesoderm induction early response protein 1	0	0	0	0	0	0	0	0	1	0	0	0	0	0	0	0	0	0	0	0	3.49611e+06	0	0	0	0	0	0	0	0	0	0	0	0	0	0	0	unmatched	unmatched	unmatched	unmatched	unmatched	unmatched
APSQLPLSGSR	APSQLPLSGS[79.9663]R	11	2	10S(79.9663)	Q9BW19	KIFC1	Kinesin-like protein KIFC1	0	0	0	1	0	0	0	0	0	0	0	0	0	0	0	2.95846e+06	0	0	0	0	0	0	0	0	0	0	0	0	0	0	0	0	0	0	0	0	unmatched	unmatched	unmatched	MS/MS	unmatched	unmatched
APSRKDSLESDSSTAIIPHELIR	APSRKDSLESDS[79.9663]S[79.9663]TAIIPHELIR	23	3,4	12S(79.9663),13S(79.9663)	Q9UMX1	SUFU	Suppressor of fused homolog	1	0	2	0	0	0	0	0	0	0	0	0	5.39213e+06	0	11716910	0	0	0	0	0	0	0	0	0	6089477	0	5815423	0	0	0	0	0	0	0	0	0	MS/MS	unmatched	MS/MS	unmatched	unmatched	unmatched
APSTSPSFEGTQETYTVAHEENVR	APSTSPS[79.9663]FEGTQETYTVAHEENVR	24	3	7S(79.9663)	Q9BUT9	MCRIP2	MAPK regulated corepressor interacting protein 2	0	0	0	0	0	0	0	0	0	0	1	0	0	0	0	0	0	0	0	0	0	0	38456916	0	0	0	0	0	0	0	0	0	0	0	0	0	unmatched	unmatched	unmatched	unmatched	unmatched	unmatched
APSTSPSFEGTQETYTVAHEENVR	APSTS[79.9663]PSFEGTQETYTVAHEENVR	24	3	5S(79.9663)	Q9BUT9	MCRIP2	MAPK regulated corepressor interacting protein 2	1	1	1	1	1	0	1	1	1	1	0	1	28363530	26544754	25894422	12315670	11590770	0	35518688	38485968	29002362	40714332	0	41366880	28363530	26544754	25894422	12315670	11590770	0	35518688	38485968	29002362	40714332	0	41366880	MS/MS	MS/MS	MS/MS	MS/MS	MS/MS	unmatched
APSTSPSFEGTQETYTVAHEENVR	APST[79.9663]SPSFEGTQETYTVAHEENVR	24	3	4T(79.9663)	Q9BUT9	MCRIP2	MAPK regulated corepressor interacting protein 2	0	0	0	0	0	1	0	0	0	0	0	0	0	0	0	0	0	7493912	0	0	0	0	0	0	0	0	0	0	0	0	0	0	0	0	0	0	unmatched	unmatched	unmatched	unmatched	unmatched	MS/MS
APSVPAAEPEYPK	APSVPAAEPEYPK	13	2		P54819	AK2	Adenylate kinase 2, mitochondrial	1	0	0	0	0	1	0	0	1	0	0	0	3090303	0	0	0	0	11279332	0	0	8.18e+06	0	0	0	3090303	0	0	0	0	11279332	0	0	8.18e+06	0	0	0	MS/MS	unmatched	unmatched	unmatched	unmatched	MS/MS
APSAPPGTGALPPAAPSGR	APS[79.9663]APPGTGALPPAAPSGR	19	2,3	3S(79.9663)	Q9H1B7	IRF2BPL	Probable E3 ubiquitin-protein ligase IRF2BPL	2	3	3	3	3	3	2	2	2	1	3	2	0	15148934	11950679	21406284	30357796	0	18475264	4744051	3.19364e+06	9925353	3660067	19706640	0	8877632	10727782	12891726	18576154	0	10908954	8590698	5783152	8909705	3.28554e+06	11912577	MS/MS	MS/MS	MS/MS	MS/MS	MS/MS	MS/MS
APSASPLALHASR	APS[79.9663]ASPLALHASR	13	2,3	3S(79.9663)	Q8N3F8	MICALL1	MICAL-like protein 1	0	0	0	1	0	0	0	0	0	0	0	1	0	0	0	3.4463e+06	0	0	0	0	0	0	0	17406972	0	0	0	0	0	0	0	0	0	0	0	0	unmatched	unmatched	unmatched	MS/MS	unmatched	unmatched
APSASVDSSLYNLPR	APS[79.9663]ASVDSSLYNLPR	15	2	3S(79.9663)	Q13480	GAB1	GRB2-associated-binding protein 1	1	0	0	0	0	0	0	0	0	0	0	0	0	0	0	0	0	0	0	0	0	0	0	0	0	0	0	0	0	0	0	0	0	0	0	0	MS/MS	unmatched	unmatched	unmatched	unmatched	unmatched
APSASPLALHASR	APS[79.9663]AS[79.9663]PLALHASR	13	2,3	3S(79.9663),5S(79.9663)	Q8N3F8	MICALL1	MICAL-like protein 1	2	3	3	1	1	2	3	2	1	0	1	3	29894724	35903996	34181056	12994879	15302908	16552305	52762680	26864478	16518202	0	15742632	57236868	29894724	18653762	34181056	12994879	15302908	16552305	27400400	26864478	16518202	0	15742632	30576930	MS/MS	MS/MS	MS/MS	MS/MS	MS/MS	MS/MS
APSDSSLGTPSDGRPELR	APS[79.9663]DSSLGTPSDGRPELR	18	2,3	3S(79.9663)	Q15642	TRIP10	Cdc42-interacting protein 4	3	4	4	5	5	4	4	3	3	3	3	3	603376830	557482180	644358780	538965120	589533630	584362690	594315460	600180100	447976096	562321540	554883460	654932860	590824830	542968510	723132670	540188100	558042620	582737280	519601632	359079072	389820128	569185340	597031680	698921920	MS/MS	MS/MS	MS/MS	MS/MS	MS/MS	MS/MS
APSDSSLGTPSDGRPELR	APS[79.9663]DSS[79.9663]LGTPSDGRPELR	18	3	3S(79.9663),6S(79.9663)	Q15642	TRIP10	Cdc42-interacting protein 4	1	1	1	2	2	2	1	1	1	1	1	1	304735360	177217216	352765184	251632288	252783872	275253504	332294752	374810560	246344704	0	248711136	320348832	304735360	177217216	352765184	251632288	252783872	275253504	332294752	374810560	246344704	0	248711136	320348832	MS/MS	MS/MS	MS/MS	MS/MS	MS/MS	MS/MS
APSDSSLGTPSDGRPELR	APS[79.9663]DS[79.9663]SLGTPSDGRPELR	18	2	3S(79.9663),5S(79.9663)	Q15642	TRIP10	Cdc42-interacting protein 4	0	0	1	0	0	0	1	0	0	0	0	0	0	0	37295960	0	0	0	35388444	0	0	0	0	0	0	0	37295960	0	0	0	35388444	0	0	0	0	0	unmatched	unmatched	MS/MS	unmatched	unmatched	unmatched
APSDTGSLSPPWDQDR	APS[79.9663]DT[79.9663]GSLSPPWDQDR	16	2	3S(79.9663),5T(79.9663)	Q96PC5	MIA2	Melanoma inhibitory activity protein 2	0	0	0	0	0	0	0	0	1	0	0	0	0	0	0	0	0	0	0	0	1.11052e+06	0	0	0	0	0	0	0	0	0	0	0	0	0	0	0	unmatched	unmatched	unmatched	unmatched	unmatched	unmatched
APSDTGSLSPPWDQDRR	APS[79.9663]DT[79.9663]GSLSPPWDQDRR	17	3	3S(79.9663),5T(79.9663)	Q96PC5	MIA2	Melanoma inhibitory activity protein 2	0	0	0	0	0	0	1	0	0	0	0	0	0	0	0	0	0	0	16164280	0	0	0	0	0	0	0	0	0	0	0	0	0	0	0	0	0	unmatched	unmatched	unmatched	unmatched	unmatched	unmatched
APSEEELHGDQTDFGQGSQSPQK	APS[79.9663]EEELHGDQTDFGQGSQSPQK	23	3	3S(79.9663)	Q8TE77	SSH3	Protein phosphatase Slingshot homolog 3	2	1	1	1	1	1	1	1	1	1	1	3	10292409	12413505	11703930	9353609	10661045	9166631	10148728	11085509	10917264	0	14106739	7462589	10292409	12413505	11703930	9353609	10661045	9166631	10148728	11085509	10917264	0	14106739	7462589	MS/MS	MS/MS	MS/MS	MS/MS	MS/MS	MS/MS
APSEIDPR	APS[79.9663]EIDPR	8	2	3S(79.9663)	O95801	TTC4	Tetratricopeptide repeat protein 4	0	0	0	0	0	0	1	1	1	0	0	1	0	0	0	0	0	0	0	0	0	0	0	0	0	0	0	0	0	0	0	0	0	0	0	0	unmatched	unmatched	unmatched	unmatched	unmatched	unmatched
APSIDGKEELDLAEK	APS[79.9663]IDGKEELDLAEK	15	2,3	3S(79.9663)	Q9H0E9	BRD8	Bromodomain-containing protein 8	1	2	1	2	2	3	1	2	2	1	1	1	26478158	26601306	32391886	36664964	36025464	38119680	19369346	17920694	19536600	13968216	13497160	15869460	26478158	26601306	32391886	36664964	36025464	33620300	19369346	17920694	19536600	13968216	13497160	15869460	MS/MS	MS/MS	MS/MS	MS/MS	MS/MS	MS/MS
APSIHGGSGGR	APS[79.9663]IHGGSGGR	11	2	3S(79.9663)	P08727	KRT19	Keratin, type I cytoskeletal 19	1	1	1	2	2	1	3	2	2	2	1	1	42642788	51614004	51574916	47579180	50916952	38783496	110827352	136731120	27822956	48299168	46801444	42331444	42642788	51614004	51574916	47579180	50916952	38783496	110827352	136731120	27822956	48299168	46801444	42331444	MS/MS	MS/MS	MS/MS	MS/MS	MS/MS	MS/MS
APSLDIK	APS[79.9663]LDIK	7	2	3S(79.9663)	Q09666	AHNAK	Neuroblast differentiation-associated protein AHNAK	1	1	1	0	0	0	0	0	1	0	0	0	15909535	16266642	15872819	0	0	0	0	0	16742279	0	0	0	15909535	16266642	15872819	0	0	0	0	0	16742279	0	0	0	MS/MS	MS/MS	MS/MS	unmatched	unmatched	unmatched
APSLTDLVK	APS[79.9663]LTDLVK	9	2	3S(79.9663)	O15014	ZNF609	Zinc finger protein 609	0	1	1	1	1	1	1	1	1	1	1	1	0	0	12091313	0	9518227	0	14292777	15189511	10901637	13965918	15195020	11982524	0	0	12091313	0	9518227	0	14292777	15189511	10901637	13965918	15195020	11982524	unmatched	MS/MS	MS/MS	MS/MS	MS/MS	MS/MS
APSPAPPPLPSSR	APS[79.9663]PAPPPLPSSR	13	2	3S(79.9663)	Q6UXY1	BAIAP2L2	Brain-specific angiogenesis inhibitor 1-associated protein 2-like protein 2	2	2	3	2	2	2	2	2	2	3	3	2	140750400	86278424	126086200	111021088	97690728	111294040	110394840	125085776	114894048	126561088	112717168	121434776	140750400	86278424	126086200	111021088	97690728	111294040	110394840	125085776	114894048	126561088	112717168	121434776	MS/MS	MS/MS	MS/MS	MS/MS	MS/MS	MS/MS
APSPAPPPLPSSR	APS[79.9663]PAPPPLPS[79.9663]SR	13	2	11S(79.9663),3S(79.9663)	Q6UXY1	BAIAP2L2	Brain-specific angiogenesis inhibitor 1-associated protein 2-like protein 2	0	1	1	1	1	1	0	0	0	0	1	0	0	4978119	0	6451161	0	7.51564e+06	0	0	0	0	0	0	0	4978119	0	6451161	0	7.51564e+06	0	0	0	0	0	0	unmatched	MS/MS	MS/MS	MS/MS	MS/MS	MS/MS
APSPAPSSVPLGSEK	APS[79.9663]PAPSSVPLGSEK	15	2	3S(79.9663)	O75179	ANKRD17	Ankyrin repeat domain-containing protein 17	1	1	1	1	1	1	1	1	1	2	1	1	48603824	51235276	44536488	49329688	46509768	51690132	38753052	42066984	46277652	23248344	46482288	43212444	48603824	51235276	44536488	49329688	46509768	51690132	38753052	42066984	46277652	23248344	46482288	43212444	MS/MS	MS/MS	MS/MS	MS/MS	MS/MS	MS/MS
APSPARPFLK	APS[79.9663]PARPFLK	10	2	3S(79.9663)	Q9Y4B5	MTCL1	Microtubule cross-linking factor 1	1	1	1	1	1	1	1	1	1	0	1	1	17697172	14963172	17687050	10655525	16832008	17669968	14274238	12572628	5513966	0	10486845	13136822	17697172	14963172	17687050	10655525	16832008	17669968	14274238	12572628	5513966	0	10486845	13136822	MS/MS	MS/MS	MS/MS	MS/MS	MS/MS	MS/MS
APSPGAYK	APS[79.9663]PGAYK	8	2	3S(79.9663)	P54259	ATN1	Atrophin-1	0	0	0	0	0	0	1	1	0	0	0	0	0	0	0	0	0	0	2.03994e+06	9912798	0	0	0	0	0	0	0	0	0	0	2.03994e+06	9912798	0	0	0	0	unmatched	unmatched	unmatched	unmatched	unmatched	unmatched
APSPMEIDPADK	APS[79.9663]PM[15.9949]EIDPADK	12	2	3S(79.9663),5M(15.9949)	Q8NEV8	EXPH5	Exophilin-5	1	2	1	1	1	1	2	2	2	2	3	2	14035085	34637992	31188324	6561965	7.99503e+06	9743427	13352904	22003076	29884416	28310564	26635956	26587754	14035085	34637992	31188324	6561965	7.99503e+06	9743427	13352904	22003076	29884416	28310564	26635956	26587754	MS/MS	MS/MS	MS/MS	MS/MS	MS/MS	MS/MS
APSPPEAALQPAPTEPR	APS[79.9663]PPEAALQPAPTEPR	17	3	3S(79.9663)	Q9NVR5	DNAAF2	Protein kintoun	0	0	0	0	0	0	0	0	0	0	1	1	0	0	0	0	0	0	0	0	0	0	0	0	0	0	0	0	0	0	0	0	0	0	0	0	unmatched	unmatched	unmatched	unmatched	unmatched	unmatched
APSPPLSQVFQTR	APS[79.9663]PPLSQVFQTR	13	2	3S(79.9663)	Q9NRA8	EIF4ENIF1	Eukaryotic translation initiation factor 4E transporter	1	1	1	1	1	0	1	1	0	1	0	0	13809264	10056841	21241572	27970856	23403666	0	24916652	24641186	0	26720054	0	0	13809264	10056841	21241572	27970856	23403666	0	24916652	24641186	0	26720054	0	0	MS/MS	MS/MS	MS/MS	MS/MS	MS/MS	unmatched
APSPPPTASNSSNSQSEK	APS[79.9663]PPPTASNSSNSQSEK	18	2,3	3S(79.9663)	Q8N108	MIER1	Mesoderm induction early response protein 1	0	0	0	1	0	0	4	3	1	1	2	1	0	0	0	624482	0	0	3.05121e+06	9223878	7067791	4.71332e+06	7401461	0	0	0	0	1.00006e+06	0	0	4886275	4.90688e+06	5923812	3.95043e+06	4.17761e+06	0	unmatched	unmatched	unmatched	MS/MS	unmatched	unmatched
APSPPVEHPR	APS[79.9663]PPVEHPR	10	2,3	3S(79.9663)	Q86WR7	PROSER2	Proline and serine-rich protein 2	3	4	4	2	3	4	4	3	2	4	4	4	560647740	432325376	445068640	260297152	324012768	311811584	428766624	340553632	258567120	477697216	400396352	386036768	560647740	432325376	445068640	260297152	324012768	311811584	428766624	340553632	258567120	477697216	400396352	386036768	MS/MS	MS/MS	MS/MS	MS/MS	MS/MS	MS/MS
APSPSGLMSPSR	APS[79.9663]PSGLM[15.9949]SPSR	12	2	3S(79.9663),8M(15.9949)	Q9P1Y5	CAMSAP3	Calmodulin-regulated spectrin-associated protein 3	0	0	0	0	0	0	1	0	1	0	0	0	0	0	0	0	0	0	11725306	0	8.07189e+06	0	0	0	0	0	0	0	0	0	11725306	0	8.07189e+06	0	0	0	unmatched	unmatched	unmatched	unmatched	unmatched	unmatched
APSPTAEQPPGGGDSAR	APS[79.9663]PTAEQPPGGGDSAR	17	2	3S(79.9663)	Q15742	NAB2	NGFI-A-binding protein 2	1	1	1	1	0	1	1	0	2	1	1	0	2.60802e+06	3010720	1.01791e+06	0	0	0	1.39753e+06	0	2.48942e+06	3133262	0	0	2.60802e+06	3010720	1.01791e+06	0	0	0	1.39753e+06	0	2.48942e+06	3133262	0	0	MS/MS	MS/MS	MS/MS	MS/MS	unmatched	MS/MS
APSPTGPALISGASPVHCAADGTVELK	APS[79.9663]PT[79.9663]GPALISGASPVHC[57.0215]AADGTVELK	27	3	18C(57.0215),3S(79.9663),5T(79.9663)	Q76L83	ASXL2	Putative Polycomb group protein ASXL2	0	0	0	0	0	0	0	1	0	0	0	0	0	0	0	0	0	0	0	3.44006e+06	0	0	0	0	0	0	0	0	0	0	0	0	0	0	0	0	unmatched	unmatched	unmatched	unmatched	unmatched	unmatched
APSRKDSLESDSSTAIIPHELIR	APS[79.9663]RKDS[79.9663]LESDSSTAIIPHELIR	23	3	3S(79.9663),7S(79.9663)	Q9UMX1	SUFU	Suppressor of fused homolog	0	1	0	0	0	0	0	0	0	0	0	0	0	3.41212e+06	0	0	0	0	0	0	0	0	0	0	0	0	0	0	0	0	0	0	0	0	0	0	unmatched	MS/MS	unmatched	unmatched	unmatched	unmatched
APSRNLAPTPR	APS[79.9663]RNLAPTPR	11	3	3S(79.9663)	Q8IU81	IRF2BP1	Interferon regulatory factor 2-binding protein 1	0	0	0	1	0	0	0	0	0	0	0	0	0	0	0	5623112	0	0	0	0	0	0	0	0	0	0	0	0	0	0	0	0	0	0	0	0	unmatched	unmatched	unmatched	MS/MS	unmatched	unmatched
APSRQDVYGPQPQVR	APS[79.9663]RQDVYGPQPQVR	15	2,3	3S(79.9663)	O60716	CTNND1	Catenin delta-1	3	4	3	4	4	4	3	3	3	3	3	4	1997668740	1503362050	1796491900	1867395580	2321619200	2630551040	1447463040	1399469060	690487490	671671550	783600960	1047662780	1915871870	1440367870	1724594940	1787614980	2145228930	2468867580	1329948930	1295443840	648872770	646059070	767128060	948259260	MS/MS	MS/MS	MS/MS	MS/MS	MS/MS	MS/MS
APSVANVGSHCDLSLK	APS[79.9663]VANVGSHC[57.0215]DLSLK	16	2,3	11C(57.0215),3S(79.9663)	P21333	FLNA	Filamin-A	10	11	10	6	6	6	14	13	11	18	14	16	3343543810	2933912320	3682384900	1349345280	1411661180	1427307900	4556434400	4347597800	3785893890	5716897800	5682601000	5440913400	3196291070	2627954940	3309751300	1202059520	1242834820	1252957570	3992330750	3899038720	3378526980	5193428000	5188183600	4960271900	MS/MS	MS/MS	MS/MS	MS/MS	MS/MS	MS/MS
APSVATVGSICDLNLK	APS[79.9663]VATVGSIC[57.0215]DLNLK	16	2,3	11C(57.0215),3S(79.9663)	O75369	FLNB	Filamin-B	0	0	0	0	0	0	0	0	0	1	0	1	0	0	0	0	0	0	0	0	0	8764444	0	2239488	0	0	0	0	0	0	0	0	0	0	0	0	unmatched	unmatched	unmatched	unmatched	unmatched	unmatched
APSVYSFFSEEGTGK	APS[79.9663]VYSFFSEEGTGK	15	2	3S(79.9663)	Q9H2Y7	ZNF106	Zinc finger protein 106	0	0	0	0	1	1	0	0	0	0	0	0	0	0	0	0	847605	889707	0	0	0	0	0	0	0	0	0	0	847605	889707	0	0	0	0	0	0	unmatched	unmatched	unmatched	unmatched	MS/MS	MS/MS
APSWEASAPPPPR	APS[79.9663]WEASAPPPPR	13	2	3S(79.9663)	Q7Z2K8	GPRIN1	G protein-regulated inducer of neurite outgrowth 1	0	1	0	0	0	0	0	0	0	1	0	1	0	0	0	0	0	0	0	0	0	0	0	2.33454e+06	0	0	0	0	0	0	0	0	0	0	0	0	unmatched	MS/MS	unmatched	unmatched	unmatched	unmatched
APTTVEDRVGDSTPVSEK	APTTVEDRVGDS[79.9663]TPVSEK	18	3	12S(79.9663)	Q9H8Y8	GORASP2	Golgi reassembly-stacking protein 2	0	0	0	1	1	1	0	0	0	0	0	0	0	0	0	4.37031e+06	2.46114e+06	5091915	0	0	0	0	0	0	0	0	0	4.37031e+06	2.46114e+06	5091915	0	0	0	0	0	0	unmatched	unmatched	unmatched	MS/MS	MS/MS	MS/MS
APTPVSASSEVSPESQEDSETPAEEDSGSEQPPNSVLPDK	APT[79.9663]PVSASSEVSPESQEDSETPAEEDSGSEQPPNSVLPDK	40	4	3T(79.9663)	Q8TD55	PLEKHO2	Pleckstrin homology domain-containing family O member 2	1	2	1	0	2	1	1	1	2	0	0	1	0	6.37338e+06	2.95831e+06	0	4.15023e+06	2.44356e+06	4974455	5325355	5.72138e+06	0	0	1.11175e+06	0	6.37338e+06	2.95831e+06	0	4.15023e+06	2.44356e+06	4974455	5325355	5.72138e+06	0	0	1.11175e+06	MS/MS	MS/MS	MS/MS	unmatched	MS/MS	MS/MS
APVPEPGLDLSLSPRPDSPQPR	APVPEPGLDLSLSPRPDS[79.9663]PQPR	22	3	18S(79.9663)	Q8TAP8	PPP1R35	Protein phosphatase 1 regulatory subunit 35	1	0	1	1	1	1	1	1	1	0	1	1	7.71023e+06	0	11203099	13361497	10500421	9456607	16631027	9715179	4.64109e+06	0	6509942	14125538	7.71023e+06	0	11203099	13361497	10500421	9456607	16631027	9715179	4.64109e+06	0	6509942	14125538	MS/MS	unmatched	MS/MS	MS/MS	MS/MS	MS/MS
APVPEPGLDLSLSPRPDSPQPR	APVPEPGLDLS[79.9663]LSPRPDSPQPR	22	3	11S(79.9663)	Q8TAP8	PPP1R35	Protein phosphatase 1 regulatory subunit 35	0	1	0	0	0	0	0	0	0	0	0	0	0	5.11189e+06	0	0	0	0	0	0	0	0	0	0	0	0	0	0	0	0	0	0	0	0	0	0	unmatched	MS/MS	unmatched	unmatched	unmatched	unmatched
APVPEPGLDLSLSPRPDSPQPR	APVPEPGLDLS[79.9663]LSPRPDS[79.9663]PQPR	22	3	11S(79.9663),18S(79.9663)	Q8TAP8	PPP1R35	Protein phosphatase 1 regulatory subunit 35	0	1	0	1	1	0	0	0	0	0	0	0	0	32204518	0	18586912	16375280	0	0	0	0	0	0	0	0	32204518	0	18586912	16375280	0	0	0	0	0	0	0	unmatched	MS/MS	unmatched	MS/MS	MS/MS	unmatched
APVPEPGLDLSLSPRPDSPQPR	APVPEPGLDLS[79.9663]LS[79.9663]PRPDSPQPR	22	3	11S(79.9663),13S(79.9663)	Q8TAP8	PPP1R35	Protein phosphatase 1 regulatory subunit 35	1	0	0	0	0	0	0	0	0	0	0	0	35167532	0	0	0	0	0	0	0	0	0	0	0	0	0	0	0	0	0	0	0	0	0	0	0	MS/MS	unmatched	unmatched	unmatched	unmatched	unmatched
APVPGTPDSLSSGSSR	APVPGT[79.9663]PDSLSSGSSR	16	2	6T(79.9663)	Q9UJZ1	STOML2	Stomatin-like protein 2, mitochondrial	1	1	0	1	0	1	1	1	0	1	1	1	16937694	17178530	0	17095054	0	16602928	0	0	0	19835474	16658486	18438996	16937694	17178530	0	17095054	0	16602928	0	0	0	19835474	16658486	18438996	MS/MS	MS/MS	unmatched	MS/MS	unmatched	MS/MS
APVPSTCSSTFPEELSPPSHQAK	APVPSTC[57.0215]SSTFPEELS[79.9663]PPSHQAK	23	3	16S(79.9663),7C(57.0215)	Q14980	NUMA1	Nuclear mitotic apparatus protein 1	5	3	4	4	3	3	4	3	2	3	4	3	161287984	128190384	179233456	135397520	160685392	157258464	43887192	158539440	0	97120696	51220820	93375232	161287984	128190384	179233456	135397520	160685392	157258464	43887192	158539440	0	97120696	51220820	93375232	MS/MS	MS/MS	MS/MS	MS/MS	MS/MS	MS/MS
APVPTGEVYFADSFDR	APVPTGEVYFADSFDR	16	2,3		P27824	CANX	Calnexin	2	0	1	0	1	1	0	1	2	0	2	1	9619242	0	7.70342e+06	0	8973028	20353364	0	14923546	18749590	0	17997110	16184601	8.07583e+06	0	7.70342e+06	0	8973028	20353364	0	14923546	16067936	0	15428822	16184601	MS/MS	unmatched	MS/MS	unmatched	MS/MS	MS/MS
APVQPQQSPAAAPGGTDEK	APVQPQQSPAAAPGGTDEK	19	2		Q13200	PSMD2	26S proteasome non-ATPase regulatory subunit 2	0	0	0	0	0	0	0	1	1	0	1	0	0	0	0	0	0	0	0	1.63267e+06	2559216	0	1.55228e+06	0	0	0	0	0	0	0	0	1.63267e+06	2559216	0	1.55228e+06	0	unmatched	unmatched	unmatched	unmatched	unmatched	unmatched
APVQPQQSPAAAPGGTDEK	APVQPQQS[79.9663]PAAAPGGTDEK	19	2,3	8S(79.9663)	Q13200	PSMD2	26S proteasome non-ATPase regulatory subunit 2	2	2	2	2	2	4	2	2	2	2	2	3	290387328	312152832	270839872	250707072	254578032	228838064	268461472	272625216	364961792	353186176	358755392	293090240	213104496	232108688	201555792	189578704	188636672	166895648	198758000	203679952	264643600	265452528	272827040	224429744	MS/MS	MS/MS	MS/MS	MS/MS	MS/MS	MS/MS
APVQPQQSPAAAPGGTDEKPSGK	APVQPQQS[79.9663]PAAAPGGTDEKPSGK	23	3	8S(79.9663)	Q13200	PSMD2	26S proteasome non-ATPase regulatory subunit 2	1	1	1	1	1	1	1	1	1	0	1	1	172490304	148708528	168879296	133077616	141859520	160614848	16526468	17725740	13665027	0	7.64777e+06	6.59652e+06	172490304	148708528	168879296	133077616	141859520	160614848	16526468	17725740	13665027	0	7.64777e+06	6.59652e+06	MS/MS	MS/MS	MS/MS	MS/MS	MS/MS	MS/MS
APVSSTESVIQSNTPTPPPSQPLNETAEEESR	APVSSTESVIQSNT[79.9663]PT[79.9663]PPPSQPLNETAEEESR	32	4	14T(79.9663),16T(79.9663)	Q9HC35	EML4	Echinoderm microtubule-associated protein-like 4	0	0	1	0	0	0	0	0	0	0	0	0	0	0	3.78233e+06	0	0	0	0	0	0	0	0	0	0	0	0	0	0	0	0	0	0	0	0	0	unmatched	unmatched	MS/MS	unmatched	unmatched	unmatched
APVSSTESVIQSNTPTPPPSQPLNETAEEESR	APVSSTESVIQS[79.9663]NTPT[79.9663]PPPSQPLNETAEEESR	32	3	12S(79.9663),16T(79.9663)	Q9HC35	EML4	Echinoderm microtubule-associated protein-like 4	0	0	0	0	0	0	2	0	0	0	0	0	0	0	0	0	0	0	3991515	0	0	0	0	0	0	0	0	0	0	0	0	0	0	0	0	0	unmatched	unmatched	unmatched	unmatched	unmatched	unmatched
APVSSTESVIQSNTPTPPPSQPLNETAEEESR	APVSSTESVIQS[79.9663]NT[79.9663]PTPPPSQPLNETAEEESR	32	3,4	12S(79.9663),14T(79.9663)	Q9HC35	EML4	Echinoderm microtubule-associated protein-like 4	0	0	1	0	0	1	0	2	0	0	2	0	0	0	0	0	0	3.25493e+06	0	0	0	0	3418161	0	0	0	0	0	0	3.25493e+06	0	0	0	0	1.8076e+06	0	unmatched	unmatched	MS/MS	unmatched	unmatched	MS/MS
APVSVSCGGESPLDGICLSESDK	APVSVSC[57.0215]GGES[79.9663]PLDGIC[57.0215]LSESDK	23	3	11S(79.9663),17C(57.0215),7C(57.0215)	O75410	TACC1	Transforming acidic coiled-coil-containing protein 1	0	0	0	1	0	0	0	0	0	0	0	0	0	0	0	1.23159e+06	0	0	0	0	0	0	0	0	0	0	0	0	0	0	0	0	0	0	0	0	unmatched	unmatched	unmatched	MS/MS	unmatched	unmatched
APVSGSRSPDREASGSGGR	APVS[79.9663]GSRSPDREASGSGGR	19	3	4S(79.9663)	Q8N5F7	NKAP	NF-kappa-B-activating protein	0	0	0	0	0	1	0	0	0	0	0	0	0	0	0	0	0	5.22911e+06	0	0	0	0	0	0	0	0	0	0	0	0	0	0	0	0	0	0	unmatched	unmatched	unmatched	unmatched	unmatched	MS/MS
APVSVSCGGESPLDGICLSESDK	APVS[79.9663]VSC[57.0215]GGESPLDGIC[57.0215]LSESDK	23	3	17C(57.0215),4S(79.9663),7C(57.0215)	O75410	TACC1	Transforming acidic coiled-coil-containing protein 1	0	0	0	0	0	1	0	0	0	0	0	0	0	0	0	0	0	1.75408e+06	0	0	0	0	0	0	0	0	0	0	0	0	0	0	0	0	0	0	unmatched	unmatched	unmatched	unmatched	unmatched	MS/MS
AQAAAPASVPAQAPK	AQAAAPASVPAQAPK	15	2		P47914	RPL29	60S ribosomal protein L29	0	0	0	0	0	0	0	0	0	0	1	1	0	0	0	0	0	0	0	0	0	0	10046430	4780601	0	0	0	0	0	0	0	0	0	0	10046430	4780601	unmatched	unmatched	unmatched	unmatched	unmatched	unmatched
AQAELVGTADEATR	AQAELVGTADEATR	14	2		P30049	ATP5F1D	ATP synthase subunit delta, mitochondrial	0	0	0	0	0	1	0	1	1	0	0	0	0	0	0	0	0	18080560	0	4.73132e+06	15147442	0	0	0	0	0	0	0	0	18080560	0	4.73132e+06	15147442	0	0	0	unmatched	unmatched	unmatched	unmatched	unmatched	MS/MS
AQALRDNSTMGYMAAK	AQALRDNSTM[15.9949]GYM[15.9949]AAK	16	3	10M(15.9949),13M(15.9949)	P07900	HSP90AA1	Heat shock protein HSP 90-alpha	0	0	0	0	0	1	0	0	0	0	0	0	0	0	0	0	0	3.53021e+06	0	0	0	0	0	0	0	0	0	0	0	0	0	0	0	0	0	0	unmatched	unmatched	unmatched	unmatched	unmatched	MS/MS
AQAVASTSTVPSPSQTMPSCTSPSR	AQAVASTSTVPSPSQTM[15.9949]PSC[57.0215]TS[79.9663]PSR	25	3	17M(15.9949),20C(57.0215),22S(79.9663)	Q8WV99	ZFAND2B	AN1-type zinc finger protein 2B	0	0	1	0	1	1	0	1	2	0	1	1	0	0	32932430	0	40979176	38482144	0	38097264	34807996	0	44436864	34828864	0	0	32932430	0	40979176	38482144	0	38097264	34807996	0	44436864	34828864	unmatched	unmatched	MS/MS	unmatched	MS/MS	MS/MS
AQAVASTSTVPSPSQTMPSCTSPSR	AQAVASTSTVPSPSQTM[15.9949]PSC[57.0215]T[79.9663]SPSR	25	3	17M(15.9949),20C(57.0215),21T(79.9663)	Q8WV99	ZFAND2B	AN1-type zinc finger protein 2B	1	0	0	1	0	0	0	0	0	1	0	0	38586908	0	0	37221576	0	0	0	0	0	37587172	0	0	38586908	0	0	37221576	0	0	0	0	0	37587172	0	0	MS/MS	unmatched	unmatched	MS/MS	unmatched	unmatched
AQAVASTSTVPSPSQTMPSCTSPSR	AQAVASTSTVPSPSQTM[15.9949]PS[79.9663]C[57.0215]TSPSR	25	3	17M(15.9949),19S(79.9663),20C(57.0215)	Q8WV99	ZFAND2B	AN1-type zinc finger protein 2B	1	1	0	0	0	0	1	0	0	0	0	0	37895984	41731304	0	0	0	0	33259032	0	0	0	0	0	37895984	41731304	0	0	0	0	33259032	0	0	0	0	0	MS/MS	MS/MS	unmatched	unmatched	unmatched	unmatched
AQAVASTSTVPSPSQTMPSCTSPSR	AQAVASTSTVPS[79.9663]PS[79.9663]QTM[15.9949]PSC[57.0215]TSPSR	25	3	12S(79.9663),14S(79.9663),17M(15.9949),20C(57.0215)	Q8WV99	ZFAND2B	AN1-type zinc finger protein 2B	0	1	1	0	0	0	0	0	0	0	0	0	0	0	0	0	0	0	0	0	0	0	0	0	0	0	0	0	0	0	0	0	0	0	0	0	unmatched	MS/MS	MS/MS	unmatched	unmatched	unmatched
AQAVSEEEEEEEGK	AQAVS[79.9663]EEEEEEEGK	14	2	5S(79.9663)	Q9GZR7	DDX24	ATP-dependent RNA helicase DDX24	1	1	1	1	1	1	0	0	1	0	0	0	5528682	6568147	0	7.96936e+06	6.00784e+06	7949669	0	0	0	0	0	0	5528682	6568147	0	7.96936e+06	6.00784e+06	7949669	0	0	0	0	0	0	MS/MS	MS/MS	MS/MS	MS/MS	MS/MS	MS/MS
AQCETLSPDGLPEEQPQTTK	AQC[57.0215]ETLS[79.9663]PDGLPEEQPQTTK	20	3	3C(57.0215),7S(79.9663)	Q7Z6Z7	HUWE1	E3 ubiquitin-protein ligase HUWE1	1	1	0	0	1	1	1	1	1	0	1	1	18292996	16387682	0	0	13916799	14684204	15695653	17558718	21511372	0	21938052	16143774	18292996	16387682	0	0	13916799	14684204	15695653	17558718	21511372	0	21938052	16143774	MS/MS	MS/MS	unmatched	unmatched	MS/MS	MS/MS
AQCETLSPDGLPEEQPQTTK	AQC[57.0215]ET[79.9663]LSPDGLPEEQPQTTK	20	3	3C(57.0215),5T(79.9663)	Q7Z6Z7	HUWE1	E3 ubiquitin-protein ligase HUWE1	0	0	1	1	0	0	0	0	0	0	0	0	0	0	18778924	16056557	0	0	0	0	0	0	0	0	0	0	18778924	16056557	0	0	0	0	0	0	0	0	unmatched	unmatched	MS/MS	MS/MS	unmatched	unmatched
AQCPIVER	AQC[57.0215]PIVER	8	2	3C(57.0215)	P46782	RPS5	40S ribosomal protein S5	0	0	0	0	0	1	0	0	1	0	1	0	0	0	0	0	0	9662758	0	0	5.59396e+06	0	6849104	0	0	0	0	0	0	9662758	0	0	5.59396e+06	0	6849104	0	unmatched	unmatched	unmatched	unmatched	unmatched	MS/MS
AQDADVGSNSISSYR	AQDADVGSNSISSYR	15	2		Q9Y5F7	PCDHGC4	Protocadherin gamma-C4	0	0	0	0	0	0	1	0	0	0	0	0	0	0	0	0	0	0	3.52794e+06	0	0	0	0	0	0	0	0	0	0	0	0	0	0	0	0	0	unmatched	unmatched	unmatched	unmatched	unmatched	unmatched
AQDIIGHHQSEDRETSDR	AQDIIGHHQS[79.9663]EDRETSDR	18	3,4	10S(79.9663)	Q5T200	ZC3H13	Zinc finger CCCH domain-containing protein 13	2	1	1	0	0	0	1	0	0	0	0	1	14424422	3.37088e+06	5105414	0	0	0	4.45296e+06	0	0	0	0	3204266	7584422	4.57273e+06	6.92569e+06	0	0	0	3.82331e+06	0	0	0	0	2.75118e+06	MS/MS	MS/MS	MS/MS	unmatched	unmatched	unmatched
AQDLFGDDHNK	AQDLFGDDHNK	11	3		P08582	MELTF	Melanotransferrin	0	0	0	0	1	0	0	0	0	0	1	1	0	0	0	0	2.95051e+06	0	0	0	0	0	2191147	1.50681e+06	0	0	0	0	2.95051e+06	0	0	0	0	0	2191147	1.50681e+06	unmatched	unmatched	unmatched	unmatched	MS/MS	unmatched
AQDPAAATASSPSTPDPASAPSTTPASPATPAQPSTSGSASSDAGSGSR	AQDPAAATASSPSTPDPASAPSTTPASPATPAQPSTSGSASSDAGSGS[79.9663]R	49	4	48S(79.9663)	Q9NRR5	UBQLN4	Ubiquilin-4	0	0	0	0	0	0	0	0	0	1	0	0	0	0	0	0	0	0	0	0	0	23966498	0	0	0	0	0	0	0	0	0	0	0	0	0	0	unmatched	unmatched	unmatched	unmatched	unmatched	unmatched
AQDPAAATASSPSTPDPASAPSTTPASPATPAQPSTSGSASSDAGSGSR	AQDPAAATASSPSTPDPASAPSTTPASPATPAQPSTSGSASSDAGS[79.9663]GSR	49	4	46S(79.9663)	Q9NRR5	UBQLN4	Ubiquilin-4	1	1	0	0	0	1	1	1	2	1	0	1	22193602	23004840	0	0	0	24700876	24019982	20973460	26302912	23966498	0	24592456	22193602	23004840	0	0	0	24700876	24019982	20973460	26302912	23966498	0	24592456	MS/MS	MS/MS	unmatched	unmatched	unmatched	MS/MS
AQDPAAATASSPSTPDPASAPSTTPASPATPAQPSTSGSASSDAGSGSR	AQDPAAATASSPSTPDPASAPSTTPASPATPAQPS[79.9663]TSGSASSDAGSGSR	49	4	35S(79.9663)	Q9NRR5	UBQLN4	Ubiquilin-4	0	0	0	1	0	0	0	0	0	0	0	0	0	0	0	0	0	0	0	0	0	0	0	0	0	0	0	0	0	0	0	0	0	0	0	0	unmatched	unmatched	unmatched	MS/MS	unmatched	unmatched
AQDPAAATASSPSTPDPASAPSTTPASPATPAQPSTSGSASSDAGSGSR	AQDPAAATASSPSTPDPASAPSTTPAS[79.9663]PATPAQPSTSGSASSDAGSGSR	49	4	27S(79.9663)	Q9NRR5	UBQLN4	Ubiquilin-4	1	1	0	0	2	0	2	1	1	1	0	0	40198696	53672096	0	0	62144492	0	50191280	45863440	60842564	0	0	0	40198696	53672096	0	0	62144492	0	50191280	45863440	60842564	0	0	0	MS/MS	MS/MS	unmatched	unmatched	MS/MS	unmatched
AQDPAAATASSPSTPDPASAPSTTPASPATPAQPSTSGSASSDAGSGSR	AQDPAAATASSPSTPDPASAPSTT[79.9663]PASPATPAQPSTSGSASSDAGSGSR	49	4	24T(79.9663)	Q9NRR5	UBQLN4	Ubiquilin-4	0	0	0	1	0	0	0	0	0	0	0	0	0	0	0	50292636	0	0	0	0	0	0	0	0	0	0	0	0	0	0	0	0	0	0	0	0	unmatched	unmatched	unmatched	MS/MS	unmatched	unmatched
AQDPAAATASSPSTPDPASAPSTTPASPATPAQPSTSGSASSDAGSGSR	AQDPAAATASSPSTPDPASAPS[79.9663]TTPASPATPAQPSTSGSASSDAGSGSR	49	4	22S(79.9663)	Q9NRR5	UBQLN4	Ubiquilin-4	1	1	0	0	0	0	0	0	0	0	1	2	40198696	53672096	0	0	0	0	0	0	0	0	0	49441076	40198696	53672096	0	0	0	0	0	0	0	0	0	49441076	MS/MS	MS/MS	unmatched	unmatched	unmatched	unmatched
AQDPAAATASSPSTPDPASAPSTTPASPATPAQPSTSGSASSDAGSGSR	AQDPAAATASSPSTPDPASAPS[79.9663]TTPASPAT[79.9663]PAQPSTSGSASSDAGSGSR	49	4	22S(79.9663),30T(79.9663)	Q9NRR5	UBQLN4	Ubiquilin-4	0	0	1	0	0	0	0	0	0	0	0	0	0	0	0	0	0	0	0	0	0	0	0	0	0	0	0	0	0	0	0	0	0	0	0	0	unmatched	unmatched	MS/MS	unmatched	unmatched	unmatched
AQDPAAATASSPSTPDPASAPSTTPASPATPAQPSTSGSASSDAGSGSR	AQDPAAATASSPSTPDPAS[79.9663]APS[79.9663]TTPASPATPAQPSTSGSASSDAGSGSR	49	4	19S(79.9663),22S(79.9663)	Q9NRR5	UBQLN4	Ubiquilin-4	0	0	0	1	0	1	0	0	0	0	0	0	0	0	0	0	0	0	0	0	0	0	0	0	0	0	0	0	0	0	0	0	0	0	0	0	unmatched	unmatched	unmatched	MS/MS	unmatched	MS/MS
AQDPAAATASSPSTPDPASAPSTTPASPATPAQPSTSGSASSDAGSGSR	AQDPAAATASSPST[79.9663]PDPASAPSTTPASPAT[79.9663]PAQPSTSGSASSDAGSGSR	49	4	14T(79.9663),30T(79.9663)	Q9NRR5	UBQLN4	Ubiquilin-4	0	0	0	0	0	0	1	0	0	0	0	0	0	0	0	0	0	0	0	0	0	0	0	0	0	0	0	0	0	0	0	0	0	0	0	0	unmatched	unmatched	unmatched	unmatched	unmatched	unmatched
AQDPAAATASSPSTPDPASAPSTTPASPATPAQPSTSGSASSDAGSGSR	AQDPAAATASSPS[79.9663]TPDPASAPSTTPASPATPAQPSTSGSASSDAGSGSR	49	4	13S(79.9663)	Q9NRR5	UBQLN4	Ubiquilin-4	0	0	0	0	1	0	0	0	0	0	0	0	0	0	0	0	18721092	0	0	0	0	0	0	0	0	0	0	0	0	0	0	0	0	0	0	0	unmatched	unmatched	unmatched	unmatched	MS/MS	unmatched
AQDPAAATASSPSTPDPASAPSTTPASPATPAQPSTSGSASSDAGSGSR	AQDPAAATASSPS[79.9663]TPDPASAPSTTPAS[79.9663]PATPAQPSTSGSASSDAGSGSR	49	4	13S(79.9663),27S(79.9663)	Q9NRR5	UBQLN4	Ubiquilin-4	0	0	0	0	0	0	1	0	0	0	0	0	0	0	0	0	0	0	9607349	0	0	0	0	0	0	0	0	0	0	0	0	0	0	0	0	0	unmatched	unmatched	unmatched	unmatched	unmatched	unmatched
AQDPAAATASSPSTPDPASAPSTTPASPATPAQPSTSGSASSDAGSGSR	AQDPAAATASSPS[79.9663]T[79.9663]PDPASAPSTTPASPATPAQPSTSGSASSDAGSGSR	49	4	13S(79.9663),14T(79.9663)	Q9NRR5	UBQLN4	Ubiquilin-4	0	0	0	1	0	0	0	0	0	0	0	0	0	0	0	0	0	0	0	0	0	0	0	0	0	0	0	0	0	0	0	0	0	0	0	0	unmatched	unmatched	unmatched	MS/MS	unmatched	unmatched
AQDPAAATASSPSTPDPASAPSTTPASPATPAQPSTSGSASSDAGSGSR	AQDPAAATASS[79.9663]PSTPDPASAPSTTPASPATPAQPSTSGSASSDAGSGSR	49	4	11S(79.9663)	Q9NRR5	UBQLN4	Ubiquilin-4	0	1	0	0	0	0	1	1	1	3	1	1	0	0	0	0	0	0	17033586	0	17772632	12958248	16534830	0	0	0	0	0	0	0	17033586	0	17772632	12958248	16534830	0	unmatched	MS/MS	unmatched	unmatched	unmatched	unmatched
AQDPAAATASSPSTPDPASAPSTTPASPATPAQPSTSGSASSDAGSGSR	AQDPAAATASS[79.9663]PSTPDPASAPSTTPAS[79.9663]PATPAQPSTSGSASSDAGSGSR	49	4	11S(79.9663),27S(79.9663)	Q9NRR5	UBQLN4	Ubiquilin-4	0	0	1	1	0	1	0	1	0	1	0	1	0	0	0	9542517	0	12560665	0	0	0	0	0	15321120	0	0	0	9542517	0	12560665	0	0	0	0	0	15321120	unmatched	unmatched	MS/MS	MS/MS	unmatched	MS/MS
AQDPAAATASSPSTPDPASAPSTTPASPATPAQPSTSGSASSDAGSGSR	AQDPAAATASS[79.9663]PS[79.9663]TPDPASAPSTTPASPATPAQPSTSGSASSDAGSGSR	49	4	11S(79.9663),13S(79.9663)	Q9NRR5	UBQLN4	Ubiquilin-4	1	0	0	0	0	0	0	0	0	0	0	0	0	0	0	0	0	0	0	0	0	0	0	0	0	0	0	0	0	0	0	0	0	0	0	0	MS/MS	unmatched	unmatched	unmatched	unmatched	unmatched
AQDPAAATASSPSTPDPASAPSTTPASPATPAQPSTSGSASSDAGSGSR	AQDPAAATAS[79.9663]SPSTPDPASAPSTTPASPATPAQPSTSGSASSDAGSGSR	49	4	10S(79.9663)	Q9NRR5	UBQLN4	Ubiquilin-4	0	0	0	0	1	1	0	0	0	0	0	0	0	0	0	0	0	0	0	0	0	0	0	0	0	0	0	0	0	0	0	0	0	0	0	0	unmatched	unmatched	unmatched	unmatched	MS/MS	MS/MS
AQDPAAATASSPSTPDPASAPSTTPASPATPAQPSTSGSASSDAGSGSR	AQDPAAATAS[79.9663]SPSTPDPASAPSTTPAS[79.9663]PATPAQPSTSGSASSDAGSGSR	49	4	10S(79.9663),27S(79.9663)	Q9NRR5	UBQLN4	Ubiquilin-4	0	0	1	0	1	0	0	0	0	1	1	0	0	0	0	0	13251882	0	0	0	0	6.28307e+06	0	0	0	0	0	0	13251882	0	0	0	0	6.28307e+06	0	0	unmatched	unmatched	MS/MS	unmatched	MS/MS	unmatched
AQDPAAATASSPSTPDPASAPSTTPASPATPAQPSTSGSASSDAGSGSR	AQDPAAAT[79.9663]AS[79.9663]SPSTPDPASAPSTTPASPATPAQPSTSGSASSDAGSGSR	49	4	10S(79.9663),8T(79.9663)	Q9NRR5	UBQLN4	Ubiquilin-4	0	0	0	0	0	0	0	0	1	0	0	0	0	0	0	0	0	0	0	0	10844330	0	0	0	0	0	0	0	0	0	0	0	0	0	0	0	unmatched	unmatched	unmatched	unmatched	unmatched	unmatched
AQDTISRGSDDSVPVISFK	AQDT[79.9663]IS[79.9663]RGSDDSVPVISFK	19	3	4T(79.9663),6S(79.9663)	Q96S38	RPS6KC1	Ribosomal protein S6 kinase delta-1	0	0	1	0	0	0	2	0	0	0	0	0	0	0	5237936	0	0	0	0	0	0	0	0	0	0	0	0	0	0	0	0	0	0	0	0	0	unmatched	unmatched	MS/MS	unmatched	unmatched	unmatched
AQEAPGQAEPPAAAEVQGAGNENEPR	AQEAPGQAEPPAAAEVQGAGNENEPR	26	3		O14745	SLC9A3R1	Na(+)/H(+) exchange regulatory cofactor NHE-RF1	0	0	0	1	1	1	0	1	1	1	0	0	0	0	0	3.57176e+06	5612039	0	0	5402750	4275678	0	0	0	0	0	0	3.57176e+06	5612039	0	0	5402750	4275678	0	0	0	unmatched	unmatched	unmatched	MS/MS	MS/MS	MS/MS
AQEEAERLEADR	AQEEAERLEADR	12	3		P15311	EZR	Ezrin	0	0	0	1	0	1	0	0	0	0	0	0	0	0	0	2.44303e+06	0	3.82217e+06	0	0	0	0	0	0	0	0	0	2.44303e+06	0	3.82217e+06	0	0	0	0	0	0	unmatched	unmatched	unmatched	MS/MS	unmatched	MS/MS
AQEHLQNSSPLPCR	AQEHLQNS[79.9663]SPLPC[57.0215]R	14	3	13C(57.0215),8S(79.9663)	Q3B820	FAM161A	Protein FAM161A	0	0	0	1	1	0	0	1	0	1	0	1	0	0	0	0	3.04128e+06	0	0	1.19312e+06	0	0	0	3.2196e+06	0	0	0	0	3.04128e+06	0	0	1.19312e+06	0	0	0	3.2196e+06	unmatched	unmatched	unmatched	MS/MS	MS/MS	unmatched
[truncated: 21,921 more rows]
[truncated: 6 more columns]
