# Supplementary material for: A Rapid One-Pot Workflow for Sensitive Microscale Phosphoproteomics
Source: J Proteome Res. 2024 Jul 22;23(8):3294–309. doi: 10.1021/acs.jproteome.3c00862 (PMC11301667; doi:10.1021/acs.jproteome.3c00862)
Supplement: Supplementary file 4 — pr3c00862_si_004.xlsx [file pr3c00862_si_004.xlsx]

## Sheet: Table S2
	Table S3. Summary of identification results DDM coating on peptide recovery from low input sample
	Table S3a. Summary of phosphopeptides identified in uncoated experiment
	Table S3b. Summary of phosphopeptides identified in paritally coated experiment
	Table S3c. Summary of phosphopeptides identified in fully coated experiment

## Sheet: 3a
Table S3a. Summary of phosphopeptides identified in uncoated experiment
Protein Groups	Genes	Protein Descriptions	Stripped Sequence	Peptide Position	Protein PTM Locations	PrecursorId	Modified Sequence	Uncoated_1 Qvalue	Uncoated_2 Qvalue	Uncoated_3 Qvalue	Uncoated_1 TotalQuantity	Uncoated_2 TotalQuantity	Uncoated_3 TotalQuantity	Uncoated_1 PTM Assay Probability	Uncoated_2 PTM Assay Probability	Uncoated_3 PTM Assay Probability
A0FGR8	ESYT2	Extended synaptotagmin-2	EPTPSIASDISLPIATQELR	751	(T753,S755)	_EPT[Phospho (STY)]PS[Phospho (STY)]IASDISLPIATQELR_.3	_EPT[Phospho (STY)]PS[Phospho (STY)]IASDISLPIATQELR_	3.38956e-28	1.06713e-09	7.71036e-18	5942.35	24441.1	3871.07	0.423949	0.269765	0.41875
A0FGR8	ESYT2	Extended synaptotagmin-2	EPTPSIASDISLPIATQELR	751	(T753,S761)	_EPT[Phospho (STY)]PSIASDIS[Phospho (STY)]LPIATQELR_.3	_EPT[Phospho (STY)]PSIASDIS[Phospho (STY)]LPIATQELR_	0.000252182	Filtered	0.000399949	0.751534	Filtered	0.690804	0.4	Filtered	0.4
A0FGR8	ESYT2	Extended synaptotagmin-2	SSSSLLASPGHISVK	736	(S736)	_S[Phospho (STY)]SSSLLASPGHISVK_.2	_S[Phospho (STY)]SSSLLASPGHISVK_	1.1605e-25	5.77177e-10	8.61574e-12	1455.69	3769.46	3256.43	0.362186	0.0771371	0.0553266
A0FGR8	ESYT2	Extended synaptotagmin-2	SSSSLLASPGHISVK	736	(S736)	_S[Phospho (STY)]SSSLLASPGHISVK_.3	_S[Phospho (STY)]SSSLLASPGHISVK_	4.2205e-27	2.10964e-09	4.43733e-12	1439.29	3125.17	1499.52	0.0778872	0.0498457	0.144786
A0JLT2	MED19	Mediator of RNA polymerase II transcription subunit 19	NRHSPDHPGMGSSQASSSSSLR	223	(S226,M232)	_NRHS[Phospho (STY)]PDHPGM[Oxidation (M)]GSSQASSSSSLR_.4	_NRHS[Phospho (STY)]PDHPGM[Oxidation (M)]GSSQASSSSSLR_	1.93859e-50	4.16702e-10	1.03013e-32	6225.75	8334.48	3341.09	0.767204	0.961947	0.633258
A0MZ66	SHTN1	Shootin-1	SMPVLGSVSSVTK	506	(S506,M507)	_S[Phospho (STY)]M[Oxidation (M)]PVLGSVSSVTK_.2	_S[Phospho (STY)]M[Oxidation (M)]PVLGSVSSVTK_	9.64961e-50	4.47025e-10	4.5855e-32	21574.8	21757	25716	1	1	1
A1L390	PLEKHG3	Pleckstrin homology domain-containing family G member 3	GPLSPFNSR	73	(S76)	_GPLS[Phospho (STY)]PFNSR_.2	_GPLS[Phospho (STY)]PFNSR_	2.63477e-36	4.39417e-09	3.58923e-24	50773.3	93377.2	72981.8	1	1	1
A1L390	PLEKHG3	Pleckstrin homology domain-containing family G member 3	SSSVLSLEGSEK	638	(S643)	_SSSVLS[Phospho (STY)]LEGSEK_.2	_SSSVLS[Phospho (STY)]LEGSEK_	6.48527e-51	7.96978e-10	5.9746e-26	7800.24	8474.27	10705.9	0.94671	0.947837	0.969009
A1L390	PLEKHG3	Pleckstrin homology domain-containing family G member 3	SSSVLSLEGSEK	638	(S640,S643)	_SSS[Phospho (STY)]VLS[Phospho (STY)]LEGSEK_.2	_SSS[Phospho (STY)]VLS[Phospho (STY)]LEGSEK_	5.00971e-42	1.28354e-09	1.99095e-24	8617.83	7189.58	8168.75	0.917309	0.930159	0.791698
A1L390	PLEKHG3	Pleckstrin homology domain-containing family G member 3	SHSVPENMVEPPLSGR	1079	(S1079,M1086)	_S[Phospho (STY)]HSVPENM[Oxidation (M)]VEPPLSGR_.3	_S[Phospho (STY)]HSVPENM[Oxidation (M)]VEPPLSGR_	1.70901e-13	2.56938e-09	1.74655e-16	11290.5	25593.9	7919.83	0.112235	0.107018	0.19272
A1L390	PLEKHG3	Pleckstrin homology domain-containing family G member 3	IWEGMESSGGSPGK	817	(M821,S827)	_IWEGM[Oxidation (M)]ESSGGS[Phospho (STY)]PGK_.2	_IWEGM[Oxidation (M)]ESSGGS[Phospho (STY)]PGK_	2.15538e-39	2.53348e-09	7.95885e-17	3964.49	4936.75	4406.44	0.633905	0.961875	0.752348
A1L390	PLEKHG3	Pleckstrin homology domain-containing family G member 3	AWSSQDEVSTNVR	430	(S433)	_AWSS[Phospho (STY)]QDEVSTNVR_.2	_AWSS[Phospho (STY)]QDEVSTNVR_	9.0044e-42	1.48656e-09	8.81568e-23	2913.78	4077.7	3208.66	0.768812	0.776858	0.760336
A1X283	SH3PXD2B	SH3 and PX domain-containing protein 2B	PGPGSPSHPGALDLDGVSR	287	(S291)	_PGPGS[Phospho (STY)]PSHPGALDLDGVSR_.3	_PGPGS[Phospho (STY)]PSHPGALDLDGVSR_	2.49967e-33	4.16702e-10	1.27896e-21	869.727	2864.82	353.959	0.436196	0.671879	0.449981
A6NCL7	ANKRD33B	Ankyrin repeat domain-containing protein 33B	KASLLPLQR	403	(S405)	_KAS[Phospho (STY)]LLPLQR_.2	_KAS[Phospho (STY)]LLPLQR_	4.5126e-31	6.02181e-10	2.7068e-06	1034.41	5922.77	722.493	1	1	1
A6ND36	FAM83G	Protein FAM83G	QLSAPHITR	648	(S650)	_QLS[Phospho (STY)]APHITR_.2	_QLS[Phospho (STY)]APHITR_	1.33441e-26	1.37311e-09	1.42284e-14	3475.72	8275.01	3876.63	0.998776	0.999272	0.9986
A6NDB9	PALM3	Paralemmin-3	VPEVVQTSSPR	295	(S303)	_VPEVVQTSS[Phospho (STY)]PR_.2	_VPEVVQTSS[Phospho (STY)]PR_	4.36768e-33	1.37247e-08	2.54743e-09	1310.88	1945.58	1363.09	0.455875	0.441161	0.374647
A6NF01;A8CG34;Q96HA1	POM121B;POM121C;POM121	Putative nuclear envelope pore membrane protein POM 121B;Nuclear envelope pore membrane protein POM 121C;Nuclear envelope pore membrane protein POM 121	NGPSSSPFSSPASSR	14;407;430	(S19);(S412);(S435)	_NGPSSS[Phospho (STY)]PFSSPASSR_.2	_NGPSSS[Phospho (STY)]PFSSPASSR_	3.6548e-48	4.9307e-10	9.67866e-29	9682.08	14840.2	10702.4	0.629262	0.924455	0.774036
A6NFI3	ZNF316	Zinc finger protein 316	AALHTTPDSPAAQLER	2	(T7)	_[Acetyl (Protein N-term)]AALHTT[Phospho (STY)]PDSPAAQLER_.3	_[Acetyl (Protein N-term)]AALHTT[Phospho (STY)]PDSPAAQLER_	6.25869e-37	9.20712e-10	6.92642e-29	2710.39	4688.35	3659.45	0.329198	0.447069	0.865469
A6NFI3	ZNF316	Zinc finger protein 316	AALHTTPDSPAAQLER	2	(S10)	_[Acetyl (Protein N-term)]AALHTTPDS[Phospho (STY)]PAAQLER_.2	_[Acetyl (Protein N-term)]AALHTTPDS[Phospho (STY)]PAAQLER_	2.53184e-25	4.16702e-10	2.27163e-09	2386.06	3266.89	2833.64	0.506865	0.854828	0.333333
A6NFI3	ZNF316	Zinc finger protein 316	AALHTTPDSPAAQLER	2	(S10)	_[Acetyl (Protein N-term)]AALHTTPDS[Phospho (STY)]PAAQLER_.3	_[Acetyl (Protein N-term)]AALHTTPDS[Phospho (STY)]PAAQLER_	8.86092e-41	6.76611e-10	1.47833e-32	1304.78	2113.64	2004.86	0.279314	0.0739376	0.0750743
A6NKF1	SAC3D1	SAC3 domain-containing protein 1	TLEEVVMAEEEDEGTDRPGSPA	383	(S402)	_TLEEVVMAEEEDEGTDRPGS[Phospho (STY)]PA_.3	_TLEEVVMAEEEDEGTDRPGS[Phospho (STY)]PA_	2.29108e-29	4.8918e-10	1.71312e-21	8538.77	15350.7	7017.74	0.997244	0.999993	0.995828
A6NKF1	SAC3D1	SAC3 domain-containing protein 1	TLEEVVMAEEEDEGTDRPGSPA	383	(M389,S402)	_TLEEVVM[Oxidation (M)]AEEEDEGTDRPGS[Phospho (STY)]PA_.3	_TLEEVVM[Oxidation (M)]AEEEDEGTDRPGS[Phospho (STY)]PA_	1.42366e-20	7.89671e-10	1.83932e-07	859.062	3285.01	1348.86	0.668089	0.994856	0.674957
A7E2V4	ZSWIM8	Zinc finger SWIM domain-containing protein 8	GWGSPGRPK	1127	(S1130)	_GWGS[Phospho (STY)]PGRPK_.2	_GWGS[Phospho (STY)]PGRPK_	1.0932e-50	4.16702e-10	1.47279e-26	10334.4	23716.7	5760.29	1	1	1
A7KAX9	ARHGAP32	Rho GTPase-activating protein 32	DATNRSPTQIVK	947	(S952)	_DATNRS[Phospho (STY)]PTQIVK_.2	_DATNRS[Phospho (STY)]PTQIVK_	1.70882e-27	4.8589e-10	2.26571e-34	2387.56	3867.42	3121.79	0.37005	0.338878	0.355205
A7KAX9	ARHGAP32	Rho GTPase-activating protein 32	SAKSEESLTSLHAVDGDSK	703	(S703)	_S[Phospho (STY)]AKSEESLTSLHAVDGDSK_.3	_S[Phospho (STY)]AKSEESLTSLHAVDGDSK_	6.22438e-25	5.46618e-10	4.84093e-23	1759.37	4468.63	1069.98	0.000833018	0.00380604	0.0220582
B5ME19;Q99613	EIF3CL;EIF3C	Eukaryotic translation initiation factor 3 subunit C-like protein;Eukaryotic translation initiation factor 3 subunit C	QPLLLSEDEEDTK	34;34	(S39);(S39)	_QPLLLS[Phospho (STY)]EDEEDTK_.2	_QPLLLS[Phospho (STY)]EDEEDTK_	6.12585e-45	4.16702e-10	8.83961e-18	761004	872589	916573	1	1	1
B5ME19;Q99613	EIF3CL;EIF3C	Eukaryotic translation initiation factor 3 subunit C-like protein;Eukaryotic translation initiation factor 3 subunit C	QPLLLSEDEEDTKR	34;34	(S39);(S39)	_QPLLLS[Phospho (STY)]EDEEDTKR_.3	_QPLLLS[Phospho (STY)]EDEEDTKR_	9.9091e-35	6.05474e-10	5.4752e-21	113774	209626	108440	1	1	1
B5ME19;Q99613	EIF3CL;EIF3C	Eukaryotic translation initiation factor 3 subunit C-like protein;Eukaryotic translation initiation factor 3 subunit C	QPLLLSEDEEDTKR	34;34	(S39);(S39)	_QPLLLS[Phospho (STY)]EDEEDTKR_.2	_QPLLLS[Phospho (STY)]EDEEDTKR_	1.26623e-34	4.16702e-10	1.19417e-20	9746.65	26141.7	12751.2	0.990795	0.999991	0.987638
B5ME19;Q99613	EIF3CL;EIF3C	Eukaryotic translation initiation factor 3 subunit C-like protein;Eukaryotic translation initiation factor 3 subunit C	QNPEQSADEDAEK	161;161	(S166);(S166)	_QNPEQS[Phospho (STY)]ADEDAEK_.2	_QNPEQS[Phospho (STY)]ADEDAEK_	1.58328e-08	7.22183e-08	3.14069e-14	1214.81	2386.82	1154.49	1	1	1
C9JI98	TMEM238	Transmembrane protein 238	LQLATLEAGPGAAGAGSE	159	(S175)	_LQLATLEAGPGAAGAGS[Phospho (STY)]E_.2	_LQLATLEAGPGAAGAGS[Phospho (STY)]E_	2.98967e-43	4.16702e-10	1.65188e-17	11557.3	16157.8	15058.3	1	1	1
E9PAV3;Q13765	NACA	Nascent polypeptide-associated complex subunit alpha, muscle-specific form;Nascent polypeptide-associated complex subunit alpha	VQGEAVSNIQENTQTPTVQEESEEEEVDETGVEVK	2008;145	(S2029);(S166)	_VQGEAVSNIQENTQTPTVQEES[Phospho (STY)]EEEEVDETGVEVK_.4	_VQGEAVSNIQENTQTPTVQEES[Phospho (STY)]EEEEVDETGVEVK_	5.27232e-39	1.05705e-09	6.55967e-17	499010	979103	424244	1.8016e-05	0.0285224	0.00244503
E9PAV3;Q13765	NACA	Nascent polypeptide-associated complex subunit alpha, muscle-specific form;Nascent polypeptide-associated complex subunit alpha	VQGEAVSNIQENTQTPTVQEESEEEEVDETGVEVK	2008;145	(S2029);(S166)	_VQGEAVSNIQENTQTPTVQEES[Phospho (STY)]EEEEVDETGVEVK_.5	_VQGEAVSNIQENTQTPTVQEES[Phospho (STY)]EEEEVDETGVEVK_	1.92985e-14	2.83616e-08	1.27021e-05	265.892	923.382	0.415913	0.204578	0.220559	0.198178
iRT-Kit_WR_fusion			DGLDAASYYAPVR	95		_DGLDAASYYAPVR_.2	_DGLDAASYYAPVR_	3.13854e-16	1.98025e-08	4.88954e-12	27024232	29511274	4708061	NaN	NaN	NaN
iRT-Kit_WR_fusion			ADVTPADFSEWSK	108		_ADVTPADFSEWSK_.2	_ADVTPADFSEWSK_	1.32821e-19	3.42746e-09	4.69459e-14	156186	41264080	45891208	NaN	NaN	NaN
iRT-Kit_WR_fusion			YILAGVENSK	10		_YILAGVENSK_.2	_YILAGVENSK_	3.28305e-21	1.21983e-09	2.30708e-12	49077.9	64245.3	78050.7	NaN	NaN	NaN
iRT-Kit_WR_fusion			VEATFGVDESNAK	70		_VEATFGVDESNAK_.2	_VEATFGVDESNAK_	2.95802e-11	4.13376e-08	1.26246e-08	2.56065e+06	11492.5	19302324	NaN	NaN	NaN
iRT-Kit_WR_fusion			TPVITGAPYEYR	83		_TPVITGAPYEYR_.2	_TPVITGAPYEYR_	7.9151e-31	8.4983e-08	2.40134e-18	202747	270630	156372	NaN	NaN	NaN
iRT-Kit_WR_fusion			GAGSSEPVTGLDAK	44		_GAGSSEPVTGLDAK_.2	_GAGSSEPVTGLDAK_	1.48423e-17	6.44181e-09	4.52629e-10	256396	152982	303828	NaN	NaN	NaN
iRT-Kit_WR_fusion			LFLQFGAQGSPFLK	121		_LFLQFGAQGSPFLK_.3	_LFLQFGAQGSPFLK_	1.45213e-19	1.52147e-09	1.95998e-07	4150.5	10153.2	1114.81	NaN	NaN	NaN
iRT-Kit_WR_fusion			GTFIIDPGGVIR	20		_GTFIIDPGGVIR_.2	_GTFIIDPGGVIR_	4.57048e-31	6.84474e-10	9.4289e-19	141794	199273	163043	NaN	NaN	NaN
iRT-Kit_WR_fusion			LGGNEQVTR	1		_[Acetyl (Protein N-term)]LGGNEQVTR_.2	_[Acetyl (Protein N-term)]LGGNEQVTR_	3.25242e-29	1.32719e-09	1.34451e-09	23867.6	17515.6	25941.1	1	1	1
iRT-Kit_WR_fusion			LGGNEQVTR	1		_LGGNEQVTR_.1	_LGGNEQVTR_	2.4144e-26	7.39075e-09	1.79756e-10	12396.7	11398.8	9759.38	NaN	NaN	NaN
iRT-Kit_WR_fusion			DGLDAASYYAPVRADVTPADFSEWSK	95	(Y103)	_DGLDAASYY[Phospho (STY)]APVRADVTPADFSEWSK_.4	_DGLDAASYY[Phospho (STY)]APVRADVTPADFSEWSK_	2.26333e-08	1.84398e-07	2.03772e-07	7013.15	7226.69	9415.5	0.492763	0.484454	0.485628
O00116	AGPS	Alkyldihydroxyacetonephosphate synthase, peroxisomal	RAASAATAAPTATPAAQESGTIPK	62	(S65)	_RAAS[Phospho (STY)]AATAAPTATPAAQESGTIPK_.3	_RAAS[Phospho (STY)]AATAAPTATPAAQESGTIPK_	2.53182e-35	4.17152e-10	2.78717e-24	10183.9	20398.5	10871.4	0.709596	0.902853	0.405751
O00116	AGPS	Alkyldihydroxyacetonephosphate synthase, peroxisomal	RAASAATAAPTATPAAQESGTIPK	62	(T68)	_RAASAAT[Phospho (STY)]AAPTATPAAQESGTIPK_.3	_RAASAAT[Phospho (STY)]AAPTATPAAQESGTIPK_	2.14125e-42	7.64332e-10	1.81898e-21	9933.15	18845.1	10560.2	0.288164	0.0965355	0.594002
O00148;Q13838	DDX39A;DDX39B	ATP-dependent RNA helicase DDX39A;Spliceosome RNA helicase DDX39B	GLAITFVSDENDAK	384;385		_GLAITFVSDENDAK_.2	_GLAITFVSDENDAK_	2.48067e-44	4.16702e-10	1.90723e-22	5973.98	9537.07	2389.03	NaN	NaN	NaN
O00151	PDLIM1	PDZ and LIM domain protein 1	SAMPFTASPASSTTAR	123	(M125,S130)	_SAM[Oxidation (M)]PFTAS[Phospho (STY)]PASSTTAR_.2	_SAM[Oxidation (M)]PFTAS[Phospho (STY)]PASSTTAR_	8.79889e-36	1.02119e-09	2.65301e-17	18419.1	20025.7	18479.9	0.957262	0.933921	0.810455
O00151	PDLIM1	PDZ and LIM domain protein 1	VWSPLVTEEGK	88	(S90)	_VWS[Phospho (STY)]PLVTEEGK_.2	_VWS[Phospho (STY)]PLVTEEGK_	2.55812e-38	1.27122e-09	1.16518e-31	12994.3	14639.2	19527.6	0.999898	0.999955	0.999951
O00159	MYO1C	Unconventional myosin-Ic	DVESPSWR	405	(S408)	_DVES[Phospho (STY)]PSWR_.2	_DVES[Phospho (STY)]PSWR_	9.51896e-41	4.5625e-10	3.09204e-25	26473.1	29989.7	25818.2	0.994343	0.99244	0.998569
O00161	SNAP23	Synaptosomal-associated protein 23	MDNLSSEEIQQR	1	(M1,S5)	_[Acetyl (Protein N-term)]M[Oxidation (M)]DNLS[Phospho (STY)]SEEIQQR_.2	_[Acetyl (Protein N-term)]M[Oxidation (M)]DNLS[Phospho (STY)]SEEIQQR_	8.37398e-37	5.15976e-10	5.19329e-24	11448.4	15724.6	15871.5	0.906352	0.910102	0.90755
O00161	SNAP23	Synaptosomal-associated protein 23	TTWGDGGENSPCNVVSK	101	(S110,C112)	_TTWGDGGENS[Phospho (STY)]PC[Carbamidomethyl (C)]NVVSK_.2	_TTWGDGGENS[Phospho (STY)]PC[Carbamidomethyl (C)]NVVSK_	1.95148e-36	4.16702e-10	6.72202e-39	927.552	1086.11	1092.79	0.852248	0.991242	0.612438
O00178	GTPBP1	GTP-binding protein 1	SAMDSPVPASMFAPEPSSPGAAR	8	(M10,M18,S25)	_SAM[Oxidation (M)]DSPVPASM[Oxidation (M)]FAPEPSS[Phospho (STY)]PGAAR_.3	_SAM[Oxidation (M)]DSPVPASM[Oxidation (M)]FAPEPSS[Phospho (STY)]PGAAR_	4.22355e-12	2.42999e-09	5.50014e-14	17981.6	55253.1	19002.3	0.685578	0.697818	0.695886
O00178	GTPBP1	GTP-binding protein 1	SAMDSPVPASMFAPEPSSPGAAR	8	(M10,S25)	_SAM[Oxidation (M)]DSPVPASMFAPEPSS[Phospho (STY)]PGAAR_.3	_SAM[Oxidation (M)]DSPVPASMFAPEPSS[Phospho (STY)]PGAAR_	3.61174e-52	4.16702e-10	2.90605e-29	12562.6	23795.1	10364.2	0.823648	0.897313	0.54143
O00192	ARVCF	Armadillo repeat protein deleted in velo-cardio-facial syndrome	DSPSYGSLSR	197	(S203)	_DSPSYGS[Phospho (STY)]LSR_.2	_DSPSYGS[Phospho (STY)]LSR_	2.98768e-29	1.19403e-09	2.39833e-24	26453.9	30960.1	29790.5	0.803469	0.944453	0.994159
O00193	SMAP	Small acidic protein	SASPDDDLGSSNWEAADLGNEERK	15	(S15)	_S[Phospho (STY)]ASPDDDLGSSNWEAADLGNEERK_.3	_S[Phospho (STY)]ASPDDDLGSSNWEAADLGNEERK_	5.85178e-37	1.09031e-09	1.96968e-23	181097	265475	169717	0.0810213	0.824975	0.87684
O00193	SMAP	Small acidic protein	RSASPDDDLGSSNWEAADLGNEERK	14	(S17)	_RSAS[Phospho (STY)]PDDDLGSSNWEAADLGNEERK_.3	_RSAS[Phospho (STY)]PDDDLGSSNWEAADLGNEERK_	3.40332e-40	8.06892e-10	7.70251e-26	112732	223140	72841	0.999848	0.999785	0.999474
O00193	SMAP	Small acidic protein	RSASPDDDLGSSNWEAADLGNEERK	14	(S17)	_RSAS[Phospho (STY)]PDDDLGSSNWEAADLGNEERK_.4	_RSAS[Phospho (STY)]PDDDLGSSNWEAADLGNEERK_	1.17315e-31	1.12384e-09	4.465e-22	34348.8	78633	24848.7	0.998711	0.999731	0.968759
O00193	SMAP	Small acidic protein	RSASPDDDLGSSNWEAADLGNEER	14	(S17)	_RSAS[Phospho (STY)]PDDDLGSSNWEAADLGNEER_.3	_RSAS[Phospho (STY)]PDDDLGSSNWEAADLGNEER_	1.60421e-45	8.46096e-10	1.92116e-29	66050.8	82454.9	40761.6	0.999498	0.999692	0.967698
O00193	SMAP	Small acidic protein	SASPDDDLGSSNWEAADLGNEER	15	(S15)	_S[Phospho (STY)]ASPDDDLGSSNWEAADLGNEER_.3	_S[Phospho (STY)]ASPDDDLGSSNWEAADLGNEER_	5.82508e-46	4.43318e-10	3.26007e-33	62053.7	56776.6	48891.8	0.0367424	0.0395907	0.0312213
O00203	AP3B1	AP-3 complex subunit beta-1	NFYESDDDQK	272	(S276)	_NFYES[Phospho (STY)]DDDQK_.2	_NFYES[Phospho (STY)]DDDQK_	7.26979e-38	4.76715e-10	2.64437e-21	189862	231212	207868	1	1	1
O00264	PGRMC1	Membrane-associated progesterone receptor component 1	GDQPAASGDSDDDEPPPLPR	48	(S54)	_GDQPAAS[Phospho (STY)]GDSDDDEPPPLPR_.3	_GDQPAAS[Phospho (STY)]GDSDDDEPPPLPR_	3.96758e-19	4.19896e-10	5.50856e-16	1104025	1.15624e+06	935100	1.12905e-05	7.24771e-05	4.52183e-05
O00264	PGRMC1	Membrane-associated progesterone receptor component 1	IVRGDQPAASGDSDDDEPPPLPR	45	(S57)	_IVRGDQPAASGDS[Phospho (STY)]DDDEPPPLPR_.3	_IVRGDQPAASGDS[Phospho (STY)]DDDEPPPLPR_	1.66439e-23	5.70891e-10	6.30326e-15	935145	1526421	510503	1	1	1
O00264	PGRMC1	Membrane-associated progesterone receptor component 1	IVRGDQPAASGDSDDDEPPPLPR	45	(S57)	_IVRGDQPAASGDS[Phospho (STY)]DDDEPPPLPR_.4	_IVRGDQPAASGDS[Phospho (STY)]DDDEPPPLPR_	3.92943e-32	3.49667e-09	1.84094e-12	21319.5	36172.5	8244.03	0.5559	0.569122	0.543387
O00264	PGRMC1	Membrane-associated progesterone receptor component 1	EGEEPTVYSDEEEPKDESAR	173	(S181)	_EGEEPTVYS[Phospho (STY)]DEEEPKDESAR_.3	_EGEEPTVYS[Phospho (STY)]DEEEPKDESAR_	1.47838e-27	4.69769e-09	1.12768e-18	649856	958817	565942	0.000147306	0.999601	4.13976e-06
O00264	PGRMC1	Membrane-associated progesterone receptor component 1	EGEEPTVYSDEEEPK	173	(S181)	_EGEEPTVYS[Phospho (STY)]DEEEPK_.2	_EGEEPTVYS[Phospho (STY)]DEEEPK_	4.55105e-40	4.16702e-10	1.64751e-23	659761	662848	702774	1	1	1
O00264	PGRMC1	Membrane-associated progesterone receptor component 1	EGEEPTVYSDEEEPKDESARK	173	(S181)	_EGEEPTVYS[Phospho (STY)]DEEEPKDESARK_.3	_EGEEPTVYS[Phospho (STY)]DEEEPKDESARK_	1.90626e-38	4.17544e-10	3.48027e-21	286755	524887	241416	1	0.149445	0.999999
O00264	PGRMC1	Membrane-associated progesterone receptor component 1	EGEEPTVYSDEEEPKDESARK	173	(S181)	_EGEEPTVYS[Phospho (STY)]DEEEPKDESARK_.4	_EGEEPTVYS[Phospho (STY)]DEEEPKDESARK_	2.69183e-29	8.44542e-10	2.72763e-28	127256	243936	110060	0.998421	0.998831	0.989517
O00273	DFFA	DNA fragmentation factor subunit alpha	ASPPGDLQNPK	314	(S315)	_AS[Phospho (STY)]PPGDLQNPK_.2	_AS[Phospho (STY)]PPGDLQNPK_	6.76761e-35	6.05375e-10	2.64767e-22	168074	276501	227822	1	1	1
O00299	CLIC1	Chloride intracellular channel protein 1	NSNPALNDNLEK	120		_NSNPALNDNLEK_.2	_NSNPALNDNLEK_	1.08671e-32	1.09375e-09	1.40482e-19	43187	55189.8	49362	NaN	NaN	NaN
O00418	EEF2K	Eukaryotic elongation factor 2 kinase	KYESDEDSLGSSGR	467	(S470)	_KYES[Phospho (STY)]DEDSLGSSGR_.2	_KYES[Phospho (STY)]DEDSLGSSGR_	6.39298e-37	4.38356e-10	3.73933e-21	3892.16	8408.36	3065.9	0.393495	0.630256	0.790448
O00418	EEF2K	Eukaryotic elongation factor 2 kinase	KYESDEDSLGSSGR	467	(S470)	_KYES[Phospho (STY)]DEDSLGSSGR_.3	_KYES[Phospho (STY)]DEDSLGSSGR_	4.86092e-22	4.28918e-10	4.71906e-19	3322.92	5917.9	4568.99	0.191572	0.998948	0.613449
O00418	EEF2K	Eukaryotic elongation factor 2 kinase	LEGVDGGQSPR	10	(S18)	_LEGVDGGQS[Phospho (STY)]PR_.2	_LEGVDGGQS[Phospho (STY)]PR_	2.49265e-37	4.16702e-10	1.15181e-23	8828.48	11475.9	7125.08	1	1	1
O00418	EEF2K	Eukaryotic elongation factor 2 kinase	YSSSGSPANSFHFK	69	(S72,S74)	_YSSS[Phospho (STY)]GS[Phospho (STY)]PANSFHFK_.2	_YSSS[Phospho (STY)]GS[Phospho (STY)]PANSFHFK_	1.04361e-36	4.5538e-10	6.04869e-18	3223.54	6358.59	1366.11	0.365808	0.107666	0.239719
O00418	EEF2K	Eukaryotic elongation factor 2 kinase	ADEDLIFRLEGVDGGQSPR	2	(S18)	_[Acetyl (Protein N-term)]ADEDLIFRLEGVDGGQS[Phospho (STY)]PR_.3	_[Acetyl (Protein N-term)]ADEDLIFRLEGVDGGQS[Phospho (STY)]PR_	0.000252086	Filtered	Filtered	1.0957	Filtered	Filtered	1	Filtered	Filtered
O00429	DNM1L	Dynamin-1-like protein	SKPIPIMPASPQK	607	(M613,S616)	_SKPIPIM[Oxidation (M)]PAS[Phospho (STY)]PQK_.2	_SKPIPIM[Oxidation (M)]PAS[Phospho (STY)]PQK_	2.5659e-24	8.15044e-10	6.52249e-20	197637	387981	114414	1	1	1
O00429	DNM1L	Dynamin-1-like protein	SKPIPIMPASPQK	607	(S616)	_SKPIPIMPAS[Phospho (STY)]PQK_.2	_SKPIPIMPAS[Phospho (STY)]PQK_	9.44562e-20	4.16702e-10	1.2483e-15	75786.9	216757	68066.6	1	1	1
O00443	PIK3C2A	Phosphatidylinositol 4-phosphate 3-kinase C2 domain-containing subunit alpha	VSNLQVSPK	253	(S259)	_VSNLQVS[Phospho (STY)]PK_.2	_VSNLQVS[Phospho (STY)]PK_	5.45944e-36	6.14461e-10	4.71609e-26	10389.4	16027.8	11901.2	1	0.999999	0.999993
O00499	BIN1	Myc box-dependent-interacting protein 1	SPSPPDGSPAATPEIR	296	(S298)	_SPS[Phospho (STY)]PPDGSPAATPEIR_.2	_SPS[Phospho (STY)]PPDGSPAATPEIR_	1.76131e-34	4.24966e-10	9.19266e-26	236207	337480	235447	0.952486	0.932018	0.949248
O00499	BIN1	Myc box-dependent-interacting protein 1	SPSPPDGSPAATPEIR	296	(S296)	_S[Phospho (STY)]PSPPDGSPAATPEIR_.2	_S[Phospho (STY)]PSPPDGSPAATPEIR_	8.89636e-31	2.44193e-09	1.919e-14	210256	227663	215695	0.41516	0.836937	0.509416
O00499	BIN1	Myc box-dependent-interacting protein 1	SPSPPDGSPAATPEIR	296	(S298,S303)	_SPS[Phospho (STY)]PPDGS[Phospho (STY)]PAATPEIR_.2	_SPS[Phospho (STY)]PPDGS[Phospho (STY)]PAATPEIR_	5.58558e-21	4.83746e-10	3.10579e-15	58321.8	87236.6	51337.5	0.87563	0.892032	0.442973
O00499	BIN1	Myc box-dependent-interacting protein 1	SPSPPDGSPAATPEIR	296	(S303)	_SPSPPDGS[Phospho (STY)]PAATPEIR_.2	_SPSPPDGS[Phospho (STY)]PAATPEIR_	1.69619e-32	4.72965e-10	3.3027e-27	28281	45788.3	31069.1	0.976436	0.999359	0.995139
O00499	BIN1	Myc box-dependent-interacting protein 1	SPSPPDGSPAATPEIR	296	(S296,S303)	_S[Phospho (STY)]PSPPDGS[Phospho (STY)]PAATPEIR_.2	_S[Phospho (STY)]PSPPDGS[Phospho (STY)]PAATPEIR_	3.8985e-29	1.26333e-09	8.35513e-17	22253.4	29894.7	27803.5	0.567679	0.577868	0.590649
O00499	BIN1	Myc box-dependent-interacting protein 1	SPSPPDGSPAATPEIR	296	(S296)	_S[Phospho (STY)]PSPPDGSPAATPEIR_.3	_S[Phospho (STY)]PSPPDGSPAATPEIR_	5.74146e-19	1.7433e-08	9.58681e-19	11047.3	13349.2	11713.1	0.668958	0.700791	0.258715
O00499	BIN1	Myc box-dependent-interacting protein 1	GNKSPSPPDGSPAATPEIR	293	(S298,S303)	_GNKSPS[Phospho (STY)]PPDGS[Phospho (STY)]PAATPEIR_.3	_GNKSPS[Phospho (STY)]PPDGS[Phospho (STY)]PAATPEIR_	5.95902e-40	4.16702e-10	4.91119e-23	41477.8	75904.7	21130.9	0.0105481	7.9609e-06	0.0109196
O00499	BIN1	Myc box-dependent-interacting protein 1	GNKSPSPPDGSPAATPEIR	293	(S296,S298)	_GNKS[Phospho (STY)]PS[Phospho (STY)]PPDGSPAATPEIR_.3	_GNKS[Phospho (STY)]PS[Phospho (STY)]PPDGSPAATPEIR_	3.70281e-27	1.39514e-09	2.57478e-23	39317.6	75424.7	21662.4	0.993183	0.999994	0.992857
O00499	BIN1	Myc box-dependent-interacting protein 1	GNKSPSPPDGSPAATPEIR	293	(S303)	_GNKSPSPPDGS[Phospho (STY)]PAATPEIR_.3	_GNKSPSPPDGS[Phospho (STY)]PAATPEIR_	3.73428e-30	4.76432e-10	9.6259e-28	27596.7	64499.6	22356.7	0.022051	1.59477e-05	0.0687702
O00499	BIN1	Myc box-dependent-interacting protein 1	GNKSPSPPDGSPAATPEIR	293	(S298)	_GNKSPS[Phospho (STY)]PPDGSPAATPEIR_.3	_GNKSPS[Phospho (STY)]PPDGSPAATPEIR_	1.06657e-34	5.99439e-10	1.41353e-27	27650.9	64058.1	22014.8	0.545065	0.243745	0.504566
O00499	BIN1	Myc box-dependent-interacting protein 1	GNKSPSPPDGSPAATPEIR	293	(S296,S298,S303)	_GNKS[Phospho (STY)]PS[Phospho (STY)]PPDGS[Phospho (STY)]PAATPEIR_.3	_GNKS[Phospho (STY)]PS[Phospho (STY)]PPDGS[Phospho (STY)]PAATPEIR_	2.77481e-28	1.12716e-09	5.37108e-13	5171.13	8152.05	175.92	0.999644	0.999223	0.752556
O00505	KPNA3	Importin subunit alpha-4	NVPQEESLEDSDVDADFK	50	(S60)	_NVPQEESLEDS[Phospho (STY)]DVDADFK_.3	_NVPQEESLEDS[Phospho (STY)]DVDADFK_	5.53509e-26	8.75353e-10	5.83173e-29	94772.2	123517	105530	0.999999	1	1
O00505	KPNA3	Importin subunit alpha-4	RNVPQEESLEDSDVDADFK	49	(S60)	_RNVPQEESLEDS[Phospho (STY)]DVDADFK_.3	_RNVPQEESLEDS[Phospho (STY)]DVDADFK_	2.49257e-35	4.16702e-10	1.41778e-18	48970	88219.6	30258.1	0.999996	1	0.999979
O00505	KPNA3	Importin subunit alpha-4	RNVPQEESLEDSDVDADFK	49	(S56)	_RNVPQEES[Phospho (STY)]LEDSDVDADFK_.3	_RNVPQEES[Phospho (STY)]LEDSDVDADFK_	2.73445e-31	7.11638e-10	1.68065e-18	34616.5	61839.3	21550.7	3.74833e-06	8.23856e-08	2.06859e-05
O00506;Q9P289;Q9Y6E0	STK25;STK26;STK24	Serine/threonine-protein kinase 25;Serine/threonine-protein kinase 26;Serine/threonine-protein kinase 24	LADFGVAGQLTDTQIK	156;160;172	(T168);(T172);(T184)	_LADFGVAGQLTDT[Phospho (STY)]QIK_.2	_LADFGVAGQLTDT[Phospho (STY)]QIK_	3.71895e-40	4.88885e-10	2.8026e-20	20080.8	39714.8	26516.3	0.999989	0.999996	0.999998
O00506;Q9P289;Q9Y6E0	STK25;STK26;STK24	Serine/threonine-protein kinase 25;Serine/threonine-protein kinase 26;Serine/threonine-protein kinase 24	LADFGVAGQLTDTQIK	156;160;172	(T168);(T172);(T184)	_LADFGVAGQLTDT[Phospho (STY)]QIK_.3	_LADFGVAGQLTDT[Phospho (STY)]QIK_	1.93208e-36	4.16702e-10	6.74243e-19	2675.86	6098.15	4753.45	0.669353	0.888929	0.945965
O00515	LAD1	Ladinin-1	NLSSTTDDEAPR	36	(S38)	_NLS[Phospho (STY)]STTDDEAPR_.2	_NLS[Phospho (STY)]STTDDEAPR_	4.59679e-34	6.90165e-10	3.93566e-23	27260.8	40222	33580.6	0.999929	0.9979	0.999934
O00515	LAD1	Ladinin-1	NLSSTTDDEAPR	36	(T41)	_NLSSTT[Phospho (STY)]DDEAPR_.2	_NLSSTT[Phospho (STY)]DDEAPR_	7.33669e-24	2.87567e-09	6.35655e-13	13375.7	20233.9	17153.9	3.37148e-06	0.000191771	4.66254e-06
O00515	LAD1	Ladinin-1	SASMKLPDNTVK	392	(S394,M395)	_SAS[Phospho (STY)]M[Oxidation (M)]KLPDNTVK_.2	_SAS[Phospho (STY)]M[Oxidation (M)]KLPDNTVK_	9.77085e-22	7.6742e-09	8.71453e-16	21305.6	46520.8	30117.7	0.877219	0.928805	0.904664
O00515	LAD1	Ladinin-1	SASMKLPDNTVK	392	(S392)	_S[Phospho (STY)]ASMKLPDNTVK_.2	_S[Phospho (STY)]ASMKLPDNTVK_	2.80437e-15	4.55521e-10	2.41197e-35	2045.26	10143.3	9748.67	0.353912	0.38878	0.163948
O00515	LAD1	Ladinin-1	GVPEKSPVLEK	172	(S177)	_GVPEKS[Phospho (STY)]PVLEK_.2	_GVPEKS[Phospho (STY)]PVLEK_	1.91377e-42	4.16702e-10	3.59066e-24	21797.8	49854.6	25997.8	1	1	1
O00515	LAD1	Ladinin-1	IPSKEEEADMSSPTQR	345	(M354,S356)	_IPSKEEEADM[Oxidation (M)]SS[Phospho (STY)]PTQR_.3	_IPSKEEEADM[Oxidation (M)]SS[Phospho (STY)]PTQR_	1.24225e-37	4.16702e-10	3.75478e-25	16762.2	53381.2	13639	0.650186	0.899217	0.498637
O00515	LAD1	Ladinin-1	RATASEQPLAQEPPASGGSPATTK	283	(S301)	_RATASEQPLAQEPPASGGS[Phospho (STY)]PATTK_.3	_RATASEQPLAQEPPASGGS[Phospho (STY)]PATTK_	6.69483e-32	1.77052e-09	2.64671e-18	18397	47591.5	15250.7	0.319683	0.52996	0.393612
O00515	LAD1	Ladinin-1	NSLSPVQATQK	120	(S123)	_NSLS[Phospho (STY)]PVQATQK_.2	_NSLS[Phospho (STY)]PVQATQK_	8.75618e-41	4.17808e-10	1.18605e-21	22262	28359	19934.8	1	1	1
O00515	LAD1	Ladinin-1	QRTLEDEEEQERER	17	(T19)	_QRT[Phospho (STY)]LEDEEEQERER_.3	_QRT[Phospho (STY)]LEDEEEQERER_	2.17334e-32	4.16702e-10	3.48352e-22	11940.5	27231.2	7699.51	1	1	1
O00515	LAD1	Ladinin-1	LEAEEGRNSLSPVQATQK	113	(S121,S123)	_LEAEEGRNS[Phospho (STY)]LS[Phospho (STY)]PVQATQK_.3	_LEAEEGRNS[Phospho (STY)]LS[Phospho (STY)]PVQATQK_	3.10995e-36	4.86541e-10	1.12032e-29	10956.9	20952	7866.89	0.96426	0.999747	0.949044
O00515	LAD1	Ladinin-1	QRTLEDEEEQER	17	(T19)	_QRT[Phospho (STY)]LEDEEEQER_.3	_QRT[Phospho (STY)]LEDEEEQER_	7.79073e-46	4.28982e-10	3.16297e-28	1102.76	2401.86	1836.73	1	1	1
O00515	LAD1	Ladinin-1	HRNLSSTTDDEAPR	34	(T40)	_HRNLSST[Phospho (STY)]TDDEAPR_.3	_HRNLSST[Phospho (STY)]TDDEAPR_	1.4768e-05	4.27597e-08	Filtered	1.09029	1741.99	Filtered	0.25	0.0451599	Filtered
O00559	EBAG9	Receptor-binding cancer antigen expressed on SiSo cells	KLSGDQITLPTTVDYSSVPK	34	(S36)	_KLS[Phospho (STY)]GDQITLPTTVDYSSVPK_.3	_KLS[Phospho (STY)]GDQITLPTTVDYSSVPK_	3.09225e-29	8.40458e-10	5.21448e-35	2160.14	5640.79	3672.7	0.808067	0.999994	0.995094
O00567	NOP56	Nucleolar protein 56	EEPVSSGPEEAVGK	565	(S569,S570)	_EEPVS[Phospho (STY)]S[Phospho (STY)]GPEEAVGK_.2	_EEPVS[Phospho (STY)]S[Phospho (STY)]GPEEAVGK_	5.79705e-29	7.60835e-10	1.74839e-25	227709	289856	230884	1	1	1
O00567	NOP56	Nucleolar protein 56	EEPVSSGPEEAVGK	565	(S570)	_EEPVSS[Phospho (STY)]GPEEAVGK_.2	_EEPVSS[Phospho (STY)]GPEEAVGK_	1.57985e-37	7.74955e-10	3.19903e-25	161842	198635	196859	1	1	1
O00567	NOP56	Nucleolar protein 56	EELMSSDLEETAGSTSIPK	515	(M518,S519)	_EELM[Oxidation (M)]S[Phospho (STY)]SDLEETAGSTSIPK_.3	_EELM[Oxidation (M)]S[Phospho (STY)]SDLEETAGSTSIPK_	2.70474e-28	4.19107e-10	9.98623e-23	205194	245370	215725	0.00568085	0.00829657	0.00605221
O00567	NOP56	Nucleolar protein 56	EELMSSDLEETAGSTSIPK	515	(S520)	_EELMSS[Phospho (STY)]DLEETAGSTSIPK_.3	_EELMSS[Phospho (STY)]DLEETAGSTSIPK_	2.32097e-41	6.93954e-10	3.7558e-22	64142.9	75835.3	90616.2	0.930805	0.183877	0.910449
O00567	NOP56	Nucleolar protein 56	EELMSSDLEETAGSTSIPK	515	(S519)	_EELMS[Phospho (STY)]SDLEETAGSTSIPK_.3	_EELMS[Phospho (STY)]SDLEETAGSTSIPK_	6.77401e-38	6.93954e-10	8.78621e-22	63208.1	75396.8	89992.5	0.0699649	0.815621	0.0896401
O00567	NOP56	Nucleolar protein 56	EELMSSDLEETAGSTSIPK	515	(M518,S519,S520)	_EELM[Oxidation (M)]S[Phospho (STY)]S[Phospho (STY)]DLEETAGSTSIPK_.3	_EELM[Oxidation (M)]S[Phospho (STY)]S[Phospho (STY)]DLEETAGSTSIPK_	5.10079e-13	3.86295e-08	8.87253e-14	2044.83	2515.21	2707.85	0.520054	0.999175	0.35696
O00571	DDX3X	ATP-dependent RNA helicase DDX3X	SSFFSDRGSGSR	82	(S90)	_SSFFSDRGS[Phospho (STY)]GSR_.2	_SSFFSDRGS[Phospho (STY)]GSR_	4.00158e-54	4.5369e-10	5.32338e-26	4914.88	7879.57	3326.56	0.913596	0.92532	0.435129
O00571	DDX3X	ATP-dependent RNA helicase DDX3X	SSRFSGGFGAR	590	(S594)	_SSRFS[Phospho (STY)]GGFGAR_.2	_SSRFS[Phospho (STY)]GGFGAR_	3.33652e-39	2.51709e-09	4.26909e-12	1569.67	4708.76	1066.06	0.333333	0.972604	0.688952
O00571	DDX3X	ATP-dependent RNA helicase DDX3X	DYRQSSGASSSSFSSSR	601	(Y602)	_DY[Phospho (STY)]RQSSGASSSSFSSSR_.3	_DY[Phospho (STY)]RQSSGASSSSFSSSR_	7.55537e-49	4.16702e-10	1.60896e-18	1096.1	1730.69	1791.37	0.543694	0.018166	0.138033
O00629	KPNA4	Importin subunit alpha-3	NVPHEDICEDSDIDGDYR	50	(C57,S60)	_NVPHEDIC[Carbamidomethyl (C)]EDS[Phospho (STY)]DIDGDYR_.3	_NVPHEDIC[Carbamidomethyl (C)]EDS[Phospho (STY)]DIDGDYR_	9.66707e-27	6.91947e-10	8.17939e-18	4463.77	5151.39	1590.45	0.933811	0.983176	0.708363
O00712	NFIB	Nuclear factor 1 B-type	PLFSSASPQDSSPR	322	(S328)	_PLFSSAS[Phospho (STY)]PQDSSPR_.2	_PLFSSAS[Phospho (STY)]PQDSSPR_	1.9247e-35	1.31484e-09	2.9324e-30	5329.24	9821.89	8224.33	0.694091	0.711042	0.703752
O14497	ARID1A	AT-rich interactive domain-containing protein 1A	GPSPSPVGSPASVAQSR	694	(S696)	_GPS[Phospho (STY)]PSPVGSPASVAQSR_.2	_GPS[Phospho (STY)]PSPVGSPASVAQSR_	1.07837e-39	1.12375e-09	4.49292e-17	71189.3	94486.6	72923.9	0.998737	0.991726	0.999957
O14497	ARID1A	AT-rich interactive domain-containing protein 1A	GPSPSPVGSPASVAQSR	694	(S702)	_GPSPSPVGS[Phospho (STY)]PASVAQSR_.3	_GPSPSPVGS[Phospho (STY)]PASVAQSR_	3.85507e-43	7.70846e-10	4.72441e-34	7647.54	10877.1	10244.2	0.208884	0.241498	0.139224
O14497	ARID1A	AT-rich interactive domain-containing protein 1A	SHHAPMSPGSSGGGGQPLAR	357	(M362,S363)	_SHHAPM[Oxidation (M)]S[Phospho (STY)]PGSSGGGGQPLAR_.3	_SHHAPM[Oxidation (M)]S[Phospho (STY)]PGSSGGGGQPLAR_	2.01704e-31	7.06172e-10	2.85764e-21	20991.1	34604.9	8311.95	0.994595	0.999809	0.860364
O14497	ARID1A	AT-rich interactive domain-containing protein 1A	SHHAPMSPGSSGGGGQPLAR	357	(S363)	_SHHAPMS[Phospho (STY)]PGSSGGGGQPLAR_.3	_SHHAPMS[Phospho (STY)]PGSSGGGGQPLAR_	2.67961e-06	8.73425e-10	8.84108e-05	358.37	2641.18	0.413927	0.108705	0.475217	0.289681
O14497	ARID1A	AT-rich interactive domain-containing protein 1A	NPQMPQYSSPQPGSALSPR	756	(M759,S772)	_NPQM[Oxidation (M)]PQYSSPQPGSALS[Phospho (STY)]PR_.3	_NPQM[Oxidation (M)]PQYSSPQPGSALS[Phospho (STY)]PR_	8.15776e-31	9.09456e-09	3.0536e-11	6440.15	10951.4	3363.03	0.0446163	0.409184	0.424323
O14497	ARID1A	AT-rich interactive domain-containing protein 1A	NPQMPQYSSPQPGSALSPR	756	(S772)	_NPQMPQYSSPQPGSALS[Phospho (STY)]PR_.3	_NPQMPQYSSPQPGSALS[Phospho (STY)]PR_	5.99298e-27	6.15227e-10	1.50769e-11	1698.68	7484.59	1592.07	0.101861	0.390639	0.378562
O14497	ARID1A	AT-rich interactive domain-containing protein 1A	SNSVGIQDAFNDGSDSTFQK	1182	(S1184)	_SNS[Phospho (STY)]VGIQDAFNDGSDSTFQK_.3	_SNS[Phospho (STY)]VGIQDAFNDGSDSTFQK_	1.46448e-11	8.3251e-10	6.05526e-27	4105.43	4936.68	6453.45	0.963775	0.921822	0.875221
O14523	C2CD2L	Phospholipid transfer protein C2CD2L	EAGLSQSHDDLSNATATPSVR	656	(S662)	_EAGLSQS[Phospho (STY)]HDDLSNATATPSVR_.3	_EAGLSQS[Phospho (STY)]HDDLSNATATPSVR_	5.41468e-38	4.84918e-10	8.06516e-27	5893	8863.04	6286.06	0.458107	0.543812	0.449375
O14523	C2CD2L	Phospholipid transfer protein C2CD2L	EAGLSQSHDDLSNATATPSVR	656	(S667)	_EAGLSQSHDDLS[Phospho (STY)]NATATPSVR_.3	_EAGLSQSHDDLS[Phospho (STY)]NATATPSVR_	2.40084e-44	4.16702e-10	1.04915e-32	3754.54	6162.89	4047.69	0.201591	0.0980308	0.253351
O14545	TRAFD1	TRAF-type zinc finger domain-containing protein 1	LDSQPQETSPELPR	407	(S415)	_LDSQPQETS[Phospho (STY)]PELPR_.2	_LDSQPQETS[Phospho (STY)]PELPR_	4.88741e-31	4.16702e-10	1.53705e-30	123963	140589	156595	0.961562	0.998163	0.982709
O14545	TRAFD1	TRAF-type zinc finger domain-containing protein 1	LDSQPQETSPELPR	407	(S415)	_LDSQPQETS[Phospho (STY)]PELPR_.3	_LDSQPQETS[Phospho (STY)]PELPR_	1.49064e-39	7.42221e-10	9.74547e-23	7219.85	8479.24	11063.4	0.843158	0.838257	0.975326
O14545	TRAFD1	TRAF-type zinc finger domain-containing protein 1	ALPSLNTGSSSPR	317	(S327)	_ALPSLNTGSSS[Phospho (STY)]PR_.2	_ALPSLNTGSSS[Phospho (STY)]PR_	1.2599e-30	4.24094e-10	5.81577e-28	87419.2	102301	107723	0.991683	0.983203	0.997855
O14578	CIT	Citron Rho-interacting kinase	SESVVSGLDSPAK	431	(S440)	_SESVVSGLDS[Phospho (STY)]PAK_.2	_SESVVSGLDS[Phospho (STY)]PAK_	1.72337e-40	4.24383e-10	1.69635e-21	16311.2	19852.2	17199.6	0.999872	0.999996	0.99987
O14578	CIT	Citron Rho-interacting kinase	ERSPGRLFEDSSR	1991	(S1993)	_ERS[Phospho (STY)]PGRLFEDSSR_.3	_ERS[Phospho (STY)]PGRLFEDSSR_	1.64199e-36	6.05739e-10	1.00886e-19	4627.84	11849.8	2305.35	0.984793	0.999998	0.993102
O14578	CIT	Citron Rho-interacting kinase	DKSPGRPLER	1969	(S1971)	_DKS[Phospho (STY)]PGRPLER_.2	_DKS[Phospho (STY)]PGRPLER_	1.46371e-39	4.16702e-10	6.31307e-05	1916.55	5076.72	586.632	1	1	1
O14579	COPE	Coatomer subunit epsilon	RDSIVAELDR	97	(S99)	_RDS[Phospho (STY)]IVAELDR_.2	_RDS[Phospho (STY)]IVAELDR_	2.59621e-31	8.76976e-10	6.4567e-12	2263.92	4537.09	2958.47	1	1	1
O14639	ABLIM1	Actin-binding LIM protein 1	STSQGSINSPVYSR	450	(S450)	_S[Phospho (STY)]TSQGSINSPVYSR_.2	_S[Phospho (STY)]TSQGSINSPVYSR_	3.49742e-33	5.712e-10	3.04588e-25	14672.9	17436.3	17463	0.16793	0.220873	0.178566
O14639	ABLIM1	Actin-binding LIM protein 1	TLSPTPSAEGYQDVR	429	(S431)	_TLS[Phospho (STY)]PTPSAEGYQDVR_.2	_TLS[Phospho (STY)]PTPSAEGYQDVR_	5.28523e-18	4.16702e-10	1.02783e-22	13855.7	16467	14642.6	0.929286	0.943384	0.928881
O14639	ABLIM1	Actin-binding LIM protein 1	TLSPTPSAEGYQDVRDR	429	(S431)	_TLS[Phospho (STY)]PTPSAEGYQDVRDR_.3	_TLS[Phospho (STY)]PTPSAEGYQDVRDR_	1.27751e-45	7.70429e-10	4.39091e-26	4916.86	8365.29	5218.91	0.910466	0.914831	0.629906
O14639	ABLIM1	Actin-binding LIM protein 1	RSSGREEDDEELLR	585	(S587)	_RSS[Phospho (STY)]GREEDDEELLR_.3	_RSS[Phospho (STY)]GREEDDEELLR_	4.69525e-30	1.04573e-08	1.21447e-06	773.703	1565.35	245.538	0.5	0.5	0.5
O14639	ABLIM1	Actin-binding LIM protein 1	QSLGESPRTLSPTPSAEGYQDVR	421	(S431,T433)	_QSLGESPRTLS[Phospho (STY)]PT[Phospho (STY)]PSAEGYQDVR_.3	_QSLGESPRTLS[Phospho (STY)]PT[Phospho (STY)]PSAEGYQDVR_	5.10703e-26	1.0149e-09	1.99768e-10	668.109	1514.89	337.976	0.555676	0.748548	0.285594
O14646	CHD1	Chromodomain-helicase-DNA-binding protein 1	ASSSGPRSPLDQRSPYGSR	1670	(S1677,S1683)	_ASSSGPRS[Phospho (STY)]PLDQRS[Phospho (STY)]PYGSR_.3	_ASSSGPRS[Phospho (STY)]PLDQRS[Phospho (STY)]PYGSR_	1.0802e-45	1.54721e-08	6.90007e-23	6229.29	12852.2	3089.25	0.245572	0.458747	0.0741221
O14646	CHD1	Chromodomain-helicase-DNA-binding protein 1	STPEHTWSSR	1699	(S1699)	_S[Phospho (STY)]TPEHTWSSR_.2	_S[Phospho (STY)]TPEHTWSSR_	3.1315e-26	9.26023e-09	1.23663e-15	1229.29	2635.21	1700.73	0.553634	0.582521	0.575858
O14646	CHD1	Chromodomain-helicase-DNA-binding protein 1	RQIDSSEEDDDEEDYDNDKR	211	(S215,S216)	_RQIDS[Phospho (STY)]S[Phospho (STY)]EEDDDEEDYDNDKR_.3	_RQIDS[Phospho (STY)]S[Phospho (STY)]EEDDDEEDYDNDKR_	2.32755e-20	4.16702e-10	1.19109e-06	1393.47	3574.56	0.553276	0.991589	0.993966	0.784343
O14646	CHD1	Chromodomain-helicase-DNA-binding protein 1	QIDSSEEDDDEEDYDNDKR	212	(S215,S216)	_QIDS[Phospho (STY)]S[Phospho (STY)]EEDDDEEDYDNDKR_.3	_QIDS[Phospho (STY)]S[Phospho (STY)]EEDDDEEDYDNDKR_	5.58623e-25	1.69838e-09	1.24878e-08	1041.89	943.66	0.649338	0.929025	0.997247	0.795925
O14681	EI24	Etoposide-induced protein 2.4 homolog	FPSPHPSPAK	324	(S326,S330)	_FPS[Phospho (STY)]PHPS[Phospho (STY)]PAK_.2	_FPS[Phospho (STY)]PHPS[Phospho (STY)]PAK_	1.20503e-22	2.76013e-08	1.09476e-08	34172	62127.3	18653.7	1	1	1
O14681	EI24	Etoposide-induced protein 2.4 homolog	FPSPHPSPAK	324	(S326)	_FPS[Phospho (STY)]PHPSPAK_.2	_FPS[Phospho (STY)]PHPSPAK_	4.5051e-29	1.12898e-09	5.05579e-21	4386.84	12449.6	2782.98	0.982076	0.99963	0.941971
O14713	ITGB1BP1	Integrin beta-1-binding protein 1	SSTVASLDTDSTK	36	(S41)	_SSTVAS[Phospho (STY)]LDTDSTK_.2	_SSTVAS[Phospho (STY)]LDTDSTK_	2.1216e-35	7.52612e-10	4.38813e-19	4523.23	5876.3	6260.01	0.6636	0.964265	0.709406
O14737	PDCD5	Programmed cell death protein 5	KVMDSDEDDDY	115	(S119)	_KVMDS[Phospho (STY)]DEDDDY_.2	_KVMDS[Phospho (STY)]DEDDDY_	1.84093e-06	2.75239e-06	3.23799e-26	312.77	524.4	2634.68	0.5	0.569942	0.97338
O14745	SLC9A3R1	Na(+)/H(+) exchange regulatory cofactor NHE-RF1	SASSDTSEELNSQDSPPK	288	(S288)	_S[Phospho (STY)]ASSDTSEELNSQDSPPK_.2	_S[Phospho (STY)]ASSDTSEELNSQDSPPK_	2.13814e-36	5.58942e-10	6.43e-24	118429	142538	146045	0.036415	0.0265963	0.0240831
O14745	SLC9A3R1	Na(+)/H(+) exchange regulatory cofactor NHE-RF1	SASSDTSEELNSQDSPPK	288	(S288)	_S[Phospho (STY)]ASSDTSEELNSQDSPPK_.3	_S[Phospho (STY)]ASSDTSEELNSQDSPPK_	1.12645e-35	1.61419e-09	2.02522e-21	32258.5	29373.8	38929.3	0.0614679	0.176969	0.153181
O14745	SLC9A3R1	Na(+)/H(+) exchange regulatory cofactor NHE-RF1	EALAEAALESPRPALVR	271	(S280)	_EALAEAALES[Phospho (STY)]PRPALVR_.3	_EALAEAALES[Phospho (STY)]PRPALVR_	2.80316e-44	5.71142e-10	1.25445e-21	27384.2	67727.9	31727.1	1	1	1
O14757	CHEK1	Serine/threonine-protein kinase Chk1	HIQSNLDFSPVNSASSEENVK	293	(S301)	_HIQSNLDFS[Phospho (STY)]PVNSASSEENVK_.3	_HIQSNLDFS[Phospho (STY)]PVNSASSEENVK_	0.000100569	6.91965e-09	0.000498865	0.754662	1949.15	0.754814	0.2	0.910384	0.2
O14874	BCKDK	[3-methyl-2-oxobutanoate dehydrogenase [lipoamide]] kinase, mitochondrial	STSATDTHHVEMAR	31	(S31)	_S[Phospho (STY)]TSATDTHHVEMAR_.3	_S[Phospho (STY)]TSATDTHHVEMAR_	0.000121387	3.68123e-08	5.49142e-10	0.450308	2750.52	850.784	0.2	0.467461	0.332272
O14908	GIPC1	PDZ domain-containing protein GIPC1	SAGGRPGSGPQLGTGR	225	(S232)	_SAGGRPGS[Phospho (STY)]GPQLGTGR_.3	_SAGGRPGS[Phospho (STY)]GPQLGTGR_	3.6825e-45	8.08701e-10	4.31516e-11	15963.9	34253.2	7702.98	0.999992	0.999746	0.6724
O14908	GIPC1	PDZ domain-containing protein GIPC1	SAGGRPGSGPQLGTGR	225	(T238)	_SAGGRPGSGPQLGT[Phospho (STY)]GR_.3	_SAGGRPGSGPQLGT[Phospho (STY)]GR_	1.11736e-46	4.54306e-10	2.71696e-20	7209.1	20521.5	3293.72	0.985875	0.999726	0.946613
O14908	GIPC1	PDZ domain-containing protein GIPC1	SAGGRPGSGPQLGTGRGTLR	225	(T238,T242)	_SAGGRPGSGPQLGT[Phospho (STY)]GRGT[Phospho (STY)]LR_.3	_SAGGRPGSGPQLGT[Phospho (STY)]GRGT[Phospho (STY)]LR_	8.82396e-28	5.59121e-10	3.46501e-27	8756.51	18799.2	4379.42	0.930376	1	0.727075
O14950;P19105;P24844	MYL12B;MYL12A;MYL9	Myosin regulatory light chain 12B;Myosin regulatory light chain 12A;Myosin regulatory light polypeptide 9	EAFNMIDQNR	36;35;36	(M40);(M39);(M40)	_EAFNM[Oxidation (M)]IDQNR_.2	_EAFNM[Oxidation (M)]IDQNR_	4.25059e-23	4.23429e-08	6.51274e-19	1323.32	2734.64	2107.31	1	1	1
O14974	PPP1R12A	Protein phosphatase 1 regulatory subunit 12A	TGSYGALAEITASK	443	(S445)	_TGS[Phospho (STY)]YGALAEITASK_.2	_TGS[Phospho (STY)]YGALAEITASK_	2.44755e-40	4.69218e-10	4.22446e-27	111108	145561	141887	0.999842	0.999985	0.999896
O14974	PPP1R12A	Protein phosphatase 1 regulatory subunit 12A	TGSYGALAEITASK	443	(T443)	_T[Phospho (STY)]GSYGALAEITASK_.2	_T[Phospho (STY)]GSYGALAEITASK_	7.66644e-31	4.74779e-10	1.06657e-20	92858.9	122054	119179	0.000156932	1.52725e-05	0.000104445
O14974	PPP1R12A	Protein phosphatase 1 regulatory subunit 12A	RLASTSDIEEK	504	(S507)	_RLAS[Phospho (STY)]TSDIEEK_.2	_RLAS[Phospho (STY)]TSDIEEK_	9.2032e-36	4.9672e-10	5.52157e-23	48924.6	80492.2	66191.1	0.980215	0.999918	0.998187
O14974	PPP1R12A	Protein phosphatase 1 regulatory subunit 12A	RLASTSDIEEK	504	(S509)	_RLASTS[Phospho (STY)]DIEEK_.2	_RLASTS[Phospho (STY)]DIEEK_	2.56598e-34	5.2866e-10	4.38327e-22	46170.8	75274.1	62378.3	0.00988493	4.28674e-07	8.9551e-06
O14974	PPP1R12A	Protein phosphatase 1 regulatory subunit 12A	KSPLIESTANMDNNQSQK	298	(S299,M308)	_KS[Phospho (STY)]PLIESTANM[Oxidation (M)]DNNQSQK_.3	_KS[Phospho (STY)]PLIESTANM[Oxidation (M)]DNNQSQK_	2.14615e-31	1.02468e-09	1.62737e-28	60941.6	90766	65918.7	1	1	1
O14974	PPP1R12A	Protein phosphatase 1 regulatory subunit 12A	KSPLIESTANMDNNQSQK	298	(S299)	_KS[Phospho (STY)]PLIESTANMDNNQSQK_.3	_KS[Phospho (STY)]PLIESTANMDNNQSQK_	6.08837e-37	1.05486e-09	5.36487e-31	8214.35	18546.2	13229.3	0.999818	0.999986	0.999993
O14974	PPP1R12A	Protein phosphatase 1 regulatory subunit 12A	KTGSYGALAEITASK	442	(S445)	_KTGS[Phospho (STY)]YGALAEITASK_.3	_KTGS[Phospho (STY)]YGALAEITASK_	7.74795e-34	5.00551e-10	1.93553e-19	10562.1	20104.2	14089	0.663192	0.707748	0.438559
O14974	PPP1R12A	Protein phosphatase 1 regulatory subunit 12A	SGSYSYLEER	908	(S910)	_SGS[Phospho (STY)]YSYLEER_.2	_SGS[Phospho (STY)]YSYLEER_	8.35755e-37	7.84968e-08	3.65593e-25	6178.27	5781.16	6218.02	0.900516	0.942979	0.908224
O14974	PPP1R12A	Protein phosphatase 1 regulatory subunit 12A	SPLIESTANMDNNQSQK	299	(S299,M308)	_S[Phospho (STY)]PLIESTANM[Oxidation (M)]DNNQSQK_.3	_S[Phospho (STY)]PLIESTANM[Oxidation (M)]DNNQSQK_	4.17457e-50	1.73979e-09	5.90828e-20	3271.55	4315.64	5152.27	0.113265	0.165279	0.161735
O15014	ZNF609	Zinc finger protein 609	TNSMGSATGPLPGTK	465	(S467,M468)	_TNS[Phospho (STY)]M[Oxidation (M)]GSATGPLPGTK_.2	_TNS[Phospho (STY)]M[Oxidation (M)]GSATGPLPGTK_	1.2399e-41	4.16702e-10	2.11783e-24	25926.5	34033.7	31583.5	0.945214	0.935478	0.973058
O15014	ZNF609	Zinc finger protein 609	TNSMGSATGPLPGTK	465	(T465,M468)	_T[Phospho (STY)]NSM[Oxidation (M)]GSATGPLPGTK_.2	_T[Phospho (STY)]NSM[Oxidation (M)]GSATGPLPGTK_	1.94303e-41	4.16702e-10	7.98056e-24	25848.2	34010.7	31559.6	0.0545904	0.0644542	0.0266672
O15014	ZNF609	Zinc finger protein 609	ELESPLTPGK	740	(S743,T746)	_ELES[Phospho (STY)]PLT[Phospho (STY)]PGK_.2	_ELES[Phospho (STY)]PLT[Phospho (STY)]PGK_	1.90493e-38	4.16702e-10	3.14614e-26	12173.4	15176.7	14058.9	1	1	1
O15014	ZNF609	Zinc finger protein 609	ELESPLTPGK	740	(T746)	_ELESPLT[Phospho (STY)]PGK_.2	_ELESPLT[Phospho (STY)]PGK_	1.72443e-27	1.48705e-09	2.46873e-30	4463.48	5636.76	5275.31	0.962338	0.989621	0.980656
O15014	ZNF609	Zinc finger protein 609	LVEPHSPSPSSK	571	(S576,S578)	_LVEPHS[Phospho (STY)]PS[Phospho (STY)]PSSK_.2	_LVEPHS[Phospho (STY)]PS[Phospho (STY)]PSSK_	1.30343e-33	4.16702e-10	2.8518e-15	8789.84	24320.2	5998.77	0.999941	1	0.999878
O15014	ZNF609	Zinc finger protein 609	LVEPHSPSPSSK	571	(S576)	_LVEPHS[Phospho (STY)]PSPSSK_.2	_LVEPHS[Phospho (STY)]PSPSSK_	7.00784e-26	2.30451e-09	4.46675e-13	570.712	2193.8	1038.01	0.628316	0.948759	0.634612
O15021	MAST4	Microtubule-associated serine/threonine-protein kinase 4	SAGNIPLSPLAR	1370	(S1370)	_S[Phospho (STY)]AGNIPLSPLAR_.2	_S[Phospho (STY)]AGNIPLSPLAR_	1.3095e-29	5.66859e-09	2.78559e-20	1985.45	4090.2	2379.33	0.999995	0.999994	0.999998
O15027	SEC16A	Protein transport protein Sec16A	QIDSSPVGGETDETTVSQNYR	565	(S569)	_QIDSS[Phospho (STY)]PVGGETDETTVSQNYR_.3	_QIDSS[Phospho (STY)]PVGGETDETTVSQNYR_	7.39901e-39	7.49106e-10	3.6616e-24	94922.1	113634	133587	0.94162	0.930242	0.150401
O15027	SEC16A	Protein transport protein Sec16A	QIDSSPVGGETDETTVSQNYR	565	(T575)	_QIDSSPVGGET[Phospho (STY)]DETTVSQNYR_.3	_QIDSSPVGGET[Phospho (STY)]DETTVSQNYR_	1.11873e-29	4.46524e-10	8.52709e-18	76252.2	93743.5	108112	0.000141844	3.58796e-06	1.22716e-07
O15027	SEC16A	Protein transport protein Sec16A	AQQELVPPQQQASPPQLPK	1057	(S1069)	_AQQELVPPQQQAS[Phospho (STY)]PPQLPK_.3	_AQQELVPPQQQAS[Phospho (STY)]PPQLPK_	4.0217e-20	5.73666e-09	1.4579e-14	49886.7	91898.4	41515.5	1	1	1
O15027	SEC16A	Protein transport protein Sec16A	ADSGPTQPPLSLSPAPETK	2071	(S2083)	_ADSGPTQPPLSLS[Phospho (STY)]PAPETK_.2	_ADSGPTQPPLSLS[Phospho (STY)]PAPETK_	3.17898e-46	4.16702e-10	8.94284e-29	13327.6	17878.7	15384.9	0.983219	0.726449	0.812703
O15027	SEC16A	Protein transport protein Sec16A	ADSGPTQPPLSLSPAPETK	2071	(S2083)	_ADSGPTQPPLSLS[Phospho (STY)]PAPETK_.3	_ADSGPTQPPLSLS[Phospho (STY)]PAPETK_	9.20317e-45	4.16702e-10	4.09244e-18	11560.8	17198.7	14006	0.898939	0.933859	0.904691
O15042	U2SURP	U2 snRNP-associated SURP motif-containing protein	LYSILQGDSPTK	477	(S485)	_LYSILQGDS[Phospho (STY)]PTK_.2	_LYSILQGDS[Phospho (STY)]PTK_	2.4226e-35	1.45679e-09	4.34909e-22	16793.4	20018.1	22500.3	0.96996	0.894068	0.946692
O15047	SETD1A	Histone-lysine N-methyltransferase SETD1A	SGSPAPETTNESVPFAQHSSLDSR	468	(S468)	_S[Phospho (STY)]GSPAPETTNESVPFAQHSSLDSR_.3	_S[Phospho (STY)]GSPAPETTNESVPFAQHSSLDSR_	1.40981e-29	2.033e-09	2.93069e-20	16012.4	25243.8	15412.8	0.0511905	0.0728909	0.477011
O15056	SYNJ2	Synaptojanin-2	SSDPLDSGTR	1433	(S1433)	_S[Phospho (STY)]SDPLDSGTR_.2	_S[Phospho (STY)]SDPLDSGTR_	6.7945e-55	8.7673e-09	1.73836e-41	9303.38	16359	12231.8	0.565671	0.305745	0.296721
O15085	ARHGEF11	Rho guanine nucleotide exchange factor 11	RQGSDAAVPSTGDQGVDQSPK	268	(S271)	_RQGS[Phospho (STY)]DAAVPSTGDQGVDQSPK_.3	_RQGS[Phospho (STY)]DAAVPSTGDQGVDQSPK_	5.60533e-37	4.16702e-10	9.21997e-27	14825.6	26201.9	13017	1	1	0.999952
O15085	ARHGEF11	Rho guanine nucleotide exchange factor 11	QGSDAAVPSTGDQGVDQSPK	269	(S271)	_QGS[Phospho (STY)]DAAVPSTGDQGVDQSPK_.3	_QGS[Phospho (STY)]DAAVPSTGDQGVDQSPK_	1.69793e-34	1.0283e-09	1.40568e-25	5237.43	4413.24	5476.87	0.999972	0.941255	0.999986
O15085	ARHGEF11	Rho guanine nucleotide exchange factor 11	SRSDVDMDAAAEATR	633	(S633,M639)	_S[Phospho (STY)]RSDVDM[Oxidation (M)]DAAAEATR_.3	_S[Phospho (STY)]RSDVDM[Oxidation (M)]DAAAEATR_	1.70397e-44	1.40871e-09	1.82194e-34	2986.44	5479.16	3014.31	0.546547	0.0354344	0.19853
O15143	ARPC1B	Actin-related protein 2/3 complex subunit 1B	KASSEGGTAAGAGLDSLHK	308	(T315)	_KASSEGGT[Phospho (STY)]AAGAGLDSLHK_.3	_KASSEGGT[Phospho (STY)]AAGAGLDSLHK_	8.86105e-22	8.81456e-10	8.1387e-06	1377.2	3156.56	214.638	0.368643	0.084723	0.332948
O15155	BET1	BET1 homolog	SLSIEIGHEVK	48	(S50)	_SLS[Phospho (STY)]IEIGHEVK_.2	_SLS[Phospho (STY)]IEIGHEVK_	2.00697e-23	4.46706e-10	8.68823e-26	6786.87	15866.7	8323.52	0.5	0.775048	0.5
O15164	TRIM24	Transcription intermediary factor 1-alpha	SPLHVGETR	811	(S811)	_S[Phospho (STY)]PLHVGETR_.2	_S[Phospho (STY)]PLHVGETR_	1.40145e-49	4.17946e-10	8.41045e-22	31416.1	57359.9	31250.3	1	1	1
O15164	TRIM24	Transcription intermediary factor 1-alpha	DTNIDHGQPRPPSNR	642	(S654)	_DTNIDHGQPRPPS[Phospho (STY)]NR_.3	_DTNIDHGQPRPPS[Phospho (STY)]NR_	3.45021e-40	3.70655e-09	1.87291e-09	14459	34584.8	7276.85	0.998591	0.999827	0.964212
O15164	TRIM24	Transcription intermediary factor 1-alpha	NESEDNKFSDDSDDDFVQPR	1017	(S1025,S1028)	_NESEDNKFS[Phospho (STY)]DDS[Phospho (STY)]DDDFVQPR_.3	_NESEDNKFS[Phospho (STY)]DDS[Phospho (STY)]DDDFVQPR_	1.01176e-25	4.923e-09	2.6538e-26	4676.26	5232.97	2570.19	0.910283	0.995716	0.893532
O15164	TRIM24	Transcription intermediary factor 1-alpha	QESDEESRPQNANYPR	742	(S744)	_QES[Phospho (STY)]DEESRPQNANYPR_.3	_QES[Phospho (STY)]DEESRPQNANYPR_	9.68851e-34	3.64354e-09	2.24889e-20	1901.48	2482.01	1439.2	0.958487	0.999235	0.991955
O15173	PGRMC2	Membrane-associated progesterone receptor component 2	LLKPGEEPSEYTDEEDTK	200	(T211)	_LLKPGEEPSEYT[Phospho (STY)]DEEDTK_.3	_LLKPGEEPSEYT[Phospho (STY)]DEEDTK_	1.52787e-41	5.36227e-10	4.83816e-27	283657	493895	279334	1	1	1
O15173	PGRMC2	Membrane-associated progesterone receptor component 2	LLKPGEEPSEYTDEEDTK	200	(S208,T211)	_LLKPGEEPS[Phospho (STY)]EYT[Phospho (STY)]DEEDTK_.3	_LLKPGEEPS[Phospho (STY)]EYT[Phospho (STY)]DEEDTK_	2.07542e-30	4.16702e-10	7.66067e-19	10166.6	13012.6	6064.1	0.00929249	0.0635033	0.0472862
O15173	PGRMC2	Membrane-associated progesterone receptor component 2	PGEEPSEYTDEEDTK	203	(T211)	_PGEEPSEYT[Phospho (STY)]DEEDTK_.2	_PGEEPSEYT[Phospho (STY)]DEEDTK_	2.44692e-36	4.16702e-10	1.83562e-26	60710.6	62954.5	74329.8	0.999995	0.999999	1
O15173	PGRMC2	Membrane-associated progesterone receptor component 2	GLGAGAGAGEESPATSLPR	79	(S90)	_GLGAGAGAGEES[Phospho (STY)]PATSLPR_.2	_GLGAGAGAGEES[Phospho (STY)]PATSLPR_	2.53512e-08	3.35412e-09	1.32874e-18	3380.34	4825.75	4338.19	0.646767	0.890299	0.990101
O15231	ZNF185	Zinc finger protein 185	RSSTSGDTEEEEEEEVVPFSSDEQK	151	(S153,T158)	_RSS[Phospho (STY)]TSGDT[Phospho (STY)]EEEEEEEVVPFSSDEQK_.3	_RSS[Phospho (STY)]TSGDT[Phospho (STY)]EEEEEEEVVPFSSDEQK_	6.03592e-34	1.55558e-09	3.20849e-27	470282	572511	517749	0.999311	0.999524	0.993199
O15231	ZNF185	Zinc finger protein 185	RSSTSGDTEEEEEEEVVPFSSDEQK	151	(T154)	_RSST[Phospho (STY)]SGDTEEEEEEEVVPFSSDEQK_.3	_RSST[Phospho (STY)]SGDTEEEEEEEVVPFSSDEQK_	1.87177e-26	1.02487e-09	1.34288e-20	179268	236208	199509	0.63217	0.048034	0.648015
O15231	ZNF185	Zinc finger protein 185	RSSTSGDTEEEEEEEVVPFSSDEQK	151	(S153)	_RSS[Phospho (STY)]TSGDTEEEEEEEVVPFSSDEQK_.3	_RSS[Phospho (STY)]TSGDTEEEEEEEVVPFSSDEQK_	2.33878e-25	7.89127e-10	1.15216e-19	179097	236462	199047	0.314994	0.908748	0.338021
O15231	ZNF185	Zinc finger protein 185	RSSTSGDTEEEEEEEVVPFSSDEQK	151	(S155)	_RSSTS[Phospho (STY)]GDTEEEEEEEVVPFSSDEQK_.3	_RSSTS[Phospho (STY)]GDTEEEEEEEVVPFSSDEQK_	5.00123e-26	2.87565e-09	3.24075e-18	172878	226452	192754	0.0359151	0.00226862	0.00141382
O15231	ZNF185	Zinc finger protein 185	RSSTSGDTEEEEEEEVVPFSSDEQK	151	(T158)	_RSSTSGDT[Phospho (STY)]EEEEEEEVVPFSSDEQK_.3	_RSSTSGDT[Phospho (STY)]EEEEEEEVVPFSSDEQK_	6.67617e-33	1.60949e-09	1.83743e-21	140785	184754	154971	3.78544e-07	2.56515e-10	2.74612e-11
O15231	ZNF185	Zinc finger protein 185	RESCGSSVLTDFEGK	463	(S465,C466)	_RES[Phospho (STY)]C[Carbamidomethyl (C)]GSSVLTDFEGK_.3	_RES[Phospho (STY)]C[Carbamidomethyl (C)]GSSVLTDFEGK_	1.55965e-33	4.16702e-10	5.65034e-33	163892	290492	167422	1	1	1
O15231	ZNF185	Zinc finger protein 185	RESCGSSVLTDFEGK	463	(S465,C466)	_RES[Phospho (STY)]C[Carbamidomethyl (C)]GSSVLTDFEGK_.2	_RES[Phospho (STY)]C[Carbamidomethyl (C)]GSSVLTDFEGK_	7.78748e-41	4.16702e-10	1.14465e-36	33504.3	57255.1	35029.4	0.988123	0.923194	0.939422
O15231	ZNF185	Zinc finger protein 185	RESCGSSVLTDFEGK	463	(C466,S469)	_RESC[Carbamidomethyl (C)]GSS[Phospho (STY)]VLTDFEGK_.2	_RESC[Carbamidomethyl (C)]GSS[Phospho (STY)]VLTDFEGK_	4.77437e-47	4.16702e-10	3.96411e-32	26392.7	44882.4	26736.9	0.00589611	0.000730402	0.00402901
O15231	ZNF185	Zinc finger protein 185	QSSPSGSEQLVR	451	(S453)	_QSS[Phospho (STY)]PSGSEQLVR_.2	_QSS[Phospho (STY)]PSGSEQLVR_	3.36988e-42	4.16702e-10	1.77741e-23	199165	287036	252313	0.999997	0.999999	0.999969
O15231	ZNF185	Zinc finger protein 185	ATSFSSAGEVPK	62	(S64)	_ATS[Phospho (STY)]FSSAGEVPK_.2	_ATS[Phospho (STY)]FSSAGEVPK_	7.10746e-31	4.47102e-10	1.87245e-21	198821	259564	278066	0.999973	0.999851	0.999994
O15231	ZNF185	Zinc finger protein 185	GGQGDPAVPAQQPADPSTPERQSSPSGSEQLVR	430	(T447,S453)	_GGQGDPAVPAQQPADPST[Phospho (STY)]PERQSS[Phospho (STY)]PSGSEQLVR_.4	_GGQGDPAVPAQQPADPST[Phospho (STY)]PERQSS[Phospho (STY)]PSGSEQLVR_	8.39405e-33	2.53641e-09	1.57206e-21	121163	198767	88979	0.507615	0.00326378	0.264299
O15231	ZNF185	Zinc finger protein 185	GGQGDPAVPAQQPADPSTPERQSSPSGSEQLVR	430	(T447)	_GGQGDPAVPAQQPADPST[Phospho (STY)]PERQSSPSGSEQLVR_.4	_GGQGDPAVPAQQPADPST[Phospho (STY)]PERQSSPSGSEQLVR_	3.24494e-21	1.74726e-09	3.81367e-28	14218.4	38859.1	11882.3	0.918267	0.939327	0.850368
O15231	ZNF185	Zinc finger protein 185	GGQGDPAVPAQQPADPSTPER	430	(T447)	_GGQGDPAVPAQQPADPST[Phospho (STY)]PER_.3	_GGQGDPAVPAQQPADPST[Phospho (STY)]PER_	2.85268e-32	4.16702e-10	1.25701e-22	105782	123147	108940	1	1	1
O15231	ZNF185	Zinc finger protein 185	GGQGDPAVPTQQPADPSTPEQQNSPSGSEQFVR	496	(T513,S519)	_GGQGDPAVPTQQPADPST[Phospho (STY)]PEQQNS[Phospho (STY)]PSGSEQFVR_.4	_GGQGDPAVPTQQPADPST[Phospho (STY)]PEQQNS[Phospho (STY)]PSGSEQFVR_	6.36164e-36	5.27518e-10	1.57729e-30	47306.8	61016.6	29146.1	0.19409	0.738372	0.664533
O15231	ZNF185	Zinc finger protein 185	GGQGDPAVPTQQPADPSTPEQQNSPSGSEQFVR	496	(T513,S521)	_GGQGDPAVPTQQPADPST[Phospho (STY)]PEQQNSPS[Phospho (STY)]GSEQFVR_.4	_GGQGDPAVPTQQPADPST[Phospho (STY)]PEQQNSPS[Phospho (STY)]GSEQFVR_	6.49358e-43	4.16702e-10	1.14964e-23	35521.2	45715.7	22010.2	7.47748e-07	1.61151e-07	6.07169e-06
O15231	ZNF185	Zinc finger protein 185	GGQGDPAVPTQQPADPSTPEQQNSPSGSEQFVR	496	(T513)	_GGQGDPAVPTQQPADPST[Phospho (STY)]PEQQNSPSGSEQFVR_.4	_GGQGDPAVPTQQPADPST[Phospho (STY)]PEQQNSPSGSEQFVR_	2.66711e-39	4.90924e-10	1.36678e-23	12162.6	18325.3	10533.2	0.417772	0.419103	0.404203
O15231	ZNF185	Zinc finger protein 185	GGQGDPAVPTQQPADPSTPEQQNSPSGSEQFVR	496	(S519)	_GGQGDPAVPTQQPADPSTPEQQNS[Phospho (STY)]PSGSEQFVR_.4	_GGQGDPAVPTQQPADPSTPEQQNS[Phospho (STY)]PSGSEQFVR_	8.34805e-39	5.11977e-10	1.31206e-21	9394.32	16166.3	6508.58	0.942655	0.981638	0.987068
O15231	ZNF185	Zinc finger protein 185	SRATSFSSAGEVPK	60	(S67)	_SRATSFSS[Phospho (STY)]AGEVPK_.2	_SRATSFSS[Phospho (STY)]AGEVPK_	3.74613e-39	6.33298e-10	1.10617e-30	17153.9	38798.7	22229.4	0.00542796	0.001459	0.000141223
O15231	ZNF185	Zinc finger protein 185	SRATSFSSAGEVPK	60	(S64)	_SRATS[Phospho (STY)]FSSAGEVPK_.2	_SRATS[Phospho (STY)]FSSAGEVPK_	4.0677e-34	1.18652e-09	3.40399e-24	15786.8	35492.5	20693.7	0.375929	0.775371	0.916536
O15231	ZNF185	Zinc finger protein 185	SRATSFSSAGEVPK	60	(S60)	_S[Phospho (STY)]RATSFSSAGEVPK_.3	_S[Phospho (STY)]RATSFSSAGEVPK_	1.62149e-39	6.97489e-10	1.05943e-23	8205.44	19968	12735.2	0.285912	0.269698	0.0599141
O15231	ZNF185	Zinc finger protein 185	SSTSGDTEEEEEEEVVPFSSDEQK	152	(S152,S155)	_S[Phospho (STY)]STS[Phospho (STY)]GDTEEEEEEEVVPFSSDEQK_.3	_S[Phospho (STY)]STS[Phospho (STY)]GDTEEEEEEEVVPFSSDEQK_	1.14444e-24	1.12672e-09	4.69284e-23	10202.7	10839.6	9814.96	0.277089	0.27037	0.406819
O15231	ZNF185	Zinc finger protein 185	SSTSGDTEEEEEEEVVPFSSDEQK	152	(S152,T158)	_S[Phospho (STY)]STSGDT[Phospho (STY)]EEEEEEEVVPFSSDEQK_.3	_S[Phospho (STY)]STSGDT[Phospho (STY)]EEEEEEEVVPFSSDEQK_	1.94606e-31	9.26781e-10	2.57102e-25	9905.02	9961.17	9066.45	0.277085	0.270329	0.277542
O15231	ZNF185	Zinc finger protein 185	SSTSGDTEEEEEEEVVPFSSDEQK	152	(S152)	_S[Phospho (STY)]STSGDTEEEEEEEVVPFSSDEQK_.3	_S[Phospho (STY)]STSGDTEEEEEEEVVPFSSDEQK_	4.91134e-45	5.3723e-09	1.79584e-28	8417.12	10040.3	8742.42	0.274407	0.395648	0.269287
O15234	CASC3	Protein CASC3	STVTGERQSGDGQESTEPVENK	140	(S148)	_STVTGERQS[Phospho (STY)]GDGQESTEPVENK_.3	_STVTGERQS[Phospho (STY)]GDGQESTEPVENK_	4.76108e-35	4.56533e-10	1.24652e-22	86495.7	106453	101014	0.999994	1	0.999999
O15234	CASC3	Protein CASC3	STVTGERQSGDGQESTEPVENK	140	(S140)	_S[Phospho (STY)]TVTGERQSGDGQESTEPVENK_.3	_S[Phospho (STY)]TVTGERQSGDGQESTEPVENK_	2.58422e-28	4.44444e-10	3.20251e-16	58290.4	73542	66911.7	1.96369e-09	1.00881e-09	1.10237e-08
O15234	CASC3	Protein CASC3	YGSPPQRDPNWNGER	263	(S265)	_YGS[Phospho (STY)]PPQRDPNWNGER_.3	_YGS[Phospho (STY)]PPQRDPNWNGER_	8.7105e-33	5.92381e-10	9.55362e-23	15479.7	26696	9151.21	0.826625	0.871918	0.5
O15234	CASC3	Protein CASC3	YGSPPQRDPNWNGER	263	(Y263)	_Y[Phospho (STY)]GSPPQRDPNWNGER_.3	_Y[Phospho (STY)]GSPPQRDPNWNGER_	3.13013e-40	5.15974e-10	2.05833e-30	14426.9	23822.8	8781.44	0.153107	0.128443	0.872752
O15234	CASC3	Protein CASC3	RLEQTSVRDPSPEADAPVLGSPEK	353	(S363)	_RLEQTSVRDPS[Phospho (STY)]PEADAPVLGSPEK_.3	_RLEQTSVRDPS[Phospho (STY)]PEADAPVLGSPEK_	1.6385e-28	2.76518e-09	9.93218e-11	5375.92	11528.7	1035.67	0.704785	0.978679	0.550779
O15264	MAPK13	Mitogen-activated protein kinase 13	HADAEMTGYVVTR	174	(M179,Y182)	_HADAEM[Oxidation (M)]TGY[Phospho (STY)]VVTR_.3	_HADAEM[Oxidation (M)]TGY[Phospho (STY)]VVTR_	1.83671e-40	9.15704e-10	7.80227e-30	2794.99	5591.49	2986.09	0.999843	1	0.999849
O15264	MAPK13	Mitogen-activated protein kinase 13	HADAEMTGYVVTR	174	(M179,T185)	_HADAEM[Oxidation (M)]TGYVVT[Phospho (STY)]R_.2	_HADAEM[Oxidation (M)]TGYVVT[Phospho (STY)]R_	5.0584e-33	1.27634e-07	2.04348e-19	1090.13	1829.55	795.977	0.572557	0.467179	0.564111
O15371	EIF3D	Eukaryotic translation initiation factor 3 subunit D	TLNEWDSR	395		_TLNEWDSR_.2	_TLNEWDSR_	1.35902e-43	4.51295e-10	9.35595e-13	11419.7	10335	1235.41	NaN	NaN	NaN
O15372	EIF3H	Eukaryotic translation initiation factor 3 subunit H	DFSPEALKK	181	(S183)	_DFS[Phospho (STY)]PEALKK_.2	_DFS[Phospho (STY)]PEALKK_	7.91773e-35	4.16702e-10	1.95409e-21	31097.1	54584.8	40588.1	1	1	1
O15400	STX7	Syntaxin-7	ASSRVSGSFPEDSSK	124	(S131)	_ASSRVSGS[Phospho (STY)]FPEDSSK_.3	_ASSRVSGS[Phospho (STY)]FPEDSSK_	2.80482e-37	2.01492e-09	5.87625e-23	7082.37	13602.4	10529.1	0.259808	0.0341699	0.139351
O15427	SLC16A3	Monocarboxylate transporter 4	NGEVVHTPETSV	454	(S464)	_NGEVVHTPETS[Phospho (STY)]V_.2	_NGEVVHTPETS[Phospho (STY)]V_	4.72965e-21	7.1349e-08	1.82002e-16	7893.92	8172.93	9269.24	0.919415	0.933836	0.947377
O15438	ABCC3	ATP-binding cassette sub-family C member 3	QLSALSSDGEGQGRPVPR	906	(S908,S911)	_QLS[Phospho (STY)]ALS[Phospho (STY)]SDGEGQGRPVPR_.3	_QLS[Phospho (STY)]ALS[Phospho (STY)]SDGEGQGRPVPR_	3.30573e-29	1.16701e-09	2.55591e-21	17963.8	34207	9062.68	0.995132	0.998559	0.955498
O15438	ABCC3	ATP-binding cassette sub-family C member 3	QLSALSSDGEGQGRPVPR	906	(S912)	_QLSALSS[Phospho (STY)]DGEGQGRPVPR_.3	_QLSALSS[Phospho (STY)]DGEGQGRPVPR_	8.92743e-36	5.2621e-10	1.14997e-26	10850.5	24920.3	9746.76	0.0236913	0.0242582	0.0151077
O15438	ABCC3	ATP-binding cassette sub-family C member 3	QLSALSSDGEGQGRPVPR	906	(S911)	_QLSALS[Phospho (STY)]SDGEGQGRPVPR_.3	_QLSALS[Phospho (STY)]SDGEGQGRPVPR_	1.95005e-42	4.16702e-10	7.71507e-26	10850.5	22851	9630.17	0.951467	0.946988	0.974392
O15438	ABCC3	ATP-binding cassette sub-family C member 3	QLSALSSDGEGQGRPVPR	906	(S908)	_QLS[Phospho (STY)]ALSSDGEGQGRPVPR_.3	_QLS[Phospho (STY)]ALSSDGEGQGRPVPR_	8.40171e-32	8.4863e-10	1.07023e-08	4753.16	9251.15	1801.98	0.333333	0.951473	0.574288
O15438	ABCC3	ATP-binding cassette sub-family C member 3	NASGEDEVLLGAR	279	(S281)	_NAS[Phospho (STY)]GEDEVLLGAR_.2	_NAS[Phospho (STY)]GEDEVLLGAR_	4.47943e-33	3.12164e-09	4.70004e-30	1296.39	1475.34	2281.73	1	1	1
O15439	ABCC4	ATP-binding cassette sub-family C member 4	DNEESEQPPVPGTPTLR	634	(T646)	_DNEESEQPPVPGT[Phospho (STY)]PTLR_.2	_DNEESEQPPVPGT[Phospho (STY)]PTLR_	1.72216e-27	7.89135e-10	3.44985e-17	23933.3	24155.2	28554	0.944068	0.858425	0.966857
O15439	ABCC4	ATP-binding cassette sub-family C member 4	DNEESEQPPVPGTPTLR	634	(T646)	_DNEESEQPPVPGT[Phospho (STY)]PTLR_.3	_DNEESEQPPVPGT[Phospho (STY)]PTLR_	3.98848e-37	4.16702e-10	1.54797e-35	17142.6	20657.1	18408.9	0.959766	0.657162	0.851736
O15439	ABCC4	ATP-binding cassette sub-family C member 4	DNEESEQPPVPGTPTLR	634	(T648)	_DNEESEQPPVPGTPT[Phospho (STY)]LR_.3	_DNEESEQPPVPGTPT[Phospho (STY)]LR_	1.09167e-33	6.98709e-10	1.45217e-18	13707.2	14880.3	12799.9	0.0423261	0.342835	0.150046
O15439	ABCC4	ATP-binding cassette sub-family C member 4	KDNEESEQPPVPGTPTLR	633	(T646)	_KDNEESEQPPVPGT[Phospho (STY)]PTLR_.3	_KDNEESEQPPVPGT[Phospho (STY)]PTLR_	6.5257e-28	8.12725e-10	3.16303e-19	0.641705	1137.22	0.619686	0.89631	0.947086	0.889818
O15440	ABCC5	Multidrug resistance-associated protein 5	NATLAWDSSHSSIQNSPK	494	(S505,S509)	_NATLAWDSSHSS[Phospho (STY)]IQNS[Phospho (STY)]PK_.3	_NATLAWDSSHSS[Phospho (STY)]IQNS[Phospho (STY)]PK_	1.31962e-28	2.50845e-09	2.22572e-18	3625.22	3917.68	3154.3	0.346499	0.965082	0.185735
O15446	POLR1G	DNA-directed RNA polymerase I subunit RPA34	QEQINTEPLEDTVLSPTK	271	(S285)	_QEQINTEPLEDTVLS[Phospho (STY)]PTK_.3	_QEQINTEPLEDTVLS[Phospho (STY)]PTK_	3.2421e-29	4.16702e-10	7.8071e-30	44510.6	48088.2	52280.8	0.998337	0.978581	0.951078
O15446	POLR1G	DNA-directed RNA polymerase I subunit RPA34	QEQINTEPLEDTVLSPTK	271	(T287)	_QEQINTEPLEDTVLSPT[Phospho (STY)]K_.3	_QEQINTEPLEDTVLSPT[Phospho (STY)]K_	6.0499e-33	4.1903e-10	1.15574e-27	41514.9	44984.2	49428	0.00166309	0.0214006	0.0484262
O15446	POLR1G	DNA-directed RNA polymerase I subunit RPA34	QEQINTEPLEDTVLSPTKK	271	(S285)	_QEQINTEPLEDTVLS[Phospho (STY)]PTKK_.3	_QEQINTEPLEDTVLS[Phospho (STY)]PTKK_	8.05831e-41	4.9201e-10	1.93459e-33	22120.4	41079.5	27343.7	0.829075	0.995891	0.995372
O15530;Q6A1A2	PDPK1;PDPK2P	3-phosphoinositide-dependent protein kinase 1;Putative 3-phosphoinositide-dependent protein kinase 2	ANSFVGTAQYVSPELLTEK	239;212	(S241);(S214)	_ANS[Phospho (STY)]FVGTAQYVSPELLTEK_.3	_ANS[Phospho (STY)]FVGTAQYVSPELLTEK_	2.14988e-34	4.34246e-10	9.88039e-33	2924.94	5542.15	5452.42	0.123693	0.651829	0.558539
O15541	RNF113A	E3 ubiquitin-protein ligase RNF113A	AAYGDLSSEEEEENEPESLGVVYK	78	(S84,S85)	_AAYGDLS[Phospho (STY)]S[Phospho (STY)]EEEEENEPESLGVVYK_.3	_AAYGDLS[Phospho (STY)]S[Phospho (STY)]EEEEENEPESLGVVYK_	1.65414e-35	6.81113e-10	6.56433e-25	18183.2	27444.9	13201.8	0.909642	0.642562	0.502641
O15541	RNF113A	E3 ubiquitin-protein ligase RNF113A	AAYGDLSSEEEEENEPESLGVVYK	78	(Y80,S85)	_AAY[Phospho (STY)]GDLSS[Phospho (STY)]EEEEENEPESLGVVYK_.3	_AAY[Phospho (STY)]GDLSS[Phospho (STY)]EEEEENEPESLGVVYK_	2.19519e-43	4.17744e-10	9.27044e-30	14758.9	21548.9	11375.3	0.169415	0.670881	0.538627
O43149	ZZEF1	Zinc finger ZZ-type and EF-hand domain-containing protein 1	GDREEEVERPVSSPGDPEQK	2432	(S2444)	_GDREEEVERPVSS[Phospho (STY)]PGDPEQK_.3	_GDREEEVERPVSS[Phospho (STY)]PGDPEQK_	9.79146e-38	1.16757e-09	6.90372e-21	17792.8	30383.7	8939.36	0.5	0.5	0.5
O43150	ASAP2	Arf-GAP with SH3 domain, ANK repeat and PH domain-containing protein 2	LLHEDLDESDDDMDEK	693	(S701,M705)	_LLHEDLDES[Phospho (STY)]DDDM[Oxidation (M)]DEK_.3	_LLHEDLDES[Phospho (STY)]DDDM[Oxidation (M)]DEK_	1.33802e-35	6.68437e-10	7.44197e-20	26605.9	34218.9	26235	1	1	1
O43150	ASAP2	Arf-GAP with SH3 domain, ANK repeat and PH domain-containing protein 2	LLHEDLDESDDDMDEK	693	(S701)	_LLHEDLDES[Phospho (STY)]DDDMDEK_.3	_LLHEDLDES[Phospho (STY)]DDDMDEK_	3.09119e-39	9.2552e-10	6.87407e-17	1506.66	2524.14	1758.84	1	1	1
O43164	PJA2	E3 ubiquitin-protein ligase Praja-2	NHGSSPEQVVRPK	305	(S309)	_NHGSS[Phospho (STY)]PEQVVRPK_.3	_NHGSS[Phospho (STY)]PEQVVRPK_	8.66275e-50	3.30689e-09	7.26308e-11	1801.56	6864.97	843.27	0.434216	0.405753	0.5
O43166	SIPA1L1	Signal-induced proliferation-associated 1-like protein 1	TLSDESIYNSQR	1583	(S1585)	_TLS[Phospho (STY)]DESIYNSQR_.2	_TLS[Phospho (STY)]DESIYNSQR_	1.2253e-37	4.19721e-10	1.28725e-21	99957.5	101215	125250	0.978805	0.739725	0.993026
O43166	SIPA1L1	Signal-induced proliferation-associated 1-like protein 1	TLSDESIYNSQR	1583	(S1585,S1588)	_TLS[Phospho (STY)]DES[Phospho (STY)]IYNSQR_.2	_TLS[Phospho (STY)]DES[Phospho (STY)]IYNSQR_	5.25954e-35	7.78034e-09	9.49172e-24	15459.5	19423.8	22424.5	0.997072	0.995321	0.997018
O43166	SIPA1L1	Signal-induced proliferation-associated 1-like protein 1	QDPVVHLSPNK	1263	(S1270)	_QDPVVHLS[Phospho (STY)]PNK_.2	_QDPVVHLS[Phospho (STY)]PNK_	4.40605e-32	7.44315e-10	8.14761e-20	83281.3	139221	110030	1	1	1
O43166	SIPA1L1	Signal-induced proliferation-associated 1-like protein 1	LIDLESPTPESQK	1544	(S1549)	_LIDLES[Phospho (STY)]PTPESQK_.2	_LIDLES[Phospho (STY)]PTPESQK_	2.4067e-37	4.16702e-10	1.6051e-28	42060.9	45173.9	51264.7	0.999991	0.987651	0.992263
O43166	SIPA1L1	Signal-induced proliferation-associated 1-like protein 1	LIDLESPTPESQK	1544	(T1551)	_LIDLESPT[Phospho (STY)]PESQK_.2	_LIDLESPT[Phospho (STY)]PESQK_	4.61832e-36	4.16702e-10	2.11291e-22	39119.2	41962.1	46929.4	8.41707e-06	0.0122017	0.00780468
O43166	SIPA1L1	Signal-induced proliferation-associated 1-like protein 1	SLHGEFSASDSSLTDIQETR	1639	(S1649,S1650)	_SLHGEFSASDS[Phospho (STY)]S[Phospho (STY)]LTDIQETR_.3	_SLHGEFSASDS[Phospho (STY)]S[Phospho (STY)]LTDIQETR_	1.06401e-31	5.21191e-10	1.43725e-17	15370.9	32232.8	7749.45	0.47678	0.520027	0.491188
O43166	SIPA1L1	Signal-induced proliferation-associated 1-like protein 1	SLHGEFSASDSSLTDIQETR	1639	(S1645,S1647)	_SLHGEFS[Phospho (STY)]AS[Phospho (STY)]DSSLTDIQETR_.3	_SLHGEFS[Phospho (STY)]AS[Phospho (STY)]DSSLTDIQETR_	5.01928e-36	4.16702e-10	2.65617e-37	14085.4	28120	6949.56	0.0101355	0.0127322	0.155886
O43166	SIPA1L1	Signal-induced proliferation-associated 1-like protein 1	KLIDLESPTPESQK	1543	(T1551)	_KLIDLESPT[Phospho (STY)]PESQK_.3	_KLIDLESPT[Phospho (STY)]PESQK_	4.00281e-40	4.52753e-10	1.00609e-27	5816.88	12273.7	5970.78	0.0510226	0.000623309	0.0875053
O43166	SIPA1L1	Signal-induced proliferation-associated 1-like protein 1	KLIDLESPTPESQK	1543	(S1549)	_KLIDLES[Phospho (STY)]PTPESQK_.3	_KLIDLES[Phospho (STY)]PTPESQK_	6.26983e-48	6.93938e-10	5.17721e-21	5706.38	11836.1	5970.77	0.936324	0.999068	0.487762
O43166	SIPA1L1	Signal-induced proliferation-associated 1-like protein 1	KLIDLESPTPESQK	1543	(S1549)	_KLIDLES[Phospho (STY)]PTPESQK_.2	_KLIDLES[Phospho (STY)]PTPESQK_	1.70676e-40	4.16702e-10	5.20311e-28	3407.41	10732.5	4181.18	0.940044	0.962735	0.948393
O43166	SIPA1L1	Signal-induced proliferation-associated 1-like protein 1	SKSETGDSSIFR	286	(S288)	_SKS[Phospho (STY)]ETGDSSIFR_.2	_SKS[Phospho (STY)]ETGDSSIFR_	3.30633e-50	4.23584e-10	3.47174e-26	16974.6	26307.7	19551.7	0.999767	0.993084	0.993822
O43166	SIPA1L1	Signal-induced proliferation-associated 1-like protein 1	EYGSTSSIDK	205	(T209)	_EYGST[Phospho (STY)]SSIDK_.2	_EYGST[Phospho (STY)]SSIDK_	7.24705e-40	5.9433e-10	5.92556e-30	7048.45	11369.5	7956.97	0.371421	0.378238	0.371769
O43166	SIPA1L1	Signal-induced proliferation-associated 1-like protein 1	HSASPVVFTSAR	1430	(S1433)	_HSAS[Phospho (STY)]PVVFTSAR_.2	_HSAS[Phospho (STY)]PVVFTSAR_	2.08471e-40	1.6862e-09	2.62866e-15	4648.74	11639.4	6119.34	0.954417	0.790053	0.990232
O43166	SIPA1L1	Signal-induced proliferation-associated 1-like protein 1	GSGFSLDVIDGPISQR	254	(S255)	_GS[Phospho (STY)]GFSLDVIDGPISQR_.2	_GS[Phospho (STY)]GFSLDVIDGPISQR_	3.07165e-47	4.76393e-10	3.45483e-17	5118.01	8530.24	5855.34	0.765651	0.865479	0.787186
O43166	SIPA1L1	Signal-induced proliferation-associated 1-like protein 1	SETGDSSIFRK	288	(S288)	_S[Phospho (STY)]ETGDSSIFRK_.2	_S[Phospho (STY)]ETGDSSIFRK_	3.79026e-32	2.92763e-09	1.25877e-19	4145.43	8104.91	6776.91	0.418135	0.991825	0.985049
O43194	GPR39	G-protein coupled receptor 39	SQSLSLESLEPNSGAK	423	(S427,S430)	_SQSLS[Phospho (STY)]LES[Phospho (STY)]LEPNSGAK_.2	_SQSLS[Phospho (STY)]LES[Phospho (STY)]LEPNSGAK_	1.64779e-41	4.16702e-10	3.82342e-23	8963.16	13859.7	13477.8	0.985194	0.957681	0.961144
O43237	DYNC1LI2	Cytoplasmic dynein 1 light intermediate chain 2	GGPASVPSSSPGTSVK	398	(S402)	_GGPAS[Phospho (STY)]VPSSSPGTSVK_.2	_GGPAS[Phospho (STY)]VPSSSPGTSVK_	8.84703e-17	4.55115e-10	4.71104e-14	8755.8	14509.9	11550.8	0.00317439	0.108419	0.000455545
O43237	DYNC1LI2	Cytoplasmic dynein 1 light intermediate chain 2	GGPASVPSSSPGTSVK	398	(S407)	_GGPASVPSSS[Phospho (STY)]PGTSVK_.2	_GGPASVPSSS[Phospho (STY)]PGTSVK_	1.04902e-33	4.16702e-10	5.9757e-21	8072.36	13778.4	11525.4	0.435522	0.237678	0.409794
O43237	DYNC1LI2	Cytoplasmic dynein 1 light intermediate chain 2	GGPASVPSSSPGTSVK	398	(S411)	_GGPASVPSSSPGTS[Phospho (STY)]VK_.2	_GGPASVPSSSPGTS[Phospho (STY)]VK_	6.54108e-32	4.75883e-09	4.77044e-24	5868.83	8452.87	7979.76	0.0319993	0.0624374	0.0112192
O43237	DYNC1LI2	Cytoplasmic dynein 1 light intermediate chain 2	DFQDYMEPEEGCQGSPQRR	180	(M185,C191,S194)	_DFQDYM[Oxidation (M)]EPEEGC[Carbamidomethyl (C)]QGS[Phospho (STY)]PQRR_.3	_DFQDYM[Oxidation (M)]EPEEGC[Carbamidomethyl (C)]QGS[Phospho (STY)]PQRR_	8.287e-29	3.43534e-09	1.56739e-25	18047.5	28682.7	10308.1	0.899318	0.942484	0.996338
O43237	DYNC1LI2	Cytoplasmic dynein 1 light intermediate chain 2	DFQDYMEPEEGCQGSPQRR	180	(C191,S194)	_DFQDYMEPEEGC[Carbamidomethyl (C)]QGS[Phospho (STY)]PQRR_.3	_DFQDYMEPEEGC[Carbamidomethyl (C)]QGS[Phospho (STY)]PQRR_	2.09443e-32	1.71007e-09	1.75756e-21	7381.01	16563	5318.97	0.986857	0.975525	0.971709
O43237	DYNC1LI2	Cytoplasmic dynein 1 light intermediate chain 2	DFQDYMEPEEGCQGSPQR	180	(M185,C191,S194)	_DFQDYM[Oxidation (M)]EPEEGC[Carbamidomethyl (C)]QGS[Phospho (STY)]PQR_.3	_DFQDYM[Oxidation (M)]EPEEGC[Carbamidomethyl (C)]QGS[Phospho (STY)]PQR_	7.70452e-44	5.0697e-10	2.36217e-25	10821.4	11174	9971.94	0.999302	0.999233	0.999964
O43290	SART1	U4/U6.U5 tri-snRNP-associated protein 1	SANGGSESDGEENIGWSTVNLDEEK	591	(S591)	_S[Phospho (STY)]ANGGSESDGEENIGWSTVNLDEEK_.3	_S[Phospho (STY)]ANGGSESDGEENIGWSTVNLDEEK_	1.35129e-21	1.53028e-09	3.4272e-22	3440.33	6376.58	3600.25	0.00440329	0.0039033	0.00350534
O43314	PPIP5K2	Inositol hexakisphosphate and diphosphoinositol-pentakisphosphate kinase 2	SGEQITSSPVSPK	1006	(S1006)	_S[Phospho (STY)]GEQITSSPVSPK_.2	_S[Phospho (STY)]GEQITSSPVSPK_	4.12843e-17	4.76792e-10	4.21693e-24	2731.8	3814.51	4411.04	0.984693	0.989672	0.985901
O43318	MAP3K7	Mitogen-activated protein kinase kinase kinase 7	RRSIQDLTVTGTEPGQVSSR	437	(S439)	_RRS[Phospho (STY)]IQDLTVTGTEPGQVSSR_.3	_RRS[Phospho (STY)]IQDLTVTGTEPGQVSSR_	6.43168e-31	4.16702e-10	4.89151e-21	47347.5	99508.8	20832.7	0.999985	1	0.996489
O43318	MAP3K7	Mitogen-activated protein kinase kinase kinase 7	SIQDLTVTGTEPGQVSSR	439	(S439)	_S[Phospho (STY)]IQDLTVTGTEPGQVSSR_.2	_S[Phospho (STY)]IQDLTVTGTEPGQVSSR_	3.27004e-45	4.16702e-10	1.57911e-22	28002.9	36040.2	34099.8	0.951367	0.993724	0.99346
O43318	MAP3K7	Mitogen-activated protein kinase kinase kinase 7	SIQDLTVTGTEPGQVSSR	439	(S439)	_S[Phospho (STY)]IQDLTVTGTEPGQVSSR_.3	_S[Phospho (STY)]IQDLTVTGTEPGQVSSR_	1.64326e-39	6.98973e-10	1.44314e-20	15811.1	20517.2	22524.8	0.42305	0.934103	0.752042
O43318	MAP3K7	Mitogen-activated protein kinase kinase kinase 7	RMSADMSEIEAR	387	(M388,S389,M392)	_RM[Oxidation (M)]S[Phospho (STY)]ADM[Oxidation (M)]SEIEAR_.3	_RM[Oxidation (M)]S[Phospho (STY)]ADM[Oxidation (M)]SEIEAR_	1.03339e-38	4.16702e-10	3.40913e-36	15645.9	33006.5	11988.3	0.999369	0.999961	0.999361
O43318	MAP3K7	Mitogen-activated protein kinase kinase kinase 7	QQSESGRLSLGASR	359	(S367)	_QQSESGRLS[Phospho (STY)]LGASR_.3	_QQSESGRLS[Phospho (STY)]LGASR_	2.81562e-12	5.4817e-10	3.34116e-24	371.893	3298.35	1073.89	0.236501	0.783023	0.75692
O43365	HOXA3	Homeobox protein Hox-A3	SPLLNSPTVAK	143	(S143)	_S[Phospho (STY)]PLLNSPTVAK_.2	_S[Phospho (STY)]PLLNSPTVAK_	3.39179e-22	2.15795e-09	4.69566e-34	1560.14	4280.85	4394.12	0.68347	0.968867	0.999647
O43365	HOXA3	Homeobox protein Hox-A3	SPLLNSPTVAK	143	(S148)	_SPLLNS[Phospho (STY)]PTVAK_.2	_SPLLNS[Phospho (STY)]PTVAK_	1.58194e-32	2.28235e-09	2.42745e-20	622.33	846.254	286.836	0.272264	0.890119	0.504831
O43379	WDR62	WD repeat-containing protein 62	TRLSTASEETVQNR	46	(T46)	_T[Phospho (STY)]RLSTASEETVQNR_.3	_T[Phospho (STY)]RLSTASEETVQNR_	7.93564e-33	4.16702e-10	4.45649e-27	13841.6	30225.7	24541.4	0.372179	0.033438	0.0257101
O43379	WDR62	WD repeat-containing protein 62	TRLSTASEETVQNR	46	(T46,T50)	_T[Phospho (STY)]RLST[Phospho (STY)]ASEETVQNR_.3	_T[Phospho (STY)]RLST[Phospho (STY)]ASEETVQNR_	3.21325e-19	7.41236e-10	5.99649e-21	2537.4	4014.3	2144.47	0.520568	0.550146	0.536494
O43379	WDR62	WD repeat-containing protein 62	AGTGYASPDRTHVLAAGK	1138	(S1144)	_AGTGYAS[Phospho (STY)]PDRTHVLAAGK_.3	_AGTGYAS[Phospho (STY)]PDRTHVLAAGK_	2.73827e-35	4.16702e-10	1.16312e-31	6602.25	16719.9	6152.35	0.785309	0.945459	0.905921
O43379	WDR62	WD repeat-containing protein 62	AGTGYASPDRTHVLAAGK	1138	(T1148)	_AGTGYASPDRT[Phospho (STY)]HVLAAGK_.3	_AGTGYASPDRT[Phospho (STY)]HVLAAGK_	4.86394e-38	4.46559e-10	3.45161e-33	4208.19	10758.1	4130.25	0.197151	0.0532508	0.473834
O43395	PRPF3	U4/U6 small nuclear ribonucleoprotein Prp3	WDEQTSNTKGDDDEESDEEAVK	604	(S619)	_WDEQTSNTKGDDDEES[Phospho (STY)]DEEAVK_.3	_WDEQTSNTKGDDDEES[Phospho (STY)]DEEAVK_	3.09189e-38	1.87646e-09	1.35951e-14	382.705	1175.67	197.241	0.152315	0.893052	0.254118
O43399	TPD52L2	Tumor protein D54	MDSAGQDINLNSPNK	1	(M1,S12)	_[Acetyl (Protein N-term)]M[Oxidation (M)]DSAGQDINLNS[Phospho (STY)]PNK_.2	_[Acetyl (Protein N-term)]M[Oxidation (M)]DSAGQDINLNS[Phospho (STY)]PNK_	4.88927e-33	4.16702e-10	2.78424e-25	432559	434092	463880	1	1	1
O43399	TPD52L2	Tumor protein D54	MDSAGQDINLNSPNK	1	(S12)	_[Acetyl (Protein N-term)]MDSAGQDINLNS[Phospho (STY)]PNK_.2	_[Acetyl (Protein N-term)]MDSAGQDINLNS[Phospho (STY)]PNK_	1.92759e-32	1.35237e-09	2.94259e-19	40856.3	56983.1	48329.8	1	1	1
O43399	TPD52L2	Tumor protein D54	SFEDRVGTIK	166	(S166)	_S[Phospho (STY)]FEDRVGTIK_.2	_S[Phospho (STY)]FEDRVGTIK_	5.85915e-43	4.89919e-10	4.50512e-28	219324	482549	386772	1	1	1
O43399	TPD52L2	Tumor protein D54	GLLSDSMTDVPVDTGVAAR	16	(S19,M22)	_GLLS[Phospho (STY)]DSM[Oxidation (M)]TDVPVDTGVAAR_.3	_GLLS[Phospho (STY)]DSM[Oxidation (M)]TDVPVDTGVAAR_	7.05023e-37	4.20005e-10	4.41102e-35	32248.8	38477.3	35605.4	0.0523778	0.0435835	0.305343
O43399	TPD52L2	Tumor protein D54	GLLSDSMTDVPVDTGVAAR	16	(M22,T23)	_GLLSDSM[Oxidation (M)]T[Phospho (STY)]DVPVDTGVAAR_.3	_GLLSDSM[Oxidation (M)]T[Phospho (STY)]DVPVDTGVAAR_	1.42166e-44	5.47714e-10	3.29583e-38	31991.3	38434.9	35605.4	0.553994	0.394428	0.542584
O43399	TPD52L2	Tumor protein D54	GLLSDSMTDVPVDTGVAAR	16	(T23)	_GLLSDSMT[Phospho (STY)]DVPVDTGVAAR_.2	_GLLSDSMT[Phospho (STY)]DVPVDTGVAAR_	2.51891e-43	9.70845e-10	1.76331e-22	12950.2	31324.3	23454.6	0.378404	0.0648979	0.531452
O43399	TPD52L2	Tumor protein D54	GLLSDSMTDVPVDTGVAAR	16	(S21)	_GLLSDS[Phospho (STY)]MTDVPVDTGVAAR_.2	_GLLSDS[Phospho (STY)]MTDVPVDTGVAAR_	8.40533e-37	1.31824e-09	1.12957e-21	12301.7	29903.2	22092.7	0.331721	0.515583	0.434175
O43399	TPD52L2	Tumor protein D54	GLLSDSMTDVPVDTGVAAR	16	(T23)	_GLLSDSMT[Phospho (STY)]DVPVDTGVAAR_.3	_GLLSDSMT[Phospho (STY)]DVPVDTGVAAR_	6.11557e-49	6.52395e-10	9.97019e-26	5673.44	11284.6	6836.02	0.371186	0.421152	0.372119
O43399	TPD52L2	Tumor protein D54	SWHDVQVSSAYVK	96	(S96)	_S[Phospho (STY)]WHDVQVSSAYVK_.3	_S[Phospho (STY)]WHDVQVSSAYVK_	1.36853e-23	5.96051e-09	5.71926e-30	1228.12	1527.24	1398.34	0.966495	0.940657	0.989753
O43474	KLF4	Krueppel-like factor 4	GSPDGSHPVVVAPYNGGPPR	253	(S258)	_GSPDGS[Phospho (STY)]HPVVVAPYNGGPPR_.3	_GSPDGS[Phospho (STY)]HPVVVAPYNGGPPR_	3.16452e-30	2.06001e-09	2.00498e-25	3205.43	6297.25	1786.88	0.504134	0.920559	0.41508
O43491	EPB41L2	Band 4.1-like protein 2	GSQPPPAAESQSSLRR	46	(S58)	_GSQPPPAAESQSS[Phospho (STY)]LRR_.3	_GSQPPPAAESQSS[Phospho (STY)]LRR_	6.75787e-39	6.79198e-10	4.23794e-18	202017	426708	172089	0.879244	0.92451	0.875023
O43491	EPB41L2	Band 4.1-like protein 2	EISPGSGPGEIR	713	(S715)	_EIS[Phospho (STY)]PGSGPGEIR_.2	_EIS[Phospho (STY)]PGSGPGEIR_	1.96159e-38	4.98478e-10	7.17375e-23	115556	160607	144614	1	1	1
O43491	EPB41L2	Band 4.1-like protein 2	EISPGSGPGEIR	713	(S718)	_EISPGS[Phospho (STY)]GPGEIR_.2	_EISPGS[Phospho (STY)]GPGEIR_	7.41094e-26	1.1984e-09	1.61784e-17	50533	70410.1	64623.4	2.99781e-08	1.26462e-07	1.93433e-07
O43491	EPB41L2	Band 4.1-like protein 2	KNSLRVEGDNIYVR	612	(S614)	_KNS[Phospho (STY)]LRVEGDNIYVR_.3	_KNS[Phospho (STY)]LRVEGDNIYVR_	1.79524e-30	4.17916e-10	8.6768e-23	6289.06	22189.4	8013.92	0.999376	1	0.999972
O43491	EPB41L2	Band 4.1-like protein 2	ITPLSLQTQGSSHETLNIVEEK	672	(S676)	_ITPLS[Phospho (STY)]LQTQGSSHETLNIVEEK_.3	_ITPLS[Phospho (STY)]LQTQGSSHETLNIVEEK_	9.27596e-32	2.92653e-08	1.49656e-16	1928.28	4507.6	1682.04	0.109583	0.389679	0.140225
O43493	TGOLN2	Trans-Golgi network integral membrane protein 2	DSPSKSSAEAQTPEDTPNK	65	(S66)	_DS[Phospho (STY)]PSKSSAEAQTPEDTPNK_.3	_DS[Phospho (STY)]PSKSSAEAQTPEDTPNK_	7.82665e-35	5.19461e-10	7.29956e-25	2859.85	4110.43	3330.64	0.1842	0.0242782	0.178385
O43493	TGOLN2	Trans-Golgi network integral membrane protein 2	MSGSASSENREGTLSDSTGSEK	346	(M346,T358)	_M[Oxidation (M)]SGSASSENREGT[Phospho (STY)]LSDSTGSEK_.3	_M[Oxidation (M)]SGSASSENREGT[Phospho (STY)]LSDSTGSEK_	4.84343e-31	5.01364e-10	2.78356e-13	684.137	943.188	0.625208	0.648361	0.308342	0.27656
O43572	AKAP10	A-kinase anchor protein 10, mitochondrial	QSSLAEPVSPSK	179	(S187)	_QSSLAEPVS[Phospho (STY)]PSK_.2	_QSSLAEPVS[Phospho (STY)]PSK_	1.6639e-42	6.6676e-10	1.71558e-19	67486.6	86930.2	85250.4	0.987314	0.952757	0.941948
O43572	AKAP10	A-kinase anchor protein 10, mitochondrial	QSSLAEPVSPSK	179	(S189)	_QSSLAEPVSPS[Phospho (STY)]K_.2	_QSSLAEPVSPS[Phospho (STY)]K_	4.62895e-40	6.11693e-10	6.69587e-18	54404.9	71213.3	69755.9	0.0127298	0.0474679	0.0590192
O43583	DENR	Density-regulated protein	LTVENSPKQEAGISEGQGTAGEEEEK	68	(S73)	_LTVENS[Phospho (STY)]PKQEAGISEGQGTAGEEEEK_.3	_LTVENS[Phospho (STY)]PKQEAGISEGQGTAGEEEEK_	3.37249e-09	2.33608e-09	5.77824e-19	107271	139548	133334	0.954101	0.999652	0.860445
O43583	DENR	Density-regulated protein	LTVENSPKQEAGISEGQGTAGEEEEK	68	(T69)	_LT[Phospho (STY)]VENSPKQEAGISEGQGTAGEEEEK_.3	_LT[Phospho (STY)]VENSPKQEAGISEGQGTAGEEEEK_	2.60975e-12	1.74171e-09	8.2669e-23	107271	139548	133334	0.0458989	0.000347863	0.139555
O43583	DENR	Density-regulated protein	LTVENSPKQEAGISEGQGTAGEEEEK	68	(S81)	_LTVENSPKQEAGIS[Phospho (STY)]EGQGTAGEEEEK_.3	_LTVENSPKQEAGIS[Phospho (STY)]EGQGTAGEEEEK_	4.69543e-11	1.20299e-09	1.87603e-23	64086.6	84715.3	79326.6	1.31146e-10	7.59576e-13	2.62598e-09
O43583	DENR	Density-regulated protein	LTVENSPKQEAGISEGQGTAGEEEEKK	68	(T69)	_LT[Phospho (STY)]VENSPKQEAGISEGQGTAGEEEEKK_.3	_LT[Phospho (STY)]VENSPKQEAGISEGQGTAGEEEEKK_	4.71718e-16	3.38547e-09	6.2526e-06	280.415	1190.41	268.278	0.25	0.566075	0.120013
O43598	DNPH1	2'-deoxynucleoside 5'-phosphate N-hydrolase 1	YFEADPPGQVAASPDPTT	157	(S169)	_YFEADPPGQVAAS[Phospho (STY)]PDPTT_.2	_YFEADPPGQVAAS[Phospho (STY)]PDPTT_	2.59767e-38	5.54017e-08	4.41139e-28	1255.88	1059.3	1130.81	0.699369	0.867849	0.40879
O43663	PRC1	Protein regulator of cytokinesis 1	QTETEMLYGSAPRTPSK	457	(S472)	_QTETEMLYGSAPRTPS[Phospho (STY)]K_.3	_QTETEMLYGSAPRTPS[Phospho (STY)]K_	1.58992e-10	2.59079e-09	2.06015e-06	2082.53	4501.54	2467.69	0.0406316	0.0268157	0.0182616
O43683	BUB1	Mitotic checkpoint serine/threonine-protein kinase BUB1	DGKFSPIQEK	651	(S655)	_DGKFS[Phospho (STY)]PIQEK_.2	_DGKFS[Phospho (STY)]PIQEK_	1.44404e-42	4.55262e-10	2.95715e-22	16853.1	32856.7	24012.1	1	1	1
O43707	ACTN4	Alpha-actinin-4	DDPVTNLNNAFEVAEK	218		_DDPVTNLNNAFEVAEK_.2	_DDPVTNLNNAFEVAEK_	7.34688e-32	4.16702e-10	7.81706e-29	11539.4	22036.2	18882	NaN	NaN	NaN
O43707	ACTN4	Alpha-actinin-4	DDPVTNLNNAFEVAEK	218		_DDPVTNLNNAFEVAEK_.3	_DDPVTNLNNAFEVAEK_	2.39403e-26	4.16702e-10	2.47781e-36	2518.39	5193.64	5003.58	NaN	NaN	NaN
O43707	ACTN4	Alpha-actinin-4	FAIQDISVEETSAK	153	(S159)	_FAIQDIS[Phospho (STY)]VEETSAK_.2	_FAIQDIS[Phospho (STY)]VEETSAK_	7.31912e-49	4.16702e-10	1.66584e-19	4319.92	7142.8	8005.92	0.990516	0.998664	0.996088
O43707	ACTN4	Alpha-actinin-4	FAIQDISVEETSAK	153		_FAIQDISVEETSAK_.2	_FAIQDISVEETSAK_	3.64471e-21	1.5686e-08	8.94569e-11	275.798	1881.66	587.71	NaN	NaN	NaN
O43707	ACTN4	Alpha-actinin-4	ASIHEAWTDGK	422	(S423)	_AS[Phospho (STY)]IHEAWTDGK_.2	_AS[Phospho (STY)]IHEAWTDGK_	4.16895e-31	8.11667e-09	1.22387e-12	810.646	2080.83	1123.03	0.99971	0.998491	0.999961
O43719	HTATSF1	HIV Tat-specific factor 1	LFEDDDSNEK	696	(S702)	_LFEDDDS[Phospho (STY)]NEK_.2	_LFEDDDS[Phospho (STY)]NEK_	6.3401e-30	1.07016e-09	3.49143e-25	810906	888261	791136	1	1	1
O43719	HTATSF1	HIV Tat-specific factor 1	ESEEGNPVRGSEEDSPKK	484	(S498)	_ESEEGNPVRGSEEDS[Phospho (STY)]PKK_.3	_ESEEGNPVRGSEEDS[Phospho (STY)]PKK_	1.19259e-39	4.16702e-10	3.86984e-21	226800	465716	171895	1	1	0.999984
O43719	HTATSF1	HIV Tat-specific factor 1	ESEEGNPVRGSEEDSPKK	484	(S494,S498)	_ESEEGNPVRGS[Phospho (STY)]EEDS[Phospho (STY)]PKK_.3	_ESEEGNPVRGS[Phospho (STY)]EEDS[Phospho (STY)]PKK_	1.63869e-35	2.9714e-09	5.48273e-19	19205.8	31656	9250.32	0.812722	0.998869	0.988321
O43719	HTATSF1	HIV Tat-specific factor 1	LFDEEEDSSEK	706	(S713)	_LFDEEEDS[Phospho (STY)]SEK_.2	_LFDEEEDS[Phospho (STY)]SEK_	3.54321e-36	5.99435e-10	4.54954e-22	157190	151653	154983	0.999861	0.99978	0.629388
O43719	HTATSF1	HIV Tat-specific factor 1	LFDEEEDSSEK	706	(S714)	_LFDEEEDSS[Phospho (STY)]EK_.2	_LFDEEEDSS[Phospho (STY)]EK_	1.14078e-22	2.47851e-09	1.78931e-17	81209.7	84735.4	95878.6	1	0.999925	0.999936
O43719	HTATSF1	HIV Tat-specific factor 1	LFDEEEDSSEK	706	(S713,S714)	_LFDEEEDS[Phospho (STY)]S[Phospho (STY)]EK_.2	_LFDEEEDS[Phospho (STY)]S[Phospho (STY)]EK_	2.43149e-33	5.87183e-09	8.02314e-17	27122.9	27516.6	28947.6	1	1	1
O43719	HTATSF1	HIV Tat-specific factor 1	VFDDESDEKEDEEYADEK	637	(S642)	_VFDDES[Phospho (STY)]DEKEDEEYADEK_.3	_VFDDES[Phospho (STY)]DEKEDEEYADEK_	2.54512e-33	3.75645e-09	3.33616e-22	160111	185803	174775	1	1	1
O43719	HTATSF1	HIV Tat-specific factor 1	LFEESDDKEDEDADGK	672	(S676)	_LFEES[Phospho (STY)]DDKEDEDADGK_.3	_LFEES[Phospho (STY)]DDKEDEDADGK_	6.81186e-32	6.768e-10	1.14256e-19	80063.3	76026	81059.9	1	1	1
O43719	HTATSF1	HIV Tat-specific factor 1	LFEESDDKEDEDADGK	672	(S676)	_LFEES[Phospho (STY)]DDKEDEDADGK_.2	_LFEES[Phospho (STY)]DDKEDEDADGK_	2.53675e-34	4.16702e-10	1.02071e-19	67433.1	69037.1	67190.4	1	1	1
O43719	HTATSF1	HIV Tat-specific factor 1	LFEESDDKEDEDADGKEVEDADEK	672	(S676)	_LFEES[Phospho (STY)]DDKEDEDADGKEVEDADEK_.3	_LFEES[Phospho (STY)]DDKEDEDADGKEVEDADEK_	2.32042e-46	4.16702e-10	5.06697e-24	56449.1	71732.8	52871.8	1	1	1
O43719	HTATSF1	HIV Tat-specific factor 1	LFEESDDKEDEDADGKEVEDADEK	672	(S676)	_LFEES[Phospho (STY)]DDKEDEDADGKEVEDADEK_.4	_LFEES[Phospho (STY)]DDKEDEDADGKEVEDADEK_	2.13704e-25	1.35582e-09	1.07968e-24	11578.5	16955.5	13391.9	1	1	1
O43719	HTATSF1	HIV Tat-specific factor 1	VLDEEGSEREFDEDSDEKEEEEDTYEK	610	(S616,S624)	_VLDEEGS[Phospho (STY)]EREFDEDS[Phospho (STY)]DEKEEEEDTYEK_.4	_VLDEEGS[Phospho (STY)]EREFDEDS[Phospho (STY)]DEKEEEEDTYEK_	2.01573e-36	4.17587e-10	1.10063e-25	50506.6	59637.6	31039.5	1	1	1
O43719	HTATSF1	HIV Tat-specific factor 1	ESEDDLNKESEEEVGPTK	520	(S521)	_ES[Phospho (STY)]EDDLNKESEEEVGPTK_.3	_ES[Phospho (STY)]EDDLNKESEEEVGPTK_	3.67141e-25	7.26641e-10	5.49363e-18	8350.16	8254.21	7365.27	0.0639107	0.0319227	0.0207779
O43719	HTATSF1	HIV Tat-specific factor 1	ESEDDLNKESEEEVGPTK	520	(S529)	_ESEDDLNKES[Phospho (STY)]EEEVGPTK_.3	_ESEDDLNKES[Phospho (STY)]EEEVGPTK_	6.4402e-50	7.47646e-10	3.9033e-24	7904.92	7552.33	7018.46	0.93589	0.966433	0.979255
O43719	HTATSF1	HIV Tat-specific factor 1	TEDGGEFEEGASENNAKESSPEK	434	(S452,S453)	_TEDGGEFEEGASENNAKES[Phospho (STY)]S[Phospho (STY)]PEK_.3	_TEDGGEFEEGASENNAKES[Phospho (STY)]S[Phospho (STY)]PEK_	2.90174e-20	7.7537e-09	8.45107e-31	11449.4	15232	10244.6	0.999998	0.999998	1
O43719	HTATSF1	HIV Tat-specific factor 1	TEDGGEFEEGASENNAK	434	(S445)	_TEDGGEFEEGAS[Phospho (STY)]ENNAK_.2	_TEDGGEFEEGAS[Phospho (STY)]ENNAK_	2.59005e-30	2.19803e-08	7.48537e-14	5031.05	3398.26	4025	0.992355	0.986256	0.999921
O43719	HTATSF1	HIV Tat-specific factor 1	SGTNLDGNDEFDEQLR	2	(T4)	_[Acetyl (Protein N-term)]SGT[Phospho (STY)]NLDGNDEFDEQLR_.2	_[Acetyl (Protein N-term)]SGT[Phospho (STY)]NLDGNDEFDEQLR_	8.51628e-54	Filtered	0.000448806	1003.41	Filtered	540.226	0.470424	Filtered	0.5
O43765	SGTA	Small glutamine-rich tetratricopeptide repeat-containing protein alpha	EMPQDLRSPARTPPSEEDSAEAER	70	(M71,S77,T81)	_EM[Oxidation (M)]PQDLRS[Phospho (STY)]PART[Phospho (STY)]PPSEEDSAEAER_.4	_EM[Oxidation (M)]PQDLRS[Phospho (STY)]PART[Phospho (STY)]PPSEEDSAEAER_	8.65331e-46	4.17761e-10	6.76425e-17	5181.73	7067.21	1238.31	0.998442	0.989531	0.719335
O43765	SGTA	Small glutamine-rich tetratricopeptide repeat-containing protein alpha	EMPQDLRSPARTPPSEEDSAEAER	70	(M71,S77,T81)	_EM[Oxidation (M)]PQDLRS[Phospho (STY)]PART[Phospho (STY)]PPSEEDSAEAER_.3	_EM[Oxidation (M)]PQDLRS[Phospho (STY)]PART[Phospho (STY)]PPSEEDSAEAER_	5.12603e-51	5.58877e-10	1.7655e-14	4746.69	6914.43	0.898144	0.994449	0.999576	0.777849
O43768	ENSA	Alpha-endosulfine	YFDSGDYNMAK	64	(S67,M72)	_YFDS[Phospho (STY)]GDYNM[Oxidation (M)]AK_.2	_YFDS[Phospho (STY)]GDYNM[Oxidation (M)]AK_	6.48398e-33	6.32976e-10	2.67208e-19	80715.6	85807.8	89662	1	0.999748	0.999961
O43768	ENSA	Alpha-endosulfine	YFDSGDYNMAK	64	(S67)	_YFDS[Phospho (STY)]GDYNMAK_.2	_YFDS[Phospho (STY)]GDYNMAK_	2.40568e-46	4.48595e-10	1.13704e-27	5673.82	10091.3	9920.86	0.897677	0.998703	0.966063
O43768	ENSA	Alpha-endosulfine	SQKQEEENPAEETGEEK	2	(S2)	_[Acetyl (Protein N-term)]S[Phospho (STY)]QKQEEENPAEETGEEK_.3	_[Acetyl (Protein N-term)]S[Phospho (STY)]QKQEEENPAEETGEEK_	8.08359e-32	7.47912e-10	2.39497e-09	4770.27	4815.91	4525.99	0.999995	0.999999	1
O43815	STRN	Striatin	FLESAAADFSDEDEDDDVDGREK	236	(S245)	_FLESAAADFS[Phospho (STY)]DEDEDDDVDGREK_.3	_FLESAAADFS[Phospho (STY)]DEDEDDDVDGREK_	9.07134e-35	6.90812e-10	4.584e-25	63582.5	110737	46429.9	1	1	1
O43815	STRN	Striatin	DVDELPSLQPSVGSPSRPSSSR	363	(S376)	_DVDELPSLQPSVGS[Phospho (STY)]PSRPSSSR_.3	_DVDELPSLQPSVGS[Phospho (STY)]PSRPSSSR_	9.63869e-49	4.56423e-10	1.50312e-25	15032.5	23476.8	9320.63	0.394836	0.431612	0.377151
O43815	STRN	Striatin	DVDELPSLQPSVGSPSRPSSSR	363	(S378)	_DVDELPSLQPSVGSPS[Phospho (STY)]RPSSSR_.3	_DVDELPSLQPSVGSPS[Phospho (STY)]RPSSSR_	6.62699e-50	4.8679e-10	2.60943e-27	13432.1	20329.1	8227.92	0.0914681	0.00767905	0.0939467
O43823	AKAP8	A-kinase anchor protein 8	LARVDSEGDFSENDDAAGDFR	318	(S323,S328)	_LARVDS[Phospho (STY)]EGDFS[Phospho (STY)]ENDDAAGDFR_.3	_LARVDS[Phospho (STY)]EGDFS[Phospho (STY)]ENDDAAGDFR_	1.13988e-30	7.00443e-10	6.76061e-33	2020.22	4324.37	1722.32	1	1	1
O43847	NRDC	Nardilysin	LGADESEEEGRRGSLSNAGDPEIVK	81	(S86)	_LGADES[Phospho (STY)]EEEGRRGSLSNAGDPEIVK_.3	_LGADES[Phospho (STY)]EEEGRRGSLSNAGDPEIVK_	3.96792e-37	4.16702e-10	5.33851e-20	124321	213800	82214.7	0.00860769	2.19795e-11	0.00461448
O43847	NRDC	Nardilysin	LGADESEEEGRRGSLSNAGDPEIVK	81	(S94)	_LGADESEEEGRRGS[Phospho (STY)]LSNAGDPEIVK_.3	_LGADESEEEGRRGS[Phospho (STY)]LSNAGDPEIVK_	1.20897e-34	5.15958e-10	3.73673e-27	122916	210849	80495.8	0.991284	0.999933	0.990349
O43847	NRDC	Nardilysin	LGADESEEEGRRGSLSNAGDPEIVK	81	(S96)	_LGADESEEEGRRGSLS[Phospho (STY)]NAGDPEIVK_.3	_LGADESEEEGRRGSLS[Phospho (STY)]NAGDPEIVK_	2.64662e-37	4.16702e-10	3.02085e-22	110909	188263	71854.8	8.23843e-05	6.62831e-05	0.00503988
O43847	NRDC	Nardilysin	LGADESEEEGRRGSLSNAGDPEIVK	81	(S86,S94)	_LGADES[Phospho (STY)]EEEGRRGS[Phospho (STY)]LSNAGDPEIVK_.3	_LGADES[Phospho (STY)]EEEGRRGS[Phospho (STY)]LSNAGDPEIVK_	2.58577e-34	6.68649e-10	7.89909e-27	23667.1	41935.1	17268	0.0881193	0.110814	0.385286
O43847	NRDC	Nardilysin	LGADESEEEGRRGSLSNAGDPEIVK	81	(S86)	_LGADES[Phospho (STY)]EEEGRRGSLSNAGDPEIVK_.4	_LGADES[Phospho (STY)]EEEGRRGSLSNAGDPEIVK_	1.98342e-36	4.16702e-10	2.56135e-20	15492.7	29543.8	10966.1	0.290044	0.249836	0.641818
O43847	NRDC	Nardilysin	LGADESEEEGRRGSLSNAGDPEIVK	81	(S94)	_LGADESEEEGRRGS[Phospho (STY)]LSNAGDPEIVK_.4	_LGADESEEEGRRGS[Phospho (STY)]LSNAGDPEIVK_	4.19629e-39	5.06895e-10	5.73567e-26	14283.4	27665.3	10034.6	0.668852	0.749324	0.334868
O43847	NRDC	Nardilysin	RGSLSNAGDPEIVK	92	(S94)	_RGS[Phospho (STY)]LSNAGDPEIVK_.2	_RGS[Phospho (STY)]LSNAGDPEIVK_	1.80619e-44	4.34027e-10	1.25816e-19	63388.2	94594	53133.7	1	1	0.999983
O43847	NRDC	Nardilysin	RGSLSNAGDPEIVK	92	(S94)	_RGS[Phospho (STY)]LSNAGDPEIVK_.3	_RGS[Phospho (STY)]LSNAGDPEIVK_	9.25273e-29	2.38204e-08	7.67708e-18	15663.5	28350.6	17838	0.997214	0.987947	0.919095
O43852	CALU	Calumenin	DIVVQETMEDIDK	190		_DIVVQETMEDIDK_.2	_DIVVQETMEDIDK_	1.16936e-09	2.36198e-07	7.8649e-24	465.144	2092.62	2577.86	NaN	NaN	NaN
O43865	AHCYL1	S-adenosylhomocysteine hydrolase-like protein 1	SISQSSTDSYSSAASYTDSSDDEVSPR	66	(S68)	_SIS[Phospho (STY)]QSSTDSYSSAASYTDSSDDEVSPR_.3	_SIS[Phospho (STY)]QSSTDSYSSAASYTDSSDDEVSPR_	3.31988e-16	1.04134e-08	4.43542e-18	2106.87	1668.31	1493.49	0.0158029	0.012106	0.0204504
O43865	AHCYL1	S-adenosylhomocysteine hydrolase-like protein 1	SISQSSTDSYSSAASYTDSSDDEVSPR	66	(Y81)	_SISQSSTDSYSSAASY[Phospho (STY)]TDSSDDEVSPR_.3	_SISQSSTDSYSSAASY[Phospho (STY)]TDSSDDEVSPR_	3.05619e-28	5.74312e-09	1.71396e-17	1235.49	1232.65	894.181	0.39551	0.414919	0.313201
O43933	PEX1	Peroxisome biogenesis factor 1	SQSGEDESMNQPGPIK	1209	(S1211,M1217)	_SQS[Phospho (STY)]GEDESM[Oxidation (M)]NQPGPIK_.2	_SQS[Phospho (STY)]GEDESM[Oxidation (M)]NQPGPIK_	2.98042e-34	5.2476e-10	7.17889e-25	4530.66	6196.02	5721.87	0.868083	0.663487	0.883916
O60216	RAD21	Double-strand-break repair protein rad21 homolog	DDNFGEGNDGGILDDK	217		_DDNFGEGNDGGILDDK_.2	_DDNFGEGNDGGILDDK_	4.19314e-47	5.27583e-10	4.92267e-30	4711.15	4706.71	3593.22	NaN	NaN	NaN
O60231	DHX16	Pre-mRNA-splicing factor ATP-dependent RNA helicase DHX16	LLEDSEESSEETVSR	99	(S103,S106)	_LLEDS[Phospho (STY)]EES[Phospho (STY)]SEETVSR_.2	_LLEDS[Phospho (STY)]EES[Phospho (STY)]SEETVSR_	1.50104e-32	4.16702e-10	1.05169e-29	127007	138323	148590	0.986336	0.993181	0.990739
O60231	DHX16	Pre-mRNA-splicing factor ATP-dependent RNA helicase DHX16	LLEDSEESSEETVSR	99	(S103,S107)	_LLEDS[Phospho (STY)]EESS[Phospho (STY)]EETVSR_.2	_LLEDS[Phospho (STY)]EESS[Phospho (STY)]EETVSR_	5.15851e-45	4.17536e-10	2.21755e-24	120930	132236	140007	0.0137332	0.00680837	0.00929418
O60231	DHX16	Pre-mRNA-splicing factor ATP-dependent RNA helicase DHX16	LLEDSEESSEETVSR	99	(S103,S112)	_LLEDS[Phospho (STY)]EESSEETVS[Phospho (STY)]R_.2	_LLEDS[Phospho (STY)]EESSEETVS[Phospho (STY)]R_	6.32958e-31	6.0919e-10	2.62208e-19	54702.5	61813.8	64949.8	6.79021e-13	9.76619e-14	1.23059e-14
O60231	DHX16	Pre-mRNA-splicing factor ATP-dependent RNA helicase DHX16	QQTEKPESEDEWERTER	153	(S160)	_QQTEKPES[Phospho (STY)]EDEWERTER_.3	_QQTEKPES[Phospho (STY)]EDEWERTER_	2.95529e-38	4.70238e-10	1.27435e-23	44967.5	82456.9	33917.1	0.885284	0.919763	0.962631
O60231	DHX16	Pre-mRNA-splicing factor ATP-dependent RNA helicase DHX16	QQTEKPESEDEWER	153	(S160)	_QQTEKPES[Phospho (STY)]EDEWER_.3	_QQTEKPES[Phospho (STY)]EDEWER_	2.15819e-41	6.00463e-10	9.33285e-26	19073.4	24310.4	18849.2	0.981267	0.0879267	0.991631
O60238	BNIP3L	BCL2/adenovirus E1B 19 kDa protein-interacting protein 3-like	DHSSQSEEEVVEGEK	115	(S120)	_DHSSQS[Phospho (STY)]EEEVVEGEK_.3	_DHSSQS[Phospho (STY)]EEEVVEGEK_	2.87688e-36	1.8376e-09	7.36867e-23	2818.92	5119.11	3546.7	0.260896	0.374559	0.233698
O60248	SOX15	Protein SOX-15	EGAGSPAAPGTLPLEK	33	(S37)	_EGAGS[Phospho (STY)]PAAPGTLPLEK_.2	_EGAGS[Phospho (STY)]PAAPGTLPLEK_	4.05852e-40	4.16702e-10	1.68695e-22	340560	415562	399847	1	1	1
O60264	SMARCA5	SWI/SNF-related matrix-associated actin-dependent regulator of chromatin subfamily A member 5	GGPEGVAAQAVASAASAGPADAEMEEIFDDASPGK	35	(M58,S66)	_GGPEGVAAQAVASAASAGPADAEM[Oxidation (M)]EEIFDDAS[Phospho (STY)]PGK_.4	_GGPEGVAAQAVASAASAGPADAEM[Oxidation (M)]EEIFDDAS[Phospho (STY)]PGK_	9.19889e-07	7.8919e-10	1.01373e-05	0.696144	1873.88	0.691986	0.313619	0.540913	0.313622
O60266	ADCY3	Adenylate cyclase type 3	SSSPALIETK	523	(S525)	_SSS[Phospho (STY)]PALIETK_.2	_SSS[Phospho (STY)]PALIETK_	9.65936e-39	1.53384e-07	4.78081e-24	2142.43	2662.61	3466.3	0.499694	0.891319	0.905674
O60271	SPAG9	C-Jun-amino-terminal kinase-interacting protein 4	LHQLSGSDQLESTAHSR	179	(S183)	_LHQLS[Phospho (STY)]GSDQLESTAHSR_.3	_LHQLS[Phospho (STY)]GSDQLESTAHSR_	2.30589e-21	6.15031e-10	1.10714e-16	15647.8	31479.5	8629.45	0.808984	0.914492	0.499949
O60271	SPAG9	C-Jun-amino-terminal kinase-interacting protein 4	LHQLSGSDQLESTAHSR	179	(S185)	_LHQLSGS[Phospho (STY)]DQLESTAHSR_.3	_LHQLSGS[Phospho (STY)]DQLESTAHSR_	1.70444e-18	1.32471e-09	1.7558e-12	12752.7	25066.7	5684.45	0.185863	0.0853849	0.499951
O60271	SPAG9	C-Jun-amino-terminal kinase-interacting protein 4	SASQSSLDKLDQELK	728	(S728,S733)	_S[Phospho (STY)]ASQSS[Phospho (STY)]LDKLDQELK_.3	_S[Phospho (STY)]ASQSS[Phospho (STY)]LDKLDQELK_	1.96794e-37	5.82743e-10	4.25308e-23	7011.94	14082.9	11020	0.0187235	0.123886	0.10639
O60271	SPAG9	C-Jun-amino-terminal kinase-interacting protein 4	SASQSSLDKLDQELK	728	(S730,S733)	_SAS[Phospho (STY)]QSS[Phospho (STY)]LDKLDQELK_.3	_SAS[Phospho (STY)]QSS[Phospho (STY)]LDKLDQELK_	1.53872e-36	4.16702e-10	1.46045e-33	6856.69	14082.9	11019.9	0.346349	0.772377	0.89233
O60271	SPAG9	C-Jun-amino-terminal kinase-interacting protein 4	SASQSSLDKLDQELK	728	(S730,S733)	_SAS[Phospho (STY)]QSS[Phospho (STY)]LDKLDQELK_.2	_SAS[Phospho (STY)]QSS[Phospho (STY)]LDKLDQELK_	1.75827e-19	4.24814e-10	2.88474e-32	3236.93	9328.98	4771.88	0.341364	0.986079	0.958222
O60271	SPAG9	C-Jun-amino-terminal kinase-interacting protein 4	SASQSSLDKLDQELK	728	(S728,S733)	_S[Phospho (STY)]ASQSS[Phospho (STY)]LDKLDQELK_.2	_S[Phospho (STY)]ASQSS[Phospho (STY)]LDKLDQELK_	1.05046e-31	4.16702e-10	1.59629e-32	1574.91	3604.04	1976.99	0.0255496	0.0138484	0.0143357
O60271	SPAG9	C-Jun-amino-terminal kinase-interacting protein 4	GGETPGSEQWK	223	(T226)	_GGET[Phospho (STY)]PGSEQWK_.2	_GGET[Phospho (STY)]PGSEQWK_	1.27687e-42	4.16702e-10	4.38358e-23	21477.4	26931.9	25570.1	0.999994	0.999984	1
O60285	NUAK1	NUAK family SNF1-like kinase 1	ENDFAQSGQDAVPESPSK	374	(S388)	_ENDFAQSGQDAVPES[Phospho (STY)]PSK_.2	_ENDFAQSGQDAVPES[Phospho (STY)]PSK_	1.70428e-37	4.61067e-08	1.67898e-25	4633.03	4546.86	3810.65	0.154584	0.684654	0.664143
O60291	MGRN1	E3 ubiquitin-protein ligase MGRN1	ESSSPESFITEEVDESSSPQQGTR	489	(S506)	_ESSSPESFITEEVDESSS[Phospho (STY)]PQQGTR_.3	_ESSSPESFITEEVDESSS[Phospho (STY)]PQQGTR_	2.44193e-21	4.39478e-10	3.55681e-26	1848.08	3540.73	1760.42	0.110503	0.163402	0.206489
O60292	SIPA1L3	Signal-induced proliferation-associated 1-like protein 3	TLSDESLCSGR	1542	(S1544,C1549)	_TLS[Phospho (STY)]DESLC[Carbamidomethyl (C)]SGR_.2	_TLS[Phospho (STY)]DESLC[Carbamidomethyl (C)]SGR_	1.12783e-26	2.27366e-09	8.03264e-20	8949.76	12425	10551	0.356456	0.690965	0.817306
O60292	SIPA1L3	Signal-induced proliferation-associated 1-like protein 3	TLSDESLCSGR	1542	(T1542,C1549)	_T[Phospho (STY)]LSDESLC[Carbamidomethyl (C)]SGR_.2	_T[Phospho (STY)]LSDESLC[Carbamidomethyl (C)]SGR_	6.70001e-40	6.06487e-10	1.69395e-18	7251.47	10124.4	8490.46	0.64265	0.311074	0.181822
O60292	SIPA1L3	Signal-induced proliferation-associated 1-like protein 3	EVSPAPAVAGQSK	1362	(S1364)	_EVS[Phospho (STY)]PAPAVAGQSK_.2	_EVS[Phospho (STY)]PAPAVAGQSK_	4.43198e-51	4.55232e-10	4.82457e-27	6749.28	10942.9	9198.93	0.999711	0.999975	0.999749
O60293	ZFC3H1	Zinc finger C3H1 domain-containing protein	LDSSPVSSPR	946	(S949)	_LDSS[Phospho (STY)]PVSSPR_.2	_LDSS[Phospho (STY)]PVSSPR_	1.16015e-10	5.91337e-10	6.144e-20	1269.78	2372.37	2809.23	0.405891	0.781223	0.784801
O60293	ZFC3H1	Zinc finger C3H1 domain-containing protein	TSSSSPANSDVEIDGIGR	801	(T801,S809)	_T[Phospho (STY)]SSSSPANS[Phospho (STY)]DVEIDGIGR_.2	_T[Phospho (STY)]SSSSPANS[Phospho (STY)]DVEIDGIGR_	2.483e-34	4.76143e-09	6.99804e-20	1854.85	2080.54	1462.93	0.333545	0.370648	0.0884028
O60293	ZFC3H1	Zinc finger C3H1 domain-containing protein	RISTSDILSEK	350	(S352)	_RIS[Phospho (STY)]TSDILSEK_.2	_RIS[Phospho (STY)]TSDILSEK_	1.9397e-29	8.76505e-10	8.78849e-28	911.426	2365.86	1462.5	0.768016	0.815846	0.405188
O60303	KATNIP	Katanin-interacting protein	KAEQPASPLQDAEGPPAK	362	(S368)	_KAEQPAS[Phospho (STY)]PLQDAEGPPAK_.3	_KAEQPAS[Phospho (STY)]PLQDAEGPPAK_	4.13056e-27	6.01913e-10	3.40278e-11	2630.57	7632.36	1379.42	1	1	1
O60303	KATNIP	Katanin-interacting protein	KDSLSQLEEYLR	689	(S691)	_KDS[Phospho (STY)]LSQLEEYLR_.2	_KDS[Phospho (STY)]LSQLEEYLR_	9.43123e-07	7.07755e-10	4.47909e-06	193.408	2062.05	0.69458	0.678707	0.996683	0.333333
O60318	MCM3AP	Germinal-center associated nuclear protein	KPGDGEVSPSTEDAPFQHSPLGK	520	(S527,S538)	_KPGDGEVS[Phospho (STY)]PSTEDAPFQHS[Phospho (STY)]PLGK_.3	_KPGDGEVS[Phospho (STY)]PSTEDAPFQHS[Phospho (STY)]PLGK_	5.31531e-10	4.98354e-08	1.04604e-07	2113.02	4291.18	1266.5	0.391453	0.548584	0.327607
O60341	KDM1A	Lysine-specific histone demethylase 1A	EMDESLANLSEDEYYSEEERNAK	122	(M123,S131,S137)	_EM[Oxidation (M)]DESLANLS[Phospho (STY)]EDEYYS[Phospho (STY)]EEERNAK_.3	_EM[Oxidation (M)]DESLANLS[Phospho (STY)]EDEYYS[Phospho (STY)]EEERNAK_	2.30271e-28	5.06035e-10	1.52497e-32	34967.5	62055.1	34719.4	4.46441e-08	1.11719e-09	8.87336e-10
O60341	KDM1A	Lysine-specific histone demethylase 1A	EMDESLANLSEDEYYSEEERNAK	122	(M123,S126,S137)	_EM[Oxidation (M)]DES[Phospho (STY)]LANLSEDEYYS[Phospho (STY)]EEERNAK_.3	_EM[Oxidation (M)]DES[Phospho (STY)]LANLSEDEYYS[Phospho (STY)]EEERNAK_	2.60154e-41	5.73511e-10	7.71799e-21	17336.9	30798.4	18897.4	2.71305e-10	1.38754e-13	2.19489e-13
O60341	KDM1A	Lysine-specific histone demethylase 1A	EMDESLANLSEDEYYSEEERNAK	122	(S131,S137)	_EMDESLANLS[Phospho (STY)]EDEYYS[Phospho (STY)]EEERNAK_.3	_EMDESLANLS[Phospho (STY)]EDEYYS[Phospho (STY)]EEERNAK_	7.82541e-12	2.18338e-09	5.17477e-20	4902.3	12085.2	5699.75	0.0898743	0.000349313	0.01218
O60341	KDM1A	Lysine-specific histone demethylase 1A	EMDESLANLSEDEYYSEEER	122	(M123,S131,S137)	_EM[Oxidation (M)]DESLANLS[Phospho (STY)]EDEYYS[Phospho (STY)]EEER_.3	_EM[Oxidation (M)]DESLANLS[Phospho (STY)]EDEYYS[Phospho (STY)]EEER_	5.93142e-43	4.82331e-10	3.81214e-26	30236.7	27155.6	25710.8	4.08271e-06	5.97991e-07	5.90246e-07
O60341	KDM1A	Lysine-specific histone demethylase 1A	QATPGVPAQQSPSM	839	(S849,M852)	_QATPGVPAQQS[Phospho (STY)]PSM[Oxidation (M)]_.2	_QATPGVPAQQS[Phospho (STY)]PSM[Oxidation (M)]_	6.41755e-34	4.37654e-10	9.68179e-20	17406.8	20316.2	18979.1	0.996915	0.99684	0.998037
O60343	TBC1D4	TBC1 domain family member 4	LGSVDSFER	586	(S588)	_LGS[Phospho (STY)]VDSFER_.2	_LGS[Phospho (STY)]VDSFER_	1.20166e-41	4.2604e-10	8.47061e-22	37149.4	48401.7	45668.2	1	0.999987	0.999997
O60343	TBC1D4	TBC1 domain family member 4	HASAPSHVQPSDSEK	339	(S341)	_HAS[Phospho (STY)]APSHVQPSDSEK_.3	_HAS[Phospho (STY)]APSHVQPSDSEK_	2.76164e-30	4.16702e-10	7.95526e-23	8538.32	28670.4	4589.73	0.865533	0.999996	0.850416
O60343	TBC1D4	TBC1 domain family member 4	GRLGSVDSFER	584	(S588)	_GRLGS[Phospho (STY)]VDSFER_.2	_GRLGS[Phospho (STY)]VDSFER_	4.12389e-21	5.99429e-10	2.37529e-24	2088.64	5915.64	1462.78	0.993595	0.99983	0.974303
O60361;P22392	NME2P1;NME2	Putative nucleoside diphosphate kinase;Nucleoside diphosphate kinase B	NIIHGSDSVK	100;115	(S105);(S120)	_NIIHGS[Phospho (STY)]DSVK_.2	_NIIHGS[Phospho (STY)]DSVK_	5.42077e-39	7.75037e-10	6.52836e-17	28474.9	62487.3	27100.3	0.963055	0.99955	0.99998
O60361;P22392	NME2P1;NME2	Putative nucleoside diphosphate kinase;Nucleoside diphosphate kinase B	NIIHGSDSVK	100;115	(S107);(S122)	_NIIHGSDS[Phospho (STY)]VK_.2	_NIIHGSDS[Phospho (STY)]VK_	1.93973e-36	4.28947e-10	1.10477e-13	15807.4	30647.4	21763.7	0.996007	0.999935	0.997171
O60437	PPL	Periplakin	GKYSPTVQTR	11	(S14)	_GKYS[Phospho (STY)]PTVQTR_.2	_GKYS[Phospho (STY)]PTVQTR_	8.99923e-51	4.16702e-10	1.61681e-28	14460.3	33098.4	13552	0.990693	0.998531	0.991761
O60437	PPL	Periplakin	SIVVIHPDTGR	1657	(S1657)	_S[Phospho (STY)]IVVIHPDTGR_.2	_S[Phospho (STY)]IVVIHPDTGR_	2.64021e-31	1.27389e-09	4.37967e-27	9156.86	14446	11125.5	1	1	0.999999
O60487	MPZL2	Myelin protein zero-like protein 2	KVSVYLEDTD	206	(S208)	_KVS[Phospho (STY)]VYLEDTD_.2	_KVS[Phospho (STY)]VYLEDTD_	4.79146e-37	4.59414e-10	1.17758e-22	90199.1	104424	100027	1	1	1
O60502	OGA	Protein O-GlcNAcase	LENEGSDEDIETDVLYSPQMALK	359	(S364)	_LENEGS[Phospho (STY)]DEDIETDVLYSPQMALK_.3	_LENEGS[Phospho (STY)]DEDIETDVLYSPQMALK_	3.97659e-27	1.71051e-09	7.41621e-22	818.648	1823.54	427.341	0.745717	0.950548	0.709775
O60524	NEMF	Nuclear export mediator factor NEMF	NPYLLSEEEDDDVDGDVNVEK	412	(S417)	_NPYLLS[Phospho (STY)]EEEDDDVDGDVNVEK_.3	_NPYLLS[Phospho (STY)]EEEDDDVDGDVNVEK_	2.67634e-51	6.18399e-10	2.13986e-21	15514.5	25833.2	13777.6	0.97734	0.9998	0.969174
O60524	NEMF	Nuclear export mediator factor NEMF	KLPSDSGDLEALEGK	828	(S833)	_KLPSDS[Phospho (STY)]GDLEALEGK_.3	_KLPSDS[Phospho (STY)]GDLEALEGK_	2.62714e-22	5.35932e-10	8.0156e-31	997.907	3039.02	664.522	0.452634	0.433496	0.453295
O60566	BUB1B	Mitotic checkpoint serine/threonine-protein kinase BUB1 beta	KLSPIIEDSR	668	(S670)	_KLS[Phospho (STY)]PIIEDSR_.2	_KLS[Phospho (STY)]PIIEDSR_	1.7847e-47	4.35587e-10	4.1586e-20	29898.3	57367.5	34715.1	1	1	1
O60583	CCNT2	Cyclin-T2	QGQSQAASSSSVTSPIK	467	(S480)	_QGQSQAASSSSVTS[Phospho (STY)]PIK_.2	_QGQSQAASSSSVTS[Phospho (STY)]PIK_	5.27356e-40	4.16702e-10	3.14823e-23	5337.97	6883.56	4743.5	0.84438	0.717891	0.972827
O60583	CCNT2	Cyclin-T2	QGQSQAASSSSVTSPIK	467	(S480)	_QGQSQAASSSSVTS[Phospho (STY)]PIK_.3	_QGQSQAASSSSVTS[Phospho (STY)]PIK_	8.70748e-32	1.01105e-07	1.94353e-16	1662.96	3203.39	3057.72	0.319635	0.314259	0.811603
O60610	DIAPH1	Protein diaphanous homolog 1	GRSPDELPSAGGDGGK	20	(S22)	_GRS[Phospho (STY)]PDELPSAGGDGGK_.3	_GRS[Phospho (STY)]PDELPSAGGDGGK_	1.01684e-37	4.16702e-10	2.12154e-23	32248.3	64175.3	27027.2	0.999946	0.998213	0.999999
O60610	DIAPH1	Protein diaphanous homolog 1	GRSPDELPSAGGDGGK	20	(S22)	_GRS[Phospho (STY)]PDELPSAGGDGGK_.2	_GRS[Phospho (STY)]PDELPSAGGDGGK_	9.57386e-26	3.76626e-09	4.37317e-11	2031.19	4563.05	1329.28	0.968136	0.986754	0.82261
O60658	PDE8A	High affinity cAMP-specific and IBMX-insensitive 3',5'-cyclic phosphodiesterase 8A	RLSGNEYVLSTK	455	(S457)	_RLS[Phospho (STY)]GNEYVLSTK_.2	_RLS[Phospho (STY)]GNEYVLSTK_	1.28296e-29	2.21635e-09	1.14206e-19	11849.8	28851.2	15993.2	0.999994	1	1
O60664	PLIN3	Perilipin-3	SADGAEADGSTQVTVEEPVQQPSVVDR	2	(S2)	_[Acetyl (Protein N-term)]S[Phospho (STY)]ADGAEADGSTQVTVEEPVQQPSVVDR_.3	_[Acetyl (Protein N-term)]S[Phospho (STY)]ADGAEADGSTQVTVEEPVQQPSVVDR_	4.70574e-30	5.00735e-10	1.07497e-26	10084.2	13277	7498.26	0.990007	0.981897	0.840793
O60716	CTNND1	Catenin delta-1	GSLASLDSLRK	345	(S349,S352)	_GSLAS[Phospho (STY)]LDS[Phospho (STY)]LRK_.2	_GSLAS[Phospho (STY)]LDS[Phospho (STY)]LRK_	9.79123e-38	5.71003e-10	1.45094e-21	788116	1.53404e+06	648826	1	1	1
O60716	CTNND1	Catenin delta-1	GSLASLDSLRK	345	(S352)	_GSLASLDS[Phospho (STY)]LRK_.2	_GSLASLDS[Phospho (STY)]LRK_	3.08969e-44	4.39498e-10	1.12446e-22	82328.7	144961	104425	1	1	1
O60716	CTNND1	Catenin delta-1	GSLASLDSLRK	345	(S349)	_GSLAS[Phospho (STY)]LDSLRK_.2	_GSLAS[Phospho (STY)]LDSLRK_	5.86819e-34	1.93526e-09	3.2304e-22	47987.7	104422	73578.3	0.999879	1	1
O60716	CTNND1	Catenin delta-1	GSLASLDSLRK	345	(S346,S349)	_GS[Phospho (STY)]LAS[Phospho (STY)]LDSLRK_.2	_GS[Phospho (STY)]LAS[Phospho (STY)]LDSLRK_	8.66802e-21	5.25088e-09	4.1972e-18	45785.8	93291.2	37125.7	1.56796e-11	2.48669e-13	1.22877e-13
O60716	CTNND1	Catenin delta-1	APSRQDVYGPQPQVR	250	(S252)	_APS[Phospho (STY)]RQDVYGPQPQVR_.3	_APS[Phospho (STY)]RQDVYGPQPQVR_	7.54565e-35	4.16702e-10	7.70351e-27	969269	1.69881e+06	641279	1	1	1
O60716	CTNND1	Catenin delta-1	APSRQDVYGPQPQVR	250	(S252)	_APS[Phospho (STY)]RQDVYGPQPQVR_.2	_APS[Phospho (STY)]RQDVYGPQPQVR_	2.2077e-38	4.16702e-10	1.51913e-25	14251.6	30083.3	8195.36	0.993257	0.999978	0.5
O60716	CTNND1	Catenin delta-1	SQSSHSYDDSTLPLIDR	859	(T869)	_SQSSHSYDDST[Phospho (STY)]LPLIDR_.3	_SQSSHSYDDST[Phospho (STY)]LPLIDR_	4.28979e-34	4.1778e-10	4.74624e-22	391665	679941	495935	0.999482	0.99697	0.995875
O60716	CTNND1	Catenin delta-1	SQSSHSYDDSTLPLIDR	859	(S868)	_SQSSHSYDDS[Phospho (STY)]TLPLIDR_.3	_SQSSHSYDDS[Phospho (STY)]TLPLIDR_	1.84765e-34	1.36583e-09	1.8303e-24	344256	595899	434950	0.000520229	0.00302859	0.00412078
O60716	CTNND1	Catenin delta-1	SQSSHSYDDSTLPLIDR	859	(S864)	_SQSSHS[Phospho (STY)]YDDSTLPLIDR_.3	_SQSSHS[Phospho (STY)]YDDSTLPLIDR_	1.8472e-26	3.39002e-09	9.31976e-21	47331.1	82350.5	61536.2	0.558098	0.775487	0.644489
O60716	CTNND1	Catenin delta-1	SQSSHSYDDSTLPLIDR	859	(Y865)	_SQSSHSY[Phospho (STY)]DDSTLPLIDR_.3	_SQSSHSY[Phospho (STY)]DDSTLPLIDR_	8.35229e-25	4.76344e-09	3.47291e-16	42219.2	71073.6	52464.7	0.0182901	2.60431e-05	0.00809887
O60716	CTNND1	Catenin delta-1	VGGSSVDLHR	265	(S268)	_VGGS[Phospho (STY)]SVDLHR_.2	_VGGS[Phospho (STY)]SVDLHR_	2.26188e-33	1.05123e-09	3.7087e-25	613626	1.17925e+06	656267	1	1	1
O60716	CTNND1	Catenin delta-1	VGGSSVDLHR	265	(S268,S269)	_VGGS[Phospho (STY)]S[Phospho (STY)]VDLHR_.2	_VGGS[Phospho (STY)]S[Phospho (STY)]VDLHR_	8.17189e-36	5.00569e-10	7.49707e-22	22623.7	53174.8	11867	1	1	1
O60716	CTNND1	Catenin delta-1	VGGSSVDLHR	265	(S269)	_VGGSS[Phospho (STY)]VDLHR_.2	_VGGSS[Phospho (STY)]VDLHR_	1.1095e-47	3.91819e-09	1.85687e-30	7164.9	17563	8546.39	0.977959	0.999433	0.977169
O60716	CTNND1	Catenin delta-1	HYEDGYPGGSDNYGSLSR	216	(S230)	_HYEDGYPGGSDNYGS[Phospho (STY)]LSR_.3	_HYEDGYPGGSDNYGS[Phospho (STY)]LSR_	2.59153e-38	1.03511e-09	5.80687e-23	290962	504155	259507	0.999948	0.999981	0.999955
O60716	CTNND1	Catenin delta-1	HYEDGYPGGSDNYGSLSR	216	(S232)	_HYEDGYPGGSDNYGSLS[Phospho (STY)]R_.3	_HYEDGYPGGSDNYGSLS[Phospho (STY)]R_	5.04817e-32	4.55582e-10	5.8934e-15	256914	445259	231926	5.19167e-05	1.93435e-05	4.55432e-05
O60716	CTNND1	Catenin delta-1	TLDRSGDLGDMEPLK	916	(S920,M926)	_TLDRS[Phospho (STY)]GDLGDM[Oxidation (M)]EPLK_.3	_TLDRS[Phospho (STY)]GDLGDM[Oxidation (M)]EPLK_	1.07082e-25	2.06986e-09	5.61652e-20	63227.1	96187.5	67235	0.997256	0.996595	0.94694
O60716	CTNND1	Catenin delta-1	TLDRSGDLGDMEPLK	916	(T916)	_T[Phospho (STY)]LDRSGDLGDMEPLK_.3	_T[Phospho (STY)]LDRSGDLGDMEPLK_	3.94414e-36	4.17378e-10	1.43407e-29	15583	32460.4	21149.7	0.5	0.161699	0.433418
O60716	CTNND1	Catenin delta-1	TLDRSGDLGDMEPLK	916	(S920)	_TLDRS[Phospho (STY)]GDLGDMEPLK_.3	_TLDRS[Phospho (STY)]GDLGDMEPLK_	2.02031e-36	4.16702e-10	1.13678e-29	15062.9	31789	20669.3	0.5	0.836282	0.564987
O60716	CTNND1	Catenin delta-1	TLDRSGDLGDMEPLK	916	(T916,M926)	_T[Phospho (STY)]LDRSGDLGDM[Oxidation (M)]EPLK_.2	_T[Phospho (STY)]LDRSGDLGDM[Oxidation (M)]EPLK_	3.98327e-36	4.16702e-10	1.30214e-19	10334.4	14656.6	7472.38	0.202803	0.0393509	0.553457
O60716	CTNND1	Catenin delta-1	TLDRSGDLGDMEPLK	916	(T916)	_T[Phospho (STY)]LDRSGDLGDMEPLK_.2	_T[Phospho (STY)]LDRSGDLGDMEPLK_	1.58771e-41	1.59078e-09	5.54696e-26	1031.44	2682.17	1293.38	0.78139	0.944139	0.947357
O60716	CTNND1	Catenin delta-1	NGNGGPGPYVGQAGTATLPR	185	(T201)	_NGNGGPGPYVGQAGTAT[Phospho (STY)]LPR_.3	_NGNGGPGPYVGQAGTAT[Phospho (STY)]LPR_	5.03598e-38	4.59463e-10	3.6971e-20	61691.4	108392	72846.4	0.997	0.999858	0.999891
O60716	CTNND1	Catenin delta-1	NGNGGPGPYVGQAGTATLPR	185	(T201)	_NGNGGPGPYVGQAGTAT[Phospho (STY)]LPR_.2	_NGNGGPGPYVGQAGTAT[Phospho (STY)]LPR_	1.06858e-40	5.31473e-10	8.34642e-19	17490.2	34511.5	20006.8	0.973513	0.98934	0.987201
O60716	CTNND1	Catenin delta-1	SLDNNYSTPNER	899	(S899)	_S[Phospho (STY)]LDNNYSTPNER_.2	_S[Phospho (STY)]LDNNYSTPNER_	3.19597e-46	4.16702e-10	1.97416e-29	33704.4	38994.2	41377.4	0.999999	1	0.999997
O60716	CTNND1	Catenin delta-1	SLDNNYSTPNER	899	(T906)	_SLDNNYST[Phospho (STY)]PNER_.2	_SLDNNYST[Phospho (STY)]PNER_	4.52913e-44	9.08026e-10	7.08258e-29	14776	18691.6	17110	0.876043	0.497553	0.819053
O60716	CTNND1	Catenin delta-1	GSLASLDSLR	345	(S349)	_GSLAS[Phospho (STY)]LDSLR_.2	_GSLAS[Phospho (STY)]LDSLR_	8.139e-54	4.16702e-10	3.15088e-31	16005.5	16327.4	19314.1	0.999694	0.999629	0.999841
O60716	CTNND1	Catenin delta-1	SDFQVNLNNASR	847	(S847)	_S[Phospho (STY)]DFQVNLNNASR_.2	_S[Phospho (STY)]DFQVNLNNASR_	1.95493e-28	3.93556e-09	6.10637e-13	9190.31	8245.77	8773.16	0.999981	0.999967	0.999957
O60716	CTNND1	Catenin delta-1	GDHNRTLDRSGDLGDMEPLK	911	(S920,M926)	_GDHNRTLDRS[Phospho (STY)]GDLGDM[Oxidation (M)]EPLK_.4	_GDHNRTLDRS[Phospho (STY)]GDLGDM[Oxidation (M)]EPLK_	1.81036e-06	1.48905e-08	2.5505e-08	1311.61	6323.66	1880.4	0.443314	0.107579	0.443402
O60762	DPM1	Dolichol-phosphate mannosyltransferase subunit 1	ASLEVSRSPR	2	(S9)	_[Acetyl (Protein N-term)]ASLEVSRS[Phospho (STY)]PR_.2	_[Acetyl (Protein N-term)]ASLEVSRS[Phospho (STY)]PR_	3.82697e-29	1.86237e-09	1.6986e-21	86867.4	112563	107612	1	1	1
O60762	DPM1	Dolichol-phosphate mannosyltransferase subunit 1	ASLEVSRSPRR	2	(S9)	_[Acetyl (Protein N-term)]ASLEVSRS[Phospho (STY)]PRR_.2	_[Acetyl (Protein N-term)]ASLEVSRS[Phospho (STY)]PRR_	4.26633e-05	2.4722e-09	2.1083e-05	452.088	4015.06	497.579	0.513012	0.991577	0.339362
O60814;P06899;P23527;P33778;P57053;P58876;P62807;Q16778;Q5QNW6;Q8N257;Q93079;Q96A08;Q99877;Q99879;Q99880	H2BC12;H2BC11;H2BC17;H2BC3;H2BS1;H2BC5;H2BC4;H2BC21;H2BC18;H2BU1;H2BC9;H2BC1;H2BC15;H2BC14;H2BC13	Histone H2B type 1-K;Histone H2B type 1-J;Histone H2B type 1-O;Histone H2B type 1-B;Histone H2B type F-S;Histone H2B type 1-D;Histone H2B type 1-C/E/F/G/I;Histone H2B type 2-E;Histone H2B type 2-F;Histone H2B type 3-B;Histone H2B type 1-H;Histone H2B type 1-A;Histone H2B type 1-N;Histone H2B type 1-M;Histone H2B type 1-L	QVHPDTGISSK	48;48;48;48;48;48;48;48;48;48;48;49;48;48;48		_QVHPDTGISSK_.2	_QVHPDTGISSK_	1.50883e-49	4.21564e-10	2.16492e-15	3470.48	5404.31	1461.8	NaN	NaN	NaN
O60825	PFKFB2	6-phosphofructo-2-kinase/fructose-2,6-bisphosphatase 2	NYSVGSRPLK	481	(S483)	_NYS[Phospho (STY)]VGSRPLK_.2	_NYS[Phospho (STY)]VGSRPLK_	3.71414e-42	4.29791e-10	6.4188e-25	87311.2	153182	91173	1	1	1
O60825	PFKFB2	6-phosphofructo-2-kinase/fructose-2,6-bisphosphatase 2	RNSFTPLSSSNTIR	464	(S466)	_RNS[Phospho (STY)]FTPLSSSNTIR_.3	_RNS[Phospho (STY)]FTPLSSSNTIR_	2.78921e-32	6.56517e-10	3.17585e-25	41331.1	82864.1	37527.5	0.999318	0.999918	0.99342
O60825	PFKFB2	6-phosphofructo-2-kinase/fructose-2,6-bisphosphatase 2	RNSFTPLSSSNTIR	464	(S466)	_RNS[Phospho (STY)]FTPLSSSNTIR_.2	_RNS[Phospho (STY)]FTPLSSSNTIR_	3.54492e-22	4.16702e-10	2.72453e-15	1077.81	4028.62	992.275	0.605327	0.99914	0.268125
O60825	PFKFB2	6-phosphofructo-2-kinase/fructose-2,6-bisphosphatase 2	NSFTPLSSSNTIR	465	(S466)	_NS[Phospho (STY)]FTPLSSSNTIR_.2	_NS[Phospho (STY)]FTPLSSSNTIR_	6.31283e-29	6.2465e-10	1.22074e-17	35400.9	44082.9	41145.1	0.999992	1	0.999996
O60825	PFKFB2	6-phosphofructo-2-kinase/fructose-2,6-bisphosphatase 2	NYSVGSRPLKPLSPLR	481	(S483,S493)	_NYS[Phospho (STY)]VGSRPLKPLS[Phospho (STY)]PLR_.3	_NYS[Phospho (STY)]VGSRPLKPLS[Phospho (STY)]PLR_	1.72837e-09	4.16702e-10	5.76637e-33	16024.4	33160.6	6802.21	0.813556	0.824826	0.0632053
O60832	DKC1	H/ACA ribonucleoprotein complex subunit DKC1	AGLESGAEPGDGDSDTTK	481	(S494)	_AGLESGAEPGDGDS[Phospho (STY)]DTTK_.2	_AGLESGAEPGDGDS[Phospho (STY)]DTTK_	1.41929e-31	4.16702e-10	4.95436e-26	303464	365009	394946	0.9973	0.999554	0.998857
O60832	DKC1	H/ACA ribonucleoprotein complex subunit DKC1	AGLESGAEPGDGDSDTTK	481	(T497)	_AGLESGAEPGDGDSDTT[Phospho (STY)]K_.2	_AGLESGAEPGDGDSDTT[Phospho (STY)]K_	2.02971e-39	4.16702e-10	2.87776e-17	238730	288299	309312	0.000242014	3.42996e-05	3.82583e-05
O60832	DKC1	H/ACA ribonucleoprotein complex subunit DKC1	AGLESGAEPGDGDSDTTK	481	(S485,S494)	_AGLES[Phospho (STY)]GAEPGDGDS[Phospho (STY)]DTTK_.2	_AGLES[Phospho (STY)]GAEPGDGDS[Phospho (STY)]DTTK_	8.51048e-37	6.85271e-09	5.75206e-18	23893.1	34391.8	28805.6	0.983668	0.985863	0.963467
O60832	DKC1	H/ACA ribonucleoprotein complex subunit DKC1	AGLESGAEPGDGDSDTTK	481	(S485)	_AGLES[Phospho (STY)]GAEPGDGDSDTTK_.2	_AGLES[Phospho (STY)]GAEPGDGDSDTTK_	7.69305e-29	1.61155e-09	2.80392e-18	10615.2	15492.3	14537.3	0.999237	0.99977	0.999998
O60832	DKC1	H/ACA ribonucleoprotein complex subunit DKC1	AGLESGAEPGDGDSDTTK	481	(S494)	_AGLESGAEPGDGDS[Phospho (STY)]DTTK_.3	_AGLESGAEPGDGDS[Phospho (STY)]DTTK_	7.08354e-26	3.50754e-09	1.81021e-26	3431.59	2744.58	4359.14	0.834233	0.909055	0.894688
O60832	DKC1	H/ACA ribonucleoprotein complex subunit DKC1	KRESESESDETPPAAPQLIK	448	(S453,S455)	_KRESES[Phospho (STY)]ES[Phospho (STY)]DETPPAAPQLIK_.3	_KRESES[Phospho (STY)]ES[Phospho (STY)]DETPPAAPQLIK_	2.77704e-35	1.501e-09	1.29106e-17	152453	195392	60898	1.70455e-05	1.56031e-05	0.195059
O60832	DKC1	H/ACA ribonucleoprotein complex subunit DKC1	KRESESESDETPPAAPQLIK	448	(S451,S453)	_KRES[Phospho (STY)]ES[Phospho (STY)]ESDETPPAAPQLIK_.3	_KRES[Phospho (STY)]ES[Phospho (STY)]ESDETPPAAPQLIK_	2.24196e-36	8.52735e-10	1.43153e-25	142772	181928	56303.3	0.999984	0.999985	0.806627
O60832	DKC1	H/ACA ribonucleoprotein complex subunit DKC1	KRESESESDETPPAAPQLIK	448	(S451,S455)	_KRES[Phospho (STY)]ESES[Phospho (STY)]DETPPAAPQLIK_.3	_KRES[Phospho (STY)]ESES[Phospho (STY)]DETPPAAPQLIK_	5.74285e-46	5.27375e-10	4.22336e-25	142306	181441	56235.5	1.64509e-05	1.55344e-05	0.0215435
O60832	DKC1	H/ACA ribonucleoprotein complex subunit DKC1	KRESESESDETPPAAPQLIK	448	(S451,T458)	_KRES[Phospho (STY)]ESESDET[Phospho (STY)]PPAAPQLIK_.3	_KRES[Phospho (STY)]ESESDET[Phospho (STY)]PPAAPQLIK_	1.00334e-38	8.13474e-10	1.23091e-23	106190	135590	42960.7	3.77563e-10	4.62222e-11	5.86277e-06
O60832	DKC1	H/ACA ribonucleoprotein complex subunit DKC1	EVELVSE	508	(S513)	_EVELVS[Phospho (STY)]E_.1	_EVELVS[Phospho (STY)]E_	1.05322e-38	4.20053e-10	1.38758e-17	390223	451460	417614	1	1	1
O60832	DKC1	H/ACA ribonucleoprotein complex subunit DKC1	AGLESGAEPGDGDSDTTKK	481	(S494)	_AGLESGAEPGDGDS[Phospho (STY)]DTTKK_.3	_AGLESGAEPGDGDS[Phospho (STY)]DTTKK_	1.9525e-40	6.64077e-10	2.82095e-30	74453	132045	85401.3	0.999048	0.999858	0.997481
O60832	DKC1	H/ACA ribonucleoprotein complex subunit DKC1	RESESESDETPPAAPQLIK	449	(S453,S455)	_RESES[Phospho (STY)]ES[Phospho (STY)]DETPPAAPQLIK_.3	_RESES[Phospho (STY)]ES[Phospho (STY)]DETPPAAPQLIK_	1.2702e-25	4.85555e-10	7.80184e-23	15261.3	23106.1	7449.56	0.124899	0.515165	0.543319
O60832	DKC1	H/ACA ribonucleoprotein complex subunit DKC1	RESESESDETPPAAPQLIK	449	(S451,S453)	_RES[Phospho (STY)]ES[Phospho (STY)]ESDETPPAAPQLIK_.3	_RES[Phospho (STY)]ES[Phospho (STY)]ESDETPPAAPQLIK_	2.47845e-29	4.16702e-10	6.20602e-26	14713.1	20108.4	6812.65	0.470488	0.679384	0.467781
O60841	EIF5B	Eukaryotic translation initiation factor 5B	QSFDDNDSEELEDK	106	(S107)	_QS[Phospho (STY)]FDDNDSEELEDK_.2	_QS[Phospho (STY)]FDDNDSEELEDK_	9.33221e-43	4.16702e-10	8.92139e-32	413340	443701	407296	1.6848e-10	6.5212e-07	3.38906e-06
O60841	EIF5B	Eukaryotic translation initiation factor 5B	QSFDDNDSEELEDK	106	(S113)	_QSFDDNDS[Phospho (STY)]EELEDK_.2	_QSFDDNDS[Phospho (STY)]EELEDK_	1.27592e-44	4.16702e-10	3.31095e-21	380809	408936	376767	1	1	0.999997
O60841	EIF5B	Eukaryotic translation initiation factor 5B	NKPGPNIESGNEDDDASFK	206	(S214)	_NKPGPNIES[Phospho (STY)]GNEDDDASFK_.3	_NKPGPNIES[Phospho (STY)]GNEDDDASFK_	6.13721e-27	3.37649e-09	1.81192e-19	422747	804218	325003	1	1	1
O60841	EIF5B	Eukaryotic translation initiation factor 5B	KQSFDDNDSEELEDK	105	(S113)	_KQSFDDNDS[Phospho (STY)]EELEDK_.3	_KQSFDDNDS[Phospho (STY)]EELEDK_	1.40553e-37	4.57145e-10	8.03622e-18	40985.1	72384.1	41506.3	1	1	1
O60841	EIF5B	Eukaryotic translation initiation factor 5B	KQSFDDNDSEELEDK	105	(S107,S113)	_KQS[Phospho (STY)]FDDNDS[Phospho (STY)]EELEDK_.3	_KQS[Phospho (STY)]FDDNDS[Phospho (STY)]EELEDK_	4.54982e-38	4.37307e-10	1.39295e-24	23359	31709.8	24914.7	1	1	1
O60841	EIF5B	Eukaryotic translation initiation factor 5B	KQSFDDNDSEELEDK	105	(S113)	_KQSFDDNDS[Phospho (STY)]EELEDK_.2	_KQSFDDNDS[Phospho (STY)]EELEDK_	2.91086e-30	4.39397e-10	5.0092e-27	20863.1	28835.8	17966.7	1	1	1
O60841	EIF5B	Eukaryotic translation initiation factor 5B	KQSFDDNDSEELEDK	105	(S107)	_KQS[Phospho (STY)]FDDNDSEELEDK_.3	_KQS[Phospho (STY)]FDDNDSEELEDK_	1.20293e-30	4.39938e-10	8.5448e-21	11201.1	12006.2	12327.4	1	1	0.999999
O60841	EIF5B	Eukaryotic translation initiation factor 5B	KQSFDDNDSEELEDK	105	(S107,S113)	_KQS[Phospho (STY)]FDDNDS[Phospho (STY)]EELEDK_.2	_KQS[Phospho (STY)]FDDNDS[Phospho (STY)]EELEDK_	4.8617e-38	4.16702e-10	4.56276e-23	8770.01	12738.7	8009.41	1	1	1
O60841	EIF5B	Eukaryotic translation initiation factor 5B	KQSFDDNDSEELEDK	105	(S107)	_KQS[Phospho (STY)]FDDNDSEELEDK_.2	_KQS[Phospho (STY)]FDDNDSEELEDK_	7.60943e-33	4.46578e-09	5.98276e-23	7331.53	1680.75	6844.06	9.29551e-11	0.994044	4.99554e-13
O60841	EIF5B	Eukaryotic translation initiation factor 5B	PGPNIESGNEDDDASFK	208	(S214)	_PGPNIES[Phospho (STY)]GNEDDDASFK_.2	_PGPNIES[Phospho (STY)]GNEDDDASFK_	1.19071e-34	4.16702e-10	3.16642e-31	100104	128218	111288	1	1	1
O60841	EIF5B	Eukaryotic translation initiation factor 5B	PGPNIESGNEDDDASFK	208	(S214)	_PGPNIES[Phospho (STY)]GNEDDDASFK_.3	_PGPNIES[Phospho (STY)]GNEDDDASFK_	3.52369e-35	4.16702e-10	5.45266e-36	3537.7	5122.18	3433.15	0.999382	0.999317	0.999265
O60841	EIF5B	Eukaryotic translation initiation factor 5B	VEMYSGSDDDDDFNK	131	(M133,S135,S137)	_VEM[Oxidation (M)]YS[Phospho (STY)]GS[Phospho (STY)]DDDDDFNK_.2	_VEM[Oxidation (M)]YS[Phospho (STY)]GS[Phospho (STY)]DDDDDFNK_	2.47933e-25	4.16702e-10	2.22461e-25	71275.8	78498.5	71559.3	0.0108011	0.00377324	0.00354
O60841	EIF5B	Eukaryotic translation initiation factor 5B	VEMYSGSDDDDDFNK	131	(M133,S137)	_VEM[Oxidation (M)]YSGS[Phospho (STY)]DDDDDFNK_.2	_VEM[Oxidation (M)]YSGS[Phospho (STY)]DDDDDFNK_	8.26439e-19	2.75949e-08	1.32239e-17	2583.84	2977.08	5046.44	0.00396205	0.0740007	0.172989
O60841	EIF5B	Eukaryotic translation initiation factor 5B	VEMYSGSDDDDDFNK	131	(S135,S137)	_VEMYS[Phospho (STY)]GS[Phospho (STY)]DDDDDFNK_.2	_VEMYS[Phospho (STY)]GS[Phospho (STY)]DDDDDFNK_	3.55565e-15	1.57792e-09	2.05882e-08	673.622	3128.35	2861.12	0.509591	0.220682	0.510248
O60841	EIF5B	Eukaryotic translation initiation factor 5B	KWDGSEEDEDNSK	160	(S164)	_KWDGS[Phospho (STY)]EEDEDNSK_.2	_KWDGS[Phospho (STY)]EEDEDNSK_	3.1749e-36	4.16702e-10	2.66532e-17	29423.5	55412.3	28891.2	1	1	1
O60841	EIF5B	Eukaryotic translation initiation factor 5B	KWDGSEEDEDNSK	160	(S164)	_KWDGS[Phospho (STY)]EEDEDNSK_.3	_KWDGS[Phospho (STY)]EEDEDNSK_	1.64399e-30	4.16702e-10	1.43291e-27	12866	24044	12942.4	0.999952	0.999999	0.997492
O60841	EIF5B	Eukaryotic translation initiation factor 5B	QSFDDNDSEELEDKDSK	106	(S107)	_QS[Phospho (STY)]FDDNDSEELEDKDSK_.3	_QS[Phospho (STY)]FDDNDSEELEDKDSK_	6.0203e-31	1.48398e-09	1.13422e-19	6447.14	12611	12025.9	0.238764	0.674377	0.129506
O60841	EIF5B	Eukaryotic translation initiation factor 5B	QSFDDNDSEELEDKDSK	106	(S113)	_QSFDDNDS[Phospho (STY)]EELEDKDSK_.3	_QSFDDNDS[Phospho (STY)]EELEDKDSK_	2.72862e-35	7.65151e-10	1.18148e-24	5706.02	11199.4	11091.2	0.767672	0.333588	0.848582
O60841	EIF5B	Eukaryotic translation initiation factor 5B	PKVEMYSGSDDDDDFNK	129	(M133,S135,S137)	_PKVEM[Oxidation (M)]YS[Phospho (STY)]GS[Phospho (STY)]DDDDDFNK_.3	_PKVEM[Oxidation (M)]YS[Phospho (STY)]GS[Phospho (STY)]DDDDDFNK_	4.42757e-28	9.70849e-10	2.26677e-12	5406.85	10231.1	2451.04	0.036191	0.00654193	0.0946267
O60841	EIF5B	Eukaryotic translation initiation factor 5B	KWDGSEEDEDNSKK	160	(S164)	_KWDGS[Phospho (STY)]EEDEDNSKK_.3	_KWDGS[Phospho (STY)]EEDEDNSKK_	1.51676e-36	1.29931e-09	5.42522e-12	2089.89	7506.84	925.895	0.944252	1	0.648225
O60885	BRD4	Bromodomain-containing protein 4	SKPPPTYESEEEDK	593	(S601)	_SKPPPTYES[Phospho (STY)]EEEDK_.3	_SKPPPTYES[Phospho (STY)]EEEDK_	1.02421e-25	2.09493e-09	1.43993e-15	34559.5	85233.5	24897	0.999814	0.999947	0.964147
O60885	BRD4	Bromodomain-containing protein 4	MPDEPEEPVVAVSSPAVPPPTK	457	(S470)	_MPDEPEEPVVAVSS[Phospho (STY)]PAVPPPTK_.3	_MPDEPEEPVVAVSS[Phospho (STY)]PAVPPPTK_	1.89733e-11	3.2772e-08	7.22859e-06	12871.7	13987.8	5672.83	0.333333	0.328738	0.333333
O60890	OPHN1	Oligophrenin-1	SPSRPILDGK	652	(S652)	_S[Phospho (STY)]PSRPILDGK_.2	_S[Phospho (STY)]PSRPILDGK_	9.40523e-45	1.53672e-09	1.80176e-26	5455.7	10964.7	5220.89	0.829009	0.700014	0.5
O60927	PPP1R11	E3 ubiquitin-protein ligase PPP1R11	AEAGAGLSETVTETTVTVTTEPENR	2		_[Acetyl (Protein N-term)]AEAGAGLSETVTETTVTVTTEPENR_.3	_[Acetyl (Protein N-term)]AEAGAGLSETVTETTVTVTTEPENR_	1.544e-56	9.53998e-08	1.53049e-25	3142.69	6446.05	1735.45	1	1	1
O60934	NBN	Nibrin	IPNYQLSPTK	426	(S432)	_IPNYQLS[Phospho (STY)]PTK_.2	_IPNYQLS[Phospho (STY)]PTK_	5.61663e-38	8.53845e-10	6.61825e-23	52059.9	62525.5	71649	0.776518	0.973578	0.991761
O60934	NBN	Nibrin	IPNYQLSPTK	426	(T434)	_IPNYQLSPT[Phospho (STY)]K_.2	_IPNYQLSPT[Phospho (STY)]K_	3.10029e-32	4.59581e-10	4.85973e-20	47645.7	55912.3	63154.4	0.238595	0.0270329	0.00865054
O60934	NBN	Nibrin	MRIPNYQLSPTK	424	(S432)	_MRIPNYQLS[Phospho (STY)]PTK_.3	_MRIPNYQLS[Phospho (STY)]PTK_	3.20958e-15	6.45665e-10	8.77513e-10	100.222	1409.35	0.416061	0.204952	0.70299	0.280604
O60941	DTNB	Dystrobrevin beta	ELHSAEEGAEEEEEK	605	(S608)	_ELHS[Phospho (STY)]AEEGAEEEEEK_.3	_ELHS[Phospho (STY)]AEEGAEEEEEK_	7.13252e-25	6.82488e-08	1.97966e-27	582.05	961.794	1049.03	1	1	1
O75122	CLASP2	CLIP-associating protein 2	SRSDIDVNAAAGAK	368	(S370)	_SRS[Phospho (STY)]DIDVNAAAGAK_.2	_SRS[Phospho (STY)]DIDVNAAAGAK_	6.21773e-32	4.16702e-10	2.14965e-20	13892	33656.2	16848.7	0.998922	0.999998	0.999997
O75122	CLASP2	CLIP-associating protein 2	SRSDIDVNAAAGAK	368	(S368)	_S[Phospho (STY)]RSDIDVNAAAGAK_.2	_S[Phospho (STY)]RSDIDVNAAAGAK_	3.13933e-45	4.19726e-10	2.71312e-30	14934.3	32537.2	16426.5	0.00105837	2.10384e-06	3.07482e-06
O75122	CLASP2	CLIP-associating protein 2	SSSSSQESLNRPFSSK	323	(S327)	_SSSSS[Phospho (STY)]QESLNRPFSSK_.3	_SSSSS[Phospho (STY)]QESLNRPFSSK_	5.90223e-37	4.16702e-10	5.0443e-31	22197.7	37178.6	32791.8	0.445694	0.620108	0.647624
O75122	CLASP2	CLIP-associating protein 2	SSSSSQESLNRPFSSK	323	(S323)	_S[Phospho (STY)]SSSSQESLNRPFSSK_.2	_S[Phospho (STY)]SSSSQESLNRPFSSK_	1.42376e-43	6.46252e-10	1.32966e-35	612.339	1546.71	1502.73	0.0516523	0.146631	0.0504719
O75122	CLASP2	CLIP-associating protein 2	SSGSVASLPQSDR	310	(S310)	_S[Phospho (STY)]SGSVASLPQSDR_.2	_S[Phospho (STY)]SGSVASLPQSDR_	1.76649e-46	4.17864e-10	1.08994e-26	6794.05	8486.06	6919.15	0.297162	0.315981	0.453857
O75122	CLASP2	CLIP-associating protein 2	VLNTGSDVEEAVADALK	591	(S596)	_VLNTGS[Phospho (STY)]DVEEAVADALK_.2	_VLNTGS[Phospho (STY)]DVEEAVADALK_	Filtered	Filtered	0.000555873	Filtered	Filtered	0.758476	Filtered	Filtered	0.5
O75122	CLASP2	CLIP-associating protein 2	VLNTGSDVEEAVADALK	591	(S596)	_VLNTGS[Phospho (STY)]DVEEAVADALK_.3	_VLNTGS[Phospho (STY)]DVEEAVADALK_	0.000219839	4.53201e-05	0.000216926	0.452591	0.452705	0.449593	0.5	0.5	0.5
O75151	PHF2	Lysine-specific demethylase PHF2	RKGSDDAPYSPTAR	896	(S899,S905)	_RKGS[Phospho (STY)]DDAPYS[Phospho (STY)]PTAR_.3	_RKGS[Phospho (STY)]DDAPYS[Phospho (STY)]PTAR_	1.28022e-38	9.44257e-10	4.2314e-12	7132.21	18566.5	2598.06	0.295412	0.960386	0.194977
O75151	PHF2	Lysine-specific demethylase PHF2	RKGSDDAPYSPTAR	896	(S899)	_RKGS[Phospho (STY)]DDAPYSPTAR_.3	_RKGS[Phospho (STY)]DDAPYSPTAR_	1.00321e-38	9.61739e-09	3.0465e-06	2062.23	4806.87	0.415217	0.91553	0.992824	0.343072
O75151	PHF2	Lysine-specific demethylase PHF2	GSDDAPYSPTAR	898	(S905)	_GSDDAPYS[Phospho (STY)]PTAR_.2	_GSDDAPYS[Phospho (STY)]PTAR_	6.73852e-46	6.15134e-10	2.4751e-33	7521.82	10168.5	10087.9	0.948808	0.802063	0.876063
O75152	ZC3H11A	Zinc finger CCCH domain-containing protein 11A	RLSSASTGKPPLSVEDDFEK	756	(S758,T762)	_RLS[Phospho (STY)]SAST[Phospho (STY)]GKPPLSVEDDFEK_.3	_RLS[Phospho (STY)]SAST[Phospho (STY)]GKPPLSVEDDFEK_	7.46878e-25	1.2456e-09	2.10641e-14	10815.7	28323.8	6181.22	0.31359	0.0479817	0.456286
O75152	ZC3H11A	Zinc finger CCCH domain-containing protein 11A	RLSSASTGKPPLSVEDDFEK	756	(S758)	_RLS[Phospho (STY)]SASTGKPPLSVEDDFEK_.3	_RLS[Phospho (STY)]SASTGKPPLSVEDDFEK_	2.69622e-35	1.36072e-09	9.14006e-12	7014.42	17232.1	3748.25	0.588704	0.767946	0.219049
O75152	ZC3H11A	Zinc finger CCCH domain-containing protein 11A	TVLPTVPESPEEEVK	100	(S108)	_TVLPTVPES[Phospho (STY)]PEEEVK_.2	_TVLPTVPES[Phospho (STY)]PEEEVK_	5.14098e-45	4.16702e-10	2.18187e-38	7717.56	12001.2	11710.6	0.966601	0.978273	0.998213
O75153	CLUH	Clustered mitochondria protein homolog	SEDPPGQEAGSEEEGSSASGLAK	654	(S664)	_SEDPPGQEAGS[Phospho (STY)]EEEGSSASGLAK_.3	_SEDPPGQEAGS[Phospho (STY)]EEEGSSASGLAK_	9.75156e-38	8.13067e-10	5.55414e-27	20237.3	20379.8	20280	0.999311	0.999239	0.999821
O75164	KDM4A	Lysine-specific demethylase 4A	DSISSDSETSEPLSCR	519	(S523,C533)	_DSISS[Phospho (STY)]DSETSEPLSC[Carbamidomethyl (C)]R_.2	_DSISS[Phospho (STY)]DSETSEPLSC[Carbamidomethyl (C)]R_	1.88356e-38	2.77619e-09	1.08176e-32	3704.71	5361.96	5165.96	0.141506	0.16199	0.355764
O75164	KDM4A	Lysine-specific demethylase 4A	DSISSDSETSEPLSCR	519	(S520,C533)	_DS[Phospho (STY)]ISSDSETSEPLSC[Carbamidomethyl (C)]R_.2	_DS[Phospho (STY)]ISSDSETSEPLSC[Carbamidomethyl (C)]R_	1.63857e-34	2.54948e-09	3.06254e-33	3634.86	5425.69	4107.53	0.51569	0.620761	0.15888
O75179	ANKRD17	Ankyrin repeat domain-containing protein 17	APSPAPSSVPLGSEK	2399	(S2401)	_APS[Phospho (STY)]PAPSSVPLGSEK_.2	_APS[Phospho (STY)]PAPSSVPLGSEK_	6.5308e-24	9.66851e-10	1.18094e-20	42706.6	54345.9	51478.6	1	0.999975	1
O75179	ANKRD17	Ankyrin repeat domain-containing protein 17	NSPLDCGSASPNK	2058	(C2063,S2067)	_NSPLDC[Carbamidomethyl (C)]GSAS[Phospho (STY)]PNK_.2	_NSPLDC[Carbamidomethyl (C)]GSAS[Phospho (STY)]PNK_	2.34768e-46	4.16702e-10	7.49203e-31	24335.6	41255.4	30560.1	0.984958	0.999831	0.986572
O75179	ANKRD17	Ankyrin repeat domain-containing protein 17	EHYPVSSPSSPSPPAQPGGVSR	2036	(S2045,S2047)	_EHYPVSSPSS[Phospho (STY)]PS[Phospho (STY)]PPAQPGGVSR_.3	_EHYPVSSPSS[Phospho (STY)]PS[Phospho (STY)]PPAQPGGVSR_	3.29555e-17	1.84324e-09	3.97126e-08	11228.2	16752.6	3938.26	0.253283	0.023716	0.258645
O75179	ANKRD17	Ankyrin repeat domain-containing protein 17	EHYPVSSPSSPSPPAQPGGVSR	2036	(S2047)	_EHYPVSSPSSPS[Phospho (STY)]PPAQPGGVSR_.3	_EHYPVSSPSSPS[Phospho (STY)]PPAQPGGVSR_	1.53933e-28	1.20436e-09	3.37508e-09	2242.12	7139.37	1890.24	0.18696	0.184778	0.0876809
O75179	ANKRD17	Ankyrin repeat domain-containing protein 17	EHYPVSSPSSPSPPAQPGGVSR	2036	(Y2038,S2047)	_EHY[Phospho (STY)]PVSSPSSPS[Phospho (STY)]PPAQPGGVSR_.3	_EHY[Phospho (STY)]PVSSPSSPS[Phospho (STY)]PPAQPGGVSR_	5.92142e-24	1.93983e-08	4.75615e-06	2711	3819.31	259.123	0.248136	0.215218	0.0964673
O75179	ANKRD17	Ankyrin repeat domain-containing protein 17	SGPSPLSSPNGK	1693	(S1696)	_SGPS[Phospho (STY)]PLSSPNGK_.2	_SGPS[Phospho (STY)]PLSSPNGK_	5.23667e-36	5.79449e-10	1.38547e-16	1088.81	3184	1820.26	0.0952659	0.752326	0.736272
O75179	ANKRD17	Ankyrin repeat domain-containing protein 17	SGPSPLSSPNGK	1693	(S1693,S1700)	_S[Phospho (STY)]GPSPLSS[Phospho (STY)]PNGK_.2	_S[Phospho (STY)]GPSPLSS[Phospho (STY)]PNGK_	1.65253e-10	9.89303e-10	5.55369e-10	546.587	2247.56	383.177	0.18422	0.0085034	0.228948
O75347	TBCA	Tubulin-specific chaperone A	DLEEAEEYK	87		_DLEEAEEYK_.2	_DLEEAEEYK_	1.36899e-08	4.59615e-08	1.75592e-06	1227.69	2390.79	1395.77	NaN	NaN	NaN
O75367	MACROH2A1	Core histone macro-H2A.1	AASADSTTEGTPADGFTVLSTK	168		_AASADSTTEGTPADGFTVLSTK_.3	_AASADSTTEGTPADGFTVLSTK_	7.56425e-30	4.3968e-10	1.51376e-25	1620.79	3204.64	0.417561	NaN	NaN	NaN
O75369	FLNB	Filamin-B	LDVTILSPSRK	977	(S985)	_LDVTILSPS[Phospho (STY)]RK_.2	_LDVTILSPS[Phospho (STY)]RK_	1.91297e-50	4.76765e-10	4.37221e-26	8592.35	17025.5	12585.4	0.116706	0.123272	0.118006
O75369	FLNB	Filamin-B	LDVTILSPSRK	977	(S983)	_LDVTILS[Phospho (STY)]PSRK_.2	_LDVTILS[Phospho (STY)]PSRK_	8.06238e-41	4.23644e-10	2.05342e-28	6478.48	13042.6	9340.82	0.854639	0.877985	0.88228
O75369	FLNB	Filamin-B	DQEFTVDTR	961		_DQEFTVDTR_.2	_DQEFTVDTR_	4.91667e-44	2.1857e-09	9.53905e-27	7110.39	8958.09	10485.7	NaN	NaN	NaN
O75369	FLNB	Filamin-B	TATPEIVDNK	1771		_TATPEIVDNK_.2	_TATPEIVDNK_	6.03861e-47	7.65354e-09	1.28595e-22	2656.56	2173.51	3221.48	NaN	NaN	NaN
O75369	FLNB	Filamin-B	DAGYGGISLAVEGPSK	2029		_DAGYGGISLAVEGPSK_.2	_DAGYGGISLAVEGPSK_	4.33851e-44	1.82617e-08	3.34062e-16	619.472	1134.62	934.377	NaN	NaN	NaN
O75376	NCOR1	Nuclear receptor corepressor 1	YETPSDAIEVISPASSPAPPQEK	1966	(S1980,S1981)	_YETPSDAIEVISPAS[Phospho (STY)]S[Phospho (STY)]PAPPQEK_.3	_YETPSDAIEVISPAS[Phospho (STY)]S[Phospho (STY)]PAPPQEK_	9.14112e-50	4.17619e-10	3.76515e-25	18396.7	23620.6	14527.6	0.482598	0.375117	0.478595
O75376	NCOR1	Nuclear receptor corepressor 1	AQLSPGIYDDTSAR	1469	(S1472)	_AQLS[Phospho (STY)]PGIYDDTSAR_.2	_AQLS[Phospho (STY)]PGIYDDTSAR_	4.83901e-40	4.16702e-10	9.38345e-25	11495.2	12611.9	17322	0.999995	0.999994	1
O75376	NCOR1	Nuclear receptor corepressor 1	HEAPSSPISGQPCGDDQNASPSK	153	(S158,C165,S172)	_HEAPSS[Phospho (STY)]PISGQPC[Carbamidomethyl (C)]GDDQNAS[Phospho (STY)]PSK_.3	_HEAPSS[Phospho (STY)]PISGQPC[Carbamidomethyl (C)]GDDQNAS[Phospho (STY)]PSK_	1.4915e-38	5.42234e-10	9.05779e-27	7743.96	12554.9	4398.31	0.342394	0.124384	0.101151
O75376	NCOR1	Nuclear receptor corepressor 1	HEAPSSPISGQPCGDDQNASPSK	153	(S161,C165)	_HEAPSSPIS[Phospho (STY)]GQPC[Carbamidomethyl (C)]GDDQNASPSK_.3	_HEAPSSPIS[Phospho (STY)]GQPC[Carbamidomethyl (C)]GDDQNASPSK_	6.86939e-18	4.56133e-10	1.77194e-35	1897.24	5967.69	1505.41	0.17733	0.187474	0.359482
O75376	NCOR1	Nuclear receptor corepressor 1	VSPENLVDK	2119	(S2120)	_VS[Phospho (STY)]PENLVDK_.2	_VS[Phospho (STY)]PENLVDK_	4.14586e-39	4.16702e-10	8.95866e-27	4996.01	5301.31	5472.05	1	1	1
O75381	PEX14	Peroxisomal membrane protein PEX14	SPSPSSPAAVNHHSSSDISPVSNESTSSSPGK	247	(S268)	_SPSPSSPAAVNHHSSSDISPVS[Phospho (STY)]NESTSSSPGK_.4	_SPSPSSPAAVNHHSSSDISPVS[Phospho (STY)]NESTSSSPGK_	8.88443e-42	4.27348e-10	3.71608e-22	14834.6	24208.7	16608.7	0.00932557	1.80912e-06	0.581511
O75381	PEX14	Peroxisomal membrane protein PEX14	SPSPSSPAAVNHHSSSDISPVSNESTSSSPGK	247	(S275)	_SPSPSSPAAVNHHSSSDISPVSNESTSSS[Phospho (STY)]PGK_.4	_SPSPSSPAAVNHHSSSDISPVSNESTSSS[Phospho (STY)]PGK_	3.6474e-24	7.93795e-10	2.17774e-17	5452.42	10191.9	2284.75	0.393197	0.750569	0.01824
O75385	ULK1	Serine/threonine-protein kinase ULK1	NPLPPILGSPTK	615	(T625)	_NPLPPILGSPT[Phospho (STY)]K_.2	_NPLPPILGSPT[Phospho (STY)]K_	8.43103e-37	7.48111e-10	2.48977e-23	15001.1	24498.9	18247	0.679791	0.695699	0.708159
O75385	ULK1	Serine/threonine-protein kinase ULK1	NLQSPTQFQTPR	447	(S450)	_NLQS[Phospho (STY)]PTQFQTPR_.2	_NLQS[Phospho (STY)]PTQFQTPR_	1.49363e-47	4.56619e-10	2.98477e-12	4377.19	6669.21	6283.52	0.954937	0.959255	0.997089
O75390	CS	Citrate synthase, mitochondrial	GLVYETSVLDPDEGIR	77		_GLVYETSVLDPDEGIR_.2	_GLVYETSVLDPDEGIR_	2.30323e-43	6.63789e-10	1.86286e-07	14080.6	18115.8	1740.37	NaN	NaN	NaN
O75391	SPAG7	Sperm-associated antigen 7	QEEEAAQQGPVVVSPASDYK	145	(S158)	_QEEEAAQQGPVVVS[Phospho (STY)]PASDYK_.3	_QEEEAAQQGPVVVS[Phospho (STY)]PASDYK_	2.15303e-42	1.96159e-09	1.59024e-18	2675.81	3701.98	3970.35	0.953657	0.984012	0.977756
O75396	SEC22B	Vesicle-trafficking protein SEC22b	NLGSINTELQDVQR	134	(S137)	_NLGS[Phospho (STY)]INTELQDVQR_.2	_NLGS[Phospho (STY)]INTELQDVQR_	2.56901e-49	4.16702e-10	5.18781e-24	75473.5	107914	111291	1	1	1
O75396	SEC22B	Vesicle-trafficking protein SEC22b	NLGSINTELQDVQR	134	(S137)	_NLGS[Phospho (STY)]INTELQDVQR_.3	_NLGS[Phospho (STY)]INTELQDVQR_	7.81645e-48	4.19697e-10	2.72832e-28	9756.5	13941.6	12424.9	0.977556	0.999684	0.982619
O75396	SEC22B	Vesicle-trafficking protein SEC22b	RNLGSINTELQDVQR	133	(S137)	_RNLGS[Phospho (STY)]INTELQDVQR_.3	_RNLGS[Phospho (STY)]INTELQDVQR_	4.61861e-29	4.17917e-10	2.31512e-17	1883.15	4934.42	1514.9	0.885546	0.994552	0.712112
O75400	PRPF40A	Pre-mRNA-processing factor 40 homolog A	SDSPESDAEREK	883	(S888)	_SDSPES[Phospho (STY)]DAEREK_.2	_SDSPES[Phospho (STY)]DAEREK_	2.67578e-45	4.16702e-10	1.60596e-30	36076.9	73632.5	42629.7	0.999968	0.999991	0.999974
O75427	LRCH4	Leucine-rich repeat and calponin homology domain-containing protein 4	SSSQSGSGPSSPDSVLRPR	511	(S511)	_S[Phospho (STY)]SSQSGSGPSSPDSVLRPR_.3	_S[Phospho (STY)]SSQSGSGPSSPDSVLRPR_	5.6582e-20	8.52076e-09	1.72601e-18	7073.22	10202.4	4000.03	0.199066	0.216126	0.212606
O75427	LRCH4	Leucine-rich repeat and calponin homology domain-containing protein 4	SSSQSGSGPSSPDSVLRPR	511	(S513)	_SSS[Phospho (STY)]QSGSGPSSPDSVLRPR_.3	_SSS[Phospho (STY)]QSGSGPSSPDSVLRPR_	6.54142e-19	1.55243e-09	2.81925e-11	5694.77	9237.45	3367.7	0.545531	0.568006	0.527602
O75475	PSIP1	PC4 and SFRS1-interacting protein	QSNASSDVEVEEK	101	(S106)	_QSNASS[Phospho (STY)]DVEVEEK_.2	_QSNASS[Phospho (STY)]DVEVEEK_	1.64408e-38	4.16702e-10	6.5673e-28	45023.1	79970.6	56158.6	0.998901	1	0.996411
O75494	SRSF10	Serine/arginine-rich splicing factor 10	SRSFDYNYR	131	(S131,S133)	_S[Phospho (STY)]RS[Phospho (STY)]FDYNYR_.2	_S[Phospho (STY)]RS[Phospho (STY)]FDYNYR_	7.14907e-28	5.34904e-10	7.96005e-22	58710.4	62448.7	32791.1	1	1	1
O75494	SRSF10	Serine/arginine-rich splicing factor 10	SFDYNYR	133	(S133)	_S[Phospho (STY)]FDYNYR_.2	_S[Phospho (STY)]FDYNYR_	3.42525e-46	5.00178e-10	3.12625e-32	16677.8	14016.8	15534.9	0.999992	0.997821	0.999988
O75509	TNFRSF21	Tumor necrosis factor receptor superfamily member 21	LENSALLTVEPSPQDK	530	(S541)	_LENSALLTVEPS[Phospho (STY)]PQDK_.2	_LENSALLTVEPS[Phospho (STY)]PQDK_	1.30425e-39	4.16702e-10	9.17826e-23	24237.5	32939	27243.4	0.99998	0.999995	0.999992
O75509	TNFRSF21	Tumor necrosis factor receptor superfamily member 21	LENSALLTVEPSPQDK	530	(S541)	_LENSALLTVEPS[Phospho (STY)]PQDK_.3	_LENSALLTVEPS[Phospho (STY)]PQDK_	5.34942e-33	2.25908e-09	3.02239e-27	3710.06	4578.39	5474.53	0.999693	0.9998	0.999751
O75533	SF3B1	Splicing factor 3B subunit 1	LSSWDQAETPGHTPSLR	215	(T223,S229)	_LSSWDQAET[Phospho (STY)]PGHTPS[Phospho (STY)]LR_.3	_LSSWDQAET[Phospho (STY)]PGHTPS[Phospho (STY)]LR_	1.38956e-33	1.87092e-09	6.2233e-19	26821.3	36960.9	17943.7	0.0366665	0.000738691	0.000783198
O75533	SF3B1	Splicing factor 3B subunit 1	GGDSIGETPTPGASK	319	(T326,T328)	_GGDSIGET[Phospho (STY)]PT[Phospho (STY)]PGASK_.2	_GGDSIGET[Phospho (STY)]PT[Phospho (STY)]PGASK_	2.0068e-51	1.70243e-09	7.16099e-20	8510.81	12255.7	9002.64	0.998488	0.984294	0.986847
O75533	SF3B1	Splicing factor 3B subunit 1	GGDSIGETPTPGASK	319	(T326)	_GGDSIGET[Phospho (STY)]PTPGASK_.2	_GGDSIGET[Phospho (STY)]PTPGASK_	8.84665e-41	4.63455e-10	2.42261e-27	7563.72	10777.9	8934.97	0.935184	0.946085	0.937297
O75533	SF3B1	Splicing factor 3B subunit 1	TMIISPERLDPFADGGKTPDPK	125	(M126,S129,T142)	_TM[Oxidation (M)]IIS[Phospho (STY)]PERLDPFADGGKT[Phospho (STY)]PDPK_.3	_TM[Oxidation (M)]IIS[Phospho (STY)]PERLDPFADGGKT[Phospho (STY)]PDPK_	1.85996e-35	4.16702e-10	4.02396e-14	14417	33542.5	3846.47	0.997616	0.999099	0.997205
O75533	SF3B1	Splicing factor 3B subunit 1	WDQTADQTPGATPK	200	(T207,T211)	_WDQTADQT[Phospho (STY)]PGAT[Phospho (STY)]PK_.2	_WDQTADQT[Phospho (STY)]PGAT[Phospho (STY)]PK_	9.48322e-37	6.98804e-10	2.51056e-24	7039.27	6492.63	7562.74	0.815254	0.999566	0.942774
O75533	SF3B1	Splicing factor 3B subunit 1	WDQTADQTPGATPK	200	(T211)	_WDQTADQTPGAT[Phospho (STY)]PK_.2	_WDQTADQTPGAT[Phospho (STY)]PK_	8.94304e-42	5.75457e-10	1.05177e-14	5833.29	7098.76	5957.91	0.996678	0.999438	0.999915
O75533	SF3B1	Splicing factor 3B subunit 1	RWDQTADQTPGATPK	199	(T211)	_RWDQTADQTPGAT[Phospho (STY)]PK_.3	_RWDQTADQTPGAT[Phospho (STY)]PK_	2.71192e-29	5.21168e-10	3.54579e-32	2388.26	5390.9	1099.83	0.950614	0.990583	0.917254
O75533	SF3B1	Splicing factor 3B subunit 1	RWDQTADQTPGATPK	199	(T207,T211)	_RWDQTADQT[Phospho (STY)]PGAT[Phospho (STY)]PK_.3	_RWDQTADQT[Phospho (STY)]PGAT[Phospho (STY)]PK_	1.62136e-40	8.45285e-10	1.42449e-10	2609.1	5163.97	909.036	0.999931	0.999884	0.722273
O75533	SF3B1	Splicing factor 3B subunit 1	LLVDVDESTLSPEEQK	478	(S488)	_LLVDVDESTLS[Phospho (STY)]PEEQK_.2	_LLVDVDESTLS[Phospho (STY)]PEEQK_	3.81566e-28	1.04705e-09	6.41631e-18	1605.04	3362.08	2824.11	0.884364	0.930064	0.981837
O75533	SF3B1	Splicing factor 3B subunit 1	RRWDQTADQTPGATPK	198	(T207,T211)	_RRWDQTADQT[Phospho (STY)]PGAT[Phospho (STY)]PK_.3	_RRWDQTADQT[Phospho (STY)]PGAT[Phospho (STY)]PK_	2.32057e-39	7.04142e-10	7.31066e-06	1782.08	4673.48	560.229	0.87797	0.99494	0.792262
O75533	SF3B1	Splicing factor 3B subunit 1	SRWDETPASQMGGSTPVLTPGK	336	(M346,T350,T354)	_SRWDETPASQM[Oxidation (M)]GGST[Phospho (STY)]PVLT[Phospho (STY)]PGK_.3	_SRWDETPASQM[Oxidation (M)]GGST[Phospho (STY)]PVLT[Phospho (STY)]PGK_	1.78928e-36	8.29263e-10	6.19775e-07	1784.89	4269.43	875.106	0.00152912	0.115872	0.307248
O75534	CSDE1	Cold shock domain-containing protein E1	DVEGSTSPQIGDK	476		_DVEGSTSPQIGDK_.2	_DVEGSTSPQIGDK_	1.08671e-36	8.97011e-10	4.48444e-25	4719.41	4396.49	3735.04	NaN	NaN	NaN
O75592	MYCBP2	E3 ubiquitin-protein ligase MYCBP2	SKSDSYTLDPDTLR	2869	(S2871)	_SKS[Phospho (STY)]DSYTLDPDTLR_.3	_SKS[Phospho (STY)]DSYTLDPDTLR_	9.05771e-21	4.16702e-10	2.72826e-28	10552.2	17693	15263.7	0.131513	0.278898	0.106237
O75592	MYCBP2	E3 ubiquitin-protein ligase MYCBP2	SKSDSYTLDPDTLR	2869	(S2873)	_SKSDS[Phospho (STY)]YTLDPDTLR_.3	_SKSDS[Phospho (STY)]YTLDPDTLR_	1.3747e-12	4.16702e-10	2.04464e-32	10552.2	17668.3	15171.9	0.245593	0.497584	0.0504264
O75592	MYCBP2	E3 ubiquitin-protein ligase MYCBP2	SKSDSYTLDPDTLR	2869	(S2871)	_SKS[Phospho (STY)]DSYTLDPDTLR_.2	_SKS[Phospho (STY)]DSYTLDPDTLR_	9.02985e-25	4.44514e-10	4.59496e-26	6304.76	10837.6	8271.56	0.833849	0.958742	0.93919
O75592	MYCBP2	E3 ubiquitin-protein ligase MYCBP2	SKSDSYTLDPDTLRK	2869	(S2873)	_SKSDS[Phospho (STY)]YTLDPDTLRK_.3	_SKSDS[Phospho (STY)]YTLDPDTLRK_	9.70506e-31	4.77783e-10	1.42669e-08	6007.94	15631.3	2258.22	0.167324	0.151694	0.0808081
O75592	MYCBP2	E3 ubiquitin-protein ligase MYCBP2	SLSPNHNTLQTLK	2787	(S2789)	_SLS[Phospho (STY)]PNHNTLQTLK_.3	_SLS[Phospho (STY)]PNHNTLQTLK_	3.86957e-15	4.75796e-10	2.14554e-18	1511.24	3937.71	2358.31	0.824113	0.812907	0.813316
O75592	MYCBP2	E3 ubiquitin-protein ligase MYCBP2	RVNSGDTEVGSSLLR	3502	(S3505)	_RVNS[Phospho (STY)]GDTEVGSSLLR_.3	_RVNS[Phospho (STY)]GDTEVGSSLLR_	3.09849e-27	4.98487e-10	7.4906e-25	2106.03	3958.3	1415.13	0.455331	0.975625	0.456575
O75643	SNRNP200	U5 small nuclear ribonucleoprotein 200 kDa helicase	EEASDDDMEGDEAVVR	222	(S225,M229)	_EEAS[Phospho (STY)]DDDM[Oxidation (M)]EGDEAVVR_.2	_EEAS[Phospho (STY)]DDDM[Oxidation (M)]EGDEAVVR_	9.78686e-35	5.9266e-10	2.70441e-24	20031.4	15610.5	17709.1	1	1	1
O75665	OFD1	Oral-facial-digital syndrome 1 protein	RLSSTPLPK	733	(S735)	_RLS[Phospho (STY)]STPLPK_.2	_RLS[Phospho (STY)]STPLPK_	5.80507e-19	9.29023e-10	1.40155e-23	3532.96	10143.1	2922.68	0.373268	0.905084	0.732932
O75665	OFD1	Oral-facial-digital syndrome 1 protein	NITSSSPERHIFGEDR	681	(S686)	_NITSSS[Phospho (STY)]PERHIFGEDR_.3	_NITSSS[Phospho (STY)]PERHIFGEDR_	4.48412e-30	7.1121e-10	5.64433e-18	3763.38	7548.78	1416.9	0.271739	0.25	0.25
O75676	RPS6KA4	Ribosomal protein S6 kinase alpha-4	SSPPLRTPDVLESSGPAVR	681	(T687)	_SSPPLRT[Phospho (STY)]PDVLESSGPAVR_.3	_SSPPLRT[Phospho (STY)]PDVLESSGPAVR_	7.83884e-26	1.17592e-09	2.19758e-11	10744.2	24088.8	10766.6	0.860008	0.0145161	0.84619
O75676	RPS6KA4	Ribosomal protein S6 kinase alpha-4	SSPPLRTPDVLESSGPAVR	681	(S681)	_S[Phospho (STY)]SPPLRTPDVLESSGPAVR_.3	_S[Phospho (STY)]SPPLRTPDVLESSGPAVR_	1.39336e-35	2.36153e-09	6.14332e-16	8867.07	24280.9	6591.41	0.0710494	0.494648	0.0777582
O75676	RPS6KA4	Ribosomal protein S6 kinase alpha-4	SSPPLRTPDVLESSGPAVR	681	(S681,T687)	_S[Phospho (STY)]SPPLRT[Phospho (STY)]PDVLESSGPAVR_.3	_S[Phospho (STY)]SPPLRT[Phospho (STY)]PDVLESSGPAVR_	6.10645e-18	4.16702e-10	7.00109e-16	2278.14	5494.38	2201.76	0.518473	0.150864	0.625274
O75683	SURF6	Surfeit locus protein 6	ELSPAALEK	136	(S138)	_ELS[Phospho (STY)]PAALEK_.2	_ELS[Phospho (STY)]PAALEK_	9.37123e-33	6.34646e-10	2.36168e-26	39739.2	39594	43813.2	1	1	1
O75691	UTP20	Small subunit processome component 20 homolog	SLSDNGQPGTPDPADSGGTSAK	1732	(T1741)	_SLSDNGQPGT[Phospho (STY)]PDPADSGGTSAK_.3	_SLSDNGQPGT[Phospho (STY)]PDPADSGGTSAK_	3.2152e-34	5.21145e-10	1.24402e-22	25978.5	32617.9	34345.2	0.970742	0.999839	0.994552
O75694	NUP155	Nuclear pore complex protein Nup155	AAPQSPSVPK	988	(S992)	_AAPQS[Phospho (STY)]PSVPK_.2	_AAPQS[Phospho (STY)]PSVPK_	1.79515e-39	4.93279e-10	1.47706e-32	18268.7	32785.9	21941	0.939407	0.711561	0.518949
O75717	WDHD1	WD repeat and HMG-box DNA-binding protein 1	SHILEDDENSVDISMLK	374	(S383,M388)	_SHILEDDENS[Phospho (STY)]VDISM[Oxidation (M)]LK_.3	_SHILEDDENS[Phospho (STY)]VDISM[Oxidation (M)]LK_	4.60305e-32	9.87082e-10	5.39034e-20	65938.6	122764	55787.3	1	1	1
O75717	WDHD1	WD repeat and HMG-box DNA-binding protein 1	SHILEDDENSVDISMLK	374	(S383)	_SHILEDDENS[Phospho (STY)]VDISMLK_.3	_SHILEDDENS[Phospho (STY)]VDISMLK_	2.05648e-40	4.16702e-10	7.89897e-17	17153.7	36492.3	10646.4	1	0.999999	0.99875
O75717	WDHD1	WD repeat and HMG-box DNA-binding protein 1	NQVEEDAEDSGEADDEEKPEIHK	859	(S868)	_NQVEEDAEDS[Phospho (STY)]GEADDEEKPEIHK_.4	_NQVEEDAEDS[Phospho (STY)]GEADDEEKPEIHK_	2.48853e-36	9.62421e-10	1.13483e-29	3832.47	5499.6	2204.57	1	1	1
O75717	WDHD1	WD repeat and HMG-box DNA-binding protein 1	NQVEEDAEDSGEADDEEKPEIHK	859	(S868)	_NQVEEDAEDS[Phospho (STY)]GEADDEEKPEIHK_.3	_NQVEEDAEDS[Phospho (STY)]GEADDEEKPEIHK_	2.45389e-45	4.16702e-10	4.1391e-11	1350.71	1813.67	338.841	1	1	1
O75815	BCAR3	Breast cancer anti-estrogen resistance protein 3	QNSPVTQDGIQESPWQDR	81	(S83)	_QNS[Phospho (STY)]PVTQDGIQESPWQDR_.3	_QNS[Phospho (STY)]PVTQDGIQESPWQDR_	5.45484e-23	1.74255e-09	1.64208e-14	61587.9	54303.3	54949.9	1	0.999964	0.999998
O75815	BCAR3	Breast cancer anti-estrogen resistance protein 3	QNSPVTQDGIQESPWQDR	81	(T86)	_QNSPVT[Phospho (STY)]QDGIQESPWQDR_.3	_QNSPVT[Phospho (STY)]QDGIQESPWQDR_	1.89201e-31	2.20401e-09	9.81579e-19	52682.6	44454.3	46306.3	1.81714e-07	3.55014e-05	2.31468e-06
O75815	BCAR3	Breast cancer anti-estrogen resistance protein 3	TGSEPALSPAVVR	368	(T368)	_T[Phospho (STY)]GSEPALSPAVVR_.2	_T[Phospho (STY)]GSEPALSPAVVR_	1.28811e-44	4.86502e-10	3.00154e-30	31067.9	36254.4	40894.7	0.120909	0.13466	0.125077
O75821	EIF3G	Eukaryotic translation initiation factor 3 subunit G	PSWADQVEEEGEDDK	10		_PSWADQVEEEGEDDK_.2	_PSWADQVEEEGEDDK_	6.10614e-44	7.1428e-10	3.18115e-33	3675.83	5389.32	4204.51	NaN	NaN	NaN
O75822	EIF3J	Eukaryotic translation initiation factor 3 subunit J	AAAAAAAGDSDSWDADAFSVEDPVRK	2	(S13)	_[Acetyl (Protein N-term)]AAAAAAAGDSDS[Phospho (STY)]WDADAFSVEDPVRK_.3	_[Acetyl (Protein N-term)]AAAAAAAGDSDS[Phospho (STY)]WDADAFSVEDPVRK_	2.3993e-37	4.16702e-10	9.89009e-31	436402	824278	298514	0.00374726	0.0198681	0.078772
O75822	EIF3J	Eukaryotic translation initiation factor 3 subunit J	AAAAAAAGDSDSWDADAFSVEDPVRK	2	(S11)	_[Acetyl (Protein N-term)]AAAAAAAGDS[Phospho (STY)]DSWDADAFSVEDPVRK_.3	_[Acetyl (Protein N-term)]AAAAAAAGDS[Phospho (STY)]DSWDADAFSVEDPVRK_	2.52811e-44	4.16702e-10	4.05953e-32	433493	820906	297422	0.996254	0.980142	0.921193
O75822	EIF3J	Eukaryotic translation initiation factor 3 subunit J	AAAAAAAGDSDSWDADAFSVEDPVRK	2	(S13,S20)	_[Acetyl (Protein N-term)]AAAAAAAGDSDS[Phospho (STY)]WDADAFS[Phospho (STY)]VEDPVRK_.3	_[Acetyl (Protein N-term)]AAAAAAAGDSDS[Phospho (STY)]WDADAFS[Phospho (STY)]VEDPVRK_	1.91351e-11	1.13701e-09	1.17781e-06	1187.35	4979.18	1951.01	0.376743	0.64764	0.375633
O75822	EIF3J	Eukaryotic translation initiation factor 3 subunit J	AAAAAAAGDSDSWDADAFSVEDPVR	2	(S11)	_[Acetyl (Protein N-term)]AAAAAAAGDS[Phospho (STY)]DSWDADAFSVEDPVR_.3	_[Acetyl (Protein N-term)]AAAAAAAGDS[Phospho (STY)]DSWDADAFSVEDPVR_	5.02668e-33	1.01078e-09	4.92629e-17	92165.8	142109	85581.1	0.285067	0.282284	0.292996
O75822	EIF3J	Eukaryotic translation initiation factor 3 subunit J	AAAAAAAGDSDSWDADAFSVEDPVR	2	(S13)	_[Acetyl (Protein N-term)]AAAAAAAGDSDS[Phospho (STY)]WDADAFSVEDPVR_.3	_[Acetyl (Protein N-term)]AAAAAAAGDSDS[Phospho (STY)]WDADAFSVEDPVR_	2.66954e-32	7.46792e-10	1.54339e-32	92165.7	142109	85580.3	0.714933	0.717716	0.707004
O75822	EIF3J	Eukaryotic translation initiation factor 3 subunit J	DNWDDDDDEK	50		_DNWDDDDDEK_.2	_DNWDDDDDEK_	3.33626e-33	8.24044e-09	2.74541e-22	3027.66	3012.16	2985.84	NaN	NaN	NaN
O75822	EIF3J	Eukaryotic translation initiation factor 3 subunit J	VLTPEEQLADK	107	(T109)	_VLT[Phospho (STY)]PEEQLADK_.2	_VLT[Phospho (STY)]PEEQLADK_	1.50043e-33	2.82885e-09	6.33138e-13	838.607	979.845	1149.71	1	1	1
O75909	CCNK	Cyclin-K	ENSSPSVTSANLDHTK	6	(S11)	_ENSSPS[Phospho (STY)]VTSANLDHTK_.3	_ENSSPS[Phospho (STY)]VTSANLDHTK_	1.03974e-30	4.16702e-10	2.17971e-27	12693.3	17683.1	14265.1	0.0254736	0.242815	0.00315632
O75909	CCNK	Cyclin-K	ENSSPSVTSANLDHTK	6	(S9)	_ENSS[Phospho (STY)]PSVTSANLDHTK_.3	_ENSS[Phospho (STY)]PSVTSANLDHTK_	2.23599e-38	5.67626e-10	1.34399e-21	10511.6	13457.7	10640.8	0.487394	0.377707	0.498419
O75955	FLOT1	Flotillin-1	AQQVAVQEQEIAR	262		_AQQVAVQEQEIAR_.2	_AQQVAVQEQEIAR_	1.03509e-46	2.20644e-08	8.16954e-05	2578.46	2137.97	301.821	NaN	NaN	NaN
O75962	TRIO	Triple functional domain protein	AGAASPLNSPLSSAVPSLGK	2451	(S2455,S2459)	_AGAAS[Phospho (STY)]PLNS[Phospho (STY)]PLSSAVPSLGK_.2	_AGAAS[Phospho (STY)]PLNS[Phospho (STY)]PLSSAVPSLGK_	7.31464e-35	5.71194e-10	2.17836e-22	27642	48111.9	33493.3	0.999843	1	0.999924
O75962	TRIO	Triple functional domain protein	AGAASPLNSPLSSAVPSLGK	2451	(S2455,S2459)	_AGAAS[Phospho (STY)]PLNS[Phospho (STY)]PLSSAVPSLGK_.3	_AGAAS[Phospho (STY)]PLNS[Phospho (STY)]PLSSAVPSLGK_	9.47733e-30	6.43955e-10	1.13634e-31	15996.4	26729.8	13994.5	0.999385	0.998128	0.969772
O75962	TRIO	Triple functional domain protein	SSMEMEGIFNHK	1723	(S1723,M1725,M1727)	_S[Phospho (STY)]SM[Oxidation (M)]EM[Oxidation (M)]EGIFNHK_.3	_S[Phospho (STY)]SM[Oxidation (M)]EM[Oxidation (M)]EGIFNHK_	1.02807e-38	4.16702e-10	2.61852e-22	29781	37458.8	20528.8	0.730361	0.79083	0.696162
O75962	TRIO	Triple functional domain protein	SADAGSQKDSDDSAATPQDETVEER	1809	(S1809)	_S[Phospho (STY)]ADAGSQKDSDDSAATPQDETVEER_.3	_S[Phospho (STY)]ADAGSQKDSDDSAATPQDETVEER_	1.05975e-44	2.34414e-09	4.94775e-33	4866.88	4354.19	4384.93	0.00222114	0.00805855	0.00182832
O75962	TRIO	Triple functional domain protein	SADAGSQKDSDDSAATPQDETVEER	1809	(T1824)	_SADAGSQKDSDDSAAT[Phospho (STY)]PQDETVEER_.3	_SADAGSQKDSDDSAAT[Phospho (STY)]PQDETVEER_	1.45465e-50	9.89933e-09	1.87599e-32	4576.14	4430.34	4528.82	0.24782	0.0169009	0.248074
O75970	MPDZ	Multiple PDZ domain protein	DADLSPVNASIIK	479	(S483)	_DADLS[Phospho (STY)]PVNASIIK_.2	_DADLS[Phospho (STY)]PVNASIIK_	5.00219e-34	6.50205e-10	4.07568e-20	18247	19042.7	19824.9	0.999999	0.999996	1
O75976	CPD	Carboxypeptidase D	SLLSHEFQDETDTEEETLYSSK	1358	(T1368,T1370)	_SLLSHEFQDET[Phospho (STY)]DT[Phospho (STY)]EEETLYSSK_.3	_SLLSHEFQDET[Phospho (STY)]DT[Phospho (STY)]EEETLYSSK_	1.54617e-34	4.37654e-10	4.82477e-21	13147.1	21406.9	4497.88	0.999987	0.999999	0.948327
O76021	RSL1D1	Ribosomal L1 domain-containing protein 1	ATNESEDEIPQLVPIGK	357	(S361)	_ATNES[Phospho (STY)]EDEIPQLVPIGK_.2	_ATNES[Phospho (STY)]EDEIPQLVPIGK_	7.01361e-33	4.43356e-10	4.88733e-26	580299	712664	619312	0.999988	0.999974	0.99998
O76021	RSL1D1	Ribosomal L1 domain-containing protein 1	ATNESEDEIPQLVPIGK	357	(T358)	_AT[Phospho (STY)]NESEDEIPQLVPIGK_.2	_AT[Phospho (STY)]NESEDEIPQLVPIGK_	1.18101e-42	5.20775e-10	3.59429e-24	550875	675485	587567	1.16096e-05	2.52375e-05	2.01371e-05
O76021	RSL1D1	Ribosomal L1 domain-containing protein 1	ATNESEDEIPQLVPIGK	357	(S361)	_ATNES[Phospho (STY)]EDEIPQLVPIGK_.3	_ATNES[Phospho (STY)]EDEIPQLVPIGK_	5.46076e-36	6.70727e-10	6.28437e-19	336311	439367	376325	0.999714	0.999841	0.999785
O76021	RSL1D1	Ribosomal L1 domain-containing protein 1	ATNESEDEIPQLVPIGK	357	(T358)	_AT[Phospho (STY)]NESEDEIPQLVPIGK_.3	_AT[Phospho (STY)]NESEDEIPQLVPIGK_	1.24764e-27	1.01581e-09	6.42228e-27	330262	431197	368877	0.000285827	0.000158396	0.000213685
O76021	RSL1D1	Ribosomal L1 domain-containing protein 1	ATNESEDEIPQLVPIGKK	357	(S361)	_ATNES[Phospho (STY)]EDEIPQLVPIGKK_.3	_ATNES[Phospho (STY)]EDEIPQLVPIGKK_	2.12978e-27	8.5696e-10	2.65709e-26	10927.2	36459.2	13425.1	0.280908	0.589387	0.5
O76021	RSL1D1	Ribosomal L1 domain-containing protein 1	MEDSASASLSSAAATGTSTSTPAAPTAR	1	(M1,T21)	_[Acetyl (Protein N-term)]M[Oxidation (M)]EDSASASLSSAAATGTSTST[Phospho (STY)]PAAPTAR_.3	_[Acetyl (Protein N-term)]M[Oxidation (M)]EDSASASLSSAAATGTSTST[Phospho (STY)]PAAPTAR_	9.70936e-29	1.4978e-08	6.85207e-26	2577.1	2691.58	2181.01	0.164774	0.170379	0.168437
O76080	ZFAND5	AN1-type zinc finger protein 5	MSPMGTASGSNSPTSDSASVQR	47	(M47,M50,S56)	_M[Oxidation (M)]SPM[Oxidation (M)]GTASGS[Phospho (STY)]NSPTSDSASVQR_.3	_M[Oxidation (M)]SPM[Oxidation (M)]GTASGS[Phospho (STY)]NSPTSDSASVQR_	5.81244e-40	4.55497e-10	1.54796e-21	25329.3	21922	24150.9	0.119593	0.0696309	0.509653
O76080	ZFAND5	AN1-type zinc finger protein 5	MSPMGTASGSNSPTSDSASVQR	47	(M47,S48,M50)	_M[Oxidation (M)]S[Phospho (STY)]PM[Oxidation (M)]GTASGSNSPTSDSASVQR_.3	_M[Oxidation (M)]S[Phospho (STY)]PM[Oxidation (M)]GTASGSNSPTSDSASVQR_	5.36071e-38	2.39841e-08	1.48085e-27	25338.2	13732.8	25237.4	0.25797	0.750975	0.364466
O76080	ZFAND5	AN1-type zinc finger protein 5	MSPMGTASGSNSPTSDSASVQR	47	(M47,M50,S58)	_M[Oxidation (M)]SPM[Oxidation (M)]GTASGSNS[Phospho (STY)]PTSDSASVQR_.3	_M[Oxidation (M)]SPM[Oxidation (M)]GTASGSNS[Phospho (STY)]PTSDSASVQR_	1.07622e-48	1.19938e-08	7.73925e-33	25338.2	13732.8	25237.4	0.192091	0.13417	0.359837
O94763	URI1	Unconventional prefoldin RPB5 interactor 1	KNSTGSGHSAQELPTIR	370	(S375)	_KNSTGS[Phospho (STY)]GHSAQELPTIR_.3	_KNSTGS[Phospho (STY)]GHSAQELPTIR_	9.63489e-30	9.59287e-10	2.51355e-27	17420.8	38871.5	9279.18	0.147208	0.0231731	0.323444
O94763	URI1	Unconventional prefoldin RPB5 interactor 1	KNSTGSGHSAQELPTIR	370	(S372)	_KNS[Phospho (STY)]TGSGHSAQELPTIR_.3	_KNS[Phospho (STY)]TGSGHSAQELPTIR_	1.28611e-21	3.00086e-09	6.48548e-22	17416.2	37838.9	9279.18	0.333267	0.747836	0.32228
O94763	URI1	Unconventional prefoldin RPB5 interactor 1	NSTGSGHSAQELPTIR	371	(S372)	_NS[Phospho (STY)]TGSGHSAQELPTIR_.3	_NS[Phospho (STY)]TGSGHSAQELPTIR_	4.43191e-40	4.90027e-10	2.11879e-24	8175.36	12956.2	7131.69	0.161028	0.973881	0.647893
O94776	MTA2	Metastasis-associated protein MTA2	GHLSRPEAQSLSPYTTSANR	424	(S435)	_GHLSRPEAQSLS[Phospho (STY)]PYTTSANR_.3	_GHLSRPEAQSLS[Phospho (STY)]PYTTSANR_	3.30981e-23	3.27677e-09	1.60955e-20	5085.66	10901.9	3731.92	0.918178	0.915034	0.381894
O94782	USP1	Ubiquitin carboxyl-terminal hydrolase 1	VEESSEISPEPK	468	(S475)	_VEESSEIS[Phospho (STY)]PEPK_.2	_VEESSEIS[Phospho (STY)]PEPK_	2.22807e-48	6.41002e-10	1.77296e-29	3015.31	7158.58	5249.37	0.989422	0.999998	0.999746
O94804	STK10	Serine/threonine-protein kinase 10	QVAEQGGDLSPAANR	429	(S438)	_QVAEQGGDLS[Phospho (STY)]PAANR_.2	_QVAEQGGDLS[Phospho (STY)]PAANR_	4.3357e-45	4.16702e-10	2.24854e-22	165520	217828	187352	1	1	1
O94804	STK10	Serine/threonine-protein kinase 10	QVAEQGGDLSPAANR	429	(S438)	_QVAEQGGDLS[Phospho (STY)]PAANR_.3	_QVAEQGGDLS[Phospho (STY)]PAANR_	7.17329e-33	1.90075e-09	1.02814e-23	22236.5	28368.6	27339.4	1	1	1
O94804	STK10	Serine/threonine-protein kinase 10	ASQSRPNSSALETLGGEK	447	(S450,S455)	_ASQS[Phospho (STY)]RPNSS[Phospho (STY)]ALETLGGEK_.3	_ASQS[Phospho (STY)]RPNSS[Phospho (STY)]ALETLGGEK_	5.44562e-35	5.41659e-10	2.28648e-18	33180	48852.6	22717.4	0.00219447	0.166868	0.592252
O94804	STK10	Serine/threonine-protein kinase 10	ASQSRPNSSALETLGGEK	447	(S454,S455)	_ASQSRPNS[Phospho (STY)]S[Phospho (STY)]ALETLGGEK_.3	_ASQSRPNS[Phospho (STY)]S[Phospho (STY)]ALETLGGEK_	2.19855e-34	5.86021e-10	9.41064e-21	8459.25	13441.9	3758.03	0.998578	0.164393	0.593575
O94804	STK10	Serine/threonine-protein kinase 10	ASQSRPNSSALETLGGEK	447	(S455)	_ASQSRPNSS[Phospho (STY)]ALETLGGEK_.3	_ASQSRPNSS[Phospho (STY)]ALETLGGEK_	8.9354e-11	1.6558e-09	3.30049e-18	8633.21	9418.42	6373.14	0.0156041	0.176196	0.28145
O94804	STK10	Serine/threonine-protein kinase 10	ASQSRPNSSALETLGGEK	447	(S454)	_ASQSRPNS[Phospho (STY)]SALETLGGEK_.3	_ASQSRPNS[Phospho (STY)]SALETLGGEK_	1.12445e-19	7.21759e-10	2.92268e-10	4984.46	10000.7	5556.61	0.0638452	0.245297	0.330931
O94804	STK10	Serine/threonine-protein kinase 10	ASQSRPNSSALETLGGEK	447	(S450,S454)	_ASQS[Phospho (STY)]RPNS[Phospho (STY)]SALETLGGEK_.2	_ASQS[Phospho (STY)]RPNS[Phospho (STY)]SALETLGGEK_	1.77483e-37	6.9542e-09	1.94396e-24	2877.35	4664.92	2414.6	0.414849	0.275843	0.419087
O94804	STK10	Serine/threonine-protein kinase 10	ASQSRPNSSALETLGGEK	447	(S450,S455)	_ASQS[Phospho (STY)]RPNSS[Phospho (STY)]ALETLGGEK_.2	_ASQS[Phospho (STY)]RPNSS[Phospho (STY)]ALETLGGEK_	6.53094e-49	4.16702e-10	1.30124e-27	2071.53	3411.63	2008.22	0.412538	0.267843	0.418061
O94804	STK10	Serine/threonine-protein kinase 10	LSEEAECPNPSTPSK	941	(C947,T952)	_LSEEAEC[Carbamidomethyl (C)]PNPST[Phospho (STY)]PSK_.2	_LSEEAEC[Carbamidomethyl (C)]PNPST[Phospho (STY)]PSK_	3.13043e-37	7.20125e-10	6.45894e-23	13242.3	14738	13279.9	0.806399	0.865418	0.881798
O94808	GFPT2	Glutamine--fructose-6-phosphate aminotransferase [isomerizing] 2	RLDSSACLHAVGDK	241	(S244,C247)	_RLDS[Phospho (STY)]SAC[Carbamidomethyl (C)]LHAVGDK_.3	_RLDS[Phospho (STY)]SAC[Carbamidomethyl (C)]LHAVGDK_	3.42677e-29	4.16702e-10	5.11266e-19	2366.47	6808.27	1471.53	0.645678	0.99986	0.682313
O94826	TOMM70	Mitochondrial import receptor subunit TOM70	ASPAPGSGHPEGPGAHLDMNSLDR	90	(S91,M108)	_AS[Phospho (STY)]PAPGSGHPEGPGAHLDM[Oxidation (M)]NSLDR_.3	_AS[Phospho (STY)]PAPGSGHPEGPGAHLDM[Oxidation (M)]NSLDR_	5.65982e-20	1.55626e-09	5.26472e-11	35466.9	39788.7	10469.8	0.999995	1	0.986613
O94826	TOMM70	Mitochondrial import receptor subunit TOM70	ASPAPGSGHPEGPGAHLDMNSLDR	90	(S91)	_AS[Phospho (STY)]PAPGSGHPEGPGAHLDMNSLDR_.3	_AS[Phospho (STY)]PAPGSGHPEGPGAHLDMNSLDR_	4.46101e-48	4.23586e-10	1.22894e-22	18131	30684.3	8023.17	0.999992	1	0.713068
O94826	TOMM70	Mitochondrial import receptor subunit TOM70	ASPAPGSGHPEGPGAHLDMNSLDR	90	(S91,M108)	_AS[Phospho (STY)]PAPGSGHPEGPGAHLDM[Oxidation (M)]NSLDR_.4	_AS[Phospho (STY)]PAPGSGHPEGPGAHLDM[Oxidation (M)]NSLDR_	2.36852e-24	1.48215e-09	1.79643e-12	12507.7	18235.2	5426.81	0.897029	0.904906	0.338508
O94826	TOMM70	Mitochondrial import receptor subunit TOM70	ASPAPGSGHPEGPGAHLDMNSLDR	90	(S91)	_AS[Phospho (STY)]PAPGSGHPEGPGAHLDMNSLDR_.4	_AS[Phospho (STY)]PAPGSGHPEGPGAHLDMNSLDR_	7.9539e-36	1.81164e-09	9.15493e-25	8109.83	15040.3	4321.62	0.958187	0.996747	0.882993
O94842	TOX4	TOX high mobility group box family member 4	LSTTPSPTSSLHEDGVEDFRR	173	(S181,S182)	_LSTTPSPTS[Phospho (STY)]S[Phospho (STY)]LHEDGVEDFRR_.3	_LSTTPSPTS[Phospho (STY)]S[Phospho (STY)]LHEDGVEDFRR_	4.57987e-32	2.85372e-09	8.16332e-24	9334.85	19968.2	4850.91	0.223503	0.24888	0.336654
O94842	TOX4	TOX high mobility group box family member 4	LSTTPSPTSSLHEDGVEDFRR	173	(T176,S181,S182)	_LSTT[Phospho (STY)]PSPTS[Phospho (STY)]S[Phospho (STY)]LHEDGVEDFRR_.3	_LSTT[Phospho (STY)]PSPTS[Phospho (STY)]S[Phospho (STY)]LHEDGVEDFRR_	2.16752e-35	4.39934e-10	3.62649e-14	2052.87	3290.64	626.3	0.258973	0.297107	0.403649
O94842	TOX4	TOX high mobility group box family member 4	LSTTPSPTSSLHEDGVEDFRR	173	(S178,S181,S182)	_LSTTPS[Phospho (STY)]PTS[Phospho (STY)]S[Phospho (STY)]LHEDGVEDFRR_.3	_LSTTPS[Phospho (STY)]PTS[Phospho (STY)]S[Phospho (STY)]LHEDGVEDFRR_	5.83855e-41	1.39333e-08	5.79032e-16	1609.45	2751.06	813.576	0.258913	0.298226	0.471497
O94876	TMCC1	Transmembrane and coiled-coil domains protein 1	FGSADNIPNLK	380	(S382)	_FGS[Phospho (STY)]ADNIPNLK_.2	_FGS[Phospho (STY)]ADNIPNLK_	1.37101e-40	4.43324e-10	2.84055e-26	42560.7	54153.9	53239.8	1	1	1
O94880	PHF14	PHD finger protein 14	SNEDSLILEK	298	(S298)	_S[Phospho (STY)]NEDSLILEK_.2	_S[Phospho (STY)]NEDSLILEK_	7.80851e-41	4.16702e-10	1.11454e-23	7995.53	8432.91	8917.79	0.99955	0.952069	0.999827
O94880	PHF14	PHD finger protein 14	SNEDSLILEK	298	(S302)	_SNEDS[Phospho (STY)]LILEK_.2	_SNEDS[Phospho (STY)]LILEK_	1.78349e-47	5.6809e-10	3.85246e-26	5343.25	8432	11067.6	0.934726	0.985837	0.999167
O94880	PHF14	PHD finger protein 14	SNEDSLILEK	298	(S298,S302)	_S[Phospho (STY)]NEDS[Phospho (STY)]LILEK_.2	_S[Phospho (STY)]NEDS[Phospho (STY)]LILEK_	4.11747e-46	2.04497e-09	6.95933e-21	4427.94	5109.21	6338.03	1	1	1
O94880	PHF14	PHD finger protein 14	VLSRNSADDEELTNDSLTLSQSK	275	(S280)	_VLSRNS[Phospho (STY)]ADDEELTNDSLTLSQSK_.3	_VLSRNS[Phospho (STY)]ADDEELTNDSLTLSQSK_	1.69749e-17	1.16887e-08	1.23897e-36	724.019	2488.5	970.446	0.102506	0.094877	0.337326
O94885	SASH1	SAM and SH3 domain-containing protein 1	SLPVSICR	813	(S813,C819)	_S[Phospho (STY)]LPVSIC[Carbamidomethyl (C)]R_.2	_S[Phospho (STY)]LPVSIC[Carbamidomethyl (C)]R_	1.48445e-47	5.1597e-10	1.69297e-30	9575.27	11654.3	12842.9	0.991513	0.999743	0.999613
O94885	SASH1	SAM and SH3 domain-containing protein 1	TCSFGGFDLTNR	405	(C406,S407)	_TC[Carbamidomethyl (C)]S[Phospho (STY)]FGGFDLTNR_.2	_TC[Carbamidomethyl (C)]S[Phospho (STY)]FGGFDLTNR_	5.1964e-09	3.22111e-08	1.29038e-28	665.41	1131.93	1973.38	0.846692	0.684443	0.724277
O94887	FARP2	FERM, ARHGEF and pleckstrin domain-containing protein 2	DSSSSLTDPQVSYVK	424	(S425)	_DS[Phospho (STY)]SSSLTDPQVSYVK_.2	_DS[Phospho (STY)]SSSLTDPQVSYVK_	2.67e-38	2.01644e-09	9.17072e-16	7101.84	7475.97	7713.34	0.176168	0.185137	0.167767
O94888	UBXN7	UBX domain-containing protein 7	SESLIDASEDSQLEAAIR	278	(S288)	_SESLIDASEDS[Phospho (STY)]QLEAAIR_.3	_SESLIDASEDS[Phospho (STY)]QLEAAIR_	8.00085e-28	4.66832e-10	4.81351e-26	23343.3	35276.9	16644.5	0.999631	0.998618	0.951298
O94906	PRPF6	Pre-mRNA-processing factor 6	LSQVSDSVSGQTVVDPK	255	(T266)	_LSQVSDSVSGQT[Phospho (STY)]VVDPK_.2	_LSQVSDSVSGQT[Phospho (STY)]VVDPK_	3.45153e-27	1.59964e-09	1.01369e-18	2011.25	3084.96	3118.44	0.450591	0.392225	0.771724
O94915	FRYL	Protein furry homolog-like	SNTLDIMDGR	1957	(T1959,M1963)	_SNT[Phospho (STY)]LDIM[Oxidation (M)]DGR_.2	_SNT[Phospho (STY)]LDIM[Oxidation (M)]DGR_	1.88859e-16	6.28061e-09	6.34352e-11	3755.73	5316.25	4765.98	0.722975	0.68747	0.899753
O94915	FRYL	Protein furry homolog-like	TYGGDTGSPEISFTK	2265	(S2272)	_TYGGDTGS[Phospho (STY)]PEISFTK_.2	_TYGGDTGS[Phospho (STY)]PEISFTK_	1.02122e-40	4.62181e-10	8.61875e-22	1748.3	4489.99	4137.44	0.477953	0.460952	0.328893
O94925	GLS	Glutaminase kidney isoform, mitochondrial	DGPGETDAFGNSEGK	107		_DGPGETDAFGNSEGK_.2	_DGPGETDAFGNSEGK_	5.3268e-44	8.80767e-10	1.32347e-31	3812.53	4809.73	5765.69	NaN	NaN	NaN
O94929	ABLIM3	Actin-binding LIM protein 3	RASSPGYIDSPTYSR	370	(S373)	_RASS[Phospho (STY)]PGYIDSPTYSR_.3	_RASS[Phospho (STY)]PGYIDSPTYSR_	5.86897e-14	1.06241e-09	5.02523e-11	18339.3	33190.4	17301.6	0.311634	0.156592	0.356658
O94929	ABLIM3	Actin-binding LIM protein 3	RASSPGYIDSPTYSR	370	(S372)	_RAS[Phospho (STY)]SPGYIDSPTYSR_.3	_RAS[Phospho (STY)]SPGYIDSPTYSR_	1.46091e-30	4.19993e-10	1.27326e-22	17788.4	32306.6	17301.3	0.449193	0.818084	0.487984
O94929	ABLIM3	Actin-binding LIM protein 3	RASSPGYIDSPTYSR	370	(S372,S373)	_RAS[Phospho (STY)]S[Phospho (STY)]PGYIDSPTYSR_.3	_RAS[Phospho (STY)]S[Phospho (STY)]PGYIDSPTYSR_	5.72883e-41	4.16702e-10	1.27724e-22	10689.9	20053	6471.38	0.99992	0.999954	0.998958
O94929	ABLIM3	Actin-binding LIM protein 3	RASSPGYIDSPTYSR	370	(S372,S373)	_RAS[Phospho (STY)]S[Phospho (STY)]PGYIDSPTYSR_.2	_RAS[Phospho (STY)]S[Phospho (STY)]PGYIDSPTYSR_	1.45224e-47	5.76989e-10	1.18893e-27	4351.79	7495.15	2079.26	0.483336	0.932665	0.779002
O94929	ABLIM3	Actin-binding LIM protein 3	RASSPGYIDSPTYSR	370	(S373,S379)	_RASS[Phospho (STY)]PGYIDS[Phospho (STY)]PTYSR_.3	_RASS[Phospho (STY)]PGYIDS[Phospho (STY)]PTYSR_	6.78155e-32	4.75278e-10	3.4483e-07	2689.65	3977.94	2319	0.335087	0.280632	0.0380618
O94929	ABLIM3	Actin-binding LIM protein 3	TSETSISPPGSSIGSPNR	276	(T276,S282)	_T[Phospho (STY)]SETSIS[Phospho (STY)]PPGSSIGSPNR_.2	_T[Phospho (STY)]SETSIS[Phospho (STY)]PPGSSIGSPNR_	1.51996e-21	1.17194e-07	3.2852e-16	15518.3	19737.1	12563.1	0.109487	0.294707	0.341385
O94929	ABLIM3	Actin-binding LIM protein 3	TSETSISPPGSSIGSPNR	276	(T276)	_T[Phospho (STY)]SETSISPPGSSIGSPNR_.2	_T[Phospho (STY)]SETSISPPGSSIGSPNR_	1.96153e-29	3.62384e-09	8.3785e-23	12392.2	13279.5	17292.7	0.248784	0.116125	0.0483732
O94929	ABLIM3	Actin-binding LIM protein 3	TSETSISPPGSSIGSPNR	276	(S280)	_TSETS[Phospho (STY)]ISPPGSSIGSPNR_.2	_TSETS[Phospho (STY)]ISPPGSSIGSPNR_	5.93203e-33	4.48927e-09	7.25193e-26	10852.7	13279.6	18282.9	0.227947	0.302378	0.372421
O94929	ABLIM3	Actin-binding LIM protein 3	TSETSISPPGSSIGSPNR	276	(S282)	_TSETSIS[Phospho (STY)]PPGSSIGSPNR_.2	_TSETSIS[Phospho (STY)]PPGSSIGSPNR_	2.5895e-09	7.73806e-09	1.30364e-14	5818.74	15792.3	18832.5	0.781578	0.0970473	0.155601
O94929	ABLIM3	Actin-binding LIM protein 3	RFSSGGEEDDFDR	501	(S503)	_RFS[Phospho (STY)]SGGEEDDFDR_.3	_RFS[Phospho (STY)]SGGEEDDFDR_	1.48975e-35	5.4648e-10	6.75956e-23	22886.3	31095.9	26376.5	0.99978	0.999904	0.99927
O94929	ABLIM3	Actin-binding LIM protein 3	RFSSGGEEDDFDR	501	(S503)	_RFS[Phospho (STY)]SGGEEDDFDR_.2	_RFS[Phospho (STY)]SGGEEDDFDR_	3.79073e-37	1.12702e-09	3.50412e-23	10581.2	18099.5	13309	0.978553	0.999967	0.998281
O94929	ABLIM3	Actin-binding LIM protein 3	RFSSGGEEDDFDR	501	(S503,S504)	_RFS[Phospho (STY)]S[Phospho (STY)]GGEEDDFDR_.2	_RFS[Phospho (STY)]S[Phospho (STY)]GGEEDDFDR_	5.36576e-36	1.16923e-09	4.27266e-23	8130.08	14964.1	3591.73	1	1	1
O94929	ABLIM3	Actin-binding LIM protein 3	ASSPGYIDSPTYSR	371	(S373)	_ASS[Phospho (STY)]PGYIDSPTYSR_.2	_ASS[Phospho (STY)]PGYIDSPTYSR_	2.7538e-24	6.00681e-10	1.07511e-19	41591.7	46282.9	55135.2	0.951684	0.925474	0.898293
O94929	ABLIM3	Actin-binding LIM protein 3	QGMSPTFSR	385	(M387,S388)	_QGM[Oxidation (M)]S[Phospho (STY)]PTFSR_.2	_QGM[Oxidation (M)]S[Phospho (STY)]PTFSR_	1.31748e-44	7.04308e-10	2.44425e-28	32750.1	53540.3	38083.9	0.996501	0.999855	0.996841
O94929	ABLIM3	Actin-binding LIM protein 3	RTSETSISPPGSSIGSPNR	275	(S280,S282)	_RTSETS[Phospho (STY)]IS[Phospho (STY)]PPGSSIGSPNR_.3	_RTSETS[Phospho (STY)]IS[Phospho (STY)]PPGSSIGSPNR_	2.05995e-40	7.52584e-08	1.40088e-24	20026.7	14536.1	13603.8	0.366971	0.37173	0.463226
O94929	ABLIM3	Actin-binding LIM protein 3	RTSETSISPPGSSIGSPNR	275	(S282)	_RTSETSIS[Phospho (STY)]PPGSSIGSPNR_.3	_RTSETSIS[Phospho (STY)]PPGSSIGSPNR_	2.05286e-31	4.97147e-08	1.20978e-14	4111.49	8682.97	5147.5	0.209546	0.260136	0.230142
O94929	ABLIM3	Actin-binding LIM protein 3	EALHTAGYEMSLNGSPR	553	(M562,S567)	_EALHTAGYEM[Oxidation (M)]SLNGS[Phospho (STY)]PR_.3	_EALHTAGYEM[Oxidation (M)]SLNGS[Phospho (STY)]PR_	1.5167e-21	2.55816e-09	4.84921e-07	2904.52	8217.12	2910.12	0.110267	0.994651	0.166516
O94979	SEC31A	Protein transport protein Sec31A	AQGEPVAGHESPKIPYEK	789	(S799)	_AQGEPVAGHES[Phospho (STY)]PKIPYEK_.3	_AQGEPVAGHES[Phospho (STY)]PKIPYEK_	7.21272e-36	2.06714e-09	2.01127e-23	19520.7	44501.2	15965.1	0.999916	0.999999	0.983694
O94979	SEC31A	Protein transport protein Sec31A	DSDQVAQSDGEESPAAEEQLLGEHIK	520	(S527)	_DSDQVAQS[Phospho (STY)]DGEESPAAEEQLLGEHIK_.3	_DSDQVAQS[Phospho (STY)]DGEESPAAEEQLLGEHIK_	8.58344e-30	7.81101e-10	1.0049e-07	8935.15	19995.5	7611.68	0.116381	0.0849969	0.154156
O94988	FAM13A	Protein FAM13A	SSSLGSYDDEQEDLTPAQLTR	650	(Y656)	_SSSLGSY[Phospho (STY)]DDEQEDLTPAQLTR_.3	_SSSLGSY[Phospho (STY)]DDEQEDLTPAQLTR_	6.96057e-36	6.15632e-09	3.86283e-28	8037.82	10022.1	8581.83	0.857308	0.763736	0.811329
O95071	UBR5	E3 ubiquitin-protein ligase UBR5	RISQSQPVR	1547	(S1549)	_RIS[Phospho (STY)]QSQPVR_.2	_RIS[Phospho (STY)]QSQPVR_	5.33377e-06	4.16702e-10	0.000316609	0.566949	1352.01	0.452594	0.5	0.991852	0.5
O95104	SCAF4	SR-related and CTD-associated factor 4	KPENEVAQNGGAETSHTEPVSPIPK	636	(S656)	_KPENEVAQNGGAETSHTEPVS[Phospho (STY)]PIPK_.4	_KPENEVAQNGGAETSHTEPVS[Phospho (STY)]PIPK_	5.03569e-10	1.51662e-09	5.18567e-13	1169.61	4383.39	334.75	0.18442	0.597834	0.184205
O95155	UBE4B	Ubiquitin conjugation factor E4 B	SQSSEGVSSLSSSPSNSLETQSQSLSR	76	(S79)	_SQSS[Phospho (STY)]EGVSSLSSSPSNSLETQSQSLSR_.3	_SQSS[Phospho (STY)]EGVSSLSSSPSNSLETQSQSLSR_	7.8247e-36	4.16702e-10	7.60654e-23	59141.2	88295.2	82344.9	0.000154163	1.78777e-05	0.000229071
O95155	UBE4B	Ubiquitin conjugation factor E4 B	SQSSEGVSSLSSSPSNSLETQSQSLSR	76	(S92)	_SQSSEGVSSLSSSPSNS[Phospho (STY)]LETQSQSLSR_.3	_SQSSEGVSSLSSSPSNS[Phospho (STY)]LETQSQSLSR_	7.66371e-39	1.40431e-09	3.59844e-24	42125.5	61901	57765.7	3.52787e-06	2.40936e-06	6.11744e-07
O95155	UBE4B	Ubiquitin conjugation factor E4 B	SQSSEGVSSLSSSPSNSLETQSQSLSR	76	(S79,S90)	_SQSS[Phospho (STY)]EGVSSLSSSPS[Phospho (STY)]NSLETQSQSLSR_.3	_SQSS[Phospho (STY)]EGVSSLSSSPS[Phospho (STY)]NSLETQSQSLSR_	4.01051e-35	4.32686e-10	2.66325e-23	32338.9	38809.7	38806.4	7.72166e-05	7.66594e-05	0.00123587
O95155	UBE4B	Ubiquitin conjugation factor E4 B	SQSSEGVSSLSSSPSNSLETQSQSLSR	76	(S79,S88)	_SQSS[Phospho (STY)]EGVSSLSSS[Phospho (STY)]PSNSLETQSQSLSR_.3	_SQSS[Phospho (STY)]EGVSSLSSS[Phospho (STY)]PSNSLETQSQSLSR_	9.75844e-36	5.65241e-10	5.69415e-23	32320.1	38773.5	38713.4	7.72216e-05	7.73224e-05	0.00123584
O95155	UBE4B	Ubiquitin conjugation factor E4 B	SQSSEGVSSLSSSPSNSLETQSQSLSR	76	(S84,S92)	_SQSSEGVSS[Phospho (STY)]LSSSPSNS[Phospho (STY)]LETQSQSLSR_.3	_SQSSEGVSS[Phospho (STY)]LSSSPSNS[Phospho (STY)]LETQSQSLSR_	6.8375e-43	4.856e-10	2.30933e-32	25948.7	30045.8	30208.8	2.63073e-06	6.61255e-05	0.000496555
O95155	UBE4B	Ubiquitin conjugation factor E4 B	SQSSEGVSSLSSSPSNSLETQSQSLSR	76	(S87,S88)	_SQSSEGVSSLSS[Phospho (STY)]S[Phospho (STY)]PSNSLETQSQSLSR_.3	_SQSSEGVSSLSS[Phospho (STY)]S[Phospho (STY)]PSNSLETQSQSLSR_	7.04236e-36	4.55131e-10	1.71488e-25	22871.4	27207.3	28332.5	0.537131	0.465027	0.498992
O95155	UBE4B	Ubiquitin conjugation factor E4 B	SQSSEGVSSLSSSPSNSLETQSQSLSR	76	(S86,S90)	_SQSSEGVSSLS[Phospho (STY)]SSPS[Phospho (STY)]NSLETQSQSLSR_.3	_SQSSEGVSSLS[Phospho (STY)]SSPS[Phospho (STY)]NSLETQSQSLSR_	3.42648e-44	4.2064e-10	8.93899e-32	21777.2	26814.9	27811.9	0.209771	0.329446	0.348185
O95155	UBE4B	Ubiquitin conjugation factor E4 B	NNESQWKDSPLATR	795	(S803)	_NNESQWKDS[Phospho (STY)]PLATR_.3	_NNESQWKDS[Phospho (STY)]PLATR_	2.52111e-43	4.52753e-10	1.72211e-30	7584.54	9623.22	6130.94	0.994615	0.999944	0.994275
O95155	UBE4B	Ubiquitin conjugation factor E4 B	SQSMDIDGVSCEK	103	(S105,M106,C113)	_SQS[Phospho (STY)]M[Oxidation (M)]DIDGVSC[Carbamidomethyl (C)]EK_.2	_SQS[Phospho (STY)]M[Oxidation (M)]DIDGVSC[Carbamidomethyl (C)]EK_	7.24144e-30	1.39517e-09	5.81951e-20	5307.16	6063.8	5451.33	0.97905	0.949743	0.884454
O95163	ELP1	Elongator complex protein 1	VHELQGNAPSDPDAVSAEEALK	858	(S867)	_VHELQGNAPS[Phospho (STY)]DPDAVSAEEALK_.3	_VHELQGNAPS[Phospho (STY)]DPDAVSAEEALK_	Filtered	1.7118e-08	3.39503e-06	Filtered	1978.5	245.343	Filtered	0.922145	0.5
O95171	SCEL	Sciellin	YSSDDTLDR	89	(S91)	_YSS[Phospho (STY)]DDTLDR_.2	_YSS[Phospho (STY)]DDTLDR_	1.90101e-45	4.16702e-10	2.10952e-30	19614.5	35701.5	23928.2	0.910401	0.983789	0.828434
O95171	SCEL	Sciellin	GQSLDNLIK	387	(S389)	_GQS[Phospho (STY)]LDNLIK_.2	_GQS[Phospho (STY)]LDNLIK_	3.42063e-49	4.16702e-10	3.6804e-28	17814	22703.3	22701.3	1	1	1
O95171	SCEL	Sciellin	PSSPVSSPNQLR	194	(S196)	_PSS[Phospho (STY)]PVSSPNQLR_.2	_PSS[Phospho (STY)]PVSSPNQLR_	8.611e-43	4.23591e-10	6.85887e-31	6276.66	9082.63	5724.39	0.42645	0.805108	0.109281
O95171	SCEL	Sciellin	PSSPVSSPNQLR	194	(S195)	_PS[Phospho (STY)]SPVSSPNQLR_.2	_PS[Phospho (STY)]SPVSSPNQLR_	1.54489e-49	4.86542e-10	1.93846e-29	6276.71	9082.58	5724.37	0.523401	0.194048	0.856661
O95171	SCEL	Sciellin	YSSDDTLDRISDRNDAAK	89	(S91)	_YSS[Phospho (STY)]DDTLDRISDRNDAAK_.3	_YSS[Phospho (STY)]DDTLDRISDRNDAAK_	8.78664e-42	5.78425e-10	5.54139e-34	2932.11	10623.5	3920.65	0.868282	0.84688	0.921823
O95171	SCEL	Sciellin	TSRRSEDLDNATEVNPK	343	(T343)	_T[Phospho (STY)]SRRSEDLDNATEVNPK_.3	_T[Phospho (STY)]SRRSEDLDNATEVNPK_	7.89969e-43	4.16702e-10	6.72903e-12	3712.28	7417.89	1913.98	0.184607	0.424057	0.328308
O95171	SCEL	Sciellin	ANTLDNQLTNR	110	(T112)	_ANT[Phospho (STY)]LDNQLTNR_.2	_ANT[Phospho (STY)]LDNQLTNR_	7.37682e-33	4.8699e-09	5.46587e-16	3678.92	3901.95	3861.29	0.998201	0.999728	0.999486
O95208	EPN2	Epsin-2	GSSQPNLSTSHSEQEYGK	171	(S173)	_GSS[Phospho (STY)]QPNLSTSHSEQEYGK_.3	_GSS[Phospho (STY)]QPNLSTSHSEQEYGK_	6.44843e-38	1.99435e-09	7.48861e-21	43065	60400.5	56991.5	0.934351	0.931877	0.950053
O95218	ZRANB2	Zinc finger Ran-binding domain-containing protein 2	YNLDASEEEDSNK	183	(S188)	_YNLDAS[Phospho (STY)]EEEDSNK_.2	_YNLDAS[Phospho (STY)]EEEDSNK_	2.67551e-38	4.27378e-10	1.0235e-30	331436	339213	376817	1	1	1
O95218	ZRANB2	Zinc finger Ran-binding domain-containing protein 2	EVEDKESEGEEEDEDEDLSK	147	(S153)	_EVEDKES[Phospho (STY)]EGEEEDEDEDLSK_.3	_EVEDKES[Phospho (STY)]EGEEEDEDEDLSK_	5.41586e-34	4.16702e-10	6.9924e-19	240089	211720	235368	1	1	1
O95218	ZRANB2	Zinc finger Ran-binding domain-containing protein 2	YNLDASEEEDSNKK	183	(S188)	_YNLDAS[Phospho (STY)]EEEDSNKK_.3	_YNLDAS[Phospho (STY)]EEEDSNKK_	1.25732e-47	4.16702e-10	5.52152e-28	69181.7	94358.8	96582.8	1	1	1
O95218	ZRANB2	Zinc finger Ran-binding domain-containing protein 2	YNLDASEEEDSNKK	183	(S188)	_YNLDAS[Phospho (STY)]EEEDSNKK_.2	_YNLDAS[Phospho (STY)]EEEDSNKK_	4.28532e-31	1.06876e-09	2.96107e-19	11595	16695.6	16329.5	0.999094	0.999124	0.99994
O95218	ZRANB2	Zinc finger Ran-binding domain-containing protein 2	YKLDEDEDEDDADLSK	167	(S181)	_YKLDEDEDEDDADLS[Phospho (STY)]K_.2	_YKLDEDEDEDDADLS[Phospho (STY)]K_	2.02568e-27	4.17743e-10	5.04899e-18	31093.1	41848.6	32600.1	1	1	1
O95218	ZRANB2	Zinc finger Ran-binding domain-containing protein 2	YKLDEDEDEDDADLSK	167	(S181)	_YKLDEDEDEDDADLS[Phospho (STY)]K_.3	_YKLDEDEDEDDADLS[Phospho (STY)]K_	1.63202e-34	4.81895e-10	1.67067e-24	29720.4	35963.3	33209.5	1	1	1
O95218	ZRANB2	Zinc finger Ran-binding domain-containing protein 2	ENVEYIEREESDGEYDEFGR	110	(S120)	_ENVEYIEREES[Phospho (STY)]DGEYDEFGR_.3	_ENVEYIEREES[Phospho (STY)]DGEYDEFGR_	2.82251e-30	1.12805e-09	9.07313e-15	20647.8	25960	10496.4	0.999963	0.999987	0.999421
O95218	ZRANB2	Zinc finger Ran-binding domain-containing protein 2	LDEDEDEDDADLSK	169	(S181)	_LDEDEDEDDADLS[Phospho (STY)]K_.2	_LDEDEDEDDADLS[Phospho (STY)]K_	3.4258e-44	6.30729e-09	8.48484e-12	11197.9	5591.13	7927.77	1	1	1
O95218	ZRANB2	Zinc finger Ran-binding domain-containing protein 2	ENVEYIEREESDGEYDEFGRK	110	(S120)	_ENVEYIEREES[Phospho (STY)]DGEYDEFGRK_.3	_ENVEYIEREES[Phospho (STY)]DGEYDEFGRK_	7.42082e-21	5.42169e-10	2.93389e-17	2875.08	7579.64	1595.05	0.979441	0.953457	0.86806
O95235	KIF20A	Kinesin-like protein KIF20A	EHSLQVSPSLEK	526	(S532)	_EHSLQVS[Phospho (STY)]PSLEK_.2	_EHSLQVS[Phospho (STY)]PSLEK_	1.95643e-37	1.79258e-09	1.78001e-25	2093.87	4249.11	2344.56	0.806707	0.61011	0.0847641
O95239	KIF4A	Chromosome-associated kinesin KIF4A	TFSLTEVR	799	(S801)	_TFS[Phospho (STY)]LTEVR_.2	_TFS[Phospho (STY)]LTEVR_	5.61126e-32	5.66275e-10	8.45121e-25	13667.6	16430.3	22019	0.997916	0.999767	0.999976
O95239	KIF4A	Chromosome-associated kinesin KIF4A	KTPPAPSPFDLPELK	1180	(T1181)	_KT[Phospho (STY)]PPAPSPFDLPELK_.3	_KT[Phospho (STY)]PPAPSPFDLPELK_	5.89322e-24	1.68556e-09	1.80623e-11	1625.63	3896.22	269.232	0.680392	0.93825	0.5
O95239	KIF4A	Chromosome-associated kinesin KIF4A	NQSLVEENEK	392	(S394)	_NQS[Phospho (STY)]LVEENEK_.2	_NQS[Phospho (STY)]LVEENEK_	8.96469e-36	1.13206e-09	2.8994e-21	1512.6	1392.72	680.663	1	1	1
O95239	KIF4A	Chromosome-associated kinesin KIF4A	RALASNTSFFSGCSPIEEEAH	1212	(C1224,S1225)	_RALASNTSFFSGC[Carbamidomethyl (C)]S[Phospho (STY)]PIEEEAH_.3	_RALASNTSFFSGC[Carbamidomethyl (C)]S[Phospho (STY)]PIEEEAH_	2.02618e-05	5.21187e-10	3.63146e-06	0.623451	1299.16	0.414917	0.0961901	0.0600539	0.0572278
O95251	KAT7	Histone acetyltransferase KAT7	SQQQPTPVTPK	80	(T88)	_SQQQPTPVT[Phospho (STY)]PK_.2	_SQQQPTPVT[Phospho (STY)]PK_	2.78986e-43	4.16702e-10	2.28981e-26	16073	27637.4	16536.6	0.99899	0.999941	0.998021
O95251	KAT7	Histone acetyltransferase KAT7	SSGSETEQVVDFSDRETK	99	(S99)	_S[Phospho (STY)]SGSETEQVVDFSDRETK_.3	_S[Phospho (STY)]SGSETEQVVDFSDRETK_	9.88859e-13	1.24404e-09	4.90784e-08	1213.51	2114.7	1587.94	0.239713	0.282223	0.242487
O95251	KAT7	Histone acetyltransferase KAT7	SSGSETEQVVDFSDR	99	(S99)	_S[Phospho (STY)]SGSETEQVVDFSDR_.2	_S[Phospho (STY)]SGSETEQVVDFSDR_	6.36669e-26	2.67571e-08	4.24599e-21	1326.61	1247	1138.85	0.340315	0.277074	0.341521
O95292	VAPB	Vesicle-associated membrane protein-associated protein B/C	SLSSSLDDTEVK	156	(S160)	_SLSSS[Phospho (STY)]LDDTEVK_.2	_SLSSS[Phospho (STY)]LDDTEVK_	1.12723e-36	5.94396e-10	2.47502e-25	7631.29	10758.9	10100.3	0.788636	0.786328	0.82549
O95292	VAPB	Vesicle-associated membrane protein-associated protein B/C	SLSSSLDDTEVK	156	(S156,S160)	_S[Phospho (STY)]LSSS[Phospho (STY)]LDDTEVK_.2	_S[Phospho (STY)]LSSS[Phospho (STY)]LDDTEVK_	5.11029e-30	3.91431e-09	4.21677e-11	1027.46	998.029	666.429	0.193899	0.166769	0.200393
O95292	VAPB	Vesicle-associated membrane protein-associated protein B/C	SLSSSLDDTEVK	156	(S159)	_SLSS[Phospho (STY)]SLDDTEVK_.2	_SLSS[Phospho (STY)]SLDDTEVK_	2.53442e-32	2.79666e-07	5.08542e-21	976.931	218.328	729.971	0.106785	0.0985276	0.375289
O95297	MPZL1	Myelin protein zero-like protein 1	DYTGCSTSESLSPVK	199	(C203,S210)	_DYTGC[Carbamidomethyl (C)]STSESLS[Phospho (STY)]PVK_.2	_DYTGC[Carbamidomethyl (C)]STSESLS[Phospho (STY)]PVK_	8.85429e-31	5.60625e-10	2.41869e-24	4361.85	4853.13	6121.19	0.97572	0.992107	0.985966
O95297	MPZL1	Myelin protein zero-like protein 1	SPSDTEGLVK	219	(S219)	_S[Phospho (STY)]PSDTEGLVK_.2	_S[Phospho (STY)]PSDTEGLVK_	1.97986e-52	1.32802e-06	1.04314e-16	982.512	466.118	754.824	0.930469	0.488843	0.875306
O95359	TACC2	Transforming acidic coiled-coil-containing protein 2	LDNTPASPPRSPAEPNDIPIAK	2311	(T2314,S2321)	_LDNT[Phospho (STY)]PASPPRS[Phospho (STY)]PAEPNDIPIAK_.3	_LDNT[Phospho (STY)]PASPPRS[Phospho (STY)]PAEPNDIPIAK_	3.10352e-28	6.88475e-10	2.66272e-23	21108.4	48600.6	19542.2	0.679027	0.0626534	0.892975
O95359	TACC2	Transforming acidic coiled-coil-containing protein 2	LDNTPASPPRSPAEPNDIPIAK	2311	(S2317,S2321)	_LDNTPAS[Phospho (STY)]PPRS[Phospho (STY)]PAEPNDIPIAK_.3	_LDNTPAS[Phospho (STY)]PPRS[Phospho (STY)]PAEPNDIPIAK_	2.39915e-24	1.29103e-09	1.66264e-18	10014.5	43288.8	17112.3	0.777434	0.754097	0.167163
O95361	TRIM16	Tripartite motif-containing protein 16	LGRETEEQDSDSAEQGDPAGEGK	51	(S62)	_LGRETEEQDSDS[Phospho (STY)]AEQGDPAGEGK_.3	_LGRETEEQDSDS[Phospho (STY)]AEQGDPAGEGK_	4.27868e-32	4.16702e-10	1.82752e-19	130882	239177	115247	0.0622059	0.0269924	0.015028
O95361	TRIM16	Tripartite motif-containing protein 16	ETEEQDSDSAEQGDPAGEGK	54	(T55)	_ET[Phospho (STY)]EEQDSDSAEQGDPAGEGK_.3	_ET[Phospho (STY)]EEQDSDSAEQGDPAGEGK_	5.53439e-43	4.47121e-10	1.49855e-23	6730.46	9062.6	4327	0.954271	0.6069	0.778302
O95365	ZBTB7A	Zinc finger and BTB domain-containing protein 7A	GGAPDPSPGATATPGAPAQPSSPDAR	505	(S526)	_GGAPDPSPGATATPGAPAQPSS[Phospho (STY)]PDAR_.3	_GGAPDPSPGATATPGAPAQPSS[Phospho (STY)]PDAR_	1.13558e-40	3.49809e-08	2.29922e-24	19896	7592.3	15332.5	0.764435	0.771627	0.934698
O95365	ZBTB7A	Zinc finger and BTB domain-containing protein 7A	VRGGAPDPSPGATATPGAPAQPSSPDAR	503	(S526)	_VRGGAPDPSPGATATPGAPAQPSS[Phospho (STY)]PDAR_.3	_VRGGAPDPSPGATATPGAPAQPSS[Phospho (STY)]PDAR_	8.75007e-41	4.16702e-10	2.81482e-10	10181.4	16624.9	3061.61	0.446494	0.430655	0.457819
O95365	ZBTB7A	Zinc finger and BTB domain-containing protein 7A	HFKDEDEDEDVASPDGLGR	537	(S549)	_HFKDEDEDEDVAS[Phospho (STY)]PDGLGR_.3	_HFKDEDEDEDVAS[Phospho (STY)]PDGLGR_	8.19847e-35	1.33416e-09	2.48295e-06	6470.23	10665.5	1453.48	1	1	1
O95394	PGM3	Phosphoacetylglucosamine mutase	STIGVMVTASHNPEEDNGVK	55	(M60,S64)	_STIGVM[Oxidation (M)]VTAS[Phospho (STY)]HNPEEDNGVK_.3	_STIGVM[Oxidation (M)]VTAS[Phospho (STY)]HNPEEDNGVK_	1.04961e-35	4.27339e-10	2.15454e-23	58466.8	76709.8	65587.7	0.999765	0.999617	0.999711
O95394	PGM3	Phosphoacetylglucosamine mutase	STIGVMVTASHNPEEDNGVK	55	(S55,M60)	_S[Phospho (STY)]TIGVM[Oxidation (M)]VTASHNPEEDNGVK_.3	_S[Phospho (STY)]TIGVM[Oxidation (M)]VTASHNPEEDNGVK_	9.69221e-36	4.77752e-10	8.78913e-24	31846.5	42709	34548.6	5.59089e-07	5.19918e-09	1.68899e-07
O95394	PGM3	Phosphoacetylglucosamine mutase	STIGVMVTASHNPEEDNGVK	55	(S64)	_STIGVMVTAS[Phospho (STY)]HNPEEDNGVK_.3	_STIGVMVTAS[Phospho (STY)]HNPEEDNGVK_	9.18806e-37	6.2838e-10	3.93808e-21	14294.3	29046.4	25639.7	0.973761	0.99994	0.999914
O95400	CD2BP2	CD2 antigen cytoplasmic tail-binding protein 2	KGPGQPSSPQRLDR	188	(S195)	_KGPGQPSS[Phospho (STY)]PQRLDR_.3	_KGPGQPSS[Phospho (STY)]PQRLDR_	2.43316e-42	4.55511e-10	1.4229e-23	106480	198312	51952.1	1	1	0.99988
O95400	CD2BP2	CD2 antigen cytoplasmic tail-binding protein 2	HSLDSDEEEDDDDGGSSK	45	(S49)	_HSLDS[Phospho (STY)]DEEEDDDDGGSSK_.3	_HSLDS[Phospho (STY)]DEEEDDDDGGSSK_	2.33923e-38	8.51353e-10	2.24488e-21	73085.1	99482	65416.3	0.999852	0.999789	0.999896
O95400	CD2BP2	CD2 antigen cytoplasmic tail-binding protein 2	GPGQPSSPQRLDR	189	(S195)	_GPGQPSS[Phospho (STY)]PQRLDR_.2	_GPGQPSS[Phospho (STY)]PQRLDR_	1.59572e-36	4.16702e-10	3.47346e-26	14317.1	36980.9	8327.2	0.5	0.998011	0.5
O95402	MED26	Mediator of RNA polymerase II transcription subunit 26	EPVRADSPVHMEQQSR	441	(S447,M451)	_EPVRADS[Phospho (STY)]PVHM[Oxidation (M)]EQQSR_.3	_EPVRADS[Phospho (STY)]PVHM[Oxidation (M)]EQQSR_	1.6782e-06	2.7226e-08	9.21405e-05	0.653492	848.224	0.65655	0.70033	0.944331	0.505119
O95425	SVIL	Supervillin	DSSFTEVPRSPK	236	(S245)	_DSSFTEVPRS[Phospho (STY)]PK_.2	_DSSFTEVPRS[Phospho (STY)]PK_	2.14472e-33	4.20504e-10	1.68062e-21	172677	259618	197130	1	1	1
O95425	SVIL	Supervillin	DSSFTEVPRSPK	236	(S238,S245)	_DSS[Phospho (STY)]FTEVPRS[Phospho (STY)]PK_.2	_DSS[Phospho (STY)]FTEVPRS[Phospho (STY)]PK_	7.53999e-26	1.98857e-09	9.79172e-14	6276.68	8938.8	6296.66	0.582029	0.984639	0.7958
O95425	SVIL	Supervillin	SFDEQNVPK	707	(S707)	_S[Phospho (STY)]FDEQNVPK_.2	_S[Phospho (STY)]FDEQNVPK_	9.18224e-40	7.49198e-10	2.72336e-18	101084	122725	114228	1	1	1
O95425	SVIL	Supervillin	QAHDLSPAAESSSTFSFSGR	216	(S221)	_QAHDLS[Phospho (STY)]PAAESSSTFSFSGR_.3	_QAHDLS[Phospho (STY)]PAAESSSTFSFSGR_	1.27731e-37	6.34103e-10	8.4781e-25	60345.6	131899	52214.3	1	1	1
O95425	SVIL	Supervillin	CTSHSETPTVDDEEK	671	(C671,S673)	_C[Carbamidomethyl (C)]TS[Phospho (STY)]HSETPTVDDEEK_.3	_C[Carbamidomethyl (C)]TS[Phospho (STY)]HSETPTVDDEEK_	4.06078e-38	8.88651e-10	1.4729e-21	10413.3	12082.3	10429.7	0.370784	0.39062	0.476602
O95425	SVIL	Supervillin	CTSHSETPTVDDEEK	671	(C671,T677)	_C[Carbamidomethyl (C)]TSHSET[Phospho (STY)]PTVDDEEK_.3	_C[Carbamidomethyl (C)]TSHSET[Phospho (STY)]PTVDDEEK_	1.63375e-44	4.16702e-10	1.57774e-24	10413.3	12082.3	10393.4	0.0306383	0.0239235	0.00179816
O95425	SVIL	Supervillin	YQTQPVTLGEVEQVQSGK	850	(T852)	_YQT[Phospho (STY)]QPVTLGEVEQVQSGK_.3	_YQT[Phospho (STY)]QPVTLGEVEQVQSGK_	2.94464e-43	1.50118e-09	1.92081e-30	5833.74	9653.32	9922.1	0.871173	0.988406	0.971265
O95425	SVIL	Supervillin	TPTGEGLLDSPSK	1111	(S1120)	_TPTGEGLLDS[Phospho (STY)]PSK_.2	_TPTGEGLLDS[Phospho (STY)]PSK_	3.35422e-27	1.78752e-09	5.036e-15	5208.9	5143.55	9176.06	0.926712	0.981481	0.879831
O95425	SVIL	Supervillin	ASDPASPHIGR	45	(S50)	_ASDPAS[Phospho (STY)]PHIGR_.2	_ASDPAS[Phospho (STY)]PHIGR_	8.19197e-25	4.42291e-10	1.34205e-06	5178.73	10894.7	3431.45	0.862599	0.822211	0.5
O95425	SVIL	Supervillin	FSSSIENSDSPVR	911	(S920)	_FSSSIENSDS[Phospho (STY)]PVR_.2	_FSSSIENSDS[Phospho (STY)]PVR_	1.49747e-42	3.21203e-08	3.20367e-25	4325.03	5630.81	5232.25	0.940813	0.934353	0.914239
O95425	SVIL	Supervillin	YGSFEEAEASYPILNR	966	(Y966)	_Y[Phospho (STY)]GSFEEAEASYPILNR_.2	_Y[Phospho (STY)]GSFEEAEASYPILNR_	2.03794e-35	1.50175e-08	8.67137e-24	958.095	1033.8	1467.62	0.25211	0.519075	0.35431
O95433	AHSA1	Activator of 90 kDa heat shock protein ATPase homolog 1	LDGEASINNR	64		_LDGEASINNR_.2	_LDGEASINNR_	3.60142e-46	6.41301e-10	9.70985e-26	5580.75	6490.89	6170.78	NaN	NaN	NaN
O95433	AHSA1	Activator of 90 kDa heat shock protein ATPase homolog 1	DASNWSTDK	31		_DASNWSTDK_.2	_DASNWSTDK_	4.19232e-50	4.16702e-10	3.15654e-30	3496.02	6203.15	4127.38	NaN	NaN	NaN
O95453	PARN	Poly(A)-specific ribonuclease PARN	ELSPAGSISK	617	(S619)	_ELS[Phospho (STY)]PAGSISK_.2	_ELS[Phospho (STY)]PAGSISK_	3.17269e-35	4.44239e-10	4.80784e-22	122814	146590	159685	1	1	1
O95453	PARN	Poly(A)-specific ribonuclease PARN	RSQANGAGALSYVSPNTSK	150	(S163)	_RSQANGAGALSYVS[Phospho (STY)]PNTSK_.3	_RSQANGAGALSYVS[Phospho (STY)]PNTSK_	1.1527e-27	1.3192e-09	2.44457e-27	18704.8	38857.6	13645.1	0.993537	0.978548	0.141888
O95453	PARN	Poly(A)-specific ribonuclease PARN	NNSFTAPSTVGK	555	(S557)	_NNS[Phospho (STY)]FTAPSTVGK_.2	_NNS[Phospho (STY)]FTAPSTVGK_	6.89285e-42	1.90845e-09	1.63011e-23	7006.75	8210.74	7395.77	0.999631	0.998724	0.999619
O95453	PARN	Poly(A)-specific ribonuclease PARN	SQANGAGALSYVSPNTSK	151	(S163)	_SQANGAGALSYVS[Phospho (STY)]PNTSK_.2	_SQANGAGALSYVS[Phospho (STY)]PNTSK_	1.5553e-43	4.16702e-10	9.58689e-41	2085.53	3325.62	2328.39	0.804845	0.764114	0.769162
O95453	PARN	Poly(A)-specific ribonuclease PARN	KELSPAGSISK	616	(S619)	_KELS[Phospho (STY)]PAGSISK_.2	_KELS[Phospho (STY)]PAGSISK_	3.70349e-07	4.17876e-10	2.74765e-15	793.112	2848.03	1448.66	0.776824	0.998985	0.844583
O95490	ADGRL2	Adhesion G protein-coupled receptor L2	GNSDGYIIPINK	1428	(S1430)	_GNS[Phospho (STY)]DGYIIPINK_.2	_GNS[Phospho (STY)]DGYIIPINK_	3.41542e-44	4.55752e-10	3.96237e-26	20910.8	26060.7	26493.7	0.999947	0.999926	0.999981
O95544	NADK	NAD kinase	SLSASPALGSTK	46	(S48)	_SLS[Phospho (STY)]ASPALGSTK_.2	_SLS[Phospho (STY)]ASPALGSTK_	8.45836e-42	6.15462e-10	8.00716e-23	21444	30120.7	24538.9	0.999503	0.999365	0.999429
O95613	PCNT	Pericentrin	RESEVLDLK	1651	(S1653)	_RES[Phospho (STY)]EVLDLK_.2	_RES[Phospho (STY)]EVLDLK_	2.40577e-42	7.61168e-10	3.59555e-19	6011.75	8603.24	6699.52	1	1	1
O95613	PCNT	Pericentrin	RKGSAVDASVQEESPVTK	41	(S49)	_RKGSAVDAS[Phospho (STY)]VQEESPVTK_.3	_RKGSAVDAS[Phospho (STY)]VQEESPVTK_	7.7294e-31	4.16702e-10	2.8423e-20	1712.95	3702.92	561.179	0.125934	0.120018	0.29463
O95628	CNOT4	CCR4-NOT transcription complex subunit 4	ELSVQDQPSLSPTSLQNSSSHTTTAK	422	(S435)	_ELSVQDQPSLSPTS[Phospho (STY)]LQNSSSHTTTAK_.3	_ELSVQDQPSLSPTS[Phospho (STY)]LQNSSSHTTTAK_	4.78655e-23	8.03398e-10	2.56033e-23	1659.63	2899.44	1574.66	0.185018	0.230928	0.378651
O95671	ASMTL	Probable bifunctional dTTP/UTP pyrophosphatase/methyltransferase protein	HDSIPAADTFEDLSDVEGGGSEPTQR	226	(S239)	_HDSIPAADTFEDLS[Phospho (STY)]DVEGGGSEPTQR_.3	_HDSIPAADTFEDLS[Phospho (STY)]DVEGGGSEPTQR_	1.4471e-42	4.16702e-10	1.45736e-25	78481.1	148841	41535.7	1	1	0.999885
O95674	CDS2	Phosphatidate cytidylyltransferase 2	VDGETASDSESRAESAPLPVSADDTPEVLNR	27	(T31)	_VDGET[Phospho (STY)]ASDSESRAESAPLPVSADDTPEVLNR_.4	_VDGET[Phospho (STY)]ASDSESRAESAPLPVSADDTPEVLNR_	6.55665e-29	6.0236e-10	3.57278e-16	18468.8	27224.9	13756.4	0.0638472	0.23712	0.10464
O95674	CDS2	Phosphatidate cytidylyltransferase 2	VDGETASDSESRAESAPLPVSADDTPEVLNR	27	(S41)	_VDGETASDSESRAES[Phospho (STY)]APLPVSADDTPEVLNR_.4	_VDGETASDSESRAES[Phospho (STY)]APLPVSADDTPEVLNR_	1.57183e-43	4.1765e-10	8.98249e-34	17488.9	26193.2	13366.7	0.403929	0.323539	0.319791
O95674	CDS2	Phosphatidate cytidylyltransferase 2	VAHEPVAPPEDKESESEAK	8	(S23)	_VAHEPVAPPEDKESES[Phospho (STY)]EAK_.3	_VAHEPVAPPEDKESES[Phospho (STY)]EAK_	6.30828e-34	4.46121e-10	5.02654e-24	13249.5	21911.8	8883.5	0.417211	0.0786152	0.399706
O95677	EYA4	Eyes absent homolog 4	NNPSPPPDSDLER	358	(S361)	_NNPS[Phospho (STY)]PPPDSDLER_.2	_NNPS[Phospho (STY)]PPPDSDLER_	2.33243e-47	2.73749e-09	8.12818e-29	39110.2	47389.9	42856.2	0.999825	0.999686	0.999104
O95684	CEP43	Centrosomal protein 43	GPTTGEGALDLSDVHSPPKSPEGK	141	(T144,S160)	_GPTT[Phospho (STY)]GEGALDLSDVHSPPKS[Phospho (STY)]PEGK_.3	_GPTT[Phospho (STY)]GEGALDLSDVHSPPKS[Phospho (STY)]PEGK_	3.95995e-32	4.26498e-10	7.52848e-27	40494.5	77770.3	24745.8	5.97369e-06	3.34549e-08	0.000966383
O95684	CEP43	Centrosomal protein 43	GPTTGEGALDLSDVHSPPKSPEGK	141	(S152,S160)	_GPTTGEGALDLS[Phospho (STY)]DVHSPPKS[Phospho (STY)]PEGK_.3	_GPTTGEGALDLS[Phospho (STY)]DVHSPPKS[Phospho (STY)]PEGK_	8.08995e-37	2.50639e-09	1.13745e-17	41548.4	79794	9685.71	0.0081203	0.0416615	0.138244
O95684	CEP43	Centrosomal protein 43	GPTTGEGALDLSDVHSPPKSPEGK	141	(S156,S160)	_GPTTGEGALDLSDVHS[Phospho (STY)]PPKS[Phospho (STY)]PEGK_.3	_GPTTGEGALDLSDVHS[Phospho (STY)]PPKS[Phospho (STY)]PEGK_	2.26924e-33	4.16702e-10	3.0783e-14	36793.5	69681.8	21126.3	0.892555	0.999821	0.870139
O95684	CEP43	Centrosomal protein 43	GPTTGEGALDLSDVHSPPKSPEGK	141	(S156,S160)	_GPTTGEGALDLSDVHS[Phospho (STY)]PPKS[Phospho (STY)]PEGK_.4	_GPTTGEGALDLSDVHS[Phospho (STY)]PPKS[Phospho (STY)]PEGK_	9.81973e-40	8.77029e-10	1.18416e-18	3489.01	6356.33	265.386	0.764911	0.846268	0.469207
O95696	BRD1	Bromodomain-containing protein 1	VHGEPTSDLSDID	1046	(T1051,S1052)	_VHGEPT[Phospho (STY)]S[Phospho (STY)]DLSDID_.2	_VHGEPT[Phospho (STY)]S[Phospho (STY)]DLSDID_	4.72993e-31	9.02347e-10	3.99567e-11	6712.88	9930.35	4796.16	0.399048	0.438209	0.445033
O95696	BRD1	Bromodomain-containing protein 1	VHGEPTSDLSDID	1046	(S1052,S1055)	_VHGEPTS[Phospho (STY)]DLS[Phospho (STY)]DID_.2	_VHGEPTS[Phospho (STY)]DLS[Phospho (STY)]DID_	1.19635e-28	4.57003e-10	7.24658e-20	6366.16	9308.49	4363.24	0.624662	0.622999	0.622865
O95714	HERC2	E3 ubiquitin-protein ligase HERC2	IRAEEEDLAAVPFLASDNEEEEDEK	2913	(S2928)	_IRAEEEDLAAVPFLAS[Phospho (STY)]DNEEEEDEK_.3	_IRAEEEDLAAVPFLAS[Phospho (STY)]DNEEEEDEK_	4.75097e-26	5.51502e-10	6.33176e-17	8031.69	10723.7	1667.77	1	1	1
O95747	OXSR1	Serine/threonine-protein kinase OSR1	TEDGGWEWSDDEFDEESEEGK	331	(S339)	_TEDGGWEWS[Phospho (STY)]DDEFDEESEEGK_.3	_TEDGGWEWS[Phospho (STY)]DDEFDEESEEGK_	2.24152e-28	1.17314e-09	1.89651e-14	8662.5	6474.15	3770.44	0.984327	0.993951	0.942413
O95747	OXSR1	Serine/threonine-protein kinase OSR1	TEDGGWEWSDDEFDEESEEGK	331	(T331)	_T[Phospho (STY)]EDGGWEWSDDEFDEESEEGK_.3	_T[Phospho (STY)]EDGGWEWSDDEFDEESEEGK_	8.29171e-42	1.64288e-09	1.36061e-27	7805.54	5544.09	3748.86	0.0262887	0.00604075	0.152083
O95772	STARD3NL	STARD3 N-terminal-like protein	LLIVQDASER	186	(S193)	_LLIVQDAS[Phospho (STY)]ER_.2	_LLIVQDAS[Phospho (STY)]ER_	6.12898e-25	5.36204e-10	5.32772e-22	9449.93	17494	17148.6	1	1	1
O95785	WIZ	Protein Wiz	SPQLSLSPRPASPK	1006	(S1012,S1017)	_SPQLSLS[Phospho (STY)]PRPAS[Phospho (STY)]PK_.3	_SPQLSLS[Phospho (STY)]PRPAS[Phospho (STY)]PK_	1.06815e-36	4.16702e-10	4.15086e-21	25154.4	52327.2	22879.8	0.936622	0.999773	0.917042
O95785	WIZ	Protein Wiz	SPQLSLSPRPASPK	1006	(S1017)	_SPQLSLSPRPAS[Phospho (STY)]PK_.3	_SPQLSLSPRPAS[Phospho (STY)]PK_	7.70906e-26	2.6421e-09	1.94549e-10	8224.16	16085.2	5370.63	0.78855	0.994496	0.656978
O95785	WIZ	Protein Wiz	SPQLSLSPRPASPK	1006	(S1012,S1017)	_SPQLSLS[Phospho (STY)]PRPAS[Phospho (STY)]PK_.2	_SPQLSLS[Phospho (STY)]PRPAS[Phospho (STY)]PK_	4.27549e-53	4.26098e-10	1.05601e-27	6558.14	16180.5	4242.83	0.919548	0.998287	0.822187
O95785	WIZ	Protein Wiz	SPQLSLSPRPASPK	1006	(S1010,S1017)	_SPQLS[Phospho (STY)]LSPRPAS[Phospho (STY)]PK_.2	_SPQLS[Phospho (STY)]LSPRPAS[Phospho (STY)]PK_	1.63486e-46	4.68519e-10	1.95305e-22	982.898	4808.68	1407.37	0.0920804	0.00170043	0.203002
O95785	WIZ	Protein Wiz	SPQLSLSPRPASPK	1006	(S1017)	_SPQLSLSPRPAS[Phospho (STY)]PK_.2	_SPQLSLSPRPAS[Phospho (STY)]PK_	1.7059e-06	4.16702e-10	3.12846e-11	310.58	2409.84	200.566	0.362478	0.857186	0.372865
O95785	WIZ	Protein Wiz	TPLALAGSPTPK	989	(S996)	_TPLALAGS[Phospho (STY)]PTPK_.2	_TPLALAGS[Phospho (STY)]PTPK_	9.22325e-37	4.16702e-10	4.36951e-20	18046.5	26698.6	24857.1	0.768876	0.889255	0.69186
O95785	WIZ	Protein Wiz	TPLALAGSPTPK	989	(T998)	_TPLALAGSPT[Phospho (STY)]PK_.2	_TPLALAGSPT[Phospho (STY)]PK_	2.26254e-38	4.16702e-10	1.34846e-20	17733.1	25198	23797.4	0.232461	0.111205	0.323191
O95785	WIZ	Protein Wiz	KTPLALAGSPTPK	988	(S996)	_KTPLALAGS[Phospho (STY)]PTPK_.2	_KTPLALAGS[Phospho (STY)]PTPK_	6.03686e-18	1.22786e-09	8.29658e-06	860.252	5927.8	753.774	0.586555	0.47035	0.192278
O95793	STAU1	Double-stranded RNA-binding protein Staufen homolog 1	PQTSPEYGQGINPISR	275	(S278)	_PQTS[Phospho (STY)]PEYGQGINPISR_.2	_PQTS[Phospho (STY)]PEYGQGINPISR_	3.53697e-41	6.41149e-10	1.18622e-23	20563.1	32039.4	26015.9	0.795227	0.810651	0.928511
O95793	STAU1	Double-stranded RNA-binding protein Staufen homolog 1	PQTSPEYGQGINPISR	275	(T277)	_PQT[Phospho (STY)]SPEYGQGINPISR_.3	_PQT[Phospho (STY)]SPEYGQGINPISR_	4.68445e-45	4.16702e-10	6.38276e-30	11260.4	15055.6	13319	0.202272	0.132274	0.154624
O95793	STAU1	Double-stranded RNA-binding protein Staufen homolog 1	PQTSPEYGQGINPISR	275	(S278)	_PQTS[Phospho (STY)]PEYGQGINPISR_.3	_PQTS[Phospho (STY)]PEYGQGINPISR_	2.71211e-44	4.16702e-10	4.96812e-36	11260.4	14946.2	13317.3	0.0597981	0.0373391	0.446114
O95793	STAU1	Double-stranded RNA-binding protein Staufen homolog 1	VTFFEPGSGDENGTSNK	383	(S390)	_VTFFEPGS[Phospho (STY)]GDENGTSNK_.2	_VTFFEPGS[Phospho (STY)]GDENGTSNK_	2.26264e-35	1.467e-08	1.82941e-14	3828.19	3102.43	3696.26	0.338881	0.880241	0.898565
O95793	STAU1	Double-stranded RNA-binding protein Staufen homolog 1	VTFFEPGSGDENGTSNKEDEFR	383	(S390)	_VTFFEPGS[Phospho (STY)]GDENGTSNKEDEFR_.3	_VTFFEPGS[Phospho (STY)]GDENGTSNKEDEFR_	1.59584e-14	5.15959e-10	1.73709e-15	540.741	2496.75	1206.62	0.399871	0.891964	0.460898
O95817	BAG3	BAG family molecular chaperone regulator 3	SQSPAASDCSSSSSSASLPSSGR	171	(S173,C179)	_SQS[Phospho (STY)]PAASDC[Carbamidomethyl (C)]SSSSSSASLPSSGR_.3	_SQS[Phospho (STY)]PAASDC[Carbamidomethyl (C)]SSSSSSASLPSSGR_	3.10704e-41	6.44096e-10	6.08781e-30	113230	121272	118146	0.979109	0.963598	0.976409
O95817	BAG3	BAG family molecular chaperone regulator 3	SQSPAASDCSSSSSSASLPSSGR	171	(S171,C179)	_S[Phospho (STY)]QSPAASDC[Carbamidomethyl (C)]SSSSSSASLPSSGR_.3	_S[Phospho (STY)]QSPAASDC[Carbamidomethyl (C)]SSSSSSASLPSSGR_	2.27963e-39	8.505e-10	2.37341e-24	105355	112472	111402	0.0208234	0.0364222	0.0236213
O95817	BAG3	BAG family molecular chaperone regulator 3	VPPAPVPCPPPSPGPSAVPSSPK	366	(C373,S377,S386)	_VPPAPVPC[Carbamidomethyl (C)]PPPS[Phospho (STY)]PGPSAVPSS[Phospho (STY)]PK_.3	_VPPAPVPC[Carbamidomethyl (C)]PPPS[Phospho (STY)]PGPSAVPSS[Phospho (STY)]PK_	6.7448e-35	8.19574e-10	2.75991e-15	98393.9	157422	36024.1	0.822496	0.807345	0.665382
O95817	BAG3	BAG family molecular chaperone regulator 3	VPPAPVPCPPPSPGPSAVPSSPK	366	(C373,S385,S386)	_VPPAPVPC[Carbamidomethyl (C)]PPPSPGPSAVPS[Phospho (STY)]S[Phospho (STY)]PK_.3	_VPPAPVPC[Carbamidomethyl (C)]PPPSPGPSAVPS[Phospho (STY)]S[Phospho (STY)]PK_	1.28943e-23	3.08279e-09	8.01915e-14	69851.1	111791	12998.7	0.156163	0.189608	0.027314
O95817	BAG3	BAG family molecular chaperone regulator 3	SSTPLHSPSPIR	283	(T285,S289)	_SST[Phospho (STY)]PLHS[Phospho (STY)]PSPIR_.2	_SST[Phospho (STY)]PLHS[Phospho (STY)]PSPIR_	1.93518e-35	4.63372e-10	1.94392e-24	34045.8	48667.5	33579.8	0.942552	0.977791	0.958465
O95817	BAG3	BAG family molecular chaperone regulator 3	SSTPLHSPSPIR	283	(S289)	_SSTPLHS[Phospho (STY)]PSPIR_.2	_SSTPLHS[Phospho (STY)]PSPIR_	1.09524e-28	1.17107e-09	2.58026e-13	4279.38	11004.7	5717.04	0.879337	0.987798	0.889534
O95817	BAG3	BAG family molecular chaperone regulator 3	SSLGSHQLPR	194	(S194)	_S[Phospho (STY)]SLGSHQLPR_.2	_S[Phospho (STY)]SLGSHQLPR_	7.20057e-38	4.16702e-10	2.33176e-27	5071.49	12164.2	6200.78	0.245547	0.289111	0.270243
O95817	BAG3	BAG family molecular chaperone regulator 3	AAPSTAPAEATPPKPGEAEAPPK	396	(T406)	_AAPSTAPAEAT[Phospho (STY)]PPKPGEAEAPPK_.3	_AAPSTAPAEAT[Phospho (STY)]PPKPGEAEAPPK_	5.03622e-13	3.71725e-09	8.94414e-07	5715.55	13026.7	2367.88	0.108609	0.952936	0.384612
O95819	MAP4K4	Mitogen-activated protein kinase kinase kinase kinase 4	AASSLNLSNGETESVK	798	(S805)	_AASSLNLS[Phospho (STY)]NGETESVK_.2	_AASSLNLS[Phospho (STY)]NGETESVK_	7.31804e-49	4.16702e-10	1.51208e-31	11876.5	12747.8	16933.3	0.973	0.990816	0.927211
O95819	MAP4K4	Mitogen-activated protein kinase kinase kinase kinase 4	AASSLNLSNGETESVK	798	(S800)	_AAS[Phospho (STY)]SLNLSNGETESVK_.2	_AAS[Phospho (STY)]SLNLSNGETESVK_	5.25057e-19	1.54956e-08	7.25187e-10	4490.99	4691.95	7166.83	0.781372	0.764271	0.796784
O95819	MAP4K4	Mitogen-activated protein kinase kinase kinase kinase 4	AASSLNLSNGETESVK	798	(S801)	_AASS[Phospho (STY)]LNLSNGETESVK_.2	_AASS[Phospho (STY)]LNLSNGETESVK_	1.52749e-35	1.28924e-08	1.29938e-14	4189.5	4142.48	6205.65	0.227921	0.234628	0.203313
O95819	MAP4K4	Mitogen-activated protein kinase kinase kinase kinase 4	KGSVVNVNPTNTRPQSDTPEIR	898	(S900)	_KGS[Phospho (STY)]VVNVNPTNTRPQSDTPEIR_.3	_KGS[Phospho (STY)]VVNVNPTNTRPQSDTPEIR_	2.86749e-19	3.0257e-09	4.84662e-13	9795.79	20424.6	3724.3	0.999998	1	0.999213
O95819	MAP4K4	Mitogen-activated protein kinase kinase kinase kinase 4	KGSVVNVNPTNTRPQSDTPEIR	898	(S900)	_KGS[Phospho (STY)]VVNVNPTNTRPQSDTPEIR_.4	_KGS[Phospho (STY)]VVNVNPTNTRPQSDTPEIR_	6.01019e-08	2.08864e-08	1.24351e-19	0.55608	1893.4	253.327	0.862425	0.968427	0.397822
O95819	MAP4K4	Mitogen-activated protein kinase kinase kinase kinase 4	TTSRSPVLSR	627	(S631)	_TTSRS[Phospho (STY)]PVLSR_.2	_TTSRS[Phospho (STY)]PVLSR_	4.78603e-36	6.48945e-10	7.73731e-29	4526.09	12950.1	6011.68	0.296799	0.732848	0.488191
O95819	MAP4K4	Mitogen-activated protein kinase kinase kinase kinase 4	RDSPLQGSGQQNSQAGQR	637	(S639)	_RDS[Phospho (STY)]PLQGSGQQNSQAGQR_.3	_RDS[Phospho (STY)]PLQGSGQQNSQAGQR_	7.57938e-26	7.1137e-10	2.82061e-11	1918.42	9249.61	1071.6	0.934827	0.999928	0.77987
O95819	MAP4K4	Mitogen-activated protein kinase kinase kinase kinase 4	SEGSPSQRLENAVK	712	(S715)	_SEGS[Phospho (STY)]PSQRLENAVK_.2	_SEGS[Phospho (STY)]PSQRLENAVK_	1.5231e-17	1.9652e-08	6.66995e-21	755.4	2212.27	2744.19	0.333333	0.306449	0.637784
O95835	LATS1	Serine/threonine-protein kinase LATS1	SNSFNNPLGNR	462	(S464)	_SNS[Phospho (STY)]FNNPLGNR_.2	_SNS[Phospho (STY)]FNNPLGNR_	9.40764e-37	4.88848e-10	4.42264e-23	25686.5	30150.5	30200.4	0.810733	0.956079	0.894193
O95835	LATS1	Serine/threonine-protein kinase LATS1	QITTSPITVR	609	(S613)	_QITTS[Phospho (STY)]PITVR_.2	_QITTS[Phospho (STY)]PITVR_	1.47761e-25	1.34463e-09	5.83914e-28	6719.04	9566.83	8126.78	0.920572	0.943883	0.860691
O95997;Q9NZH5	PTTG1;PTTG2	Securin;Securin-2	LFQLGPPSPVK	158;158	(S165);(S165)	_LFQLGPPS[Phospho (STY)]PVK_.2	_LFQLGPPS[Phospho (STY)]PVK_	4.31287e-13	2.33167e-09	7.44414e-07	1709.4	5789.73	1984.27	1	1	1
O96013	PAK4	Serine/threonine-protein kinase PAK 4	SNSLRRDSPPPPAR	97	(S97,S104)	_S[Phospho (STY)]NSLRRDS[Phospho (STY)]PPPPAR_.3	_S[Phospho (STY)]NSLRRDS[Phospho (STY)]PPPPAR_	2.65601e-38	9.2181e-10	2.12101e-31	59590.3	148190	31050.8	0.0176526	0.0136518	0.838338
O96013	PAK4	Serine/threonine-protein kinase PAK 4	SNSLRRDSPPPPAR	97	(S99,S104)	_SNS[Phospho (STY)]LRRDS[Phospho (STY)]PPPPAR_.3	_SNS[Phospho (STY)]LRRDS[Phospho (STY)]PPPPAR_	4.84072e-44	4.16702e-10	8.6278e-32	58577.1	146207	31050.5	0.988115	0.985958	0.32274
O96013	PAK4	Serine/threonine-protein kinase PAK 4	RPLSGPDVGTPQPAGLASGAK	178	(S181)	_RPLS[Phospho (STY)]GPDVGTPQPAGLASGAK_.3	_RPLS[Phospho (STY)]GPDVGTPQPAGLASGAK_	2.33128e-22	5.00281e-09	2.46205e-16	30768.6	76903.9	18039.3	0.998388	0.999999	0.999839
O96019	ACTL6A	Actin-like protein 6A	EAVREGSPANWK	227	(S233)	_EAVREGS[Phospho (STY)]PANWK_.2	_EAVREGS[Phospho (STY)]PANWK_	2.60548e-39	4.16702e-10	2.19577e-27	17573.7	40399.2	22778	1	1	1
O96020	CCNE2	G1/S-specific cyclin-E2	QQPQPSQTESPQEAQIIQAK	12	(S21)	_QQPQPSQTES[Phospho (STY)]PQEAQIIQAK_.3	_QQPQPSQTES[Phospho (STY)]PQEAQIIQAK_	5.37595e-26	6.1277e-10	4.63199e-24	7567.02	10959.9	9262.2	0.10245	0.930734	0.765546
O96028	NSD2	Histone-lysine N-methyltransferase NSD2	GIGTPPNTTPIK	107	(T110,T115)	_GIGT[Phospho (STY)]PPNTT[Phospho (STY)]PIK_.2	_GIGT[Phospho (STY)]PPNTT[Phospho (STY)]PIK_	7.98067e-23	1.44793e-09	2.05667e-22	10984.1	22629.5	26413	0.842867	0.875265	0.374959
O96028	NSD2	Histone-lysine N-methyltransferase NSD2	RIQDPTEDAEAEDTPRK	531	(T544)	_RIQDPTEDAEAEDT[Phospho (STY)]PRK_.3	_RIQDPTEDAEAEDT[Phospho (STY)]PRK_	4.17498e-33	2.56815e-09	5.61329e-06	2361.66	5258.4	223.074	0.906675	0.906208	0.5
P00338	LDHA	L-lactate dehydrogenase A chain	QVVESAYEVIK	233		_QVVESAYEVIK_.2	_QVVESAYEVIK_	6.16634e-29	2.36961e-09	1.66734e-12	23849.5	32318.3	6015.06	NaN	NaN	NaN
P00338	LDHA	L-lactate dehydrogenase A chain	DLADELALVDVIEDK	43		_DLADELALVDVIEDK_.2	_DLADELALVDVIEDK_	1.18532e-35	2.02686e-09	5.36089e-06	6921.36	31836.2	950.186	NaN	NaN	NaN
P00338	LDHA	L-lactate dehydrogenase A chain	QQEGESRLNLVQR	100		_QQEGESRLNLVQR_.3	_QQEGESRLNLVQR_	8.83354e-42	4.16702e-10	7.59192e-20	11938.4	19421.3	1705.02	NaN	NaN	NaN
P00338	LDHA	L-lactate dehydrogenase A chain	TLHPDLGTDK	213		_TLHPDLGTDK_.2	_TLHPDLGTDK_	6.17585e-49	4.16702e-10	1.57845e-11	9697.44	17911.9	754.002	NaN	NaN	NaN
P00338	LDHA	L-lactate dehydrogenase A chain	VTLTSEEEAR	306		_VTLTSEEEAR_.2	_VTLTSEEEAR_	8.83969e-39	7.3692e-10	3.39589e-20	8491.11	8901.58	5409.36	NaN	NaN	NaN
P00441	SOD1	Superoxide dismutase [Cu-Zn]	DEERHVGDLGNVTADK	77		_DEERHVGDLGNVTADK_.3	_DEERHVGDLGNVTADK_	1.68002e-22	8.2924e-10	1.31506e-07	1402.16	6079.53	913.377	NaN	NaN	NaN
P00533	EGFR	Epidermal growth factor receptor	GSTAENAEYLR	1189	(Y1197)	_GSTAENAEY[Phospho (STY)]LR_.2	_GSTAENAEY[Phospho (STY)]LR_	1.48202e-41	4.16702e-10	1.94104e-20	37811.1	52409	40495.3	1	1	1
P00533	EGFR	Epidermal growth factor receptor	GSHQISLDNPDYQQDFFPK	1161	(S1166)	_GSHQIS[Phospho (STY)]LDNPDYQQDFFPK_.3	_GSHQIS[Phospho (STY)]LDNPDYQQDFFPK_	4.56841e-32	5.84127e-10	2.16328e-23	5671.66	16981.8	2582.74	0.696978	0.999273	0.858229
P00533	EGFR	Epidermal growth factor receptor	GSHQISLDNPDYQQDFFPK	1161	(Y1172)	_GSHQISLDNPDY[Phospho (STY)]QQDFFPK_.3	_GSHQISLDNPDY[Phospho (STY)]QQDFFPK_	4.88556e-19	5.24604e-10	5.12097e-14	3232.44	9655.14	1906.57	0.993041	0.999963	0.712259
P00533	EGFR	Epidermal growth factor receptor	ELVEPLTPSGEAPNQALLR	687	(T693)	_ELVEPLT[Phospho (STY)]PSGEAPNQALLR_.3	_ELVEPLT[Phospho (STY)]PSGEAPNQALLR_	4.0328e-43	4.16702e-10	7.22278e-23	7226.41	14232.8	11292.1	0.997805	0.999938	0.998942
P00734	F2	Prothrombin	RGDACEGDSGGPFVMK	560	(C564,M574)	_RGDAC[Carbamidomethyl (C)]EGDSGGPFVM[Oxidation (M)]K_.3	_RGDAC[Carbamidomethyl (C)]EGDSGGPFVM[Oxidation (M)]K_	3.39045e-07	1.95599e-09	1.48676e-05	978.638	3200.75	0.416313	1	1	1
P01106	MYC	Myc proto-oncogene protein	PLNVSFTNR	2	(S6)	_PLNVS[Phospho (STY)]FTNR_.2	_PLNVS[Phospho (STY)]FTNR_	2.91138e-42	5.94526e-10	1.94781e-40	2910.29	7702.12	5564.11	0.975957	0.998065	0.995063
P01893;P04439;P10321	HLA-H;HLA-A;HLA-C	Putative HLA class I histocompatibility antigen, alpha chain H;HLA class I histocompatibility antigen, A alpha chain;HLA class I histocompatibility antigen, C alpha chain	DGEDQTQDTELVETRPAGDGTFQK	244;244;244		_DGEDQTQDTELVETRPAGDGTFQK_.3	_DGEDQTQDTELVETRPAGDGTFQK_	1.79772e-19	6.66126e-10	3.64511e-21	2055.55	3114.18	2118.13	NaN	NaN	NaN
P02538	KRT6A	Keratin, type II cytoskeletal 6A	SGFSSVSVSR	31	(S37)	_SGFSSVS[Phospho (STY)]VSR_.2	_SGFSSVS[Phospho (STY)]VSR_	4.77536e-34	4.16702e-10	2.59457e-22	1.15453e+06	1357405	1.4033e+06	1	0.999894	0.999999
P02538	KRT6A	Keratin, type II cytoskeletal 6A	SGFSSVSVSR	31	(S34)	_SGFS[Phospho (STY)]SVSVSR_.2	_SGFS[Phospho (STY)]SVSVSR_	1.36739e-41	9.19222e-10	3.16419e-31	5692.44	4947.29	6473.49	0.74744	0.79343	0.57863
P02545	LMNA	Prelamin-A/C	LRLSPSPTSQR	387	(S390,S392)	_LRLS[Phospho (STY)]PS[Phospho (STY)]PTSQR_.2	_LRLS[Phospho (STY)]PS[Phospho (STY)]PTSQR_	5.94913e-31	1.41937e-09	1.84903e-24	943302	1.4991e+06	624590	1	1	0.999983
P02545	LMNA	Prelamin-A/C	LRLSPSPTSQR	387	(S390)	_LRLS[Phospho (STY)]PSPTSQR_.2	_LRLS[Phospho (STY)]PSPTSQR_	5.47748e-35	8.90086e-10	1.1651e-18	110117	234304	102385	0.999991	0.999993	0.999847
P02545	LMNA	Prelamin-A/C	SGAQASSTPLSPTR	12	(S22)	_SGAQASSTPLS[Phospho (STY)]PTR_.2	_SGAQASSTPLS[Phospho (STY)]PTR_	4.20304e-34	4.49407e-10	7.50278e-29	422550	526229	499724	0.999987	0.999994	0.999987
P02545	LMNA	Prelamin-A/C	SGAQASSTPLSPTR	12	(T24)	_SGAQASSTPLSPT[Phospho (STY)]R_.2	_SGAQASSTPLSPT[Phospho (STY)]R_	2.34548e-35	4.16702e-10	6.87844e-28	389936	487306	460666	1.26806e-05	5.83202e-06	1.30447e-05
P02545	LMNA	Prelamin-A/C	SGAQASSTPLSPTR	12	(T19,S22)	_SGAQASST[Phospho (STY)]PLS[Phospho (STY)]PTR_.2	_SGAQASST[Phospho (STY)]PLS[Phospho (STY)]PTR_	1.11618e-33	4.16702e-10	4.41535e-21	74560.2	113877	74851	0.999944	0.998642	0.999774
P02545	LMNA	Prelamin-A/C	SGAQASSTPLSPTR	12	(S12)	_S[Phospho (STY)]GAQASSTPLSPTR_.2	_S[Phospho (STY)]GAQASSTPLSPTR_	4.48846e-41	4.16702e-10	8.0434e-31	34253.9	42426.7	39149.5	1	1	1
P02545	LMNA	Prelamin-A/C	SGAQASSTPLSPTR	12	(T19)	_SGAQASST[Phospho (STY)]PLSPTR_.2	_SGAQASST[Phospho (STY)]PLSPTR_	2.33902e-38	4.16083e-09	3.37654e-21	3405.54	4053.39	4488.98	0.612019	0.624747	0.331764
P02545	LMNA	Prelamin-A/C	SVGGSGGGSFGDNLVTR	628	(S628)	_S[Phospho (STY)]VGGSGGGSFGDNLVTR_.2	_S[Phospho (STY)]VGGSGGGSFGDNLVTR_	1.25694e-35	1.00752e-09	8.03488e-22	69510.3	79636.6	75054.4	0.894973	0.705481	0.987087
P02545	LMNA	Prelamin-A/C	EDLQELNDR	33		_EDLQELNDR_.2	_EDLQELNDR_	8.07052e-37	4.16702e-10	4.0532e-24	40257.1	48615.1	51608.5	NaN	NaN	NaN
P02545	LMNA	Prelamin-A/C	LSPSPTSQR	389	(S392)	_LSPS[Phospho (STY)]PTSQR_.2	_LSPS[Phospho (STY)]PTSQR_	6.85215e-44	6.37879e-10	9.68388e-28	30280.1	60412.6	33644.8	0.99998	0.999977	0.99997
P02545	LMNA	Prelamin-A/C	SNEDQSMGNWQIK	458	(S458,M464)	_S[Phospho (STY)]NEDQSM[Oxidation (M)]GNWQIK_.2	_S[Phospho (STY)]NEDQSM[Oxidation (M)]GNWQIK_	3.87028e-44	4.16702e-10	4.40097e-23	40534	35104.8	37426.2	1	1	1
P02545	LMNA	Prelamin-A/C	SNEDQSMGNWQIK	458	(S458)	_S[Phospho (STY)]NEDQSMGNWQIK_.2	_S[Phospho (STY)]NEDQSMGNWQIK_	3.77131e-27	4.33282e-09	1.15595e-27	1502.24	2436.77	3774.82	0.835389	0.994548	0.978328
P02545	LMNA	Prelamin-A/C	ASASGSGAQVGGPISSGSSASSVTVTR	598	(S616,S619)	_ASASGSGAQVGGPISSGSS[Phospho (STY)]ASS[Phospho (STY)]VTVTR_.3	_ASASGSGAQVGGPISSGSS[Phospho (STY)]ASS[Phospho (STY)]VTVTR_	2.7165e-40	5.0052e-10	1.55884e-22	2393.78	6651.72	4029.45	0.1808	0.319025	0.207992
P02545	LMNA	Prelamin-A/C	ASASGSGAQVGGPISSGSSASSVTVTR	598	(S616)	_ASASGSGAQVGGPISSGSS[Phospho (STY)]ASSVTVTR_.3	_ASASGSGAQVGGPISSGSS[Phospho (STY)]ASSVTVTR_	1.29941e-33	3.98374e-08	1.38909e-17	2624.96	4250.46	3199.26	0.569285	0.190499	0.496908
P02545	LMNA	Prelamin-A/C	ASASGSGAQVGGPISSGSSASSVTVTR	598	(S618,S619)	_ASASGSGAQVGGPISSGSSAS[Phospho (STY)]S[Phospho (STY)]VTVTR_.3	_ASASGSGAQVGGPISSGSSAS[Phospho (STY)]S[Phospho (STY)]VTVTR_	1.73601e-12	1.56214e-08	4.15689e-17	910.775	3200.03	1684.63	0.181993	0.271724	0.20791
P02545	LMNA	Prelamin-A/C	NSNLVGAAHEELQQSR	281		_NSNLVGAAHEELQQSR_.3	_NSNLVGAAHEELQQSR_	8.38068e-27	5.98732e-10	2.01859e-25	4211.09	12458.1	3836.33	NaN	NaN	NaN
P02545	LMNA	Prelamin-A/C	LESTESRSSFSQHAR	421	(S429)	_LESTESRSS[Phospho (STY)]FSQHAR_.3	_LESTESRSS[Phospho (STY)]FSQHAR_	6.70251e-08	2.76007e-08	3.60762e-06	2437.35	7341.17	2412.06	0.243798	0.418189	0.256754
P02545	LMNA	Prelamin-A/C	SYLLGNSSPR	645	(S652)	_SYLLGNSS[Phospho (STY)]PR_.2	_SYLLGNSS[Phospho (STY)]PR_	8.2145e-38	6.02161e-10	5.11685e-30	2861.56	4557.78	4318.3	0.601446	0.641681	0.597949
P02545	LMNA	Prelamin-A/C	NKSNEDQSMGNWQIK	456	(S463,M464)	_NKSNEDQS[Phospho (STY)]M[Oxidation (M)]GNWQIK_.3	_NKSNEDQS[Phospho (STY)]M[Oxidation (M)]GNWQIK_	1.95261e-25	4.39437e-10	1.34515e-30	2656.56	5964.56	2482.83	0.889279	0.075676	0.227536
P02545	LMNA	Prelamin-A/C	SYRSVGGSGGGSFGDNLVTR	625	(S625)	_S[Phospho (STY)]YRSVGGSGGGSFGDNLVTR_.3	_S[Phospho (STY)]YRSVGGSGGGSFGDNLVTR_	8.76151e-13	1.29568e-09	2.8286e-19	1504.88	4762.98	2054.74	0.329132	0.2998	0.0590389
P02765	AHSG	Alpha-2-HS-glycoprotein	CDSSPDSAEDVRK	132	(C132,S138)	_C[Carbamidomethyl (C)]DSSPDS[Phospho (STY)]AEDVRK_.2	_C[Carbamidomethyl (C)]DSSPDS[Phospho (STY)]AEDVRK_	9.84129e-46	1.41605e-09	7.46805e-22	64941.2	159860	70724.6	0.999998	1	1
P02765	AHSG	Alpha-2-HS-glycoprotein	CDSSPDSAEDVRK	132	(C132,S138)	_C[Carbamidomethyl (C)]DSSPDS[Phospho (STY)]AEDVRK_.3	_C[Carbamidomethyl (C)]DSSPDS[Phospho (STY)]AEDVRK_	1.5708e-46	4.23588e-10	8.1209e-24	62400.5	136397	71972.7	0.999999	1	0.999913
P02768	ALB	Albumin	KVPQVSTPTLVEVSR	438		_KVPQVSTPTLVEVSR_.3	_KVPQVSTPTLVEVSR_	1.20536e-44	4.17478e-10	1.79051e-31	38390.1	33659.8	27798.2	NaN	NaN	NaN
P02768	ALB	Albumin	LVNEVTEFAK	66		_LVNEVTEFAK_.2	_LVNEVTEFAK_	3.76339e-41	4.42183e-10	1.06918e-29	12045.1	10889.8	10968.2	NaN	NaN	NaN
P02768	ALB	Albumin	AAFTECCQAADK	187	(C192,C193)	_AAFTEC[Carbamidomethyl (C)]C[Carbamidomethyl (C)]QAADK_.2	_AAFTEC[Carbamidomethyl (C)]C[Carbamidomethyl (C)]QAADK_	2.19712e-48	4.16702e-10	1.66685e-35	5134.75	5074.63	5690.71	1	1	1
P02768	ALB	Albumin	CCTESLVNR	500	(C500,C501)	_C[Carbamidomethyl (C)]C[Carbamidomethyl (C)]TESLVNR_.2	_C[Carbamidomethyl (C)]C[Carbamidomethyl (C)]TESLVNR_	2.21224e-21	7.10788e-09	4.48581e-27	3541.77	2842.19	2492.7	1	1	1
P02768	ALB	Albumin	AVMDDFAAFVEK	570	(M572)	_AVM[Oxidation (M)]DDFAAFVEK_.2	_AVM[Oxidation (M)]DDFAAFVEK_	1.68615e-33	2.66617e-08	1.58385e-17	3083.17	2533.21	2164.21	1	1	1
P02768	ALB	Albumin	LVAASQAALGL	599		_LVAASQAALGL_.2	_LVAASQAALGL_	5.33773e-34	3.04329e-09	1.18792e-27	2521.37	2260.3	2360.88	NaN	NaN	NaN
P02768	ALB	Albumin	SLHTLFGDK	89		_SLHTLFGDK_.2	_SLHTLFGDK_	4.34104e-34	1.42386e-06	6.10335e-07	3281.64	967.396	546.277	NaN	NaN	NaN
P02768	ALB	Albumin	ETCFAEEGK	589	(C591)	_ETC[Carbamidomethyl (C)]FAEEGK_.2	_ETC[Carbamidomethyl (C)]FAEEGK_	4.72052e-36	1.05876e-09	1.05087e-24	1675.02	1985.32	1078.11	1	1	1
P02768	ALB	Albumin	YICENQDSISSK	287	(C289)	_YIC[Carbamidomethyl (C)]ENQDSISSK_.2	_YIC[Carbamidomethyl (C)]ENQDSISSK_	6.89813e-53	7.69309e-10	1.0711e-26	1147.4	995.111	1331.99	1	1	1
P02786	TFRC	Transferrin receptor protein 1	LAVDEEENADNNTK	40		_LAVDEEENADNNTK_.2	_LAVDEEENADNNTK_	2.4629e-53	4.16702e-10	8.02006e-27	23125.2	23700.2	27033.4	NaN	NaN	NaN
P02786	TFRC	Transferrin receptor protein 1	LTTDFGNAEK	656		_LTTDFGNAEK_.2	_LTTDFGNAEK_	9.32119e-51	4.16702e-10	8.46483e-06	3671.19	3040.09	0.417074	NaN	NaN	NaN
P02786	TFRC	Transferrin receptor protein 1	DSAQNSVIIVDK	194		_DSAQNSVIIVDK_.2	_DSAQNSVIIVDK_	1.45781e-35	1.06267e-07	1.07652e-17	2255.9	2092.54	2093.19	NaN	NaN	NaN
P04049	RAF1	RAF proto-oncogene serine/threonine-protein kinase	STSTPNVHMVSTTLPVDSR	257	(S257,M265)	_S[Phospho (STY)]TSTPNVHM[Oxidation (M)]VSTTLPVDSR_.3	_S[Phospho (STY)]TSTPNVHM[Oxidation (M)]VSTTLPVDSR_	2.44053e-40	4.16702e-10	1.04043e-28	20642.7	35999.8	17917.6	0.129325	0.13662	0.133397
P04049	RAF1	RAF proto-oncogene serine/threonine-protein kinase	SHSESASPSALSSSPNNLSPTGWSQPK	283	(S296,S301)	_SHSESASPSALSSS[Phospho (STY)]PNNLS[Phospho (STY)]PTGWSQPK_.3	_SHSESASPSALSSS[Phospho (STY)]PNNLS[Phospho (STY)]PTGWSQPK_	7.13625e-30	5.89151e-10	4.68052e-25	3606.58	9595.73	1916.62	0.245094	0.586192	0.295652
P04049	RAF1	RAF proto-oncogene serine/threonine-protein kinase	SHSESASPSALSSSPNNLSPTGWSQPK	283	(S287,S295,S301)	_SHSES[Phospho (STY)]ASPSALSS[Phospho (STY)]SPNNLS[Phospho (STY)]PTGWSQPK_.3	_SHSES[Phospho (STY)]ASPSALSS[Phospho (STY)]SPNNLS[Phospho (STY)]PTGWSQPK_	5.2441e-43	3.00208e-09	3.2969e-08	3471.66	4988.23	1673.34	0.145392	0.0584223	0.19169
P04049	RAF1	RAF proto-oncogene serine/threonine-protein kinase	SHSESASPSALSSSPNNLSPTGWSQPK	283	(S287,S294,S301)	_SHSES[Phospho (STY)]ASPSALS[Phospho (STY)]SSPNNLS[Phospho (STY)]PTGWSQPK_.3	_SHSES[Phospho (STY)]ASPSALS[Phospho (STY)]SSPNNLS[Phospho (STY)]PTGWSQPK_	1.40803e-32	4.99672e-09	7.89706e-07	1707.73	4000.38	0.676311	0.146134	0.0538922	0.0377896
P04075	ALDOA	Fructose-bisphosphate aldolase A	GILAADESTGSIAK	29	(S39)	_GILAADESTGS[Phospho (STY)]IAK_.2	_GILAADESTGS[Phospho (STY)]IAK_	4.73136e-35	6.44942e-10	4.51937e-20	36439	43292.5	53313.5	0.999978	0.999982	0.999969
P04075	ALDOA	Fructose-bisphosphate aldolase A	GILAADESTGSIAK	29	(S36)	_GILAADES[Phospho (STY)]TGSIAK_.2	_GILAADES[Phospho (STY)]TGSIAK_	5.97626e-43	4.17815e-10	3.64696e-24	11840.5	15453.2	15350.5	0.537367	0.987833	0.983326
P04075	ALDOA	Fructose-bisphosphate aldolase A	GILAADESTGSIAK	29	(T37)	_GILAADEST[Phospho (STY)]GSIAK_.2	_GILAADEST[Phospho (STY)]GSIAK_	5.64423e-41	4.35011e-10	1.10331e-21	11642	14601.3	14423.8	0.462523	0.0120604	0.0168175
P04075	ALDOA	Fructose-bisphosphate aldolase A	GILAADESTGSIAK	29		_GILAADESTGSIAK_.2	_GILAADESTGSIAK_	5.57712e-36	2.32998e-09	2.1433e-27	4457.32	3226.51	3169.38	NaN	NaN	NaN
P04075	ALDOA	Fructose-bisphosphate aldolase A	LQSIGTENTEENRR	44	(S46)	_LQS[Phospho (STY)]IGTENTEENRR_.3	_LQS[Phospho (STY)]IGTENTEENRR_	1.76921e-43	1.0336e-09	2.4531e-27	2128.79	4916.01	3600.62	0.730967	0.951537	0.815269
P04083	ANXA1	Annexin A1	DITSDTSGDFR	167		_DITSDTSGDFR_.2	_DITSDTSGDFR_	6.60513e-34	9.17378e-10	1.40328e-29	16915.2	19718.4	23503.9	NaN	NaN	NaN
P04083	ANXA1	Annexin A1	GDRSEDFGVNEDLADSDAR	186		_GDRSEDFGVNEDLADSDAR_.3	_GDRSEDFGVNEDLADSDAR_	3.12267e-30	1.58056e-09	3.53906e-19	3900.63	7148.94	3295.94	NaN	NaN	NaN
P04183	TK1	Thymidine kinase, cytosolic	SCINLPTVLPGSPSK	2	(C3,S13)	_[Acetyl (Protein N-term)]SC[Carbamidomethyl (C)]INLPTVLPGS[Phospho (STY)]PSK_.2	_[Acetyl (Protein N-term)]SC[Carbamidomethyl (C)]INLPTVLPGS[Phospho (STY)]PSK_	5.14928e-08	5.946e-07	7.79808e-06	23033.6	36909.5	30152.4	0.763807	0.679814	0.971873
P04259;P48668	KRT6B;KRT6C	Keratin, type II cytoskeletal 6B;Keratin, type II cytoskeletal 6C	SLYGLGGSKR	60;60	(S60);(S60)	_S[Phospho (STY)]LYGLGGSKR_.2	_S[Phospho (STY)]LYGLGGSKR_	4.97693e-40	4.8563e-10	1.30487e-08	133130	386009	217455	1	1	1
P04259;P48668	KRT6B;KRT6C	Keratin, type II cytoskeletal 6B;Keratin, type II cytoskeletal 6C	SGFSSISVSR	31;31	(S37);(S37)	_SGFSSIS[Phospho (STY)]VSR_.2	_SGFSSIS[Phospho (STY)]VSR_	9.68722e-38	6.41796e-10	1.44414e-21	91401.5	128301	124199	0.999261	0.999763	0.999393
P04259;P48668	KRT6B;KRT6C	Keratin, type II cytoskeletal 6B;Keratin, type II cytoskeletal 6C	SLYGLGGSK	60;60	(S60);(S60)	_S[Phospho (STY)]LYGLGGSK_.1	_S[Phospho (STY)]LYGLGGSK_	7.28162e-29	5.70984e-10	8.61633e-18	62475.6	79064.5	77362.6	1	1	1
P04259;P48668	KRT6B;KRT6C	Keratin, type II cytoskeletal 6B;Keratin, type II cytoskeletal 6C	SRGSGGLGGACGGAGFGSR	41;41	(S41,C51);(S41,C51)	_S[Phospho (STY)]RGSGGLGGAC[Carbamidomethyl (C)]GGAGFGSR_.3	_S[Phospho (STY)]RGSGGLGGAC[Carbamidomethyl (C)]GGAGFGSR_	4.97275e-31	9.76309e-10	8.64614e-16	18365.8	28256.6	9860.5	0.492157	0.0175688	0.0939105
P04259;P48668	KRT6B;KRT6C	Keratin, type II cytoskeletal 6B;Keratin, type II cytoskeletal 6C	SRGSGGLGGACGGAGFGSR	41;41	(S44,C51);(S44,C51)	_SRGS[Phospho (STY)]GGLGGAC[Carbamidomethyl (C)]GGAGFGSR_.3	_SRGS[Phospho (STY)]GGLGGAC[Carbamidomethyl (C)]GGAGFGSR_	1.42069e-38	4.76725e-10	9.13604e-14	13991.2	18379.1	6589.64	0.507414	0.981038	0.904935
P04259;P48668	KRT6B;KRT6C	Keratin, type II cytoskeletal 6B;Keratin, type II cytoskeletal 6C	RISIGGGSCAISGGYGSR	69;69	(S71,C77);(S71,C77)	_RIS[Phospho (STY)]IGGGSC[Carbamidomethyl (C)]AISGGYGSR_.3	_RIS[Phospho (STY)]IGGGSC[Carbamidomethyl (C)]AISGGYGSR_	1.20237e-44	5.3028e-10	4.62552e-27	9662.66	21254.4	6208.8	0.888998	1	0.73319
P04259;P48668	KRT6B;KRT6C	Keratin, type II cytoskeletal 6B;Keratin, type II cytoskeletal 6C	ASTSTTIRSHSSSR	2;2	(S10);(S10)	_[Acetyl (Protein N-term)]ASTSTTIRS[Phospho (STY)]HSSSR_.3	_[Acetyl (Protein N-term)]ASTSTTIRS[Phospho (STY)]HSSSR_	3.21572e-33	6.52223e-10	2.40119e-20	6080.09	17696.9	7892.35	0.240027	0.847477	0.341016
P04259;P48668	KRT6B;KRT6C	Keratin, type II cytoskeletal 6B;Keratin, type II cytoskeletal 6C	GRLDSELR	233;233	(S237);(S237)	_GRLDS[Phospho (STY)]ELR_.2	_GRLDS[Phospho (STY)]ELR_	1.93107e-41	4.16702e-10	3.34278e-24	7212.69	17707.7	6526.17	1	1	1
P04259;P48668	KRT6B;KRT6C	Keratin, type II cytoskeletal 6B;Keratin, type II cytoskeletal 6C	NKYEDEINK	251;251		_NKYEDEINK_.2	_NKYEDEINK_	3.41386e-40	4.56291e-10	1.57476e-29	6743.56	15061.3	9183.52	NaN	NaN	NaN
P04259;P48668	KRT6B;KRT6C	Keratin, type II cytoskeletal 6B;Keratin, type II cytoskeletal 6C	RGFSANSARLPGVSR	16;16	(S19,S22);(S19,S22)	_RGFS[Phospho (STY)]ANS[Phospho (STY)]ARLPGVSR_.3	_RGFS[Phospho (STY)]ANS[Phospho (STY)]ARLPGVSR_	1.7949e-22	5.87124e-10	9.75269e-12	7189.08	15961.7	2981.58	0.999777	1	0.988222
P04259;P48668	KRT6B;KRT6C	Keratin, type II cytoskeletal 6B;Keratin, type II cytoskeletal 6C	RGFSANSAR	16;16	(S22);(S22)	_RGFSANS[Phospho (STY)]AR_.2	_RGFSANS[Phospho (STY)]AR_	3.26428e-35	1.49472e-09	4.50298e-18	4240.56	15311.5	1984.03	0.989051	0.999981	0.903871
P04259;P48668	KRT6B;KRT6C	Keratin, type II cytoskeletal 6B;Keratin, type II cytoskeletal 6C	RGFSANSAR	16;16	(S19);(S19)	_RGFS[Phospho (STY)]ANSAR_.2	_RGFS[Phospho (STY)]ANSAR_	2.10089e-06	2.00285e-08	7.75651e-05	1.25608	3520.9	1.1088	0.5	0.99987	0.46334
P04259;P48668	KRT6B;KRT6C	Keratin, type II cytoskeletal 6B;Keratin, type II cytoskeletal 6C	GFSANSARLPGVSR	17;17	(S19,S22);(S19,S22)	_GFS[Phospho (STY)]ANS[Phospho (STY)]ARLPGVSR_.3	_GFS[Phospho (STY)]ANS[Phospho (STY)]ARLPGVSR_	5.50862e-44	4.97724e-10	6.82514e-12	4097.94	7303.69	1130.81	0.840163	0.999789	0.971924
P04264	KRT1	Keratin, type II cytoskeletal 1	GSGGGSSGGSIGGRGSSSGGVK	603		_GSGGGSSGGSIGGRGSSSGGVK_.3	_GSGGGSSGGSIGGRGSSSGGVK_	5.20145e-19	4.59883e-08	1.56682e-08	454046	1936.38	424.121	NaN	NaN	NaN
P04264	KRT1	Keratin, type II cytoskeletal 1	GSGGGSSGGSIGGRGSSSGGVK	603		_GSGGGSSGGSIGGRGSSSGGVK_.2	_GSGGGSSGGSIGGRGSSSGGVK_	3.0785e-36	Filtered	Filtered	15983.1	Filtered	Filtered	NaN	Filtered	Filtered
P04264	KRT1	Keratin, type II cytoskeletal 1	GGSGGGGGGSSGGRGSGGGSSGGSIGGRGSSSGGVK	589		_GGSGGGGGGSSGGRGSGGGSSGGSIGGRGSSSGGVK_.4	_GGSGGGGGGSSGGRGSGGGSSGGSIGGRGSSSGGVK_	4.79104e-16	4.55383e-05	3.39114e-06	37463.1	1.10659	259.25	NaN	NaN	NaN
P04264	KRT1	Keratin, type II cytoskeletal 1	GGSGGGGGGSSGGRGSGGGSSGGSIGGR	589		_GGSGGGGGGSSGGRGSGGGSSGGSIGGR_.3	_GGSGGGGGGSSGGRGSGGGSSGGSIGGR_	1.30296e-13	Filtered	6.71448e-07	2768.81	Filtered	545.872	NaN	Filtered	NaN
P04406	GAPDH	Glyceraldehyde-3-phosphate dehydrogenase	GALQNIIPASTGAAK	201	(S210)	_GALQNIIPAS[Phospho (STY)]TGAAK_.2	_GALQNIIPAS[Phospho (STY)]TGAAK_	1.53227e-44	4.16702e-10	7.47338e-27	16460.4	34187.9	27954.1	0.5	0.990086	0.5
P04637	TP53	Cellular tumor antigen p53	RALPNNTSSSPQPK	306	(S315)	_RALPNNTSSS[Phospho (STY)]PQPK_.3	_RALPNNTSSS[Phospho (STY)]PQPK_	6.71361e-44	6.84009e-10	1.67891e-22	242602	632415	161067	0.99998	0.999999	1
P04637	TP53	Cellular tumor antigen p53	RALPNNTSSSPQPK	306	(S315)	_RALPNNTSSS[Phospho (STY)]PQPK_.2	_RALPNNTSSS[Phospho (STY)]PQPK_	7.51061e-41	4.16702e-10	1.64464e-28	58715.4	154256	35926.3	0.999955	1	0.99878
P04637	TP53	Cellular tumor antigen p53	ALPNNTSSSPQPK	307	(S315)	_ALPNNTSSS[Phospho (STY)]PQPK_.2	_ALPNNTSSS[Phospho (STY)]PQPK_	9.99395e-40	8.35172e-10	8.9489e-21	149400	258708	157774	0.999958	0.999976	0.999723
P04637	TP53	Cellular tumor antigen p53	MEEPQSDPSVEPPLSQETFSDLWK	1	(M1,S9)	_[Acetyl (Protein N-term)]M[Oxidation (M)]EEPQSDPS[Phospho (STY)]VEPPLSQETFSDLWK_.3	_[Acetyl (Protein N-term)]M[Oxidation (M)]EEPQSDPS[Phospho (STY)]VEPPLSQETFSDLWK_	2.00722e-24	6.11688e-10	2.54991e-08	2014.62	2533.48	665.142	0.691973	0.798408	0.650676
P04637	TP53	Cellular tumor antigen p53	MEEPQSDPSVEPPLSQETFSDLWK	1	(M1,S15)	_[Acetyl (Protein N-term)]M[Oxidation (M)]EEPQSDPSVEPPLS[Phospho (STY)]QETFSDLWK_.3	_[Acetyl (Protein N-term)]M[Oxidation (M)]EEPQSDPSVEPPLS[Phospho (STY)]QETFSDLWK_	1.01607e-21	7.37395e-06	1.05926e-23	1220.73	0.431923	2310.51	0.305605	0.00341181	0.815189
P04792	HSPB1	Heat shock protein beta-1	QLSSGVSEIR	80	(S82)	_QLS[Phospho (STY)]SGVSEIR_.2	_QLS[Phospho (STY)]SGVSEIR_	3.02738e-31	4.16702e-10	2.1242e-18	1.11173e+06	1.41872e+06	1.34052e+06	1	1	1
P05023	ATP1A1	Sodium/potassium-transporting ATPase subunit alpha-1	SPDFTNENPLETR	228		_SPDFTNENPLETR_.2	_SPDFTNENPLETR_	1.4147e-37	9.36265e-10	Filtered	1608.59	3879.52	Filtered	NaN	NaN	Filtered
P05023	ATP1A1	Sodium/potassium-transporting ATPase subunit alpha-1	QGAIVAVTGDGVNDSPALK	708		_QGAIVAVTGDGVNDSPALK_.2	_QGAIVAVTGDGVNDSPALK_	2.62496e-25	4.16702e-10	Filtered	1317.86	1484.91	Filtered	NaN	NaN	Filtered
P05114	HMGN1	Non-histone chromosomal protein HMG-14	EDLPAENGETKTEESPASDEAGEK	72	(S89)	_EDLPAENGETKTEESPAS[Phospho (STY)]DEAGEK_.3	_EDLPAENGETKTEESPAS[Phospho (STY)]DEAGEK_	7.76156e-17	1.24718e-08	7.92759e-13	7432.72	12625.8	11995.7	0.962421	0.992221	0.997
P05114	HMGN1	Non-histone chromosomal protein HMG-14	EDLPAENGETKTEESPASDEAGEK	72	(S86,S89)	_EDLPAENGETKTEES[Phospho (STY)]PAS[Phospho (STY)]DEAGEK_.3	_EDLPAENGETKTEES[Phospho (STY)]PAS[Phospho (STY)]DEAGEK_	2.65515e-37	6.43979e-10	1.09854e-29	4851.74	6664.96	4469.13	0.766054	0.439171	0.746977
P05114	HMGN1	Non-histone chromosomal protein HMG-14	EDLPAENGETKTEESPASDEAGEK	72	(S86)	_EDLPAENGETKTEES[Phospho (STY)]PASDEAGEK_.3	_EDLPAENGETKTEES[Phospho (STY)]PASDEAGEK_	3.39397e-18	1.3141e-09	5.50142e-18	2329.64	1343.06	1936.57	0.266008	0.964578	0.284114
P05141	SLC25A5	ADP/ATP translocase 2	AAYFGIYDTAK	189		_AAYFGIYDTAK_.2	_AAYFGIYDTAK_	1.46612e-42	4.64644e-10	1.17202e-34	5323.05	6078.17	1943.4	NaN	NaN	NaN
P05198	EIF2S1	Eukaryotic translation initiation factor 2 subunit 1	DEQLESLFQR	124		_DEQLESLFQR_.2	_DEQLESLFQR_	6.02824e-06	1.52647e-09	2.30821e-21	0.413452	1364.28	1894.27	NaN	NaN	NaN
P05387	RPLP2	60S acidic ribosomal protein P2	KEESEESDDDMGFGLFD	99	(S102,S105,M109)	_KEES[Phospho (STY)]EES[Phospho (STY)]DDDM[Oxidation (M)]GFGLFD_.3	_KEES[Phospho (STY)]EES[Phospho (STY)]DDDM[Oxidation (M)]GFGLFD_	5.56133e-20	1.07775e-09	1.14268e-19	73765.6	50957.5	23355.7	1	1	1
P05387	RPLP2	60S acidic ribosomal protein P2	KEESEESDDDMGFGLFD	99	(S105,M109)	_KEESEES[Phospho (STY)]DDDM[Oxidation (M)]GFGLFD_.3	_KEESEES[Phospho (STY)]DDDM[Oxidation (M)]GFGLFD_	3.08814e-27	1.2513e-09	2.56081e-09	4461.89	3874.12	1103.37	0.900245	0.841727	0.5
P05387	RPLP2	60S acidic ribosomal protein P2	LASVPAGGAVAVSAAPGSAAPAAGSAPAAAEEK	62	(S64)	_LAS[Phospho (STY)]VPAGGAVAVSAAPGSAAPAAGSAPAAAEEK_.3	_LAS[Phospho (STY)]VPAGGAVAVSAAPGSAAPAAGSAPAAAEEK_	6.46281e-40	5.7705e-10	3.641e-27	4593.16	9820.61	6601.6	0.0362166	0.0637085	0.992407
P05387	RPLP2	60S acidic ribosomal protein P2	LASVPAGGAVAVSAAPGSAAPAAGSAPAAAEEK	62	(S74)	_LASVPAGGAVAVS[Phospho (STY)]AAPGSAAPAAGSAPAAAEEK_.3	_LASVPAGGAVAVS[Phospho (STY)]AAPGSAAPAAGSAPAAAEEK_	8.58112e-22	9.37278e-10	2.77403e-23	4686.68	7232.97	5763.53	0.472474	0.484534	0.0038725
P05387	RPLP2	60S acidic ribosomal protein P2	NIEDVIAQGIGK	50		_NIEDVIAQGIGK_.2	_NIEDVIAQGIGK_	1.52408e-39	4.19765e-10	8.42511e-35	2829.37	4851.13	2612.57	NaN	NaN	NaN
P05387	RPLP2	60S acidic ribosomal protein P2	ILDSVGIEADDDRLNK	26		_ILDSVGIEADDDRLNK_.3	_ILDSVGIEADDDRLNK_	2.34416e-12	4.16702e-10	1.04553e-29	1661.97	2962.17	1375.28	NaN	NaN	NaN
P05388;Q8NHW5	RPLP0;RPLP0P6	60S acidic ribosomal protein P0;60S acidic ribosomal protein P0-like	VEAKEESEESDEDMGFGLFD	298;298	(S304,S307,M311);(S304,S307,M311)	_VEAKEES[Phospho (STY)]EES[Phospho (STY)]DEDM[Oxidation (M)]GFGLFD_.3	_VEAKEES[Phospho (STY)]EES[Phospho (STY)]DEDM[Oxidation (M)]GFGLFD_	1.53775e-40	7.897e-10	8.02848e-18	70215.3	67732	51642.4	1	1	1
P05388;Q8NHW5	RPLP0;RPLP0P6	60S acidic ribosomal protein P0;60S acidic ribosomal protein P0-like	VEAKEESEESDEDMGFGLFD	298;298	(S304,S307);(S304,S307)	_VEAKEES[Phospho (STY)]EES[Phospho (STY)]DEDMGFGLFD_.3	_VEAKEES[Phospho (STY)]EES[Phospho (STY)]DEDMGFGLFD_	4.3337e-26	4.10351e-05	3.69008e-06	7129.88	0.603607	2343.27	1	1	1
P05388;Q8NHW5	RPLP0;RPLP0P6	60S acidic ribosomal protein P0;60S acidic ribosomal protein P0-like	EESEESDEDMGFGLFD	302;302	(S304,M311);(S304,M311)	_EES[Phospho (STY)]EESDEDM[Oxidation (M)]GFGLFD_.2	_EES[Phospho (STY)]EESDEDM[Oxidation (M)]GFGLFD_	5.59475e-29	1.16183e-09	9.43641e-09	7765.85	4902.16	4696.97	0.0240222	0.672087	0.748839
P05388;Q8NHW5	RPLP0;RPLP0P6	60S acidic ribosomal protein P0;60S acidic ribosomal protein P0-like	EESEESDEDMGFGLFD	302;302	(S307,M311);(S307,M311)	_EESEES[Phospho (STY)]DEDM[Oxidation (M)]GFGLFD_.2	_EESEES[Phospho (STY)]DEDM[Oxidation (M)]GFGLFD_	5.05933e-31	4.16702e-10	6.3275e-07	6008.22	3730.77	3750.51	0.975791	0.328042	0.251161
P05388;Q8NHW5	RPLP0;RPLP0P6	60S acidic ribosomal protein P0;60S acidic ribosomal protein P0-like	EESEESDEDMGFGLFD	302;302	(S304);(S304)	_EES[Phospho (STY)]EESDEDMGFGLFD_.2	_EES[Phospho (STY)]EESDEDMGFGLFD_	0.000225938	Filtered	0.000798163	0.448906	Filtered	0.451309	0.5	Filtered	0.5
P05412	JUN	Transcription factor AP-1	NSDLLTSPDVGLLK	57	(S63)	_NSDLLTS[Phospho (STY)]PDVGLLK_.2	_NSDLLTS[Phospho (STY)]PDVGLLK_	2.56554e-39	4.16702e-10	3.86469e-32	53531.7	93054.1	76841	0.999339	1	0.999893
P05455	SSB	Lupus La protein	FASDDEHDEHDENGATGPVK	364	(S366)	_FAS[Phospho (STY)]DDEHDEHDENGATGPVK_.3	_FAS[Phospho (STY)]DDEHDEHDENGATGPVK_	3.13036e-40	4.46205e-10	1.07158e-24	330520	548631	253843	1	1	1
P05455	SSB	Lupus La protein	FASDDEHDEHDENGATGPVK	364	(S366)	_FAS[Phospho (STY)]DDEHDEHDENGATGPVK_.4	_FAS[Phospho (STY)]DDEHDEHDENGATGPVK_	9.48698e-38	4.61621e-10	8.95192e-22	4825.16	9397.44	3196.05	0.999942	0.999997	0.997655
P05455	SSB	Lupus La protein	TKFASDDEHDEHDENGATGPVK	362	(S366)	_TKFAS[Phospho (STY)]DDEHDEHDENGATGPVK_.4	_TKFAS[Phospho (STY)]DDEHDEHDENGATGPVK_	3.9703e-30	5.94394e-10	2.67396e-19	10547.4	27064	7042.92	0.988349	0.996807	0.976946
P05455	SSB	Lupus La protein	TKFASDDEHDEHDENGATGPVK	362	(T362)	_T[Phospho (STY)]KFASDDEHDEHDENGATGPVK_.4	_T[Phospho (STY)]KFASDDEHDEHDENGATGPVK_	1.34514e-23	9.65151e-10	9.58298e-22	10864.5	25412.3	7220.82	0.104754	0.00371443	0.0226804
P05455	SSB	Lupus La protein	TKFASDDEHDEHDENGATGPVK	362	(S366)	_TKFAS[Phospho (STY)]DDEHDEHDENGATGPVK_.3	_TKFAS[Phospho (STY)]DDEHDEHDENGATGPVK_	1.66968e-06	7.3873e-10	1.57229e-06	0.868462	2510.5	0.881348	0.523395	0.999129	0.406776
P05455	SSB	Lupus La protein	DANNGNLQLR	288		_DANNGNLQLR_.2	_DANNGNLQLR_	1.7029e-42	5.08555e-10	1.67064e-25	3111.19	5894.3	4495.79	NaN	NaN	NaN
P05556	ITGB1	Integrin beta-1	DNTNEIYSGK	542		_DNTNEIYSGK_.2	_DNTNEIYSGK_	1.43605e-50	4.48005e-10	3.13685e-24	3772.32	4940.02	2632.07	NaN	NaN	NaN
P05783	KRT18	Keratin, type I cytoskeletal 18	STFSTNYR	7	(T8)	_ST[Phospho (STY)]FSTNYR_.2	_ST[Phospho (STY)]FSTNYR_	9.40226e-41	4.16702e-10	2.68886e-25	1.93189e+06	2.35731e+06	2.28296e+06	0.0001653	0.178676	0.000106694
P05783	KRT18	Keratin, type I cytoskeletal 18	STFSTNYR	7	(S7)	_S[Phospho (STY)]TFSTNYR_.2	_S[Phospho (STY)]TFSTNYR_	2.18971e-27	1.85675e-09	1.01362e-15	1.89075e+06	2.30428e+06	2233302	0.999837	0.821286	0.999893
P05783	KRT18	Keratin, type I cytoskeletal 18	PVSSAASVYAGAGGSGSR	28	(S34)	_PVSSAAS[Phospho (STY)]VYAGAGGSGSR_.2	_PVSSAAS[Phospho (STY)]VYAGAGGSGSR_	7.78773e-27	6.80119e-10	2.05463e-22	1.16474e+06	1.35616e+06	1.54274e+06	1	1	1
P05783	KRT18	Keratin, type I cytoskeletal 18	PVSSAASVYAGAGGSGSR	28	(S34)	_PVSSAAS[Phospho (STY)]VYAGAGGSGSR_.3	_PVSSAAS[Phospho (STY)]VYAGAGGSGSR_	1.05502e-29	5.27348e-10	4.69323e-22	354479	421436	532116	1	1	0.999995
P05783	KRT18	Keratin, type I cytoskeletal 18	PVSSAASVYAGAGGSGSR	28	(S42)	_PVSSAASVYAGAGGS[Phospho (STY)]GSR_.2	_PVSSAASVYAGAGGS[Phospho (STY)]GSR_	1.94854e-41	7.03629e-10	1.5961e-20	356657	450994	493141	0.999752	0.999991	0.999995
P05783	KRT18	Keratin, type I cytoskeletal 18	PVSSAASVYAGAGGSGSR	28	(S44)	_PVSSAASVYAGAGGSGS[Phospho (STY)]R_.2	_PVSSAASVYAGAGGSGS[Phospho (STY)]R_	1.67721e-26	1.24273e-09	2.34884e-14	198838	253981	274797	0.000246297	8.44087e-06	4.55578e-06
P05783	KRT18	Keratin, type I cytoskeletal 18	PVSSAASVYAGAGGSGSR	28	(S42)	_PVSSAASVYAGAGGS[Phospho (STY)]GSR_.3	_PVSSAASVYAGAGGS[Phospho (STY)]GSR_	2.20915e-36	8.16948e-10	3.37854e-20	185101	264257	256082	0.999663	0.999979	0.99997
P05783	KRT18	Keratin, type I cytoskeletal 18	PVSSAASVYAGAGGSGSR	28	(S30)	_PVS[Phospho (STY)]SAASVYAGAGGSGSR_.2	_PVS[Phospho (STY)]SAASVYAGAGGSGSR_	1.96443e-29	1.3619e-09	1.05307e-13	84264.7	85148.9	93651.3	0.580711	0.525015	0.676712
P05783	KRT18	Keratin, type I cytoskeletal 18	PVSSAASVYAGAGGSGSR	28	(S31)	_PVSS[Phospho (STY)]AASVYAGAGGSGSR_.2	_PVSS[Phospho (STY)]AASVYAGAGGSGSR_	6.54714e-32	6.71838e-10	9.64437e-18	54485.7	62688	62308.9	0.419265	0.501348	0.324618
P05783	KRT18	Keratin, type I cytoskeletal 18	PVSSAASVYAGAGGSGSR	28	(S30)	_PVS[Phospho (STY)]SAASVYAGAGGSGSR_.3	_PVS[Phospho (STY)]SAASVYAGAGGSGSR_	9.75844e-08	2.18114e-07	3.98829e-06	1278.7	15681.6	12045.8	0.41675	0.456144	0.66167
P05783	KRT18	Keratin, type I cytoskeletal 18	PVSSAASVYAGAGGSGSR	28	(S31,S34)	_PVSS[Phospho (STY)]AAS[Phospho (STY)]VYAGAGGSGSR_.2	_PVSS[Phospho (STY)]AAS[Phospho (STY)]VYAGAGGSGSR_	1.52522e-12	1.25489e-08	1.64546e-10	8072.55	11567.6	7165.55	0.84247	0.769474	0.727613
P05783	KRT18	Keratin, type I cytoskeletal 18	PVSSAASVYAGAGGSGSR	28	(S34,S42)	_PVSSAAS[Phospho (STY)]VYAGAGGS[Phospho (STY)]GSR_.2	_PVSSAAS[Phospho (STY)]VYAGAGGS[Phospho (STY)]GSR_	9.1907e-23	2.011e-09	8.44931e-25	5046.08	6835.77	7326.65	0.00501143	0.000163263	0.00387409
P05783	KRT18	Keratin, type I cytoskeletal 18	PVSSAASVYAGAGGSGSR	28		_PVSSAASVYAGAGGSGSR_.2	_PVSSAASVYAGAGGSGSR_	2.17008e-22	1.34377e-09	8.87612e-24	1065.83	2683.29	1223.44	NaN	NaN	NaN
P05783	KRT18	Keratin, type I cytoskeletal 18	SLGSVQAPSYGAR	15	(S18)	_SLGS[Phospho (STY)]VQAPSYGAR_.2	_SLGS[Phospho (STY)]VQAPSYGAR_	7.58458e-34	4.17748e-10	3.46609e-22	495630	588151	600334	0.000557791	0.00299351	0.00219077
P05783	KRT18	Keratin, type I cytoskeletal 18	SLGSVQAPSYGAR	15	(S15)	_S[Phospho (STY)]LGSVQAPSYGAR_.2	_S[Phospho (STY)]LGSVQAPSYGAR_	1.41993e-34	4.16702e-10	2.36523e-22	456891	535569	551375	0.999499	0.997014	0.997934
P05783	KRT18	Keratin, type I cytoskeletal 18	SLGSVQAPSYGAR	15		_SLGSVQAPSYGAR_.2	_SLGSVQAPSYGAR_	1.58946e-34	8.83104e-10	5.2144e-22	8327.84	13219.1	9342.78	NaN	NaN	NaN
P05783	KRT18	Keratin, type I cytoskeletal 18	IVLQIDNAR	150		_IVLQIDNAR_.2	_IVLQIDNAR_	6.87669e-33	6.84493e-10	9.49324e-24	46725.7	58356.1	28565.2	NaN	NaN	NaN
P05783	KRT18	Keratin, type I cytoskeletal 18	SFTTRSTFSTNYR	2	(S7)	_[Acetyl (Protein N-term)]SFTTRS[Phospho (STY)]TFSTNYR_.2	_[Acetyl (Protein N-term)]SFTTRS[Phospho (STY)]TFSTNYR_	1.44665e-29	8.81278e-10	1.426e-23	5243.31	16481.5	14128.2	0.80162	0.0566772	0.0483768
P05783	KRT18	Keratin, type I cytoskeletal 18	SFTTRSTFSTNYR	2	(T8)	_[Acetyl (Protein N-term)]SFTTRST[Phospho (STY)]FSTNYR_.3	_[Acetyl (Protein N-term)]SFTTRST[Phospho (STY)]FSTNYR_	7.89979e-28	2.56896e-09	5.09182e-21	4668.03	8362.48	10733.7	0.0418484	0.453348	0.392589
P05783	KRT18	Keratin, type I cytoskeletal 18	SFTTRSTFSTNYR	2	(T4)	_[Acetyl (Protein N-term)]SFT[Phospho (STY)]TRSTFSTNYR_.2	_[Acetyl (Protein N-term)]SFT[Phospho (STY)]TRSTFSTNYR_	6.08448e-35	4.16702e-10	1.76862e-19	2253.33	8624.4	7733.08	0.0935919	0.354262	0.435042
P05783	KRT18	Keratin, type I cytoskeletal 18	SFTTRSTFSTNYR	2	(S2,T11)	_[Acetyl (Protein N-term)]S[Phospho (STY)]FTTRSTFST[Phospho (STY)]NYR_.2	_[Acetyl (Protein N-term)]S[Phospho (STY)]FTTRSTFST[Phospho (STY)]NYR_	3.23492e-06	4.55964e-06	8.45942e-12	554.788	1612.19	2154.22	0.00764988	0.024015	0.205021
P05783	KRT18	Keratin, type I cytoskeletal 18	ETMQSLNDR	82	(M84)	_ETM[Oxidation (M)]QSLNDR_.2	_ETM[Oxidation (M)]QSLNDR_	1.20468e-36	9.47484e-10	6.32433e-32	5488.46	9034.71	7290.43	1	1	1
P05783	KRT18	Keratin, type I cytoskeletal 18	ETMQSLNDR	82		_ETMQSLNDR_.2	_ETMQSLNDR_	0.000113277	4.99987e-07	4.37244e-20	341.793	947.836	4374.9	NaN	NaN	NaN
P05783	KRT18	Keratin, type I cytoskeletal 18	AQIFANTVDNAR	138		_AQIFANTVDNAR_.2	_AQIFANTVDNAR_	7.93323e-30	3.87525e-09	7.5208e-25	7153.72	9811.2	4658.86	NaN	NaN	NaN
P05783	KRT18	Keratin, type I cytoskeletal 18	SLGSVQAPSYGARPVSSAASVYAGAGGSGSR	15	(S34)	_SLGSVQAPSYGARPVSSAAS[Phospho (STY)]VYAGAGGSGSR_.3	_SLGSVQAPSYGARPVSSAAS[Phospho (STY)]VYAGAGGSGSR_	0.000174166	1.29622e-09	1.81166e-05	1816.15	7103.25	2362.51	0.155275	0.239392	0.176883
P05783	KRT18	Keratin, type I cytoskeletal 18	VIDDTNITR	188		_VIDDTNITR_.2	_VIDDTNITR_	9.45377e-36	2.07061e-08	3.77237e-23	1762.21	1458.18	847.676	NaN	NaN	NaN
P05783	KRT18	Keratin, type I cytoskeletal 18	QAQEYEALLNIK	359		_QAQEYEALLNIK_.2	_QAQEYEALLNIK_	2.9151e-11	1.56822e-09	2.87568e-09	696.175	2374.08	0.528111	NaN	NaN	NaN
P05787	KRT8	Keratin, type II cytoskeletal 8	AFSSRSYTSGPGSR	19	(S21,S24)	_AFS[Phospho (STY)]SRS[Phospho (STY)]YTSGPGSR_.3	_AFS[Phospho (STY)]SRS[Phospho (STY)]YTSGPGSR_	8.69285e-35	5.37777e-10	9.27828e-24	107553	194524	90430.3	0.7324	0.971321	0.151328
P05787	KRT8	Keratin, type II cytoskeletal 8	AFSSRSYTSGPGSR	19	(S22,S24)	_AFSS[Phospho (STY)]RS[Phospho (STY)]YTSGPGSR_.3	_AFSS[Phospho (STY)]RS[Phospho (STY)]YTSGPGSR_	1.03487e-22	9.10047e-10	2.91395e-18	84851.2	158472	72665.5	0.272506	0.0285411	0.0371976
P05787	KRT8	Keratin, type II cytoskeletal 8	AFSSRSYTSGPGSR	19	(S24,T26)	_AFSSRS[Phospho (STY)]YT[Phospho (STY)]SGPGSR_.3	_AFSSRS[Phospho (STY)]YT[Phospho (STY)]SGPGSR_	1.89558e-34	4.17612e-10	2.04344e-23	73037.5	135447	61160.3	1.51032e-07	3.24535e-09	0.00566524
P05787	KRT8	Keratin, type II cytoskeletal 8	AFSSRSYTSGPGSR	19	(S21,S24)	_AFS[Phospho (STY)]SRS[Phospho (STY)]YTSGPGSR_.2	_AFS[Phospho (STY)]SRS[Phospho (STY)]YTSGPGSR_	2.85024e-44	4.52246e-10	1.4898e-24	42820.9	84254.8	32681.9	0.996372	0.99996	0.442466
P05787	KRT8	Keratin, type II cytoskeletal 8	AQYEDIANR	265		_AQYEDIANR_.2	_AQYEDIANR_	2.49108e-40	4.76614e-10	1.4208e-23	21154.9	25537.2	26559	NaN	NaN	NaN
P05787	KRT8	Keratin, type II cytoskeletal 8	SYTSGPGSRISSSSFSR	24	(Y25)	_SY[Phospho (STY)]TSGPGSRISSSSFSR_.3	_SY[Phospho (STY)]TSGPGSRISSSSFSR_	2.45015e-41	5.82395e-10	1.72092e-26	4737.96	10399.4	5089.92	0.790584	0.721776	0.873142
P05787	KRT8	Keratin, type II cytoskeletal 8	SYTSGPGSRISSSSFSR	24	(T26,S36)	_SYT[Phospho (STY)]SGPGSRISSS[Phospho (STY)]SFSR_.3	_SYT[Phospho (STY)]SGPGSRISSS[Phospho (STY)]SFSR_	5.64476e-08	2.77568e-09	6.60554e-07	1080.74	4557.88	2050.66	0.0840732	0.000508342	0.0598336
P05787	KRT8	Keratin, type II cytoskeletal 8	SYKVSTSGPR	9	(S13)	_SYKVS[Phospho (STY)]TSGPR_.2	_SYKVS[Phospho (STY)]TSGPR_	1.36208e-38	4.23542e-10	7.92254e-30	4398.52	12560.4	5668.23	0.727581	0.882042	0.799965
P05787	KRT8	Keratin, type II cytoskeletal 8	LVSESSDVLPK	473	(S475)	_LVS[Phospho (STY)]ESSDVLPK_.2	_LVS[Phospho (STY)]ESSDVLPK_	8.12339e-54	2.47274e-09	2.03937e-31	6163.99	7629.62	8396.89	0.979614	0.987778	0.999313
P05787	KRT8	Keratin, type II cytoskeletal 8	SLDMDSIIAEVK	253	(S258)	_SLDMDS[Phospho (STY)]IIAEVK_.2	_SLDMDS[Phospho (STY)]IIAEVK_	3.93857e-43	4.16702e-10	2.18038e-26	2313.76	2862.36	2642.72	0.778261	0.962004	0.948843
P05787	KRT8	Keratin, type II cytoskeletal 8	SLDMDSIIAEVK	253	(M256,S258)	_SLDM[Oxidation (M)]DS[Phospho (STY)]IIAEVK_.2	_SLDM[Oxidation (M)]DS[Phospho (STY)]IIAEVK_	1.15193e-32	1.30735e-07	4.17771e-23	2307.4	2189.14	2327.84	0.896802	0.90506	0.997954
P05787	KRT8	Keratin, type II cytoskeletal 8	DVDEAYMNK	199	(M205)	_DVDEAYM[Oxidation (M)]NK_.2	_DVDEAYM[Oxidation (M)]NK_	2.65488e-30	2.85237e-08	2.17574e-11	1250.48	2361.11	1843.87	1	1	1
P06400	RB1	Retinoblastoma-associated protein	IPGGNIYISPLKSPYK	799	(S807,S811)	_IPGGNIYIS[Phospho (STY)]PLKS[Phospho (STY)]PYK_.3	_IPGGNIYIS[Phospho (STY)]PLKS[Phospho (STY)]PYK_	2.31438e-38	4.16702e-10	6.83441e-18	143739	279839	39940.5	0.991044	0.999983	0.996847
P06400	RB1	Retinoblastoma-associated protein	IPGGNIYISPLKSPYK	799	(Y805,S811)	_IPGGNIY[Phospho (STY)]ISPLKS[Phospho (STY)]PYK_.2	_IPGGNIY[Phospho (STY)]ISPLKS[Phospho (STY)]PYK_	5.78806e-33	4.78507e-10	8.5639e-23	31852	66608.9	19168.1	0.836717	0.00592743	0.151272
P06400	RB1	Retinoblastoma-associated protein	IPGGNIYISPLKSPYK	799	(S807,S811)	_IPGGNIYIS[Phospho (STY)]PLKS[Phospho (STY)]PYK_.2	_IPGGNIYIS[Phospho (STY)]PLKS[Phospho (STY)]PYK_	4.224e-23	4.17487e-10	1.11364e-24	26084.7	62025.7	18166.3	0.207633	0.999368	0.6319
P06400	RB1	Retinoblastoma-associated protein	ISEGLPTPTKMTPR	815	(T821,M825,T826)	_ISEGLPT[Phospho (STY)]PTKM[Oxidation (M)]T[Phospho (STY)]PR_.3	_ISEGLPT[Phospho (STY)]PTKM[Oxidation (M)]T[Phospho (STY)]PR_	1.23819e-40	4.16702e-10	1.04455e-26	63773.7	92397.4	57668	0.999993	0.996339	0.999405
P06400	RB1	Retinoblastoma-associated protein	ISEGLPTPTKMTPR	815	(T821,M825,T826)	_ISEGLPT[Phospho (STY)]PTKM[Oxidation (M)]T[Phospho (STY)]PR_.2	_ISEGLPT[Phospho (STY)]PTKM[Oxidation (M)]T[Phospho (STY)]PR_	6.00797e-44	2.29196e-09	2.65559e-16	27293	45618.4	24850.8	0.945743	0.964766	0.19749
P06400	RB1	Retinoblastoma-associated protein	ISEGLPTPTKMTPR	815	(T821,T826)	_ISEGLPT[Phospho (STY)]PTKMT[Phospho (STY)]PR_.3	_ISEGLPT[Phospho (STY)]PTKMT[Phospho (STY)]PR_	2.57245e-39	7.36822e-10	9.43059e-31	21522.2	48832.2	20464.1	0.90835	0.994362	0.999038
P06400	RB1	Retinoblastoma-associated protein	ISEGLPTPTKMTPR	815	(T821,T826)	_ISEGLPT[Phospho (STY)]PTKMT[Phospho (STY)]PR_.2	_ISEGLPT[Phospho (STY)]PTKMT[Phospho (STY)]PR_	8.64366e-39	4.77553e-10	7.22347e-25	10806.3	28028	13081.1	0.315597	0.50931	0.403144
P06400	RB1	Retinoblastoma-associated protein	TAVIPINGSPR	241	(S249)	_TAVIPINGS[Phospho (STY)]PR_.2	_TAVIPINGS[Phospho (STY)]PR_	4.29494e-43	4.55517e-10	6.38232e-20	50071.6	64939.5	62535.5	1	1	1
P06400	RB1	Retinoblastoma-associated protein	SNLDEEVNVIPPHTPVR	360	(T373)	_SNLDEEVNVIPPHT[Phospho (STY)]PVR_.3	_SNLDEEVNVIPPHT[Phospho (STY)]PVR_	4.95398e-19	2.47228e-09	1.00896e-19	15596.2	60962.8	28230.3	0.999717	1	0.999927
P06400	RB1	Retinoblastoma-associated protein	ILVSIGESFGTSEK	831	(S842)	_ILVSIGESFGTS[Phospho (STY)]EK_.2	_ILVSIGESFGTS[Phospho (STY)]EK_	4.48201e-49	4.76209e-10	5.94065e-18	10103.9	22534.4	9943.76	0.0928215	0.106932	0.107414
P06400	RB1	Retinoblastoma-associated protein	ILVSIGESFGTSEK	831	(T841)	_ILVSIGESFGT[Phospho (STY)]SEK_.2	_ILVSIGESFGT[Phospho (STY)]SEK_	1.01502e-42	4.61632e-10	7.50843e-26	7491.04	16062	9100.05	0.905261	0.893104	0.890843
P06400	RB1	Retinoblastoma-associated protein	TLQTDSIDSFETQRTPR	342	(T356)	_TLQTDSIDSFETQRT[Phospho (STY)]PR_.3	_TLQTDSIDSFETQRT[Phospho (STY)]PR_	1.26752e-28	3.8442e-09	6.83245e-16	13713.5	21208.4	15114.4	0.492457	0.836747	0.743443
P06400	RB1	Retinoblastoma-associated protein	TLQTDSIDSFETQRTPRK	342	(T356)	_TLQTDSIDSFETQRT[Phospho (STY)]PRK_.3	_TLQTDSIDSFETQRT[Phospho (STY)]PRK_	1.38772e-31	1.7739e-08	1.93756e-17	5580.39	16071.2	5376.1	0.389007	0.685262	0.269947
P06400	RB1	Retinoblastoma-associated protein	TLQTDSIDSFETQRTPRK	342	(T356)	_TLQTDSIDSFETQRT[Phospho (STY)]PRK_.4	_TLQTDSIDSFETQRT[Phospho (STY)]PRK_	5.82088e-43	4.26097e-09	1.87793e-24	5631.21	12999.7	3961.04	0.414621	0.442365	0.297449
P06400	RB1	Retinoblastoma-associated protein	TAATAAAAAAEPPAPPPPPPPEEDPEQDSGPEDLPLVR	9	(T9)	_T[Phospho (STY)]AATAAAAAAEPPAPPPPPPPEEDPEQDSGPEDLPLVR_.4	_T[Phospho (STY)]AATAAAAAAEPPAPPPPPPPEEDPEQDSGPEDLPLVR_	1.47582e-33	2.96019e-08	Filtered	3871.56	3577.4	Filtered	0.164808	0.276056	Filtered
P06454	PTMA	Prothymosin alpha	SDAAVDTSSEITTK	2	(S2)	_[Acetyl (Protein N-term)]S[Phospho (STY)]DAAVDTSSEITTK_.2	_[Acetyl (Protein N-term)]S[Phospho (STY)]DAAVDTSSEITTK_	1.24239e-35	4.66802e-10	1.50965e-20	633314	755364	781603	1	1	1
P06454	PTMA	Prothymosin alpha	SDAAVDTSSEITTK	2	(S9)	_[Acetyl (Protein N-term)]SDAAVDTS[Phospho (STY)]SEITTK_.2	_[Acetyl (Protein N-term)]SDAAVDTS[Phospho (STY)]SEITTK_	3.38208e-45	1.66832e-09	1.33321e-18	237270	271406	279800	0.966247	0.966368	0.968401
P06454	PTMA	Prothymosin alpha	SDAAVDTSSEITTK	2	(S10)	_[Acetyl (Protein N-term)]SDAAVDTSS[Phospho (STY)]EITTK_.2	_[Acetyl (Protein N-term)]SDAAVDTSS[Phospho (STY)]EITTK_	3.9125e-47	1.30034e-09	4.67046e-27	8990.46	9212.19	10780.8	0.0382324	0.295736	0.337796
P06454	PTMA	Prothymosin alpha	SDAAVDTSSEITTK	2		_[Acetyl (Protein N-term)]SDAAVDTSSEITTK_.2	_[Acetyl (Protein N-term)]SDAAVDTSSEITTK_	9.31328e-44	1.23788e-09	8.65297e-27	3967.54	3931.61	9598.68	1	1	1
P06493;P24941;Q00526	CDK1;CDK2;CDK3	Cyclin-dependent kinase 1;Cyclin-dependent kinase 2;Cyclin-dependent kinase 3	IGEGTYGVVYK	10;10;10	(T14,Y15);(T14,Y15);(T14,Y15)	_IGEGT[Phospho (STY)]Y[Phospho (STY)]GVVYK_.2	_IGEGT[Phospho (STY)]Y[Phospho (STY)]GVVYK_	3.09451e-36	4.16702e-10	3.67378e-28	460045	546324	575699	0.975259	0.997667	0.999961
P06493;P24941;Q00526	CDK1;CDK2;CDK3	Cyclin-dependent kinase 1;Cyclin-dependent kinase 2;Cyclin-dependent kinase 3	IGEGTYGVVYK	10;10;10	(Y15);(Y15);(Y15)	_IGEGTY[Phospho (STY)]GVVYK_.2	_IGEGTY[Phospho (STY)]GVVYK_	9.68424e-40	4.274e-10	3.08497e-22	65102.6	71688.7	80662.5	1	1	1
P06493;P24941;Q00526	CDK1;CDK2;CDK3	Cyclin-dependent kinase 1;Cyclin-dependent kinase 2;Cyclin-dependent kinase 3	IGEGTYGVVYK	10;10;10	(T14);(T14);(T14)	_IGEGT[Phospho (STY)]YGVVYK_.2	_IGEGT[Phospho (STY)]YGVVYK_	5.19154e-35	6.91499e-10	1.6596e-15	43293.7	50398	53823.7	1	1	1
P06733	ENO1	Alpha-enolase	DATNVGDEGGFAPNILENK	203		_DATNVGDEGGFAPNILENK_.2	_DATNVGDEGGFAPNILENK_	4.78156e-33	4.16702e-10	3.78742e-29	112635	160244	152418	NaN	NaN	NaN
P06733	ENO1	Alpha-enolase	DATNVGDEGGFAPNILENK	203		_DATNVGDEGGFAPNILENK_.3	_DATNVGDEGGFAPNILENK_	5.84516e-29	4.51371e-10	5.04131e-28	58776	94880	78092.9	NaN	NaN	NaN
P06733	ENO1	Alpha-enolase	AAVPSGASTGIYEALELRDNDK	33		_AAVPSGASTGIYEALELRDNDK_.3	_AAVPSGASTGIYEALELRDNDK_	8.01112e-15	2.85808e-09	1.86722e-14	673.456	5690.51	1266.44	NaN	NaN	NaN
P06733	ENO1	Alpha-enolase	GNPTVEVDLFTSK	16		_GNPTVEVDLFTSK_.2	_GNPTVEVDLFTSK_	3.60416e-30	7.26503e-10	2.23171e-23	2364.13	3251.03	1759.87	NaN	NaN	NaN
P06744	GPI	Glucose-6-phosphate isomerase	SNTPILVDGK	107		_SNTPILVDGK_.2	_SNTPILVDGK_	1.24833e-36	4.6346e-10	2.3162e-25	31537.1	37344.3	10345.3	NaN	NaN	NaN
P06744	GPI	Glucose-6-phosphate isomerase	SNTPILVDGK	107	(T109)	_SNT[Phospho (STY)]PILVDGK_.2	_SNT[Phospho (STY)]PILVDGK_	3.82816e-35	1.991e-09	2.65014e-07	2563.9	3735.35	2633.03	0.993946	0.984231	0.682029
P06744	GPI	Glucose-6-phosphate isomerase	TFTTQETITNAETAK	212		_TFTTQETITNAETAK_.2	_TFTTQETITNAETAK_	3.64262e-33	4.16702e-10	4.06317e-17	12646.3	13489.7	1380.8	NaN	NaN	NaN
P06744	GPI	Glucose-6-phosphate isomerase	TFTTQETITNAETAK	212		_TFTTQETITNAETAK_.3	_TFTTQETITNAETAK_	3.16334e-40	3.59368e-09	7.71339e-06	4344.73	5222.81	0.55246	NaN	NaN	NaN
P06748	NPM1	Nucleophosmin	DELHIVEAEAMNYEGSPIK	55	(M65,S70)	_DELHIVEAEAM[Oxidation (M)]NYEGS[Phospho (STY)]PIK_.3	_DELHIVEAEAM[Oxidation (M)]NYEGS[Phospho (STY)]PIK_	3.78107e-26	2.75067e-09	8.96436e-18	1.95389e+06	3.74375e+06	1.34754e+06	0.218538	0.999394	0.999042
P06748	NPM1	Nucleophosmin	DELHIVEAEAMNYEGSPIK	55	(S70)	_DELHIVEAEAMNYEGS[Phospho (STY)]PIK_.3	_DELHIVEAEAMNYEGS[Phospho (STY)]PIK_	5.79923e-21	5.83907e-09	1.47198e-16	784770	1.45637e+06	364409	1	1	1
P06748	NPM1	Nucleophosmin	DELHIVEAEAMNYEGSPIK	55	(M65,Y67)	_DELHIVEAEAM[Oxidation (M)]NY[Phospho (STY)]EGSPIK_.3	_DELHIVEAEAM[Oxidation (M)]NY[Phospho (STY)]EGSPIK_	1.03432e-24	6.51034e-09	4.73029e-19	550868	1.15976e+06	415460	0.968037	0.748501	0.000763753
P06748	NPM1	Nucleophosmin	DELHIVEAEAMNYEGSPIK	55	(Y67)	_DELHIVEAEAMNY[Phospho (STY)]EGSPIK_.3	_DELHIVEAEAMNY[Phospho (STY)]EGSPIK_	1.5224e-32	1.1009e-09	3.0132e-16	557742	1.03864e+06	259070	6.80719e-21	4.08965e-15	1.98016e-18
P06748	NPM1	Nucleophosmin	DELHIVEAEAMNYEGSPIK	55		_DELHIVEAEAMNYEGSPIK_.3	_DELHIVEAEAMNYEGSPIK_	1.9431e-37	4.4968e-09	1.77929e-12	7116.67	23544.9	1298.61	NaN	NaN	NaN
P06748	NPM1	Nucleophosmin	DELHIVEAEAMNYEGSPIK	55	(M65)	_DELHIVEAEAM[Oxidation (M)]NYEGSPIK_.3	_DELHIVEAEAM[Oxidation (M)]NYEGSPIK_	2.20212e-20	7.30841e-09	2.95236e-06	4393.52	11686.6	2418.41	1	1	1
P06748	NPM1	Nucleophosmin	CGSGPVHISGQHLVAVEEDAESEDEEEEDVK	104	(C104,S125)	_C[Carbamidomethyl (C)]GSGPVHISGQHLVAVEEDAES[Phospho (STY)]EDEEEEDVK_.4	_C[Carbamidomethyl (C)]GSGPVHISGQHLVAVEEDAES[Phospho (STY)]EDEEEEDVK_	1.70711e-26	2.65285e-09	2.33718e-15	495147	596122	164774	1	1	1
P06748	NPM1	Nucleophosmin	VDNDENEHQLSLR	33		_VDNDENEHQLSLR_.3	_VDNDENEHQLSLR_	4.34945e-49	4.16702e-10	2.65236e-24	44685.3	77712.8	43710	NaN	NaN	NaN
P06748	NPM1	Nucleophosmin	GPSSVEDIK	240	(S243)	_GPSS[Phospho (STY)]VEDIK_.2	_GPSS[Phospho (STY)]VEDIK_	3.21343e-41	5.00736e-10	5.24835e-22	29642.4	45217.7	33674.9	0.999991	0.999977	0.99151
P07195	LDHB	L-lactate dehydrogenase B chain	LIAPVAEEEATVPNNK	8		_LIAPVAEEEATVPNNK_.2	_LIAPVAEEEATVPNNK_	4.16151e-36	4.16702e-10	1.35583e-31	22043.4	40347.5	13077.6	NaN	NaN	NaN
P07195	LDHB	L-lactate dehydrogenase B chain	LIAPVAEEEATVPNNK	8		_LIAPVAEEEATVPNNK_.3	_LIAPVAEEEATVPNNK_	1.1744e-22	8.03459e-10	2.41592e-24	14084.5	17598.6	5462.13	NaN	NaN	NaN
P07195	LDHB	L-lactate dehydrogenase B chain	IVADKDYSVTANSK	78		_IVADKDYSVTANSK_.3	_IVADKDYSVTANSK_	2.14596e-41	4.16702e-10	6.10797e-18	22678.2	34616.4	4053.99	NaN	NaN	NaN
P07195	LDHB	L-lactate dehydrogenase B chain	SLADELALVDVLEDK	44		_SLADELALVDVLEDK_.2	_SLADELALVDVLEDK_	7.19701e-31	1.6682e-09	1.34762e-08	7178.62	49591.7	3353.72	NaN	NaN	NaN
P07195	LDHB	L-lactate dehydrogenase B chain	IVVVTAGVRQQEGESR	92		_IVVVTAGVRQQEGESR_.3	_IVVVTAGVRQQEGESR_	3.56639e-35	4.16702e-10	1.23852e-06	2467.19	3597.47	0.895466	NaN	NaN	NaN
P07199	CENPB	Major centromere autoantigen B	TPAAPASPAAVPSEGSGGSTTGWR	150	(S156)	_TPAAPAS[Phospho (STY)]PAAVPSEGSGGSTTGWR_.3	_TPAAPAS[Phospho (STY)]PAAVPSEGSGGSTTGWR_	2.47405e-45	1.04033e-09	2.39721e-33	7160.43	5842.4	6072.77	0.927205	0.87859	0.837493
P07237	P4HB	Protein disulfide-isomerase	NNFEGEVTK	214		_NNFEGEVTK_.2	_NNFEGEVTK_	4.7431e-46	4.16702e-10	3.93536e-28	4759.17	5076.39	5531.23	NaN	NaN	NaN
P07237	P4HB	Protein disulfide-isomerase	DHENIVIAK	416		_DHENIVIAK_.2	_DHENIVIAK_	1.94537e-47	4.17773e-10	8.41658e-20	3976.11	6673.83	3672.12	NaN	NaN	NaN
P07355	ANXA2	Annexin A2	TNQELQEINR	136		_TNQELQEINR_.2	_TNQELQEINR_	5.90184e-42	4.21906e-10	9.10192e-25	83095.1	101649	99967.2	NaN	NaN	NaN
P07355	ANXA2	Annexin A2	LSLEGDHSTPPSAYGSVK	11	(Y24)	_LSLEGDHSTPPSAY[Phospho (STY)]GSVK_.3	_LSLEGDHSTPPSAY[Phospho (STY)]GSVK_	2.84276e-26	2.96987e-09	1.07381e-21	12866.7	19481.7	12554.9	0.999987	0.997441	0.999996
P07355	ANXA2	Annexin A2	LSLEGDHSTPPSAYGSVK	11	(S22)	_LSLEGDHSTPPS[Phospho (STY)]AYGSVK_.3	_LSLEGDHSTPPS[Phospho (STY)]AYGSVK_	6.29192e-27	2.12388e-09	7.44293e-20	2557.93	4557.27	3414.83	0.000473207	0.00124669	0.0511003
P07355	ANXA2	Annexin A2	TPAQYDASELK	105		_TPAQYDASELK_.2	_TPAQYDASELK_	1.42539e-37	7.79116e-10	1.41253e-25	9282.36	12506.4	5395.99	NaN	NaN	NaN
P07355	ANXA2	Annexin A2	DALNIETAIK	38		_DALNIETAIK_.2	_DALNIETAIK_	5.16401e-34	2.23051e-09	3.79756e-10	11695.3	12727.5	1650.34	NaN	NaN	NaN
P07355	ANXA2	Annexin A2	DIISDTSGDFRK	158		_DIISDTSGDFRK_.2	_DIISDTSGDFRK_	3.14666e-49	6.56666e-10	5.32657e-33	5499.68	9126.56	6117.41	NaN	NaN	NaN
P07355	ANXA2	Annexin A2	DIISDTSGDFR	158		_DIISDTSGDFR_.2	_DIISDTSGDFR_	1.61749e-41	5.98707e-10	9.42191e-31	7422.21	7212.5	6107.45	NaN	NaN	NaN
P07355	ANXA2	Annexin A2	QDIAFAYQR	69		_QDIAFAYQR_.2	_QDIAFAYQR_	3.77208e-51	9.70677e-10	9.30568e-22	4278.83	5157.5	3713.99	NaN	NaN	NaN
P07355	ANXA2	Annexin A2	STVHEILCK	2	(T3,C9)	_[Acetyl (Protein N-term)]ST[Phospho (STY)]VHEILC[Carbamidomethyl (C)]K_.2	_[Acetyl (Protein N-term)]ST[Phospho (STY)]VHEILC[Carbamidomethyl (C)]K_	9.67727e-16	1.01334e-08	3.08481e-16	2277.1	4916.85	4214.94	0.368733	0.347418	0.342013
P07355	ANXA2	Annexin A2	RAEDGSVIDYELIDQDAR	179		_RAEDGSVIDYELIDQDAR_.3	_RAEDGSVIDYELIDQDAR_	9.00851e-42	1.0379e-09	7.41641e-15	1919.73	4608.08	1923.32	NaN	NaN	NaN
P07437;P68371;Q13885;Q9BVA1	TUBB;TUBB4B;TUBB2A;TUBB2B	Tubulin beta chain;Tubulin beta-4B chain;Tubulin beta-2A chain;Tubulin beta-2B chain	EVDEQMLNVQNK	325;325;325;325	(M330);(M330);(M330);(M330)	_EVDEQM[Oxidation (M)]LNVQNK_.2	_EVDEQM[Oxidation (M)]LNVQNK_	4.1103e-25	1.77397e-08	1.32309e-15	12766.4	14684.4	14136.4	1	1	1
P07437;P68371;Q13885;Q9BVA1	TUBB;TUBB4B;TUBB2A;TUBB2B	Tubulin beta chain;Tubulin beta-4B chain;Tubulin beta-2A chain;Tubulin beta-2B chain	EVDEQMLNVQNK	325;325;325;325		_EVDEQMLNVQNK_.2	_EVDEQMLNVQNK_	3.0115e-32	4.58372e-10	1.02724e-19	4244.56	8039.02	8535.8	NaN	NaN	NaN
P07737	PFN1	Profilin-1	DSPSVWAAVPGK	27		_DSPSVWAAVPGK_.2	_DSPSVWAAVPGK_	1.86172e-43	5.06952e-10	1.47589e-30	27376.4	37771.9	42916.6	NaN	NaN	NaN
P07737	PFN1	Profilin-1	DSLLQDGEFSMDLR	76	(M86)	_DSLLQDGEFSM[Oxidation (M)]DLR_.2	_DSLLQDGEFSM[Oxidation (M)]DLR_	8.48755e-54	4.16702e-10	1.06924e-29	10591.8	18175.7	14507	1	1	1
P07737	PFN1	Profilin-1	DSLLQDGEFSMDLR	76		_DSLLQDGEFSMDLR_.2	_DSLLQDGEFSMDLR_	1.62249e-40	4.54703e-10	8.0102e-22	4486.29	7416.84	2269.27	NaN	NaN	NaN
P07814	EPRS1	Bifunctional glutamate/proline--tRNA ligase	EYIPGQPPLSQSSDSSPTR	871	(S886)	_EYIPGQPPLSQSSDSS[Phospho (STY)]PTR_.3	_EYIPGQPPLSQSSDSS[Phospho (STY)]PTR_	1.62165e-30	1.08378e-09	1.60659e-25	33000	35811.1	35348.5	0.454694	0.762222	0.752879
P07814	EPRS1	Bifunctional glutamate/proline--tRNA ligase	EYIPGQPPLSQSSDSSPTRNSEPAGLETPEAK	871	(S891)	_EYIPGQPPLSQSSDSSPTRNS[Phospho (STY)]EPAGLETPEAK_.4	_EYIPGQPPLSQSSDSSPTRNS[Phospho (STY)]EPAGLETPEAK_	7.96955e-38	6.9814e-10	1.49161e-25	10186.2	27317.3	6104.08	0.135763	0.251872	0.137848
P07814	EPRS1	Bifunctional glutamate/proline--tRNA ligase	EYIPGQPPLSQSSDSSPTRNSEPAGLETPEAK	871	(T888,S891)	_EYIPGQPPLSQSSDSSPT[Phospho (STY)]RNS[Phospho (STY)]EPAGLETPEAK_.4	_EYIPGQPPLSQSSDSSPT[Phospho (STY)]RNS[Phospho (STY)]EPAGLETPEAK_	3.8618e-53	4.63451e-10	1.17473e-20	6092.8	11552.2	1164.11	0.121749	0.0235003	0.152318
P07900	HSP90AA1	Heat shock protein HSP 90-alpha	ESEDKPEIEDVGSDEEEEKK	251	(S263)	_ESEDKPEIEDVGS[Phospho (STY)]DEEEEKK_.3	_ESEDKPEIEDVGS[Phospho (STY)]DEEEEKK_	8.07404e-09	8.78787e-08	7.70299e-09	19292282	24395680	223501	1	1	1
P07900	HSP90AA1	Heat shock protein HSP 90-alpha	ESEDKPEIEDVGSDEEEEKK	251	(S263)	_ESEDKPEIEDVGS[Phospho (STY)]DEEEEKK_.4	_ESEDKPEIEDVGS[Phospho (STY)]DEEEEKK_	1.5938e-28	1.69907e-09	5.33956e-19	2128715	3.01086e+06	1212230	1	1	1
P07900	HSP90AA1	Heat shock protein HSP 90-alpha	ESEDKPEIEDVGSDEEEEKK	251	(S252)	_ES[Phospho (STY)]EDKPEIEDVGSDEEEEKK_.4	_ES[Phospho (STY)]EDKPEIEDVGSDEEEEKK_	1.15018e-18	6.24433e-08	6.18486e-08	15031.7	2.41356e+06	800753	0.0903462	1.7234e-23	1.42094e-25
P07900	HSP90AA1	Heat shock protein HSP 90-alpha	ESEDKPEIEDVGSDEEEEKK	251	(S252)	_ES[Phospho (STY)]EDKPEIEDVGSDEEEEKK_.3	_ES[Phospho (STY)]EDKPEIEDVGSDEEEEKK_	1.80592e-40	7.55629e-10	5.08793e-20	68707.6	95604.6	51541	7.23081e-29	3.77227e-34	5.94063e-21
P07900	HSP90AA1	Heat shock protein HSP 90-alpha	ESEDKPEIEDVGSDEEEEKK	251		_ESEDKPEIEDVGSDEEEEKK_.4	_ESEDKPEIEDVGSDEEEEKK_	5.23474e-30	4.31979e-09	7.37052e-20	1593.79	2555.89	1826.39	NaN	NaN	NaN
P07900	HSP90AA1	Heat shock protein HSP 90-alpha	PEIEDVGSDEEEEKK	256	(S263)	_PEIEDVGS[Phospho (STY)]DEEEEKK_.3	_PEIEDVGS[Phospho (STY)]DEEEEKK_	8.96732e-07	1.61383e-07	5.51968e-06	2.95091e+06	4217443	1.6809e+06	1	1	1
P07900	HSP90AA1	Heat shock protein HSP 90-alpha	EVSDDEAEEKEDKEEEK	229	(S231)	_EVS[Phospho (STY)]DDEAEEKEDKEEEK_.3	_EVS[Phospho (STY)]DDEAEEKEDKEEEK_	2.05869e-26	1.06649e-09	9.95959e-09	1.16299e+06	2601134	15806.9	1	1	1
P07900	HSP90AA1	Heat shock protein HSP 90-alpha	EVSDDEAEEKEDKEEEK	229	(S231)	_EVS[Phospho (STY)]DDEAEEKEDKEEEK_.4	_EVS[Phospho (STY)]DDEAEEKEDKEEEK_	9.32212e-25	5.94489e-10	1.509e-22	4276.43	16695.3	7332.9	1	1	1
P07900	HSP90AA1	Heat shock protein HSP 90-alpha	ESEDKPEIEDVGSDEEEEK	251	(S263)	_ESEDKPEIEDVGS[Phospho (STY)]DEEEEK_.3	_ESEDKPEIEDVGS[Phospho (STY)]DEEEEK_	2.31753e-13	3.89613e-08	2.1615e-12	267657	361003	354031	1	1	1
P07900	HSP90AA1	Heat shock protein HSP 90-alpha	ESEDKPEIEDVGSDEEEEK	251	(S252)	_ES[Phospho (STY)]EDKPEIEDVGSDEEEEK_.3	_ES[Phospho (STY)]EDKPEIEDVGSDEEEEK_	3.37588e-27	1.10599e-09	3.20947e-15	106994	90945.1	82962.8	5.7751e-24	7.07599e-22	5.30005e-18
P07900	HSP90AA1	Heat shock protein HSP 90-alpha	DQVANSAFVER	500		_DQVANSAFVER_.2	_DQVANSAFVER_	2.70922e-42	4.46632e-10	1.1777e-27	215305	275386	205184	NaN	NaN	NaN
P07900	HSP90AA1	Heat shock protein HSP 90-alpha	EVSDDEAEEK	229	(S231)	_EVS[Phospho (STY)]DDEAEEK_.2	_EVS[Phospho (STY)]DDEAEEK_	2.80677e-38	5.31425e-10	1.84349e-23	107603	133405	117165	1	1	1
P07900	HSP90AA1	Heat shock protein HSP 90-alpha	ELISNSSDALDK	47		_ELISNSSDALDK_.2	_ELISNSSDALDK_	3.5412e-36	4.49109e-10	1.28268e-27	23008.4	24326.8	23384.2	NaN	NaN	NaN
P07900	HSP90AA1	Heat shock protein HSP 90-alpha	ERDKEVSDDEAEEK	225	(S231)	_ERDKEVS[Phospho (STY)]DDEAEEK_.3	_ERDKEVS[Phospho (STY)]DDEAEEK_	1.44489e-34	4.16702e-10	7.83903e-24	7118.23	44831.4	10160.1	1	1	1
P07900	HSP90AA1	Heat shock protein HSP 90-alpha	DKEVSDDEAEEK	227	(S231)	_DKEVS[Phospho (STY)]DDEAEEK_.2	_DKEVS[Phospho (STY)]DDEAEEK_	1.02966e-39	1.00991e-09	1.00368e-23	18025	21936.2	18350.9	1	1	1
P07900	HSP90AA1	Heat shock protein HSP 90-alpha	NPDDITNEEYGEFYK	300		_NPDDITNEEYGEFYK_.2	_NPDDITNEEYGEFYK_	4.7725e-45	4.16702e-10	5.17254e-23	13342	17198.4	14958.9	NaN	NaN	NaN
P07900	HSP90AA1	Heat shock protein HSP 90-alpha	EEKESEDKPEIEDVGSDEEEEK	248	(S252,S263)	_EEKES[Phospho (STY)]EDKPEIEDVGS[Phospho (STY)]DEEEEK_.3	_EEKES[Phospho (STY)]EDKPEIEDVGS[Phospho (STY)]DEEEEK_	2.62299e-20	3.29899e-08	7.97483e-09	9343.38	10955.9	6092.67	1	1	1
P07900	HSP90AA1	Heat shock protein HSP 90-alpha	LGIHEDSQNR	447		_LGIHEDSQNR_.2	_LGIHEDSQNR_	2.43537e-38	4.17669e-10	1.77925e-21	5418.74	10753.9	4694.24	NaN	NaN	NaN
P07900	HSP90AA1	Heat shock protein HSP 90-alpha	DNSTMGYMAAK	621	(M625,M628)	_DNSTM[Oxidation (M)]GYM[Oxidation (M)]AAK_.2	_DNSTM[Oxidation (M)]GYM[Oxidation (M)]AAK_	2.95892e-42	4.16702e-10	2.67207e-29	2459.91	3145.78	3405.34	1	1	1
P07900	HSP90AA1	Heat shock protein HSP 90-alpha	APFDLFENR	347		_APFDLFENR_.2	_APFDLFENR_	1.14561e-50	4.17697e-10	2.38975e-06	2714.28	4940.06	1016.85	NaN	NaN	NaN
P07900	HSP90AA1	Heat shock protein HSP 90-alpha	YYTSASGDEMVSLK	465	(M474,S476)	_YYTSASGDEM[Oxidation (M)]VS[Phospho (STY)]LK_.2	_YYTSASGDEM[Oxidation (M)]VS[Phospho (STY)]LK_	3.30634e-41	1.087e-07	1.45092e-20	1814.4	1962.76	2755.86	0.999017	0.763438	0.995917
P07910	HNRNPC	Heterogeneous nuclear ribonucleoproteins C1/C2	MESEGGADDSAEEGDLLDDDDNEDRGDDQLELIK	251	(M251,S260)	_M[Oxidation (M)]ESEGGADDS[Phospho (STY)]AEEGDLLDDDDNEDRGDDQLELIK_.4	_M[Oxidation (M)]ESEGGADDS[Phospho (STY)]AEEGDLLDDDDNEDRGDDQLELIK_	5.76729e-42	4.56143e-10	4.85443e-24	46252.7	46012.6	22199.6	1	1	1
P07910	HNRNPC	Heterogeneous nuclear ribonucleoproteins C1/C2	MESEGGADDSAEEGDLLDDDDNEDRGDDQLELIK	251	(S260)	_MESEGGADDS[Phospho (STY)]AEEGDLLDDDDNEDRGDDQLELIK_.4	_MESEGGADDS[Phospho (STY)]AEEGDLLDDDDNEDRGDDQLELIK_	1.54143e-44	1.23876e-09	1.65077e-25	7959.24	15105.6	2297.04	0.5	0.888288	0.562738
P07910	HNRNPC	Heterogeneous nuclear ribonucleoproteins C1/C2	MESEGGADDSAEEGDLLDDDDNEDRGDDQLELIK	251	(M251,S253,S260)	_M[Oxidation (M)]ES[Phospho (STY)]EGGADDS[Phospho (STY)]AEEGDLLDDDDNEDRGDDQLELIK_.4	_M[Oxidation (M)]ES[Phospho (STY)]EGGADDS[Phospho (STY)]AEEGDLLDDDDNEDRGDDQLELIK_	8.74591e-38	1.59832e-08	2.13715e-24	3736.83	3261.42	1212.4	1	1	1
P07910	HNRNPC	Heterogeneous nuclear ribonucleoproteins C1/C2	MESEGGADDSAEEGDLLDDDDNEDRGDDQLELIK	251	(S253,S260)	_MES[Phospho (STY)]EGGADDS[Phospho (STY)]AEEGDLLDDDDNEDRGDDQLELIK_.4	_MES[Phospho (STY)]EGGADDS[Phospho (STY)]AEEGDLLDDDDNEDRGDDQLELIK_	1.79227e-06	4.46901e-10	1.15009e-08	0.676552	927.852	0.415306	1	1	1
P07910	HNRNPC	Heterogeneous nuclear ribonucleoproteins C1/C2	MESEGGADDSAEEGDLLDDDDNEDR	251	(M251,S260)	_M[Oxidation (M)]ESEGGADDS[Phospho (STY)]AEEGDLLDDDDNEDR_.3	_M[Oxidation (M)]ESEGGADDS[Phospho (STY)]AEEGDLLDDDDNEDR_	9.25756e-47	2.69976e-09	6.26981e-33	10683.6	7197.66	6619.74	0.999363	0.95897	0.917423
P07910	HNRNPC	Heterogeneous nuclear ribonucleoproteins C1/C2	SEEEQSSSSVKKDETNVK	233	(S241)	_SEEEQSSSS[Phospho (STY)]VKKDETNVK_.3	_SEEEQSSSS[Phospho (STY)]VKKDETNVK_	4.51097e-31	1.32529e-09	1.37793e-16	322.233	3358.99	1028.36	0.2411	0.722753	0.249526
P07948	LYN	Tyrosine-protein kinase Lyn	DSLSDDGVDLK	10	(S13)	_DSLS[Phospho (STY)]DDGVDLK_.2	_DSLS[Phospho (STY)]DDGVDLK_	5.27849e-30	1.00533e-09	5.32992e-23	57593.3	61918.4	62297.9	0.999538	0.866082	0.999761
P07948	LYN	Tyrosine-protein kinase Lyn	GKDSLSDDGVDLK	8	(S13)	_GKDSLS[Phospho (STY)]DDGVDLK_.2	_GKDSLS[Phospho (STY)]DDGVDLK_	1.89009e-39	4.20638e-10	4.61792e-25	9804.97	23937.7	13743.6	0.996989	1	0.999682
P07948	LYN	Tyrosine-protein kinase Lyn	GKDSLSDDGVDLK	8	(S11)	_GKDS[Phospho (STY)]LSDDGVDLK_.2	_GKDS[Phospho (STY)]LSDDGVDLK_	1.02715e-41	7.93873e-10	1.3169e-20	3707.12	4978.25	2853.48	0.999719	0.999696	0.999959
P07951;P67936	TPM2;TPM4	Tropomyosin beta chain;Tropomyosin alpha-4 chain	CGDLEEELK	190;154	(C190);(C154)	_C[Carbamidomethyl (C)]GDLEEELK_.2	_C[Carbamidomethyl (C)]GDLEEELK_	1.02926e-05	1.27851e-07	4.55547e-06	174477	173176	212611	1	1	1
P08238	HSP90AB1	Heat shock protein HSP 90-beta	IEDVGSDEEDDSGK	250	(S255)	_IEDVGS[Phospho (STY)]DEEDDSGK_.2	_IEDVGS[Phospho (STY)]DEEDDSGK_	2.58329e-29	1.07093e-09	2.8471e-23	3308363	4.69932e+06	3.11827e+06	1	1	1
P08238	HSP90AB1	Heat shock protein HSP 90-beta	PKIEDVGSDEEDDSGK	248	(S255)	_PKIEDVGS[Phospho (STY)]DEEDDSGK_.3	_PKIEDVGS[Phospho (STY)]DEEDDSGK_	7.13607e-36	6.23951e-10	6.38751e-22	676325	1181172	516341	1	1	1
P08238	HSP90AB1	Heat shock protein HSP 90-beta	PKIEDVGSDEEDDSGK	248	(S255)	_PKIEDVGS[Phospho (STY)]DEEDDSGK_.2	_PKIEDVGS[Phospho (STY)]DEEDDSGK_	3.55591e-41	4.55547e-10	5.39082e-20	350976	556930	284693	1	1	1
P08238	HSP90AB1	Heat shock protein HSP 90-beta	EISDDEAEEEK	224	(S226)	_EIS[Phospho (STY)]DDEAEEEK_.2	_EIS[Phospho (STY)]DDEAEEEK_	1.00288e-45	4.16702e-10	2.24342e-32	533577	762378	484436	1	1	1
P08238	HSP90AB1	Heat shock protein HSP 90-beta	EKEISDDEAEEEK	222	(S226)	_EKEIS[Phospho (STY)]DDEAEEEK_.2	_EKEIS[Phospho (STY)]DDEAEEEK_	8.689e-43	4.16702e-10	2.02158e-30	137421	200094	130958	1	1	1
P08238	HSP90AB1	Heat shock protein HSP 90-beta	EKEISDDEAEEEK	222	(S226)	_EKEIS[Phospho (STY)]DDEAEEEK_.3	_EKEIS[Phospho (STY)]DDEAEEEK_	1.1046e-43	4.46941e-10	2.01954e-23	93635.4	135022	86186.4	1	1	1
P08238	HSP90AB1	Heat shock protein HSP 90-beta	IEDVGSDEEDDSGKDK	250	(S255)	_IEDVGS[Phospho (STY)]DEEDDSGKDK_.3	_IEDVGS[Phospho (STY)]DEEDDSGKDK_	1.06957e-35	4.16702e-10	1.14628e-26	102853	175615	120312	1	1	1
P08238	HSP90AB1	Heat shock protein HSP 90-beta	IEDVGSDEEDDSGKDK	250	(S255)	_IEDVGS[Phospho (STY)]DEEDDSGKDK_.2	_IEDVGS[Phospho (STY)]DEEDDSGKDK_	1.80031e-36	4.16702e-10	1.64834e-28	91561.2	161557	101633	1	1	1
P08238	HSP90AB1	Heat shock protein HSP 90-beta	EISDDEAEEEKGEK	224	(S226)	_EIS[Phospho (STY)]DDEAEEEKGEK_.3	_EIS[Phospho (STY)]DDEAEEEKGEK_	2.48742e-31	5.21534e-10	4.05559e-09	102859	142317	93265.8	1	1	1
P08238	HSP90AB1	Heat shock protein HSP 90-beta	EISDDEAEEEKGEK	224	(S226)	_EIS[Phospho (STY)]DDEAEEEKGEK_.2	_EIS[Phospho (STY)]DDEAEEEKGEK_	1.8254e-45	4.16702e-10	7.20194e-32	48455.4	79911.3	49796.6	1	1	1
P08238	HSP90AB1	Heat shock protein HSP 90-beta	DDEEKPKIEDVGSDEEDDSGK	243	(S255)	_DDEEKPKIEDVGS[Phospho (STY)]DEEDDSGK_.3	_DDEEKPKIEDVGS[Phospho (STY)]DEEDDSGK_	5.98856e-32	6.32858e-10	1.03461e-06	178680	188836	121694	1	1	1
P08238	HSP90AB1	Heat shock protein HSP 90-beta	DDEEKPKIEDVGSDEEDDSGK	243	(S255)	_DDEEKPKIEDVGS[Phospho (STY)]DEEDDSGK_.4	_DDEEKPKIEDVGS[Phospho (STY)]DEEDDSGK_	8.33678e-34	5.40832e-10	2.99672e-06	6205.95	7362.58	2647	0.5	0.912301	0.5
P08238	HSP90AB1	Heat shock protein HSP 90-beta	EISDDEAEEEKGEKEEEDK	224	(S226)	_EIS[Phospho (STY)]DDEAEEEKGEKEEEDK_.3	_EIS[Phospho (STY)]DDEAEEEKGEKEEEDK_	6.04085e-33	5.42199e-10	1.97574e-21	104049	105490	76692.1	1	1	1
P08238	HSP90AB1	Heat shock protein HSP 90-beta	EDQTEYLEER	187		_EDQTEYLEER_.2	_EDQTEYLEER_	8.27413e-31	6.24163e-10	1.39604e-26	52691.4	53372.7	57507.1	NaN	NaN	NaN
P08238	HSP90AB1	Heat shock protein HSP 90-beta	EQVANSAFVERVR	492		_EQVANSAFVERVR_.3	_EQVANSAFVERVR_	9.88676e-39	5.56987e-10	8.85226e-18	46406.3	107661	5178.96	NaN	NaN	NaN
P08238	HSP90AB1	Heat shock protein HSP 90-beta	EQVANSAFVER	492		_EQVANSAFVER_.2	_EQVANSAFVER_	1.9341e-43	4.16702e-10	1.32371e-19	49021.5	65391.7	14824	NaN	NaN	NaN
P08238	HSP90AB1	Heat shock protein HSP 90-beta	EGLELPEDEEEK	539		_EGLELPEDEEEK_.2	_EGLELPEDEEEK_	8.87695e-47	6.68782e-10	3.07631e-24	43229.9	41007.2	43570.7	NaN	NaN	NaN
P08238	HSP90AB1	Heat shock protein HSP 90-beta	YIDQEELNK	276		_YIDQEELNK_.2	_YIDQEELNK_	5.92837e-42	4.42105e-10	6.69737e-24	35915.6	42078.9	42921.1	NaN	NaN	NaN
P08238	HSP90AB1	Heat shock protein HSP 90-beta	PKIEDVGSDEEDDSGKDK	248	(S255)	_PKIEDVGS[Phospho (STY)]DEEDDSGKDK_.3	_PKIEDVGS[Phospho (STY)]DEEDDSGKDK_	5.71068e-34	4.82973e-10	1.92456e-27	24455.4	61734	17080.9	1	1	0.99999
P08238	HSP90AB1	Heat shock protein HSP 90-beta	EKEISDDEAEEEKGEK	222	(S226)	_EKEIS[Phospho (STY)]DDEAEEEKGEK_.3	_EKEIS[Phospho (STY)]DDEAEEEKGEK_	3.29649e-27	4.16702e-10	3.66953e-25	6439.88	16835.4	6564.62	1	1	1
P08238	HSP90AB1	Heat shock protein HSP 90-beta	SLTNDWEDHLAVK	307	(S307)	_S[Phospho (STY)]LTNDWEDHLAVK_.2	_S[Phospho (STY)]LTNDWEDHLAVK_	4.68344e-05	6.6381e-10	3.76804e-26	4804.31	2016.24	1161.91	0.5	0.106944	0.5
P08238	HSP90AB1	Heat shock protein HSP 90-beta	SLTNDWEDHLAVK	307	(S307)	_S[Phospho (STY)]LTNDWEDHLAVK_.3	_S[Phospho (STY)]LTNDWEDHLAVK_	6.69244e-17	4.16702e-10	8.1413e-24	1357.42	3123.65	2250.24	0.5	0.118442	0.5
P08238	HSP90AB1	Heat shock protein HSP 90-beta	SLTNDWEDHLAVK	307	(T309)	_SLT[Phospho (STY)]NDWEDHLAVK_.2	_SLT[Phospho (STY)]NDWEDHLAVK_	9.43439e-06	6.88973e-10	8.5989e-31	252.83	2661.94	1292.52	0.5	0.5	0.5
P08238	HSP90AB1	Heat shock protein HSP 90-beta	SLTNDWEDHLAVK	307		_SLTNDWEDHLAVK_.3	_SLTNDWEDHLAVK_	3.86336e-31	4.16702e-10	6.67707e-07	969.158	2946.77	0.414619	NaN	NaN	NaN
P08238	HSP90AB1	Heat shock protein HSP 90-beta	IEDVGSDEEDDSGKDKK	250	(S255)	_IEDVGS[Phospho (STY)]DEEDDSGKDKK_.3	_IEDVGS[Phospho (STY)]DEEDDSGKDKK_	5.85466e-30	4.16702e-10	4.34852e-23	5017.83	11727.7	1917.4	0.998007	0.999995	0.916799
P08238	HSP90AB1	Heat shock protein HSP 90-beta	NPDDITQEEYGEFYK	292		_NPDDITQEEYGEFYK_.2	_NPDDITQEEYGEFYK_	9.02404e-39	4.50852e-10	6.75428e-20	3387.35	4520.87	4987.25	NaN	NaN	NaN
P08238	HSP90AB1	Heat shock protein HSP 90-beta	ELISNASDALDK	42		_ELISNASDALDK_.2	_ELISNASDALDK_	5.08655e-47	6.93937e-10	7.68865e-29	2695.03	3048.03	3807.22	NaN	NaN	NaN
P08621	SNRNP70	U1 small nuclear ribonucleoprotein 70 kDa	YDERPGPSPLPHR	219	(S226)	_YDERPGPS[Phospho (STY)]PLPHR_.3	_YDERPGPS[Phospho (STY)]PLPHR_	2.43219e-23	2.15471e-08	1.07168e-17	21598.6	44503.2	10884.9	0.998728	0.997394	0.870923
P08651	NFIC	Nuclear factor 1 C-type	SPFNSPSPQDSPR	333	(S339)	_SPFNSPS[Phospho (STY)]PQDSPR_.2	_SPFNSPS[Phospho (STY)]PQDSPR_	1.62177e-39	4.16702e-10	6.61441e-21	51943	88567.3	55491.8	0.999154	0.999655	0.999318
P08651	NFIC	Nuclear factor 1 C-type	SPFNSPSPQDSPR	333	(S333,S339)	_S[Phospho (STY)]PFNSPS[Phospho (STY)]PQDSPR_.2	_S[Phospho (STY)]PFNSPS[Phospho (STY)]PQDSPR_	2.46003e-36	1.73878e-09	3.90848e-19	27770.9	40495.2	32445.4	0.845609	0.666284	0.938769
P08651	NFIC	Nuclear factor 1 C-type	NWTEDMEGGISSPVK	312	(M317,S323)	_NWTEDM[Oxidation (M)]EGGISS[Phospho (STY)]PVK_.2	_NWTEDM[Oxidation (M)]EGGISS[Phospho (STY)]PVK_	1.71315e-33	4.16702e-10	3.56679e-28	26361.1	26594.2	30202	0.996896	0.996882	0.996474
P08651	NFIC	Nuclear factor 1 C-type	NWTEDMEGGISSPVK	312	(S323)	_NWTEDMEGGISS[Phospho (STY)]PVK_.2	_NWTEDMEGGISS[Phospho (STY)]PVK_	2.25901e-35	4.16702e-10	5.77277e-28	9196.68	19533.3	19592.6	0.993668	0.992568	0.998185
P08651	NFIC	Nuclear factor 1 C-type	PATTSEGGATSPTSPSYSPPDTSPANR	460	(Y476)	_PATTSEGGATSPTSPSY[Phospho (STY)]SPPDTSPANR_.3	_PATTSEGGATSPTSPSY[Phospho (STY)]SPPDTSPANR_	7.27318e-41	1.21264e-08	6.85337e-23	6882.5	10830.4	9265.79	0.563454	0.636322	0.547636
P08651	NFIC	Nuclear factor 1 C-type	PATTSEGGATSPTSPSYSPPDTSPANR	460	(T469,Y476)	_PATTSEGGAT[Phospho (STY)]SPTSPSY[Phospho (STY)]SPPDTSPANR_.3	_PATTSEGGAT[Phospho (STY)]SPTSPSY[Phospho (STY)]SPPDTSPANR_	2.29393e-21	2.53999e-09	3.052e-19	4620.59	6667.98	2788.62	0.0893655	0.123265	0.146714
P08651	NFIC	Nuclear factor 1 C-type	PATTSEGGATSPTSPSYSPPDTSPANR	460	(T472,Y476)	_PATTSEGGATSPT[Phospho (STY)]SPSY[Phospho (STY)]SPPDTSPANR_.3	_PATTSEGGATSPT[Phospho (STY)]SPSY[Phospho (STY)]SPPDTSPANR_	2.36209e-11	2.17086e-08	2.70599e-28	3507.04	5049.73	2912.27	0.150568	0.178547	0.260351
P08651	NFIC	Nuclear factor 1 C-type	SGSMEEDVDTSPGGDYYTSPSSPTSSSR	284	(M287,S305)	_SGSM[Oxidation (M)]EEDVDTSPGGDYYTSPSS[Phospho (STY)]PTSSSR_.3	_SGSM[Oxidation (M)]EEDVDTSPGGDYYTSPSS[Phospho (STY)]PTSSSR_	1.18228e-24	2.78749e-09	1.1423e-22	9601.74	10470.8	10223.8	0.645656	0.323849	0.429867
P08651	NFIC	Nuclear factor 1 C-type	TEMDKSPFNSPSPQDSPR	328	(T328,M330,S339)	_T[Phospho (STY)]EM[Oxidation (M)]DKSPFNSPS[Phospho (STY)]PQDSPR_.3	_T[Phospho (STY)]EM[Oxidation (M)]DKSPFNSPS[Phospho (STY)]PQDSPR_	2.54059e-27	8.46071e-09	3.95248e-19	5153.23	9062.26	3465.76	0.00261923	0.00757548	0.0223895
P08651	NFIC	Nuclear factor 1 C-type	TEMDKSPFNSPSPQDSPR	328	(T328,M330)	_T[Phospho (STY)]EM[Oxidation (M)]DKSPFNSPSPQDSPR_.3	_T[Phospho (STY)]EM[Oxidation (M)]DKSPFNSPSPQDSPR_	1.11547e-39	1.71804e-08	8.16645e-14	908.516	2550.57	976.975	0.158065	0.0500968	0.0244148
P08651	NFIC	Nuclear factor 1 C-type	KTEMDKSPFNSPSPQDSPR	327	(M330,S333,S339)	_KTEM[Oxidation (M)]DKS[Phospho (STY)]PFNSPS[Phospho (STY)]PQDSPR_.3	_KTEM[Oxidation (M)]DKS[Phospho (STY)]PFNSPS[Phospho (STY)]PQDSPR_	6.05743e-45	6.33457e-10	9.39795e-25	4331.66	8518.04	1076	0.601662	0.619252	0.454251
P08670;P17661	VIM;DES	Vimentin;Desmin	VELQELNDR	105;110		_VELQELNDR_.2	_VELQELNDR_	4.95759e-38	2.50045e-08	5.15382e-14	1561	2700.6	2085.24	NaN	NaN	NaN
P08727	KRT19	Keratin, type I cytoskeletal 19	QSSATSSFGGLGGGSVR	8	(S13)	_QSSATS[Phospho (STY)]SFGGLGGGSVR_.2	_QSSATS[Phospho (STY)]SFGGLGGGSVR_	1.0848e-36	5.36094e-10	3.6714e-29	215729	253678	267096	0.990368	0.94901	0.97492
P08727	KRT19	Keratin, type I cytoskeletal 19	QSSATSSFGGLGGGSVR	8	(S10)	_QSS[Phospho (STY)]ATSSFGGLGGGSVR_.2	_QSS[Phospho (STY)]ATSSFGGLGGGSVR_	8.01145e-27	1.79516e-09	2.22904e-20	179407	208928	219268	2.05686e-07	1.40194e-07	1.66348e-07
P08727	KRT19	Keratin, type I cytoskeletal 19	QSSATSSFGGLGGGSVR	8	(S22)	_QSSATSSFGGLGGGS[Phospho (STY)]VR_.2	_QSSATSSFGGLGGGS[Phospho (STY)]VR_	7.46347e-19	4.16702e-10	3.34367e-34	142017	188058	181422	1	1	1
P08727	KRT19	Keratin, type I cytoskeletal 19	QSSATSSFGGLGGGSVR	8	(S14)	_QSSATSS[Phospho (STY)]FGGLGGGSVR_.2	_QSSATSS[Phospho (STY)]FGGLGGGSVR_	2.99022e-31	4.18362e-10	1.66214e-18	42734.2	56959.8	59291.7	0.936665	0.973537	0.993315
P08727	KRT19	Keratin, type I cytoskeletal 19	QSSATSSFGGLGGGSVR	8	(S10)	_QSS[Phospho (STY)]ATSSFGGLGGGSVR_.3	_QSS[Phospho (STY)]ATSSFGGLGGGSVR_	3.35114e-30	1.56142e-09	4.47508e-20	18687.1	21475.5	22906.6	0.411562	0.303146	0.552235
P08727	KRT19	Keratin, type I cytoskeletal 19	QSSATSSFGGLGGGSVR	8	(T12)	_QSSAT[Phospho (STY)]SSFGGLGGGSVR_.2	_QSSAT[Phospho (STY)]SSFGGLGGGSVR_	1.74849e-26	3.52767e-09	1.18518e-17	1323.65	16434.6	1440.37	0.187672	0.000591089	0.453882
P08727	KRT19	Keratin, type I cytoskeletal 19	QSSATSSFGGLGGGSVR	8	(S9)	_QS[Phospho (STY)]SATSSFGGLGGGSVR_.3	_QS[Phospho (STY)]SATSSFGGLGGGSVR_	3.82405e-33	6.70319e-09	8.39744e-13	2582.44	3174.4	3300.37	0.197234	0.0437596	0.152703
P08727	KRT19	Keratin, type I cytoskeletal 19	APSIHGGSGGR	33	(S35)	_APS[Phospho (STY)]IHGGSGGR_.2	_APS[Phospho (STY)]IHGGSGGR_	6.06462e-45	4.22613e-09	3.54223e-32	53651	145177	36239.1	0.999989	0.999997	0.999837
P08727	KRT19	Keratin, type I cytoskeletal 19	DAEAWFTSR	266		_DAEAWFTSR_.2	_DAEAWFTSR_	1.12993e-60	4.16702e-10	7.15769e-35	8968.23	15325.6	15583	NaN	NaN	NaN
P08727	KRT19	Keratin, type I cytoskeletal 19	SLLEGQEDHYNNLSASK	382		_SLLEGQEDHYNNLSASK_.3	_SLLEGQEDHYNNLSASK_	1.83108e-34	2.66229e-09	4.74932e-23	1931.86	2079.7	1757.74	NaN	NaN	NaN
P08727	KRT19	Keratin, type I cytoskeletal 19	SLLEGQEDHYNNLSASK	382	(S395)	_SLLEGQEDHYNNLS[Phospho (STY)]ASK_.3	_SLLEGQEDHYNNLS[Phospho (STY)]ASK_	8.05948e-25	1.79883e-08	6.52819e-17	1296.6	2357.77	1646.51	0.911069	0.572503	0.993632
P08727	KRT19	Keratin, type I cytoskeletal 19	SQYEVMAEQNR	254	(M259)	_SQYEVM[Oxidation (M)]AEQNR_.2	_SQYEVM[Oxidation (M)]AEQNR_	1.80612e-44	9.15281e-10	3.12541e-32	3229.49	4232.58	3478.54	1	1	1
P08727	KRT19	Keratin, type I cytoskeletal 19	NHEEEISTLR	217		_NHEEEISTLR_.2	_NHEEEISTLR_	1.90833e-34	6.52403e-10	2.04418e-19	3421.73	4559.57	1864.1	NaN	NaN	NaN
P08729	KRT7	Keratin, type II cytoskeletal 7	SIHFSSPVFTSR	2	(S2,S7)	_[Acetyl (Protein N-term)]S[Phospho (STY)]IHFSS[Phospho (STY)]PVFTSR_.2	_[Acetyl (Protein N-term)]S[Phospho (STY)]IHFSS[Phospho (STY)]PVFTSR_	2.3208e-39	4.19134e-10	1.16261e-25	271177	320895	330800	0.999601	0.999695	0.99979
P08729	KRT7	Keratin, type II cytoskeletal 7	SIHFSSPVFTSR	2	(S2,S6)	_[Acetyl (Protein N-term)]S[Phospho (STY)]IHFS[Phospho (STY)]SPVFTSR_.2	_[Acetyl (Protein N-term)]S[Phospho (STY)]IHFS[Phospho (STY)]SPVFTSR_	1.60977e-39	7.76167e-10	5.64612e-16	231503	275860	284051	0.000398707	0.000304388	0.00021224
P08729	KRT7	Keratin, type II cytoskeletal 7	SIHFSSPVFTSR	2	(S2)	_[Acetyl (Protein N-term)]S[Phospho (STY)]IHFSSPVFTSR_.2	_[Acetyl (Protein N-term)]S[Phospho (STY)]IHFSSPVFTSR_	4.46199e-19	4.16702e-10	1.16979e-23	27566.2	42094.2	31089.5	0.999998	1	0.999998
P08729	KRT7	Keratin, type II cytoskeletal 7	SIHFSSPVFTSR	2	(S7)	_[Acetyl (Protein N-term)]SIHFSS[Phospho (STY)]PVFTSR_.2	_[Acetyl (Protein N-term)]SIHFSS[Phospho (STY)]PVFTSR_	9.80043e-24	1.15865e-09	6.63433e-18	10191.5	24404.6	16997.6	0.200549	0.49493	0.352534
P08729	KRT7	Keratin, type II cytoskeletal 7	SIHFSSPVFTSR	2	(S12)	_[Acetyl (Protein N-term)]SIHFSSPVFTS[Phospho (STY)]R_.2	_[Acetyl (Protein N-term)]SIHFSSPVFTS[Phospho (STY)]R_	9.11985e-30	6.36224e-10	1.76235e-25	5491.59	9672.43	9112.64	0.0456716	0.000441397	0.0326108
P08729	KRT7	Keratin, type II cytoskeletal 7	PGGLGSSSLYGLGASR	31	(S38)	_PGGLGSSS[Phospho (STY)]LYGLGASR_.2	_PGGLGSSS[Phospho (STY)]LYGLGASR_	2.29368e-43	4.16702e-10	6.0284e-19	7144.7	12587.5	8743.79	0.408326	0.668401	0.66606
P08729	KRT7	Keratin, type II cytoskeletal 7	PGGLGSSSLYGLGASRPR	31	(S38)	_PGGLGSSS[Phospho (STY)]LYGLGASRPR_.3	_PGGLGSSS[Phospho (STY)]LYGLGASRPR_	2.37099e-12	2.68776e-09	2.20619e-07	5217.12	16536.2	3234.75	0.436373	0.667774	0.14174
P08729	KRT7	Keratin, type II cytoskeletal 7	SAYGGPVGAGIR	53	(S53)	_S[Phospho (STY)]AYGGPVGAGIR_.2	_S[Phospho (STY)]AYGGPVGAGIR_	2.77075e-46	1.01583e-09	2.61908e-28	7955.04	8421.58	8314.71	0.760577	0.828583	0.838148
P08729	KRT7	Keratin, type II cytoskeletal 7	LQAEIDNIK	318		_LQAEIDNIK_.2	_LQAEIDNIK_	1.2327e-38	1.01941e-09	2.4399e-16	4584	4923.22	3894.01	NaN	NaN	NaN
P08729	KRT7	Keratin, type II cytoskeletal 7	QEELEAALQR	354		_QEELEAALQR_.2	_QEELEAALQR_	1.13267e-28	7.86245e-09	3.6061e-20	2143.83	3676.4	3193.4	NaN	NaN	NaN
P08729	KRT7	Keratin, type II cytoskeletal 7	GQLEALQVDGGR	150		_GQLEALQVDGGR_.2	_GQLEALQVDGGR_	7.79148e-17	1.03642e-07	9.80896e-15	1402.37	2950.97	2617.59	NaN	NaN	NaN
P08779	KRT16	Keratin, type I cytoskeletal 16	APSTYGGGLSVSSR	42	(S44)	_APS[Phospho (STY)]TYGGGLSVSSR_.2	_APS[Phospho (STY)]TYGGGLSVSSR_	1.23175e-26	9.40907e-10	2.68852e-20	3839.22	5781.8	6973.02	0.0207345	0.742457	0.962571
P09211	GSTP1	Glutathione S-transferase P	DQQEAALVDMVNDGVEDLR	83	(M92)	_DQQEAALVDM[Oxidation (M)]VNDGVEDLR_.3	_DQQEAALVDM[Oxidation (M)]VNDGVEDLR_	4.52167e-19	3.4965e-09	2.91687e-16	1643.1	4345.09	701.063	1	1	1
P09211	GSTP1	Glutathione S-transferase P	DQQEAALVDMVNDGVEDLR	83		_DQQEAALVDMVNDGVEDLR_.3	_DQQEAALVDMVNDGVEDLR_	1.18615e-16	7.51377e-10	8.37151e-22	0.564766	1779.46	1118.49	NaN	NaN	NaN
P09211	GSTP1	Glutathione S-transferase P	EEVVTVETWQEGSLK	31		_EEVVTVETWQEGSLK_.2	_EEVVTVETWQEGSLK_	2.51882e-18	1.41375e-09	1.43117e-08	3169.03	3745.28	1390.9	NaN	NaN	NaN
P09382	LGALS1	Galectin-1	DGGAWGTEQR	65		_DGGAWGTEQR_.2	_DGGAWGTEQR_	4.39959e-50	4.16702e-10	1.32016e-32	11487.7	18691.8	14348.1	NaN	NaN	NaN
P09601	HMOX1	Heme oxygenase 1	DQSPSRAPGLR	227	(S229)	_DQS[Phospho (STY)]PSRAPGLR_.2	_DQS[Phospho (STY)]PSRAPGLR_	2.35622e-44	7.80432e-10	8.2978e-17	24238.1	51377.6	18021.2	0.999116	0.999958	0.990842
P09651	HNRNPA1	Heterogeneous nuclear ribonucleoprotein A1	SESPKEPEQLRK	4	(S6)	_SES[Phospho (STY)]PKEPEQLRK_.3	_SES[Phospho (STY)]PKEPEQLRK_	1.15411e-31	1.90642e-08	5.75258e-23	1.26551e+06	37564.6	816856	0.738409	0.891747	0.999952
P09651	HNRNPA1	Heterogeneous nuclear ribonucleoprotein A1	SESPKEPEQLRK	4	(S6)	_SES[Phospho (STY)]PKEPEQLRK_.2	_SES[Phospho (STY)]PKEPEQLRK_	4.29333e-35	8.57287e-10	6.40864e-14	63597.9	139180	37423.7	0.999493	0.999303	0.969195
P09651	HNRNPA1	Heterogeneous nuclear ribonucleoprotein A1	SESPKEPEQLR	4	(S6)	_SES[Phospho (STY)]PKEPEQLR_.2	_SES[Phospho (STY)]PKEPEQLR_	5.04498e-33	4.17647e-10	1.67189e-27	125801	189044	140845	0.999989	0.999663	0.615595
P09651	HNRNPA1	Heterogeneous nuclear ribonucleoprotein A1	SKSESPKEPEQLR	2	(S2,S6)	_[Acetyl (Protein N-term)]S[Phospho (STY)]KSES[Phospho (STY)]PKEPEQLR_.3	_[Acetyl (Protein N-term)]S[Phospho (STY)]KSES[Phospho (STY)]PKEPEQLR_	4.58345e-40	7.76341e-10	5.42762e-29	10716.9	21196.9	7272.62	0.666667	0.345136	0.666667
P09651	HNRNPA1	Heterogeneous nuclear ribonucleoprotein A1	SKSESPKEPEQLR	2	(S2,S4)	_[Acetyl (Protein N-term)]S[Phospho (STY)]KS[Phospho (STY)]ESPKEPEQLR_.3	_[Acetyl (Protein N-term)]S[Phospho (STY)]KS[Phospho (STY)]ESPKEPEQLR_	2.26149e-41	8.55104e-10	4.19527e-26	9518.87	18080.7	6480.3	0.666667	0.684683	0.666667
P09651	HNRNPA1	Heterogeneous nuclear ribonucleoprotein A1	NQGGYGGSSSSSSYGSGR	353	(S364)	_NQGGYGGSSSSS[Phospho (STY)]SYGSGR_.2	_NQGGYGGSSSSS[Phospho (STY)]SYGSGR_	6.65049e-37	4.16702e-10	1.48027e-32	8161.3	16592.6	9448.34	0.730074	0.783579	0.679032
P09651	HNRNPA1	Heterogeneous nuclear ribonucleoprotein A1	NQGGYGGSSSSSSYGSGR	353	(S365)	_NQGGYGGSSSSSS[Phospho (STY)]YGSGR_.2	_NQGGYGGSSSSSS[Phospho (STY)]YGSGR_	1.70713e-38	4.17908e-10	2.6224e-23	6890.01	13640.3	8053.69	0.0443305	0.0333688	0.0516139
P09758	TACSTD2	Tumor-associated calcium signal transducer 2	ELGELRKEPSL	313	(S322)	_ELGELRKEPS[Phospho (STY)]L_.2	_ELGELRKEPS[Phospho (STY)]L_	2.88258e-32	1.67912e-09	4.36258e-17	11054.2	29611	16655.8	1	1	1
P09874	PARP1	Poly [ADP-ribose] polymerase 1	GGSDDSSKDPIDVNYEK	780	(S782)	_GGS[Phospho (STY)]DDSSKDPIDVNYEK_.3	_GGS[Phospho (STY)]DDSSKDPIDVNYEK_	2.91929e-19	3.38782e-07	1.6806e-13	917.857	1299.43	730.68	0.660515	0.978321	0.887496
P09936	UCHL1	Ubiquitin carboxyl-terminal hydrolase isozyme L1	NEAIQAAHDAVAQEGQCR	136	(C152)	_NEAIQAAHDAVAQEGQC[Carbamidomethyl (C)]R_.3	_NEAIQAAHDAVAQEGQC[Carbamidomethyl (C)]R_	1.43728e-39	5.93342e-10	2.54935e-24	6837.17	9824.95	5282.66	1	1	1
P0C1Z6	TFPT	TCF3 fusion partner	RTPAPPEPGSPAPGEGPSGR	171	(S180)	_RTPAPPEPGS[Phospho (STY)]PAPGEGPSGR_.3	_RTPAPPEPGS[Phospho (STY)]PAPGEGPSGR_	1.06306e-44	1.0416e-09	5.88938e-15	20198.4	36064.9	9212.57	0.998789	0.998586	0.991735
P0CB38	PABPC4L	Polyadenylate-binding protein 4-like	NLDDTIDDEK	299		_NLDDTIDDEK_.2	_NLDDTIDDEK_	1.71058e-32	7.64409e-09	1.88933e-13	1014.21	1706.98	1207.64	NaN	NaN	NaN
P0CG47;P0CG48;P62979;P62987	UBB;UBC;RPS27A;UBA52	Polyubiquitin-B;Polyubiquitin-C;Ubiquitin-40S ribosomal protein S27a;Ubiquitin-60S ribosomal protein L40	TITLEVEPSDTIENVK	12,88,164;12,88,164,240,316,392,468,544,620;12;12		_TITLEVEPSDTIENVK_.2	_TITLEVEPSDTIENVK_	7.98002e-37	4.16702e-10	5.4259e-27	186702	219594	39423.1	NaN	NaN	NaN
P0CG47;P0CG48;P62979;P62987	UBB;UBC;RPS27A;UBA52	Polyubiquitin-B;Polyubiquitin-C;Ubiquitin-40S ribosomal protein S27a;Ubiquitin-60S ribosomal protein L40	TITLEVEPSDTIENVK	12,88,164;12,88,164,240,316,392,468,544,620;12;12		_TITLEVEPSDTIENVK_.3	_TITLEVEPSDTIENVK_	3.32052e-40	4.16702e-10	1.02241e-05	4113.01	5312.21	339.851	NaN	NaN	NaN
P0CG47;P0CG48;P62979;P62987	UBB;UBC;RPS27A;UBA52	Polyubiquitin-B;Polyubiquitin-C;Ubiquitin-40S ribosomal protein S27a;Ubiquitin-60S ribosomal protein L40	TLTGKTITLEVEPSDTIENVK	7,83,159;7,83,159,235,311,387,463,539,615;7;7		_TLTGKTITLEVEPSDTIENVK_.3	_TLTGKTITLEVEPSDTIENVK_	1.81498e-30	7.60404e-10	2.39214e-16	6647.51	12891.6	4054.59	NaN	NaN	NaN
P0CG47;P0CG48;P62979;P62987	UBB;UBC;RPS27A;UBA52	Polyubiquitin-B;Polyubiquitin-C;Ubiquitin-40S ribosomal protein S27a;Ubiquitin-60S ribosomal protein L40	ESTLHLVLR	64,140,216;64,140,216,292,368,444,520,596,672;64;64	(S65)(S141)(S217);(S65)(S141)(S217)(S293)(S369)(S445)(S521)(S597)(S673);(S65);(S65)	_ES[Phospho (STY)]TLHLVLR_.2	_ES[Phospho (STY)]TLHLVLR_	3.49221e-26	4.27006e-09	1.02728e-36	3173.54	8598.89	6243.36	0.5	0.5	0.5
P0CG47;P0CG48;P62979;P62987	UBB;UBC;RPS27A;UBA52	Polyubiquitin-B;Polyubiquitin-C;Ubiquitin-40S ribosomal protein S27a;Ubiquitin-60S ribosomal protein L40	TLSDYNIQK	55,131,207;55,131,207,283,359,435,511,587,663;55;55		_TLSDYNIQK_.2	_TLSDYNIQK_	3.13825e-39	1.03508e-09	6.47152e-25	6398.6	7196.42	3323.85	NaN	NaN	NaN
P0DJ93	SMIM13	Small integral membrane protein 13	ELVGDTGSQEGDHEPSGSETEEDTSSSPHR	43	(S58,S60)	_ELVGDTGSQEGDHEPS[Phospho (STY)]GS[Phospho (STY)]ETEEDTSSSPHR_.4	_ELVGDTGSQEGDHEPS[Phospho (STY)]GS[Phospho (STY)]ETEEDTSSSPHR_	9.41459e-22	6.93951e-10	4.9234e-23	27522.1	35939	16159.6	0.963711	0.970949	0.691314
P0DJ93	SMIM13	Small integral membrane protein 13	ELVGDTGSQEGDHEPSGSETEEDTSSSPHR	43	(S60,T62)	_ELVGDTGSQEGDHEPSGS[Phospho (STY)]ET[Phospho (STY)]EEDTSSSPHR_.4	_ELVGDTGSQEGDHEPSGS[Phospho (STY)]ET[Phospho (STY)]EEDTSSSPHR_	6.1639e-30	2.69673e-09	1.46825e-21	23584.2	31488.2	14199.7	0.05296	0.0408532	0.492206
P0DMV8;P0DMV9;P17066;P34931;P48741	HSPA1A;HSPA1B;HSPA6;HSPA1L;HSPA7	Heat shock 70 kDa protein 1A;Heat shock 70 kDa protein 1B;Heat shock 70 kDa protein 6;Heat shock 70 kDa protein 1-like;Putative heat shock 70 kDa protein 7	ATAGDTHLGGEDFDNR	221;221;223;223;223		_ATAGDTHLGGEDFDNR_.3	_ATAGDTHLGGEDFDNR_	2.25453e-46	4.27363e-10	1.27344e-29	45007.9	71868.3	52527.8	NaN	NaN	NaN
P0DMV8;P0DMV9;P17066;P34931;P48741	HSPA1A;HSPA1B;HSPA6;HSPA1L;HSPA7	Heat shock 70 kDa protein 1A;Heat shock 70 kDa protein 1B;Heat shock 70 kDa protein 6;Heat shock 70 kDa protein 1-like;Putative heat shock 70 kDa protein 7	TTPSYVAFTDTER	37;37;39;39;39		_TTPSYVAFTDTER_.2	_TTPSYVAFTDTER_	5.56456e-44	4.21811e-10	6.64185e-10	3217.79	4430.65	4828.52	NaN	NaN	NaN
P0DP23;P0DP24;P0DP25	CALM1;CALM2;CALM3	Calmodulin-1;Calmodulin-2;Calmodulin-3	DTDSEEEIREAFR	79;79;79		_DTDSEEEIREAFR_.3	_DTDSEEEIREAFR_	3.74458e-31	1.00981e-09	8.20667e-26	20036.9	33708.4	21280.8	NaN	NaN	NaN
P0DP23;P0DP24;P0DP25	CALM1;CALM2;CALM3	Calmodulin-1;Calmodulin-2;Calmodulin-3	DGNGYISAAELR	96;96;96		_DGNGYISAAELR_.2	_DGNGYISAAELR_	1.18938e-37	4.7678e-10	5.75297e-28	13904.7	16243.9	17406.3	NaN	NaN	NaN
P0DP91	ERCC6	Chimeric ERCC6-PGBD3 protein	DDSPDEVPSTFTVQQPPPSR	552	(S554)	_DDS[Phospho (STY)]PDEVPSTFTVQQPPPSR_.3	_DDS[Phospho (STY)]PDEVPSTFTVQQPPPSR_	1.54963e-37	5.07952e-10	1.40273e-29	26271.2	27940.1	25896.4	0.885231	0.984609	0.965052
P0DP91	ERCC6	Chimeric ERCC6-PGBD3 protein	IIEQLSPQAATSR	153	(S158)	_IIEQLS[Phospho (STY)]PQAATSR_.2	_IIEQLS[Phospho (STY)]PQAATSR_	1.11657e-41	4.79367e-10	3.03483e-31	11808.6	15403.9	15956.7	0.999222	0.999181	0.999908
P10244	MYBL2	Myb-related protein B	EEENSEEELAAATTSK	237	(S241)	_EEENS[Phospho (STY)]EEELAAATTSK_.2	_EEENS[Phospho (STY)]EEELAAATTSK_	3.57493e-43	4.82241e-09	8.59295e-25	2405.71	2905.86	2749.93	0.99924	0.997895	0.997251
P10398	ARAF	Serine/threonine-protein kinase A-Raf	SASEPSLHR	580	(S582)	_SAS[Phospho (STY)]EPSLHR_.2	_SAS[Phospho (STY)]EPSLHR_	4.21644e-49	5.26224e-10	5.21901e-34	23778.6	67316.4	26048	0.993613	0.999826	0.991253
P10398	ARAF	Serine/threonine-protein kinase A-Raf	QQFYHSVQDLSGGSR	152	(Y155)	_QQFY[Phospho (STY)]HSVQDLSGGSR_.3	_QQFY[Phospho (STY)]HSVQDLSGGSR_	2.28861e-45	4.16702e-10	1.35964e-34	2008.65	3640.2	3018.86	0.833621	0.951589	0.834343
P10412	H1-4	Histone H1.4	SETAPAAPAAPAPAEKTPVK	2	(T18)	_[Acetyl (Protein N-term)]SETAPAAPAAPAPAEKT[Phospho (STY)]PVK_.3	_[Acetyl (Protein N-term)]SETAPAAPAAPAPAEKT[Phospho (STY)]PVK_	4.69157e-40	4.16702e-10	6.91469e-27	613663	778672	668866	1	1	1
P10412	H1-4	Histone H1.4	SETAPAAPAAPAPAEKTPVK	2	(S2,T18)	_[Acetyl (Protein N-term)]S[Phospho (STY)]ETAPAAPAAPAPAEKT[Phospho (STY)]PVK_.3	_[Acetyl (Protein N-term)]S[Phospho (STY)]ETAPAAPAAPAPAEKT[Phospho (STY)]PVK_	5.54578e-34	1.21501e-09	4.74095e-24	78333.2	90915.8	84920.3	0.757977	0.0870308	0.687215
P10412	H1-4	Histone H1.4	SETAPAAPAAPAPAEKTPVK	2	(T18)	_SETAPAAPAAPAPAEKT[Phospho (STY)]PVK_.3	_SETAPAAPAAPAPAEKT[Phospho (STY)]PVK_	6.20885e-36	1.86208e-09	3.22877e-20	22287.4	35546.1	19867.7	0.999996	1	0.999985
P10412	H1-4	Histone H1.4	SETAPAAPAAPAPAEK	2	(S2)	_[Acetyl (Protein N-term)]S[Phospho (STY)]ETAPAAPAAPAPAEK_.2	_[Acetyl (Protein N-term)]S[Phospho (STY)]ETAPAAPAAPAPAEK_	1.0966e-38	5.01521e-10	2.28663e-19	311671	341254	356138	1	0.935689	0.999995
P10412	H1-4	Histone H1.4	SETAPAAPAAPAPAEKTPVKK	2	(T18)	_[Acetyl (Protein N-term)]SETAPAAPAAPAPAEKT[Phospho (STY)]PVKK_.3	_[Acetyl (Protein N-term)]SETAPAAPAAPAPAEKT[Phospho (STY)]PVKK_	1.71234e-38	4.16702e-10	7.11485e-25	244456	436917	231947	1	1	1
P10412	H1-4	Histone H1.4	SETAPAAPAAPAPAEKTPVKK	2	(S2,T18)	_[Acetyl (Protein N-term)]S[Phospho (STY)]ETAPAAPAAPAPAEKT[Phospho (STY)]PVKK_.3	_[Acetyl (Protein N-term)]S[Phospho (STY)]ETAPAAPAAPAPAEKT[Phospho (STY)]PVKK_	2.67384e-37	4.1984e-10	2.4322e-16	23658.9	43453.4	16958.4	0.748666	0.686427	0.76659
P10412	H1-4	Histone H1.4	SETAPAAPAAPAPAEKTPVKK	2	(T18)	_SETAPAAPAAPAPAEKT[Phospho (STY)]PVKK_.3	_SETAPAAPAAPAPAEKT[Phospho (STY)]PVKK_	1.66599e-38	4.20507e-10	5.66011e-31	1966.28	7207.67	1717.78	0.0746841	0.999958	0.887582
P10451	SPP1	Osteopontin	ISHELDSASSEVN	302	(S310)	_ISHELDSAS[Phospho (STY)]SEVN_.2	_ISHELDSAS[Phospho (STY)]SEVN_	2.06016e-35	8.83056e-10	1.6783e-18	76880.2	97646.6	116403	0.958267	0.600852	0.97331
P10451	SPP1	Osteopontin	ISHELDSASSEVN	302	(S311)	_ISHELDSASS[Phospho (STY)]EVN_.2	_ISHELDSASS[Phospho (STY)]EVN_	1.54113e-36	7.35303e-10	4.20742e-22	39083.2	49328.4	57389.8	0.0419318	0.395466	0.0266352
P10451	SPP1	Osteopontin	DSYETSQLDDQSAETHSHK	223	(S234)	_DSYETSQLDDQS[Phospho (STY)]AETHSHK_.3	_DSYETSQLDDQS[Phospho (STY)]AETHSHK_	4.11641e-30	1.65627e-09	1.34527e-12	16204.8	26439.1	11764.6	0.991125	0.999943	0.999232
P10451	SPP1	Osteopontin	DSYETSQLDDQSAETHSHK	223	(T237)	_DSYETSQLDDQSAET[Phospho (STY)]HSHK_.3	_DSYETSQLDDQSAET[Phospho (STY)]HSHK_	2.06796e-33	2.47498e-08	3.92649e-14	15607.4	26086	11238.3	0.00861954	5.81859e-05	0.000475643
P10451	SPP1	Osteopontin	ANDESNEHSDVIDSQELSK	250	(S258)	_ANDESNEHS[Phospho (STY)]DVIDSQELSK_.3	_ANDESNEHS[Phospho (STY)]DVIDSQELSK_	1.31526e-34	6.14432e-10	3.3066e-23	3017.7	2811.79	2875.35	0.146453	0.614491	0.122546
P10451	SPP1	Osteopontin	ANDESNEHSDVIDSQELSK	250	(S254)	_ANDES[Phospho (STY)]NEHSDVIDSQELSK_.3	_ANDES[Phospho (STY)]NEHSDVIDSQELSK_	2.41944e-45	1.0508e-07	5.28492e-33	2923.41	2811.8	2875.32	0.844287	0.381392	0.404628
P10451	SPP1	Osteopontin	QNLLAPQNAVSSEETNDFK	52	(S63)	_QNLLAPQNAVSS[Phospho (STY)]EETNDFK_.3	_QNLLAPQNAVSS[Phospho (STY)]EETNDFK_	5.31464e-19	2.0656e-09	6.91825e-12	2851.5	4105.57	3954.21	0.367851	0.931864	0.49455
P10451	SPP1	Osteopontin	GKDSYETSQLDDQSAETHSHK	221	(S224,S234)	_GKDS[Phospho (STY)]YETSQLDDQS[Phospho (STY)]AETHSHK_.3	_GKDS[Phospho (STY)]YETSQLDDQS[Phospho (STY)]AETHSHK_	4.2141e-27	4.55538e-10	1.91483e-13	1667.36	2207.92	573.593	0.0458255	0.0119578	0.184075
P10599	TXN	Thioredoxin	TAFQEALDAAGDK	9		_TAFQEALDAAGDK_.2	_TAFQEALDAAGDK_	3.87954e-34	7.89704e-10	9.40246e-21	30530.2	48599.5	42493.1	NaN	NaN	NaN
P10644	PRKAR1A	cAMP-dependent protein kinase type I-alpha regulatory subunit	TDSREDEISPPPPNPVVK	75	(S83)	_TDSREDEIS[Phospho (STY)]PPPPNPVVK_.3	_TDSREDEIS[Phospho (STY)]PPPPNPVVK_	3.71811e-26	3.55602e-09	2.21448e-21	469094	756522	420383	1	1	1
P10644	PRKAR1A	cAMP-dependent protein kinase type I-alpha regulatory subunit	TDSREDEISPPPPNPVVK	75	(T75,S83)	_T[Phospho (STY)]DSREDEIS[Phospho (STY)]PPPPNPVVK_.3	_T[Phospho (STY)]DSREDEIS[Phospho (STY)]PPPPNPVVK_	2.86355e-33	2.87914e-09	1.89977e-22	7157.85	10984.3	3616.96	0.666667	0.666667	0.666667
P10809	HSPD1	60 kDa heat shock protein, mitochondrial	TVIIEQSWGSPK	61	(S70)	_TVIIEQSWGS[Phospho (STY)]PK_.2	_TVIIEQSWGS[Phospho (STY)]PK_	2.79489e-32	4.54285e-10	3.50063e-25	39752.5	69306.8	60909.5	1	0.999998	1
P10809	HSPD1	60 kDa heat shock protein, mitochondrial	DRVTDALNATR	419		_DRVTDALNATR_.2	_DRVTDALNATR_	8.86765e-42	4.1777e-10	3.44225e-31	10011.8	22317.6	12661.8	NaN	NaN	NaN
P10809	HSPD1	60 kDa heat shock protein, mitochondrial	NAGVEGSLIVEK	482		_NAGVEGSLIVEK_.2	_NAGVEGSLIVEK_	2.83988e-52	4.27425e-10	3.59522e-34	3622.59	6616.67	3739.27	NaN	NaN	NaN
P10809	HSPD1	60 kDa heat shock protein, mitochondrial	LVQDVANNTNEEAGDGTTTATVLAR	97		_LVQDVANNTNEEAGDGTTTATVLAR_.3	_LVQDVANNTNEEAGDGTTTATVLAR_	5.56479e-34	4.98082e-10	2.22737e-18	853.352	541.352	527.018	NaN	NaN	NaN
P11021	HSPA5	Endoplasmic reticulum chaperone BiP	NGRVEIIANDQGNR	47		_NGRVEIIANDQGNR_.3	_NGRVEIIANDQGNR_	1.49973e-33	4.62046e-10	1.28494e-25	62513.3	191514	58110.3	NaN	NaN	NaN
P11021	HSPA5	Endoplasmic reticulum chaperone BiP	ITITNDQNR	524		_ITITNDQNR_.2	_ITITNDQNR_	1.57531e-41	6.02181e-10	3.54121e-37	7439.24	13123.4	8447.1	NaN	NaN	NaN
P11137	MAP2	Microtubule-associated protein 2	SVPSETVVEDSR	833	(S833)	_S[Phospho (STY)]VPSETVVEDSR_.2	_S[Phospho (STY)]VPSETVVEDSR_	1.24168e-34	6.55988e-10	5.12424e-23	98412.3	105902	115550	0.999997	0.999982	0.999993
P11137	MAP2	Microtubule-associated protein 2	VAIIRTPPKSPATPK	1644	(T1649,S1653)	_VAIIRT[Phospho (STY)]PPKS[Phospho (STY)]PATPK_.3	_VAIIRT[Phospho (STY)]PPKS[Phospho (STY)]PATPK_	1.79814e-39	6.00664e-10	8.94188e-29	33038.3	75853.2	19078.7	0.997729	0.999967	0.997172
P11137	MAP2	Microtubule-associated protein 2	DGSPEAPASPEREEVALSEYK	1345	(S1347,S1353)	_DGS[Phospho (STY)]PEAPAS[Phospho (STY)]PEREEVALSEYK_.3	_DGS[Phospho (STY)]PEAPAS[Phospho (STY)]PEREEVALSEYK_	1.24067e-37	5.786e-10	8.05502e-29	18484.7	26862	21557.7	1	1	1
P11137	MAP2	Microtubule-associated protein 2	LASVSADAEVAR	819	(S821)	_LAS[Phospho (STY)]VSADAEVAR_.2	_LAS[Phospho (STY)]VSADAEVAR_	6.04629e-37	4.94985e-10	1.69027e-23	19669	19051.7	23577.3	0.999857	0.999759	0.999548
P11137	MAP2	Microtubule-associated protein 2	SGTSTPTTPGSTAITPGTPPSYSSR	1588	(T1595,T1605)	_SGTSTPTT[Phospho (STY)]PGSTAITPGT[Phospho (STY)]PPSYSSR_.3	_SGTSTPTT[Phospho (STY)]PGSTAITPGT[Phospho (STY)]PPSYSSR_	8.39285e-26	4.34268e-10	5.90002e-13	13792.1	14823.1	15992.9	0.228266	0.00644489	0.0273019
P11137	MAP2	Microtubule-associated protein 2	TPGTPGTPSYPR	1613	(T1613,T1619)	_T[Phospho (STY)]PGTPGT[Phospho (STY)]PSYPR_.2	_T[Phospho (STY)]PGTPGT[Phospho (STY)]PSYPR_	5.17131e-31	6.0068e-10	3.05343e-26	9452.61	14734	8651.01	0.00364372	0.0822083	0.0111828
P11137	MAP2	Microtubule-associated protein 2	KETSPESSLIQDEIAVK	1152	(S1155)	_KETS[Phospho (STY)]PESSLIQDEIAVK_.3	_KETS[Phospho (STY)]PESSLIQDEIAVK_	8.8806e-29	8.28055e-10	1.78707e-24	2371.53	3903.73	4315.99	0.25	0.474632	0.484364
P11137	MAP2	Microtubule-associated protein 2	KETSPESSLIQDEIAVK	1152	(S1159)	_KETSPESS[Phospho (STY)]LIQDEIAVK_.3	_KETSPESS[Phospho (STY)]LIQDEIAVK_	6.80482e-34	1.02657e-09	4.82727e-28	2051.77	3448.54	3010.54	0.25	0.00341572	0.012451
P11137	MAP2	Microtubule-associated protein 2	ETSPESSLIQDEIAVK	1153	(S1155)	_ETS[Phospho (STY)]PESSLIQDEIAVK_.2	_ETS[Phospho (STY)]PESSLIQDEIAVK_	2.50898e-41	4.17789e-10	4.76476e-27	4862.02	4717.25	5092.14	0.477163	0.888676	0.455915
P11137	MAP2	Microtubule-associated protein 2	RKSVPSETVVEDSR	831	(S833)	_RKS[Phospho (STY)]VPSETVVEDSR_.3	_RKS[Phospho (STY)]VPSETVVEDSR_	1.0614e-49	4.16702e-10	1.40378e-17	1613.82	6507.37	1017.54	0.736739	0.867686	0.337036
P11137	MAP2	Microtubule-associated protein 2	ARVDHGAEIITQSPGR	1770	(S1782)	_ARVDHGAEIITQS[Phospho (STY)]PGR_.3	_ARVDHGAEIITQS[Phospho (STY)]PGR_	4.86913e-19	1.12882e-09	1.32099e-10	1430.5	2647.71	807.216	0.551642	0.89036	0.538968
P11142	HSPA8	Heat shock cognate 71 kDa protein	NQVAMNPTNTVFDAK	57	(M61)	_NQVAM[Oxidation (M)]NPTNTVFDAK_.2	_NQVAM[Oxidation (M)]NPTNTVFDAK_	9.56517e-33	1.79299e-08	1.72495e-22	1467.85	1385.12	1590.37	1	1	1
P11274	BCR	Breakpoint cluster region protein	HQDGLPYIDDSPSSSPHLSSK	449	(S459)	_HQDGLPYIDDS[Phospho (STY)]PSSSPHLSSK_.3	_HQDGLPYIDDS[Phospho (STY)]PSSSPHLSSK_	2.4019e-46	7.47589e-10	2.36343e-09	6316.01	18597.2	2274.73	0.431481	0.269856	0.0822558
P11274	BCR	Breakpoint cluster region protein	ASASRPQPAPADGADPPPAEEPEARPDGEGSPGK	92	(S122)	_ASASRPQPAPADGADPPPAEEPEARPDGEGS[Phospho (STY)]PGK_.4	_ASASRPQPAPADGADPPPAEEPEARPDGEGS[Phospho (STY)]PGK_	1.52591e-32	1.35362e-09	2.07338e-09	8664.64	9278.64	632.886	0.999694	0.999985	0.462231
P11274	BCR	Breakpoint cluster region protein	SQHGAGSSVGDASRPPYR	215	(S215)	_S[Phospho (STY)]QHGAGSSVGDASRPPYR_.3	_S[Phospho (STY)]QHGAGSSVGDASRPPYR_	5.58109e-34	7.11443e-10	3.96871e-13	4850.59	8272.43	883.702	0.986844	0.993488	0.960625
P11387	TOP1	DNA topoisomerase 1	SGDHLHNDSQIEADFR	2	(S10)	_[Acetyl (Protein N-term)]SGDHLHNDS[Phospho (STY)]QIEADFR_.3	_[Acetyl (Protein N-term)]SGDHLHNDS[Phospho (STY)]QIEADFR_	3.50344e-34	4.46993e-10	1.04106e-22	43206.1	74643	37667.9	1	1	1
P11388	TOP2A	DNA topoisomerase 2-alpha	SVVSDLEADDVK	1374	(S1377)	_SVVS[Phospho (STY)]DLEADDVK_.2	_SVVS[Phospho (STY)]DLEADDVK_	4.99127e-30	5.71129e-10	4.30149e-27	73180.3	87313.2	82825.9	0.999674	0.997137	0.993567
P11388	TOP2A	DNA topoisomerase 2-alpha	SVVSDLEADDVK	1374	(S1374)	_S[Phospho (STY)]VVSDLEADDVK_.2	_S[Phospho (STY)]VVSDLEADDVK_	1.08868e-20	7.47912e-10	6.82044e-26	6778.96	11151.7	11072	0.942821	0.89496	0.99811
P11388	TOP2A	DNA topoisomerase 2-alpha	SVVSDLEADDVK	1374	(S1374,S1377)	_S[Phospho (STY)]VVS[Phospho (STY)]DLEADDVK_.2	_S[Phospho (STY)]VVS[Phospho (STY)]DLEADDVK_	3.53558e-53	1.24421e-09	1.58249e-36	2455.38	3150.18	3400.9	1	1	1
P11388	TOP2A	DNA topoisomerase 2-alpha	YLEESDEDDLF	1521	(S1525)	_YLEES[Phospho (STY)]DEDDLF_.2	_YLEES[Phospho (STY)]DEDDLF_	1.23492e-33	6.89459e-09	7.3679e-17	23672.1	23359.9	25689	0.998991	0.999951	0.999998
P11388	TOP2A	DNA topoisomerase 2-alpha	NENTEGSPQEDGVELEGLK	1241	(S1247)	_NENTEGS[Phospho (STY)]PQEDGVELEGLK_.3	_NENTEGS[Phospho (STY)]PQEDGVELEGLK_	8.71496e-21	8.41012e-10	1.8258e-22	22658.9	22111.5	24967.2	0.633876	0.617289	0.707834
P11388	TOP2A	DNA topoisomerase 2-alpha	TQMAEVLPSPR	1205	(S1213)	_TQMAEVLPS[Phospho (STY)]PR_.2	_TQMAEVLPS[Phospho (STY)]PR_	1.47003e-07	3.51873e-09	1.67564e-23	6283.35	15744.1	14027.5	0.998915	0.999983	0.999981
P11388	TOP2A	DNA topoisomerase 2-alpha	IKNENTEGSPQEDGVELEGLK	1239	(S1247)	_IKNENTEGS[Phospho (STY)]PQEDGVELEGLK_.3	_IKNENTEGS[Phospho (STY)]PQEDGVELEGLK_	2.84534e-43	5.85472e-10	6.24272e-26	3899.85	9273.21	4947.41	0.620992	0.711637	0.606994
P11388	TOP2A	DNA topoisomerase 2-alpha	VPDEEENEESDNEKETEK	1097	(S1106)	_VPDEEENEES[Phospho (STY)]DNEKETEK_.3	_VPDEEENEES[Phospho (STY)]DNEKETEK_	8.09263e-24	6.93939e-10	1.39508e-18	2205.08	7657.26	3719.22	0.5	0.996919	0.996694
P11413	G6PD	Glucose-6-phosphate 1-dehydrogenase	NSYVAGQYDDAASYQR	105		_NSYVAGQYDDAASYQR_.2	_NSYVAGQYDDAASYQR_	4.5733e-41	1.13207e-09	2.50737e-19	8594.9	7070.64	7987.29	NaN	NaN	NaN
P11413	G6PD	Glucose-6-phosphate 1-dehydrogenase	VQPNEAVYTK	394		_VQPNEAVYTK_.2	_VQPNEAVYTK_	2.88789e-42	4.16702e-10	3.40955e-09	5450.97	4215.75	815.143	NaN	NaN	NaN
P11717	IGF2R	Cation-independent mannose-6-phosphate receptor	ALSSLHGDDQDSEDEVLTIPEVK	2398	(S2409)	_ALSSLHGDDQDS[Phospho (STY)]EDEVLTIPEVK_.3	_ALSSLHGDDQDS[Phospho (STY)]EDEVLTIPEVK_	2.0587e-45	4.16702e-10	9.431e-31	93016.9	184978	75382	1	1	1
P11717	IGF2R	Cation-independent mannose-6-phosphate receptor	LVSFHDDSDEDLLHI	2477	(S2484)	_LVSFHDDS[Phospho (STY)]DEDLLHI_.3	_LVSFHDDS[Phospho (STY)]DEDLLHI_	1.04257e-11	1.42568e-09	4.9989e-10	753.598	5692.45	992.705	0.869261	0.999478	0.583373
P11717	IGF2R	Cation-independent mannose-6-phosphate receptor	LVSFHDDSDEDLLHI	2477	(S2484)	_LVSFHDDS[Phospho (STY)]DEDLLHI_.2	_LVSFHDDS[Phospho (STY)]DEDLLHI_	6.44741e-39	4.16702e-10	3.04591e-09	393.335	1247.42	0.412216	0.451374	0.840989	0.5
P11940	PABPC1	Polyadenylate-binding protein 1	SLGYAYVNFQQPADAER	51		_SLGYAYVNFQQPADAER_.3	_SLGYAYVNFQQPADAER_	6.3156e-33	1.09234e-09	0.000356059	2762.79	5803.23	395.814	NaN	NaN	NaN
P11940	PABPC1	Polyadenylate-binding protein 1	SLGYAYVNFQQPADAER	51		_SLGYAYVNFQQPADAER_.2	_SLGYAYVNFQQPADAER_	6.46794e-48	4.26372e-10	6.06035e-06	2777.31	4766.44	0.416565	NaN	NaN	NaN
P11940	PABPC1	Polyadenylate-binding protein 1	NLDDGIDDER	300		_NLDDGIDDER_.2	_NLDDGIDDER_	1.99365e-31	8.34424e-10	4.05609e-12	4877.34	3888.45	3520.37	NaN	NaN	NaN
P12270	TPR	Nucleoprotein TPR	TDGFAEAIHSPQVAGVPR	2146	(S2155)	_TDGFAEAIHS[Phospho (STY)]PQVAGVPR_.3	_TDGFAEAIHS[Phospho (STY)]PQVAGVPR_	1.1276e-36	4.25056e-10	1.47843e-32	59748.7	121644	58022.2	1	1	1
P12270	TPR	Nucleoprotein TPR	AADSQNSGEGNTGAAESSFSQEVSR	2031	(S2048)	_AADSQNSGEGNTGAAESS[Phospho (STY)]FSQEVSR_.3	_AADSQNSGEGNTGAAESS[Phospho (STY)]FSQEVSR_	5.13899e-44	6.91898e-10	5.77348e-30	9527.65	9710.4	10564.8	0.199655	0.182179	0.487169
P12270	TPR	Nucleoprotein TPR	EGVQGPLNVSLSEEGK	1176	(S1185)	_EGVQGPLNVS[Phospho (STY)]LSEEGK_.2	_EGVQGPLNVS[Phospho (STY)]LSEEGK_	1.48083e-34	4.16702e-10	5.8034e-27	4154.83	5599.33	6092.78	0.5	0.995925	0.99952
P12830	CDH1	Cadherin-1	NDVAPTLMSVPR	785	(M792,S793)	_NDVAPTLM[Oxidation (M)]S[Phospho (STY)]VPR_.2	_NDVAPTLM[Oxidation (M)]S[Phospho (STY)]VPR_	8.48381e-36	4.16702e-10	8.3674e-33	9675.81	10621.6	12904.4	0.41114	0.584277	0.380059
P12931	SRC	Proto-oncogene tyrosine-protein kinase Src	SLEPAENVHGAGGGAFPASQTPSK	17	(S17)	_S[Phospho (STY)]LEPAENVHGAGGGAFPASQTPSK_.3	_S[Phospho (STY)]LEPAENVHGAGGGAFPASQTPSK_	2.42453e-40	1.16685e-09	4.08032e-29	20823.6	32129.8	15446.8	0.99999	0.999994	0.999872
P12931	SRC	Proto-oncogene tyrosine-protein kinase Src	LIEDNEYTAR	413	(Y419)	_LIEDNEY[Phospho (STY)]TAR_.2	_LIEDNEY[Phospho (STY)]TAR_	1.1538e-41	2.29857e-09	8.30464e-27	6772.37	9583.6	8268.47	0.943026	0.96547	0.931131
P12931	SRC	Proto-oncogene tyrosine-protein kinase Src	RRSLEPAENVHGAGGGAFPASQTPSK	15	(S17)	_RRS[Phospho (STY)]LEPAENVHGAGGGAFPASQTPSK_.4	_RRS[Phospho (STY)]LEPAENVHGAGGGAFPASQTPSK_	4.04608e-28	1.54228e-09	4.76349e-12	6505.31	11532.9	2936.75	0.999943	1	0.924188
P12956	XRCC6	X-ray repair cross-complementing protein 6	IMLFTNEDNPHGNDSAK	166		_IMLFTNEDNPHGNDSAK_.3	_IMLFTNEDNPHGNDSAK_	2.3492e-25	4.16702e-10	Filtered	3336.44	10686.1	Filtered	NaN	NaN	Filtered
P12956	XRCC6	X-ray repair cross-complementing protein 6	IMLFTNEDNPHGNDSAK	166	(M167)	_IM[Oxidation (M)]LFTNEDNPHGNDSAK_.3	_IM[Oxidation (M)]LFTNEDNPHGNDSAK_	5.07874e-24	4.16702e-10	Filtered	3902.9	9781.49	Filtered	1	1	Filtered
P12956	XRCC6	X-ray repair cross-complementing protein 6	TEGDEEAEEEQEENLEASGDYK	10	(S27)	_TEGDEEAEEEQEENLEAS[Phospho (STY)]GDYK_.3	_TEGDEEAEEEQEENLEAS[Phospho (STY)]GDYK_	6.70558e-32	1.33597e-08	4.06507e-18	7174.2	6329.74	7161.3	0.99998	0.996497	0.999978
P12956	XRCC6	X-ray repair cross-complementing protein 6	NIYVLQELDNPGAK	101		_NIYVLQELDNPGAK_.2	_NIYVLQELDNPGAK_	3.25956e-06	1.08296e-09	Filtered	1468.23	3915.53	Filtered	NaN	NaN	Filtered
P13010	XRCC5	X-ray repair cross-complementing protein 5	DQVTAQEIFQDNHEDGPTAK	546		_DQVTAQEIFQDNHEDGPTAK_.3	_DQVTAQEIFQDNHEDGPTAK_	1.01966e-24	1.28965e-09	2.76676e-09	2147.44	3965.73	1251.38	NaN	NaN	NaN
P13051	UNG	Uracil-DNA glycosylase	KAPAGQEEPGTPPSSPLSAEQLDR	50	(S63,S64)	_KAPAGQEEPGTPPS[Phospho (STY)]S[Phospho (STY)]PLSAEQLDR_.3	_KAPAGQEEPGTPPS[Phospho (STY)]S[Phospho (STY)]PLSAEQLDR_	1.13841e-18	1.01053e-08	2.78547e-08	12520.1	31196.2	7992.23	0.284288	0.29015	0.357189
P13051	UNG	Uracil-DNA glycosylase	KAPAGQEEPGTPPSSPLSAEQLDR	50	(T60,S64)	_KAPAGQEEPGT[Phospho (STY)]PPSS[Phospho (STY)]PLSAEQLDR_.3	_KAPAGQEEPGT[Phospho (STY)]PPSS[Phospho (STY)]PLSAEQLDR_	2.87421e-16	2.61153e-08	1.5014e-13	16830.3	19786.5	7417.05	0.284017	0.708304	0.357753
P13051	UNG	Uracil-DNA glycosylase	KAPAGQEEPGTPPSSPLSAEQLDR	50	(T60)	_KAPAGQEEPGT[Phospho (STY)]PPSSPLSAEQLDR_.3	_KAPAGQEEPGT[Phospho (STY)]PPSSPLSAEQLDR_	4.93277e-20	1.13287e-08	9.34303e-07	5191.6	8562.07	912.497	0.937025	0.98879	0.25
P13051	UNG	Uracil-DNA glycosylase	HAPSPEPAVQGTGVAGVPEESGDAAAIPAK	20	(S23)	_HAPS[Phospho (STY)]PEPAVQGTGVAGVPEESGDAAAIPAK_.3	_HAPS[Phospho (STY)]PEPAVQGTGVAGVPEESGDAAAIPAK_	2.09029e-39	5.47856e-10	5.5012e-31	17882.4	33907	10523.4	0.999993	1	0.998765
P13051	UNG	Uracil-DNA glycosylase	APAGQEEPGTPPSSPLSAEQLDR	51	(S63,S64)	_APAGQEEPGTPPS[Phospho (STY)]S[Phospho (STY)]PLSAEQLDR_.3	_APAGQEEPGTPPS[Phospho (STY)]S[Phospho (STY)]PLSAEQLDR_	8.09135e-23	3.91863e-09	9.76174e-08	4662.81	7852.51	2817.2	0.341604	0.357337	0.430463
P13473	LAMP2	Lysosome-associated membrane glycoprotein 2	CNSLSTLEK	153	(C153)	_C[Carbamidomethyl (C)]NSLSTLEK_.2	_C[Carbamidomethyl (C)]NSLSTLEK_	2.36565e-43	6.93935e-10	3.60893e-23	77268.8	92289.8	78079.8	1	1	1
P13639	EEF2	Elongation factor 2	VNFTVDQIR	2		_VNFTVDQIR_.2	_VNFTVDQIR_	1.58676e-43	5.34336e-10	3.02337e-16	2908.02	3238.98	1602.08	NaN	NaN	NaN
P13639	EEF2	Elongation factor 2	STLTDSLVCK	33	(C41)	_STLTDSLVC[Carbamidomethyl (C)]K_.2	_STLTDSLVC[Carbamidomethyl (C)]K_	1.6491e-34	1.84753e-09	3.74437e-06	3668.82	2840.46	90.8878	1	1	1
P13646	KRT13	Keratin, type I cytoskeletal 13	MIGFPSSAGSVSPR	416	(M416,S427)	_M[Oxidation (M)]IGFPSSAGSVS[Phospho (STY)]PR_.2	_M[Oxidation (M)]IGFPSSAGSVS[Phospho (STY)]PR_	2.50429e-31	6.6776e-10	1.46804e-28	419050	592627	480192	0.999267	0.999989	0.999964
P13646	KRT13	Keratin, type I cytoskeletal 13	MIGFPSSAGSVSPR	416	(S427)	_MIGFPSSAGSVS[Phospho (STY)]PR_.2	_MIGFPSSAGSVS[Phospho (STY)]PR_	1.93785e-18	1.05079e-07	1.21078e-06	51040.4	111417	50471.7	0.470241	0.997811	0.144
P13646	KRT13	Keratin, type I cytoskeletal 13	LQSSSASYGGGFGGGSCQLGGGR	5	(Y12,C21)	_LQSSSASY[Phospho (STY)]GGGFGGGSC[Carbamidomethyl (C)]QLGGGR_.3	_LQSSSASY[Phospho (STY)]GGGFGGGSC[Carbamidomethyl (C)]QLGGGR_	3.03033e-28	6.10204e-10	2.47372e-21	5889.31	10119.6	6871.98	0.726137	0.581759	0.57545
P13646	KRT13	Keratin, type I cytoskeletal 13	QSPASPERDYSPYYK	143	(S147)	_QSPAS[Phospho (STY)]PERDYSPYYK_.3	_QSPAS[Phospho (STY)]PERDYSPYYK_	1.98127e-38	1.61435e-08	1.40787e-14	1956.06	3355.11	2265.58	0.883166	0.222677	0.267878
P13647	KRT5	Keratin, type II cytoskeletal 5	SLYNLGGSK	64	(S64)	_S[Phospho (STY)]LYNLGGSK_.2	_S[Phospho (STY)]LYNLGGSK_	9.06189e-36	4.17906e-10	3.92407e-24	239939	233789	234640	1	1	1
P13647	KRT5	Keratin, type II cytoskeletal 5	SFSTASAITPSVSR	16	(S21)	_SFSTAS[Phospho (STY)]AITPSVSR_.2	_SFSTAS[Phospho (STY)]AITPSVSR_	3.96196e-41	4.16702e-10	6.33859e-32	75504.2	93742.4	94534.7	0.987271	0.987048	0.978422
P13647	KRT5	Keratin, type II cytoskeletal 5	SLYNLGGSKR	64	(S64)	_S[Phospho (STY)]LYNLGGSKR_.2	_S[Phospho (STY)]LYNLGGSKR_	1.61368e-45	4.43295e-10	4.25102e-23	4402.06	14590.1	7899.13	0.175437	0.999156	0.948184
P13796	LCP1	Plastin-2	GSVSDEEMMELR	4	(S5,M11,M12)	_GS[Phospho (STY)]VSDEEM[Oxidation (M)]M[Oxidation (M)]ELR_.2	_GS[Phospho (STY)]VSDEEM[Oxidation (M)]M[Oxidation (M)]ELR_	5.10624e-37	4.18193e-10	2.13926e-22	71497.1	58851.9	62512.9	0.999927	0.982517	0.998747
P13796	LCP1	Plastin-2	GSVSDEEMMELR	4	(S5)	_GS[Phospho (STY)]VSDEEMMELR_.2	_GS[Phospho (STY)]VSDEEMMELR_	3.10461e-43	5.42347e-10	2.05592e-24	44063.9	52413.4	51295.7	0.997965	0.992596	0.999422
P13796	LCP1	Plastin-2	GSVSDEEMMELR	4	(S7)	_GSVS[Phospho (STY)]DEEMMELR_.2	_GSVS[Phospho (STY)]DEEMMELR_	8.02211e-36	5.77061e-10	3.94481e-23	19399.3	22692.5	22907.3	0.00205643	0.00747072	0.000554391
P13796	LCP1	Plastin-2	GSVSDEEMMELR	4	(S5,M12)	_GS[Phospho (STY)]VSDEEMM[Oxidation (M)]ELR_.2	_GS[Phospho (STY)]VSDEEMM[Oxidation (M)]ELR_	1.54684e-27	6.44335e-10	1.58739e-23	12199	16790.1	19669.5	0.910936	0.929814	0.908692
P13796	LCP1	Plastin-2	GSVSDEEMMELR	4	(S7,M12)	_GSVS[Phospho (STY)]DEEMM[Oxidation (M)]ELR_.2	_GSVS[Phospho (STY)]DEEMM[Oxidation (M)]ELR_	2.74138e-30	8.79718e-10	2.84954e-22	5745.15	9233.79	11446.7	0.0270875	0.00407094	0.0394037
P13796	LCP1	Plastin-2	ARGSVSDEEMMELR	2	(S5,M11,M12)	_[Acetyl (Protein N-term)]ARGS[Phospho (STY)]VSDEEM[Oxidation (M)]M[Oxidation (M)]ELR_.2	_[Acetyl (Protein N-term)]ARGS[Phospho (STY)]VSDEEM[Oxidation (M)]M[Oxidation (M)]ELR_	8.26014e-34	6.41045e-10	5.56453e-20	27430.2	39336.5	34570.9	0.999746	1	0.997804
P13796	LCP1	Plastin-2	ARGSVSDEEMMELR	2	(S5)	_[Acetyl (Protein N-term)]ARGS[Phospho (STY)]VSDEEMMELR_.2	_[Acetyl (Protein N-term)]ARGS[Phospho (STY)]VSDEEMMELR_	6.40359e-46	4.74815e-10	2.89762e-21	17660.1	34521.6	24623.5	0.999991	1	1
P13796	LCP1	Plastin-2	ARGSVSDEEMMELR	2	(S5,M12)	_[Acetyl (Protein N-term)]ARGS[Phospho (STY)]VSDEEMM[Oxidation (M)]ELR_.2	_[Acetyl (Protein N-term)]ARGS[Phospho (STY)]VSDEEMM[Oxidation (M)]ELR_	8.68826e-44	4.45485e-10	1.1459e-22	16271.4	29710	21406.7	0.901725	0.919345	0.909731
P13796	LCP1	Plastin-2	ARGSVSDEEMMELR	2	(S5,M11,M12)	_[Acetyl (Protein N-term)]ARGS[Phospho (STY)]VSDEEM[Oxidation (M)]M[Oxidation (M)]ELR_.3	_[Acetyl (Protein N-term)]ARGS[Phospho (STY)]VSDEEM[Oxidation (M)]M[Oxidation (M)]ELR_	3.15055e-30	7.78538e-10	2.46357e-22	9912.22	13079.4	11701.2	0.90566	0.985585	0.986085
P13796	LCP1	Plastin-2	ARGSVSDEEMMELR	2	(S5,M11)	_[Acetyl (Protein N-term)]ARGS[Phospho (STY)]VSDEEM[Oxidation (M)]MELR_.2	_[Acetyl (Protein N-term)]ARGS[Phospho (STY)]VSDEEM[Oxidation (M)]MELR_	2.30414e-42	9.40008e-10	8.95146e-21	4427.05	7435.35	6222.38	0.5	0.918195	0.989393
P13796	LCP1	Plastin-2	EGESLEDLMK	254	(S257)	_EGES[Phospho (STY)]LEDLMK_.2	_EGES[Phospho (STY)]LEDLMK_	6.37241e-40	8.5696e-10	1.10296e-32	3053.23	3524.39	3460.17	1	1	1
P13798	APEH	Acylamino-acid-releasing enzyme	ALDVSASDDEIAR	181	(S187)	_ALDVSAS[Phospho (STY)]DDEIAR_.2	_ALDVSAS[Phospho (STY)]DDEIAR_	9.95794e-34	2.28869e-09	5.20856e-28	9394.99	15193.6	13295.3	0.973059	0.991395	0.986308
P13861	PRKAR2A	cAMP-dependent protein kinase type II-alpha regulatory subunit	VADAKGDSESEEDEDLEVPVPSR	71	(S78,S80)	_VADAKGDS[Phospho (STY)]ES[Phospho (STY)]EEDEDLEVPVPSR_.3	_VADAKGDS[Phospho (STY)]ES[Phospho (STY)]EEDEDLEVPVPSR_	1.85829e-29	1.85904e-09	1.42497e-25	561065	732308	359928	1	1	1
P13861	PRKAR2A	cAMP-dependent protein kinase type II-alpha regulatory subunit	GDSESEEDEDLEVPVPSR	76	(S78,S80)	_GDS[Phospho (STY)]ES[Phospho (STY)]EEDEDLEVPVPSR_.3	_GDS[Phospho (STY)]ES[Phospho (STY)]EEDEDLEVPVPSR_	1.90843e-37	4.76668e-10	3.27106e-17	74965.1	66989.6	57770.5	1	1	0.999998
P13861	PRKAR2A	cAMP-dependent protein kinase type II-alpha regulatory subunit	RVSVCAETYNPDEEEEDTDPR	97	(S99,C101)	_RVS[Phospho (STY)]VC[Carbamidomethyl (C)]AETYNPDEEEEDTDPR_.3	_RVS[Phospho (STY)]VC[Carbamidomethyl (C)]AETYNPDEEEEDTDPR_	3.08084e-35	6.33857e-10	2.65162e-16	55850.1	69766.6	59632.4	1	1	1
P13861	PRKAR2A	cAMP-dependent protein kinase type II-alpha regulatory subunit	QSLGHPPPEPGPDR	57	(S58)	_QS[Phospho (STY)]LGHPPPEPGPDR_.3	_QS[Phospho (STY)]LGHPPPEPGPDR_	1.90136e-17	4.43775e-09	4.85292e-08	585.737	2477.67	275.985	1	1	1
P14618	PKM	Pyruvate kinase PKM	LDIDSPPITAR	33	(S37)	_LDIDS[Phospho (STY)]PPITAR_.2	_LDIDS[Phospho (STY)]PPITAR_	5.35398e-34	4.27398e-10	1.47398e-27	187163	239075	244061	1	1	1
P14618	PKM	Pyruvate kinase PKM	LDIDSPPITAR	33		_LDIDSPPITAR_.2	_LDIDSPPITAR_	2.22348e-39	6.24069e-10	7.27712e-22	10904.6	12831.3	5056.79	NaN	NaN	NaN
P14618	PKM	Pyruvate kinase PKM	GDYPLEAVR	368		_GDYPLEAVR_.2	_GDYPLEAVR_	2.46111e-40	4.75072e-10	2.45124e-19	36429.8	57016.6	10280	NaN	NaN	NaN
P14618	PKM	Pyruvate kinase PKM	GADFLVTEVENGGSLGSK	189		_GADFLVTEVENGGSLGSK_.2	_GADFLVTEVENGGSLGSK_	9.48636e-40	4.16702e-10	6.71332e-20	24342.7	54554.6	7007.82	NaN	NaN	NaN
P14618	PKM	Pyruvate kinase PKM	GDLGIEIPAEK	295		_GDLGIEIPAEK_.2	_GDLGIEIPAEK_	2.15953e-39	5.80437e-10	1.10329e-33	28539.7	36733.7	17726.1	NaN	NaN	NaN
P14618	PKM	Pyruvate kinase PKM	GSGTAEVELKK	126		_GSGTAEVELKK_.2	_GSGTAEVELKK_	1.99105e-49	4.16702e-10	1.79264e-05	2807.5	3915.9	0.554234	NaN	NaN	NaN
P14618	PKM	Pyruvate kinase PKM	TATESFASDPILYR	93		_TATESFASDPILYR_.2	_TATESFASDPILYR_	6.12692e-41	6.53264e-10	1.05381e-06	1884.3	1769.41	0.699383	NaN	NaN	NaN
P14618	PKM	Pyruvate kinase PKM	DPVQEAWAEDVDLR	476		_DPVQEAWAEDVDLR_.2	_DPVQEAWAEDVDLR_	3.43538e-28	1.40997e-09	2.24797e-07	990.624	1037.48	398.786	NaN	NaN	NaN
P14618	PKM	Pyruvate kinase PKM	QKGADFLVTEVENGGSLGSK	187		_QKGADFLVTEVENGGSLGSK_.3	_QKGADFLVTEVENGGSLGSK_	1.32803e-05	5.38752e-09	Filtered	0.411804	1042.73	Filtered	NaN	NaN	Filtered
P14859	POU2F1	POU domain, class 2, transcription factor 1	RINPPSSGGTSSSPIK	436	(S448)	_RINPPSSGGTSSS[Phospho (STY)]PIK_.3	_RINPPSSGGTSSS[Phospho (STY)]PIK_	3.27577e-42	4.39487e-10	1.15111e-16	51440.1	113337	39667.2	0.562731	0.943702	0.394775
P14859	POU2F1	POU domain, class 2, transcription factor 1	RINPPSSGGTSSSPIK	436	(S448)	_RINPPSSGGTSSS[Phospho (STY)]PIK_.2	_RINPPSSGGTSSS[Phospho (STY)]PIK_	1.21575e-53	4.69733e-10	3.16698e-30	5821.39	16699.8	4975.28	0.535069	0.982686	0.446311
P14866	HNRNPL	Heterogeneous nuclear ribonucleoprotein L	TDNAGDQHGGGGGGGGGAGAAGGGGGGENYDDPHK	63		_TDNAGDQHGGGGGGGGGAGAAGGGGGGENYDDPHK_.4	_TDNAGDQHGGGGGGGGGAGAAGGGGGGENYDDPHK_	7.68954e-41	4.48762e-10	6.28275e-27	10814.7	19282.6	14510.1	NaN	NaN	NaN
P15056	BRAF	Serine/threonine-protein kinase B-raf	RDSSDDWEIPDGQITVGQR	444	(S446)	_RDS[Phospho (STY)]SDDWEIPDGQITVGQR_.3	_RDS[Phospho (STY)]SDDWEIPDGQITVGQR_	4.70792e-33	1.00825e-09	2.96872e-20	18334.8	38057.2	15179	0.5	0.834992	0.802697
P15056	BRAF	Serine/threonine-protein kinase B-raf	RDSSDDWEIPDGQITVGQR	444	(S447)	_RDSS[Phospho (STY)]DDWEIPDGQITVGQR_.3	_RDSS[Phospho (STY)]DDWEIPDGQITVGQR_	2.16294e-30	6.67052e-10	6.19546e-20	14546.8	32485.5	13847.6	0.5	0.164077	0.19701
P15121	AKR1B1	Aldo-keto reductase family 1 member B1	SPPGQVTEAVK	23		_SPPGQVTEAVK_.2	_SPPGQVTEAVK_	3.72281e-32	1.68549e-09	1.89069e-18	405859	480981	109378	NaN	NaN	NaN
P15144	ANPEP	Aminopeptidase N	DNEETGFGSGTR	924		_DNEETGFGSGTR_.2	_DNEETGFGSGTR_	3.547e-36	1.68984e-08	2.18489e-23	2920.44	3698.86	2795.17	NaN	NaN	NaN
P15336	ATF2	Cyclic AMP-dependent transcription factor ATF-2	NDSVIVADQTPTPTR	60	(T69,T71)	_NDSVIVADQT[Phospho (STY)]PT[Phospho (STY)]PTR_.2	_NDSVIVADQT[Phospho (STY)]PT[Phospho (STY)]PTR_	1.87242e-27	4.16702e-10	3.25769e-26	44445.5	51137	56821.8	0.976481	0.978542	0.934917
P15336	ATF2	Cyclic AMP-dependent transcription factor ATF-2	NDSVIVADQTPTPTR	60	(T71)	_NDSVIVADQTPT[Phospho (STY)]PTR_.2	_NDSVIVADQTPT[Phospho (STY)]PTR_	1.55328e-40	2.50845e-09	3.30295e-20	10777.1	10033.5	11583.7	0.896358	0.699206	0.743279
P15336	ATF2	Cyclic AMP-dependent transcription factor ATF-2	NDSVIVADQTPTPTR	60	(T69,T71)	_NDSVIVADQT[Phospho (STY)]PT[Phospho (STY)]PTR_.3	_NDSVIVADQT[Phospho (STY)]PT[Phospho (STY)]PTR_	1.44698e-14	5.61562e-09	7.58317e-21	4887.44	7774	5532.5	0.567947	0.969621	0.92829
P15374	UCHL3	Ubiquitin carboxyl-terminal hydrolase isozyme L3	FLEESVSMSPEER	122	(M129,S130)	_FLEESVSM[Oxidation (M)]S[Phospho (STY)]PEER_.2	_FLEESVSM[Oxidation (M)]S[Phospho (STY)]PEER_	1.50678e-37	2.2777e-09	2.17234e-13	4655.69	3673.58	4541.7	0.486196	0.492185	0.485086
P15408	FOSL2	Fos-related antigen 2	QEPLEEDSPSSSSAGLDK	223	(S230)	_QEPLEEDS[Phospho (STY)]PSSSSAGLDK_.2	_QEPLEEDS[Phospho (STY)]PSSSSAGLDK_	1.43262e-32	4.41584e-10	2.60353e-22	11430.4	11039.5	13215.8	0.949059	0.555703	0.996085
P15408	FOSL2	Fos-related antigen 2	QEPLEEDSPSSSSAGLDK	223	(S233)	_QEPLEEDSPSS[Phospho (STY)]SSAGLDK_.2	_QEPLEEDSPSS[Phospho (STY)]SSAGLDK_	8.53112e-37	6.91266e-09	5.32571e-14	3867.89	3931.15	3485.93	0.00274373	0.204415	0.00045701
P15408	FOSL2	Fos-related antigen 2	RRDEQLSPEEEEK	114	(S120)	_RRDEQLS[Phospho (STY)]PEEEEK_.3	_RRDEQLS[Phospho (STY)]PEEEEK_	2.52736e-47	4.16702e-10	2.78422e-21	3956.91	9046.66	1226.65	1	1	1
P15531	NME1	Nucleoside diphosphate kinase A	NIIHGSDSVESAEK	115	(S120)	_NIIHGS[Phospho (STY)]DSVESAEK_.2	_NIIHGS[Phospho (STY)]DSVESAEK_	5.73959e-50	4.16702e-10	5.54714e-33	11098.8	18839.7	10721.8	0.949265	0.499886	0.961907
P15531	NME1	Nucleoside diphosphate kinase A	NIIHGSDSVESAEK	115	(S120)	_NIIHGS[Phospho (STY)]DSVESAEK_.3	_NIIHGS[Phospho (STY)]DSVESAEK_	4.85567e-35	8.1666e-10	1.37812e-20	8968.89	15594.3	12480.3	0.881817	0.990648	0.499182
P15531	NME1	Nucleoside diphosphate kinase A	NIIHGSDSVESAEK	115	(S122)	_NIIHGSDS[Phospho (STY)]VESAEK_.2	_NIIHGSDS[Phospho (STY)]VESAEK_	5.5316e-52	5.53498e-10	1.43426e-21	9511.31	16918.5	9315.13	0.0512735	0.499886	0.0406348
P15531	NME1	Nucleoside diphosphate kinase A	NIIHGSDSVESAEK	115	(S122)	_NIIHGSDS[Phospho (STY)]VESAEK_.3	_NIIHGSDS[Phospho (STY)]VESAEK_	5.12913e-48	4.16702e-10	2.13408e-22	8523.17	15312.4	11836.5	0.109066	0.00897701	0.499305
P15531	NME1	Nucleoside diphosphate kinase A	VMLGETNPADSK	89	(M90)	_VM[Oxidation (M)]LGETNPADSK_.2	_VM[Oxidation (M)]LGETNPADSK_	9.176e-19	7.45375e-08	2.53325e-18	6346.91	5799.1	470.563	1	1	1
P15531	NME1	Nucleoside diphosphate kinase A	TGRVMLGETNPADSK	86	(M90)	_TGRVM[Oxidation (M)]LGETNPADSK_.3	_TGRVM[Oxidation (M)]LGETNPADSK_	1.11052e-43	5.35951e-10	0.000305493	5178.03	5959.61	0.415844	1	1	1
P15822	HIVEP1	Zinc finger protein 40	SPLRNPLQAK	65	(S65)	_S[Phospho (STY)]PLRNPLQAK_.2	_S[Phospho (STY)]PLRNPLQAK_	9.71627e-22	1.67619e-09	8.00809e-23	2333.84	7923.33	2923.07	1	1	1
P15880	RPS2	40S ribosomal protein S2	GTGIVSAPVPK	201		_GTGIVSAPVPK_.2	_GTGIVSAPVPK_	4.27759e-45	8.12947e-10	3.02668e-11	3902.72	5118.84	336.323	NaN	NaN	NaN
P15923	TCF3	Transcription factor E2-alpha	AGAPGALSPSYDGGLHGLQSK	372	(S379)	_AGAPGALS[Phospho (STY)]PSYDGGLHGLQSK_.3	_AGAPGALS[Phospho (STY)]PSYDGGLHGLQSK_	8.38229e-07	5.17118e-10	7.88784e-14	0.671562	1769.62	0.656776	0.219411	0.936859	0.165555
P15924	DSP	Desmoplakin	SVEDRFDQQK	1127	(S1127)	_S[Phospho (STY)]VEDRFDQQK_.2	_S[Phospho (STY)]VEDRFDQQK_	3.24711e-34	4.16702e-10	1.29634e-28	31295.6	58235.9	45739	1	1	1
P15924	DSP	Desmoplakin	GLPSPYNMSSAPGSR	2812	(M2819,S2825)	_GLPSPYNM[Oxidation (M)]SSAPGS[Phospho (STY)]R_.2	_GLPSPYNM[Oxidation (M)]SSAPGS[Phospho (STY)]R_	1.68069e-31	4.33713e-08	4.89112e-21	21497.8	25744.2	21165	0.248344	0.000246882	0.101705
P15924	DSP	Desmoplakin	GLPSPYNMSSAPGSR	2812	(M2819,S2821)	_GLPSPYNM[Oxidation (M)]SS[Phospho (STY)]APGSR_.2	_GLPSPYNM[Oxidation (M)]SS[Phospho (STY)]APGSR_	5.87559e-18	2.49577e-08	8.08062e-13	20948.8	25305.6	19878.3	0.0859722	0.000344123	0.159923
P15924	DSP	Desmoplakin	SMSFQGIR	2207	(M2208,S2209)	_SM[Oxidation (M)]S[Phospho (STY)]FQGIR_.2	_SM[Oxidation (M)]S[Phospho (STY)]FQGIR_	3.17776e-27	4.48474e-09	9.49172e-18	17891.1	25396.1	19934.2	0.991441	0.998765	0.989309
P15924	DSP	Desmoplakin	AESGPDLRYEVTSGGGGTSR	20	(S22)	_AES[Phospho (STY)]GPDLRYEVTSGGGGTSR_.3	_AES[Phospho (STY)]GPDLRYEVTSGGGGTSR_	3.94105e-06	8.76663e-10	3.9573e-25	829.258	4137.38	2012.15	0.973376	0.999987	0.895703
P15924	DSP	Desmoplakin	GGGGYTCQSGSGWDEFTK	168	(C174,S176)	_GGGGYTC[Carbamidomethyl (C)]QS[Phospho (STY)]GSGWDEFTK_.2	_GGGGYTC[Carbamidomethyl (C)]QS[Phospho (STY)]GSGWDEFTK_	1.3063e-20	4.16702e-10	1.21895e-22	1522.82	1940.36	1461.48	0.310337	0.205961	0.282375
P16070	CD44	CD44 antigen	SQEMVHLVNK	706	(S706)	_S[Phospho (STY)]QEMVHLVNK_.2	_S[Phospho (STY)]QEMVHLVNK_	1.16239e-31	5.02947e-10	1.97158e-24	216208	531971	395650	1	1	1
P16070	CD44	CD44 antigen	SQEMVHLVNK	706	(S706,M709)	_S[Phospho (STY)]QEM[Oxidation (M)]VHLVNK_.2	_S[Phospho (STY)]QEM[Oxidation (M)]VHLVNK_	4.02302e-19	2.36478e-08	1.46029e-10	4387.45	3074.54	2011.54	1	1	1
P16070	CD44	CD44 antigen	KPSGLNGEASKSQEMVHLVNK	695	(S706,M709)	_KPSGLNGEASKS[Phospho (STY)]QEM[Oxidation (M)]VHLVNK_.4	_KPSGLNGEASKS[Phospho (STY)]QEM[Oxidation (M)]VHLVNK_	1.63281e-29	5.26873e-10	6.90589e-23	25715.1	39829.7	16064.4	0.999692	0.99854	0.958718
P16070	CD44	CD44 antigen	KPSGLNGEASKSQEMVHLVNK	695	(S706)	_KPSGLNGEASKS[Phospho (STY)]QEMVHLVNK_.4	_KPSGLNGEASKS[Phospho (STY)]QEMVHLVNK_	1.33898e-36	8.59131e-10	3.0986e-12	2230.02	7194.6	1933.49	0.844396	0.990406	0.97607
P16070	CD44	CD44 antigen	LVINSGNGAVEDRKPSGLNGEASK	682	(S697)	_LVINSGNGAVEDRKPS[Phospho (STY)]GLNGEASK_.3	_LVINSGNGAVEDRKPS[Phospho (STY)]GLNGEASK_	6.60084e-29	3.31503e-09	9.0869e-25	10066.2	17282.8	6074.1	0.99965	1	0.999487
P16070	CD44	CD44 antigen	LVINSGNGAVEDRKPSGLNGEASK	682	(S697)	_LVINSGNGAVEDRKPS[Phospho (STY)]GLNGEASK_.4	_LVINSGNGAVEDRKPS[Phospho (STY)]GLNGEASK_	7.74631e-30	9.18882e-10	6.13589e-22	7086.76	13883.6	4891	0.999731	1	0.999206
P16070	CD44	CD44 antigen	LVINSGNGAVEDR	682	(S686)	_LVINS[Phospho (STY)]GNGAVEDR_.2	_LVINS[Phospho (STY)]GNGAVEDR_	2.96564e-33	1.25765e-08	7.62771e-22	4680.69	4049.04	4740.55	1	1	1
P16144	ITGB4	Integrin beta-4	DYSTLTSVSSHDSR	1509	(S1518)	_DYSTLTSVSS[Phospho (STY)]HDSR_.3	_DYSTLTSVSS[Phospho (STY)]HDSR_	1.9712e-34	7.46762e-10	8.40534e-23	22170.7	25545.1	26082.7	0.838625	0.85966	0.990141
P16144	ITGB4	Integrin beta-4	DYSTLTSVSSHDSR	1509	(T1512)	_DYST[Phospho (STY)]LTSVSSHDSR_.3	_DYST[Phospho (STY)]LTSVSSHDSR_	1.25187e-35	5.39028e-10	2.32941e-22	19281.2	25195.3	27620.4	0.143987	0.21731	0.0297122
P16144	ITGB4	Integrin beta-4	DYSTLTSVSSHDSR	1509	(Y1510)	_DY[Phospho (STY)]STLTSVSSHDSR_.3	_DY[Phospho (STY)]STLTSVSSHDSR_	6.38585e-40	8.77001e-10	4.30036e-24	17220.3	21767	24442.2	0.85444	0.753646	0.960605
P16144	ITGB4	Integrin beta-4	DYSTLTSVSSHDSR	1509	(S1515,S1518)	_DYSTLTS[Phospho (STY)]VSS[Phospho (STY)]HDSR_.3	_DYSTLTS[Phospho (STY)]VSS[Phospho (STY)]HDSR_	7.83122e-28	9.4143e-10	1.01472e-23	15041.9	16830.7	15940.3	0.118019	0.609368	0.595641
P16144	ITGB4	Integrin beta-4	DYSTLTSVSSHDSR	1509	(S1517,S1518)	_DYSTLTSVS[Phospho (STY)]S[Phospho (STY)]HDSR_.3	_DYSTLTSVS[Phospho (STY)]S[Phospho (STY)]HDSR_	2.92175e-36	2.60678e-09	7.10045e-22	8961.29	10395.8	9674.46	0.117283	0.384925	0.420105
P16144	ITGB4	Integrin beta-4	DYSTLTSVSSHDSR	1509	(S1518)	_DYSTLTSVSS[Phospho (STY)]HDSR_.2	_DYSTLTSVSS[Phospho (STY)]HDSR_	5.61798e-14	4.16702e-10	2.17303e-28	2296.76	2567.7	4432.01	0.365914	0.285456	0.437898
P16144	ITGB4	Integrin beta-4	DYSTLTSVSSHDSR	1509	(S1517,S1518)	_DYSTLTSVS[Phospho (STY)]S[Phospho (STY)]HDSR_.2	_DYSTLTSVS[Phospho (STY)]S[Phospho (STY)]HDSR_	8.78539e-34	1.27186e-09	4.60086e-29	1813.58	2416.91	2346.24	0.20083	0.191369	0.179497
P16144	ITGB4	Integrin beta-4	MDFAFPGSTNSLHR	1447	(M1447,S1457)	_M[Oxidation (M)]DFAFPGSTNS[Phospho (STY)]LHR_.3	_M[Oxidation (M)]DFAFPGSTNS[Phospho (STY)]LHR_	4.88077e-34	4.16702e-10	1.72259e-32	68277.4	121163	47187.2	0.999975	0.999999	0.999732
P16144	ITGB4	Integrin beta-4	MDFAFPGSTNSLHR	1447	(T1455,S1457)	_MDFAFPGST[Phospho (STY)]NS[Phospho (STY)]LHR_.3	_MDFAFPGST[Phospho (STY)]NS[Phospho (STY)]LHR_	3.50259e-24	4.16702e-10	3.1902e-14	2205.69	8443.95	1586.94	0.611804	0.631074	0.666667
P16144	ITGB4	Integrin beta-4	MDFAFPGSTNSLHR	1447	(S1457)	_MDFAFPGSTNS[Phospho (STY)]LHR_.3	_MDFAFPGSTNS[Phospho (STY)]LHR_	3.82534e-15	4.16702e-10	4.64817e-06	624.798	3500.71	0.455406	0.533247	0.996406	0.333333
P16144	ITGB4	Integrin beta-4	DYNSLTRSEHSHSTTLPR	1491	(S1494,S1501)	_DYNS[Phospho (STY)]LTRSEHS[Phospho (STY)]HSTTLPR_.3	_DYNS[Phospho (STY)]LTRSEHS[Phospho (STY)]HSTTLPR_	1.16788e-41	1.17324e-09	3.0849e-30	6522.82	12792.6	4473.53	0.0880815	1.25157e-05	0.0880655
P16144	ITGB4	Integrin beta-4	DYNSLTRSEHSHSTTLPR	1491	(T1496,S1498)	_DYNSLT[Phospho (STY)]RS[Phospho (STY)]EHSHSTTLPR_.3	_DYNSLT[Phospho (STY)]RS[Phospho (STY)]EHSHSTTLPR_	1.04159e-21	8.8582e-10	1.83667e-20	5443.09	10193.3	3370.06	0.198838	0.0137789	0.199147
P16144	ITGB4	Integrin beta-4	DYNSLTRSEHSHSTTLPR	1491	(S1494,S1501)	_DYNS[Phospho (STY)]LTRSEHS[Phospho (STY)]HSTTLPR_.4	_DYNS[Phospho (STY)]LTRSEHS[Phospho (STY)]HSTTLPR_	2.26963e-33	3.39755e-09	5.4069e-14	4653.74	8114.37	1550.9	0.00283958	0.067014	0.132664
P16144	ITGB4	Integrin beta-4	DYNSLTRSEHSHSTTLPR	1491	(S1498,S1501)	_DYNSLTRS[Phospho (STY)]EHS[Phospho (STY)]HSTTLPR_.4	_DYNSLTRS[Phospho (STY)]EHS[Phospho (STY)]HSTTLPR_	4.91398e-39	4.35529e-10	7.5729e-26	4480.44	7060.68	1549.88	0.00300535	0.0670147	0.234847
P16144	ITGB4	Integrin beta-4	DYNSLTRSEHSHSTTLPR	1491	(S1494,S1498,S1501)	_DYNS[Phospho (STY)]LTRS[Phospho (STY)]EHS[Phospho (STY)]HSTTLPR_.3	_DYNS[Phospho (STY)]LTRS[Phospho (STY)]EHS[Phospho (STY)]HSTTLPR_	2.34439e-30	7.64952e-10	1.463e-13	2913.63	4380.47	231.686	0.191825	0.135091	0.313883
P16144	ITGB4	Integrin beta-4	LTAGVPDTPTR	1523	(T1530)	_LTAGVPDT[Phospho (STY)]PTR_.2	_LTAGVPDT[Phospho (STY)]PTR_	5.87461e-28	4.02484e-08	3.2818e-21	18844.7	20747.6	22422.6	0.880034	0.862838	0.917431
P16144	ITGB4	Integrin beta-4	VLSTSSTLTR	1481	(T1487)	_VLSTSST[Phospho (STY)]LTR_.2	_VLSTSST[Phospho (STY)]LTR_	1.15115e-35	6.25384e-10	2.52478e-22	14319.7	21612.2	18737.2	0.908555	0.960331	0.858867
P16144	ITGB4	Integrin beta-4	MTTTSAAAYGTHLSPHVPHR	1461	(M1461,S1474)	_M[Oxidation (M)]TTTSAAAYGTHLS[Phospho (STY)]PHVPHR_.4	_M[Oxidation (M)]TTTSAAAYGTHLS[Phospho (STY)]PHVPHR_	2.53333e-35	4.56254e-10	2.13285e-21	19505.8	25101.9	8712.63	0.954973	0.765654	0.23775
P16333	NCK1	Cytoplasmic protein NCK1	RKPSVPDSASPADDSFVDPGER	82	(S85)	_RKPS[Phospho (STY)]VPDSASPADDSFVDPGER_.3	_RKPS[Phospho (STY)]VPDSASPADDSFVDPGER_	7.06542e-32	2.73766e-09	2.81881e-18	30092.5	51762.2	11996.3	0.724623	0.827309	0.151413
P16383	GCFC2	Intron Large complex component GCFC2	TLDVSTDEEDK	92	(S96,T97)	_TLDVS[Phospho (STY)]T[Phospho (STY)]DEEDK_.2	_TLDVS[Phospho (STY)]T[Phospho (STY)]DEEDK_	1.15336e-43	2.08993e-09	2.44209e-19	11763.8	14761.3	9474.64	0.844059	0.945622	0.666667
P16401	H1-5	Histone H1.5	SETAPAETATPAPVEK	2	(S2)	_[Acetyl (Protein N-term)]S[Phospho (STY)]ETAPAETATPAPVEK_.2	_[Acetyl (Protein N-term)]S[Phospho (STY)]ETAPAETATPAPVEK_	4.05949e-37	4.16702e-10	1.39107e-27	494920	539062	584329	0.917282	0.940078	0.749259
P16401	H1-5	Histone H1.5	SETAPAETATPAPVEK	2	(T11)	_[Acetyl (Protein N-term)]SETAPAETAT[Phospho (STY)]PAPVEK_.2	_[Acetyl (Protein N-term)]SETAPAETAT[Phospho (STY)]PAPVEK_	3.10514e-44	4.16702e-10	3.50849e-23	92187.3	91129.1	114008	0.999723	0.998252	0.99989
P16401	H1-5	Histone H1.5	SETAPAETATPAPVEKSPAK	2	(S18)	_[Acetyl (Protein N-term)]SETAPAETATPAPVEKS[Phospho (STY)]PAK_.3	_[Acetyl (Protein N-term)]SETAPAETATPAPVEKS[Phospho (STY)]PAK_	1.24423e-38	6.48554e-10	2.23962e-26	116846	200738	189440	1	1	1
P16401	H1-5	Histone H1.5	SETAPAETATPAPVEKSPAK	2	(S2,S18)	_[Acetyl (Protein N-term)]S[Phospho (STY)]ETAPAETATPAPVEKS[Phospho (STY)]PAK_.3	_[Acetyl (Protein N-term)]S[Phospho (STY)]ETAPAETATPAPVEKS[Phospho (STY)]PAK_	6.37011e-44	5.23061e-10	2.24681e-22	20219.7	26660.5	27376.5	0.000174634	1.09716e-06	1.86994e-06
P16401	H1-5	Histone H1.5	SETAPAETATPAPVEKSPAK	2	(T11,S18)	_[Acetyl (Protein N-term)]SETAPAETAT[Phospho (STY)]PAPVEKS[Phospho (STY)]PAK_.3	_[Acetyl (Protein N-term)]SETAPAETAT[Phospho (STY)]PAPVEKS[Phospho (STY)]PAK_	1.27686e-30	5.0452e-10	2.15396e-19	17806.5	21995.2	22449.4	0.882856	0.99021	0.988399
P16401	H1-5	Histone H1.5	SETAPAETATPAPVEKSPAK	2	(S18)	_SETAPAETATPAPVEKS[Phospho (STY)]PAK_.3	_SETAPAETATPAPVEKS[Phospho (STY)]PAK_	3.97869e-31	2.5315e-09	2.69667e-17	1663.9	4537.85	2360.97	0.916487	0.999912	0.999936
P16402	H1-3	Histone H1.3	SETAPLAPTIPAPAEKTPVK	2	(T18)	_[Acetyl (Protein N-term)]SETAPLAPTIPAPAEKT[Phospho (STY)]PVK_.3	_[Acetyl (Protein N-term)]SETAPLAPTIPAPAEKT[Phospho (STY)]PVK_	1.80495e-30	6.68732e-10	1.57737e-20	86658	136314	98780.4	1	1	1
P16402	H1-3	Histone H1.3	SETAPLAPTIPAPAEK	2	(S2)	_[Acetyl (Protein N-term)]S[Phospho (STY)]ETAPLAPTIPAPAEK_.2	_[Acetyl (Protein N-term)]S[Phospho (STY)]ETAPLAPTIPAPAEK_	5.18029e-46	7.04292e-10	4.36684e-21	43102.6	50843.2	44668.1	0.308436	0.873011	0.895583
P16402	H1-3	Histone H1.3	SETAPLAPTIPAPAEKTPVKK	2	(T18)	_[Acetyl (Protein N-term)]SETAPLAPTIPAPAEKT[Phospho (STY)]PVKK_.3	_[Acetyl (Protein N-term)]SETAPLAPTIPAPAEKT[Phospho (STY)]PVKK_	2.28834e-45	5.04841e-10	1.93201e-30	26500.2	56635.9	20948.6	0.998639	0.999999	0.999695
P16402	H1-3	Histone H1.3	KASGPPVSELITK	35	(S37)	_KAS[Phospho (STY)]GPPVSELITK_.2	_KAS[Phospho (STY)]GPPVSELITK_	1.50727e-09	3.37608e-08	1.10885e-11	2964.79	6799.37	1757.8	0.229966	0.995761	0.998246
P16403	H1-2	Histone H1.2	SETAPAAPAAAPPAEK	2	(S2)	_[Acetyl (Protein N-term)]S[Phospho (STY)]ETAPAAPAAAPPAEK_.2	_[Acetyl (Protein N-term)]S[Phospho (STY)]ETAPAAPAAAPPAEK_	1.90527e-43	5.15969e-10	3.31522e-25	260189	268793	285164	0.895814	0.999994	0.999993
P16615	ATP2A2	Sarcoplasmic/endoplasmic reticulum calcium ATPase 2	EFDELNPSAQR	656	(S663)	_EFDELNPS[Phospho (STY)]AQR_.2	_EFDELNPS[Phospho (STY)]AQR_	4.53832e-13	2.28376e-08	2.71726e-35	13679.5	15164.4	16172.5	1	1	1
P16615	ATP2A2	Sarcoplasmic/endoplasmic reticulum calcium ATPase 2	IGIFGQDEDVTSK	638		_IGIFGQDEDVTSK_.2	_IGIFGQDEDVTSK_	2.59906e-52	4.16702e-10	6.73785e-06	3845.83	4756.25	206.56	NaN	NaN	NaN
P16949	STMN1	Stathmin	ESVPEFPLSPPK	30	(S38)	_ESVPEFPLS[Phospho (STY)]PPK_.2	_ESVPEFPLS[Phospho (STY)]PPK_	3.36212e-43	5.00708e-10	1.31234e-21	843409	1.12327e+06	1.09734e+06	1	1	1
P16949	STMN1	Stathmin	RASGQAFELILSPR	14	(S16,S25)	_RAS[Phospho (STY)]GQAFELILS[Phospho (STY)]PR_.3	_RAS[Phospho (STY)]GQAFELILS[Phospho (STY)]PR_	6.09486e-34	4.16702e-10	3.6656e-18	187971	373098	102104	1	1	1
P16949	STMN1	Stathmin	RASGQAFELILSPR	14	(S16,S25)	_RAS[Phospho (STY)]GQAFELILS[Phospho (STY)]PR_.2	_RAS[Phospho (STY)]GQAFELILS[Phospho (STY)]PR_	1.73279e-41	6.91968e-10	4.99021e-16	11382.1	30040.7	6018.6	1	1	1
P16949	STMN1	Stathmin	RASGQAFELILSPR	14	(S25)	_RASGQAFELILS[Phospho (STY)]PR_.3	_RASGQAFELILS[Phospho (STY)]PR_	1.32577e-10	7.70365e-10	1.03474e-05	942.313	9024.32	0.556366	0.908763	0.999223	0.5
P16949	STMN1	Stathmin	RASGQAFELILSPR	14	(S16)	_RAS[Phospho (STY)]GQAFELILSPR_.3	_RAS[Phospho (STY)]GQAFELILSPR_	5.66298e-25	7.43103e-09	1.16325e-05	1863.04	4277.33	0.417389	0.904063	0.999154	0.5
P16949	STMN1	Stathmin	DLSLEEIQK	44	(S46)	_DLS[Phospho (STY)]LEEIQK_.2	_DLS[Phospho (STY)]LEEIQK_	1.39546e-38	4.16702e-10	1.84594e-25	10813.1	12522.8	12756.5	1	1	1
P16949	STMN1	Stathmin	ESVPEFPLSPPKK	30	(S38)	_ESVPEFPLS[Phospho (STY)]PPKK_.3	_ESVPEFPLS[Phospho (STY)]PPKK_	1.53639e-44	4.16702e-10	1.22173e-23	8386.32	19869.3	5794.73	0.954346	0.997135	0.913847
P16989	YBX3	Y-box-binding protein 3	NYAGEEEEEGSGSSEGFDPPATDR	191	(S204)	_NYAGEEEEEGSGSS[Phospho (STY)]EGFDPPATDR_.3	_NYAGEEEEEGSGSS[Phospho (STY)]EGFDPPATDR_	5.85487e-29	1.38174e-09	1.35132e-22	67539.5	65455	59887.4	0.302936	0.303246	0.30518
P16989	YBX3	Y-box-binding protein 3	SEAGEATTTTTTTLPQAPTEAAAAAPQDPAPK	2	(S2)	_[Acetyl (Protein N-term)]S[Phospho (STY)]EAGEATTTTTTTLPQAPTEAAAAAPQDPAPK_.4	_[Acetyl (Protein N-term)]S[Phospho (STY)]EAGEATTTTTTTLPQAPTEAAAAAPQDPAPK_	1.36977e-56	4.42918e-09	3.44016e-30	2985.38	2866.34	2590.68	0.687769	0.884269	0.766951
P16989	YBX3	Y-box-binding protein 3	DGVPEGAQLQGPVHR	269		_DGVPEGAQLQGPVHR_.3	_DGVPEGAQLQGPVHR_	2.65047e-29	4.55482e-10	8.76992e-24	1435.33	3122.34	750.208	NaN	NaN	NaN
P16989	YBX3	Y-box-binding protein 3	AGEAPTENPAPPTQQSSAE	354	(S370)	_AGEAPTENPAPPTQQSS[Phospho (STY)]AE_.2	_AGEAPTENPAPPTQQSS[Phospho (STY)]AE_	1.85161e-14	1.47834e-08	6.03915e-12	1382.26	1014.27	1842.6	0.492983	0.754892	0.416886
P17029	ZKSCAN1	Zinc finger protein with KRAB and SCAN domains 1	EATGLSPQAAQEK	8	(S13)	_EATGLS[Phospho (STY)]PQAAQEK_.2	_EATGLS[Phospho (STY)]PQAAQEK_	4.7261e-42	4.71953e-10	1.14175e-28	11661.6	18740.1	15337.2	0.5	0.828009	0.973136
P17096	HMGA1	High mobility group protein HMG-I/HMG-Y	EPSEVPTPK	47	(T53)	_EPSEVPT[Phospho (STY)]PK_.2	_EPSEVPT[Phospho (STY)]PK_	1.28111e-38	5.53042e-10	5.15489e-24	889430	1.26619e+06	1070721	1	1	1
P17096	HMGA1	High mobility group protein HMG-I/HMG-Y	KQPPVSPGTALVGSQK	31	(S36)	_KQPPVS[Phospho (STY)]PGTALVGSQK_.3	_KQPPVS[Phospho (STY)]PGTALVGSQK_	6.05834e-15	1.6645e-09	1.85017e-11	283274	729702	96367.2	0.999997	1	0.999419
P17096	HMGA1	High mobility group protein HMG-I/HMG-Y	KQPPVSPGTALVGSQK	31	(T39)	_KQPPVSPGT[Phospho (STY)]ALVGSQK_.3	_KQPPVSPGT[Phospho (STY)]ALVGSQK_	1.25776e-23	4.37296e-09	1.20976e-09	102117	234613	81167.8	0.000681496	8.10422e-09	0.00091616
P17096	HMGA1	High mobility group protein HMG-I/HMG-Y	KQPPVSPGTALVGSQK	31	(S44)	_KQPPVSPGTALVGS[Phospho (STY)]QK_.3	_KQPPVSPGTALVGS[Phospho (STY)]QK_	6.51336e-17	2.29879e-09	1.19457e-13	32003.7	70980.7	12151.6	0.999944	1	0.988747
P17096	HMGA1	High mobility group protein HMG-I/HMG-Y	QPPVSPGTALVGSQK	32	(S36)	_QPPVS[Phospho (STY)]PGTALVGSQK_.2	_QPPVS[Phospho (STY)]PGTALVGSQK_	4.22475e-34	4.17557e-10	5.28396e-28	39749.3	69094	48364.6	0.99142	0.999609	0.999863
P17096	HMGA1	High mobility group protein HMG-I/HMG-Y	QPPVSPGTALVGSQK	32	(T39)	_QPPVSPGT[Phospho (STY)]ALVGSQK_.3	_QPPVSPGT[Phospho (STY)]ALVGSQK_	1.31791e-31	1.03619e-09	1.93425e-23	4493.02	9886.35	6134.84	0.483735	0.493193	0.498441
P17275	JUNB	Transcription factor jun-B	SRDATPPVSPINMEDQER	251	(T255,S259)	_SRDAT[Phospho (STY)]PPVS[Phospho (STY)]PINMEDQER_.3	_SRDAT[Phospho (STY)]PPVS[Phospho (STY)]PINMEDQER_	5.49722e-38	9.23906e-10	2.99074e-34	34838.3	76017.9	24758.3	0.999899	1	0.999828
P17275	JUNB	Transcription factor jun-B	SRDATPPVSPINMEDQER	251	(S251,S259)	_S[Phospho (STY)]RDATPPVS[Phospho (STY)]PINMEDQER_.3	_S[Phospho (STY)]RDATPPVS[Phospho (STY)]PINMEDQER_	2.62828e-27	5.00548e-10	3.39423e-19	33754.4	72638.6	23986.7	0.000101005	1.47539e-08	0.000199457
P17275	JUNB	Transcription factor jun-B	SRDATPPVSPINMEDQER	251	(T255,S259,M263)	_SRDAT[Phospho (STY)]PPVS[Phospho (STY)]PINM[Oxidation (M)]EDQER_.3	_SRDAT[Phospho (STY)]PPVS[Phospho (STY)]PINM[Oxidation (M)]EDQER_	4.38254e-24	2.19161e-09	5.64144e-22	30633.4	42717	14652	0.997354	0.999878	0.714705
P17275	JUNB	Transcription factor jun-B	SRDATPPVSPINMEDQER	251	(S251,T255,S259,M263)	_S[Phospho (STY)]RDAT[Phospho (STY)]PPVS[Phospho (STY)]PINM[Oxidation (M)]EDQER_.3	_S[Phospho (STY)]RDAT[Phospho (STY)]PPVS[Phospho (STY)]PINM[Oxidation (M)]EDQER_	1.03699e-33	9.4607e-10	7.62413e-28	14149.4	16337.3	6100.65	1	1	1
P17275	JUNB	Transcription factor jun-B	SRDATPPVSPINMEDQER	251	(S251,T255,S259)	_S[Phospho (STY)]RDAT[Phospho (STY)]PPVS[Phospho (STY)]PINMEDQER_.3	_S[Phospho (STY)]RDAT[Phospho (STY)]PPVS[Phospho (STY)]PINMEDQER_	2.78967e-34	9.24433e-10	5.56252e-31	6984.99	13086	5875.23	1	1	1
P17301	ITGA2	Integrin alpha-2	NPDEIDETTELSS	1169	(S1181)	_NPDEIDETTELSS[Phospho (STY)]_.2	_NPDEIDETTELSS[Phospho (STY)]_	7.11369e-33	9.502e-08	2.23802e-22	3521.94	2692.69	3420.44	0.688491	0.617024	0.635619
P17544	ATF7	Cyclic AMP-dependent transcription factor ATF-7	TDSVIIADQTPTPTR	42	(T51,T53)	_TDSVIIADQT[Phospho (STY)]PT[Phospho (STY)]PTR_.2	_TDSVIIADQT[Phospho (STY)]PT[Phospho (STY)]PTR_	5.35831e-33	4.16702e-10	1.35445e-31	19499.7	26697.1	27996.7	0.975657	0.970057	0.976468
P17544	ATF7	Cyclic AMP-dependent transcription factor ATF-7	TDSVIIADQTPTPTR	42	(T51,T53)	_TDSVIIADQT[Phospho (STY)]PT[Phospho (STY)]PTR_.3	_TDSVIIADQT[Phospho (STY)]PT[Phospho (STY)]PTR_	1.71401e-40	7.19921e-10	1.16255e-34	1186.5	2723.16	2594.14	0.926343	0.940046	0.94667
P17544	ATF7	Cyclic AMP-dependent transcription factor ATF-7	ESSEPTGSPAPVIQHSSATAPSNGLSVR	416	(S417)	_ES[Phospho (STY)]SEPTGSPAPVIQHSSATAPSNGLSVR_.3	_ES[Phospho (STY)]SEPTGSPAPVIQHSSATAPSNGLSVR_	4.98788e-20	4.16702e-10	8.7167e-10	461.813	1109.46	0.416943	0.0936848	0.142413	0.203693
P17706	PTPN2	Tyrosine-protein phosphatase non-receptor type 2	EDLSPAFDHSPNK	295	(S304)	_EDLSPAFDHS[Phospho (STY)]PNK_.3	_EDLSPAFDHS[Phospho (STY)]PNK_	2.35082e-41	4.16702e-10	2.72285e-24	118838	145323	120153	1	1	1
P17706	PTPN2	Tyrosine-protein phosphatase non-receptor type 2	EDLSPAFDHSPNK	295	(S304)	_EDLSPAFDHS[Phospho (STY)]PNK_.2	_EDLSPAFDHS[Phospho (STY)]PNK_	4.28349e-26	4.55452e-10	5.27781e-24	70879.2	108850	90145.2	1	1	1
P17706	PTPN2	Tyrosine-protein phosphatase non-receptor type 2	EDLSPAFDHSPNK	295	(S298)	_EDLS[Phospho (STY)]PAFDHSPNK_.3	_EDLS[Phospho (STY)]PAFDHSPNK_	6.51979e-30	1.81545e-09	4.11392e-20	5748.57	9363.5	5055.47	0.951676	0.993145	0.987168
P17706	PTPN2	Tyrosine-protein phosphatase non-receptor type 2	EDLSPAFDHSPNK	295	(S298,S304)	_EDLS[Phospho (STY)]PAFDHS[Phospho (STY)]PNK_.2	_EDLS[Phospho (STY)]PAFDHS[Phospho (STY)]PNK_	8.4779e-46	3.93183e-09	1.69538e-29	619.576	1522.04	821.492	1	1	1
P17812	CTPS1	CTP synthase 1	SGSSSPDSEITELK	571	(S575)	_SGSSS[Phospho (STY)]PDSEITELK_.2	_SGSSS[Phospho (STY)]PDSEITELK_	1.14126e-33	4.16702e-10	1.3334e-22	273500	325860	343092	0.999999	0.999991	0.999997
P17812	CTPS1	CTP synthase 1	SGSSSPDSEITELK	571	(S571)	_S[Phospho (STY)]GSSSPDSEITELK_.2	_S[Phospho (STY)]GSSSPDSEITELK_	4.81331e-35	4.16702e-10	1.35847e-24	145630	174373	183981	1.88466e-12	7.98788e-10	7.77872e-13
P17812	CTPS1	CTP synthase 1	SGSSSPDSEITELK	571	(S574,S575)	_SGSS[Phospho (STY)]S[Phospho (STY)]PDSEITELK_.2	_SGSS[Phospho (STY)]S[Phospho (STY)]PDSEITELK_	7.31823e-28	4.16702e-10	1.10542e-26	94205.7	107626	110467	0.959505	0.962041	0.969978
P17812	CTPS1	CTP synthase 1	SGSSSPDSEITELK	571	(S571,S573)	_S[Phospho (STY)]GS[Phospho (STY)]SSPDSEITELK_.2	_S[Phospho (STY)]GS[Phospho (STY)]SSPDSEITELK_	1.77867e-43	4.16702e-10	9.21022e-18	57795.5	66405.1	67484.4	9.64408e-05	0.000134145	0.000519799
P17812	CTPS1	CTP synthase 1	DTYSDRSGSSSPDSEITELK	565	(S571,S575)	_DTYSDRS[Phospho (STY)]GSSS[Phospho (STY)]PDSEITELK_.3	_DTYSDRS[Phospho (STY)]GSSS[Phospho (STY)]PDSEITELK_	7.65062e-36	4.60591e-10	4.65237e-28	73569.9	95482.2	82578.8	0.0112986	0.00796935	0.00940859
P17812	CTPS1	CTP synthase 1	DTYSDRSGSSSPDSEITELK	565	(S573,S575)	_DTYSDRSGS[Phospho (STY)]SS[Phospho (STY)]PDSEITELK_.3	_DTYSDRSGS[Phospho (STY)]SS[Phospho (STY)]PDSEITELK_	3.19705e-31	1.66272e-09	2.22298e-22	59268.1	76926.2	67032.3	0.764296	0.828508	0.950029
P17812	CTPS1	CTP synthase 1	DTYSDRSGSSSPDSEITELK	565	(Y567,S571,S575)	_DTY[Phospho (STY)]SDRS[Phospho (STY)]GSSS[Phospho (STY)]PDSEITELK_.3	_DTY[Phospho (STY)]SDRS[Phospho (STY)]GSSS[Phospho (STY)]PDSEITELK_	3.02097e-51	7.89189e-10	1.85048e-21	2947.74	2840.39	856.956	0.085872	0.333112	0.331785
P17844	DDX5	Probable ATP-dependent RNA helicase DDX5	TTYLVLDEADR	242		_TTYLVLDEADR_.2	_TTYLVLDEADR_	9.7058e-52	3.91971e-09	0.000784266	3775.54	3037.71	0.416245	NaN	NaN	NaN
P18031	PTPN1	Tyrosine-protein phosphatase non-receptor type 1	GSPLNAAPYGIESMSQDTEVR	351	(S352,M364)	_GS[Phospho (STY)]PLNAAPYGIESM[Oxidation (M)]SQDTEVR_.3	_GS[Phospho (STY)]PLNAAPYGIESM[Oxidation (M)]SQDTEVR_	5.00605e-36	4.34184e-10	1.99175e-31	23992.4	35557.3	33844.9	0.129778	0.87107	0.999851
P18031	PTPN1	Tyrosine-protein phosphatase non-receptor type 1	GSPLNAAPYGIESMSQDTEVR	351	(S352)	_GS[Phospho (STY)]PLNAAPYGIESMSQDTEVR_.3	_GS[Phospho (STY)]PLNAAPYGIESMSQDTEVR_	7.25198e-41	5.46578e-10	2.7738e-31	14439.7	23157.1	14728	0.579949	0.92868	0.840069
P18206	VCL	Vinculin	SLLDASEEAIKK	721	(S721)	_S[Phospho (STY)]LLDASEEAIKK_.2	_S[Phospho (STY)]LLDASEEAIKK_	2.43794e-38	8.5066e-10	8.92794e-26	15620.8	23678.9	22819	0.999917	1	1
P18206	VCL	Vinculin	GWLRDPSASPGDAGEQAIR	282	(S290)	_GWLRDPSAS[Phospho (STY)]PGDAGEQAIR_.3	_GWLRDPSAS[Phospho (STY)]PGDAGEQAIR_	1.30129e-16	4.39434e-09	0.000191823	241.924	1034.73	0.416759	0.5	0.5	0.5
P18583	SON	Protein SON	ESDQTLAALLSPK	1687	(S1697)	_ESDQTLAALLS[Phospho (STY)]PK_.2	_ESDQTLAALLS[Phospho (STY)]PK_	4.50014e-43	4.16702e-10	7.71885e-23	114245	187361	186769	1	1	1
P18583	SON	Protein SON	EMEHNTVCAAGTSPVGEIGEEK	1544	(M1545,C1551,S1556)	_EM[Oxidation (M)]EHNTVC[Carbamidomethyl (C)]AAGTS[Phospho (STY)]PVGEIGEEK_.3	_EM[Oxidation (M)]EHNTVC[Carbamidomethyl (C)]AAGTS[Phospho (STY)]PVGEIGEEK_	8.78827e-41	4.93068e-10	6.26304e-29	11760.3	21280.8	11749	0.957525	0.977741	0.910277
P18583	SON	Protein SON	EMEHNTVCAAGTSPVGEIGEEK	1544	(C1551,S1556)	_EMEHNTVC[Carbamidomethyl (C)]AAGTS[Phospho (STY)]PVGEIGEEK_.3	_EMEHNTVC[Carbamidomethyl (C)]AAGTS[Phospho (STY)]PVGEIGEEK_	1.64557e-08	4.5537e-10	1.01806e-28	0.415123	1279.87	877.9	0.356468	0.48644	0.443453
P18583	SON	Protein SON	CVSVQTDPTDEIPTK	92	(C92,S94)	_C[Carbamidomethyl (C)]VS[Phospho (STY)]VQTDPTDEIPTK_.2	_C[Carbamidomethyl (C)]VS[Phospho (STY)]VQTDPTDEIPTK_	1.15599e-47	1.60372e-08	8.60101e-12	3152.35	3388.04	3377.16	0.927087	0.92298	0.716844
P18615	NELFE	Negative elongation factor E	SISADDDLQESSR	113	(S115)	_SIS[Phospho (STY)]ADDDLQESSR_.2	_SIS[Phospho (STY)]ADDDLQESSR_	8.30506e-40	4.16702e-10	1.0361e-30	89971.5	96158.6	99078.6	0.993786	0.988698	0.992502
P18615	NELFE	Negative elongation factor E	SLYESFVSSSDR	131	(S131)	_S[Phospho (STY)]LYESFVSSSDR_.2	_S[Phospho (STY)]LYESFVSSSDR_	7.38773e-31	6.93271e-10	6.58178e-26	8225.48	9671.83	12316.7	0.98915	0.974296	0.98564
P18669	PGAM1	Phosphoglycerate mutase 1	SYDVPPPPMEPDHPFYSNISK	118	(S118,M126)	_S[Phospho (STY)]YDVPPPPM[Oxidation (M)]EPDHPFYSNISK_.3	_S[Phospho (STY)]YDVPPPPM[Oxidation (M)]EPDHPFYSNISK_	1.18765e-30	4.16702e-10	5.96789e-10	9649.84	24026.3	6623.41	0.702642	0.633112	0.911977
P18669	PGAM1	Phosphoglycerate mutase 1	HGESAWNLENR	11	(S14)	_HGES[Phospho (STY)]AWNLENR_.2	_HGES[Phospho (STY)]AWNLENR_	1.03642e-17	2.15684e-08	5.99851e-13	3504.45	7676.45	2735.08	1	1	1
P18754	RCC1	Regulator of chromosome condensation	RRSPPADAIPK	9	(S11)	_RRS[Phospho (STY)]PPADAIPK_.2	_RRS[Phospho (STY)]PPADAIPK_	3.56505e-27	6.74808e-10	1.41717e-07	17378.2	45214.8	6495.31	1	1	1
P18827	SDC1	Syndecan-1	DEGSYSLEEPK	282	(S287)	_DEGSYS[Phospho (STY)]LEEPK_.2	_DEGSYS[Phospho (STY)]LEEPK_	2.37812e-35	1.76965e-07	1.12108e-20	4110.12	3336.58	3040.25	0.333333	0.639005	0.886269
P18858	LIG1	DNA ligase 1	VLGSEGEEEDEALSPAK	63	(S66,S76)	_VLGS[Phospho (STY)]EGEEEDEALS[Phospho (STY)]PAK_.2	_VLGS[Phospho (STY)]EGEEEDEALS[Phospho (STY)]PAK_	3.04965e-43	4.16702e-10	2.26661e-29	189306	194071	194962	1	1	1
P18858	LIG1	DNA ligase 1	VLGSEGEEEDEALSPAK	63	(S76)	_VLGSEGEEEDEALS[Phospho (STY)]PAK_.2	_VLGSEGEEEDEALS[Phospho (STY)]PAK_	1.11581e-28	6.70989e-10	2.42461e-16	34848	36778.1	42963.4	1	1	1
P18858	LIG1	DNA ligase 1	VLGSEGEEEDEALSPAK	63	(S66,S76)	_VLGS[Phospho (STY)]EGEEEDEALS[Phospho (STY)]PAK_.3	_VLGS[Phospho (STY)]EGEEEDEALS[Phospho (STY)]PAK_	4.43688e-41	4.16702e-10	1.35073e-29	26855.9	30926	30629.1	1	1	1
P18858	LIG1	DNA ligase 1	VLGSEGEEEDEALSPAK	63	(S66)	_VLGS[Phospho (STY)]EGEEEDEALSPAK_.2	_VLGS[Phospho (STY)]EGEEEDEALSPAK_	1.14999e-32	1.66845e-09	7.81986e-24	9287.12	13302.3	14804.6	0.999989	0.999988	0.999999
P18858	LIG1	DNA ligase 1	EWNGVVSESDSPVK	41	(S51)	_EWNGVVSESDS[Phospho (STY)]PVK_.2	_EWNGVVSESDS[Phospho (STY)]PVK_	9.72401e-35	4.16702e-10	2.50751e-29	130915	145281	154840	1	0.999999	0.999999
P18858	LIG1	DNA ligase 1	EWNGVVSESDSPVK	41	(S47,S51)	_EWNGVVS[Phospho (STY)]ESDS[Phospho (STY)]PVK_.2	_EWNGVVS[Phospho (STY)]ESDS[Phospho (STY)]PVK_	1.43902e-49	1.01892e-09	2.427e-36	10271.7	11749.4	10871.8	0.876289	0.845882	0.988138
P18858	LIG1	DNA ligase 1	RTIQEVLEEQSEDEDREAK	131	(S141)	_RTIQEVLEEQS[Phospho (STY)]EDEDREAK_.3	_RTIQEVLEEQS[Phospho (STY)]EDEDREAK_	1.69776e-28	4.2898e-10	1.18408e-19	79537.7	133522	46013.9	1	1	1
P18858	LIG1	DNA ligase 1	RTIQEVLEEQSEDEDREAK	131	(S141)	_RTIQEVLEEQS[Phospho (STY)]EDEDREAK_.4	_RTIQEVLEEQS[Phospho (STY)]EDEDREAK_	1.72453e-43	5.61438e-10	1.36351e-17	9932.88	21937.6	7418.15	0.999787	0.999993	0.968225
P18858	LIG1	DNA ligase 1	EGEDGDQPTTPPKPLK	174	(T183)	_EGEDGDQPTT[Phospho (STY)]PPKPLK_.3	_EGEDGDQPTT[Phospho (STY)]PPKPLK_	1.04124e-35	9.30307e-10	2.6263e-27	77771.5	124540	89426.8	0.5	0.5	0.5
P18858	LIG1	DNA ligase 1	AETPTESVSEPEVATK	193	(T195)	_AET[Phospho (STY)]PTESVSEPEVATK_.2	_AET[Phospho (STY)]PTESVSEPEVATK_	5.52093e-31	4.16702e-10	3.27635e-28	45338.4	49901.7	52461.7	0.999796	0.997278	0.999713
P18858	LIG1	DNA ligase 1	AETPTESVSEPEVATK	193	(T195,S201)	_AET[Phospho (STY)]PTESVS[Phospho (STY)]EPEVATK_.2	_AET[Phospho (STY)]PTESVS[Phospho (STY)]EPEVATK_	3.50676e-46	4.16702e-10	3.45777e-18	20332	18748.8	23352.1	0.82868	0.8723	0.228416
P18887	XRCC1	DNA repair protein XRCC1	TKPTQAAGPSSPQKPPTPEETK	437	(T437,T453)	_T[Phospho (STY)]KPTQAAGPSSPQKPPT[Phospho (STY)]PEETK_.3	_T[Phospho (STY)]KPTQAAGPSSPQKPPT[Phospho (STY)]PEETK_	4.71447e-18	1.20286e-09	4.08607e-16	121938	227806	78741.5	1.94398e-14	9.11671e-25	9.3817e-08
P18887	XRCC1	DNA repair protein XRCC1	TKPTQAAGPSSPQKPPTPEETK	437	(S447,T453)	_TKPTQAAGPSS[Phospho (STY)]PQKPPT[Phospho (STY)]PEETK_.3	_TKPTQAAGPSS[Phospho (STY)]PQKPPT[Phospho (STY)]PEETK_	4.58397e-38	7.26514e-10	1.46526e-29	97985.7	183517	63172.9	0.987707	0.993853	0.744307
P18887	XRCC1	DNA repair protein XRCC1	TKPTQAAGPSSPQKPPTPEETK	437	(T437,T457)	_T[Phospho (STY)]KPTQAAGPSSPQKPPTPEET[Phospho (STY)]K_.3	_T[Phospho (STY)]KPTQAAGPSSPQKPPTPEET[Phospho (STY)]K_	1.6343e-34	4.17582e-10	6.71539e-23	82295.5	152862	52987.7	1.97743e-14	9.45945e-25	9.38816e-08
P18887	XRCC1	DNA repair protein XRCC1	TKPTQAAGPSSPQKPPTPEETK	437	(S447,T457)	_TKPTQAAGPSS[Phospho (STY)]PQKPPTPEET[Phospho (STY)]K_.3	_TKPTQAAGPSS[Phospho (STY)]PQKPPTPEET[Phospho (STY)]K_	5.17201e-24	1.01944e-09	1.61484e-13	80009.1	146468	51217.3	0.000143649	0.00139276	0.00347996
P19338	NCL	Nucleolin	LELQGPRGSPNAR	555	(S563)	_LELQGPRGS[Phospho (STY)]PNAR_.2	_LELQGPRGS[Phospho (STY)]PNAR_	6.88049e-12	4.16702e-10	9.2235e-20	84232.1	219166	72985.1	1	1	1
P19338	NCL	Nucleolin	EAMEDGEIDGNK	628	(M630)	_EAM[Oxidation (M)]EDGEIDGNK_.2	_EAM[Oxidation (M)]EDGEIDGNK_	4.6184e-30	1.26639e-09	1.10183e-34	4105.95	6588.83	5374.88	1	1	1
P19338	NCL	Nucleolin	NDLAVVDVR	334		_NDLAVVDVR_.2	_NDLAVVDVR_	8.92115e-28	7.07667e-10	1.55904e-22	5039.04	6197.17	4777.23	NaN	NaN	NaN
P19338	NCL	Nucleolin	GFGFVDFNSEEDAK	611	(S619)	_GFGFVDFNS[Phospho (STY)]EEDAK_.2	_GFGFVDFNS[Phospho (STY)]EEDAK_	8.39562e-08	1.38393e-08	2.10451e-18	874.874	3498.17	2088.09	1	1	1
P19532	TFE3	Transcription factor E3	AASDPLLSSVSPAVSK	546	(S556,S560)	_AASDPLLSSVS[Phospho (STY)]PAVS[Phospho (STY)]K_.2	_AASDPLLSSVS[Phospho (STY)]PAVS[Phospho (STY)]K_	8.34478e-11	1.86356e-09	7.51374e-05	1723.76	1610.87	1219.64	0.666618	0.667979	0.747532
P19634	SLC9A1	Sodium/hydrogen exchanger 1	ETSSPGTDDVFTPAPSDSPSSQR	768	(S785)	_ETSSPGTDDVFTPAPSDS[Phospho (STY)]PSSQR_.3	_ETSSPGTDDVFTPAPSDS[Phospho (STY)]PSSQR_	3.77287e-45	7.59974e-10	2.49475e-23	56898.4	66827.7	67899.4	0.835122	0.947796	0.982227
P19634	SLC9A1	Sodium/hydrogen exchanger 1	ETSSPGTDDVFTPAPSDSPSSQR	768	(S787)	_ETSSPGTDDVFTPAPSDSPS[Phospho (STY)]SQR_.3	_ETSSPGTDDVFTPAPSDSPS[Phospho (STY)]SQR_	3.14143e-31	5.26195e-10	1.39975e-17	48317.3	56232.3	56524.6	0.0504553	0.000596159	0.00630595
P19634	SLC9A1	Sodium/hydrogen exchanger 1	IGSDPLAYEPK	701	(S703)	_IGS[Phospho (STY)]DPLAYEPK_.2	_IGS[Phospho (STY)]DPLAYEPK_	3.50083e-36	4.58619e-10	1.4399e-20	39480	43462.9	48392.1	1	1	1
P19838	NFKB1	Nuclear factor NF-kappa-B p105 subunit	TTSQAHSLPLSPASTR	897	(S903,S907)	_TTSQAHS[Phospho (STY)]LPLS[Phospho (STY)]PASTR_.3	_TTSQAHS[Phospho (STY)]LPLS[Phospho (STY)]PASTR_	5.69529e-30	5.94607e-10	9.22435e-20	6605.9	12103.1	6555.41	0.948721	0.938451	0.869277
P19838	NFKB1	Nuclear factor NF-kappa-B p105 subunit	TTSQAHSLPLSPASTR	897	(S907)	_TTSQAHSLPLS[Phospho (STY)]PASTR_.3	_TTSQAHSLPLS[Phospho (STY)]PASTR_	3.19412e-36	7.47646e-10	7.42687e-26	917.243	2958.36	1695.76	0.993087	0.995941	0.97208
P20020	ATP2B1	Plasma membrane calcium-transporting ATPase 1	IEDSEPHIPLIDDTDAEDDAPTK	1152	(S1155)	_IEDS[Phospho (STY)]EPHIPLIDDTDAEDDAPTK_.3	_IEDS[Phospho (STY)]EPHIPLIDDTDAEDDAPTK_	2.8927e-37	4.16702e-10	3.20422e-31	19423	32091.4	16616.2	0.993141	0.999938	0.997029
P20020	ATP2B1	Plasma membrane calcium-transporting ATPase 1	IEDSEPHIPLIDDTDAEDDAPTK	1152	(T1165)	_IEDSEPHIPLIDDT[Phospho (STY)]DAEDDAPTK_.3	_IEDSEPHIPLIDDT[Phospho (STY)]DAEDDAPTK_	2.08261e-24	2.0592e-09	5.1959e-22	16084.4	23997.5	12054.1	0.00654686	0.194539	0.00277066
P20020	ATP2B1	Plasma membrane calcium-transporting ATPase 1	IEDSEPHIPLIDDTDAEDDAPTK	1152	(S1155,T1165)	_IEDS[Phospho (STY)]EPHIPLIDDT[Phospho (STY)]DAEDDAPTK_.3	_IEDS[Phospho (STY)]EPHIPLIDDT[Phospho (STY)]DAEDDAPTK_	3.21363e-31	4.16702e-10	3.22588e-30	16925.7	21019.1	10590.1	0.999998	1	0.999653
P20042	EIF2S2	Eukaryotic translation initiation factor 2 subunit 2	SGDEMIFDPTMSK	2	(S2,M6)	_[Acetyl (Protein N-term)]S[Phospho (STY)]GDEM[Oxidation (M)]IFDPTMSK_.2	_[Acetyl (Protein N-term)]S[Phospho (STY)]GDEM[Oxidation (M)]IFDPTMSK_	6.15209e-48	4.16702e-10	3.96934e-18	553768	598683	537158	1	1	1
P20042	EIF2S2	Eukaryotic translation initiation factor 2 subunit 2	SGDEMIFDPTMSK	2	(S2)	_[Acetyl (Protein N-term)]S[Phospho (STY)]GDEMIFDPTMSK_.2	_[Acetyl (Protein N-term)]S[Phospho (STY)]GDEMIFDPTMSK_	1.70715e-37	4.16702e-10	1.7321e-31	156043	231690	189223	1	1	1
P20042	EIF2S2	Eukaryotic translation initiation factor 2 subunit 2	SGDEMIFDPTMSK	2	(S2,M6)	_S[Phospho (STY)]GDEM[Oxidation (M)]IFDPTMSK_.2	_S[Phospho (STY)]GDEM[Oxidation (M)]IFDPTMSK_	4.91434e-56	4.16702e-10	1.71719e-36	6443.05	7660.72	6376	1	1	1
P20042	EIF2S2	Eukaryotic translation initiation factor 2 subunit 2	SGDEMIFDPTMSK	2	(S2)	_S[Phospho (STY)]GDEMIFDPTMSK_.2	_S[Phospho (STY)]GDEMIFDPTMSK_	3.41192e-16	4.84748e-10	3.88253e-23	1480.78	2630.69	3551.59	0.893906	0.999861	0.996075
P20042	EIF2S2	Eukaryotic translation initiation factor 2 subunit 2	IESDVQEPTEPEDDLDIMLGNK	103	(S105)	_IES[Phospho (STY)]DVQEPTEPEDDLDIMLGNK_.3	_IES[Phospho (STY)]DVQEPTEPEDDLDIMLGNK_	5.63879e-26	4.46914e-10	7.6807e-15	10616.4	19224.9	11060.9	0.911506	0.5	0.0181285
P20042	EIF2S2	Eukaryotic translation initiation factor 2 subunit 2	IESDVQEPTEPEDDLDIMLGNK	103	(T111,M120)	_IESDVQEPT[Phospho (STY)]EPEDDLDIM[Oxidation (M)]LGNK_.3	_IESDVQEPT[Phospho (STY)]EPEDDLDIM[Oxidation (M)]LGNK_	4.34355e-35	3.39569e-09	4.48301e-16	9688.98	14238.2	10355.4	0.993707	0.999973	0.99375
P20042	EIF2S2	Eukaryotic translation initiation factor 2 subunit 2	IESDVQEPTEPEDDLDIMLGNK	103	(T111)	_IESDVQEPT[Phospho (STY)]EPEDDLDIMLGNK_.3	_IESDVQEPT[Phospho (STY)]EPEDDLDIMLGNK_	4.06411e-46	4.16702e-10	4.02658e-37	6238.92	10882.3	7190.42	0.923448	0.844368	0.982001
P20042	EIF2S2	Eukaryotic translation initiation factor 2 subunit 2	IESDVQEPTEPEDDLDIMLGNK	103	(S105,M120)	_IES[Phospho (STY)]DVQEPTEPEDDLDIM[Oxidation (M)]LGNK_.3	_IES[Phospho (STY)]DVQEPTEPEDDLDIM[Oxidation (M)]LGNK_	5.11066e-30	2.39165e-09	6.08563e-22	864.751	1861.43	4922.47	0.999634	0.999901	0.006421
P20042	EIF2S2	Eukaryotic translation initiation factor 2 subunit 2	IESDVQEPTEPEDDLDIMLGNKK	103	(T111)	_IESDVQEPT[Phospho (STY)]EPEDDLDIMLGNKK_.3	_IESDVQEPT[Phospho (STY)]EPEDDLDIMLGNKK_	1.60671e-06	1.52005e-09	5.82525e-08	307.484	2402.91	215.064	0.5	0.628444	0.5
P20042	EIF2S2	Eukaryotic translation initiation factor 2 subunit 2	IESDVQEPTEPEDDLDIMLGNKK	103	(S105)	_IES[Phospho (STY)]DVQEPTEPEDDLDIMLGNKK_.3	_IES[Phospho (STY)]DVQEPTEPEDDLDIMLGNKK_	3.67369e-07	1.85663e-09	5.759e-06	188.36	1183.99	217.458	0.5	0.747361	0.5
P20042	EIF2S2	Eukaryotic translation initiation factor 2 subunit 2	DASDDLDDLNFFNQK	65	(S67)	_DAS[Phospho (STY)]DDLDDLNFFNQK_.2	_DAS[Phospho (STY)]DDLDDLNFFNQK_	2.47535e-13	1.81667e-09	6.66323e-11	1042.47	1515.46	756.624	1	1	1
P20340	RAB6A	Ras-related protein Rab-6A	STGGDFGNPLRK	2	(T3)	_[Acetyl (Protein N-term)]ST[Phospho (STY)]GGDFGNPLRK_.2	_[Acetyl (Protein N-term)]ST[Phospho (STY)]GGDFGNPLRK_	1.45172e-36	4.47105e-10	6.80466e-30	6030.46	10335.1	11980.3	0.38961	0.388068	0.384569
P20700	LMNB1	Lamin-B1	AGGPTTPLSPTR	15	(T20,S23)	_AGGPTT[Phospho (STY)]PLS[Phospho (STY)]PTR_.2	_AGGPTT[Phospho (STY)]PLS[Phospho (STY)]PTR_	4.8815e-43	4.16702e-10	1.57541e-24	160795	273981	176271	0.998837	0.997417	0.9999
P20700	LMNB1	Lamin-B1	AGGPTTPLSPTR	15	(S23)	_AGGPTTPLS[Phospho (STY)]PTR_.2	_AGGPTTPLS[Phospho (STY)]PTR_	5.48731e-41	4.58574e-10	6.25924e-26	29348.2	38269.3	36691.1	0.973813	0.96007	0.987078
P20810	CAST	Calpastatin	SLTPAVPVESKPDKPSGK	133	(S133)	_S[Phospho (STY)]LTPAVPVESKPDKPSGK_.3	_S[Phospho (STY)]LTPAVPVESKPDKPSGK_	2.56121e-40	4.16702e-10	1.22e-15	11701.9	24247.6	4466.05	0.749515	0.795636	0.24652
P20810	CAST	Calpastatin	DLDDALDKLSDSLGQR	566	(S575)	_DLDDALDKLS[Phospho (STY)]DSLGQR_.3	_DLDDALDKLS[Phospho (STY)]DSLGQR_	2.86188e-49	5.49833e-10	5.63835e-13	4157.49	8307.09	2267.3	0.905675	0.998242	0.5
P20962	PTMS	Parathymosin	SVEAAAELSAK	5	(S5)	_S[Phospho (STY)]VEAAAELSAK_.2	_S[Phospho (STY)]VEAAAELSAK_	8.36524e-46	4.17596e-10	2.20854e-26	37242.5	51615.8	46879.6	1	1	1
P21127;Q9UQ88	CDK11B;CDK11A	Cyclin-dependent kinase 11B;Cyclin-dependent kinase 11A	RGTSPRPPEGGLGYSQLGDDDLK	749;737	(S752);(S740)	_RGTS[Phospho (STY)]PRPPEGGLGYSQLGDDDLK_.3	_RGTS[Phospho (STY)]PRPPEGGLGYSQLGDDDLK_	3.77994e-20	9.08193e-10	8.5404e-10	4343.98	9381.65	1208.94	0.479001	0.494234	0.392968
P21127;Q9UQ88	CDK11B;CDK11A	Cyclin-dependent kinase 11B;Cyclin-dependent kinase 11A	RGTSPRPPEGGLGYSQLGDDDLK	749;737	(T751,S752);(T739,S740)	_RGT[Phospho (STY)]S[Phospho (STY)]PRPPEGGLGYSQLGDDDLK_.3	_RGT[Phospho (STY)]S[Phospho (STY)]PRPPEGGLGYSQLGDDDLK_	1.2441e-12	4.21452e-10	1.928e-12	3784.02	8075.02	1624.13	0.652592	0.253258	0.918386
P21127;Q9UQ88	CDK11B;CDK11A	Cyclin-dependent kinase 11B;Cyclin-dependent kinase 11A	DLLSDLQDISDSER	274;262	(S283);(S271)	_DLLSDLQDIS[Phospho (STY)]DSER_.2	_DLLSDLQDIS[Phospho (STY)]DSER_	5.39928e-30	9.54034e-10	1.21821e-21	1972.67	5000.47	1103.25	0.872263	0.861336	0.854096
P21291	CSRP1	Cysteine and glycine-rich protein 1	GFGFGQGAGALVHSE	179	(S192)	_GFGFGQGAGALVHS[Phospho (STY)]E_.2	_GFGFGQGAGALVHS[Phospho (STY)]E_	4.21359e-40	4.16702e-10	1.0248e-34	11905.6	24584.1	15623.8	1	1	1
P21333	FLNA	Filamin-A	RAPSVANVGSHCDLSLK	2149	(S2152,C2160)	_RAPS[Phospho (STY)]VANVGSHC[Carbamidomethyl (C)]DLSLK_.3	_RAPS[Phospho (STY)]VANVGSHC[Carbamidomethyl (C)]DLSLK_	2.1384e-30	6.37869e-10	3.57318e-22	156968	368278	94474.5	1	1	1
P21333	FLNA	Filamin-A	CSGPGLSPGMVR	1453	(C1453,S1459,M1462)	_C[Carbamidomethyl (C)]SGPGLS[Phospho (STY)]PGM[Oxidation (M)]VR_.2	_C[Carbamidomethyl (C)]SGPGLS[Phospho (STY)]PGM[Oxidation (M)]VR_	1.77864e-30	1.3921e-09	1.34671e-28	58073.6	73815.3	53877.8	1	1	1
P21333	FLNA	Filamin-A	CSGPGLSPGMVR	1453	(C1453,S1459)	_C[Carbamidomethyl (C)]SGPGLS[Phospho (STY)]PGMVR_.2	_C[Carbamidomethyl (C)]SGPGLS[Phospho (STY)]PGMVR_	3.79141e-33	2.72644e-09	1.59063e-21	28208.9	66962.6	50153	0.999959	1	0.999999
P21333	FLNA	Filamin-A	APSVANVGSHCDLSLK	2150	(S2152,C2160)	_APS[Phospho (STY)]VANVGSHC[Carbamidomethyl (C)]DLSLK_.3	_APS[Phospho (STY)]VANVGSHC[Carbamidomethyl (C)]DLSLK_	1.40422e-33	4.86698e-10	5.17925e-26	70130.6	129606	60559.4	1	1	1
P21333	FLNA	Filamin-A	APSVANVGSHCDLSLK	2150	(S2152,C2160)	_APS[Phospho (STY)]VANVGSHC[Carbamidomethyl (C)]DLSLK_.2	_APS[Phospho (STY)]VANVGSHC[Carbamidomethyl (C)]DLSLK_	7.96575e-20	5.31595e-10	1.8101e-14	2209.34	9286.57	2415.7	0.996021	0.999999	0.989885
P21333	FLNA	Filamin-A	AFGPGLQGGSAGSPAR	1072	(S1084)	_AFGPGLQGGSAGS[Phospho (STY)]PAR_.2	_AFGPGLQGGSAGS[Phospho (STY)]PAR_	1.08276e-40	4.16702e-10	2.93183e-18	71792	117400	76194.5	0.999999	1	1
P21333	FLNA	Filamin-A	AEISFEDRK	2281	(S2284)	_AEIS[Phospho (STY)]FEDRK_.2	_AEIS[Phospho (STY)]FEDRK_	5.1007e-43	6.98106e-10	1.66111e-31	2509.17	4750.46	3590.31	1	1	1
P21333	FLNA	Filamin-A	DAGEGGLSLAIEGPSK	1892		_DAGEGGLSLAIEGPSK_.2	_DAGEGGLSLAIEGPSK_	2.44188e-30	5.27028e-10	2.3523e-33	1958.63	3604.01	3920.81	NaN	NaN	NaN
P21359	NF1	Neurofibromin	KVSVSESNVLLDEEVLTDPK	2595	(S2597)	_KVS[Phospho (STY)]VSESNVLLDEEVLTDPK_.3	_KVS[Phospho (STY)]VSESNVLLDEEVLTDPK_	7.37742e-41	4.17575e-10	1.47659e-30	14304.9	38044.9	8508.91	0.823278	0.998576	0.563269
P21359	NF1	Neurofibromin	KVSVSESNVLLDEEVLTDPK	2595	(S2601)	_KVSVSES[Phospho (STY)]NVLLDEEVLTDPK_.3	_KVSVSES[Phospho (STY)]NVLLDEEVLTDPK_	5.85625e-36	5.86381e-10	5.52024e-19	12008.7	30073	6748.63	0.00777453	2.45701e-09	0.27222
P21359	NF1	Neurofibromin	SFDHLISDTK	2543	(S2543)	_S[Phospho (STY)]FDHLISDTK_.2	_S[Phospho (STY)]FDHLISDTK_	3.55328e-27	6.20601e-10	2.39237e-21	23684.1	37367.3	31733	1	1	1
P21359	NF1	Neurofibromin	GSEGYLAATYPTVGQTSPR	2499	(S2515)	_GSEGYLAATYPTVGQTS[Phospho (STY)]PR_.3	_GSEGYLAATYPTVGQTS[Phospho (STY)]PR_	7.31032e-38	2.64656e-09	2.31427e-20	4409.88	6221.19	6139.18	0.461225	0.497711	0.141102
P21359	NF1	Neurofibromin	ENVELSPTTGHCNSGR	2797	(T2804,C2808)	_ENVELSPT[Phospho (STY)]TGHC[Carbamidomethyl (C)]NSGR_.3	_ENVELSPT[Phospho (STY)]TGHC[Carbamidomethyl (C)]NSGR_	4.45787e-25	4.62563e-09	1.03943e-33	619.708	3109.52	630.443	0.0882431	0.086769	0.0969134
P21580	TNFAIP3	Tumor necrosis factor alpha-induced protein 3	HFAAASGKVSPTASR	636	(T647)	_HFAAASGKVSPT[Phospho (STY)]ASR_.3	_HFAAASGKVSPT[Phospho (STY)]ASR_	2.92509e-29	2.01341e-09	1.2562e-11	2856.36	6978.15	1150.78	0.113234	0.260116	0.167677
P21709	EPHA1	Ephrin type-A receptor 1	LPSLSGSDGIPYR	904	(S910)	_LPSLSGS[Phospho (STY)]DGIPYR_.2	_LPSLSGS[Phospho (STY)]DGIPYR_	7.80314e-34	5.15794e-09	2.1383e-20	1921.27	5449.85	2751.89	0.453014	0.786933	0.687012
P21796	VDAC1	Voltage-dependent anion-selective channel protein 1	LTFDSSFSPNTGK	97	(S104)	_LTFDSSFS[Phospho (STY)]PNTGK_.2	_LTFDSSFS[Phospho (STY)]PNTGK_	1.6126e-33	6.52625e-10	1.32521e-20	33191	39694.5	44303.1	0.99673	0.949359	0.999435
P21796	VDAC1	Voltage-dependent anion-selective channel protein 1	LTFDSSFSPNTGKK	97	(S104)	_LTFDSSFS[Phospho (STY)]PNTGKK_.3	_LTFDSSFS[Phospho (STY)]PNTGKK_	6.91896e-17	4.17836e-10	5.86488e-28	3529.72	18347.5	6194.33	0.900186	0.936161	0.868311
P21980	TGM2	Protein-glutamine gamma-glutamyltransferase 2	NEFGEIQGDK	318		_NEFGEIQGDK_.2	_NEFGEIQGDK_	1.09064e-37	4.16702e-10	5.2965e-26	46984.6	53569.4	53371.3	NaN	NaN	NaN
P21980	TGM2	Protein-glutamine gamma-glutamyltransferase 2	RSSPVYVGR	214	(S216)	_RSS[Phospho (STY)]PVYVGR_.2	_RSS[Phospho (STY)]PVYVGR_	4.51901e-21	7.1318e-10	2.24118e-19	4066.66	8094.46	4002.28	0.967226	0.999426	0.826249
P22059	OSBP	Oxysterol-binding protein 1	MLAESDESGDEESVSQTDK	186	(M186,S190,S193)	_M[Oxidation (M)]LAES[Phospho (STY)]DES[Phospho (STY)]GDEESVSQTDK_.3	_M[Oxidation (M)]LAES[Phospho (STY)]DES[Phospho (STY)]GDEESVSQTDK_	8.46536e-29	8.06858e-10	1.79941e-23	100380	106781	94046.6	1	1	1
P22059	OSBP	Oxysterol-binding protein 1	MLAESDESGDEESVSQTDK	186	(S190,S193)	_MLAES[Phospho (STY)]DES[Phospho (STY)]GDEESVSQTDK_.3	_MLAES[Phospho (STY)]DES[Phospho (STY)]GDEESVSQTDK_	4.23519e-14	1.5698e-08	6.36823e-28	2853.83	3931.54	6868.18	0.97344	0.998446	0.997948
P22059	OSBP	Oxysterol-binding protein 1	RTGSNISGASSDISLDEQYK	376	(S379)	_RTGS[Phospho (STY)]NISGASSDISLDEQYK_.3	_RTGS[Phospho (STY)]NISGASSDISLDEQYK_	6.10504e-33	4.16702e-10	7.52032e-21	24807.7	46161.6	32769.5	0.499911	0.49999	0.499989
P22059	OSBP	Oxysterol-binding protein 1	RTGSNISGASSDISLDEQYK	376	(S379,S382)	_RTGS[Phospho (STY)]NIS[Phospho (STY)]GASSDISLDEQYK_.3	_RTGS[Phospho (STY)]NIS[Phospho (STY)]GASSDISLDEQYK_	4.90079e-32	2.124e-09	4.44764e-20	15816.7	27151.7	19094.4	0.591582	0.603553	0.600761
P22059	OSBP	Oxysterol-binding protein 1	RTGSNISGASSDISLDEQYK	376	(S382,S385,S386)	_RTGSNIS[Phospho (STY)]GAS[Phospho (STY)]S[Phospho (STY)]DISLDEQYK_.3	_RTGSNIS[Phospho (STY)]GAS[Phospho (STY)]S[Phospho (STY)]DISLDEQYK_	6.05624e-35	6.117e-10	6.41545e-35	2243.63	5253.07	1813.84	0.421122	0.556922	0.568175
P22059	OSBP	Oxysterol-binding protein 1	RTGSNISGASSDISLDEQYK	376	(S379,S385,S386)	_RTGS[Phospho (STY)]NISGAS[Phospho (STY)]S[Phospho (STY)]DISLDEQYK_.3	_RTGS[Phospho (STY)]NISGAS[Phospho (STY)]S[Phospho (STY)]DISLDEQYK_	2.80396e-15	9.46736e-10	9.08391e-13	1264.35	2816.51	756.614	0.421056	0.465734	0.346373
P22059	OSBP	Oxysterol-binding protein 1	TGSNISGASSDISLDEQYK	377	(T377)	_T[Phospho (STY)]GSNISGASSDISLDEQYK_.3	_T[Phospho (STY)]GSNISGASSDISLDEQYK_	5.44379e-41	5.17459e-10	6.40537e-17	5377.56	7788.09	5822.24	0.232056	0.233641	0.226178
P22059	OSBP	Oxysterol-binding protein 1	SLSELESLK	238	(S240)	_SLS[Phospho (STY)]ELESLK_.2	_SLS[Phospho (STY)]ELESLK_	2.37757e-54	7.8906e-10	1.54308e-26	3282.4	3564.99	6442.07	0.965478	0.948072	0.994502
P22087	FBL	rRNA 2'-O-methyltransferase fibrillarin	RVSISEGDDKIEYR	122	(S124)	_RVS[Phospho (STY)]ISEGDDKIEYR_.3	_RVS[Phospho (STY)]ISEGDDKIEYR_	2.3291e-44	4.16702e-10	1.10585e-33	3993.28	13064.4	3733.16	0.875352	0.986816	0.559523
P22234	PAICS	Multifunctional protein ADE2	EVYELLDSPGK	20	(S27)	_EVYELLDS[Phospho (STY)]PGK_.2	_EVYELLDS[Phospho (STY)]PGK_	8.10879e-33	4.17435e-10	7.12433e-31	102849	135810	141412	1	1	1
P22314	UBA1	Ubiquitin-like modifier-activating enzyme 1	NGSEADIDEGLYSR	44	(S46)	_NGS[Phospho (STY)]EADIDEGLYSR_.2	_NGS[Phospho (STY)]EADIDEGLYSR_	9.39886e-55	8.29794e-10	4.03977e-34	8190.09	8886.4	9129.19	0.999999	0.999817	0.999937
P22466	GAL	Galanin peptides	LLDLPAAASSEDIERS	108	(S123)	_LLDLPAAASSEDIERS[Phospho (STY)]_.2	_LLDLPAAASSEDIERS[Phospho (STY)]_	4.82115e-26	9.03128e-09	1.22646e-09	4012.78	7401.21	6080.36	0.321229	0.0313748	0.322848
P22466	GAL	Galanin peptides	LLDLPAAASSEDIERS	108	(S117)	_LLDLPAAASS[Phospho (STY)]EDIERS_.2	_LLDLPAAASS[Phospho (STY)]EDIERS_	3.11311e-28	2.52878e-08	5.50736e-15	3868.15	7401.13	6080.34	0.330798	0.470122	0.329546
P22626	HNRNPA2B1	Heterogeneous nuclear ribonucleoproteins A2/B1	IDTIEIITDR	138		_IDTIEIITDR_.2	_IDTIEIITDR_	1.10355e-37	8.45838e-09	6.76879e-17	11016.1	13156.4	12036.4	NaN	NaN	NaN
P22626	HNRNPA2B1	Heterogeneous nuclear ribonucleoproteins A2/B1	GFGDGYNGYGGGPGGGNFGGSPGYGGGR	239	(S259)	_GFGDGYNGYGGGPGGGNFGGS[Phospho (STY)]PGYGGGR_.3	_GFGDGYNGYGGGPGGGNFGGS[Phospho (STY)]PGYGGGR_	1.92736e-35	8.25413e-10	6.83314e-16	4900.9	10194.9	3176.02	0.530723	0.290223	0.444747
P22626	HNRNPA2B1	Heterogeneous nuclear ribonucleoproteins A2/B1	NMGGPYGGGNYGPGGSGGSGGYGGR	326	(M327,S344)	_NM[Oxidation (M)]GGPYGGGNYGPGGSGGS[Phospho (STY)]GGYGGR_.3	_NM[Oxidation (M)]GGPYGGGNYGPGGSGGS[Phospho (STY)]GGYGGR_	6.57113e-23	3.44603e-09	3.37794e-20	3929.4	4145.79	3947.15	0.220783	0.368383	0.4155
P22626	HNRNPA2B1	Heterogeneous nuclear ribonucleoproteins A2/B1	DYFEEYGK	130		_DYFEEYGK_.2	_DYFEEYGK_	6.13273e-45	1.31325e-09	6.38828e-30	2650.56	3533.15	3554.26	NaN	NaN	NaN
P22626	HNRNPA2B1	Heterogeneous nuclear ribonucleoproteins A2/B1	TLETVPLER	4	(T4)	_T[Phospho (STY)]LETVPLER_.2	_T[Phospho (STY)]LETVPLER_	2.21804e-23	8.08196e-09	5.83045e-16	1785.66	2358.11	1609.71	0.940565	0.97016	0.536019
P23193	TCEA1	Transcription elongation factor A protein 1	EPAITSQNSPEAR	92	(S100)	_EPAITSQNS[Phospho (STY)]PEAR_.2	_EPAITSQNS[Phospho (STY)]PEAR_	1.90159e-41	4.16702e-10	1.93174e-24	127502	148977	135844	1	1	1
P23193	TCEA1	Transcription elongation factor A protein 1	EPAITSQNSPEAREESTSSGNVSNR	92	(S100)	_EPAITSQNS[Phospho (STY)]PEAREESTSSGNVSNR_.3	_EPAITSQNS[Phospho (STY)]PEAREESTSSGNVSNR_	9.41346e-34	4.16702e-10	2.10532e-19	59540.2	92294	69509.3	0.998928	0.996802	0.982045
P23193	TCEA1	Transcription elongation factor A protein 1	KKEPAITSQNSPEAR	90	(S100)	_KKEPAITSQNS[Phospho (STY)]PEAR_.3	_KKEPAITSQNS[Phospho (STY)]PEAR_	5.41361e-37	4.19947e-10	7.74007e-26	26516.3	64595.9	11897.2	0.999764	1	0.913436
P23193	TCEA1	Transcription elongation factor A protein 1	EPAITSQNSPEAREESTSSGNVSNRK	92	(S100)	_EPAITSQNS[Phospho (STY)]PEAREESTSSGNVSNRK_.4	_EPAITSQNS[Phospho (STY)]PEAREESTSSGNVSNRK_	3.57661e-27	1.36995e-09	5.97213e-25	8644.93	26337.6	9601.47	0.803548	0.950042	0.825698
P23193	TCEA1	Transcription elongation factor A protein 1	EPAITSQNSPEAREESTSSGNVSNRK	92	(S100)	_EPAITSQNS[Phospho (STY)]PEAREESTSSGNVSNRK_.3	_EPAITSQNS[Phospho (STY)]PEAREESTSSGNVSNRK_	2.77625e-33	1.01207e-09	1.7473e-20	9996.93	18394.7	6902.53	0.83577	0.962868	0.801301
P23193	TCEA1	Transcription elongation factor A protein 1	KEPAITSQNSPEAR	91	(S100)	_KEPAITSQNS[Phospho (STY)]PEAR_.3	_KEPAITSQNS[Phospho (STY)]PEAR_	2.7647e-38	4.34023e-10	1.25617e-21	2613.31	7098.23	2084.18	0.830282	0.806837	0.642782
P23246	SFPQ	Splicing factor, proline- and glutamine-rich	GMGPGTPAGYGR	682	(M683,T687)	_GM[Oxidation (M)]GPGT[Phospho (STY)]PAGYGR_.2	_GM[Oxidation (M)]GPGT[Phospho (STY)]PAGYGR_	1.42743e-44	4.42029e-10	3.29241e-26	13995.5	27739.8	15327	1	1	1
P23396	RPS3	40S ribosomal protein S3	DEILPTTPISEQK	215	(T221)	_DEILPTT[Phospho (STY)]PISEQK_.2	_DEILPTT[Phospho (STY)]PISEQK_	5.25682e-31	6.78421e-10	1.16768e-24	556047	550637	590414	0.99726	0.999978	0.999839
P23396	RPS3	40S ribosomal protein S3	DEILPTTPISEQK	215	(T221)	_DEILPTT[Phospho (STY)]PISEQK_.3	_DEILPTT[Phospho (STY)]PISEQK_	5.10692e-32	5.09738e-10	1.01912e-32	2153.28	2670.5	3536.53	0.854317	0.815989	0.943571
P23396	RPS3	40S ribosomal protein S3	ELAEDGYSGVEVR	28		_ELAEDGYSGVEVR_.2	_ELAEDGYSGVEVR_	4.37857e-33	4.19078e-09	2.55873e-20	5593.51	5901.32	1119.04	NaN	NaN	NaN
P23497	SP100	Nuclear autoantigen Sp-100	SEPVINNDNPLESNDEK	350	(S362)	_SEPVINNDNPLES[Phospho (STY)]NDEK_.2	_SEPVINNDNPLES[Phospho (STY)]NDEK_	5.19115e-47	4.59269e-10	6.85479e-22	151895	160376	163505	1	1	1
P23497	SP100	Nuclear autoantigen Sp-100	SEPVINNDNPLESNDEK	350	(S362)	_SEPVINNDNPLES[Phospho (STY)]NDEK_.3	_SEPVINNDNPLES[Phospho (STY)]NDEK_	1.51233e-42	6.66132e-10	3.31285e-25	55154.2	65338.2	56705.9	1	1	1
P23497	SP100	Nuclear autoantigen Sp-100	LPLQESEEEEREER	152	(S157)	_LPLQES[Phospho (STY)]EEEEREER_.3	_LPLQES[Phospho (STY)]EEEEREER_	1.64211e-46	4.16702e-10	3.93221e-30	52927.6	76106.6	55183.5	1	1	1
P23526	AHCY	Adenosylhomocysteinase	WLNENAVEK	310		_WLNENAVEK_.2	_WLNENAVEK_	1.31188e-33	3.23242e-09	8.66603e-05	4635.27	6363.59	0.656811	NaN	NaN	NaN
P23528	CFL1	Cofilin-1	ASGVAVSDGVIK	2	(S3)	_[Acetyl (Protein N-term)]AS[Phospho (STY)]GVAVSDGVIK_.2	_[Acetyl (Protein N-term)]AS[Phospho (STY)]GVAVSDGVIK_	1.31416e-13	3.56345e-09	1.29137e-11	1655646	8851291	11336849	1	1	1
P23528	CFL1	Cofilin-1	ASGVAVSDGVIK	2		_[Acetyl (Protein N-term)]ASGVAVSDGVIK_.2	_[Acetyl (Protein N-term)]ASGVAVSDGVIK_	2.60578e-39	4.34268e-10	1.1508e-31	20861.8	23122.5	24271.9	1	1	1
P23528	CFL1	Cofilin-1	ASGVAVSDGVIK	2	(S3)	_AS[Phospho (STY)]GVAVSDGVIK_.2	_AS[Phospho (STY)]GVAVSDGVIK_	4.65291e-35	5.00736e-10	1.90594e-09	15166.8	17614.1	17916.5	0.997354	0.99965	0.999309
P23528	CFL1	Cofilin-1	YALYDATYETK	82		_YALYDATYETK_.2	_YALYDATYETK_	5.28091e-31	1.64123e-08	1.63149e-17	2169.46	3400.23	2084.97	NaN	NaN	NaN
P23528	CFL1	Cofilin-1	LGGSAVISLEGK	153	(S156)	_LGGS[Phospho (STY)]AVISLEGK_.2	_LGGS[Phospho (STY)]AVISLEGK_	1.15522e-24	1.42198e-08	1.68435e-20	1897.69	1880.96	2065.2	0.973475	0.5	0.995247
P23528	CFL1	Cofilin-1	HELQANCYEEVK	133	(C139)	_HELQANC[Carbamidomethyl (C)]YEEVK_.3	_HELQANC[Carbamidomethyl (C)]YEEVK_	3.09845e-27	2.23316e-09	1.94598e-18	1455.09	1654.6	1190.62	1	1	1
P23588	EIF4B	Eukaryotic translation initiation factor 4B	SLENETLNK	445	(S445)	_S[Phospho (STY)]LENETLNK_.2	_S[Phospho (STY)]LENETLNK_	2.26839e-38	5.32077e-10	1.00103e-22	522871	735946	534518	1	1	1
P23588	EIF4B	Eukaryotic translation initiation factor 4B	EEDCHSPTSKPPKPDQPLK	454	(C457,S459)	_EEDC[Carbamidomethyl (C)]HS[Phospho (STY)]PTSKPPKPDQPLK_.4	_EEDC[Carbamidomethyl (C)]HS[Phospho (STY)]PTSKPPKPDQPLK_	3.62815e-42	4.16702e-10	2.22183e-26	106138	157518	48064.5	0.999989	0.999997	0.988934
P23588	EIF4B	Eukaryotic translation initiation factor 4B	EEDCHSPTSKPPKPDQPLK	454	(C457,S462)	_EEDC[Carbamidomethyl (C)]HSPTS[Phospho (STY)]KPPKPDQPLK_.4	_EEDC[Carbamidomethyl (C)]HSPTS[Phospho (STY)]KPPKPDQPLK_	7.68551e-44	4.16702e-10	4.45189e-27	94386.2	140095	42681	5.51253e-06	1.28396e-06	0.00563346
P23588	EIF4B	Eukaryotic translation initiation factor 4B	EEDCHSPTSKPPKPDQPLK	454	(C457,S459)	_EEDC[Carbamidomethyl (C)]HS[Phospho (STY)]PTSKPPKPDQPLK_.3	_EEDC[Carbamidomethyl (C)]HS[Phospho (STY)]PTSKPPKPDQPLK_	1.55115e-38	4.55306e-10	4.8949e-34	24750.4	37519.1	8633.93	0.97059	0.998581	0.626864
P23771	GATA3	Trans-acting T-cell-specific transcription factor GATA-3	DVSPDPSLSTPGSAGSAR	160	(S162)	_DVS[Phospho (STY)]PDPSLSTPGSAGSAR_.2	_DVS[Phospho (STY)]PDPSLSTPGSAGSAR_	1.26685e-38	5.8909e-09	1.56997e-12	12597.3	10567.4	11738.3	0.978194	0.998134	0.999002
P24534	EEF1B2	Elongation factor 1-beta	DDDDIDLFGSDDEEESEEAK	97	(S106)	_DDDDIDLFGS[Phospho (STY)]DDEEESEEAK_.3	_DDDDIDLFGS[Phospho (STY)]DDEEESEEAK_	6.97308e-35	2.97818e-09	2.18089e-27	97522.8	58167.4	44618	1	1	1
P24534	EEF1B2	Elongation factor 1-beta	DDDDIDLFGSDDEEESEEAKR	97	(S106)	_DDDDIDLFGS[Phospho (STY)]DDEEESEEAKR_.3	_DDDDIDLFGS[Phospho (STY)]DDEEESEEAKR_	3.06495e-38	9.04288e-10	6.7358e-22	12597.1	8840.78	6453.79	0.999424	0.999462	0.952537
P24928	POLR2A	DNA-directed RNA polymerase II subunit RPB1	YSPTSPTYSPTSPK	19091923	(S1913,S1920)(S1927,S1934)	_YSPTS[Phospho (STY)]PTYSPTS[Phospho (STY)]PK_.2	_YSPTS[Phospho (STY)]PTYSPTS[Phospho (STY)]PK_	8.36455e-37	4.16702e-10	8.01767e-16	36054.6	41751.3	44720.8	0.926086	0.347711	0.41222
P24928	POLR2A	DNA-directed RNA polymerase II subunit RPB1	YSPTSPTYSPTSPK	19091923	(S1913)(S1927)	_YSPTS[Phospho (STY)]PTYSPTSPK_.2	_YSPTS[Phospho (STY)]PTYSPTSPK_	2.19857e-38	4.39354e-10	1.4167e-16	12053.9	14049.8	16323.5	0.908845	0.790944	0.91053
P24928	POLR2A	DNA-directed RNA polymerase II subunit RPB1	YSPTSPTYSPTSPK	19091923	(S1913,S1917)(S1927,S1931)	_YSPTS[Phospho (STY)]PTYS[Phospho (STY)]PTSPK_.2	_YSPTS[Phospho (STY)]PTYS[Phospho (STY)]PTSPK_	3.98613e-22	4.83805e-07	5.0984e-18	5810.3	19834.1	6411.45	0.495914	0.00125676	0.275071
P24928	POLR2A	DNA-directed RNA polymerase II subunit RPB1	YSPTSPTYSPTSPK	19091923	(S1920)(S1934)	_YSPTSPTYSPTS[Phospho (STY)]PK_.2	_YSPTSPTYSPTS[Phospho (STY)]PK_	9.55451e-36	5.98721e-10	1.49003e-18	4513.3	6415.31	5535.65	0.0753	0.116879	0.221346
P24928	POLR2A	DNA-directed RNA polymerase II subunit RPB1	YSPTSPTYSPTSPK	19091923	(Y1916)(Y1930)	_YSPTSPTY[Phospho (STY)]SPTSPK_.2	_YSPTSPTY[Phospho (STY)]SPTSPK_	3.02349e-34	9.3839e-10	2.87196e-24	2356.86	4346.69	4524.01	0.25734	0.763955	0.371157
P24928	POLR2A	DNA-directed RNA polymerase II subunit RPB1	YSPTSPTYSPTTPK	1874	(S1878)	_YSPTS[Phospho (STY)]PTYSPTTPK_.2	_YSPTS[Phospho (STY)]PTYSPTTPK_	4.76678e-42	9.18649e-10	4.51785e-23	8528.96	10459.4	12597.7	0.2824	0.0117071	0.548955
P24928	POLR2A	DNA-directed RNA polymerase II subunit RPB1	YTPTSPSYSPSSPEYTPTSPK	1839	(Y1839,Y1846)	_Y[Phospho (STY)]TPTSPSY[Phospho (STY)]SPSSPEYTPTSPK_.3	_Y[Phospho (STY)]TPTSPSY[Phospho (STY)]SPSSPEYTPTSPK_	7.18082e-12	2.51589e-08	2.14451e-15	2979.67	4146.59	4032.5	0.630035	0.150703	0.154192
P24928	POLR2A	DNA-directed RNA polymerase II subunit RPB1	YSPTSPTYSPTSPVYTPTSPK	1888	(T1891,Y1895)	_YSPT[Phospho (STY)]SPTY[Phospho (STY)]SPTSPVYTPTSPK_.3	_YSPT[Phospho (STY)]SPTY[Phospho (STY)]SPTSPVYTPTSPK_	2.35084e-06	5.60856e-08	2.81067e-05	598.804	843.494	1049.64	0.111677	0.101346	0.0423203
P25054	APC	Adenomatous polyposis coli protein	YSDEQLNSGRQSPSQNER	1031	(S1042)	_YSDEQLNSGRQS[Phospho (STY)]PSQNER_.3	_YSDEQLNSGRQS[Phospho (STY)]PSQNER_	5.28727e-33	4.47138e-10	7.47418e-16	12343.3	6118.27	3329.31	0.467987	0.438284	0.738276
P25054	APC	Adenomatous polyposis coli protein	PSIESYSEDDESK	981	(S987)	_PSIESYS[Phospho (STY)]EDDESK_.2	_PSIESYS[Phospho (STY)]EDDESK_	1.4957e-23	2.31653e-08	1.31489e-17	1975.63	3135.25	2176.02	0.770781	0.817771	0.896398
P25054	APC	Adenomatous polyposis coli protein	SHSESPSRLPINR	2531	(S2533,S2535)	_SHS[Phospho (STY)]ES[Phospho (STY)]PSRLPINR_.3	_SHS[Phospho (STY)]ES[Phospho (STY)]PSRLPINR_	1.74051e-05	1.96267e-07	Filtered	1938.9	5341.53	Filtered	0.866432	0.822973	Filtered
P25054	APC	Adenomatous polyposis coli protein	SGRSPTGNTPPVIDSVSEK	2671	(S2671)	_S[Phospho (STY)]GRSPTGNTPPVIDSVSEK_.3	_S[Phospho (STY)]GRSPTGNTPPVIDSVSEK_	4.90357e-40	1.35408e-09	1.71174e-16	482.03	4299.24	0.415306	0.0663709	0.0816127	0.324629
P25205	MCM3	DNA replication licensing factor MCM3	DGDSYDPYDFSDTEEEMPQVHTPK	701	(Y708,M717,T722)	_DGDSYDPY[Phospho (STY)]DFSDTEEEM[Oxidation (M)]PQVHT[Phospho (STY)]PK_.3	_DGDSYDPY[Phospho (STY)]DFSDTEEEM[Oxidation (M)]PQVHT[Phospho (STY)]PK_	4.93366e-32	4.56308e-10	2.36399e-28	60393.8	77611.8	40030.5	0.999996	0.999524	0.999998
P25205	MCM3	DNA replication licensing factor MCM3	DGDSYDPYDFSDTEEEMPQVHTPK	701	(S711,M717)	_DGDSYDPYDFS[Phospho (STY)]DTEEEM[Oxidation (M)]PQVHTPK_.3	_DGDSYDPYDFS[Phospho (STY)]DTEEEM[Oxidation (M)]PQVHTPK_	2.5356e-26	4.53057e-10	7.82082e-30	48471	74194.6	24976.4	0.000348657	1.61873e-05	0.0032798
P25205	MCM3	DNA replication licensing factor MCM3	DGDSYDPYDFSDTEEEMPQVHTPK	701	(S704,M717,T722)	_DGDS[Phospho (STY)]YDPYDFSDTEEEM[Oxidation (M)]PQVHT[Phospho (STY)]PK_.3	_DGDS[Phospho (STY)]YDPYDFSDTEEEM[Oxidation (M)]PQVHT[Phospho (STY)]PK_	4.33314e-39	1.51231e-09	1.03145e-22	49990.1	64379.7	32844.7	2.89082e-10	4.2004e-15	1.50269e-11
P25205	MCM3	DNA replication licensing factor MCM3	DGDSYDPYDFSDTEEEMPQVHTPK	701	(S704,M717)	_DGDS[Phospho (STY)]YDPYDFSDTEEEM[Oxidation (M)]PQVHTPK_.3	_DGDS[Phospho (STY)]YDPYDFSDTEEEM[Oxidation (M)]PQVHTPK_	5.02003e-38	4.16702e-10	1.57477e-31	39816.2	60275.2	20923.5	1.3316e-07	2.97749e-08	0.0031725
P25205	MCM3	DNA replication licensing factor MCM3	DGDSYDPYDFSDTEEEMPQVHTPK	701	(Y708,M717)	_DGDSYDPY[Phospho (STY)]DFSDTEEEM[Oxidation (M)]PQVHTPK_.3	_DGDSYDPY[Phospho (STY)]DFSDTEEEM[Oxidation (M)]PQVHTPK_	7.93743e-48	4.16702e-10	1.41487e-27	36904.2	55527.1	19290.8	0.999287	0.999573	0.495392
P25205	MCM3	DNA replication licensing factor MCM3	DGDSYDPYDFSDTEEEMPQVHTPK	701	(Y708,T722)	_DGDSYDPY[Phospho (STY)]DFSDTEEEMPQVHT[Phospho (STY)]PK_.3	_DGDSYDPY[Phospho (STY)]DFSDTEEEMPQVHT[Phospho (STY)]PK_	7.56512e-32	4.49143e-10	2.33086e-28	24277.7	42833.5	12530.1	0.993888	0.999985	0.917511
P25205	MCM3	DNA replication licensing factor MCM3	DGDSYDPYDFSDTEEEMPQVHTPK	701	(Y708)	_DGDSYDPY[Phospho (STY)]DFSDTEEEMPQVHTPK_.3	_DGDSYDPY[Phospho (STY)]DFSDTEEEMPQVHTPK_	8.82575e-40	4.16702e-10	3.22931e-25	14624	33373.2	6053.18	0.972774	0.997285	0.476775
P25205	MCM3	DNA replication licensing factor MCM3	DGDSYDPYDFSDTEEEMPQVHTPK	701	(S704)	_DGDS[Phospho (STY)]YDPYDFSDTEEEMPQVHTPK_.3	_DGDS[Phospho (STY)]YDPYDFSDTEEEMPQVHTPK_	3.13365e-46	4.16702e-10	7.11959e-28	11824.3	26915.2	5061.77	2.58441e-05	1.358e-07	0.00224261
P25205	MCM3	DNA replication licensing factor MCM3	DGDSYDPYDFSDTEEEMPQVHTPK	701	(S704,T722)	_DGDS[Phospho (STY)]YDPYDFSDTEEEMPQVHT[Phospho (STY)]PK_.3	_DGDS[Phospho (STY)]YDPYDFSDTEEEMPQVHT[Phospho (STY)]PK_	7.8732e-34	4.16702e-10	2.71399e-25	7625.53	12944.9	2415.25	2.66267e-11	9.69824e-12	1.28838e-06
P25440	BRD2	Bromodomain-containing protein 2	ADTTTPTPTAILAPGSPASPPGSLEPK	283	(S298,S301)	_ADTTTPTPTAILAPGS[Phospho (STY)]PAS[Phospho (STY)]PPGSLEPK_.3	_ADTTTPTPTAILAPGS[Phospho (STY)]PAS[Phospho (STY)]PPGSLEPK_	3.33793e-29	5.28281e-10	1.61213e-24	7501.25	11947.5	4647.13	0.427148	0.580652	0.199911
P25788	PSMA3	Proteasome subunit alpha type-3	ESLKEEDESDDDNM	242	(S250,M255)	_ESLKEEDES[Phospho (STY)]DDDNM[Oxidation (M)]_.2	_ESLKEEDES[Phospho (STY)]DDDNM[Oxidation (M)]_	2.00765e-36	4.16702e-10	1.55211e-30	131578	174420	130065	0.999997	0.999994	0.999999
P25788	PSMA3	Proteasome subunit alpha type-3	ESLKEEDESDDDNM	242	(S243,M255)	_ES[Phospho (STY)]LKEEDESDDDNM[Oxidation (M)]_.2	_ES[Phospho (STY)]LKEEDESDDDNM[Oxidation (M)]_	4.09966e-40	4.16702e-10	1.64887e-29	88087.6	120455	89372.3	3.24525e-06	6.39844e-06	9.85256e-07
P25788	PSMA3	Proteasome subunit alpha type-3	ESLKEEDESDDDNM	242	(S250)	_ESLKEEDES[Phospho (STY)]DDDNM_.2	_ESLKEEDES[Phospho (STY)]DDDNM_	3.80206e-29	4.16702e-10	1.28282e-27	24099.7	43524.8	41737.7	0.98948	0.999995	0.999888
P25788	PSMA3	Proteasome subunit alpha type-3	ESLKEEDESDDDNM	242	(S243)	_ES[Phospho (STY)]LKEEDESDDDNM_.2	_ES[Phospho (STY)]LKEEDESDDDNM_	3.45926e-50	4.16702e-10	1.42757e-33	13199.6	24290.1	24400	0.0129197	5.16601e-06	0.000109083
P26038	MSN	Moesin	QRIDEFESM	569	(S576,M577)	_QRIDEFES[Phospho (STY)]M[Oxidation (M)]_.2	_QRIDEFES[Phospho (STY)]M[Oxidation (M)]_	1.47439e-27	4.16702e-10	1.54212e-21	24330.9	35645.8	28099.4	1	1	1
P26045	PTPN3	Tyrosine-protein phosphatase non-receptor type 3	GSLAPQDSDSEVSQNR	418	(S425)	_GSLAPQDS[Phospho (STY)]DSEVSQNR_.2	_GSLAPQDS[Phospho (STY)]DSEVSQNR_	3.41338e-31	4.16702e-10	6.46533e-33	13061.2	14092.6	12835.3	0.995674	0.993595	0.944991
P26045	PTPN3	Tyrosine-protein phosphatase non-receptor type 3	GSLAPQDSDSEVSQNR	418	(S419)	_GS[Phospho (STY)]LAPQDSDSEVSQNR_.3	_GS[Phospho (STY)]LAPQDSDSEVSQNR_	2.25811e-28	3.84449e-08	3.35529e-22	4568.84	5993.46	4787.2	0.00415103	0.192247	0.395716
P26045	PTPN3	Tyrosine-protein phosphatase non-receptor type 3	SLSVEHLETK	357	(S359)	_SLS[Phospho (STY)]VEHLETK_.2	_SLS[Phospho (STY)]VEHLETK_	2.73439e-36	9.9385e-10	8.263e-20	8991.01	13632.8	11533.2	0.995495	0.99848	0.999847
P26045	PTPN3	Tyrosine-protein phosphatase non-receptor type 3	SLSVEHLETK	357	(S357)	_S[Phospho (STY)]LSVEHLETK_.2	_S[Phospho (STY)]LSVEHLETK_	1.05607e-09	5.61599e-09	1.78358e-11	564.45	1758.72	681.323	0.36801	0.969754	0.453986
P26358	DNMT1	DNA (cytosine-5)-methyltransferase 1	RVGMADANSPPKPLSK	119	(M122,S127)	_RVGM[Oxidation (M)]ADANS[Phospho (STY)]PPKPLSK_.3	_RVGM[Oxidation (M)]ADANS[Phospho (STY)]PPKPLSK_	1.98734e-33	4.16702e-10	1.30106e-22	46036.3	104418	22995	0.999998	1	0.999964
P26358	DNMT1	DNA (cytosine-5)-methyltransferase 1	EADDDEEVDDNIPEMPSPKK	698	(S714)	_EADDDEEVDDNIPEMPS[Phospho (STY)]PKK_.3	_EADDDEEVDDNIPEMPS[Phospho (STY)]PKK_	9.25381e-40	5.69509e-10	3.71027e-24	24099	36606.4	21282.7	1	1	1
P26358	DNMT1	DNA (cytosine-5)-methyltransferase 1	EADDDEEVDDNIPEMPSPKK	698	(M712,S714)	_EADDDEEVDDNIPEM[Oxidation (M)]PS[Phospho (STY)]PKK_.3	_EADDDEEVDDNIPEM[Oxidation (M)]PS[Phospho (STY)]PKK_	1.17135e-34	4.64986e-10	8.04036e-19	18803.8	22698.3	13328.5	1	1	1
P26358	DNMT1	DNA (cytosine-5)-methyltransferase 1	SFEDPPNHARSPGNK	1095	(S1105)	_SFEDPPNHARS[Phospho (STY)]PGNK_.3	_SFEDPPNHARS[Phospho (STY)]PGNK_	2.36705e-42	1.69897e-09	4.92485e-25	27700.7	65561.1	14602.3	0.999997	1	0.937766
P26358	DNMT1	DNA (cytosine-5)-methyltransferase 1	EADDDEEVDDNIPEMPSPK	698	(M712,S714)	_EADDDEEVDDNIPEM[Oxidation (M)]PS[Phospho (STY)]PK_.3	_EADDDEEVDDNIPEM[Oxidation (M)]PS[Phospho (STY)]PK_	2.49216e-29	4.16702e-10	1.3772e-22	34348.6	29894.8	28257.2	1	1	1
P26358	DNMT1	DNA (cytosine-5)-methyltransferase 1	VGMADANSPPKPLSK	120	(M122,S127)	_VGM[Oxidation (M)]ADANS[Phospho (STY)]PPKPLSK_.3	_VGM[Oxidation (M)]ADANS[Phospho (STY)]PPKPLSK_	1.05298e-31	4.16702e-10	7.4771e-25	12349.7	29697.4	8292.9	0.998797	0.999912	0.995458
P26358	DNMT1	DNA (cytosine-5)-methyltransferase 1	SDGEAKPEPSPSPR	143	(S154)	_SDGEAKPEPSPS[Phospho (STY)]PR_.3	_SDGEAKPEPSPS[Phospho (STY)]PR_	2.00352e-16	7.59009e-10	8.86121e-21	2850.48	8743.86	2799.67	0.804667	0.866941	0.832884
P26358	DNMT1	DNA (cytosine-5)-methyltransferase 1	SKSDGEAKPEPSPSPR	141	(S143)	_SKS[Phospho (STY)]DGEAKPEPSPSPR_.3	_SKS[Phospho (STY)]DGEAKPEPSPSPR_	5.31682e-33	5.6078e-10	8.25716e-13	2845.82	8561.62	1165.76	0.355339	0.965375	0.599635
P26368	U2AF2	Splicing factor U2AF 65 kDa subunit	SDFDEFER	2	(S2)	_[Acetyl (Protein N-term)]S[Phospho (STY)]DFDEFER_.2	_[Acetyl (Protein N-term)]S[Phospho (STY)]DFDEFER_	2.17172e-32	6.25393e-10	2.84908e-20	792292	823374	849595	1	1	1
P26368	U2AF2	Splicing factor U2AF 65 kDa subunit	EEHGGLIRSPR	71	(S79)	_EEHGGLIRS[Phospho (STY)]PR_.2	_EEHGGLIRS[Phospho (STY)]PR_	2.36731e-45	4.16702e-10	1.15485e-17	28029.1	68850	12918.3	1	1	1
P26373	RPL13	60S ribosomal protein L13	STESLQANVQR	106	(S106)	_S[Phospho (STY)]TESLQANVQR_.2	_S[Phospho (STY)]TESLQANVQR_	2.99398e-42	8.23336e-09	9.93285e-26	2748.71	2675.31	2060.05	0.537424	0.543862	0.504584
P26599	PTBP1	Polypyrimidine tract-binding protein 1	DYGNSPLHR	429	(S433)	_DYGNS[Phospho (STY)]PLHR_.2	_DYGNS[Phospho (STY)]PLHR_	2.31335e-38	4.16702e-10	6.84045e-34	2798.06	6077.99	3707.18	0.970942	0.998246	0.967634
P27348	YWHAQ	14-3-3 protein theta	DNLTLWTSDSAGEECDAAEGAEN	223	(S232,C237)	_DNLTLWTSDS[Phospho (STY)]AGEEC[Carbamidomethyl (C)]DAAEGAEN_.3	_DNLTLWTSDS[Phospho (STY)]AGEEC[Carbamidomethyl (C)]DAAEGAEN_	2.76334e-33	1.92006e-09	1.95136e-23	10529.9	9016.32	5370.87	0.25	0.25	0.25
P27361	MAPK3	Mitogen-activated protein kinase 3	IADPEHDHTGFLTEYVATR	190	(T202,Y204)	_IADPEHDHTGFLT[Phospho (STY)]EY[Phospho (STY)]VATR_.3	_IADPEHDHTGFLT[Phospho (STY)]EY[Phospho (STY)]VATR_	3.37067e-37	4.16702e-10	3.13243e-22	22567.5	32190.3	9743.65	0.0279916	0.0176154	0.294323
P27448	MARK3	MAP/microtubule affinity-regulating kinase 3	GIAPASPMLGNASNPNK	464	(S469,M471)	_GIAPAS[Phospho (STY)]PM[Oxidation (M)]LGNASNPNK_.2	_GIAPAS[Phospho (STY)]PM[Oxidation (M)]LGNASNPNK_	6.70515e-40	4.16702e-10	2.8063e-21	40059.1	45360.5	42194.3	1	1	1
P27448	MARK3	MAP/microtubule affinity-regulating kinase 3	GIAPASPMLGNASNPNK	464	(S469)	_GIAPAS[Phospho (STY)]PMLGNASNPNK_.2	_GIAPAS[Phospho (STY)]PMLGNASNPNK_	2.96346e-38	4.16702e-10	3.58546e-25	4984.78	11808.2	11660	0.999972	0.999996	0.999874
P27448	MARK3	MAP/microtubule affinity-regulating kinase 3	TPVASTHSISSAATPDR	536	(T541,S543)	_TPVAST[Phospho (STY)]HS[Phospho (STY)]ISSAATPDR_.3	_TPVAST[Phospho (STY)]HS[Phospho (STY)]ISSAATPDR_	2.21996e-25	4.16702e-10	7.83878e-34	13087.9	25925.9	12685.4	0.959421	0.801696	0.723866
P27448	MARK3	MAP/microtubule affinity-regulating kinase 3	TPVASTHSISSAATPDR	536	(T536,S543)	_T[Phospho (STY)]PVASTHS[Phospho (STY)]ISSAATPDR_.3	_T[Phospho (STY)]PVASTHS[Phospho (STY)]ISSAATPDR_	7.91534e-35	4.16702e-10	1.1652e-23	11224.7	22509.5	11028.8	0.000166084	1.1457e-05	0.015179
P27448	MARK3	MAP/microtubule affinity-regulating kinase 3	TPVASTHSISSAATPDR	536	(T536)	_T[Phospho (STY)]PVASTHSISSAATPDR_.3	_T[Phospho (STY)]PVASTHSISSAATPDR_	1.3268e-25	1.26975e-09	1.78866e-26	4029.2	8437.6	6719.69	0.0469429	0.255839	0.00469236
P27448	MARK3	MAP/microtubule affinity-regulating kinase 3	TPVASTHSISSAATPDR	536	(T541,S543)	_TPVAST[Phospho (STY)]HS[Phospho (STY)]ISSAATPDR_.2	_TPVAST[Phospho (STY)]HS[Phospho (STY)]ISSAATPDR_	1.90011e-20	4.16702e-10	2.29035e-12	480.278	1475.58	130.556	0.458432	0.679818	0.321304
P27448	MARK3	MAP/microtubule affinity-regulating kinase 3	SRGSTNLFSK	598	(S601)	_SRGS[Phospho (STY)]TNLFSK_.2	_SRGS[Phospho (STY)]TNLFSK_	2.31644e-33	4.16702e-10	1.83521e-27	7505.72	18074.5	8370.09	0.267576	0.976567	0.244233
P27448	MARK3	MAP/microtubule affinity-regulating kinase 3	SRGSTNLFSK	598	(S598)	_S[Phospho (STY)]RGSTNLFSK_.2	_S[Phospho (STY)]RGSTNLFSK_	2.6353e-50	4.16702e-10	1.35586e-26	6195.9	15453.1	7106.23	0.242847	0.0118183	0.712394
P27448	MARK3	MAP/microtubule affinity-regulating kinase 3	SSELDASDSSSSSNLSLAK	368	(S380)	_SSELDASDSSSSS[Phospho (STY)]NLSLAK_.2	_SSELDASDSSSSS[Phospho (STY)]NLSLAK_	2.61292e-30	9.63568e-09	7.93105e-16	3084.9	4125.94	3864.76	0.20834	0.223378	0.24514
P27708	CAD	CAD protein	IHRASDPGLPAEEPK	1855	(S1859)	_IHRAS[Phospho (STY)]DPGLPAEEPK_.3	_IHRAS[Phospho (STY)]DPGLPAEEPK_	1.14417e-32	6.0682e-10	1.52326e-25	267677	556779	162041	1	1	1
P27708	CAD	CAD protein	ASDPGLPAEEPK	1858	(S1859)	_AS[Phospho (STY)]DPGLPAEEPK_.2	_AS[Phospho (STY)]DPGLPAEEPK_	9.91936e-41	5.27311e-10	7.00811e-21	28332.3	33313.4	35433.7	1	1	1
P27816	MAP4	Microtubule-associated protein 4	DVTPPPETEVVLIK	519	(T521)	_DVT[Phospho (STY)]PPPETEVVLIK_.2	_DVT[Phospho (STY)]PPPETEVVLIK_	5.53448e-41	4.16702e-10	4.66881e-19	328028	433637	392841	1	1	1
P27816	MAP4	Microtubule-associated protein 4	DVTPPPETEVVLIK	519	(T521)	_DVT[Phospho (STY)]PPPETEVVLIK_.3	_DVT[Phospho (STY)]PPPETEVVLIK_	2.88728e-33	5.77161e-10	2.13543e-19	63579	75421.2	69171.1	0.999999	0.99991	0.999988
P27816	MAP4	Microtubule-associated protein 4	DMSPLSETEMALGK	505	(M506,S507)	_DM[Oxidation (M)]S[Phospho (STY)]PLSETEMALGK_.2	_DM[Oxidation (M)]S[Phospho (STY)]PLSETEMALGK_	1.33534e-40	6.10409e-10	8.88588e-20	38692.6	49677.5	52244.8	1	1	1
P27816	MAP4	Microtubule-associated protein 4	DMSPLSETEMALGK	505	(S507)	_DMS[Phospho (STY)]PLSETEMALGK_.2	_DMS[Phospho (STY)]PLSETEMALGK_	4.78224e-54	4.16702e-10	1.55976e-20	27980.7	34639.3	28514.9	1	1	0.999999
P27816	MAP4	Microtubule-associated protein 4	DMSPLSETEMALGK	505	(M506,S507,M514)	_DM[Oxidation (M)]S[Phospho (STY)]PLSETEM[Oxidation (M)]ALGK_.2	_DM[Oxidation (M)]S[Phospho (STY)]PLSETEM[Oxidation (M)]ALGK_	4.87324e-18	1.68163e-08	1.65966e-21	14921.1	15799.8	19976.6	0.999522	0.999005	0.999999
P27816	MAP4	Microtubule-associated protein 4	DMSPLSETEMALGK	505	(S507,M514)	_DMS[Phospho (STY)]PLSETEM[Oxidation (M)]ALGK_.2	_DMS[Phospho (STY)]PLSETEM[Oxidation (M)]ALGK_	1.00405e-23	1.17474e-09	2.54785e-16	8912.24	15026.4	10608.5	0.999993	1	1
P27816	MAP4	Microtubule-associated protein 4	DMSPLSETEMALGK	505	(S507,T512)	_DMS[Phospho (STY)]PLSET[Phospho (STY)]EMALGK_.2	_DMS[Phospho (STY)]PLSET[Phospho (STY)]EMALGK_	1.34812e-41	4.16702e-10	5.60023e-32	2022	6486.15	3281.48	0.442341	0.00781191	0.274137
P27816	MAP4	Microtubule-associated protein 4	DMSPLSETEMALGK	505	(S507,S510)	_DMS[Phospho (STY)]PLS[Phospho (STY)]ETEMALGK_.2	_DMS[Phospho (STY)]PLS[Phospho (STY)]ETEMALGK_	2.7045e-05	5.92022e-05	Filtered	0.600281	242.01	Filtered	0.666667	0.666667	Filtered
P27816	MAP4	Microtubule-associated protein 4	KCSLPAEEDSVLEK	634	(C635,S636)	_KC[Carbamidomethyl (C)]S[Phospho (STY)]LPAEEDSVLEK_.3	_KC[Carbamidomethyl (C)]S[Phospho (STY)]LPAEEDSVLEK_	9.91444e-41	4.47094e-10	3.4534e-25	43964.4	55919.3	53816.9	1	1	1
P27816	MAP4	Microtubule-associated protein 4	KCSLPAEEDSVLEK	634	(C635,S636)	_KC[Carbamidomethyl (C)]S[Phospho (STY)]LPAEEDSVLEK_.2	_KC[Carbamidomethyl (C)]S[Phospho (STY)]LPAEEDSVLEK_	9.83439e-50	4.16702e-10	5.75449e-28	11964.2	18958.6	14132.3	1	1	1
P27816	MAP4	Microtubule-associated protein 4	VGSLDNVGHLPAGGAVK	1071	(S1073)	_VGS[Phospho (STY)]LDNVGHLPAGGAVK_.3	_VGS[Phospho (STY)]LDNVGHLPAGGAVK_	1.40699e-40	4.16702e-10	2.00512e-24	25991.9	52707.8	26209.4	1	1	1
P27816	MAP4	Microtubule-associated protein 4	VGSLDNVGHLPAGGAVK	1071	(S1073)	_VGS[Phospho (STY)]LDNVGHLPAGGAVK_.2	_VGS[Phospho (STY)]LDNVGHLPAGGAVK_	8.63293e-47	4.16702e-10	8.0956e-29	14141.6	32162.8	10993.3	1	1	1
P27816	MAP4	Microtubule-associated protein 4	DVPPLSETEATPVPIK	575	(T585)	_DVPPLSETEAT[Phospho (STY)]PVPIK_.2	_DVPPLSETEAT[Phospho (STY)]PVPIK_	1.01436e-47	4.16702e-10	2.12714e-29	20593.1	26033.8	25837.2	0.276405	0.281604	0.286748
P27816	MAP4	Microtubule-associated protein 4	LATNTSAPDLK	923	(S928)	_LATNTS[Phospho (STY)]APDLK_.2	_LATNTS[Phospho (STY)]APDLK_	1.86702e-39	4.17935e-10	1.08504e-21	18275.4	25637.5	24673.1	0.965875	0.999485	0.952103
P27816	MAP4	Microtubule-associated protein 4	EAQTLDSQIQETSI	1139	(S1151)	_EAQTLDSQIQETS[Phospho (STY)]I_.2	_EAQTLDSQIQETS[Phospho (STY)]I_	4.50302e-27	4.55373e-10	5.78487e-18	3360.42	4013.63	3251	0.47147	0.982907	0.816552
P27816	MAP4	Microtubule-associated protein 4	DMESPTKLDVTLAK	277	(M278,T282)	_DM[Oxidation (M)]ESPT[Phospho (STY)]KLDVTLAK_.3	_DM[Oxidation (M)]ESPT[Phospho (STY)]KLDVTLAK_	1.07928e-29	5.00671e-10	1.54862e-18	1762.44	5385.05	3172.1	0.560688	0.0644048	0.579717
P27824	CANX	Calnexin	SDAEEDGGTVSQEEEDRKPK	554	(S564)	_SDAEEDGGTVS[Phospho (STY)]QEEEDRKPK_.3	_SDAEEDGGTVS[Phospho (STY)]QEEEDRKPK_	1.04349e-34	4.47059e-10	5.75411e-32	259941	390324	206445	0.999838	1	0.999988
P27824	CANX	Calnexin	SDAEEDGGTVSQEEEDRKPK	554	(S564)	_SDAEEDGGTVS[Phospho (STY)]QEEEDRKPK_.4	_SDAEEDGGTVS[Phospho (STY)]QEEEDRKPK_	1.04391e-34	6.56689e-10	8.20091e-23	48781.9	71551.4	36957.2	0.99698	1	0.999999
P27824	CANX	Calnexin	SDAEEDGGTVSQEEEDRKPK	554	(S554,S564)	_S[Phospho (STY)]DAEEDGGTVS[Phospho (STY)]QEEEDRKPK_.3	_S[Phospho (STY)]DAEEDGGTVS[Phospho (STY)]QEEEDRKPK_	2.96695e-26	3.16853e-09	5.07297e-28	43276	56482.2	29355.2	0.999971	0.999851	0.998573
P27824	CANX	Calnexin	SDAEEDGGTVSQEEEDRKPK	554	(S554)	_S[Phospho (STY)]DAEEDGGTVSQEEEDRKPK_.3	_S[Phospho (STY)]DAEEDGGTVSQEEEDRKPK_	5.50047e-19	5.17276e-08	7.60691e-10	9165.16	10677.7	37051.5	1	0.999998	8.59193e-20
P27824	CANX	Calnexin	AEEDEILNRSPR	574	(S583)	_AEEDEILNRS[Phospho (STY)]PR_.3	_AEEDEILNRS[Phospho (STY)]PR_	4.83676e-14	2.21201e-08	1.40009e-19	48208.3	81184.7	70036.9	1	1	1
P27824	CANX	Calnexin	AEEDEILNRSPR	574	(S583)	_AEEDEILNRS[Phospho (STY)]PR_.2	_AEEDEILNRS[Phospho (STY)]PR_	2.5389e-13	8.22704e-06	6.29926e-08	3035.85	4015.35	3533.94	1	1	1
P27824	CANX	Calnexin	QKSDAEEDGGTVSQEEEDR	552	(S554)	_QKS[Phospho (STY)]DAEEDGGTVSQEEEDR_.3	_QKS[Phospho (STY)]DAEEDGGTVSQEEEDR_	1.3689e-32	6.52818e-10	9.63518e-26	28850.3	25343	23919.8	0.99519	0.991553	0.999792
P27824	CANX	Calnexin	QKSDAEEDGGTVSQEEEDR	552	(S554,S564)	_QKS[Phospho (STY)]DAEEDGGTVS[Phospho (STY)]QEEEDR_.3	_QKS[Phospho (STY)]DAEEDGGTVS[Phospho (STY)]QEEEDR_	9.05693e-38	4.16702e-10	2.16371e-18	23905.1	21672.9	15019.9	0.992959	0.995641	0.129445
P27824	CANX	Calnexin	QKSDAEEDGGTVSQEEEDR	552	(T562,S564)	_QKSDAEEDGGT[Phospho (STY)]VS[Phospho (STY)]QEEEDR_.3	_QKSDAEEDGGT[Phospho (STY)]VS[Phospho (STY)]QEEEDR_	6.93172e-36	4.17765e-10	9.79519e-19	22481.6	20759.3	13057.7	0.00705637	0.00246584	0.863798
P27824	CANX	Calnexin	QKSDAEEDGGTVSQEEEDRK	552	(T562)	_QKSDAEEDGGT[Phospho (STY)]VSQEEEDRK_.3	_QKSDAEEDGGT[Phospho (STY)]VSQEEEDRK_	1.88471e-35	9.74026e-10	1.78501e-14	16923.1	27413.2	9820.52	0.214993	0.00376288	0.623573
P27824	CANX	Calnexin	QKSDAEEDGGTVSQEEEDRK	552	(S554)	_QKS[Phospho (STY)]DAEEDGGTVSQEEEDRK_.3	_QKS[Phospho (STY)]DAEEDGGTVSQEEEDRK_	4.89907e-34	1.58746e-09	5.15607e-14	15411.8	25173.3	8958.77	0.784382	0.996233	0.371407
P27824	CANX	Calnexin	QKSDAEEDGGTVSQEEEDRK	552	(S554,S564)	_QKS[Phospho (STY)]DAEEDGGTVS[Phospho (STY)]QEEEDRK_.3	_QKS[Phospho (STY)]DAEEDGGTVS[Phospho (STY)]QEEEDRK_	8.69238e-36	5.15958e-10	7.5759e-23	4328.01	8425.24	2971.36	0.967602	0.999243	0.747525
P27824	CANX	Calnexin	QKSDAEEDGGTVSQEEEDRK	552	(T562,S564)	_QKSDAEEDGGT[Phospho (STY)]VS[Phospho (STY)]QEEEDRK_.3	_QKSDAEEDGGT[Phospho (STY)]VS[Phospho (STY)]QEEEDRK_	6.39152e-39	4.16702e-10	4.42011e-25	4074.09	6449.41	2276.85	0.0322508	0.000754216	0.254561
P27824	CANX	Calnexin	DKGDEEEEGEEKLEEK	536		_DKGDEEEEGEEKLEEK_.3	_DKGDEEEEGEEKLEEK_	1.91037e-40	5.02963e-10	3.10113e-16	34657.2	67585.4	29892.1	NaN	NaN	NaN
P27824	CANX	Calnexin	SDAEEDGGTVSQEEEDR	554	(S564)	_SDAEEDGGTVS[Phospho (STY)]QEEEDR_.2	_SDAEEDGGTVS[Phospho (STY)]QEEEDR_	3.39932e-35	1.2098e-09	4.53847e-07	2441.57	1736	1579.15	0.963758	0.958482	0.77728
P28066	PSMA5	Proteasome subunit alpha type-5	GVNTFSPEGR	11	(S16)	_GVNTFS[Phospho (STY)]PEGR_.2	_GVNTFS[Phospho (STY)]PEGR_	7.22803e-42	4.16702e-10	6.43215e-23	66501.1	94129.5	78788.1	0.999996	1	0.999999
P28066	PSMA5	Proteasome subunit alpha type-5	RITSPLMEPSSIEK	53	(S56,M59)	_RITS[Phospho (STY)]PLM[Oxidation (M)]EPSSIEK_.3	_RITS[Phospho (STY)]PLM[Oxidation (M)]EPSSIEK_	2.95614e-24	4.63176e-10	7.03299e-21	4227.63	6840.85	3980.42	0.340517	0.354615	0.391038
P28066	PSMA5	Proteasome subunit alpha type-5	RITSPLMEPSSIEK	53	(S56)	_RITS[Phospho (STY)]PLMEPSSIEK_.3	_RITS[Phospho (STY)]PLMEPSSIEK_	6.11488e-09	1.32694e-09	2.14186e-09	305.959	1911.95	896.307	0.370407	0.454862	0.371497
P28072	PSMB6	Proteasome subunit beta type-6	TTTGSYIANR	54		_TTTGSYIANR_.2	_TTTGSYIANR_	1.78993e-50	3.77299e-09	2.38277e-07	5105.88	6290.73	315.238	NaN	NaN	NaN
P28290	ITPRID2	Protein ITPRID2	TPLGASLDEQSSSTLK	87	(S92)	_TPLGAS[Phospho (STY)]LDEQSSSTLK_.2	_TPLGAS[Phospho (STY)]LDEQSSSTLK_	4.35577e-25	4.16702e-10	8.32866e-25	88821	102583	112279	1	1	1
P28290	ITPRID2	Protein ITPRID2	TPLGASLDEQSSSTLK	87	(S92)	_TPLGAS[Phospho (STY)]LDEQSSSTLK_.3	_TPLGAS[Phospho (STY)]LDEQSSSTLK_	2.44983e-36	8.60404e-09	4.18763e-14	3166.57	3959.04	3272.35	0.98359	0.992124	0.706951
P28290	ITPRID2	Protein ITPRID2	SQSLPTTLLSPVR	737	(S739,S746)	_SQS[Phospho (STY)]LPTTLLS[Phospho (STY)]PVR_.2	_SQS[Phospho (STY)]LPTTLLS[Phospho (STY)]PVR_	3.41115e-29	4.176e-10	2.42026e-22	23775.5	33727	28467.9	0.932378	0.999669	0.795702
P28290	ITPRID2	Protein ITPRID2	SQSLPTTLLSPVR	737	(S737,S739)	_S[Phospho (STY)]QS[Phospho (STY)]LPTTLLSPVR_.2	_S[Phospho (STY)]QS[Phospho (STY)]LPTTLLSPVR_	4.56409e-28	5.78683e-10	2.24603e-16	8283.19	14573.8	8770.55	0.996973	0.999953	0.692176
P28290	ITPRID2	Protein ITPRID2	SQSLPTTLLSPVR	737	(S739)	_SQS[Phospho (STY)]LPTTLLSPVR_.2	_SQS[Phospho (STY)]LPTTLLSPVR_	6.6231e-55	5.03929e-10	4.47826e-20	5147.37	9136.48	5077.6	0.87369	0.876786	0.856767
P28290	ITPRID2	Protein ITPRID2	DCRTPLGASLDEQSSSTLK	84	(C85,T87,S92)	_DC[Carbamidomethyl (C)]RT[Phospho (STY)]PLGAS[Phospho (STY)]LDEQSSSTLK_.3	_DC[Carbamidomethyl (C)]RT[Phospho (STY)]PLGAS[Phospho (STY)]LDEQSSSTLK_	2.87939e-17	1.03298e-08	3.65809e-17	2968.18	5227.52	3444.97	0.999996	0.999981	0.995083
P28290	ITPRID2	Protein ITPRID2	TGSVQTPPDLESSEEVDAAEGAPEVVGPK	1163	(T1163)	_T[Phospho (STY)]GSVQTPPDLESSEEVDAAEGAPEVVGPK_.3	_T[Phospho (STY)]GSVQTPPDLESSEEVDAAEGAPEVVGPK_	1.38283e-18	3.29614e-09	1.46348e-18	2034.79	5240.34	2343.73	0.0457287	0.0197484	0.153181
P28290	ITPRID2	Protein ITPRID2	ILNVSVIEESGNK	326	(S330)	_ILNVS[Phospho (STY)]VIEESGNK_.2	_ILNVS[Phospho (STY)]VIEESGNK_	9.84496e-23	1.41095e-09	2.73697e-32	2761.93	3798.41	2542.88	0.999658	0.999765	0.999561
P28482	MAPK1	Mitogen-activated protein kinase 1	VADPDHDHTGFLTEYVATR	173	(T185,Y187)	_VADPDHDHTGFLT[Phospho (STY)]EY[Phospho (STY)]VATR_.3	_VADPDHDHTGFLT[Phospho (STY)]EY[Phospho (STY)]VATR_	2.92627e-40	4.16702e-10	9.06514e-24	55188.5	107466	28762	0.26762	0.282644	0.16958
P28715	ERCC5	DNA excision repair protein ERCC-5	NAPAAVDEGSISPR	373	(S384)	_NAPAAVDEGSIS[Phospho (STY)]PR_.2	_NAPAAVDEGSIS[Phospho (STY)]PR_	1.80703e-28	1.29307e-09	3.09051e-16	51961.9	64555.4	65026.3	0.771275	0.999999	0.999352
P28715	ERCC5	DNA excision repair protein ERCC-5	FDSSLLSSDDETK	556	(S563)	_FDSSLLSS[Phospho (STY)]DDETK_.2	_FDSSLLSS[Phospho (STY)]DDETK_	1.18905e-13	1.23727e-07	6.26728e-17	3782.9	3151.85	3067.4	0.771135	0.691566	0.657533
P28749	RBL1	Retinoblastoma-like protein 1	DMQPLSPISVHER	635	(M636,S640)	_DM[Oxidation (M)]QPLS[Phospho (STY)]PISVHER_.3	_DM[Oxidation (M)]QPLS[Phospho (STY)]PISVHER_	8.474e-43	4.55539e-10	1.02925e-29	22087.6	36767.5	15431.9	0.998589	0.999822	0.998237
P28749	RBL1	Retinoblastoma-like protein 1	VIAIDSDAESPAK	1032	(S1041)	_VIAIDSDAES[Phospho (STY)]PAK_.2	_VIAIDSDAES[Phospho (STY)]PAK_	1.58555e-36	5.2848e-10	1.20254e-27	10472.5	13551.2	14400.6	0.999732	0.999719	0.999999
P28749	RBL1	Retinoblastoma-like protein 1	VIAIDSDAESPAK	1032	(S1037,S1041)	_VIAIDS[Phospho (STY)]DAES[Phospho (STY)]PAK_.2	_VIAIDS[Phospho (STY)]DAES[Phospho (STY)]PAK_	4.64035e-44	2.42823e-08	3.33753e-18	2690.42	4537.44	2330.64	1	1	1
P29317	EPHA2	Ephrin type-A receptor 2	LPSTSGSEGVPFR	895	(T898)	_LPST[Phospho (STY)]SGSEGVPFR_.2	_LPST[Phospho (STY)]SGSEGVPFR_	5.79584e-29	5.21843e-10	5.27909e-23	46731.1	61033.7	64910.8	0.639777	0.04729	0.106332
P29317	EPHA2	Ephrin type-A receptor 2	LPSTSGSEGVPFR	895	(S897)	_LPS[Phospho (STY)]TSGSEGVPFR_.2	_LPS[Phospho (STY)]TSGSEGVPFR_	1.896e-31	1.40672e-09	2.28431e-27	45610.1	58992.9	64134.6	0.980737	0.610314	0.0480126
P29317	EPHA2	Ephrin type-A receptor 2	LPSTSGSEGVPFR	895	(S901)	_LPSTSGS[Phospho (STY)]EGVPFR_.2	_LPSTSGS[Phospho (STY)]EGVPFR_	5.00737e-42	4.45669e-10	7.82623e-27	24559.8	30238.2	31385.3	0.0141484	0.00138482	0.000575815
P29317	EPHA2	Ephrin type-A receptor 2	LPSTSGSEGVPFR	895	(S897,S901)	_LPS[Phospho (STY)]TSGS[Phospho (STY)]EGVPFR_.2	_LPS[Phospho (STY)]TSGS[Phospho (STY)]EGVPFR_	1.78817e-47	4.16702e-10	2.8101e-33	22718.2	31641.5	28582.9	0.71354	0.910011	0.850717
P29323	EPHB2	Ephrin type-B receptor 2	FLEDDTSDPTYTSALGGK	770	(S776)	_FLEDDTS[Phospho (STY)]DPTYTSALGGK_.2	_FLEDDTS[Phospho (STY)]DPTYTSALGGK_	1.73497e-40	7.04232e-09	1.55899e-30	5310.37	8026.55	5224.65	0.483407	0.76985	0.795341
P29353	SHC1	SHC-transforming protein 1	ELFDDPSYVNVQNLDK	420	(Y427)	_ELFDDPSY[Phospho (STY)]VNVQNLDK_.2	_ELFDDPSY[Phospho (STY)]VNVQNLDK_	6.47931e-40	8.49837e-10	1.2972e-09	20171.4	21254.1	18550.8	0.999988	0.999999	0.999993
P29353	SHC1	SHC-transforming protein 1	HGSFVNKPTR	137	(S139)	_HGS[Phospho (STY)]FVNKPTR_.2	_HGS[Phospho (STY)]FVNKPTR_	1.29904e-26	1.00696e-09	1.92748e-05	505.324	2168.43	0.443287	0.997343	0.999822	0.5
P29374	ARID4A	AT-rich interactive domain-containing protein 4A	ILGQSSPEK	859	(S864)	_ILGQSS[Phospho (STY)]PEK_.2	_ILGQSS[Phospho (STY)]PEK_	1.16634e-12	1.60043e-08	7.03888e-16	1238.78	2692.34	1848.09	0.561921	0.583382	0.60644
P29401	TKT	Transketolase	SVPTSTVFYPSDGVATEK	439		_SVPTSTVFYPSDGVATEK_.2	_SVPTSTVFYPSDGVATEK_	4.27136e-41	4.62975e-10	4.38509e-29	16709.3	21071.8	4095.78	NaN	NaN	NaN
P29401	TKT	Transketolase	SVPTSTVFYPSDGVATEK	439		_SVPTSTVFYPSDGVATEK_.3	_SVPTSTVFYPSDGVATEK_	7.71273e-40	4.17559e-10	1.15593e-10	3560.19	5491.63	342.951	NaN	NaN	NaN
P29401	TKT	Transketolase	TSRPENAIIYNNNEDFQVGQAK	472		_TSRPENAIIYNNNEDFQVGQAK_.3	_TSRPENAIIYNNNEDFQVGQAK_	2.78139e-34	4.17678e-10	6.87191e-11	6369.55	13432.7	1643.32	NaN	NaN	NaN
P29590	PML	Protein PML	CDISAEIQQR	227	(C227)	_C[Carbamidomethyl (C)]DISAEIQQR_.2	_C[Carbamidomethyl (C)]DISAEIQQR_	2.70546e-25	8.6116e-07	1.20025e-05	10179.7	38055.6	41935.1	1	1	1
P29590	PML	Protein PML	KASPEAASTPRDPIDVDLPEEAER	401	(S403)	_KAS[Phospho (STY)]PEAASTPRDPIDVDLPEEAER_.3	_KAS[Phospho (STY)]PEAASTPRDPIDVDLPEEAER_	9.50515e-20	1.31019e-09	1.92816e-19	20071.4	36280.5	7743.85	0.943938	0.999928	0.852005
P29590	PML	Protein PML	KASPEAASTPRDPIDVDLPEEAER	401	(S403)	_KAS[Phospho (STY)]PEAASTPRDPIDVDLPEEAER_.4	_KAS[Phospho (STY)]PEAASTPRDPIDVDLPEEAER_	8.26211e-31	4.42411e-10	2.17324e-06	5258.52	11358.8	2189.05	0.772912	0.851715	0.469934
P29590	PML	Protein PML	LARSSPEQPRPSTSK	501	(S505)	_LARSS[Phospho (STY)]PEQPRPSTSK_.3	_LARSS[Phospho (STY)]PEQPRPSTSK_	3.28969e-06	4.19757e-10	1.71686e-23	1706.42	14794.4	2645.67	0.330537	0.910401	0.385352
P29692	EEF1D	Elongation factor 1-delta	KPATPAEDDEDDDIDLFGSDNEEEDK	144	(S162)	_KPATPAEDDEDDDIDLFGS[Phospho (STY)]DNEEEDK_.3	_KPATPAEDDEDDDIDLFGS[Phospho (STY)]DNEEEDK_	6.43296e-35	5.2636e-09	3.83366e-23	2.92528e+06	391801	1.5418e+06	1	1	1
P29692	EEF1D	Elongation factor 1-delta	KPATPAEDDEDDDIDLFGSDNEEEDK	144	(S162)	_KPATPAEDDEDDDIDLFGS[Phospho (STY)]DNEEEDK_.4	_KPATPAEDDEDDDIDLFGS[Phospho (STY)]DNEEEDK_	1.96371e-36	1.46907e-09	9.62973e-09	1210.93	1690.37	0.535732	0.999995	0.999996	0.719866
P29692	EEF1D	Elongation factor 1-delta	ATAPQTQHVSPMRQVEPPAK	124	(S133,M135)	_ATAPQTQHVS[Phospho (STY)]PM[Oxidation (M)]RQVEPPAK_.3	_ATAPQTQHVS[Phospho (STY)]PM[Oxidation (M)]RQVEPPAK_	1.46391e-39	8.2229e-10	1.00739e-20	158236	305410	89907	0.713006	0.997619	0.649709
P29692	EEF1D	Elongation factor 1-delta	ATAPQTQHVSPMRQVEPPAK	124	(S133)	_ATAPQTQHVS[Phospho (STY)]PMRQVEPPAK_.3	_ATAPQTQHVS[Phospho (STY)]PMRQVEPPAK_	2.78617e-19	1.30295e-09	1.50115e-17	12186.6	75005.1	20947.3	0.333333	0.999974	0.406028
P29692	EEF1D	Elongation factor 1-delta	PATPAEDDEDDDIDLFGSDNEEEDK	145	(S162)	_PATPAEDDEDDDIDLFGS[Phospho (STY)]DNEEEDK_.3	_PATPAEDDEDDDIDLFGS[Phospho (STY)]DNEEEDK_	2.65833e-52	4.16702e-10	5.22138e-23	94574.4	111502	64568.1	1	1	1
P29692	EEF1D	Elongation factor 1-delta	ATAPQTQHVSPMR	124	(S133,M135)	_ATAPQTQHVS[Phospho (STY)]PM[Oxidation (M)]R_.2	_ATAPQTQHVS[Phospho (STY)]PM[Oxidation (M)]R_	1.00426e-28	6.63759e-10	1.99318e-15	38902.3	83284.4	27068.2	0.999374	0.999997	0.997242
P29692	EEF1D	Elongation factor 1-delta	ATAPQTQHVSPMR	124	(S133)	_ATAPQTQHVS[Phospho (STY)]PMR_.3	_ATAPQTQHVS[Phospho (STY)]PMR_	2.57847e-40	4.16702e-10	1.42834e-31	10050.4	38932.2	21732.2	0.998396	0.999995	0.9996
P29966	MARCKS	Myristoylated alanine-rich C-kinase substrate	GEAAAERPGEAAVASSPSK	12	(S27)	_GEAAAERPGEAAVASS[Phospho (STY)]PSK_.3	_GEAAAERPGEAAVASS[Phospho (STY)]PSK_	6.07515e-34	3.7993e-09	2.62591e-18	195603	327512	222168	0.999593	0.993649	0.998786
P29966	MARCKS	Myristoylated alanine-rich C-kinase substrate	GEAAAERPGEAAVASSPSK	12	(S29)	_GEAAAERPGEAAVASSPS[Phospho (STY)]K_.3	_GEAAAERPGEAAVASSPS[Phospho (STY)]K_	9.29742e-31	4.76686e-10	9.50208e-22	184154	308397	207573	0.000410483	0.00665711	0.00123562
P29966	MARCKS	Myristoylated alanine-rich C-kinase substrate	GEAAAERPGEAAVASSPSK	12	(S27)	_GEAAAERPGEAAVASS[Phospho (STY)]PSK_.2	_GEAAAERPGEAAVASS[Phospho (STY)]PSK_	5.57659e-35	5.36241e-10	1.80066e-18	84020.5	150788	101905	0.333333	0.980964	0.992239
P29966	MARCKS	Myristoylated alanine-rich C-kinase substrate	GEAAAERPGEAAVASSPSK	12	(S29)	_GEAAAERPGEAAVASSPS[Phospho (STY)]K_.2	_GEAAAERPGEAAVASSPS[Phospho (STY)]K_	1.47051e-36	4.76711e-10	9.89833e-20	77250.4	142329	96324.5	0.333333	0.0190154	0.00790517
P29966	MARCKS	Myristoylated alanine-rich C-kinase substrate	GEPAAAAAPEAGASPVEK	88	(S101)	_GEPAAAAAPEAGAS[Phospho (STY)]PVEK_.2	_GEPAAAAAPEAGAS[Phospho (STY)]PVEK_	2.50971e-30	4.16702e-10	7.50971e-26	375821	495931	484406	1	1	1
P29966	MARCKS	Myristoylated alanine-rich C-kinase substrate	GEPAAAAAPEAGASPVEK	88	(S101)	_GEPAAAAAPEAGAS[Phospho (STY)]PVEK_.3	_GEPAAAAAPEAGAS[Phospho (STY)]PVEK_	3.04258e-30	4.16702e-10	9.5657e-24	54063.5	68823.1	76295	1	1	1
P29966	MARCKS	Myristoylated alanine-rich C-kinase substrate	EAPAEGEAAEPGSPTAAEGEAASAASSTSSPK	106	(T120)	_EAPAEGEAAEPGSPT[Phospho (STY)]AAEGEAASAASSTSSPK_.3	_EAPAEGEAAEPGSPT[Phospho (STY)]AAEGEAASAASSTSSPK_	2.18105e-40	2.53225e-09	6.53895e-21	186308	213716	206136	0.123031	0.156592	0.380268
P29966	MARCKS	Myristoylated alanine-rich C-kinase substrate	EAPAEGEAAEPGSPTAAEGEAASAASSTSSPK	106	(S118)	_EAPAEGEAAEPGS[Phospho (STY)]PTAAEGEAASAASSTSSPK_.3	_EAPAEGEAAEPGS[Phospho (STY)]PTAAEGEAASAASSTSSPK_	8.49861e-43	1.22137e-09	5.86469e-21	174259	197746	192083	0.876536	0.786918	0.615617
P29966	MARCKS	Myristoylated alanine-rich C-kinase substrate	EAPAEGEAAEPGSPTAAEGEAASAASSTSSPK	106	(S135)	_EAPAEGEAAEPGSPTAAEGEAASAASSTSS[Phospho (STY)]PK_.3	_EAPAEGEAAEPGSPTAAEGEAASAASSTSS[Phospho (STY)]PK_	9.33442e-10	3.33103e-09	4.84364e-15	56203.1	66385.8	65070.8	0.997336	0.993883	0.996504
P29966	MARCKS	Myristoylated alanine-rich C-kinase substrate	EAPAEGEAAEPGSPTAAEGEAASAASSTSSPK	106	(S134)	_EAPAEGEAAEPGSPTAAEGEAASAASSTS[Phospho (STY)]SPK_.3	_EAPAEGEAAEPGSPTAAEGEAASAASSTS[Phospho (STY)]SPK_	9.8943e-42	8.59251e-10	4.91533e-27	3291.52	3161.32	4682.4	0.189413	0.185894	0.0174674
P29966	MARCKS	Myristoylated alanine-rich C-kinase substrate	EAPAEGEAAEPGSPTAAEGEAASAASSTSSPK	106	(S132)	_EAPAEGEAAEPGSPTAAEGEAASAASS[Phospho (STY)]TSSPK_.3	_EAPAEGEAAEPGSPTAAEGEAASAASS[Phospho (STY)]TSSPK_	2.90538e-28	7.78013e-10	2.86139e-20	1994.04	3280.6	3779.74	0.2398	0.253231	0.397578
P29966	MARCKS	Myristoylated alanine-rich C-kinase substrate	AEDGATPSPSNETPK	138	(T150)	_AEDGATPSPSNET[Phospho (STY)]PK_.2	_AEDGATPSPSNET[Phospho (STY)]PK_	1.55027e-41	4.16702e-10	1.36478e-23	110936	167251	142895	1	1	1
P29966	MARCKS	Myristoylated alanine-rich C-kinase substrate	AEDGATPSPSNETPK	138	(S145)	_AEDGATPS[Phospho (STY)]PSNETPK_.2	_AEDGATPS[Phospho (STY)]PSNETPK_	1.71194e-52	4.16702e-10	3.36503e-27	45143.6	64997.5	51638.6	0.995026	0.999596	0.997511
P29966	MARCKS	Myristoylated alanine-rich C-kinase substrate	AEDGATPSPSNETPKK	138	(T150)	_AEDGATPSPSNET[Phospho (STY)]PKK_.3	_AEDGATPSPSNET[Phospho (STY)]PKK_	9.00013e-35	4.16702e-10	1.17679e-26	37789.3	66178	40244.4	0.882837	1	0.999864
P29966	MARCKS	Myristoylated alanine-rich C-kinase substrate	AEDGATPSPSNETPKK	138	(T150)	_AEDGATPSPSNET[Phospho (STY)]PKK_.2	_AEDGATPSPSNET[Phospho (STY)]PKK_	1.82969e-36	4.16702e-10	7.98493e-20	8211.63	18392.5	8604.34	0.519065	0.867448	0.498436
P29966	MARCKS	Myristoylated alanine-rich C-kinase substrate	AEDGATPSPSNETPKK	138	(S145)	_AEDGATPS[Phospho (STY)]PSNETPKK_.3	_AEDGATPS[Phospho (STY)]PSNETPKK_	1.07526e-17	4.16702e-10	1.88143e-15	1151.99	6069.86	1690.48	0.316185	0.941381	0.688413
P29966	MARCKS	Myristoylated alanine-rich C-kinase substrate	EEPAAAGSGAASPSAAEK	70	(S81)	_EEPAAAGSGAAS[Phospho (STY)]PSAAEK_.2	_EEPAAAGSGAAS[Phospho (STY)]PSAAEK_	6.78145e-42	4.16702e-10	4.34231e-27	10336.5	17985	13670	0.980863	0.997724	0.976893
P29966	MARCKS	Myristoylated alanine-rich C-kinase substrate	SFKLSGFSFK	163	(S163,S167)	_S[Phospho (STY)]FKLS[Phospho (STY)]GFSFK_.2	_S[Phospho (STY)]FKLS[Phospho (STY)]GFSFK_	1.10818e-44	2.54971e-08	5.65665e-21	10216.1	21049.5	7108.96	0.978317	0.999763	0.998121
P30085	CMPK1	UMP-CMP kinase	NQDNLQGWNK	97		_NQDNLQGWNK_.2	_NQDNLQGWNK_	2.71223e-42	1.12711e-09	1.6606e-22	5234.38	6020.56	5421.79	NaN	NaN	NaN
P30086	PEBP1	Phosphatidylethanolamine-binding protein 1	NRPTSISWDGLDSGK	48	(T51)	_NRPT[Phospho (STY)]SISWDGLDSGK_.3	_NRPT[Phospho (STY)]SISWDGLDSGK_	2.98731e-31	6.40631e-10	1.05243e-26	7787.02	20248.9	7254.44	0.55454	0.594966	0.882737
P30086	PEBP1	Phosphatidylethanolamine-binding protein 1	NRPTSISWDGLDSGK	48	(S52)	_NRPTS[Phospho (STY)]ISWDGLDSGK_.3	_NRPTS[Phospho (STY)]ISWDGLDSGK_	4.89968e-31	6.02143e-10	3.33939e-29	4880	14784.7	5808.59	0.423322	0.40485	0.115294
P30086	PEBP1	Phosphatidylethanolamine-binding protein 1	NRPTSISWDGLDSGK	48	(S52)	_NRPTS[Phospho (STY)]ISWDGLDSGK_.2	_NRPTS[Phospho (STY)]ISWDGLDSGK_	1.22033e-39	4.16702e-10	1.09346e-28	5547.15	11438.4	4929.3	0.432143	0.694021	0.396033
P30101	PDIA3	Protein disulfide-isomerase A3	DGEEAGAYDGPR	108		_DGEEAGAYDGPR_.2	_DGEEAGAYDGPR_	2.50536e-33	2.83461e-08	7.21263e-40	3849.67	3278.09	5248.01	NaN	NaN	NaN
P30101	PDIA3	Protein disulfide-isomerase A3	VVVAENFDEIVNNENK	380		_VVVAENFDEIVNNENK_.3	_VVVAENFDEIVNNENK_	3.06091e-26	4.17838e-10	2.43941e-28	1498.63	2774.94	1069.31	NaN	NaN	NaN
P30101	PDIA3	Protein disulfide-isomerase A3	VVVAENFDEIVNNENK	380		_VVVAENFDEIVNNENK_.2	_VVVAENFDEIVNNENK_	1.17628e-42	9.55115e-09	3.14209e-27	958.773	1675.44	1286.84	NaN	NaN	NaN
P30305	CDC25B	M-phase inducer phosphatase 2	SVTPPEEQQEAEEPK	353	(S353)	_S[Phospho (STY)]VTPPEEQQEAEEPK_.2	_S[Phospho (STY)]VTPPEEQQEAEEPK_	3.6375e-36	4.46904e-10	3.81475e-22	23533	21858.7	26967.6	0.547091	0.760364	0.539356
P30305	CDC25B	M-phase inducer phosphatase 2	SVTPPEEQQEAEEPK	353	(S353)	_S[Phospho (STY)]VTPPEEQQEAEEPK_.3	_S[Phospho (STY)]VTPPEEQQEAEEPK_	3.8763e-26	4.98579e-06	1.77739e-18	1866.62	254.314	1929.75	0.525898	0.5	0.5
P30307	CDC25C	M-phase inducer phosphatase 3	SPSMPENLNRPR	214	(S216,M217)	_SPS[Phospho (STY)]M[Oxidation (M)]PENLNRPR_.2	_SPS[Phospho (STY)]M[Oxidation (M)]PENLNRPR_	7.3789e-29	2.01322e-09	9.69587e-17	5501.49	10411.7	2790.5	0.492958	0.885138	0.509676
P30414	NKTR	NK-tumor recognition protein	ILIPSDIESSK	459	(S463)	_ILIPS[Phospho (STY)]DIESSK_.2	_ILIPS[Phospho (STY)]DIESSK_	5.44568e-29	2.06119e-09	6.52353e-24	7452.45	9258.99	11504.5	0.985227	0.996607	0.999157
P30414	NKTR	NK-tumor recognition protein	VEETSPLGNAR	1142	(S1146)	_VEETS[Phospho (STY)]PLGNAR_.2	_VEETS[Phospho (STY)]PLGNAR_	1.5143e-37	4.16702e-10	1.69928e-31	3664.07	4939.27	4680.35	0.806359	0.960006	0.98849
P30419	NMT1	Glycylpeptide N-tetradecanoyltransferase 1	GGLSPANDTGAK	44	(S47)	_GGLS[Phospho (STY)]PANDTGAK_.2	_GGLS[Phospho (STY)]PANDTGAK_	7.51573e-43	5.21179e-10	2.60827e-27	53380.4	85395.4	45235.6	1	1	1
P30566	ADSL	Adenylosuccinate lyase	AAGGDHGSPDSYR	2	(S9)	_[Acetyl (Protein N-term)]AAGGDHGS[Phospho (STY)]PDSYR_.2	_[Acetyl (Protein N-term)]AAGGDHGS[Phospho (STY)]PDSYR_	2.13675e-38	3.61513e-09	4.12722e-32	9813.8	13844.4	12701.7	0.998649	0.999871	0.999915
P30566	ADSL	Adenylosuccinate lyase	AAGGDHGSPDSYRSPLASR	2	(S9)	_[Acetyl (Protein N-term)]AAGGDHGS[Phospho (STY)]PDSYRSPLASR_.3	_[Acetyl (Protein N-term)]AAGGDHGS[Phospho (STY)]PDSYRSPLASR_	7.34264e-44	6.23358e-10	1.03909e-14	5808.9	16059.4	4883.35	0.999301	0.999986	0.998703
P30622	CLIP1	CAP-Gly domain-containing linker protein 1	TASESISNLSEAGSIK	191	(S200,S204)	_TASESISNLS[Phospho (STY)]EAGS[Phospho (STY)]IK_.2	_TASESISNLS[Phospho (STY)]EAGS[Phospho (STY)]IK_	1.40339e-39	4.16702e-10	1.5255e-23	144195	158029	153042	1	1	1
P30622	CLIP1	CAP-Gly domain-containing linker protein 1	TASESISNLSEAGSIK	191	(S195,S200,S204)	_TASES[Phospho (STY)]ISNLS[Phospho (STY)]EAGS[Phospho (STY)]IK_.2	_TASES[Phospho (STY)]ISNLS[Phospho (STY)]EAGS[Phospho (STY)]IK_	1.11548e-38	4.20602e-10	2.0297e-20	46612.8	56963.6	56422.2	0.718692	0.677926	0.578371
P30622	CLIP1	CAP-Gly domain-containing linker protein 1	TASESISNLSEAGSIK	191	(T191)	_T[Phospho (STY)]ASESISNLSEAGSIK_.2	_T[Phospho (STY)]ASESISNLSEAGSIK_	7.12703e-30	4.16702e-10	4.347e-31	2945.94	3632.51	4568.58	0.152342	0.0284475	0.0314724
P30622	CLIP1	CAP-Gly domain-containing linker protein 1	TASESISNLSEAGSIK	191	(T191,S200)	_T[Phospho (STY)]ASESISNLS[Phospho (STY)]EAGSIK_.2	_T[Phospho (STY)]ASESISNLS[Phospho (STY)]EAGSIK_	9.75813e-29	2.04946e-08	9.62398e-18	2342.2	2820.16	2072.35	0.00527961	0.0043563	0.00545905
P30622	CLIP1	CAP-Gly domain-containing linker protein 1	TASESISNLSEAGSIK	191	(S195,S200)	_TASES[Phospho (STY)]ISNLS[Phospho (STY)]EAGSIK_.2	_TASES[Phospho (STY)]ISNLS[Phospho (STY)]EAGSIK_	3.26508e-28	7.83316e-09	5.55467e-22	1519.09	2603.62	2395.02	0.361249	0.456195	0.30082
P30622	CLIP1	CAP-Gly domain-containing linker protein 1	TASESISNLSEAGSIK	191	(S195)	_TASES[Phospho (STY)]ISNLSEAGSIK_.2	_TASES[Phospho (STY)]ISNLSEAGSIK_	9.98673e-21	1.00764e-09	8.36685e-19	1001.62	1433.1	2008.31	0.33773	0.81101	0.799052
P30622	CLIP1	CAP-Gly domain-containing linker protein 1	VEMMSEAALNGNGDDLNNYDSDDQEK	1344	(M1346,M1347,S1364)	_VEM[Oxidation (M)]M[Oxidation (M)]SEAALNGNGDDLNNYDS[Phospho (STY)]DDQEK_.3	_VEM[Oxidation (M)]M[Oxidation (M)]SEAALNGNGDDLNNYDS[Phospho (STY)]DDQEK_	8.19268e-37	4.65282e-10	1.60574e-29	12543.5	13508.2	14689.4	1	0.999836	0.999999
P30622	CLIP1	CAP-Gly domain-containing linker protein 1	VEMMSEAALNGNGDDLNNYDSDDQEK	1344	(M1346,S1364)	_VEM[Oxidation (M)]MSEAALNGNGDDLNNYDS[Phospho (STY)]DDQEK_.3	_VEM[Oxidation (M)]MSEAALNGNGDDLNNYDS[Phospho (STY)]DDQEK_	6.72284e-32	7.44309e-10	1.4276e-28	10276.6	16779.8	10668.7	0.87749	0.9368	0.5
P30622	CLIP1	CAP-Gly domain-containing linker protein 1	VEMMSEAALNGNGDDLNNYDSDDQEK	1344	(S1364)	_VEMMSEAALNGNGDDLNNYDS[Phospho (STY)]DDQEK_.3	_VEMMSEAALNGNGDDLNNYDS[Phospho (STY)]DDQEK_	4.26094e-17	4.76481e-10	4.53727e-09	1608.86	6945.1	1086.57	0.896369	0.949091	0.964099
P30622	CLIP1	CAP-Gly domain-containing linker protein 1	VEMMSEAALNGNGDDLNNYDSDDQEK	1344	(M1347,S1364)	_VEMM[Oxidation (M)]SEAALNGNGDDLNNYDS[Phospho (STY)]DDQEK_.3	_VEMM[Oxidation (M)]SEAALNGNGDDLNNYDS[Phospho (STY)]DDQEK_	4.15205e-38	1.93732e-07	4.32663e-23	2559.96	1944.45	2676.76	0.807628	0.5	0.282874
P30622	CLIP1	CAP-Gly domain-containing linker protein 1	KVQAEDEANGLQTTPASR	127	(S143)	_KVQAEDEANGLQTTPAS[Phospho (STY)]R_.3	_KVQAEDEANGLQTTPAS[Phospho (STY)]R_	3.09604e-32	4.05094e-08	1.13826e-06	6875.49	11626.7	3154.09	0.333333	0.333333	0.333333
P31040	SDHA	Succinate dehydrogenase [ubiquinone] flavoprotein subunit, mitochondrial	NTVVATGGYGR	251		_NTVVATGGYGR_.2	_NTVVATGGYGR_	5.26472e-43	4.16702e-10	8.48033e-14	4705.24	6374.68	615.268	NaN	NaN	NaN
P31321	PRKAR1B	cAMP-dependent protein kinase type I-beta regulatory subunit	SNSQSDSHDEEVSPTPPNPVVK	71	(S77,S83)	_SNSQSDS[Phospho (STY)]HDEEVS[Phospho (STY)]PTPPNPVVK_.3	_SNSQSDS[Phospho (STY)]HDEEVS[Phospho (STY)]PTPPNPVVK_	4.14441e-41	8.85853e-10	1.24989e-19	79276.4	103577	66749.2	0.948097	0.991785	0.949779
P31321	PRKAR1B	cAMP-dependent protein kinase type I-beta regulatory subunit	SNSQSDSHDEEVSPTPPNPVVK	71	(S73,T85)	_SNS[Phospho (STY)]QSDSHDEEVSPT[Phospho (STY)]PPNPVVK_.3	_SNS[Phospho (STY)]QSDSHDEEVSPT[Phospho (STY)]PPNPVVK_	6.58186e-41	7.1311e-10	1.07729e-24	70588	92893.3	60850.9	0.00057274	0.000121219	0.000357125
P31321	PRKAR1B	cAMP-dependent protein kinase type I-beta regulatory subunit	SNSQSDSHDEEVSPTPPNPVVK	71	(S77)	_SNSQSDS[Phospho (STY)]HDEEVSPTPPNPVVK_.3	_SNSQSDS[Phospho (STY)]HDEEVSPTPPNPVVK_	2.02886e-37	1.90819e-09	2.71602e-18	59288.8	90845.8	55432.6	0.68079	0.845064	0.593613
P31321	PRKAR1B	cAMP-dependent protein kinase type I-beta regulatory subunit	SNSQSDSHDEEVSPTPPNPVVK	71	(S73)	_SNS[Phospho (STY)]QSDSHDEEVSPTPPNPVVK_.3	_SNS[Phospho (STY)]QSDSHDEEVSPTPPNPVVK_	3.40281e-29	4.69885e-09	3.17624e-14	58509.1	89629.2	56120.8	0.00659248	0.0159771	0.0904782
P31321	PRKAR1B	cAMP-dependent protein kinase type I-beta regulatory subunit	SNSQSDSHDEEVSPTPPNPVVK	71	(S71)	_S[Phospho (STY)]NSQSDSHDEEVSPTPPNPVVK_.3	_S[Phospho (STY)]NSQSDSHDEEVSPTPPNPVVK_	8.17241e-16	1.24417e-09	5.99013e-14	50422.8	76771.5	46805.1	0.00071501	0.00214869	0.0112631
P31321	PRKAR1B	cAMP-dependent protein kinase type I-beta regulatory subunit	SNSQSDSHDEEVSPTPPNPVVK	71	(S83)	_SNSQSDSHDEEVS[Phospho (STY)]PTPPNPVVK_.3	_SNSQSDSHDEEVS[Phospho (STY)]PTPPNPVVK_	6.4387e-40	5.56962e-10	1.02266e-25	18439.3	28898	16503.4	0.936902	0.984501	0.942831
P31321	PRKAR1B	cAMP-dependent protein kinase type I-beta regulatory subunit	SNSQSDSHDEEVSPTPPNPVVK	71	(S73,S77)	_SNS[Phospho (STY)]QSDS[Phospho (STY)]HDEEVSPTPPNPVVK_.3	_SNS[Phospho (STY)]QSDS[Phospho (STY)]HDEEVSPTPPNPVVK_	3.50689e-31	1.78472e-09	5.67144e-23	17270.6	26345.5	13320.8	0.161921	0.4542	0.579518
P31321	PRKAR1B	cAMP-dependent protein kinase type I-beta regulatory subunit	SNSQSDSHDEEVSPTPPNPVVK	71	(S71,S77)	_S[Phospho (STY)]NSQSDS[Phospho (STY)]HDEEVSPTPPNPVVK_.3	_S[Phospho (STY)]NSQSDS[Phospho (STY)]HDEEVSPTPPNPVVK_	1.19714e-36	4.16702e-10	2.25167e-22	17270.5	26130.1	13201.2	0.0509285	0.0333696	0.0490528
P31321	PRKAR1B	cAMP-dependent protein kinase type I-beta regulatory subunit	SNSQSDSHDEEVSPTPPNPVVK	71	(S71,S83)	_S[Phospho (STY)]NSQSDSHDEEVS[Phospho (STY)]PTPPNPVVK_.3	_S[Phospho (STY)]NSQSDSHDEEVS[Phospho (STY)]PTPPNPVVK_	4.86294e-38	4.17743e-10	1.03059e-29	16732	26414.3	13320.8	0.0508761	0.000249511	0.00152672
P31350	RRM2	Ribonucleoside-diphosphate reductase subunit M2	ENTPPALSGTR	31	(T33)	_ENT[Phospho (STY)]PPALSGTR_.2	_ENT[Phospho (STY)]PPALSGTR_	1.87209e-27	7.51031e-10	1.57879e-17	7134.21	10941.1	10036.3	0.999221	0.999997	0.999893
P31641	SLC6A6	Sodium- and chloride-dependent taurine transporter	DILKPSPGK	16	(S21)	_DILKPS[Phospho (STY)]PGK_.2	_DILKPS[Phospho (STY)]PGK_	2.06159e-36	7.12745e-10	9.45131e-21	7917.61	13686.7	8681.72	1	1	1
P31689	DNAJA1	DnaJ homolog subfamily A member 1	VNFPENGFLSPDK	326	(S335)	_VNFPENGFLS[Phospho (STY)]PDK_.2	_VNFPENGFLS[Phospho (STY)]PDK_	1.33874e-37	7.49327e-10	1.90781e-09	33729.3	53300.9	45724.6	1	1	1
P31749	AKT1	RAC-alpha serine/threonine-protein kinase	SGSPSDNSGAEEMEVSLAK	122	(S124)	_SGS[Phospho (STY)]PSDNSGAEEMEVSLAK_.2	_SGS[Phospho (STY)]PSDNSGAEEMEVSLAK_	3.1289e-51	4.16702e-10	4.89171e-22	8576.89	7975.69	7802.32	0.967216	0.963772	0.736707
P31749	AKT1	RAC-alpha serine/threonine-protein kinase	SGSPSDNSGAEEMEVSLAK	122	(S122,M134)	_S[Phospho (STY)]GSPSDNSGAEEM[Oxidation (M)]EVSLAK_.2	_S[Phospho (STY)]GSPSDNSGAEEM[Oxidation (M)]EVSLAK_	6.1702e-33	1.30141e-09	1.03992e-13	8694.12	7355.43	6056.83	0.0507583	0.101009	0.0508557
P31749	AKT1	RAC-alpha serine/threonine-protein kinase	SGSPSDNSGAEEMEVSLAK	122	(S122)	_S[Phospho (STY)]GSPSDNSGAEEMEVSLAK_.2	_S[Phospho (STY)]GSPSDNSGAEEMEVSLAK_	4.37032e-34	4.43286e-10	1.86497e-21	6230.53	6261.96	5702.69	0.0298602	0.0328918	0.24195
P31942	HNRNPH3	Heterogeneous nuclear ribonucleoprotein H3	DGMDNQGGYGSVGR	288	(M290)	_DGM[Oxidation (M)]DNQGGYGSVGR_.2	_DGM[Oxidation (M)]DNQGGYGSVGR_	2.04325e-43	4.16702e-10	1.30797e-24	62320.2	88867	84781.1	1	1	1
P31943	HNRNPH1	Heterogeneous nuclear ribonucleoprotein H	HTGPNSPDTANDGFVR	99	(S104)	_HTGPNS[Phospho (STY)]PDTANDGFVR_.3	_HTGPNS[Phospho (STY)]PDTANDGFVR_	6.38976e-39	4.16702e-10	1.4225e-23	350052	672996	318101	1	1	0.999997
P31943	HNRNPH1	Heterogeneous nuclear ribonucleoprotein H	HTGPNSPDTANDGFVR	99	(S104)	_HTGPNS[Phospho (STY)]PDTANDGFVR_.2	_HTGPNS[Phospho (STY)]PDTANDGFVR_	9.50765e-35	4.16702e-10	3.82847e-24	29012.4	59608.4	20853	0.99999	1	0.976704
P31943	HNRNPH1	Heterogeneous nuclear ribonucleoprotein H	HTGPNSPDTANDGFVR	99	(T107)	_HTGPNSPDT[Phospho (STY)]ANDGFVR_.3	_HTGPNSPDT[Phospho (STY)]ANDGFVR_	8.38006e-18	5.56962e-10	3.24836e-26	25602.1	58277.2	22588.9	7.67817e-07	4.03664e-11	2.59984e-08
P31943	HNRNPH1	Heterogeneous nuclear ribonucleoprotein H	EGRPSGEAFVELESEDEVK	50	(S63)	_EGRPSGEAFVELES[Phospho (STY)]EDEVK_.3	_EGRPSGEAFVELES[Phospho (STY)]EDEVK_	4.50139e-20	5.38024e-09	3.82414e-09	9116.64	16004	4004.96	0.99974	0.999994	0.976678
P31946	YWHAB	14-3-3 protein beta/alpha	DNLTLWTSENQGDEGDAGEGEN	225		_DNLTLWTSENQGDEGDAGEGEN_.3	_DNLTLWTSENQGDEGDAGEGEN_	1.20887e-30	1.21085e-09	3.65215e-21	57872.2	46140.4	45261.4	NaN	NaN	NaN
P31946	YWHAB	14-3-3 protein beta/alpha	YLSEVASGDNK	130		_YLSEVASGDNK_.2	_YLSEVASGDNK_	2.12778e-45	4.55345e-10	6.58161e-22	23312.2	28587.7	25728.3	NaN	NaN	NaN
P31947	SFN	14-3-3 protein sigma	DNLTLWTADNAGEEGGEAPQEPQS	225		_DNLTLWTADNAGEEGGEAPQEPQS_.3	_DNLTLWTADNAGEEGGEAPQEPQS_	4.46083e-26	1.02317e-09	3.36935e-17	111463	128009	121292	NaN	NaN	NaN
P31947	SFN	14-3-3 protein sigma	DNLTLWTADNAGEEGGEAPQEPQS	225	(S248)	_DNLTLWTADNAGEEGGEAPQEPQS[Phospho (STY)]_.3	_DNLTLWTADNAGEEGGEAPQEPQS[Phospho (STY)]_	6.52762e-28	6.1519e-10	1.90328e-21	17633.2	14515.7	13302.5	0.9944	0.999439	0.998192
P32519	ELF1	ETS-related transcription factor Elf-1	YADSPGASSPEQPK	160	(S168)	_YADSPGASS[Phospho (STY)]PEQPK_.2	_YADSPGASS[Phospho (STY)]PEQPK_	2.97993e-48	4.16702e-10	2.08506e-40	2151.83	5053.43	4228.8	0.429435	0.478374	0.482292
P32519	ELF1	ETS-related transcription factor Elf-1	TKPPRPDSPATTPNISVK	180	(S187)	_TKPPRPDS[Phospho (STY)]PATTPNISVK_.3	_TKPPRPDS[Phospho (STY)]PATTPNISVK_	2.99172e-37	1.47383e-09	7.73132e-07	1826.94	4827.1	423.077	0.482903	0.791225	0.363922
P33527	ABCC1	Multidrug resistance-associated protein 1	QLSSSSSYSGDISR	913	(S915)	_QLS[Phospho (STY)]SSSSYSGDISR_.2	_QLS[Phospho (STY)]SSSSYSGDISR_	6.27289e-38	4.16702e-10	2.06399e-23	41177.3	45329.7	49206.9	0.999905	0.99912	0.997198
P33527	ABCC1	Multidrug resistance-associated protein 1	QLSSSSSYSGDISR	913	(S919)	_QLSSSSS[Phospho (STY)]YSGDISR_.2	_QLSSSSS[Phospho (STY)]YSGDISR_	2.94591e-23	1.1136e-09	9.62234e-19	22662.9	25900.6	29087.5	0.224133	0.963835	0.974087
P33527	ABCC1	Multidrug resistance-associated protein 1	QLSSSSSYSGDISR	913	(S921)	_QLSSSSSYS[Phospho (STY)]GDISR_.2	_QLSSSSSYS[Phospho (STY)]GDISR_	6.81734e-10	7.07492e-08	4.65254e-13	12040.3	13776.1	19990.3	0.00045044	0.00244313	0.997041
P33527	ABCC1	Multidrug resistance-associated protein 1	QLSSSSSYSGDISR	913	(S916,S919)	_QLSS[Phospho (STY)]SSS[Phospho (STY)]YSGDISR_.2	_QLSS[Phospho (STY)]SSS[Phospho (STY)]YSGDISR_	2.81656e-41	4.16702e-10	9.36186e-27	10731.8	13795.6	11053.1	0.373295	0.286404	0.304956
P33527	ABCC1	Multidrug resistance-associated protein 1	QLSSSSSYSGDISR	913	(S915,S919)	_QLS[Phospho (STY)]SSSS[Phospho (STY)]YSGDISR_.2	_QLS[Phospho (STY)]SSSS[Phospho (STY)]YSGDISR_	3.09928e-45	4.16702e-10	1.34777e-28	10477.8	13925.4	10825.9	0.375211	0.338649	0.466177
P33527	ABCC1	Multidrug resistance-associated protein 1	QLSSSSSYSGDISR	913	(S918,S919)	_QLSSSS[Phospho (STY)]S[Phospho (STY)]YSGDISR_.2	_QLSSSS[Phospho (STY)]S[Phospho (STY)]YSGDISR_	4.10315e-36	4.44516e-10	1.31884e-25	9919.71	12840.1	10611.6	0.191961	0.152728	0.133943
P33527	ABCC1	Multidrug resistance-associated protein 1	QLSSSSSYSGDISR	913	(S917,S918)	_QLSSS[Phospho (STY)]S[Phospho (STY)]SYSGDISR_.2	_QLSSS[Phospho (STY)]S[Phospho (STY)]SYSGDISR_	3.41265e-17	2.98033e-08	1.13124e-14	8533.01	3971.82	8662.96	0.235442	0.219502	0.132717
[truncated: 5,031 more rows]

## Sheet: 3b
Table S3b. Summary of phosphopeptides identified in paritally coated experiment
[truncated: 8,709 more rows]

## Sheet: 3c
Table S3c. Summary of phosphopeptides identified in fully coated experiment
[truncated: 9,881 more rows]
