# Supplementary material for: A Rapid One-Pot Workflow for Sensitive Microscale Phosphoproteomics
Source: J Proteome Res. 2024 Jul 22;23(8):3294–309. doi: 10.1021/acs.jproteome.3c00862 (PMC11301667; doi:10.1021/acs.jproteome.3c00862)
Supplement: Supplementary file 5 — pr3c00862_si_005.xlsx [file pr3c00862_si_005.xlsx]

## Sheet: Table S4
	Table S4. Summary of identification results from low input amount (10 µg and 5 µg ) by DIA and DDA methods
	Table S4a. Summary of identification results from low input amount (10 µg and 5 µg ) by DDA method
	Table S4b. Summary of identification results from low input amount (10 µg and 5 µg ) by DIA method

## Sheet: 4a
Table S4a. Summary of identification results from low input amount (10 µg and 5 µg ) by DDA method
Peptide Sequence	Modified Sequence	Peptide Length	Charges	Assigned Modifications	Protein ID	Gene	Protein Description	10000ng_1 Spectral Count	10000ng_2 Spectral Count	10000ng_3 Spectral Count	5000ng_1 Spectral Count	5000ng_2 Spectral Count	5000ng_3 Spectral Count	10000ng_1 Intensity	10000ng_2 Intensity	10000ng_3 Intensity	5000ng_1 Intensity	5000ng_2 Intensity	5000ng_3 Intensity	10000ng_1 MaxLFQ Intensity	10000ng_2 MaxLFQ Intensity	10000ng_3 MaxLFQ Intensity	5000ng_1 MaxLFQ Intensity	5000ng_2 MaxLFQ Intensity	5000ng_3 MaxLFQ Intensity	10000ng_1 Match Type	10000ng_2 Match Type	10000ng_3 Match Type	5000ng_1 Match Type	5000ng_2 Match Type	5000ng_3 Match Type
AAAAAAAGDSDSWDADAFSVEDPVR	AAAAAAAGDS[79.9663]DS[79.9663]WDADAFSVEDPVR	25	3	10S(79.9663),12S(79.9663)	O75822	EIF3J	Eukaryotic translation initiation factor 3 subunit J	0	2	0	0	1	1	0	26755722	0	0	17234724	25416056	0	26755722	0	0	17234724	25416056	unmatched	MS/MS	unmatched	unmatched	MS/MS	MS/MS
AAAAAAAGDSDSWDADAFSVEDPVRK	AAAAAAAGDS[79.9663]DS[79.9663]WDADAFSVEDPVRK	26	3,4	10S(79.9663),12S(79.9663)	O75822	EIF3J	Eukaryotic translation initiation factor 3 subunit J	1	2	2	1	1	4	16218818	17875626	34282224	23739008	31818680	72339032	17893004	19720836	16462572	26189464	35103160	33387190	MS/MS	MS/MS	MS/MS	MS/MS	MS/MS	MS/MS
AAAAAATAPPSPGPAQPGPR	AAAAAATAPPS[79.9663]PGPAQPGPR	20	3	11S(79.9663)	Q6SPF0	SAMD1	Atherin	0	0	1	0	0	0	0	0	0	0	0	0	0	0	0	0	0	0	unmatched	unmatched	MS/MS	unmatched	unmatched	unmatched
AAAAAATAPPSPGPAQPGPR	AAAAAAT[79.9663]APPSPGPAQPGPR	20	3	7T(79.9663)	Q6SPF0	SAMD1	Atherin	0	1	0	0	0	0	0	0	0	0	0	0	0	0	0	0	0	0	unmatched	MS/MS	unmatched	unmatched	unmatched	unmatched
AAAAAPASEDEDDEDDEDDEDDDDDEEDDSEEEAMETTPAK	AAAAAPASEDEDDEDDEDDEDDDDDEEDDS[79.9663]EEEAMETTPAK	41	4	30S(79.9663)	P19338	NCL	Nucleolin	1	2	0	0	1	0	20125426	18241874	0	0	0	0	20125426	18241874	0	0	0	0	MS/MS	MS/MS	unmatched	unmatched	MS/MS	unmatched
AAAAAPASEDEDDEDDEDDEDDDDDEEDDSEEEAMETTPAK	AAAAAPASEDEDDEDDEDDEDDDDDEEDDS[79.9663]EEEAM[15.9949]ETTPAK	41	4	30S(79.9663),35M(15.9949)	P19338	NCL	Nucleolin	0	2	0	2	0	2	0	0	0	7649191	0	37418004	0	0	0	7649191	0	37418004	unmatched	MS/MS	unmatched	MS/MS	unmatched	MS/MS
AAAAAPASEDEDDEDDEDDEDDDDDEEDDSEEEAMETTPAK	AAAAAPASEDEDDEDDEDDEDDDDDEEDDS[79.9663]EEEAM[15.9949]ET[79.9663]TPAK	41	4	30S(79.9663),35M(15.9949),37T(79.9663)	P19338	NCL	Nucleolin	0	0	0	0	0	1	0	0	0	0	0	0	0	0	0	0	0	0	unmatched	unmatched	unmatched	unmatched	unmatched	MS/MS
AAAAAPASEDEDDEDDEDDEDDDDDEEDDSEEEAMETTPAK	AAAAAPAS[79.9663]EDEDDEDDEDDEDDDDDEEDDSEEEAMETTPAK	41	4	8S(79.9663)	P19338	NCL	Nucleolin	1	0	2	0	0	2	10236921	0	25298400	0	0	13519946	10236921	0	25298400	0	0	13519946	MS/MS	unmatched	MS/MS	unmatched	unmatched	MS/MS
AAAAAPASEDEDDEDDEDDEDDDDDEEDDSEEEAMETTPAK	AAAAAPAS[79.9663]EDEDDEDDEDDEDDDDDEEDDSEEEAM[15.9949]ETTPAK	41	4	35M(15.9949),8S(79.9663)	P19338	NCL	Nucleolin	0	0	0	0	0	2	0	0	0	0	0	38381768	0	0	0	0	0	0	unmatched	unmatched	unmatched	unmatched	unmatched	MS/MS
AAAAAPASEDEDDEDDEDDEDDDDDEEDDSEEEAMETTPAK	AAAAAPAS[79.9663]EDEDDEDDEDDEDDDDDEEDDS[79.9663]EEEAMETTPAK	41	4	30S(79.9663),8S(79.9663)	P19338	NCL	Nucleolin	0	0	0	0	0	1	0	0	0	0	0	6505285	0	0	0	0	0	0	unmatched	unmatched	unmatched	unmatched	unmatched	MS/MS
AAAAAPASEDEDDEDDEDDEDDDDDEEDDSEEEAMETTPAK	AAAAAPAS[79.9663]EDEDDEDDEDDEDDDDDEEDDS[79.9663]EEEAMETT[79.9663]PAK	41	4	30S(79.9663),38T(79.9663),8S(79.9663)	P19338	NCL	Nucleolin	3	4	5	2	2	3	105966912	139744576	103951600	73969000	79966456	65268092	105966912	139744576	103951600	73969000	79966456	65268092	MS/MS	MS/MS	MS/MS	MS/MS	MS/MS	MS/MS
AAAAAPASEDEDDEDDEDDEDDDDDEEDDSEEEAMETTPAK	AAAAAPAS[79.9663]EDEDDEDDEDDEDDDDDEEDDS[79.9663]EEEAMET[79.9663]TPAK	41	4	30S(79.9663),37T(79.9663),8S(79.9663)	P19338	NCL	Nucleolin	1	0	2	0	2	0	0	0	27617516	0	0	0	0	0	0	0	0	0	MS/MS	unmatched	MS/MS	unmatched	MS/MS	unmatched
AAAAAPASEDEDDEDDEDDEDDDDDEEDDSEEEAMETTPAK	AAAAAPAS[79.9663]EDEDDEDDEDDEDDDDDEEDDS[79.9663]EEEAM[15.9949]ETTPAK	41	4	30S(79.9663),35M(15.9949),8S(79.9663)	P19338	NCL	Nucleolin	16	14	11	9	9	8	1354979710	1393757440	1363439100	2058530430	2285443580	2270460420	1354979710	1393757440	1363439100	2058530430	2285443580	2270460420	MS/MS	MS/MS	MS/MS	MS/MS	MS/MS	MS/MS
AAAAAPASEDEDDEDDEDDEDDDDDEEDDSEEEAMETTPAK	AAAAAPAS[79.9663]EDEDDEDDEDDEDDDDDEEDDS[79.9663]EEEAM[15.9949]ETT[79.9663]PAK	41	4	30S(79.9663),35M(15.9949),38T(79.9663),8S(79.9663)	P19338	NCL	Nucleolin	2	0	0	3	2	4	39039112	0	0	9735001	13600764	52423892	39039112	0	0	9735001	13600764	52423892	MS/MS	unmatched	unmatched	MS/MS	MS/MS	MS/MS
AAAAAPASEDEDDEDDEDDEDDDDDEEDDSEEEAMETTPAK	AAAAAPAS[79.9663]EDEDDEDDEDDEDDDDDEEDDS[79.9663]EEEAM[15.9949]ET[79.9663]TPAK	41	4	30S(79.9663),35M(15.9949),37T(79.9663),8S(79.9663)	P19338	NCL	Nucleolin	0	2	0	2	0	1	0	0	0	0	0	4706640	0	0	0	0	0	0	unmatched	MS/MS	unmatched	MS/MS	unmatched	MS/MS
AAAAAWEEPSSGNGTAR	AAAAAWEEPS[79.9663]SGNGTAR	17	2	10S(79.9663)	Q9P258	RCC2	Protein RCC2	1	0	1	0	0	1	0	0	0	0	0	0	0	0	0	0	0	0	MS/MS	unmatched	MS/MS	unmatched	unmatched	MS/MS
AAAAGLGHPASPGGSEDGPPGSEEEDAAR	AAAAGLGHPAS[79.9663]PGGS[79.9663]EDGPPGS[79.9663]EEEDAAR	29	3	11S(79.9663),15S(79.9663),22S(79.9663)	Q99856	ARID3A	AT-rich interactive domain-containing protein 3A	0	1	0	1	0	0	0	22116648	0	19529866	0	0	0	22116648	0	19529866	0	0	unmatched	MS/MS	unmatched	MS/MS	unmatched	unmatched
AAAAGPGAALSPRPCDSDPATPGAQSPK	AAAAGPGAALS[79.9663]PRPC[57.0215]DS[79.9663]DPATPGAQSPK	28	3	11S(79.9663),15C(57.0215),17S(79.9663)	Q8WUB8	PHF10	PHD finger protein 10	0	0	0	1	0	0	0	0	0	30981160	0	0	0	0	0	0	0	0	unmatched	unmatched	unmatched	MS/MS	unmatched	unmatched
AAAAPGASPSPGGDAAWSEAGPGPR	AAAAPGASPS[79.9663]PGGDAAWSEAGPGPR	25	3	10S(79.9663)	P52701	MSH6	DNA mismatch repair protein Msh6	0	1	1	0	1	0	0	51253372	45693824	0	35873508	0	0	51253372	45693824	0	35873508	0	unmatched	MS/MS	MS/MS	unmatched	MS/MS	unmatched
AAAAPGASPSPGGDAAWSEAGPGPR	AAAAPGAS[79.9663]PSPGGDAAWSEAGPGPR	25	3	8S(79.9663)	P52701	MSH6	DNA mismatch repair protein Msh6	1	0	0	0	0	1	46103372	0	0	0	0	34539140	46103372	0	0	0	0	34539140	MS/MS	unmatched	unmatched	unmatched	unmatched	MS/MS
AAAAPGASPSPGGDAAWSEAGPGPRPLAR	AAAAPGAS[79.9663]PSPGGDAAWSEAGPGPRPLAR	29	3	8S(79.9663)	P52701	MSH6	DNA mismatch repair protein Msh6	0	0	0	2	0	1	0	0	0	15746325	0	12351690	0	0	0	15746325	0	12351690	unmatched	unmatched	unmatched	MS/MS	unmatched	MS/MS
AAAASAAEAGIATTGTEDSDDALLK	AAAASAAEAGIATTGTEDS[79.9663]DDALLK	25	3	19S(79.9663)	P55036	PSMD4	26S proteasome non-ATPase regulatory subunit 4	1	1	1	2	1	1	34684484	36852952	34621924	49894340	38524768	46795852	34684484	36852952	34621924	49894340	38524768	46795852	MS/MS	MS/MS	MS/MS	MS/MS	MS/MS	MS/MS
AAAASAAEAGIATTGTEDSDDALLK	AAAASAAEAGIATTGT[79.9663]EDSDDALLK	25	3	16T(79.9663)	P55036	PSMD4	26S proteasome non-ATPase regulatory subunit 4	1	0	0	0	0	0	34684484	0	0	0	0	0	0	0	0	0	0	0	MS/MS	unmatched	unmatched	unmatched	unmatched	unmatched
AAAASAAEAGIATTGTEDSDDALLK	AAAASAAEAGIAT[79.9663]TGTEDSDDALLK	25	3	13T(79.9663)	P55036	PSMD4	26S proteasome non-ATPase regulatory subunit 4	0	0	0	0	0	1	0	0	0	0	0	46795852	0	0	0	0	0	0	unmatched	unmatched	unmatched	unmatched	unmatched	MS/MS
AAAASAAEAGIATTGTEDSDDALLK	AAAASAAEAGIAT[79.9663]TGT[79.9663]EDS[79.9663]DDALLK	25	3	13T(79.9663),16T(79.9663),19S(79.9663)	P55036	PSMD4	26S proteasome non-ATPase regulatory subunit 4	0	0	1	0	0	0	0	0	5.44943e+06	0	0	0	0	0	0	0	0	0	unmatched	unmatched	MS/MS	unmatched	unmatched	unmatched
AAAASAAEAGIATTGTEDSDDALLK	AAAASAAEAGIAT[79.9663]T[79.9663]GTEDS[79.9663]DDALLK	25	3	13T(79.9663),14T(79.9663),19S(79.9663)	P55036	PSMD4	26S proteasome non-ATPase regulatory subunit 4	0	0	0	0	0	1	0	0	0	0	0	0	0	0	0	0	0	0	unmatched	unmatched	unmatched	unmatched	unmatched	MS/MS
AAAASAAEAGIATTGTEDSDDALLK	AAAASAAEAGIAT[79.9663]T[79.9663]GT[79.9663]EDSDDALLK	25	3	13T(79.9663),14T(79.9663),16T(79.9663)	P55036	PSMD4	26S proteasome non-ATPase regulatory subunit 4	1	0	2	2	1	2	0	0	5.44943e+06	0	0	0	0	0	0	0	0	0	MS/MS	unmatched	MS/MS	MS/MS	MS/MS	MS/MS
AAAGPLDMSLPSTPDIK	AAAGPLDMS[79.9663]LPS[79.9663]TPDIK	17	2	12S(79.9663),9S(79.9663)	P17544	ATF7	Cyclic AMP-dependent transcription factor ATF-7	0	0	0	1	0	0	0	0	0	11846204	0	0	0	0	0	0	0	0	unmatched	unmatched	unmatched	MS/MS	unmatched	unmatched
AAAGPLDMSLPSTPDIK	AAAGPLDM[15.9949]S[79.9663]LPS[79.9663]TPDIK	17	3	12S(79.9663),8M(15.9949),9S(79.9663)	P17544	ATF7	Cyclic AMP-dependent transcription factor ATF-7	0	0	1	0	1	0	0	0	1.66116e+06	0	4.31487e+06	0	0	0	1.66116e+06	0	4.31487e+06	0	unmatched	unmatched	MS/MS	unmatched	MS/MS	unmatched
AAALQALQAQAPTSPPPPPPPLK	AAALQALQAQAPT[79.9663]SPPPPPPPLK	23	3	13T(79.9663)	Q8NAF0	ZNF579	Zinc finger protein 579	0	0	1	0	0	0	0	0	0	0	0	0	0	0	0	0	0	0	unmatched	unmatched	MS/MS	unmatched	unmatched	unmatched
AAALSLSTLASPK	AAALSLSTLAS[79.9663]PK	13	2	11S(79.9663)	P98172	EFNB1	Ephrin-B1	0	1	0	0	0	0	0	0	0	0	0	0	0	0	0	0	0	0	unmatched	MS/MS	unmatched	unmatched	unmatched	unmatched
AAAYDISEDEED	AAAYDIS[79.9663]EDEED	12	2	7S(79.9663)	P49585	PCYT1A	Choline-phosphate cytidylyltransferase A	2	3	2	3	2	3	872862980	890823490	893125120	1003945150	1061328380	1131221120	872862980	890823490	893125120	1003945150	1061328380	1131221120	MS/MS	MS/MS	MS/MS	MS/MS	MS/MS	MS/MS
AADEDWDSELEDDLLGEDLLSGK	AADEDWDS[79.9663]ELEDDLLGEDLLSGK	23	3	8S(79.9663)	Q96EV2	RBM33	RNA-binding protein 33	1	2	1	1	2	2	0	0	43895796	39060200	48645184	61360792	0	0	43895796	39060200	48645184	61360792	MS/MS	MS/MS	MS/MS	MS/MS	MS/MS	MS/MS
AADISLDNLVEGK	AADIS[79.9663]LDNLVEGK	13	2	5S(79.9663)	Q12888	TP53BP1	TP53-binding protein 1	2	2	2	1	1	2	42077312	33941388	38099416	44838196	44919060	35614980	42077312	33941388	38099416	44838196	44919060	35614980	MS/MS	MS/MS	MS/MS	MS/MS	MS/MS	MS/MS
AADKSPESQNLIDGTK	AADKS[79.9663]PESQNLIDGTK	16	3	5S(79.9663)	Q9HCE3	ZNF532	Zinc finger protein 532	0	0	0	1	1	0	0	0	0	10088524	10012619	0	0	0	0	10088524	10012619	0	unmatched	unmatched	unmatched	MS/MS	MS/MS	unmatched
AADPPAENSSAPEAEQGGAE	AADPPAENSS[79.9663]APEAEQGGAE	20	2,3	10S(79.9663)	P67809	YBX1	Y-box-binding protein 1	4	4	3	5	4	4	241581536	233759776	249769440	209292272	188874464	241142080	159507648	152729696	164829824	124520888	123224296	157281872	MS/MS	MS/MS	MS/MS	MS/MS	MS/MS	MS/MS
AADPPAENSSAPEAEQGGAE	AADPPAENS[79.9663]SAPEAEQGGAE	20	2,3	9S(79.9663)	P67809	YBX1	Y-box-binding protein 1	0	0	1	1	0	0	0	0	153752016	54387296	0	0	0	0	0	0	0	0	unmatched	unmatched	MS/MS	MS/MS	unmatched	unmatched
AADPVPSFDESSQDTSEK	AADPVPSFDESS[79.9663]QDTSEK	18	2	12S(79.9663)	Q96QE3	ATAD5	ATPase family AAA domain-containing protein 5	1	1	1	0	0	0	12906977	11791265	12274874	0	0	0	12906977	11791265	12274874	0	0	0	MS/MS	MS/MS	MS/MS	unmatched	unmatched	unmatched
AADRLPNLSSPSAEGPPGPPSGPAPR	AADRLPNLSS[79.9663]PSAEGPPGPPSGPAPR	26	3	10S(79.9663)	O60784	TOM1	Target of Myb protein 1	0	1	0	1	1	1	0	8.15679e+06	0	23586394	28748290	14268944	0	8.15679e+06	0	23586394	28748290	14268944	unmatched	MS/MS	unmatched	MS/MS	MS/MS	MS/MS
AADSQNSGEGNTGAAESSFSQEVSR	AADSQNSGEGNTGAAESS[79.9663]FSQEVSR	25	3	18S(79.9663)	P12270	TPR	Nucleoprotein TPR	0	1	1	1	0	0	0	50946864	49013196	64370440	0	0	0	50946864	49013196	64370440	0	0	unmatched	MS/MS	MS/MS	MS/MS	unmatched	unmatched
AADSQNSGEGNTGAAESSFSQEVSR	AADSQNS[79.9663]GEGNTGAAESSFSQEVSR	25	3	7S(79.9663)	P12270	TPR	Nucleoprotein TPR	0	1	1	1	0	0	0	50946864	8.36941e+06	14973039	0	0	0	50946864	8.36941e+06	14973039	0	0	unmatched	MS/MS	MS/MS	MS/MS	unmatched	unmatched
AADSDDGAVSAPAASDGGVSK	AADS[79.9663]DDGAVSAPAASDGGVSK	21	2,3	4S(79.9663)	Q96GM8	TOE1	Target of EGR1 protein 1	2	3	3	2	2	3	36278596	123554704	126628088	0	54435388	104128720	89257304	77567688	79737912	0	45466228	63819272	MS/MS	MS/MS	MS/MS	MS/MS	MS/MS	MS/MS
AADSEPESEVFEITDFTTASEWER	AADS[79.9663]EPESEVFEITDFTTASEWER	24	3	4S(79.9663)	Q15042	RAB3GAP1	Rab3 GTPase-activating protein catalytic subunit	1	0	1	1	1	1	10937597	0	13248926	15405873	20432058	18145400	10937597	0	13248926	15405873	20432058	18145400	MS/MS	unmatched	MS/MS	MS/MS	MS/MS	MS/MS
AADSEPESEVFEITDFTTASEWER	AADS[79.9663]EPES[79.9663]EVFEITDFTTASEWER	24	3	4S(79.9663),8S(79.9663)	Q15042	RAB3GAP1	Rab3 GTPase-activating protein catalytic subunit	1	0	2	0	1	3	2920585	0	2.63833e+06	0	0	0	2920585	0	2.63833e+06	0	0	0	MS/MS	unmatched	MS/MS	unmatched	MS/MS	MS/MS
AADSQNSGEGNTGAAESSFSQEVSR	AADS[79.9663]QNSGEGNTGAAESSFSQEVSR	25	3	4S(79.9663)	P12270	TPR	Nucleoprotein TPR	0	1	0	0	0	1	0	11672015	0	0	0	11418310	0	11672015	0	0	0	11418310	unmatched	MS/MS	unmatched	unmatched	unmatched	MS/MS
AADTEEMDIEMDSGDEA	AADTEEMDIEMDS[79.9663]GDEA	17	2	13S(79.9663)	Q9UBB5	MBD2	Methyl-CpG-binding domain protein 2	0	0	1	0	0	0	0	0	24785576	0	0	0	0	0	0	0	0	0	unmatched	unmatched	MS/MS	unmatched	unmatched	unmatched
AADTEEMDIEMDSGDEA	AADTEEM[15.9949]DIEM[15.9949]DS[79.9663]GDEA	17	2	11M(15.9949),13S(79.9663),7M(15.9949)	Q9UBB5	MBD2	Methyl-CpG-binding domain protein 2	2	2	2	2	2	3	70500960	80575624	79951896	170862480	173014096	185670576	70500960	80575624	79951896	170862480	173014096	185670576	MS/MS	MS/MS	MS/MS	MS/MS	MS/MS	MS/MS
AAEAGGAEEQYGFLTTPTK	AAEAGGAEEQYGFLTT[79.9663]PTK	19	2,3	16T(79.9663)	P46821	MAP1B	Microtubule-associated protein 1B	2	2	1	2	2	3	87724000	79941704	79616832	103775808	93899464	163953616	87724000	79941704	79616832	103775808	93899464	107782160	MS/MS	MS/MS	MS/MS	MS/MS	MS/MS	MS/MS
AAEDDSASPPGAASDAEPGDEERPGLQVDCVVCGDK	AAEDDSASPPGAAS[79.9663]DAEPGDEERPGLQVDC[57.0215]VVC[57.0215]GDK	36	4	14S(79.9663),30C(57.0215),33C(57.0215)	P10588	NR2F6	Nuclear receptor subfamily 2 group F member 6	0	0	1	0	0	0	0	0	37854760	0	0	0	0	0	0	0	0	0	unmatched	unmatched	MS/MS	unmatched	unmatched	unmatched
AAEDDSASPPGAASDAEPGDEERPGLQVDCVVCGDK	AAEDDSAS[79.9663]PPGAAS[79.9663]DAEPGDEERPGLQVDC[57.0215]VVC[57.0215]GDK	36	4	14S(79.9663),30C(57.0215),33C(57.0215),8S(79.9663)	P10588	NR2F6	Nuclear receptor subfamily 2 group F member 6	3	2	2	0	0	1	63951272	58586192	75960104	0	0	60810320	63951272	58586192	75960104	0	0	60810320	MS/MS	MS/MS	MS/MS	unmatched	unmatched	MS/MS
AAEHDLEVASEEEQEREGSENNQPQVEEER	AAEHDLEVAS[79.9663]EEEQEREGSENNQPQVEEER	30	4	10S(79.9663)	Q9UPS8	ANKRD26	Ankyrin repeat domain-containing protein 26	0	0	0	0	1	1	0	0	0	0	11677601	8938864	0	0	0	0	11677601	8938864	unmatched	unmatched	unmatched	unmatched	MS/MS	MS/MS
AAESETPGKSPEK	AAESETPGKS[79.9663]PEK	13	2,3	10S(79.9663)	O76021	RSL1D1	Ribosomal L1 domain-containing protein 1	2	2	2	2	2	2	13135257	13232201	11569474	10551356	14051783	7.67148e+06	6923061	6947193	6076385	5.51285e+06	7281976	8672905	MS/MS	MS/MS	MS/MS	MS/MS	MS/MS	MS/MS
AAESETPGKSPEK	AAES[79.9663]ETPGKS[79.9663]PEK	13	2	10S(79.9663),4S(79.9663)	O76021	RSL1D1	Ribosomal L1 domain-containing protein 1	1	0	0	0	0	0	342829	0	0	0	0	0	0	0	0	0	0	0	MS/MS	unmatched	unmatched	unmatched	unmatched	unmatched
AAFDDAIAELDTLSEESYK	AAFDDAIAELDTLS[79.9663]EESYK	19	2,3	14S(79.9663)	P62258	YWHAE	14-3-3 protein epsilon	3	3	4	3	3	4	173291840	179323200	167099968	253845536	212793264	209769536	100846176	103365824	97687088	147242224	123397520	122381672	MS/MS	MS/MS	MS/MS	MS/MS	MS/MS	MS/MS
AAFTTPDHAPLSPQSSVASSGSEQTEEQGSSR	AAFTTPDHAPLSPQS[79.9663]SVASSGSEQTEEQGSSR	32	4	15S(79.9663)	Q5PRF9	SAMD4B	Protein Smaug homolog 2	1	0	0	0	0	0	57230312	0	0	0	0	0	0	0	0	0	0	0	MS/MS	unmatched	unmatched	unmatched	unmatched	unmatched
AAFTTPDHAPLSPQSSVASSGSEQTEEQGSSR	AAFTTPDHAPLS[79.9663]PQSSVASSGSEQTEEQGSSR	32	3,4	12S(79.9663)	Q5PRF9	SAMD4B	Protein Smaug homolog 2	4	5	5	5	2	2	221837952	233737024	237100480	262771824	247833088	246468032	167810688	176163648	179702880	195262512	187861328	178882848	MS/MS	MS/MS	MS/MS	MS/MS	MS/MS	MS/MS
AAFTTPDHAPLSPQSSVASSGSEQTEEQGSSR	AAFT[79.9663]T[79.9663]PDHAPLSPQSSVASSGSEQTEEQGSSR	32	3	4T(79.9663),5T(79.9663)	Q5PRF9	SAMD4B	Protein Smaug homolog 2	0	0	0	0	0	2	0	0	0	0	0	8928653	0	0	0	0	0	0	unmatched	unmatched	unmatched	unmatched	unmatched	MS/MS
AAGALGSASSGSMPNLAAR	AAGALGSASS[79.9663]GSM[15.9949]PNLAAR	19	3	10S(79.9663),13M(15.9949)	Q9P2Q2	FRMD4A	FERM domain-containing protein 4A	0	1	1	0	0	1	0	10905997	4.71683e+06	0	0	20816850	0	10905997	4.71683e+06	0	0	20816850	unmatched	MS/MS	MS/MS	unmatched	unmatched	MS/MS
AAGALGSASSGSMPNLAAR	AAGALGS[79.9663]ASSGSM[15.9949]PNLAAR	19	3	13M(15.9949),7S(79.9663)	Q9P2Q2	FRMD4A	FERM domain-containing protein 4A	0	0	0	1	1	0	0	0	0	19046746	18317644	0	0	0	0	19046746	18317644	0	unmatched	unmatched	unmatched	MS/MS	MS/MS	unmatched
AAGARPLTSPESLSR	AAGARPLT[79.9663]SPESLSR	15	3	8T(79.9663)	P46379	BAG6	Large proline-rich protein BAG6	0	0	0	0	1	0	0	0	0	0	13201569	0	0	0	0	0	0	0	unmatched	unmatched	unmatched	unmatched	MS/MS	unmatched
AAGDSGEDSDDSDYENLIDPTEPSNSEYSHSK	AAGDS[79.9663]GEDS[79.9663]DDS[79.9663]DYENLIDPTEPSNSEYSHSK	32	3	12S(79.9663),5S(79.9663),9S(79.9663)	Q15018	ABRAXAS2	BRISC complex subunit Abraxas 2	3	3	3	2	3	1	72135440	76025344	54937824	40232332	42799616	46080436	72135440	76025344	54937824	40232332	42799616	46080436	MS/MS	MS/MS	MS/MS	MS/MS	MS/MS	MS/MS
AAGDTTVIENSDVSPETESSEK	AAGDTTVIENSDVS[79.9663]PETESSEK	22	2,3	14S(79.9663)	Q86UP2	KTN1	Kinectin	1	2	2	2	3	3	10620144	65109844	68124840	76921768	68694872	81039512	37193004	42722220	42631332	49920012	43699508	49995168	MS/MS	MS/MS	MS/MS	MS/MS	MS/MS	MS/MS
AAGDTTVIENSDVSPETESSEK	AAGDTTVIENS[79.9663]DVSPETESSEK	22	3	11S(79.9663)	Q86UP2	KTN1	Kinectin	0	0	1	0	0	0	0	0	56169812	0	0	0	0	0	0	0	0	0	unmatched	unmatched	MS/MS	unmatched	unmatched	unmatched
AAGGAPSPPPPVR	AAGGAPS[79.9663]PPPPVR	13	2	7S(79.9663)	Q4KMP7	TBC1D10B	TBC1 domain family member 10B	4	3	4	4	2	4	425935296	260224592	344429568	411952000	425692704	254826000	425935296	260224592	344429568	411952000	425692704	254826000	MS/MS	MS/MS	MS/MS	MS/MS	MS/MS	MS/MS
AAGGATAGSRQPSVETLDSPTGSHVEWCK	AAGGATAGS[79.9663]RQPS[79.9663]VETLDSPTGSHVEWC[57.0215]K	29	3	13S(79.9663),28C(57.0215),9S(79.9663)	Q13613	MTMR1	Myotubularin-related protein 1	1	0	0	1	0	0	6.94905e+06	0	0	0	0	0	0	0	0	0	0	0	MS/MS	unmatched	unmatched	MS/MS	unmatched	unmatched
AAGGATAGSRQPSVETLDSPTGSHVEWCK	AAGGAT[79.9663]AGS[79.9663]RQPSVETLDSPTGSHVEWC[57.0215]K	29	3,4	28C(57.0215),6T(79.9663),9S(79.9663)	Q13613	MTMR1	Myotubularin-related protein 1	3	0	0	0	0	0	25479708	0	0	0	0	0	0	0	0	0	0	0	MS/MS	unmatched	unmatched	unmatched	unmatched	unmatched
AAGPASPPEEDPER	AAGPAS[79.9663]PPEEDPER	14	2	6S(79.9663)	Q96KM6	ZNF512B	Zinc finger protein 512B	0	0	0	1	0	0	0	0	0	0	0	0	0	0	0	0	0	0	unmatched	unmatched	unmatched	MS/MS	unmatched	unmatched
AAGSPSSSDQDEKLPGQDESTAGTSEQNDILK	AAGS[79.9663]PS[79.9663]SSDQDEKLPGQDESTAGTSEQNDILK	32	3	4S(79.9663),6S(79.9663)	Q9Y520	PRRC2C	Protein PRRC2C	0	0	0	1	0	1	0	0	0	13459686	0	0	0	0	0	0	0	0	unmatched	unmatched	unmatched	MS/MS	unmatched	MS/MS
AAGVSFMYQPEDSSNEGEGVGEACEEDGVDTSEEDPTLAGEEDVK	AAGVSFMYQPEDS[79.9663]S[79.9663]NEGEGVGEAC[57.0215]EEDGVDTSEEDPTLAGEEDVK	45	4	13S(79.9663),14S(79.9663),24C(57.0215)	Q86X53	ERICH1	Glutamate-rich protein 1	0	1	0	0	0	0	0	4.04271e+06	0	0	0	0	0	0	0	0	0	0	unmatched	MS/MS	unmatched	unmatched	unmatched	unmatched
AAGVSFMYQPEDSSNEGEGVGEACEEDGVDTSEEDPTLAGEEDVK	AAGVS[79.9663]FMY[79.9663]QPEDSSNEGEGVGEAC[57.0215]EEDGVDTSEEDPTLAGEEDVK	45	4	24C(57.0215),5S(79.9663),8Y(79.9663)	Q86X53	ERICH1	Glutamate-rich protein 1	0	0	0	1	0	0	0	0	0	0	0	0	0	0	0	0	0	0	unmatched	unmatched	unmatched	MS/MS	unmatched	unmatched
AAHDESPGNNVVDISVPPTTDGQK	AAHDES[79.9663]PGNNVVDISVPPTTDGQK	24	3	6S(79.9663)	Q15907	RAB11B	Ras-related protein Rab-11B	3	3	1	1	2	4	44823368	36666716	0	25097900	0	0	44823368	36666716	0	25097900	0	0	MS/MS	MS/MS	MS/MS	MS/MS	MS/MS	MS/MS
AAHTEDINACTLTTSPR	AAHTEDINAC[57.0215]TLTT[79.9663]SPR	17	3	10C(57.0215),14T(79.9663)	P04049	RAF1	RAF proto-oncogene serine/threonine-protein kinase	2	1	1	1	1	1	58722828	55575408	57945256	62620744	58977752	53191012	58722828	55575408	57945256	62620744	58977752	53191012	MS/MS	MS/MS	MS/MS	MS/MS	MS/MS	MS/MS
AAHTEDINACTLTTSPR	AAHTEDINAC[57.0215]TLT[79.9663]TSPR	17	3	10C(57.0215),13T(79.9663)	P04049	RAF1	RAF proto-oncogene serine/threonine-protein kinase	0	1	0	1	0	0	0	55575408	0	62620744	0	0	0	55575408	0	62620744	0	0	unmatched	MS/MS	unmatched	MS/MS	unmatched	unmatched
AAHVPENSDTEQDVLTVK	AAHVPENS[79.9663]DTEQDVLTVK	18	2,3	8S(79.9663)	Q9H2Y7	ZNF106	Zinc finger protein 106	2	1	3	2	1	2	202448560	201197888	214779040	170710864	166905152	149776368	202448560	201197888	205221744	170710864	166905152	149776368	MS/MS	MS/MS	MS/MS	MS/MS	MS/MS	MS/MS
AAHVPENSDTEQDVLTVKPVR	AAHVPENS[79.9663]DTEQDVLTVKPVR	21	3	8S(79.9663)	Q9H2Y7	ZNF106	Zinc finger protein 106	0	1	0	0	0	1	0	4.82837e+06	0	0	0	0	0	0	0	0	0	0	unmatched	MS/MS	unmatched	unmatched	unmatched	MS/MS
AAHVPENSDTEQDVLTVK	AAHVPENS[79.9663]DT[79.9663]EQDVLTVK	18	3	10T(79.9663),8S(79.9663)	Q9H2Y7	ZNF106	Zinc finger protein 106	0	1	0	0	0	0	0	66045336	0	0	0	0	0	0	0	0	0	0	unmatched	MS/MS	unmatched	unmatched	unmatched	unmatched
AAIELPSLEVLSDQEEDREQCGVK	AAIELPSLEVLS[79.9663]DQEEDREQC[57.0215]GVK	24	3	12S(79.9663),21C(57.0215)	Q9BQI3	EIF2AK1	Eukaryotic translation initiation factor 2-alpha kinase 1	0	0	0	1	0	0	0	0	0	29054528	0	0	0	0	0	0	0	0	unmatched	unmatched	unmatched	MS/MS	unmatched	unmatched
AAIELPSLEVLSDQEEDREQCGVK	AAIELPS[79.9663]LEVLSDQEEDREQC[57.0215]GVK	24	3	21C(57.0215),7S(79.9663)	Q9BQI3	EIF2AK1	Eukaryotic translation initiation factor 2-alpha kinase 1	0	0	0	1	0	0	0	0	0	29054528	0	0	0	0	0	0	0	0	unmatched	unmatched	unmatched	MS/MS	unmatched	unmatched
AALAPAKESPR	AALAPAKES[79.9663]PR	11	2	9S(79.9663)	Q13428	TCOF1	Treacle protein	2	2	2	2	2	2	30724532	35756680	38156688	22396390	23516652	23394784	30724532	35756680	38156688	22396390	23516652	23394784	MS/MS	MS/MS	MS/MS	MS/MS	MS/MS	MS/MS
AALAPAKESPRK	AALAPAKES[79.9663]PRK	12	2,3	9S(79.9663)	Q13428	TCOF1	Treacle protein	6	6	5	4	6	5	147461792	92885752	124723440	123511024	172647072	114922688	135685504	81626064	113285952	133108624	135696064	104798280	MS/MS	MS/MS	MS/MS	MS/MS	MS/MS	MS/MS
AALDGGVASAASPESKPSPGTK	AALDGGVASAASPESKPS[79.9663]PGTK	22	3	18S(79.9663)	Q9Y4K1	CRYBG1	Beta/gamma crystallin domain-containing protein 1	1	1	1	1	2	1	21495784	20116324	21618246	19583966	22084298	17165572	21495784	20116324	21618246	19583966	22084298	17165572	MS/MS	MS/MS	MS/MS	MS/MS	MS/MS	MS/MS
AALDGGVASAASPESK	AALDGGVASAAS[79.9663]PESK	16	2	12S(79.9663)	Q9Y4K1	CRYBG1	Beta/gamma crystallin domain-containing protein 1	2	1	0	2	2	2	85327840	83659912	0	77116504	77887440	87707144	85327840	83659912	0	77116504	77887440	87707144	MS/MS	MS/MS	unmatched	MS/MS	MS/MS	MS/MS
AALDGGVASAASPESKPSPGTK	AALDGGVASAAS[79.9663]PESKPS[79.9663]PGTK	22	3	12S(79.9663),18S(79.9663)	Q9Y4K1	CRYBG1	Beta/gamma crystallin domain-containing protein 1	2	1	2	1	1	1	95894424	88630760	90819328	107979760	99802360	116739608	95894424	88630760	90819328	107979760	99802360	116739608	MS/MS	MS/MS	MS/MS	MS/MS	MS/MS	MS/MS
AALGLQDSDDEDAAVDIDEQIESMFNSK	AALGLQDS[79.9663]DDEDAAVDIDEQIESMFNSK	28	3	8S(79.9663)	Q7L014	DDX46	Probable ATP-dependent RNA helicase DDX46	2	2	3	2	2	1	201666400	262207072	204135200	92564208	116895128	84626344	201666400	262207072	204135200	92564208	116895128	84626344	MS/MS	MS/MS	MS/MS	MS/MS	MS/MS	MS/MS
AALGLQDSDDEDAAVDIDEQIESMFNSK	AALGLQDS[79.9663]DDEDAAVDIDEQIESM[15.9949]FNSK	28	3,4	24M(15.9949),8S(79.9663)	Q7L014	DDX46	Probable ATP-dependent RNA helicase DDX46	2	3	2	3	8	9	830392900	706308610	710394690	2055225980	1647026180	1657253500	830392900	706308610	710394690	2055225980	1647026180	1657253500	MS/MS	MS/MS	MS/MS	MS/MS	MS/MS	MS/MS
AALGLQDSDDEDAAVDIDEQIESMFNSK	AALGLQDS[79.9663]DDEDAAVDIDEQIES[79.9663]M[15.9949]FNSK	28	3	23S(79.9663),24M(15.9949),8S(79.9663)	Q7L014	DDX46	Probable ATP-dependent RNA helicase DDX46	1	0	0	0	0	0	5805235	0	0	0	0	0	0	0	0	0	0	0	MS/MS	unmatched	unmatched	unmatched	unmatched	unmatched
AALIPGGLSDGQFYSPPESEAGSEEAEEK	AALIPGGLSDGQFYSPPESEAGS[79.9663]EEAEEK	29	3	23S(79.9663)	O95772	STARD3NL	STARD3 N-terminal-like protein	0	0	0	0	0	1	0	0	0	0	0	10968185	0	0	0	0	0	0	unmatched	unmatched	unmatched	unmatched	unmatched	MS/MS
AALIPGGLSDGQFYSPPESEAGSEEAEEK	AALIPGGLSDGQFYS[79.9663]PPES[79.9663]EAGS[79.9663]EEAEEK	29	3	15S(79.9663),19S(79.9663),23S(79.9663)	O95772	STARD3NL	STARD3 N-terminal-like protein	0	0	0	1	0	0	0	0	0	170408224	0	0	0	0	0	0	0	0	unmatched	unmatched	unmatched	MS/MS	unmatched	unmatched
AALIPGGLSDGQFYSPPESEAGSEEAEEK	AALIPGGLS[79.9663]DGQFYSPPES[79.9663]EAGS[79.9663]EEAEEK	29	3	19S(79.9663),23S(79.9663),9S(79.9663)	O95772	STARD3NL	STARD3 N-terminal-like protein	1	1	1	1	2	2	194615184	245979808	203945104	170408224	146298640	209681008	194615184	245979808	203945104	170408224	146298640	209681008	MS/MS	MS/MS	MS/MS	MS/MS	MS/MS	MS/MS
AALIPGGLSDGQFYSPPESEAGSEEAEEK	AALIPGGLS[79.9663]DGQFY[79.9663]SPPESEAGS[79.9663]EEAEEK	29	3	14Y(79.9663),23S(79.9663),9S(79.9663)	O95772	STARD3NL	STARD3 N-terminal-like protein	1	1	1	0	1	0	194615184	245979808	203945104	0	146132736	0	194615184	245979808	203945104	0	146132736	0	MS/MS	MS/MS	MS/MS	unmatched	MS/MS	unmatched
AALIPGGLSDGQFYSPPESEAGSEEAEEK	AALIPGGLS[79.9663]DGQFY[79.9663]S[79.9663]PPESEAGSEEAEEK	29	4	14Y(79.9663),15S(79.9663),9S(79.9663)	O95772	STARD3NL	STARD3 N-terminal-like protein	1	0	0	0	0	0	7134818	0	0	0	0	0	0	0	0	0	0	0	MS/MS	unmatched	unmatched	unmatched	unmatched	unmatched
AALLAQYADVTDEEDEADEK	AALLAQYADVT[79.9663]DEEDEADEK	20	2,3	11T(79.9663)	Q96MW1	CCDC43	Coiled-coil domain-containing protein 43	6	4	3	4	3	3	526534080	530995520	456187168	630357760	580801150	539353980	292966400	296791424	255080896	344338656	320913088	297550752	MS/MS	MS/MS	MS/MS	MS/MS	MS/MS	MS/MS
AALQTAPESADDSPSQLSK	AALQTAPESADDS[79.9663]PSQLSK	19	2	13S(79.9663)	O43524	FOXO3	Forkhead box protein O3	0	0	0	1	1	0	0	0	0	12339545	14281186	0	0	0	0	12339545	14281186	0	unmatched	unmatched	unmatched	MS/MS	MS/MS	unmatched
AAMYDIISSPSK	AAMYDIISS[79.9663]PSK	12	2	9S(79.9663)	Q6KC79	NIPBL	Nipped-B-like protein	1	1	0	0	0	0	56102764	51678412	0	0	0	0	56102764	51678412	0	0	0	0	MS/MS	MS/MS	unmatched	unmatched	unmatched	unmatched
AAMAPGGSGSGGGVNPFLSDSDEDDDEVAATEER	AAM[15.9949]APGGS[79.9663]GS[79.9663]GGGVNPFLS[79.9663]DSDEDDDEVAATEER	34	3	10S(79.9663),19S(79.9663),3M(15.9949),8S(79.9663)	Q9P260	RELCH	RAB11-binding protein RELCH	0	0	0	0	1	0	0	0	0	0	0	0	0	0	0	0	0	0	unmatched	unmatched	unmatched	unmatched	MS/MS	unmatched
AAMYDIISSPSK	AAM[15.9949]YDIISS[79.9663]PSK	12	2	3M(15.9949),9S(79.9663)	Q6KC79	NIPBL	Nipped-B-like protein	3	2	2	2	2	1	117756928	126337224	121797800	190115984	181037088	201756544	117756928	126337224	121797800	190115984	181037088	201756544	MS/MS	MS/MS	MS/MS	MS/MS	MS/MS	MS/MS
AAMYDIISSPSK	AAM[15.9949]YDIIS[79.9663]SPSK	12	2	3M(15.9949),8S(79.9663)	Q6KC79	NIPBL	Nipped-B-like protein	0	1	1	1	2	1	0	123307296	121797800	0	181037088	201756544	0	123307296	121797800	0	181037088	201756544	unmatched	MS/MS	MS/MS	MS/MS	MS/MS	MS/MS
AAPAQVRPPSPGNIR	AAPAQVRPPS[79.9663]PGNIR	15	3	10S(79.9663)	Q14244	MAP7	Ensconsin	1	1	2	0	1	0	88480664	97310960	86717072	0	41093992	0	88480664	97310960	86717072	0	41093992	0	MS/MS	MS/MS	MS/MS	unmatched	MS/MS	unmatched
AAPAQVRPPSPGNIRPVK	AAPAQVRPPS[79.9663]PGNIRPVK	18	3,4	10S(79.9663)	Q14244	MAP7	Ensconsin	3	2	2	1	1	1	193397280	146841376	82409960	77292128	84117440	42558600	166826416	146841376	82409960	77292128	84117440	42558600	MS/MS	MS/MS	MS/MS	MS/MS	MS/MS	MS/MS
AAPEASSPPASPLQHLLPGK	AAPEASS[79.9663]PPASPLQHLLPGK	20	3	7S(79.9663)	Q96TA1	NIBAN2	Protein Niban 2	2	1	1	0	0	1	208247504	201346080	181132224	0	0	127995488	208247504	201346080	181132224	0	0	127995488	MS/MS	MS/MS	MS/MS	unmatched	unmatched	MS/MS
AAPEASSPPASPLQHLLPGK	AAPEASS[79.9663]PPAS[79.9663]PLQHLLPGK	20	2,3	11S(79.9663),7S(79.9663)	Q96TA1	NIBAN2	Protein Niban 2	5	6	4	3	7	2	4038885630	4029239300	3996202500	3991731710	4534442500	3790393090	3898635520	3718840060	3651894020	3915525890	4148265730	3422272510	MS/MS	MS/MS	MS/MS	MS/MS	MS/MS	MS/MS
AAPEASSPPASPLQHLLPGK	AAPEAS[79.9663]SPPASPLQHLLPGK	20	3	6S(79.9663)	Q96TA1	NIBAN2	Protein Niban 2	1	2	1	2	1	0	208247504	225671584	181132224	132232360	160722320	0	208247504	225671584	181132224	132232360	160722320	0	MS/MS	MS/MS	MS/MS	MS/MS	MS/MS	unmatched
AAPEASSPPASPLQHLLPGK	AAPEAS[79.9663]SPPAS[79.9663]PLQHLLPGK	20	2,3	11S(79.9663),6S(79.9663)	Q96TA1	NIBAN2	Protein Niban 2	4	3	5	7	3	9	3748426240	3765673470	3740830720	3529192700	9525082	3792060670	3748426240	3765673470	3740830720	3320985860	9525082	3460671230	MS/MS	MS/MS	MS/MS	MS/MS	MS/MS	MS/MS
AAPEASSPPASPLQHLLPGK	AAPEAS[79.9663]S[79.9663]PPASPLQHLLPGK	20	2,3	6S(79.9663),7S(79.9663)	Q96TA1	NIBAN2	Protein Niban 2	3	2	1	1	3	0	290459392	263036912	0	0	4240848640	0	290459392	263036912	0	0	0	0	MS/MS	MS/MS	MS/MS	MS/MS	MS/MS	unmatched
AAPGPGPSTFSFVPPSK	AAPGPGPS[79.9663]T[79.9663]FS[79.9663]FVPPSK	17	3	11S(79.9663),8S(79.9663),9T(79.9663)	P35658	NUP214	Nuclear pore complex protein Nup214	0	1	0	0	0	0	0	0	0	0	0	0	0	0	0	0	0	0	unmatched	MS/MS	unmatched	unmatched	unmatched	unmatched
AAPPPPALTPDSQTVDSSCK	AAPPPPALT[79.9663]PDSQTVDSSC[57.0215]K	20	2,3	19C(57.0215),9T(79.9663)	Q9H7N4	SCAF1	Splicing factor, arginine/serine-rich 19	2	2	1	1	1	1	23859396	59850716	62183308	46368952	39028484	40344008	23859396	55463820	62183308	46368952	39028484	40344008	MS/MS	MS/MS	MS/MS	MS/MS	MS/MS	MS/MS
AAPPPPALTPDSQTVDSSCKTPEVSFLPEEATEEAGVR	AAPPPPALT[79.9663]PDS[79.9663]QTVDSSC[57.0215]KTPEVSFLPEEATEEAGVR	38	4	12S(79.9663),19C(57.0215),9T(79.9663)	Q9H7N4	SCAF1	Splicing factor, arginine/serine-rich 19	4	0	0	2	5	2	41184772	0	0	82773568	84582112	76088096	41184772	0	0	82773568	84582112	76088096	MS/MS	unmatched	unmatched	MS/MS	MS/MS	MS/MS
AAPPPPALTPDSQTVDSSCKTPEVSFLPEEATEEAGVR	AAPPPPALT[79.9663]PDS[79.9663]QT[79.9663]VDSSC[57.0215]KTPEVSFLPEEATEEAGVR	38	4	12S(79.9663),14T(79.9663),19C(57.0215),9T(79.9663)	Q9H7N4	SCAF1	Splicing factor, arginine/serine-rich 19	1	0	2	0	1	0	0	0	8663700	0	0	0	0	0	0	0	0	0	MS/MS	unmatched	MS/MS	unmatched	MS/MS	unmatched
AAPPPPPPPPPLESSPR	AAPPPPPPPPPLESS[79.9663]PR	17	3	15S(79.9663)	Q5T4S7	UBR4	E3 ubiquitin-protein ligase UBR4	2	2	2	1	1	0	307637728	317830720	327000672	355015264	0	0	307637728	317830720	327000672	355015264	0	0	MS/MS	MS/MS	MS/MS	MS/MS	MS/MS	unmatched
AAPPPPPPPPPLESSPR	AAPPPPPPPPPLES[79.9663]SPR	17	2,3	14S(79.9663)	Q5T4S7	UBR4	E3 ubiquitin-protein ligase UBR4	4	3	5	5	4	6	335829536	353264160	370353088	355015264	370299840	306469280	302172736	311586944	330772224	355015264	322376544	306469280	MS/MS	MS/MS	MS/MS	MS/MS	MS/MS	MS/MS
AAPQSPSVPK	AAPQS[79.9663]PSVPK	10	2	5S(79.9663)	O75694	NUP155	Nuclear pore complex protein Nup155	0	0	0	1	0	1	0	0	0	35361896	0	33877928	0	0	0	35361896	0	33877928	unmatched	unmatched	unmatched	MS/MS	unmatched	MS/MS
AAPSSEGDSCDGVEATEGPGSADTEEPK	AAPSSEGDS[79.9663]C[57.0215]DGVEATEGPGSADTEEPK	28	3	10C(57.0215),9S(79.9663)	P39880	CUX1	Homeobox protein cut-like 1	1	1	0	1	0	0	11157649	13702473	0	14553434	0	0	11157649	13702473	0	14553434	0	0	MS/MS	MS/MS	unmatched	MS/MS	unmatched	unmatched
AAPSTAPAEATPPKPGEAEAPPK	AAPSTAPAEAT[79.9663]PPKPGEAEAPPK	23	3	11T(79.9663)	O95817	BAG3	BAG family molecular chaperone regulator 3	2	1	1	1	1	1	63927728	74895208	76092968	47616228	38304196	0	63927728	74895208	76092968	47616228	38304196	0	MS/MS	MS/MS	MS/MS	MS/MS	MS/MS	MS/MS
AAPSSEGDSCDGVEATEGPGSADTEEPK	AAPS[79.9663]SEGDSC[57.0215]DGVEATEGPGSADTEEPK	28	3	10C(57.0215),4S(79.9663)	P39880	CUX1	Homeobox protein cut-like 1	0	0	0	0	2	1	0	0	0	0	15028679	15914112	0	0	0	0	15028679	15914112	unmatched	unmatched	unmatched	unmatched	MS/MS	MS/MS
AAPSTAPAEATPPKPGEAEAPPK	AAPS[79.9663]TAPAEATPPKPGEAEAPPK	23	3	4S(79.9663)	O95817	BAG3	BAG family molecular chaperone regulator 3	0	0	0	2	0	0	0	0	0	47616228	0	0	0	0	0	0	0	0	unmatched	unmatched	unmatched	MS/MS	unmatched	unmatched
AAPTTPPPPVK	AAPT[79.9663]TPPPPVK	11	2	4T(79.9663)	Q9NZQ3	NCKIPSD	NCK-interacting protein with SH3 domain	1	1	1	1	0	1	0	19759796	11348191	10286066	0	2.538e+06	0	19759796	11348191	10286066	0	2.538e+06	MS/MS	MS/MS	MS/MS	MS/MS	unmatched	MS/MS
AAQQDSDSDGEALGGNPMVAGFQDDVDLEDQPR	AAQQDS[79.9663]DS[79.9663]DGEALGGNPMVAGFQDDVDLEDQPR	33	3	6S(79.9663),8S(79.9663)	Q3YEC7	RABL6	Rab-like protein 6	1	1	2	2	0	1	27920714	18107002	24638516	15148735	0	17939590	27920714	18107002	24638516	15148735	0	17939590	MS/MS	MS/MS	MS/MS	MS/MS	unmatched	MS/MS
AAQQDSDSDGEALGGNPMVAGFQDDVDLEDQPR	AAQQDS[79.9663]DS[79.9663]DGEALGGNPM[15.9949]VAGFQDDVDLEDQPR	33	3	18M(15.9949),6S(79.9663),8S(79.9663)	Q3YEC7	RABL6	Rab-like protein 6	3	2	1	2	0	2	16882202	22290964	0	20800296	0	0	16882202	22290964	0	20800296	0	0	MS/MS	MS/MS	MS/MS	MS/MS	unmatched	MS/MS
AAQSPFSIPNSSSGPYGSQDSVHSSPEDGGGGR	AAQSPFSIPNSSSGPYGS[79.9663]QDSVHSSPEDGGGGR	33	3	18S(79.9663)	Q8NHG8	ZNRF2	E3 ubiquitin-protein ligase ZNRF2	0	0	0	0	1	0	0	0	0	0	0	0	0	0	0	0	0	0	unmatched	unmatched	unmatched	unmatched	MS/MS	unmatched
AAQSPFSIPNSSSGPYGSQDSVHSSPEDGGGGR	AAQSPFSIPNS[79.9663]SSGPYGSQDSVHSSPEDGGGGR	33	3	11S(79.9663)	Q8NHG8	ZNRF2	E3 ubiquitin-protein ligase ZNRF2	0	0	0	1	0	0	0	0	0	0	0	0	0	0	0	0	0	0	unmatched	unmatched	unmatched	MS/MS	unmatched	unmatched
AAQSLDEMSQTITDLLSEQK	AAQS[79.9663]LDEM[15.9949]SQTITDLLSEQK	20	3	4S(79.9663),8M(15.9949)	Q8TDY2	RB1CC1	RB1-inducible coiled-coil protein 1	1	0	0	0	1	1	4.73858e+06	0	0	0	8885671	10930287	4.73858e+06	0	0	0	8885671	10930287	MS/MS	unmatched	unmatched	unmatched	MS/MS	MS/MS
AASAAAASAAAASAASGSPGPGEGSAGGEK	AASAAAASAAAAS[79.9663]AAS[79.9663]GSPGPGEGSAGGEK	30	3	13S(79.9663),16S(79.9663)	Q13263	TRIM28	Transcription intermediary factor 1-beta	1	1	2	1	2	1	154022368	161444368	167422912	141081712	159879232	166077344	154022368	161444368	167422912	141081712	159879232	166077344	MS/MS	MS/MS	MS/MS	MS/MS	MS/MS	MS/MS
AASAAAASAAAASAASGSPGPGEGSAGGEK	AASAAAAS[79.9663]AAAAS[79.9663]AASGSPGPGEGSAGGEK	30	3	13S(79.9663),8S(79.9663)	Q13263	TRIM28	Transcription intermediary factor 1-beta	1	2	0	1	1	0	154022368	161444368	0	141081712	126443752	0	154022368	161444368	0	141081712	126443752	0	MS/MS	MS/MS	unmatched	MS/MS	MS/MS	unmatched
AASADSTTEGTPADGFTVLSTK	AASADSTT[79.9663]EGTPADGFTVLSTK	22	3	8T(79.9663)	O75367	MACROH2A1	Core histone macro-H2A.1	0	0	0	0	1	0	0	0	0	0	7954418	0	0	0	0	0	0	0	unmatched	unmatched	unmatched	unmatched	MS/MS	unmatched
AASADSTTEGTPADGFTVLSTK	AASADS[79.9663]T[79.9663]TEGTPADGFTVLSTK	22	2	6S(79.9663),7T(79.9663)	O75367	MACROH2A1	Core histone macro-H2A.1	0	1	0	0	0	0	0	4347858	0	0	0	0	0	0	0	0	0	0	unmatched	MS/MS	unmatched	unmatched	unmatched	unmatched
AASDPLLSSVSPAVSK	AASDPLLSSVS[79.9663]PAVS[79.9663]K	16	2	11S(79.9663),15S(79.9663)	P19532	TFE3	Transcription factor E3	1	1	2	1	1	1	26180812	0	0	24149464	28646230	31961452	26180812	0	0	24149464	28646230	31961452	MS/MS	MS/MS	MS/MS	MS/MS	MS/MS	MS/MS
AASDPLLSSVSPAVSK	AASDPLLSS[79.9663]VSPAVS[79.9663]K	16	2	15S(79.9663),9S(79.9663)	P19532	TFE3	Transcription factor E3	1	1	0	0	0	0	26180812	0	0	0	0	0	0	0	0	0	0	0	MS/MS	MS/MS	unmatched	unmatched	unmatched	unmatched
AASDPLLSSVSPAVSK	AASDPLLS[79.9663]SVSPAVS[79.9663]K	16	2	15S(79.9663),8S(79.9663)	P19532	TFE3	Transcription factor E3	0	0	0	0	1	0	0	0	0	0	28646230	0	0	0	0	0	0	0	unmatched	unmatched	unmatched	unmatched	MS/MS	unmatched
AASIENVLQDSSPEHCGR	AASIENVLQDSS[79.9663]PEHC[57.0215]GR	18	3	12S(79.9663),16C(57.0215)	O60291	MGRN1	E3 ubiquitin-protein ligase MGRN1	1	1	1	1	1	1	68224816	72803152	70562832	72573960	77042760	65018264	68224816	72803152	70562832	72573960	77042760	65018264	MS/MS	MS/MS	MS/MS	MS/MS	MS/MS	MS/MS
AASIENVLQDSSPEHCGR	AASIENVLQDS[79.9663]SPEHC[57.0215]GR	18	3	11S(79.9663),16C(57.0215)	O60291	MGRN1	E3 ubiquitin-protein ligase MGRN1	1	0	0	1	1	1	68224816	0	0	72573960	77042760	65018264	68224816	0	0	72573960	77042760	65018264	MS/MS	unmatched	unmatched	MS/MS	MS/MS	MS/MS
AASIENVLQDSSPEHCGR	AASIENVLQDS[79.9663]S[79.9663]PEHC[57.0215]GR	18	3	11S(79.9663),12S(79.9663),16C(57.0215)	O60291	MGRN1	E3 ubiquitin-protein ligase MGRN1	1	1	1	0	0	0	19338034	18455374	14018375	0	0	0	19338034	18455374	14018375	0	0	0	MS/MS	MS/MS	MS/MS	unmatched	unmatched	unmatched
AASPVLQEDIDIEGVQSEGQDNGAEDSGDTEDELRR	AASPVLQEDIDIEGVQSEGQDNGAEDS[79.9663]GDTEDELRR	36	4	27S(79.9663)	P18887	XRCC1	DNA repair protein XRCC1	0	2	0	0	1	0	0	44543052	0	0	25223586	0	0	44543052	0	0	25223586	0	unmatched	MS/MS	unmatched	unmatched	MS/MS	unmatched
AASPVLQEDIDIEGVQSEGQDNGAEDSGDTEDELRR	AASPVLQEDIDIEGVQSEGQDNGAEDS[79.9663]GDT[79.9663]EDELRR	36	4	27S(79.9663),30T(79.9663)	P18887	XRCC1	DNA repair protein XRCC1	1	0	2	1	3	0	31328592	0	27050318	17633344	23138730	0	31328592	0	27050318	17633344	23138730	0	MS/MS	unmatched	MS/MS	MS/MS	MS/MS	unmatched
AASPVLQEDIDIEGVQSEGQDNGAEDSGDTEDELRR	AASPVLQEDIDIEGVQS[79.9663]EGQDNGAEDS[79.9663]GDTEDELRR	36	4	17S(79.9663),27S(79.9663)	P18887	XRCC1	DNA repair protein XRCC1	2	0	1	1	1	0	31328592	0	27050318	17633344	0	0	31328592	0	27050318	17633344	0	0	MS/MS	unmatched	MS/MS	MS/MS	MS/MS	unmatched
AASPYSQRPASPTAIR	AASPYSQRPAS[79.9663]PTAIR	16	3	11S(79.9663)	Q99569	PKP4	Plakophilin-4	0	1	1	1	1	1	0	16247251	11759503	20691242	13808866	18079628	0	16247251	11759503	20691242	13808866	18079628	unmatched	MS/MS	MS/MS	MS/MS	MS/MS	MS/MS
AASPYSQRPASPTAIR	AASPYS[79.9663]QRPASPTAIR	16	3	6S(79.9663)	Q99569	PKP4	Plakophilin-4	1	0	0	0	0	0	14731270	0	0	0	0	0	0	0	0	0	0	0	MS/MS	unmatched	unmatched	unmatched	unmatched	unmatched
AASSDQLRDNSPPPAFKPEPPK	AASSDQLRDNS[79.9663]PPPAFKPEPPK	22	3,4	11S(79.9663)	Q9UDY2	TJP2	Tight junction protein ZO-2	3	2	5	5	6	4	230155296	183753392	157469824	479541760	536633856	307720128	138723344	109072496	93722928	286880448	323191648	184965104	MS/MS	MS/MS	MS/MS	MS/MS	MS/MS	MS/MS
AASSLNLSNGETESVK	AASSLNLS[79.9663]NGETESVK	16	2	8S(79.9663)	O95819	MAP4K4	Mitogen-activated protein kinase kinase kinase kinase 4	5	4	2	3	4	3	41293324	33662568	33341296	43357768	36834056	36880268	41293324	33662568	33341296	43357768	36834056	36880268	MS/MS	MS/MS	MS/MS	MS/MS	MS/MS	MS/MS
AASSPSNPAALPVASDSSPMGSK	AASSPSNPAALPVASDSS[79.9663]PM[15.9949]GSK	23	3	18S(79.9663),20M(15.9949)	Q7Z5J4	RAI1	Retinoic acid-induced protein 1	1	0	1	0	0	1	25378266	0	18773862	0	0	37507548	25378266	0	18773862	0	0	37507548	MS/MS	unmatched	MS/MS	unmatched	unmatched	MS/MS
AASSPSNPAALPVASDSSPMGSK	AASSPSNPAALPVASDS[79.9663]SPMGSK	23	3	17S(79.9663)	Q7Z5J4	RAI1	Retinoic acid-induced protein 1	1	0	0	0	0	0	0	0	0	0	0	0	0	0	0	0	0	0	MS/MS	unmatched	unmatched	unmatched	unmatched	unmatched
AASSPSNPAALPVASDSSPMGSK	AASSPSNPAALPVASDS[79.9663]SPM[15.9949]GSK	23	3	17S(79.9663),20M(15.9949)	Q7Z5J4	RAI1	Retinoic acid-induced protein 1	0	0	0	1	1	0	0	0	0	40225332	42182320	0	0	0	0	40225332	42182320	0	unmatched	unmatched	unmatched	MS/MS	MS/MS	unmatched
AASSDQLRDNSPPPAFKPEPPK	AASS[79.9663]DQLRDNSPPPAFKPEPPK	22	4	4S(79.9663)	Q9UDY2	TJP2	Tight junction protein ZO-2	0	1	0	1	0	0	0	69976288	0	190660096	0	0	0	69976288	0	190660096	0	0	unmatched	MS/MS	unmatched	MS/MS	unmatched	unmatched
AASSDQLRDNSPPPAFKPEPPK	AASS[79.9663]DQLRDNS[79.9663]PPPAFKPEPPK	22	3	11S(79.9663),4S(79.9663)	Q9UDY2	TJP2	Tight junction protein ZO-2	1	1	1	1	3	2	991481340	0	0	0	1053776900	0	991481340	0	0	0	1053776900	0	MS/MS	MS/MS	MS/MS	MS/MS	MS/MS	MS/MS
AASSLNLSNGETESVK	AASS[79.9663]LNLSNGETESVK	16	2	4S(79.9663)	O95819	MAP4K4	Mitogen-activated protein kinase kinase kinase kinase 4	0	0	0	0	1	1	0	0	0	0	39879912	34745164	0	0	0	0	39879912	34745164	unmatched	unmatched	unmatched	unmatched	MS/MS	MS/MS
AASSPDGFFWTQGSPK	AASS[79.9663]PDGFFWTQGSPK	16	2	4S(79.9663)	Q86YV5	PRAG1	Inactive tyrosine-protein kinase PRAG1	0	1	1	0	0	0	0	7581809	0	0	0	0	0	0	0	0	0	0	unmatched	MS/MS	MS/MS	unmatched	unmatched	unmatched
AASVAAATTSPTPR	AASVAAATTS[79.9663]PTPR	14	2	10S(79.9663)	Q9Y2D9	ZNF652	Zinc finger protein 652	0	0	1	0	0	0	0	0	6.72483e+06	0	0	0	0	0	0	0	0	0	unmatched	unmatched	MS/MS	unmatched	unmatched	unmatched
AASAATAAPTATPAAQESGTIPK	AAS[79.9663]AATAAPTATPAAQESGTIPK	23	2,3	3S(79.9663)	O00116	AGPS	Alkyldihydroxyacetonephosphate synthase, peroxisomal	2	2	2	2	3	2	60141504	88057232	89611632	72690688	71469200	69265752	49053232	71479952	78966432	63435908	66803796	59827396	MS/MS	MS/MS	MS/MS	MS/MS	MS/MS	MS/MS
AASADSTTEGTPADGFTVLSTK	AAS[79.9663]ADS[79.9663]TTEGTPADGFTVLSTK	22	2,3	3S(79.9663),6S(79.9663)	O75367	MACROH2A1	Core histone macro-H2A.1	1	0	0	2	0	0	6.52824e+06	0	0	22969716	0	0	9168647	0	0	10852929	0	0	MS/MS	unmatched	unmatched	MS/MS	unmatched	unmatched
AASDTERDGLAPEK	AAS[79.9663]DTERDGLAPEK	14	2,3	3S(79.9663)	Q7L4I2	RSRC2	Arginine/serine-rich coiled-coil protein 2	0	0	0	2	2	2	0	0	0	21071724	19272352	17765136	0	0	0	12223462	11083830	10146124	unmatched	unmatched	unmatched	MS/MS	MS/MS	MS/MS
AASGEDSTEEALAAAAAPWEGGPVPGVDR	AAS[79.9663]GEDSTEEALAAAAAPWEGGPVPGVDR	29	3	3S(79.9663)	Q641Q2	WASHC2A	WASH complex subunit 2A	1	0	0	0	0	0	0	0	0	0	0	0	0	0	0	0	0	0	MS/MS	unmatched	unmatched	unmatched	unmatched	unmatched
AASIENVLQDSSPEHCGR	AAS[79.9663]IENVLQDSSPEHC[57.0215]GR	18	3	16C(57.0215),3S(79.9663)	O60291	MGRN1	E3 ubiquitin-protein ligase MGRN1	0	1	1	1	0	0	0	5222670	8052601	5.34662e+06	0	0	0	5222670	8052601	5.34662e+06	0	0	unmatched	MS/MS	MS/MS	MS/MS	unmatched	unmatched
AASLDSVATSR	AAS[79.9663]LDSVATSR	11	2	3S(79.9663)	Q9Y2J4	AMOTL2	Angiomotin-like protein 2	0	0	0	2	0	0	0	0	0	25319642	0	0	0	0	0	0	0	0	unmatched	unmatched	unmatched	MS/MS	unmatched	unmatched
AASLDSVATSR	AAS[79.9663]LDS[79.9663]VATSR	11	2	3S(79.9663),6S(79.9663)	Q9Y2J4	AMOTL2	Angiomotin-like protein 2	0	1	0	0	0	0	0	5216718	0	0	0	0	0	0	0	0	0	0	unmatched	MS/MS	unmatched	unmatched	unmatched	unmatched
AASLNYLNQPSAAPLQVSR	AAS[79.9663]LNYLNQPSAAPLQVSR	19	3	3S(79.9663)	Q9NSK0	KLC4	Kinesin light chain 4	0	1	0	0	0	0	0	8928109	0	0	0	0	0	0	0	0	0	0	unmatched	MS/MS	unmatched	unmatched	unmatched	unmatched
AASPPASASDLIEQQQK	AAS[79.9663]PPASASDLIEQQQK	17	2,3	3S(79.9663)	Q5VSL9	STRIP1	Striatin-interacting protein 1	6	7	6	5	6	5	397877504	418719616	414553760	431111232	417755392	448806752	213676944	224718384	221760288	232025840	224656160	241012592	MS/MS	MS/MS	MS/MS	MS/MS	MS/MS	MS/MS
AASPPSYTLDLGESQLAPPPSK	AAS[79.9663]PPSYTLDLGESQLAPPPSK	22	3	3S(79.9663)	Q9ULQ0	STRIP2	Striatin-interacting protein 2	2	2	1	2	1	1	37868020	40887700	42521612	49862496	38542740	34768020	37868020	40887700	42521612	49862496	38542740	34768020	MS/MS	MS/MS	MS/MS	MS/MS	MS/MS	MS/MS
AASPQDLAGGYTSSLACHR	AAS[79.9663]PQDLAGGYTSSLAC[57.0215]HR	19	3	17C(57.0215),3S(79.9663)	P51948	MNAT1	CDK-activating kinase assembly factor MAT1	1	1	1	1	1	1	0	17012334	17189018	28461908	25127070	0	0	17012334	17189018	28461908	25127070	0	MS/MS	MS/MS	MS/MS	MS/MS	MS/MS	MS/MS
AASPSPQSVR	AAS[79.9663]PSPQSVR	10	2	3S(79.9663)	Q8IYB3	SRRM1	Serine/arginine repetitive matrix protein 1	1	0	0	0	0	0	6318711	0	0	0	0	0	0	0	0	0	0	0	MS/MS	unmatched	unmatched	unmatched	unmatched	unmatched
AASPSPQSVR	AAS[79.9663]PS[79.9663]PQSVR	10	2	3S(79.9663),5S(79.9663)	Q8IYB3	SRRM1	Serine/arginine repetitive matrix protein 1	0	1	0	0	1	0	0	8856580	0	0	8692443	0	0	8856580	0	0	8692443	0	unmatched	MS/MS	unmatched	unmatched	MS/MS	unmatched
AASPVLQEDIDIEGVQSEGQDNGAEDSGDTEDELRR	AAS[79.9663]PVLQEDIDIEGVQSEGQDNGAEDSGDTEDELRR	36	4	3S(79.9663)	P18887	XRCC1	DNA repair protein XRCC1	0	1	2	0	0	2	0	35246344	30599860	0	0	39489868	0	35246344	30599860	0	0	39489868	unmatched	MS/MS	MS/MS	unmatched	unmatched	MS/MS
AASPVLQEDIDIEGVQSEGQDNGAEDSGDTEDELRR	AAS[79.9663]PVLQEDIDIEGVQSEGQDNGAEDSGDT[79.9663]EDELRR	36	4	30T(79.9663),3S(79.9663)	P18887	XRCC1	DNA repair protein XRCC1	0	0	0	0	1	2	0	0	0	0	18285058	19069488	0	0	0	0	18285058	19069488	unmatched	unmatched	unmatched	unmatched	MS/MS	MS/MS
AASPVLQEDIDIEGVQSEGQDNGAEDSGDTEDELRR	AAS[79.9663]PVLQEDIDIEGVQSEGQDNGAEDS[79.9663]GDTEDELRR	36	4	27S(79.9663),3S(79.9663)	P18887	XRCC1	DNA repair protein XRCC1	0	0	0	0	1	0	0	0	0	0	18285058	0	0	0	0	0	0	0	unmatched	unmatched	unmatched	unmatched	MS/MS	unmatched
AASPVLQEDIDIEGVQSEGQDNGAEDSGDTEDELRR	AAS[79.9663]PVLQEDIDIEGVQSEGQDNGAEDS[79.9663]GDT[79.9663]EDELRR	36	4	27S(79.9663),30T(79.9663),3S(79.9663)	P18887	XRCC1	DNA repair protein XRCC1	0	1	2	0	1	1	0	48961568	42958620	0	37462492	41247292	0	48961568	42958620	0	37462492	41247292	unmatched	MS/MS	MS/MS	unmatched	MS/MS	MS/MS
AASPVLQEDIDIEGVQSEGQDNGAEDSGDTEDELRR	AAS[79.9663]PVLQEDIDIEGVQS[79.9663]EGQDNGAEDSGDTEDELRR	36	4	17S(79.9663),3S(79.9663)	P18887	XRCC1	DNA repair protein XRCC1	1	0	0	0	1	1	10949415	0	0	0	12898887	15967510	10949415	0	0	0	12898887	15967510	MS/MS	unmatched	unmatched	unmatched	MS/MS	MS/MS
AASPVLQEDIDIEGVQSEGQDNGAEDSGDTEDELRR	AAS[79.9663]PVLQEDIDIEGVQS[79.9663]EGQDNGAEDSGDT[79.9663]EDELRR	36	4	17S(79.9663),30T(79.9663),3S(79.9663)	P18887	XRCC1	DNA repair protein XRCC1	0	0	1	0	0	0	0	0	2.70724e+06	0	0	0	0	0	0	0	0	0	unmatched	unmatched	MS/MS	unmatched	unmatched	unmatched
AASPVLQEDIDIEGVQSEGQDNGAEDSGDTEDELRR	AAS[79.9663]PVLQEDIDIEGVQS[79.9663]EGQDNGAEDS[79.9663]GDTEDELRR	36	4	17S(79.9663),27S(79.9663),3S(79.9663)	P18887	XRCC1	DNA repair protein XRCC1	2	1	1	1	1	1	19668772	48961568	42958620	35532984	0	41247292	19668772	48961568	42958620	35532984	0	41247292	MS/MS	MS/MS	MS/MS	MS/MS	MS/MS	MS/MS
AASPYSQRPASPTAIR	AAS[79.9663]PYSQRPAS[79.9663]PTAIR	16	3	11S(79.9663),3S(79.9663)	Q99569	PKP4	Plakophilin-4	0	1	0	1	0	0	0	23087222	0	0	0	0	0	0	0	0	0	0	unmatched	MS/MS	unmatched	MS/MS	unmatched	unmatched
AASSDQLRDNSPPPAFKPEPPK	AAS[79.9663]SDQLRDNSPPPAFKPEPPK	22	3	3S(79.9663)	Q9UDY2	TJP2	Tight junction protein ZO-2	0	0	0	1	0	0	0	0	0	0	0	0	0	0	0	0	0	0	unmatched	unmatched	unmatched	MS/MS	unmatched	unmatched
AASSDQLRDNSPPPAFKPEPPK	AAS[79.9663]SDQLRDNS[79.9663]PPPAFKPEPPK	22	3,4	11S(79.9663),3S(79.9663)	Q9UDY2	TJP2	Tight junction protein ZO-2	5	6	6	5	5	4	1147035140	1123562500	1071381760	1224515580	1214287620	137611104	731003260	703908100	697178940	771306690	763648960	649106690	MS/MS	MS/MS	MS/MS	MS/MS	MS/MS	MS/MS
AASSLNLSNGETESVK	AAS[79.9663]SLNLSNGETESVK	16	2	3S(79.9663)	O95819	MAP4K4	Mitogen-activated protein kinase kinase kinase kinase 4	0	0	0	0	1	0	0	0	0	0	27736564	0	0	0	0	0	0	0	unmatched	unmatched	unmatched	unmatched	MS/MS	unmatched
AASSPDGFFWTQGSPK	AAS[79.9663]SPDGFFWTQGSPK	16	2	3S(79.9663)	Q86YV5	PRAG1	Inactive tyrosine-protein kinase PRAG1	0	0	1	0	1	1	0	0	0	0	6.10748e+06	7.21349e+06	0	0	0	0	6.10748e+06	7.21349e+06	unmatched	unmatched	MS/MS	unmatched	MS/MS	MS/MS
AASSPSNPAALPVASDSSPMGSK	AAS[79.9663]SPSNPAALPVAS[79.9663]DSSPMGSK	23	3	15S(79.9663),3S(79.9663)	Q7Z5J4	RAI1	Retinoic acid-induced protein 1	0	0	1	0	0	0	0	0	4668537	0	0	0	0	0	0	0	0	0	unmatched	unmatched	MS/MS	unmatched	unmatched	unmatched
AASSPSNPAALPVASDSSPMGSK	AAS[79.9663]S[79.9663]PSNPAALPVASDSSPMGSK	23	3	3S(79.9663),4S(79.9663)	Q7Z5J4	RAI1	Retinoic acid-induced protein 1	0	0	0	1	0	1	0	0	0	0	0	5427597	0	0	0	0	0	0	unmatched	unmatched	unmatched	MS/MS	unmatched	MS/MS
AASVIPGSTSR	AAS[79.9663]VIPGSTSR	11	2	3S(79.9663)	Q8N5S9	CAMKK1	Calcium/calmodulin-dependent protein kinase kinase 1	1	0	2	1	2	0	27911858	0	25607244	25510024	27618786	0	27911858	0	25607244	25510024	27618786	0	MS/MS	unmatched	MS/MS	MS/MS	MS/MS	unmatched
AATAARPPAPPPAPQPPSPTPSPPRPTLAR	AATAARPPAPPPAPQPPS[79.9663]PTPS[79.9663]PPRPTLAR	30	4	18S(79.9663),22S(79.9663)	Q96B36	AKT1S1	Proline-rich AKT1 substrate 1	2	2	0	0	0	0	218770368	29331762	0	0	0	0	218770368	29331762	0	0	0	0	MS/MS	MS/MS	unmatched	unmatched	unmatched	unmatched
AATEALGEKSPDSATVSGYDIMK	AATEALGEKS[79.9663]PDS[79.9663]AT[79.9663]VSGYDIMK	23	3	10S(79.9663),13S(79.9663),15T(79.9663)	Q6WCQ1	MPRIP	Myosin phosphatase Rho-interacting protein	0	0	0	1	0	0	0	0	0	0	0	0	0	0	0	0	0	0	unmatched	unmatched	unmatched	MS/MS	unmatched	unmatched
AATEQEPLEGTEQTLDAEEEQEESEEAACGSK	AATEQEPLEGTEQTLDAEEEQEES[79.9663]EEAAC[57.0215]GSK	32	3	24S(79.9663),29C(57.0215)	Q9ULW3	ABT1	Activator of basal transcription 1	1	1	0	0	0	0	0	10678131	0	0	0	0	0	0	0	0	0	0	MS/MS	MS/MS	unmatched	unmatched	unmatched	unmatched
AATEQEPLEGTEQTLDAEEEQEESEEAACGSK	AATEQEPLEGT[79.9663]EQTLDAEEEQEESEEAAC[57.0215]GSK	32	3	11T(79.9663),29C(57.0215)	Q9ULW3	ABT1	Activator of basal transcription 1	0	0	0	0	0	1	0	0	0	0	0	0	0	0	0	0	0	0	unmatched	unmatched	unmatched	unmatched	unmatched	MS/MS
AAVGQESPGGLEAGNAK	AAVGQES[79.9663]PGGLEAGNAK	17	2,3	7S(79.9663)	Q29RF7	PDS5A	Sister chromatid cohesion protein PDS5 homolog A	2	3	3	1	2	2	141425424	145565488	156420608	107805512	0	109792736	141425424	145565488	141601456	107805512	0	109792736	MS/MS	MS/MS	MS/MS	MS/MS	MS/MS	MS/MS
AAVLSDSEDEEK	AAVLS[79.9663]DS[79.9663]EDEEK	12	2	5S(79.9663),7S(79.9663)	Q96ST2	IWS1	Protein IWS1 homolog	2	1	2	1	1	2	41198772	46720660	40823868	37062240	31086546	38514600	41198772	46720660	40823868	37062240	31086546	38514600	MS/MS	MS/MS	MS/MS	MS/MS	MS/MS	MS/MS
AAVQELSSSILAGEDPEER	AAVQELSSS[79.9663]ILAGEDPEER	19	2,3	9S(79.9663)	P49768	PSEN1	Presenilin-1	2	3	3	3	2	2	98695648	96699096	100650104	98732032	104575120	100066832	71461072	56967064	69667232	74971120	75349264	75597616	MS/MS	MS/MS	MS/MS	MS/MS	MS/MS	MS/MS
AAVQELSSSILAGEDPEER	AAVQELSS[79.9663]S[79.9663]ILAGEDPEER	19	2,3	8S(79.9663),9S(79.9663)	P49768	PSEN1	Presenilin-1	5	3	2	1	2	1	30457628	37348104	36608500	32728462	40327096	26425780	22969836	28040332	27244938	32728462	30626282	26425780	MS/MS	MS/MS	MS/MS	MS/MS	MS/MS	MS/MS
AAVQELSSSILAGEDPEER	AAVQELS[79.9663]SSILAGEDPEER	19	3	7S(79.9663)	P49768	PSEN1	Presenilin-1	0	0	1	0	0	0	0	0	74344264	0	0	0	0	0	0	0	0	0	unmatched	unmatched	MS/MS	unmatched	unmatched	unmatched
AAVQELSSSILAGEDPEER	AAVQELS[79.9663]S[79.9663]SILAGEDPEER	19	2,3	7S(79.9663),8S(79.9663)	P49768	PSEN1	Presenilin-1	0	1	0	2	1	1	0	0	0	0	29418782	5.2538e+06	0	0	0	0	0	0	unmatched	MS/MS	unmatched	MS/MS	MS/MS	MS/MS
AAVVTSPPPTTAPHK	AAVVTS[79.9663]PPPTTAPHK	15	2,3	6S(79.9663)	P35611	ADD1	Alpha-adducin	2	3	2	0	1	0	280652160	248033072	248653392	0	40264648	0	151368720	138646032	139600912	0	143234656	0	MS/MS	MS/MS	MS/MS	unmatched	MS/MS	unmatched
AAVVTSPPPTTAPHK	AAVVT[79.9663]SPPPTTAPHK	15	2,3	5T(79.9663)	P35611	ADD1	Alpha-adducin	2	2	2	2	2	3	280652160	245732160	37670056	35906644	40264648	33192366	74529424	65951520	67233744	64086396	71864592	59241940	MS/MS	MS/MS	MS/MS	MS/MS	MS/MS	MS/MS
AAYGDLSSEEEEENEPESLGVVYK	AAYGDLS[79.9663]S[79.9663]EEEEENEPESLGVVYK	24	3	7S(79.9663),8S(79.9663)	O15541	RNF113A	E3 ubiquitin-protein ligase RNF113A	2	4	2	2	4	2	513454816	627991620	614295170	568650430	553246780	579756990	513454816	627991620	614295170	568650430	553246780	579756990	MS/MS	MS/MS	MS/MS	MS/MS	MS/MS	MS/MS
AAYGDLSSEEEEENEPESLGVVYK	AAY[79.9663]GDLS[79.9663]SEEEEENEPESLGVVYK	24	3	3Y(79.9663),7S(79.9663)	O15541	RNF113A	E3 ubiquitin-protein ligase RNF113A	0	0	1	0	0	1	0	0	613856830	0	0	579756990	0	0	613856830	0	0	579756990	unmatched	unmatched	MS/MS	unmatched	unmatched	MS/MS
ACASPSAQVEGSPVAGSDGSQPAVK	AC[57.0215]ASPSAQVEGS[79.9663]PVAGSDGSQPAVK	25	2,3	12S(79.9663),2C(57.0215)	Q9UFC0	LRWD1	Leucine-rich repeat and WD repeat-containing protein 1	2	2	1	2	1	1	39901500	44031196	0	38844080	33406778	39917348	39901500	44031196	0	38844080	33406778	39917348	MS/MS	MS/MS	MS/MS	MS/MS	MS/MS	MS/MS
ACASPSAQVEGSPVAGSDGSQPAVK	AC[57.0215]ASPS[79.9663]AQVEGSPVAGSDGSQPAVK	25	3	2C(57.0215),6S(79.9663)	Q9UFC0	LRWD1	Leucine-rich repeat and WD repeat-containing protein 1	0	0	1	0	0	0	0	0	43403464	0	0	0	0	0	0	0	0	0	unmatched	unmatched	MS/MS	unmatched	unmatched	unmatched
ACASPSAQVEGSPVAGSDGSQPAVK	AC[57.0215]ASPS[79.9663]AQVEGS[79.9663]PVAGSDGSQPAVK	25	3	12S(79.9663),2C(57.0215),6S(79.9663)	Q9UFC0	LRWD1	Leucine-rich repeat and WD repeat-containing protein 1	0	0	1	0	1	2	0	0	109203296	0	83146576	92880360	0	0	109203296	0	83146576	92880360	unmatched	unmatched	MS/MS	unmatched	MS/MS	MS/MS
ACASPSAQVEGSPVAGSDGSQPAVK	AC[57.0215]AS[79.9663]PSAQVEGSPVAGSDGSQPAVK	25	2,3	2C(57.0215),4S(79.9663)	Q9UFC0	LRWD1	Leucine-rich repeat and WD repeat-containing protein 1	1	3	2	2	2	1	118232888	131388832	144594144	109194264	132215264	125505136	118232888	118880248	144552512	109194264	132215264	125505136	MS/MS	MS/MS	MS/MS	MS/MS	MS/MS	MS/MS
ACASPSAQVEGSPVAGSDGSQPAVK	AC[57.0215]AS[79.9663]PSAQVEGS[79.9663]PVAGSDGSQPAVK	25	3	12S(79.9663),2C(57.0215),4S(79.9663)	Q9UFC0	LRWD1	Leucine-rich repeat and WD repeat-containing protein 1	2	1	0	1	1	0	109388656	105216912	0	106390192	83146576	0	109388656	105216912	0	106390192	83146576	0	MS/MS	MS/MS	unmatched	MS/MS	MS/MS	unmatched
ACASPSAQVEGSPVAGSDGSQPAVK	AC[57.0215]AS[79.9663]PS[79.9663]AQVEGSPVAGSDGSQPAVK	25	3	2C(57.0215),4S(79.9663),6S(79.9663)	Q9UFC0	LRWD1	Leucine-rich repeat and WD repeat-containing protein 1	0	1	1	1	0	0	0	105216912	109203296	106390192	0	0	0	105216912	109203296	106390192	0	0	unmatched	MS/MS	MS/MS	MS/MS	unmatched	unmatched
ADAASSLTVDVTPPTAK	ADAASSLTVDVT[79.9663]PPTAK	17	2,3	12T(79.9663)	Q9H8Y8	GORASP2	Golgi reassembly-stacking protein 2	2	3	3	4	3	6	83825704	101808480	114059576	152930384	136681552	164274816	83825704	79754040	90152784	133908632	112022000	139160048	MS/MS	MS/MS	MS/MS	MS/MS	MS/MS	MS/MS
ADADPSPTSPPTAR	ADADPSPT[79.9663]SPPTAR	14	2	8T(79.9663)	Q9NWZ5	UCKL1	Uridine-cytidine kinase-like 1	0	0	0	2	0	0	0	0	0	0	0	0	0	0	0	0	0	0	unmatched	unmatched	unmatched	MS/MS	unmatched	unmatched
ADALQAGASQFETSAAK	ADALQAGASQFETS[79.9663]AAK	17	2	14S(79.9663)	P63027	VAMP2	Vesicle-associated membrane protein 2	1	0	1	0	1	1	12037862	0	11708820	0	17836450	16146064	12037862	0	11708820	0	17836450	16146064	MS/MS	unmatched	MS/MS	unmatched	MS/MS	MS/MS
ADALQAGASQFETSAAK	ADALQAGASQFET[79.9663]SAAK	17	2	13T(79.9663)	P63027	VAMP2	Vesicle-associated membrane protein 2	1	1	0	0	0	0	12037862	12521278	0	0	0	0	12037862	12521278	0	0	0	0	MS/MS	MS/MS	unmatched	unmatched	unmatched	unmatched
ADALQAGASQFETSAAK	ADALQAGAS[79.9663]QFETSAAK	17	2	9S(79.9663)	P63027	VAMP2	Vesicle-associated membrane protein 2	0	0	0	1	0	0	0	0	0	12212752	0	0	0	0	0	0	0	0	unmatched	unmatched	unmatched	MS/MS	unmatched	unmatched
ADAPDAGAQSDSELPSYHQNDVSLDR	ADAPDAGAQSDSELPS[79.9663]YHQNDVSLDR	26	3	16S(79.9663)	Q92538	GBF1	Golgi-specific brefeldin A-resistance guanine nucleotide exchange factor 1	0	1	0	1	0	2	0	0	0	0	0	0	0	0	0	0	0	0	unmatched	MS/MS	unmatched	MS/MS	unmatched	MS/MS
ADAPDAGAQSDSELPSYHQNDVSLDR	ADAPDAGAQS[79.9663]DSELPSYHQNDVSLDR	26	3,4	10S(79.9663)	Q92538	GBF1	Golgi-specific brefeldin A-resistance guanine nucleotide exchange factor 1	4	2	5	3	5	3	611819970	603309700	594560700	620495100	629747650	660196800	611819970	603309700	569866940	604066050	613892990	611293500	MS/MS	MS/MS	MS/MS	MS/MS	MS/MS	MS/MS
ADDADEFGYSR	ADDADEFGY[79.9663]SR	11	2	9Y(79.9663)	Q7KZF4	SND1	Staphylococcal nuclease domain-containing protein 1	1	0	1	0	1	0	5.446e+06	0	6357001	0	5.38944e+06	0	5.446e+06	0	6357001	0	5.38944e+06	0	MS/MS	unmatched	MS/MS	unmatched	MS/MS	unmatched
ADDFPVRDDPSDVTDEDEGPAEPPPPPK	ADDFPVRDDPS[79.9663]DVT[79.9663]DEDEGPAEPPPPPK	28	3	11S(79.9663),14T(79.9663)	Q3YEC7	RABL6	Rab-like protein 6	2	2	2	1	2	2	130369528	126645232	0	107245512	102953456	95332016	130369528	126645232	0	107245512	102953456	95332016	MS/MS	MS/MS	MS/MS	MS/MS	MS/MS	MS/MS
ADDLLPLGDQTQDGDFGSR	ADDLLPLGDQT[79.9663]QDGDFGSR	19	3	11T(79.9663)	O43290	SART1	U4/U6.U5 tri-snRNP-associated protein 1	0	1	0	1	2	1	0	10422649	0	9803138	9206859	6.72265e+06	0	10422649	0	9803138	9206859	6.72265e+06	unmatched	MS/MS	unmatched	MS/MS	MS/MS	MS/MS
ADEASELACPTPK	ADEASELAC[57.0215]PT[79.9663]PK	13	2	11T(79.9663),9C(57.0215)	P49327	FASN	Fatty acid synthase	2	2	2	2	2	2	123142144	117771224	145784656	128637816	95416888	142004272	123142144	117771224	145784656	128637816	95416888	142004272	MS/MS	MS/MS	MS/MS	MS/MS	MS/MS	MS/MS
ADEASEGDSPAPARPEDTPPAPPPPPAR	ADEAS[79.9663]EGDSPAPARPEDTPPAPPPPPAR	28	3	5S(79.9663)	Q6PJ61	FBXO46	F-box only protein 46	0	0	0	0	1	0	0	0	0	0	0	0	0	0	0	0	0	0	unmatched	unmatched	unmatched	unmatched	MS/MS	unmatched
ADEICIAGSPLTPR	ADEIC[57.0215]IAGS[79.9663]PLT[79.9663]PR	14	2,3	12T(79.9663),5C(57.0215),9S(79.9663)	Q08999	RBL2	Retinoblastoma-like protein 2	0	2	0	3	0	1	0	20765522	0	15994561	0	21962902	0	20765522	0	15994561	0	21962902	unmatched	MS/MS	unmatched	MS/MS	unmatched	MS/MS
ADEPSSEESDLEIDK	ADEPSSEES[79.9663]DLEIDK	15	2	9S(79.9663)	P50502	ST13	Hsc70-interacting protein	2	1	2	2	2	2	311249056	299566720	308082144	318147552	364126528	355359616	311249056	299566720	308082144	318147552	364126528	355359616	MS/MS	MS/MS	MS/MS	MS/MS	MS/MS	MS/MS
ADEPSSEESDLEIDK	ADEPSS[79.9663]EESDLEIDK	15	2	6S(79.9663)	P50502	ST13	Hsc70-interacting protein	1	1	1	1	0	0	46302448	43017060	0	47378204	0	0	46302448	43017060	0	47378204	0	0	MS/MS	MS/MS	MS/MS	MS/MS	unmatched	unmatched
ADEPSSEESDLEIDK	ADEPSS[79.9663]EES[79.9663]DLEIDK	15	2	6S(79.9663),9S(79.9663)	P50502	ST13	Hsc70-interacting protein	4	3	2	1	2	2	1560492420	1563499780	1502187260	1451203200	1553074430	1702224130	1560492420	1563499780	1502187260	1451203200	1553074430	1702224130	MS/MS	MS/MS	MS/MS	MS/MS	MS/MS	MS/MS
ADEPSSEESDLEIDK	ADEPS[79.9663]SEESDLEIDK	15	2	5S(79.9663)	P50502	ST13	Hsc70-interacting protein	1	0	1	0	1	2	46302448	0	36635780	0	39311696	47710024	46302448	0	36635780	0	39311696	47710024	MS/MS	unmatched	MS/MS	unmatched	MS/MS	MS/MS
ADEPSSEESDLEIDK	ADEPS[79.9663]SEES[79.9663]DLEIDK	15	2	5S(79.9663),9S(79.9663)	P50502	ST13	Hsc70-interacting protein	0	3	3	3	3	2	0	1563499780	1502187260	1451203200	1553074430	1702224130	0	1563499780	1502187260	1451203200	1553074430	1702224130	unmatched	MS/MS	MS/MS	MS/MS	MS/MS	MS/MS
ADEPSSEESDLEIDK	ADEPS[79.9663]S[79.9663]EESDLEIDK	15	2	5S(79.9663),6S(79.9663)	P50502	ST13	Hsc70-interacting protein	3	2	2	2	1	1	1560289280	36972680	86113688	108537888	0	95740768	1560289280	36972680	86113688	108537888	0	95740768	MS/MS	MS/MS	MS/MS	MS/MS	MS/MS	MS/MS
ADEPSSEESDLEIDK	ADEPS[79.9663]S[79.9663]EES[79.9663]DLEIDK	15	2,3	5S(79.9663),6S(79.9663),9S(79.9663)	P50502	ST13	Hsc70-interacting protein	12	14	16	14	12	13	3854669820	3938188800	3746414850	2287441150	2364493820	2804166910	4181398780	4488392700	3752054530	1897210750	2489273090	2433271550	MS/MS	MS/MS	MS/MS	MS/MS	MS/MS	MS/MS
ADESETAVKPPAPPLPQMMEGNGNGHEHCSDCENEEDNSYNR	ADES[79.9663]ETAVKPPAPPLPQMMEGNGNGHEHC[57.0215]S[79.9663]DC[57.0215]ENEEDNSYNR	42	4	29C(57.0215),30S(79.9663),32C(57.0215),4S(79.9663)	P30419	NMT1	Glycylpeptide N-tetradecanoyltransferase 1	0	0	0	1	0	0	0	0	0	0	0	0	0	0	0	0	0	0	unmatched	unmatched	unmatched	MS/MS	unmatched	unmatched
ADGATSDDLDLHDDR	ADGATS[79.9663]DDLDLHDDR	15	3	6S(79.9663)	Q07157	TJP1	Tight junction protein ZO-1	0	0	1	0	1	0	0	0	18383536	0	8975576	0	0	0	18383536	0	8975576	0	unmatched	unmatched	MS/MS	unmatched	MS/MS	unmatched
ADGATSDDLDLHDDR	ADGAT[79.9663]SDDLDLHDDR	15	3	5T(79.9663)	Q07157	TJP1	Tight junction protein ZO-1	1	1	0	0	1	1	17829616	19047332	0	0	0	14179082	17829616	19047332	0	0	0	14179082	MS/MS	MS/MS	unmatched	unmatched	MS/MS	MS/MS
ADGATSDDLDLHDDRLSYLSAPGSEYSMYSTDSR	ADGAT[79.9663]S[79.9663]DDLDLHDDRLS[79.9663]YLSAPGSEYSMYSTDSR	34	4	17S(79.9663),5T(79.9663),6S(79.9663)	Q07157	TJP1	Tight junction protein ZO-1	1	0	1	0	0	0	0	0	18728818	0	0	0	0	0	0	0	0	0	MS/MS	unmatched	MS/MS	unmatched	unmatched	unmatched
ADGEDAGAESNEEAPGEPSAGSSEEAPGEPSAGSSEEAPGER	ADGEDAGAES[79.9663]NEEAPGEPSAGSSEEAPGEPSAGSSEEAPGER	42	4	10S(79.9663)	Q8N8A6	DDX51	ATP-dependent RNA helicase DDX51	0	2	2	2	0	0	0	41947956	33300450	32771464	0	0	0	41947956	33300450	32771464	0	0	unmatched	MS/MS	MS/MS	MS/MS	unmatched	unmatched
ADGGTGDSSPSPGSSLPSPLSDPR	ADGGTGDSSPSPGSSLPS[79.9663]PLSDPR	24	2	18S(79.9663)	Q8TD16	BICD2	Protein bicaudal D homolog 2	0	0	1	0	0	0	0	0	0	0	0	0	0	0	0	0	0	0	unmatched	unmatched	MS/MS	unmatched	unmatched	unmatched
ADGGTGDSSPSPGSSLPSPLSDPR	ADGGTGDSSPS[79.9663]PGSSLPSPLSDPR	24	3	11S(79.9663)	Q8TD16	BICD2	Protein bicaudal D homolog 2	0	0	1	0	0	0	0	0	16177336	0	0	0	0	0	0	0	0	0	unmatched	unmatched	MS/MS	unmatched	unmatched	unmatched
ADGGTGDSSPSPGSSLPSPLSDPR	ADGGTGDSSPS[79.9663]PGSSLPS[79.9663]PLSDPR	24	3	11S(79.9663),18S(79.9663)	Q8TD16	BICD2	Protein bicaudal D homolog 2	0	1	1	0	0	0	0	20668650	36804252	0	0	0	0	20668650	36804252	0	0	0	unmatched	MS/MS	MS/MS	unmatched	unmatched	unmatched
ADGGTGDSSPSPGSSLPSPLSDPR	ADGGTGDSS[79.9663]PSPGSSLPSPLSDPR	24	3	9S(79.9663)	Q8TD16	BICD2	Protein bicaudal D homolog 2	0	0	0	0	0	1	0	0	0	0	0	35070796	0	0	0	0	0	0	unmatched	unmatched	unmatched	unmatched	unmatched	MS/MS
ADGGTGDSSPSPGSSLPSPLSDPR	ADGGTGDS[79.9663]SPSPGSSLPSPLSDPR	24	3	8S(79.9663)	Q8TD16	BICD2	Protein bicaudal D homolog 2	0	0	0	1	0	0	0	0	0	32592372	0	0	0	0	0	0	0	0	unmatched	unmatched	unmatched	MS/MS	unmatched	unmatched
ADGGTGDSSPSPGSSLPSPLSDPR	ADGGTGDS[79.9663]SPSPGSSLPS[79.9663]PLSDPR	24	3	18S(79.9663),8S(79.9663)	Q8TD16	BICD2	Protein bicaudal D homolog 2	0	0	0	1	1	0	0	0	0	31418580	31222928	0	0	0	0	31418580	31222928	0	unmatched	unmatched	unmatched	MS/MS	MS/MS	unmatched
ADGGTGDSSPSPGSSLPSPLSDPR	ADGGT[79.9663]GDSSPSPGSSLPSPLSDPR	24	3	5T(79.9663)	Q8TD16	BICD2	Protein bicaudal D homolog 2	0	0	1	0	0	0	0	0	14837026	0	0	0	0	0	0	0	0	0	unmatched	unmatched	MS/MS	unmatched	unmatched	unmatched
ADGYEPPVQESV	ADGYEPPVQES[79.9663]V	12	2	11S(79.9663)	P61247	RPS3A	40S ribosomal protein S3a	1	2	0	1	0	1	95051672	121437928	0	114334496	0	101268488	95051672	121437928	0	114334496	0	101268488	MS/MS	MS/MS	unmatched	MS/MS	unmatched	MS/MS
ADIDVSGPK	ADIDVS[79.9663]GPK	9	2	6S(79.9663)	Q09666	AHNAK	Neuroblast differentiation-associated protein AHNAK	2	2	1	0	0	0	104347864	0	61067884	0	0	0	104347864	0	61067884	0	0	0	MS/MS	MS/MS	MS/MS	unmatched	unmatched	unmatched
ADLDVSGPKVDIDVPDVNIEGPDAK	ADLDVS[79.9663]GPKVDIDVPDVNIEGPDAK	25	3	6S(79.9663)	Q09666	AHNAK	Neuroblast differentiation-associated protein AHNAK	1	0	0	0	0	0	17209740	0	0	0	0	0	0	0	0	0	0	0	MS/MS	unmatched	unmatched	unmatched	unmatched	unmatched
ADLDVSGPKVDIDVPDVNIEGPEGK	ADLDVS[79.9663]GPKVDIDVPDVNIEGPEGK	25	3	6S(79.9663)	Q09666	AHNAK	Neuroblast differentiation-associated protein AHNAK	0	1	0	1	1	1	0	8.00932e+06	0	15605606	14658002	18654800	0	8.00932e+06	0	15605606	14658002	18654800	unmatched	MS/MS	unmatched	MS/MS	MS/MS	MS/MS
ADLDVSGPKVDVDVPDVNIEGPDAK	ADLDVS[79.9663]GPKVDVDVPDVNIEGPDAK	25	3	6S(79.9663)	Q09666	AHNAK	Neuroblast differentiation-associated protein AHNAK	0	0	0	1	0	0	0	0	0	18488728	0	0	0	0	0	0	0	0	unmatched	unmatched	unmatched	MS/MS	unmatched	unmatched
ADLNQGIGEPQSPSR	ADLNQGIGEPQSPS[79.9663]R	15	2	14S(79.9663)	Q96C19	EFHD2	EF-hand domain-containing protein D2	0	1	1	0	0	0	0	0	0	0	0	0	0	0	0	0	0	0	unmatched	MS/MS	MS/MS	unmatched	unmatched	unmatched
ADLNQGIGEPQSPSR	ADLNQGIGEPQS[79.9663]PSR	15	2,3	12S(79.9663)	Q96C19	EFHD2	EF-hand domain-containing protein D2	6	7	5	5	6	5	2181997060	2076129790	1914499710	1637837440	1570542850	1715120900	1810788740	1717803780	1537904260	1323810940	1314362620	1391569410	MS/MS	MS/MS	MS/MS	MS/MS	MS/MS	MS/MS
ADLNQGIGEPQSPSRR	ADLNQGIGEPQS[79.9663]PSRR	16	2	12S(79.9663)	Q96C19	EFHD2	EF-hand domain-containing protein D2	1	1	0	1	0	2	517859584	535760832	0	500827776	0	425980416	517859584	535760832	0	500827776	0	425980416	MS/MS	MS/MS	unmatched	MS/MS	unmatched	MS/MS
ADMEENEEISSDEEETNVTAQAMQSNNGR	ADMEENEEISSDEEET[79.9663]NVT[79.9663]AQAMQSNNGR	29	3	16T(79.9663),19T(79.9663)	O15397	IPO8	Importin-8	0	1	1	0	0	0	0	0	0	0	0	0	0	0	0	0	0	0	unmatched	MS/MS	MS/MS	unmatched	unmatched	unmatched
ADMEENEEISSDEEETNVTAQAMQSNNGR	ADMEENEEIS[79.9663]S[79.9663]DEEETNVTAQAMQSNNGR	29	3	10S(79.9663),11S(79.9663)	O15397	IPO8	Importin-8	0	1	2	0	0	1	0	27664040	34737088	0	0	0	0	27664040	34737088	0	0	0	unmatched	MS/MS	MS/MS	unmatched	unmatched	MS/MS
ADMEENEEISSDEEETNVTAQAMQSNNGR	ADMEENEEIS[79.9663]S[79.9663]DEEETNVTAQAM[15.9949]QSNNGR	29	3	10S(79.9663),11S(79.9663),23M(15.9949)	O15397	IPO8	Importin-8	2	1	1	1	1	2	16598627	14788903	13696601	0	10591287	7.2785e+06	16598627	14788903	13696601	0	10591287	7.2785e+06	MS/MS	MS/MS	MS/MS	MS/MS	MS/MS	MS/MS
ADMEENEEISSDEEETNVTAQAMQSNNGR	ADM[15.9949]EENEEIS[79.9663]S[79.9663]DEEETNVTAQAMQSNNGR	29	3	10S(79.9663),11S(79.9663),3M(15.9949)	O15397	IPO8	Importin-8	1	2	0	0	0	0	29440396	33138252	0	0	0	0	29440396	33138252	0	0	0	0	MS/MS	MS/MS	unmatched	unmatched	unmatched	unmatched
ADMEENEEISSDEEETNVTAQAMQSNNGR	ADM[15.9949]EENEEIS[79.9663]S[79.9663]DEEETNVTAQAM[15.9949]QSNNGR	29	3	10S(79.9663),11S(79.9663),23M(15.9949),3M(15.9949)	O15397	IPO8	Importin-8	1	1	2	1	1	3	6559269	0	11307553	20698114	21942764	22330754	6559269	0	11307553	20698114	21942764	22330754	MS/MS	MS/MS	MS/MS	MS/MS	MS/MS	MS/MS
ADNPSPNLMPASAQAQNAQR	ADNPS[79.9663]PNLM[15.9949]PASAQAQNAQR	20	3	5S(79.9663),9M(15.9949)	Q92585	MAML1	Mastermind-like protein 1	1	0	1	1	1	2	63419396	0	51527268	71134096	71461800	78938296	63419396	0	51527268	71134096	71461800	78938296	MS/MS	unmatched	MS/MS	MS/MS	MS/MS	MS/MS
ADPAFGLESSGIAGTTSDEPERIEESGNDEAR	ADPAFGLESSGIAGT[79.9663]TSDEPERIEESGNDEAR	32	3	15T(79.9663)	Q8TAQ2	SMARCC2	SWI/SNF complex subunit SMARCC2	0	0	0	0	1	0	0	0	0	0	0	0	0	0	0	0	0	0	unmatched	unmatched	unmatched	unmatched	MS/MS	unmatched
ADPGEDDLGGTVDIVESEPENDHGVELLDQNSSIR	ADPGEDDLGGTVDIVES[79.9663]EPENDHGVELLDQNSSIR	35	4	17S(79.9663)	P08048	ZFY	Zinc finger Y-chromosomal protein	0	1	2	0	1	2	0	0	35944716	0	37009764	39388924	0	0	35944716	0	37009764	39388924	unmatched	MS/MS	MS/MS	unmatched	MS/MS	MS/MS
ADPGEDDLGGTVDIVESEPENDHGVELLDQNSSIR	ADPGEDDLGGT[79.9663]VDIVESEPENDHGVELLDQNSSIR	35	4	11T(79.9663)	P08048	ZFY	Zinc finger Y-chromosomal protein	0	1	0	0	2	0	0	0	0	0	37009764	0	0	0	0	0	0	0	unmatched	MS/MS	unmatched	unmatched	MS/MS	unmatched
ADPHLEFQQFPQSP	ADPHLEFQQFPQS[79.9663]P	14	3	13S(79.9663)	Q96NT5	SLC46A1	Proton-coupled folate transporter	1	1	1	1	1	1	10489813	10836585	0	8046920	8.02621e+06	4.1048e+06	10489813	10836585	0	8046920	8.02621e+06	4.1048e+06	MS/MS	MS/MS	MS/MS	MS/MS	MS/MS	MS/MS
ADPPYTHTIQK	ADPPYTHT[79.9663]IQK	11	3	8T(79.9663)	Q12929	EPS8	Epidermal growth factor receptor kinase substrate 8	1	0	1	0	0	0	41576000	0	40863200	0	0	0	41576000	0	40863200	0	0	0	MS/MS	unmatched	MS/MS	unmatched	unmatched	unmatched
ADQEQQDPLEYLQSDEEDDEK	ADQEQQDPLEYLQS[79.9663]DEEDDEK	21	3	14S(79.9663)	Q7RTV3	ZNF367	Zinc finger protein 367	0	0	1	1	1	1	0	0	13978884	15699800	18573068	18828598	0	0	13978884	15699800	18573068	18828598	unmatched	unmatched	MS/MS	MS/MS	MS/MS	MS/MS
ADQEQQDPLEYLQSDEEDDEK	ADQEQQDPLEY[79.9663]LQSDEEDDEK	21	3	11Y(79.9663)	Q7RTV3	ZNF367	Zinc finger protein 367	0	0	0	1	0	0	0	0	0	15699800	0	0	0	0	0	0	0	0	unmatched	unmatched	unmatched	MS/MS	unmatched	unmatched
ADRDQSPFSK	ADRDQS[79.9663]PFSK	10	3	6S(79.9663)	Q13427	PPIG	Peptidyl-prolyl cis-trans isomerase G	1	0	1	0	0	0	1.97806e+06	0	2.76654e+06	0	0	0	1.97806e+06	0	2.76654e+06	0	0	0	MS/MS	unmatched	MS/MS	unmatched	unmatched	unmatched
ADRSPSLSVAPQDR	ADRS[79.9663]PSLSVAPQDR	14	3	4S(79.9663)	Q5VWN6	TASOR2	Protein TASOR 2	0	1	1	1	0	0	0	6.97399e+06	6.31677e+06	10954230	0	0	0	6.97399e+06	6.31677e+06	10954230	0	0	unmatched	MS/MS	MS/MS	MS/MS	unmatched	unmatched
ADSEGSNSGGTWPK	ADSEGSNSGGT[79.9663]WPK	14	2	11T(79.9663)	Q8TDM6	DLG5	Disks large homolog 5	1	1	1	0	0	1	0	17300828	18018484	0	0	0	0	17300828	18018484	0	0	0	MS/MS	MS/MS	MS/MS	unmatched	unmatched	MS/MS
ADSEGSNSGGTWPK	ADSEGS[79.9663]NSGGTWPK	14	2	6S(79.9663)	Q8TDM6	DLG5	Disks large homolog 5	0	0	0	0	0	1	0	0	0	0	0	0	0	0	0	0	0	0	unmatched	unmatched	unmatched	unmatched	unmatched	MS/MS
ADSGPTQPPLSLSPAPETK	ADSGPTQPPLSLS[79.9663]PAPETK	19	2,3	13S(79.9663)	O15027	SEC16A	Protein transport protein Sec16A	3	3	1	3	1	3	127816016	125483248	48595988	136555024	45001408	159038128	69105600	63593756	64308184	72963976	59551392	81938600	MS/MS	MS/MS	MS/MS	MS/MS	MS/MS	MS/MS
ADSGPTQPPLSLSPAPETK	ADSGPTQPPLS[79.9663]LSPAPETK	19	2	11S(79.9663)	O15027	SEC16A	Protein transport protein Sec16A	0	0	0	1	0	0	0	0	0	56431316	0	0	0	0	0	0	0	0	unmatched	unmatched	unmatched	MS/MS	unmatched	unmatched
ADSPPPSYPTQQAEQAPNTCECHVCK	ADSPPPS[79.9663]YPTQQAEQAPNTC[57.0215]EC[57.0215]HVC[57.0215]K	26	3	20C(57.0215),22C(57.0215),25C(57.0215),7S(79.9663)	P78312	FAM193A	Protein FAM193A	0	0	1	0	0	0	0	0	0	0	0	0	0	0	0	0	0	0	unmatched	unmatched	MS/MS	unmatched	unmatched	unmatched
ADSDGAKPEPVAMAR	ADS[79.9663]DGAKPEPVAMAR	15	2,3	3S(79.9663)	Q7Z4V5	HDGFL2	Hepatoma-derived growth factor-related protein 2	3	2	2	0	0	1	139498880	150744368	155247264	0	0	16056083	102424760	110542936	115163672	0	0	16056083	MS/MS	MS/MS	MS/MS	unmatched	unmatched	MS/MS
ADSDGAKPEPVAMAR	ADS[79.9663]DGAKPEPVAM[15.9949]AR	15	2,3	13M(15.9949),3S(79.9663)	Q7Z4V5	HDGFL2	Hepatoma-derived growth factor-related protein 2	3	3	6	3	3	3	205176288	205267680	196159248	185887520	171064880	171870912	171359728	167698976	158876752	154273120	144134032	144992144	MS/MS	MS/MS	MS/MS	MS/MS	MS/MS	MS/MS
ADSLLEDITDIPK	ADS[79.9663]LLEDITDIPK	13	2	3S(79.9663)	Q9BQL6	FERMT1	Fermitin family homolog 1	1	2	2	0	0	1	0	0	0	0	0	12444217	0	0	0	0	0	0	MS/MS	MS/MS	MS/MS	unmatched	unmatched	MS/MS
ADSPPPSYPTQQAEQAPNTCECHVCK	ADS[79.9663]PPPSYPTQQAEQAPNTC[57.0215]EC[57.0215]HVC[57.0215]K	26	3	20C(57.0215),22C(57.0215),25C(57.0215),3S(79.9663)	P78312	FAM193A	Protein FAM193A	2	1	2	1	0	0	13484949	9641916	0	0	0	0	13484949	9641916	0	0	0	0	MS/MS	MS/MS	MS/MS	MS/MS	unmatched	unmatched
ADSPVHMEQQSR	ADS[79.9663]PVHM[15.9949]EQQSR	12	3	3S(79.9663),7M(15.9949)	O95402	MED26	Mediator of RNA polymerase II transcription subunit 26	1	2	1	0	0	0	1.22047e+06	971340	0	0	0	0	1.22047e+06	971340	0	0	0	0	MS/MS	MS/MS	MS/MS	unmatched	unmatched	unmatched
ADSPVNGLPK	ADS[79.9663]PVNGLPK	10	2	3S(79.9663)	Q96S94	CCNL2	Cyclin-L2	0	0	1	0	0	1	0	0	39925800	0	0	24109372	0	0	39925800	0	0	24109372	unmatched	unmatched	MS/MS	unmatched	unmatched	MS/MS
ADTGLDDDIENEADISMYGK	ADTGLDDDIENEADIS[79.9663]M[15.9949]YGK	20	3	16S(79.9663),17M(15.9949)	O95235	KIF20A	Kinesin-like protein KIF20A	0	0	0	0	0	1	0	0	0	0	0	0	0	0	0	0	0	0	unmatched	unmatched	unmatched	unmatched	unmatched	MS/MS
ADTTTPTPTAILAPGSPASPPGSLEPK	ADTTTPTPTAILAPGS[79.9663]PAS[79.9663]PPGSLEPK	27	3	16S(79.9663),19S(79.9663)	P25440	BRD2	Bromodomain-containing protein 2	1	1	1	1	1	1	130738976	159726960	164667296	142034768	127895320	140565424	130738976	159726960	164667296	142034768	127895320	140565424	MS/MS	MS/MS	MS/MS	MS/MS	MS/MS	MS/MS
ADTTTPTPTAILAPGSPASPPGSLEPK	ADTTTPT[79.9663]PT[79.9663]AILAPGSPASPPGSLEPK	27	3	7T(79.9663),9T(79.9663)	P25440	BRD2	Bromodomain-containing protein 2	0	1	1	0	0	0	0	159726960	164667296	0	0	0	0	159726960	164667296	0	0	0	unmatched	MS/MS	MS/MS	unmatched	unmatched	unmatched
ADTTTPTPTAILAPGSPASPPGSLEPK	ADTT[79.9663]T[79.9663]PTPTAILAPGSPASPPGSLEPK	27	3	4T(79.9663),5T(79.9663)	P25440	BRD2	Bromodomain-containing protein 2	1	0	0	0	0	0	130738976	0	0	0	0	0	0	0	0	0	0	0	MS/MS	unmatched	unmatched	unmatched	unmatched	unmatched
ADVGRLSPEVK	ADVGRLS[79.9663]PEVK	11	2,3	7S(79.9663)	P49815	TSC2	Tuberin	2	2	3	2	1	2	91160160	80740776	90967088	87878464	63208352	87965392	59797228	49643768	59610764	57397172	63208352	56758280	MS/MS	MS/MS	MS/MS	MS/MS	MS/MS	MS/MS
ADVLDLHEAGGEDFAMDEDGDESIHK	ADVLDLHEAGGEDFAMDEDGDES[79.9663]IHK	26	3	23S(79.9663)	Q9Y5S9	RBM8A	RNA-binding protein 8A	0	0	0	0	1	1	0	0	0	0	521033120	393682560	0	0	0	0	521033120	393682560	unmatched	unmatched	unmatched	unmatched	MS/MS	MS/MS
ADVLEAHEAEAEEPEAGKSEAEDDEDEVDDLPSSR	ADVLEAHEAEAEEPEAGKS[79.9663]EAEDDEDEVDDLPSSR	35	4	19S(79.9663)	Q8IVT5	KSR1	Kinase suppressor of Ras 1	2	3	1	0	1	2	83857104	89432704	95954816	0	100214208	95333584	83857104	89432704	95954816	0	100214208	95333584	MS/MS	MS/MS	MS/MS	unmatched	MS/MS	MS/MS
ADVQLFMDDDSYSHHSGLEYADPEK	ADVQLFMDDDSYSHHS[79.9663]GLEYADPEK	25	4	16S(79.9663)	P51636	CAV2	Caveolin-2	1	1	0	0	0	0	0	21709818	0	0	0	0	0	0	0	0	0	0	MS/MS	MS/MS	unmatched	unmatched	unmatched	unmatched
ADVQLFMDDDSYSHHSGLEYADPEK	ADVQLFMDDDSYS[79.9663]HHS[79.9663]GLEYADPEK	25	3,4	13S(79.9663),16S(79.9663)	P51636	CAV2	Caveolin-2	1	2	3	1	2	0	1009747070	1277809660	1419536900	627383550	204612032	0	1587374460	1084024320	1236819460	986279300	61448328	0	MS/MS	MS/MS	MS/MS	MS/MS	MS/MS	unmatched
ADVQLFMDDDSYSHHSGLEYADPEK	ADVQLFMDDDSY[79.9663]SHHS[79.9663]GLEYADPEK	25	3,4	12Y(79.9663),16S(79.9663)	P51636	CAV2	Caveolin-2	3	1	3	1	1	2	1453446140	1031852800	1303945470	132008944	686539010	613783040	1047700220	926248060	890553280	432957312	616275330	550965570	MS/MS	MS/MS	MS/MS	MS/MS	MS/MS	MS/MS
ADVQLFMDDDSYSHHSGLEYADPEK	ADVQLFMDDDSY[79.9663]S[79.9663]HHSGLEYADPEK	25	3	12Y(79.9663),13S(79.9663)	P51636	CAV2	Caveolin-2	0	2	0	1	0	0	0	0	0	0	0	0	0	0	0	0	0	0	unmatched	MS/MS	unmatched	MS/MS	unmatched	unmatched
ADVQLFMDDDSYSHHSGLEYADPEK	ADVQLFMDDDSY[79.9663]S[79.9663]HHS[79.9663]GLEYADPEK	25	3,4	12Y(79.9663),13S(79.9663),16S(79.9663)	P51636	CAV2	Caveolin-2	2	0	3	0	0	0	256330896	0	364618400	0	0	0	196949264	0	364618400	0	0	0	MS/MS	unmatched	MS/MS	unmatched	unmatched	unmatched
ADVQLFMDDDSYSHHSGLEYADPEK	ADVQLFMDDDS[79.9663]YSHHSGLEYADPEK	25	3,4	11S(79.9663)	P51636	CAV2	Caveolin-2	1	1	2	0	0	0	0	0	49583080	0	0	0	0	0	0	0	0	0	MS/MS	MS/MS	MS/MS	unmatched	unmatched	unmatched
ADVQLFMDDDSYSHHSGLEYADPEK	ADVQLFMDDDS[79.9663]YSHHS[79.9663]GLEYADPEK	25	3,4	11S(79.9663),16S(79.9663)	P51636	CAV2	Caveolin-2	4	4	2	3	4	2	1446492290	1386260220	1419392000	778590910	883968770	760684670	1160552190	1111930620	1130009980	566339520	676954560	556410940	MS/MS	MS/MS	MS/MS	MS/MS	MS/MS	MS/MS
ADVQLFMDDDSYSHHSGLEYADPEK	ADVQLFMDDDS[79.9663]Y[79.9663]SHHSGLEYADPEK	25	3,4	11S(79.9663),12Y(79.9663)	P51636	CAV2	Caveolin-2	2	3	2	3	2	4	370106368	250919808	4.52403e+06	759001150	686539010	763708030	594968960	48671344	9933664	631680700	1507470720	657855620	MS/MS	MS/MS	MS/MS	MS/MS	MS/MS	MS/MS
ADVQLFMDDDSYSHHSGLEYADPEK	ADVQLFMDDDS[79.9663]Y[79.9663]SHHS[79.9663]GLEYADPEK	25	3,4	11S(79.9663),12Y(79.9663),16S(79.9663)	P51636	CAV2	Caveolin-2	3	3	1	1	1	1	253056848	550525180	42160748	133843816	135468208	141717424	188663616	381110752	167084304	118096528	119529800	125043776	MS/MS	MS/MS	MS/MS	MS/MS	MS/MS	MS/MS
ADVQLFMDDDSYSHHSGLEYADPEK	ADVQLFMDDDS[79.9663]Y[79.9663]S[79.9663]HHSGLEYADPEK	25	3,4	11S(79.9663),12Y(79.9663),13S(79.9663)	P51636	CAV2	Caveolin-2	1	1	1	2	2	3	59381632	468952768	0	133184104	135468208	141717424	0	468952768	0	133184104	135468208	141717424	MS/MS	MS/MS	MS/MS	MS/MS	MS/MS	MS/MS
ADVQLFMDDDSYSHHSGLEYADPEK	ADVQLFM[15.9949]DDDSYSHHS[79.9663]GLEYADPEK	25	3,4	16S(79.9663),7M(15.9949)	P51636	CAV2	Caveolin-2	2	0	0	0	1	1	10985337	0	0	0	15162980	55871596	0	0	0	0	15162980	55871596	MS/MS	unmatched	unmatched	unmatched	MS/MS	MS/MS
ADVQLFMDDDSYSHHSGLEYADPEK	ADVQLFM[15.9949]DDDSYS[79.9663]HHS[79.9663]GLEYADPEK	25	4	13S(79.9663),16S(79.9663),7M(15.9949)	P51636	CAV2	Caveolin-2	0	0	1	1	0	0	0	0	327653376	435947648	0	0	0	0	327653376	435947648	0	0	unmatched	unmatched	MS/MS	MS/MS	unmatched	unmatched
ADVQLFMDDDSYSHHSGLEYADPEK	ADVQLFM[15.9949]DDDSY[79.9663]S[79.9663]HHSGLEYADPEK	25	3	12Y(79.9663),13S(79.9663),7M(15.9949)	P51636	CAV2	Caveolin-2	0	1	0	0	0	0	0	0	0	0	0	0	0	0	0	0	0	0	unmatched	MS/MS	unmatched	unmatched	unmatched	unmatched
ADVQLFMDDDSYSHHSGLEYADPEK	ADVQLFM[15.9949]DDDSY[79.9663]S[79.9663]HHS[79.9663]GLEYADPEK	25	3	12Y(79.9663),13S(79.9663),16S(79.9663),7M(15.9949)	P51636	CAV2	Caveolin-2	0	0	1	0	0	0	0	0	236664320	0	0	0	0	0	0	0	0	0	unmatched	unmatched	MS/MS	unmatched	unmatched	unmatched
ADVQLFMDDDSYSHHSGLEYADPEK	ADVQLFM[15.9949]DDDS[79.9663]YSHHSGLEYADPEK	25	3,4	11S(79.9663),7M(15.9949)	P51636	CAV2	Caveolin-2	1	4	3	2	0	3	0	51313720	0	33936708	0	0	0	32195712	0	33936708	0	0	MS/MS	MS/MS	MS/MS	MS/MS	unmatched	MS/MS
ADVQLFMDDDSYSHHSGLEYADPEK	ADVQLFM[15.9949]DDDS[79.9663]YSHHS[79.9663]GLEYADPEK	25	3,4	11S(79.9663),16S(79.9663),7M(15.9949)	P51636	CAV2	Caveolin-2	6	6	4	5	6	9	1189384700	1038291710	863866620	1755972350	1849790340	1667533820	882517950	766322050	863866620	1273705980	1359035650	1227600260	MS/MS	MS/MS	MS/MS	MS/MS	MS/MS	MS/MS
ADVQLFMDDDSYSHHSGLEYADPEK	ADVQLFM[15.9949]DDDS[79.9663]Y[79.9663]SHHSGLEYADPEK	25	3,4	11S(79.9663),12Y(79.9663),7M(15.9949)	P51636	CAV2	Caveolin-2	3	3	3	8	5	2	1188958850	0	863866620	1327624960	1362607360	0	1421760130	0	863866620	797511550	1362607360	0	MS/MS	MS/MS	MS/MS	MS/MS	MS/MS	MS/MS
ADVQLFMDDDSYSHHSGLEYADPEK	ADVQLFM[15.9949]DDDS[79.9663]Y[79.9663]SHHS[79.9663]GLEYADPEK	25	3,4	11S(79.9663),12Y(79.9663),16S(79.9663),7M(15.9949)	P51636	CAV2	Caveolin-2	2	4	1	2	1	1	235979232	322494784	49769700	244642736	255760464	36433080	116932752	185278000	181025008	97885568	144085904	132516336	MS/MS	MS/MS	MS/MS	MS/MS	MS/MS	MS/MS
ADVQLFMDDDSYSHHSGLEYADPEK	ADVQLFM[15.9949]DDDS[79.9663]Y[79.9663]S[79.9663]HHSGLEYADPEK	25	3,4	11S(79.9663),12Y(79.9663),13S(79.9663),7M(15.9949)	P51636	CAV2	Caveolin-2	0	2	1	2	3	2	0	322494784	236664320	222060192	302876224	235233824	0	274194688	236664320	222060192	250533952	194435136	unmatched	MS/MS	MS/MS	MS/MS	MS/MS	MS/MS
ADVTLSALNDSDANSDVVDIEGLGETPPAK	ADVTLSALNDSDANS[79.9663]DVVDIEGLGET[79.9663]PPAK	30	3	15S(79.9663),26T(79.9663)	Q8IXM2	BAP18	Chromatin complexes subunit BAP18	0	0	0	0	0	1	0	0	0	0	0	14701689	0	0	0	0	0	0	unmatched	unmatched	unmatched	unmatched	unmatched	MS/MS
ADVTLSALNDSDANSDVVDIEGLGETPPAK	ADVTLSALNDS[79.9663]DANS[79.9663]DVVDIEGLGETPPAK	30	3	11S(79.9663),15S(79.9663)	Q8IXM2	BAP18	Chromatin complexes subunit BAP18	0	0	1	0	0	0	0	0	19959048	0	0	0	0	0	0	0	0	0	unmatched	unmatched	MS/MS	unmatched	unmatched	unmatched
ADVTPPPDGSTTHNLEVSPK	ADVTPPPDGSTTHNLEVS[79.9663]PK	20	3	18S(79.9663)	O75362	ZNF217	Zinc finger protein 217	1	1	0	1	0	1	31831192	0	0	28743286	0	0	31831192	0	0	28743286	0	0	MS/MS	MS/MS	unmatched	MS/MS	unmatched	MS/MS
ADVTLSALNDSDANSDVVDIEGLGETPPAK	ADVT[79.9663]LS[79.9663]ALNDSDANSDVVDIEGLGETPPAK	30	3	4T(79.9663),6S(79.9663)	Q8IXM2	BAP18	Chromatin complexes subunit BAP18	0	0	1	0	0	0	0	0	19959048	0	0	0	0	0	0	0	0	0	unmatched	unmatched	MS/MS	unmatched	unmatched	unmatched
ADVTPPPDGSTTHNLEVSPK	ADVT[79.9663]PPPDGS[79.9663]TTHNLEVSPK	20	3	10S(79.9663),4T(79.9663)	O75362	ZNF217	Zinc finger protein 217	0	0	0	0	0	1	0	0	0	0	0	23545388	0	0	0	0	0	0	unmatched	unmatched	unmatched	unmatched	unmatched	MS/MS
ADYDTLSLR	ADYDTLS[79.9663]LR	9	2	7S(79.9663)	Q9Y446	PKP3	Plakophilin-3	1	1	1	1	1	2	42834636	44139540	51555696	62335704	52982932	54988532	42834636	44139540	51555696	62335704	52982932	54988532	MS/MS	MS/MS	MS/MS	MS/MS	MS/MS	MS/MS
ADYDTLSLR	ADYDT[79.9663]LSLR	9	2	5T(79.9663)	Q9Y446	PKP3	Plakophilin-3	1	1	1	1	1	1	16865836	17459880	20501930	23639986	23353916	24653942	16865836	17459880	20501930	23639986	23353916	24653942	MS/MS	MS/MS	MS/MS	MS/MS	MS/MS	MS/MS
ADYDTLSLR	ADYDT[79.9663]LS[79.9663]LR	9	2	5T(79.9663),7S(79.9663)	Q9Y446	PKP3	Plakophilin-3	1	1	1	0	0	1	12584839	11167491	10154812	0	0	10229188	12584839	11167491	10154812	0	0	10229188	MS/MS	MS/MS	MS/MS	unmatched	unmatched	MS/MS
AEAAAAPTVAPGPAQPGHVSPTPATTSPGEK	AEAAAAPTVAPGPAQPGHVS[79.9663]PTPATTSPGEK	31	3	20S(79.9663)	Q9Y6R0	NUMBL	Numb-like protein	1	0	0	0	0	0	0	0	0	0	0	0	0	0	0	0	0	0	MS/MS	unmatched	unmatched	unmatched	unmatched	unmatched
AEAAAAPTVAPGPAQPGHVSPTPATTSPGEK	AEAAAAPTVAPGPAQPGHVS[79.9663]PT[79.9663]PATTSPGEK	31	3	20S(79.9663),22T(79.9663)	Q9Y6R0	NUMBL	Numb-like protein	0	0	0	1	0	0	0	0	0	0	0	0	0	0	0	0	0	0	unmatched	unmatched	unmatched	MS/MS	unmatched	unmatched
AEAEAEAGSPRPDPR	AEAEAEAGS[79.9663]PRPDPR	15	3	9S(79.9663)	P58107	EPPK1	Epiplakin	1	1	1	0	1	0	11816565	14084650	9462918	0	9308772	0	11816565	14084650	9462918	0	9308772	0	MS/MS	MS/MS	MS/MS	unmatched	MS/MS	unmatched
AEAESDALPDDTVIESEALPSDIAAEAR	AEAES[79.9663]DALPDDTVIESEALPSDIAAEAR	28	3	5S(79.9663)	Q9GZR7	DDX24	ATP-dependent RNA helicase DDX24	2	1	2	0	1	2	18769836	18842030	21679318	0	25445142	26761750	18769836	18842030	21679318	0	25445142	26761750	MS/MS	MS/MS	MS/MS	unmatched	MS/MS	MS/MS
AEAGAGSATEFQFR	AEAGAGS[79.9663]ATEFQFR	14	2	7S(79.9663)	P46783	RPS10	40S ribosomal protein S10	2	1	0	2	2	2	43853400	32480834	0	42963444	23945310	36263456	43853400	32480834	0	42963444	23945310	36263456	MS/MS	MS/MS	unmatched	MS/MS	MS/MS	MS/MS
AEAGEAEEEAGAGSGSEAEEDALWER	AEAGEAEEEAGAGS[79.9663]GS[79.9663]EAEEDALWER	26	3	14S(79.9663),16S(79.9663)	Q9BWT7	CARD10	Caspase recruitment domain-containing protein 10	2	0	2	1	1	2	66654028	0	30864398	0	31755018	28537112	66654024	0	30864398	0	31755018	28537112	MS/MS	unmatched	MS/MS	MS/MS	MS/MS	MS/MS
AEAPAGPALGLPSPEAESGVDR	AEAPAGPALGLPS[79.9663]PEAESGVDR	22	2,3	13S(79.9663)	Q53F19	NCBP3	Nuclear cap-binding protein subunit 3	2	3	2	1	1	1	64622884	85242560	74213584	52335356	52966984	56589944	64622884	66237780	74213584	52335356	52966984	56589944	MS/MS	MS/MS	MS/MS	MS/MS	MS/MS	MS/MS
AEAPAGPALGLPSPEAESGVDRGEPEPMEVEEGELEIVPVR	AEAPAGPALGLPS[79.9663]PEAESGVDRGEPEPMEVEEGELEIVPVR	41	4	13S(79.9663)	Q53F19	NCBP3	Nuclear cap-binding protein subunit 3	2	0	0	0	0	0	9121458	0	0	0	0	0	0	0	0	0	0	0	MS/MS	unmatched	unmatched	unmatched	unmatched	unmatched
AEAPAGPALGLPSPEAESGVDRGEPEPMEVEEGELEIVPVR	AEAPAGPALGLPS[79.9663]PEAESGVDRGEPEPM[15.9949]EVEEGELEIVPVR	41	4	13S(79.9663),28M(15.9949)	Q53F19	NCBP3	Nuclear cap-binding protein subunit 3	0	0	2	2	2	1	0	0	12613478	22387770	22954062	19248768	0	0	12613478	22387770	22954062	19248768	unmatched	unmatched	MS/MS	MS/MS	MS/MS	MS/MS
AEAPLPSPK	AEAPLPS[79.9663]PK	9	2	7S(79.9663)	Q09666	AHNAK	Neuroblast differentiation-associated protein AHNAK	4	4	4	4	3	4	1619297540	1643486850	1603737220	1566727170	1570433540	1648157820	1619297540	1643486850	1603737220	1566727170	1570433540	1648157820	MS/MS	MS/MS	MS/MS	MS/MS	MS/MS	MS/MS
AEAPPLEREDSGTFSLGK	AEAPPLEREDS[79.9663]GTFSLGK	18	3	11S(79.9663)	O75569	PRKRA	Interferon-inducible double-stranded RNA-dependent protein kinase activator A	2	2	2	2	2	2	56543432	56909616	62761236	75872752	78152112	89969200	56543432	56909616	62761236	75872752	78152112	89969200	MS/MS	MS/MS	MS/MS	MS/MS	MS/MS	MS/MS
AEAPSSPDVAPAGK	AEAPS[79.9663]SPDVAPAGK	14	2	5S(79.9663)	Q9P1Y6	PHRF1	PHD and RING finger domain-containing protein 1	2	2	0	1	1	2	37954072	36910992	0	32605224	32328210	33708756	37954072	36910992	0	32605224	32328210	33708756	MS/MS	MS/MS	unmatched	MS/MS	MS/MS	MS/MS
AEDEALLSEEDDPIDR	AEDEALLS[79.9663]EEDDPIDR	16	2,3	8S(79.9663)	Q04721	NOTCH2	Neurogenic locus notch homolog protein 2	0	1	1	0	1	0	0	3.72342e+06	33634836	0	25583708	0	0	0	33634836	0	25583708	0	unmatched	MS/MS	MS/MS	unmatched	MS/MS	unmatched
AEDEDIVLTPDGTR	AEDEDIVLT[79.9663]PDGTR	14	2	9T(79.9663)	Q8TEW0	PARD3	Partitioning defective 3 homolog	0	0	2	0	0	0	0	0	6.35951e+06	0	0	0	0	0	0	0	0	0	unmatched	unmatched	MS/MS	unmatched	unmatched	unmatched
AEDEECENDGVGGNLLCSYGTPPDSPGNLLSFPR	AEDEEC[57.0215]ENDGVGGNLLC[57.0215]S[79.9663]YGTPPDS[79.9663]PGNLLSFPR	34	4	17C(57.0215),18S(79.9663),25S(79.9663),6C(57.0215)	P78356	PIP4K2B	Phosphatidylinositol 5-phosphate 4-kinase type-2 beta	3	2	2	0	2	0	9429964	19296464	15107415	0	10346456	0	9429964	19296464	15107415	0	10346456	0	MS/MS	MS/MS	MS/MS	unmatched	MS/MS	unmatched
AEDGATPSPSNETPK	AEDGATPSPSNET[79.9663]PK	15	2	13T(79.9663)	P29966	MARCKS	Myristoylated alanine-rich C-kinase substrate	2	3	3	2	2	2	204942560	220179008	209453072	186045136	176085616	185979616	204942560	220179008	209453072	186045136	176085616	185979616	MS/MS	MS/MS	MS/MS	MS/MS	MS/MS	MS/MS
AEDGATPSPSNETPKK	AEDGATPSPSNET[79.9663]PKK	16	2,3	13T(79.9663)	P29966	MARCKS	Myristoylated alanine-rich C-kinase substrate	1	1	1	2	1	3	65571924	71370696	75193680	102038000	71696112	113372784	65571924	71370696	75193680	87098888	71696112	113372784	MS/MS	MS/MS	MS/MS	MS/MS	MS/MS	MS/MS
AEDGATPSPSNETPK	AEDGATPSPS[79.9663]NETPK	15	2	10S(79.9663)	P29966	MARCKS	Myristoylated alanine-rich C-kinase substrate	0	0	0	0	1	1	0	0	0	0	177234416	188700352	0	0	0	0	177234416	188700352	unmatched	unmatched	unmatched	unmatched	MS/MS	MS/MS
AEDGATPSPSNETPKK	AEDGATPSPS[79.9663]NETPKK	16	2,3	10S(79.9663)	P29966	MARCKS	Myristoylated alanine-rich C-kinase substrate	6	2	4	0	3	0	78176664	87731856	91074120	0	120833144	0	68720544	79163904	80215376	0	89746112	0	MS/MS	MS/MS	MS/MS	unmatched	MS/MS	unmatched
AEDGATPSPSNETPK	AEDGATPS[79.9663]PSNETPK	15	2	8S(79.9663)	P29966	MARCKS	Myristoylated alanine-rich C-kinase substrate	3	4	4	3	2	2	159704352	164277664	154786320	140047904	134657584	144102240	159704352	164277664	154786320	140047904	134657584	144102240	MS/MS	MS/MS	MS/MS	MS/MS	MS/MS	MS/MS
AEDGATPSPSNETPKK	AEDGATPS[79.9663]PSNETPKK	16	3	8S(79.9663)	P29966	MARCKS	Myristoylated alanine-rich C-kinase substrate	0	0	1	1	0	0	0	0	2.7087e+06	5.69309e+06	0	0	0	0	2.7087e+06	5.69309e+06	0	0	unmatched	unmatched	MS/MS	MS/MS	unmatched	unmatched
AEDGATPSPSNETPK	AEDGATPS[79.9663]PSNET[79.9663]PK	15	2	13T(79.9663),8S(79.9663)	P29966	MARCKS	Myristoylated alanine-rich C-kinase substrate	1	1	0	0	0	0	3076243	2.45219e+06	0	0	0	0	3076243	2.45219e+06	0	0	0	0	MS/MS	MS/MS	unmatched	unmatched	unmatched	unmatched
AEDGATPSPSNETPK	AEDGAT[79.9663]PSPSNETPK	15	2	6T(79.9663)	P29966	MARCKS	Myristoylated alanine-rich C-kinase substrate	0	0	0	1	0	0	0	0	0	122116640	0	0	0	0	0	0	0	0	unmatched	unmatched	unmatched	MS/MS	unmatched	unmatched
AEDGATPSPSNETPKK	AEDGAT[79.9663]PSPSNETPKK	16	3	6T(79.9663)	P29966	MARCKS	Myristoylated alanine-rich C-kinase substrate	0	0	0	0	0	1	0	0	0	0	0	6.83162e+06	0	0	0	0	0	0	unmatched	unmatched	unmatched	unmatched	unmatched	MS/MS
AEDGSVIDYELIDQDAR	AEDGS[79.9663]VIDYELIDQDAR	17	3	5S(79.9663)	P07355	ANXA2	Annexin A2	0	0	0	1	0	0	0	0	0	0	0	0	0	0	0	0	0	0	unmatched	unmatched	unmatched	MS/MS	unmatched	unmatched
AEDKDEGIGSPDIWEDEK	AEDKDEGIGS[79.9663]PDIWEDEK	18	3	10S(79.9663)	Q01664	TFAP4	Transcription factor AP-4	0	0	0	0	1	1	0	0	0	0	8.29003e+06	11177463	0	0	0	0	8.29003e+06	11177463	unmatched	unmatched	unmatched	unmatched	MS/MS	MS/MS
AEDMLSEDTDADRGSDPGTSPPHLSTCGLGTGEESR	AEDM[15.9949]LS[79.9663]EDT[79.9663]DADRGSDPGTSPPHLSTC[57.0215]GLGTGEESR	36	4	27C(57.0215),4M(15.9949),6S(79.9663),9T(79.9663)	Q9Y3S1	WNK2	Serine/threonine-protein kinase WNK2	0	0	0	0	1	0	0	0	0	0	15595592	0	0	0	0	0	0	0	unmatched	unmatched	unmatched	unmatched	MS/MS	unmatched
AEDSDALTAVSSQLEGSPMDTSSLASCTLEEAVGDTSAAGSSEQPR	AEDSDALTAVSSQLEGSPM[15.9949]DTSSLASC[57.0215]T[79.9663]LEEAVGDTSAAGSSEQPR	46	4	19M(15.9949),27C(57.0215),28T(79.9663)	Q7Z6Z7	HUWE1	E3 ubiquitin-protein ligase HUWE1	1	0	0	0	0	0	0	0	0	0	0	0	0	0	0	0	0	0	MS/MS	unmatched	unmatched	unmatched	unmatched	unmatched
AEDSDSEPEPEDNVR	AEDS[79.9663]DSEPEPEDNVR	15	2	4S(79.9663)	Q9H0D6	XRN2	5'-3' exoribonuclease 2	0	0	0	1	0	0	0	0	0	0	0	0	0	0	0	0	0	0	unmatched	unmatched	unmatched	MS/MS	unmatched	unmatched
AEDSDSEPEPEDNVR	AEDS[79.9663]DS[79.9663]EPEPEDNVR	15	2	4S(79.9663),6S(79.9663)	Q9H0D6	XRN2	5'-3' exoribonuclease 2	3	2	1	1	2	1	91536248	73788024	58336912	62365664	40121908	41324216	91536248	73788024	58336912	62365664	40121908	41324216	MS/MS	MS/MS	MS/MS	MS/MS	MS/MS	MS/MS
AEEDEILNRSPR	AEEDEILNRS[79.9663]PR	12	2,3	10S(79.9663)	P27824	CANX	Calnexin	12	14	14	15	12	12	42780348000	41213157000	41647890000	43737121000	45102612000	44678808000	34312669200	32233447400	33566715900	32839520300	34930627000	34476880000	MS/MS	MS/MS	MS/MS	MS/MS	MS/MS	MS/MS
AEEEHLSSSGGLAK	AEEEHLSSS[79.9663]GGLAK	14	3	9S(79.9663)	Q52LW3	ARHGAP29	Rho GTPase-activating protein 29	1	0	0	0	0	0	24187764	0	0	0	0	0	0	0	0	0	0	0	MS/MS	unmatched	unmatched	unmatched	unmatched	unmatched
AEEEHLSSSGGLAK	AEEEHLS[79.9663]SSGGLAK	14	3	7S(79.9663)	Q52LW3	ARHGAP29	Rho GTPase-activating protein 29	0	1	1	1	1	1	0	20478892	21905156	20747798	20109416	17055402	0	20478892	21905156	20747798	20109416	17055402	unmatched	MS/MS	MS/MS	MS/MS	MS/MS	MS/MS
AEEGKSPFR	AEEGKS[79.9663]PFR	9	2	6S(79.9663)	O15014	ZNF609	Zinc finger protein 609	0	1	1	0	0	1	0	1.97892e+06	2228996	0	0	0	0	1.97892e+06	2228996	0	0	0	unmatched	MS/MS	MS/MS	unmatched	unmatched	MS/MS
AEELSPAALSPSLEPIR	AEELSPAALS[79.9663]PSLEPIR	17	3	10S(79.9663)	Q12774	ARHGEF5	Rho guanine nucleotide exchange factor 5	1	0	0	0	0	0	0	0	0	0	0	0	0	0	0	0	0	0	MS/MS	unmatched	unmatched	unmatched	unmatched	unmatched
AEELSPAALSPSLEPIR	AEELS[79.9663]PAALSPSLEPIR	17	3	5S(79.9663)	Q12774	ARHGEF5	Rho guanine nucleotide exchange factor 5	0	1	0	0	0	1	0	1711703	0	0	0	3283021	0	1711703	0	0	0	3283021	unmatched	MS/MS	unmatched	unmatched	unmatched	MS/MS
AEELSPAALSPLLEPIR	AEELS[79.9663]PAALS[79.9663]PLLEPIR	17	2,3	10S(79.9663),5S(79.9663)	A5YM69	ARHGEF35	Rho guanine nucleotide exchange factor 35	3	2	2	3	3	3	0	0	19474638	18204736	8894825	25066600	0	0	11162857	16157682	14334225	14324850	MS/MS	MS/MS	MS/MS	MS/MS	MS/MS	MS/MS
AEELSPAALSPSLEPIR	AEELS[79.9663]PAALS[79.9663]PSLEPIR	17	2,3	10S(79.9663),5S(79.9663)	Q12774	ARHGEF5	Rho guanine nucleotide exchange factor 5	4	3	3	3	3	3	38877816	37451988	41621096	42077372	46520488	42749976	23307558	23232764	26354678	26295058	29990376	27418358	MS/MS	MS/MS	MS/MS	MS/MS	MS/MS	MS/MS
AEENTDQASPQEDYAGFER	AEENTDQAS[79.9663]PQEDYAGFER	19	2,3	9S(79.9663)	Q9NU22	MDN1	Midasin	1	1	3	1	1	2	9544380	10110194	57659660	9935409	10121053	10444982	12566434	13311403	12226377	13081276	13325700	13752196	MS/MS	MS/MS	MS/MS	MS/MS	MS/MS	MS/MS
AEEPPSQLDQDTQVQDMDEGSDDEEEGQK	AEEPPSQLDQDTQVQDMDEGS[79.9663]DDEEEGQK	29	3,4	21S(79.9663)	Q15459	SF3A1	Splicing factor 3A subunit 1	12	8	10	4	6	6	2061166080	2110696700	2165558270	1042980860	1052583360	1048157380	1885139330	2142155650	2156894720	1042980860	1052583360	1048157380	MS/MS	MS/MS	MS/MS	MS/MS	MS/MS	MS/MS
AEEPPSQLDQDTQVQDMDEGSDDEEEGQK	AEEPPSQLDQDTQVQDM[15.9949]DEGS[79.9663]DDEEEGQK	29	3	17M(15.9949),21S(79.9663)	Q15459	SF3A1	Splicing factor 3A subunit 1	6	10	9	9	8	11	1915016830	1972796420	1974628990	3205148160	2768962820	3306270210	1915016830	1972796420	1974628990	3205148160	2768962820	3306270210	MS/MS	MS/MS	MS/MS	MS/MS	MS/MS	MS/MS
AEEPPSQLDQDTQVQDMDEGSDDEEEGQK	AEEPPSQLDQDT[79.9663]QVQDMDEGSDDEEEGQK	29	3	12T(79.9663)	Q15459	SF3A1	Splicing factor 3A subunit 1	2	2	0	0	0	1	0	0	0	0	0	0	0	0	0	0	0	0	MS/MS	MS/MS	unmatched	unmatched	unmatched	MS/MS
AEEPPSQLDQDTQVQDMDEGSDDEEEGQK	AEEPPSQLDQDT[79.9663]QVQDM[15.9949]DEGSDDEEEGQK	29	3	12T(79.9663),17M(15.9949)	Q15459	SF3A1	Splicing factor 3A subunit 1	4	2	3	3	3	3	173052352	192823280	4731802	19693404	0	0	173052352	192823280	4731802	19693404	0	0	MS/MS	MS/MS	MS/MS	MS/MS	MS/MS	MS/MS
AEEPPSQLDQDTQVQDMDEGSDDEEEGQK	AEEPPS[79.9663]QLDQDTQVQDM[15.9949]DEGSDDEEEGQK	29	3	17M(15.9949),6S(79.9663)	Q15459	SF3A1	Splicing factor 3A subunit 1	1	2	0	0	0	0	183235184	192823280	0	0	0	0	183235184	192823280	0	0	0	0	MS/MS	MS/MS	unmatched	unmatched	unmatched	unmatched
AEEQQLPPPLSPPSPSTPNHR	AEEQQLPPPLSPPS[79.9663]PSTPNHR	21	3	14S(79.9663)	Q6WCQ1	MPRIP	Myosin phosphatase Rho-interacting protein	4	3	4	3	3	2	179612416	184385424	142168128	152178080	184385728	129979600	179612416	184385424	142168128	152178080	184385728	129979600	MS/MS	MS/MS	MS/MS	MS/MS	MS/MS	MS/MS
AEEQQLPPPLSPPSPSTPNHR	AEEQQLPPPLSPPS[79.9663]PS[79.9663]TPNHR	21	3	14S(79.9663),16S(79.9663)	Q6WCQ1	MPRIP	Myosin phosphatase Rho-interacting protein	0	0	0	1	0	1	0	0	0	0	0	29009084	0	0	0	0	0	0	unmatched	unmatched	unmatched	MS/MS	unmatched	MS/MS
AEEQQLPPPLSPPSPSTPNHR	AEEQQLPPPLS[79.9663]PPSPSTPNHR	21	3	11S(79.9663)	Q6WCQ1	MPRIP	Myosin phosphatase Rho-interacting protein	1	0	0	0	0	0	176884000	0	0	0	0	0	0	0	0	0	0	0	MS/MS	unmatched	unmatched	unmatched	unmatched	unmatched
AEEQQLPPPLSPPSPSTPNHR	AEEQQLPPPLS[79.9663]PPSPST[79.9663]PNHR	21	3	11S(79.9663),17T(79.9663)	Q6WCQ1	MPRIP	Myosin phosphatase Rho-interacting protein	1	0	0	0	0	0	46865540	0	0	0	0	0	0	0	0	0	0	0	MS/MS	unmatched	unmatched	unmatched	unmatched	unmatched
AEEQQLPPPLSPPSPSTPNHR	AEEQQLPPPLS[79.9663]PPSPS[79.9663]TPNHR	21	3	11S(79.9663),16S(79.9663)	Q6WCQ1	MPRIP	Myosin phosphatase Rho-interacting protein	1	0	0	0	0	0	57409160	0	0	0	0	0	0	0	0	0	0	0	MS/MS	unmatched	unmatched	unmatched	unmatched	unmatched
AEEQQLPPPLSPPSPSTPNHR	AEEQQLPPPLS[79.9663]PPS[79.9663]PSTPNHR	21	3	11S(79.9663),14S(79.9663)	Q6WCQ1	MPRIP	Myosin phosphatase Rho-interacting protein	2	4	4	4	4	2	505872704	254522880	0	0	269459936	153642304	505872704	254522880	0	0	269459936	153642304	MS/MS	MS/MS	MS/MS	MS/MS	MS/MS	MS/MS
AEEQQLPPPLSPPSPSTPNHR	AEEQQLPPPLS[79.9663]PPS[79.9663]PS[79.9663]TPNHR	21	3	11S(79.9663),14S(79.9663),16S(79.9663)	Q6WCQ1	MPRIP	Myosin phosphatase Rho-interacting protein	1	1	1	1	1	1	56917112	26937068	44309576	0	11223320	18508944	56917112	26937068	44309576	0	11223320	18508944	MS/MS	MS/MS	MS/MS	MS/MS	MS/MS	MS/MS
AEEVEDETVELDVSDEEMAR	AEEVEDETVELDVS[79.9663]DEEMAR	20	2	14S(79.9663)	Q99547	MPHOSPH6	M-phase phosphoprotein 6	0	0	2	1	0	0	0	0	20448050	10135043	0	0	0	0	20448050	10135043	0	0	unmatched	unmatched	MS/MS	MS/MS	unmatched	unmatched
AEEVEDETVELDVSDEEMAR	AEEVEDETVELDVS[79.9663]DEEM[15.9949]AR	20	2,3	14S(79.9663),18M(15.9949)	Q99547	MPHOSPH6	M-phase phosphoprotein 6	3	2	1	3	4	4	126064056	113370944	111084768	306678464	345411648	302407168	126064056	113370944	111084768	242010112	272300480	237069152	MS/MS	MS/MS	MS/MS	MS/MS	MS/MS	MS/MS
AEEVEDETVELDVSDEEMAR	AEEVEDET[79.9663]VELDVSDEEM[15.9949]AR	20	2	18M(15.9949),8T(79.9663)	Q99547	MPHOSPH6	M-phase phosphoprotein 6	0	0	0	0	0	1	0	0	0	0	0	59429052	0	0	0	0	0	0	unmatched	unmatched	unmatched	unmatched	unmatched	MS/MS
AEFAEYASVDR	AEFAEYAS[79.9663]VDR	11	2	8S(79.9663)	Q9NWQ8	PAG1	Phosphoprotein associated with glycosphingolipid-enriched microdomains 1	0	0	1	1	0	2	0	0	25521618	34999204	0	34698088	0	0	25521618	34999204	0	34698088	unmatched	unmatched	MS/MS	MS/MS	unmatched	MS/MS
AEFTSPPSLFK	AEFTS[79.9663]PPSLFK	11	2	5S(79.9663)	Q6UN15	FIP1L1	Pre-mRNA 3'-end-processing factor FIP1	2	2	3	2	2	2	39334036	36084996	37235720	45886784	46340172	46873544	39334036	36084996	37235720	45886784	46340172	46873544	MS/MS	MS/MS	MS/MS	MS/MS	MS/MS	MS/MS
AEGEAEEESDFDVFPSSPR	AEGEAEEESDFDVFPSS[79.9663]PR	19	3	17S(79.9663)	Q7L3B6	CDC37L1	Hsp90 co-chaperone Cdc37-like 1	0	1	0	0	0	0	0	8403590	0	0	0	0	0	0	0	0	0	0	unmatched	MS/MS	unmatched	unmatched	unmatched	unmatched
AEGEPQEESPLK	AEGEPQEES[79.9663]PLK	12	2	9S(79.9663)	Q9NYF8	BCLAF1	Bcl-2-associated transcription factor 1	2	3	3	3	2	3	585359620	579607300	593874620	364307776	360921760	360108480	585359620	579607300	593874620	364307776	360921760	360108480	MS/MS	MS/MS	MS/MS	MS/MS	MS/MS	MS/MS
AEGEWEDQEALDYFSDK	AEGEWEDQEALDYFS[79.9663]DK	17	2,3	15S(79.9663)	Q9NYF8	BCLAF1	Bcl-2-associated transcription factor 1	2	5	4	3	6	4	1066126210	1046310210	1067117060	838092740	823803780	804584700	764759170	741804610	770078140	562095740	567106300	537391550	MS/MS	MS/MS	MS/MS	MS/MS	MS/MS	MS/MS
AEGEWEDQEALDYFSDKESGK	AEGEWEDQEALDYFS[79.9663]DKES[79.9663]GK	21	3	15S(79.9663),19S(79.9663)	Q9NYF8	BCLAF1	Bcl-2-associated transcription factor 1	2	1	2	1	1	1	207375952	187800880	200933584	140218336	158008528	129799392	207375952	187800880	200933584	140218336	158008528	129799392	MS/MS	MS/MS	MS/MS	MS/MS	MS/MS	MS/MS
AEGEWEDQEALDYFSDK	AEGEWEDQEALDY[79.9663]FSDK	17	3	13Y(79.9663)	Q9NYF8	BCLAF1	Bcl-2-associated transcription factor 1	1	0	0	0	0	1	0	0	0	0	0	0	0	0	0	0	0	0	MS/MS	unmatched	unmatched	unmatched	unmatched	MS/MS
AEGEWEDQEALDYFSDKESGK	AEGEWEDQEALDY[79.9663]FSDKES[79.9663]GK	21	3	13Y(79.9663),19S(79.9663)	Q9NYF8	BCLAF1	Bcl-2-associated transcription factor 1	0	1	0	1	0	1	0	187800880	0	140218336	0	129799392	0	187800880	0	140218336	0	129799392	unmatched	MS/MS	unmatched	MS/MS	unmatched	MS/MS
AEGLEEADTGASGCHSHPEEQPTSISPSR	AEGLEEADTGASGC[57.0215]HSHPEEQPTSIS[79.9663]PSR	29	3,4	14C(57.0215),26S(79.9663)	Q9BV36	MLPH	Melanophilin	2	2	1	2	2	0	124877056	139146544	29838710	29558534	32451540	0	80018200	88518696	67404576	26310478	28885586	0	MS/MS	MS/MS	MS/MS	MS/MS	MS/MS	unmatched
AEGLEEADTGASGCHSHPEEQPTSISPSR	AEGLEEADTGASGC[57.0215]HSHPEEQPTS[79.9663]ISPSR	29	4	14C(57.0215),24S(79.9663)	Q9BV36	MLPH	Melanophilin	0	1	1	1	0	0	0	100682832	91613208	9526843	0	0	0	100682832	91613208	9526843	0	0	unmatched	MS/MS	MS/MS	MS/MS	unmatched	unmatched
AEGLEEADTGASGCHSHPEEQPTSISPSR	AEGLEEADTGASGC[57.0215]HSHPEEQPT[79.9663]SISPSR	29	3	14C(57.0215),23T(79.9663)	Q9BV36	MLPH	Melanophilin	0	0	1	0	0	0	0	0	29838710	0	0	0	0	0	0	0	0	0	unmatched	unmatched	MS/MS	unmatched	unmatched	unmatched
AEGSDVANAVLDGADCIMLSGETAK	AEGS[79.9663]DVANAVLDGADC[57.0215]IM[15.9949]LSGETAK	25	3	16C(57.0215),18M(15.9949),4S(79.9663)	P14618	PKM	Pyruvate kinase PKM	0	0	0	0	0	1	0	0	0	0	0	6.18323e+06	0	0	0	0	0	0	unmatched	unmatched	unmatched	unmatched	unmatched	MS/MS
AEISSIRENK	AEISS[79.9663]IRENK	10	2	5S(79.9663)	Q9P0K7	RAI14	Ankycorbin	1	0	0	0	0	0	0	0	0	0	0	0	0	0	0	0	0	0	MS/MS	unmatched	unmatched	unmatched	unmatched	unmatched
AEISFEDR	AEIS[79.9663]FEDR	8	2	4S(79.9663)	P21333	FLNA	Filamin-A	0	1	0	1	0	0	0	10038436	0	9557839	0	0	0	10038436	0	9557839	0	0	unmatched	MS/MS	unmatched	MS/MS	unmatched	unmatched
AEISFEDRK	AEIS[79.9663]FEDRK	9	2	4S(79.9663)	P21333	FLNA	Filamin-A	0	0	0	0	0	1	0	0	0	0	0	0	0	0	0	0	0	0	unmatched	unmatched	unmatched	unmatched	unmatched	MS/MS
AELEEMEEVHPSDEEEEDATK	AELEEM[15.9949]EEVHPS[79.9663]DEEEEDATK	21	3	12S(79.9663),6M(15.9949)	P78559	MAP1A	Microtubule-associated protein 1A	0	0	0	1	1	0	0	0	0	0	15341398	0	0	0	0	0	0	0	unmatched	unmatched	unmatched	MS/MS	MS/MS	unmatched
AELGMGDSTSQSPPIK	AELGM[15.9949]GDSTSQS[79.9663]PPIK	16	2	12S(79.9663),5M(15.9949)	Q9NR19	ACSS2	Acetyl-coenzyme A synthetase, cytoplasmic	1	2	1	3	1	1	16370016	28811208	27699114	34830452	25371272	40600120	16370016	28811208	27699114	34830452	25371272	40600120	MS/MS	MS/MS	MS/MS	MS/MS	MS/MS	MS/MS
AELGMGDSTSQSPPIK	AELGM[15.9949]GDS[79.9663]TSQSPPIK	16	2	5M(15.9949),8S(79.9663)	Q9NR19	ACSS2	Acetyl-coenzyme A synthetase, cytoplasmic	0	0	0	1	0	0	0	0	0	31471826	0	0	0	0	0	0	0	0	unmatched	unmatched	unmatched	MS/MS	unmatched	unmatched
AELLQSDENGIPSSPQK	AELLQSDENGIPS[79.9663]SPQK	17	2	13S(79.9663)	Q14542	SLC29A2	Equilibrative nucleoside transporter 2	0	0	0	0	1	0	0	0	0	0	0	0	0	0	0	0	0	0	unmatched	unmatched	unmatched	unmatched	MS/MS	unmatched
AEMGRFSISPDEDSSSYSSNSDFNYSYPTK	AEMGRFS[79.9663]IS[79.9663]PDEDS[79.9663]SSYSSNSDFNYSYPTK	30	3	14S(79.9663),7S(79.9663),9S(79.9663)	Q96QD8	SLC38A2	Sodium-coupled neutral amino acid transporter 2	2	1	2	0	0	0	4.96588e+06	0	6365905	0	0	0	4.96588e+06	0	6365905	0	0	0	MS/MS	MS/MS	MS/MS	unmatched	unmatched	unmatched
AEMGRFSISPDEDSSSYSSNSDFNYSYPTK	AEM[15.9949]GRFSISPDEDSSSYSSNS[79.9663]DFNYSYPTK	30	3	21S(79.9663),3M(15.9949)	Q96QD8	SLC38A2	Sodium-coupled neutral amino acid transporter 2	0	0	0	1	0	0	0	0	0	0	0	0	0	0	0	0	0	0	unmatched	unmatched	unmatched	MS/MS	unmatched	unmatched
AEMGRFSISPDEDSSSYSSNSDFNYSYPTK	AEM[15.9949]GRFS[79.9663]ISPDEDSSSYSSNSDFNYSYPTK	30	3	3M(15.9949),7S(79.9663)	Q96QD8	SLC38A2	Sodium-coupled neutral amino acid transporter 2	0	0	0	0	1	0	0	0	0	0	0	0	0	0	0	0	0	0	unmatched	unmatched	unmatched	unmatched	MS/MS	unmatched
AENAEGQTPAIGPDGEPLDETSQMSDLPVK	AENAEGQTPAIGPDGEPLDETSQM[15.9949]S[79.9663]DLPVK	30	3	24M(15.9949),25S(79.9663)	P51532	SMARCA4	Transcription activator BRG1	1	1	0	1	0	0	47858128	65134216	0	65649264	0	0	47858128	65134216	0	65649264	0	0	MS/MS	MS/MS	unmatched	MS/MS	unmatched	unmatched
AENAEGQTPAIGPDGEPLDETSQMSDLPVK	AENAEGQTPAIGPDGEPLDETS[79.9663]QMSDLPVK	30	3	22S(79.9663)	P51532	SMARCA4	Transcription activator BRG1	0	1	2	0	0	0	0	39542160	38798724	0	0	0	0	39542160	38798724	0	0	0	unmatched	MS/MS	MS/MS	unmatched	unmatched	unmatched
AENAEGQTPAIGPDGEPLDETSQMSDLPVK	AENAEGQTPAIGPDGEPLDETS[79.9663]QM[15.9949]SDLPVK	30	3	22S(79.9663),24M(15.9949)	P51532	SMARCA4	Transcription activator BRG1	0	0	1	0	1	2	0	0	49410904	0	66992344	81968944	0	0	49410904	0	66992344	81968944	unmatched	unmatched	MS/MS	unmatched	MS/MS	MS/MS
AENAEGQTPAIGPDGEPLDETSQMSDLPVK	AENAEGQTPAIGPDGEPLDET[79.9663]SQMS[79.9663]DLPVK	30	3	21T(79.9663),25S(79.9663)	P51532	SMARCA4	Transcription activator BRG1	0	1	1	0	0	0	0	56206632	50040968	0	0	0	0	56206632	50040968	0	0	0	unmatched	MS/MS	MS/MS	unmatched	unmatched	unmatched
AENAEGQTPAIGPDGEPLDETSQMSDLPVK	AENAEGQTPAIGPDGEPLDET[79.9663]SQM[15.9949]SDLPVK	30	3	21T(79.9663),24M(15.9949)	P51532	SMARCA4	Transcription activator BRG1	1	0	1	0	0	0	47858128	0	49410904	0	0	0	47858128	0	49410904	0	0	0	MS/MS	unmatched	MS/MS	unmatched	unmatched	unmatched
AENAEGQTPAIGPDGEPLDETSQMSDLPVK	AENAEGQTPAIGPDGEPLDET[79.9663]S[79.9663]QMSDLPVK	30	3	21T(79.9663),22S(79.9663)	P51532	SMARCA4	Transcription activator BRG1	0	1	0	1	0	1	0	56206632	0	29359826	0	32613554	0	56206632	0	29359826	0	32613554	unmatched	MS/MS	unmatched	MS/MS	unmatched	MS/MS
AENAEGQTPAIGPDGEPLDETSQMSDLPVK	AENAEGQTPAIGPDGEPLDET[79.9663]S[79.9663]QM[15.9949]SDLPVK	30	3	21T(79.9663),22S(79.9663),24M(15.9949)	P51532	SMARCA4	Transcription activator BRG1	0	0	0	0	1	0	0	0	0	0	15848616	0	0	0	0	0	0	0	unmatched	unmatched	unmatched	unmatched	MS/MS	unmatched
AENGERSDLEEDNER	AENGERS[79.9663]DLEEDNER	15	2,3	7S(79.9663)	Q8WU90	ZC3H15	Zinc finger CCCH domain-containing protein 15	5	4	5	5	3	4	64734312	62558048	58649296	29302454	25583148	28080672	59189828	55812964	51441076	25138990	25583148	28080672	MS/MS	MS/MS	MS/MS	MS/MS	MS/MS	MS/MS
AEPASPDSPKGSSETETEPPVALAPGPAPTR	AEPASPDSPKGS[79.9663]S[79.9663]ET[79.9663]ETEPPVALAPGPAPTR	31	3	12S(79.9663),13S(79.9663),15T(79.9663)	P11474	ESRRA	Steroid hormone receptor ERR1	0	1	0	0	0	0	0	17185058	0	0	0	0	0	0	0	0	0	0	unmatched	MS/MS	unmatched	unmatched	unmatched	unmatched
AEPASPDSPKGSSETETEPPVALAPGPAPTR	AEPAS[79.9663]PDS[79.9663]PKGS[79.9663]SETETEPPVALAPGPAPTR	31	3	12S(79.9663),5S(79.9663),8S(79.9663)	P11474	ESRRA	Steroid hormone receptor ERR1	2	0	2	2	2	1	38684968	0	36175024	66335440	51463844	53294432	38684968	0	36175024	66335440	51463844	53294432	MS/MS	unmatched	MS/MS	MS/MS	MS/MS	MS/MS
AEPPASPTPPSPPPPPSPPASPSLPPAGAIDTR	AEPPASPTPPS[79.9663]PPPPPS[79.9663]PPAS[79.9663]PSLPPAGAIDTR	33	4	11S(79.9663),17S(79.9663),21S(79.9663)	O75864	PPP1R37	Protein phosphatase 1 regulatory subunit 37	1	0	0	0	0	0	8371667	0	0	0	0	0	0	0	0	0	0	0	MS/MS	unmatched	unmatched	unmatched	unmatched	unmatched
AEPPASPTPPSPPPPPSPPASPSLPPAGAIDTR	AEPPASPT[79.9663]PPS[79.9663]PPPPPSPPASPS[79.9663]LPPAGAIDTR	33	4	11S(79.9663),23S(79.9663),8T(79.9663)	O75864	PPP1R37	Protein phosphatase 1 regulatory subunit 37	2	0	0	0	0	0	8371667	0	0	0	0	0	0	0	0	0	0	0	MS/MS	unmatched	unmatched	unmatched	unmatched	unmatched
AEPPASPTPPSPPPPPSPPASPSLPPAGAIDTR	AEPPASPT[79.9663]PPS[79.9663]PPPPPSPPAS[79.9663]PSLPPAGAIDTR	33	4	11S(79.9663),21S(79.9663),8T(79.9663)	O75864	PPP1R37	Protein phosphatase 1 regulatory subunit 37	0	0	1	0	0	0	0	0	8.23461e+06	0	0	0	0	0	0	0	0	0	unmatched	unmatched	MS/MS	unmatched	unmatched	unmatched
AEPPKPEVVDSTESIPVSDEDSDAMVDDPNDEDFVPFRPR	AEPPKPEVVDSTESIPVS[79.9663]DEDSDAM[15.9949]VDDPNDEDFVPFRPR	40	4	18S(79.9663),25M(15.9949)	Q14202	ZMYM3	Zinc finger MYM-type protein 3	0	1	0	0	0	0	0	6210590	0	0	0	0	0	0	0	0	0	0	unmatched	MS/MS	unmatched	unmatched	unmatched	unmatched
AEPPKPEVVDSTESIPVSDEDSDAMVDDPNDEDFVPFRPR	AEPPKPEVVDSTESIPVS[79.9663]DEDS[79.9663]DAMVDDPNDEDFVPFRPR	40	4	18S(79.9663),22S(79.9663)	Q14202	ZMYM3	Zinc finger MYM-type protein 3	3	2	1	0	0	0	58684248	59884148	26980200	0	0	0	58684248	59884148	26980200	0	0	0	MS/MS	MS/MS	MS/MS	unmatched	unmatched	unmatched
AEPPKPEVVDSTESIPVSDEDSDAMVDDPNDEDFVPFRPR	AEPPKPEVVDSTESIPVS[79.9663]DEDS[79.9663]DAM[15.9949]VDDPNDEDFVPFRPR	40	4	18S(79.9663),22S(79.9663),25M(15.9949)	Q14202	ZMYM3	Zinc finger MYM-type protein 3	2	1	0	0	1	1	55259916	55771680	0	0	45311400	27766198	55259916	55771680	0	0	45311400	27766198	MS/MS	MS/MS	unmatched	unmatched	MS/MS	MS/MS
AEPPKPEVVDSTESIPVSDEDSDAMVDDPNDEDFVPFRPR	AEPPKPEVVDSTES[79.9663]IPVS[79.9663]DEDSDAM[15.9949]VDDPNDEDFVPFRPR	40	4	14S(79.9663),18S(79.9663),25M(15.9949)	Q14202	ZMYM3	Zinc finger MYM-type protein 3	0	1	0	0	1	0	0	55771680	0	0	45311400	0	0	55771680	0	0	45311400	0	unmatched	MS/MS	unmatched	unmatched	MS/MS	unmatched
AEPPKPEVVDSTESIPVSDEDSDAMVDDPNDEDFVPFRPR	AEPPKPEVVDS[79.9663]T[79.9663]ESIPVSDEDSDAMVDDPNDEDFVPFRPR	40	4	11S(79.9663),12T(79.9663)	Q14202	ZMYM3	Zinc finger MYM-type protein 3	1	0	1	0	0	0	58684248	0	26980200	0	0	0	58684248	0	26980200	0	0	0	MS/MS	unmatched	MS/MS	unmatched	unmatched	unmatched
AEPPKPEVVDSTESIPVSDEDSDAMVDDPNDEDFVPFRPR	AEPPKPEVVDS[79.9663]T[79.9663]ESIPVSDEDSDAM[15.9949]VDDPNDEDFVPFRPR	40	4	11S(79.9663),12T(79.9663),25M(15.9949)	Q14202	ZMYM3	Zinc finger MYM-type protein 3	1	0	0	0	0	1	55259916	0	0	0	0	27766198	55259916	0	0	0	0	27766198	MS/MS	unmatched	unmatched	unmatched	unmatched	MS/MS
AEPSEVDMNSPK	AEPSEVDMNS[79.9663]PK	12	2	10S(79.9663)	Q9NR30	DDX21	Nucleolar RNA helicase 2	2	1	1	0	0	0	45203100	43163584	46849892	0	0	0	45203100	43163584	46849892	0	0	0	MS/MS	MS/MS	MS/MS	unmatched	unmatched	unmatched
AEPSEVDMNSPK	AEPSEVDM[15.9949]NS[79.9663]PK	12	2	10S(79.9663),8M(15.9949)	Q9NR30	DDX21	Nucleolar RNA helicase 2	2	3	2	0	1	1	60999364	63722668	56928204	0	0	0	60999364	63722668	56928204	0	0	0	MS/MS	MS/MS	MS/MS	unmatched	MS/MS	MS/MS
AEPSISYSCNPLYFDFK	AEPSIS[79.9663]YSC[57.0215]NPLYFDFK	17	3	6S(79.9663),9C(57.0215)	Q9UKJ3	GPATCH8	G patch domain-containing protein 8	1	0	0	0	0	0	0	0	0	0	0	0	0	0	0	0	0	0	MS/MS	unmatched	unmatched	unmatched	unmatched	unmatched
AEQGSEEEGEGEEEEEEGGESK	AEQGS[79.9663]EEEGEGEEEEEEGGESK	22	2,3	5S(79.9663)	Q8NE71	ABCF1	ATP-binding cassette sub-family F member 1	3	4	5	2	4	4	247554400	250682544	245575392	212109344	181534672	208038464	174312688	174842640	165197712	149228512	131614736	146850432	MS/MS	MS/MS	MS/MS	MS/MS	MS/MS	MS/MS
AEQIEDINNTGTESASEEGDDSLLITVVPVK	AEQIEDINNT[79.9663]GTESASEEGDDSLLITVVPVK	31	3	10T(79.9663)	Q0ZGT2	NEXN	Nexilin	1	1	0	1	0	0	0	5.52436e+06	0	0	0	0	0	0	0	0	0	0	MS/MS	MS/MS	unmatched	MS/MS	unmatched	unmatched
AEQLASVQYTLPK	AEQLASVQY[79.9663]TLPK	13	2	9Y(79.9663)	Q07157	TJP1	Tight junction protein ZO-1	0	1	0	0	0	0	0	6.2755e+06	0	0	0	0	0	0	0	0	0	0	unmatched	MS/MS	unmatched	unmatched	unmatched	unmatched
AEQLQDAEEEKDDSNEEENKDSLVDDEEEK	AEQLQDAEEEKDDS[79.9663]NEEENKDS[79.9663]LVDDEEEK	30	3	14S(79.9663),22S(79.9663)	Q9H1E5	TMX4	Thioredoxin-related transmembrane protein 4	1	1	1	1	1	2	11187483	10357532	13640229	9897474	0	8819299	11187483	10357532	13640229	9897474	0	8819299	MS/MS	MS/MS	MS/MS	MS/MS	MS/MS	MS/MS
AEQPSPPNSDSGQDAHPDPDANPDAAR	AEQPS[79.9663]PPNSDSGQDAHPDPDANPDAAR	27	3	5S(79.9663)	Q9BUA3	SPINDOC	Spindlin interactor and repressor of chromatin-binding protein	0	0	0	1	1	1	0	0	0	0	13589257	12920497	0	0	0	0	13589257	12920497	unmatched	unmatched	unmatched	MS/MS	MS/MS	MS/MS
AEQPSPPNSDSGQDAHPDPDANPDAAR	AEQPS[79.9663]PPNSDS[79.9663]GQDAHPDPDANPDAAR	27	3	11S(79.9663),5S(79.9663)	Q9BUA3	SPINDOC	Spindlin interactor and repressor of chromatin-binding protein	0	0	0	1	0	0	0	0	0	0	0	0	0	0	0	0	0	0	unmatched	unmatched	unmatched	MS/MS	unmatched	unmatched
AEQPSPPNSDSGQDAHPDPDANPDAAR	AEQPS[79.9663]PPNS[79.9663]DSGQDAHPDPDANPDAAR	27	3	5S(79.9663),9S(79.9663)	Q9BUA3	SPINDOC	Spindlin interactor and repressor of chromatin-binding protein	3	3	2	3	2	2	103508848	107490608	109319792	95946016	75667512	81284072	103508848	107490608	109319792	95946016	75667512	81284072	MS/MS	MS/MS	MS/MS	MS/MS	MS/MS	MS/MS
AEQSISEEPGWEEEEEELMGISPISPK	AEQSISEEPGWEEEEEELM[15.9949]GISPIS[79.9663]PK	27	3	19M(15.9949),25S(79.9663)	Q9NW68	BSDC1	BSD domain-containing protein 1	0	0	0	0	1	2	0	0	0	0	11246711	12060162	0	0	0	0	11246711	12060162	unmatched	unmatched	unmatched	unmatched	MS/MS	MS/MS
AESCGSFDETESEESSK	AESC[57.0215]GS[79.9663]FDETESEESSK	17	2	4C(57.0215),6S(79.9663)	Q9Y343	SNX24	Sorting nexin-24	1	1	2	2	2	1	14926431	13750329	15022696	15806470	16714670	14924118	14926431	13750329	15022696	15806470	16714670	14924118	MS/MS	MS/MS	MS/MS	MS/MS	MS/MS	MS/MS
AESGDSLGSEDRDLLYSIDAYR	AESGDS[79.9663]LGSEDRDLLYSIDAYR	22	3	6S(79.9663)	Q9NQW6	ANLN	Anillin	0	0	0	0	1	0	0	0	0	0	29325194	0	0	0	0	0	0	0	unmatched	unmatched	unmatched	unmatched	MS/MS	unmatched
AESISSDEEVHESVDSDNQQNK	AESIS[79.9663]S[79.9663]DEEVHESVDSDNQQNK	22	3	5S(79.9663),6S(79.9663)	Q9UKY1	ZHX1	Zinc fingers and homeoboxes protein 1	1	1	1	0	0	1	15932812	15061064	9460008	0	0	17084076	15932812	15061064	9460008	0	0	17084076	MS/MS	MS/MS	MS/MS	unmatched	unmatched	MS/MS
AESSDSGAESEEEEAQEEVK	AESSDS[79.9663]GAES[79.9663]EEEEAQEEVK	20	2,3	10S(79.9663),6S(79.9663)	Q5T8D3	ACBD5	Acyl-CoA-binding domain-containing protein 5	3	2	2	1	0	1	52023008	58348232	54866496	22159960	0	17102754	26921310	27951972	27891820	35469212	0	27374652	MS/MS	MS/MS	MS/MS	MS/MS	unmatched	MS/MS
AESSSGGGTVPSSAGILEQGPSPGDGSPPKPK	AESSSGGGTVPSSAGILEQGPSPGDGS[79.9663]PPKPK	32	3,4	27S(79.9663)	Q68EM7	ARHGAP17	Rho GTPase-activating protein 17	5	3	3	5	4	2	425143296	440427872	434052704	467706112	457328224	438364896	343666368	371218944	357667104	380618048	360585888	366409600	MS/MS	MS/MS	MS/MS	MS/MS	MS/MS	MS/MS
AESSSGGGTVPSSAGILEQGPSPGDGSPPKPK	AESSSGGGTVPSSAGILEQGPS[79.9663]PGDGS[79.9663]PPKPK	32	3	22S(79.9663),27S(79.9663)	Q68EM7	ARHGAP17	Rho GTPase-activating protein 17	0	0	0	0	0	1	0	0	0	0	0	15756452	0	0	0	0	0	0	unmatched	unmatched	unmatched	unmatched	unmatched	MS/MS
AESSSGGGTVPSSAGILEQGPSPGDGSPPKPK	AESSSGGGTVPS[79.9663]SAGILEQGPSPGDGS[79.9663]PPKPK	32	3	12S(79.9663),27S(79.9663)	Q68EM7	ARHGAP17	Rho GTPase-activating protein 17	0	0	1	1	0	1	0	0	11877350	14978096	0	15756452	0	0	11877350	14978096	0	15756452	unmatched	unmatched	MS/MS	MS/MS	unmatched	MS/MS
AESSSGGGTVPSSAGILEQGPSPGDGSPPKPK	AESSSGGGTVPS[79.9663]S[79.9663]AGILEQGPSPGDGSPPKPK	32	3	12S(79.9663),13S(79.9663)	Q68EM7	ARHGAP17	Rho GTPase-activating protein 17	0	1	0	0	0	0	0	0	0	0	0	0	0	0	0	0	0	0	unmatched	MS/MS	unmatched	unmatched	unmatched	unmatched
AESSDSGAESEEEEAQEEVK	AESS[79.9663]DSGAES[79.9663]EEEEAQEEVK	20	2	10S(79.9663),4S(79.9663)	Q5T8D3	ACBD5	Acyl-CoA-binding domain-containing protein 5	0	0	0	1	1	0	0	0	0	22159960	22154118	0	0	0	0	22159960	22154118	0	unmatched	unmatched	unmatched	MS/MS	MS/MS	unmatched
AESSDSGAESEEEEAQEEVK	AESS[79.9663]DS[79.9663]GAESEEEEAQEEVK	20	2	4S(79.9663),6S(79.9663)	Q5T8D3	ACBD5	Acyl-CoA-binding domain-containing protein 5	0	0	1	0	0	0	0	0	17604568	0	0	0	0	0	0	0	0	0	unmatched	unmatched	MS/MS	unmatched	unmatched	unmatched
AESECLESGASFLDSPGYSK	AES[79.9663]EC[57.0215]LESGASFLDSPGY[79.9663]S[79.9663]K	20	2	18Y(79.9663),19S(79.9663),3S(79.9663),5C(57.0215)	A7KAX9	ARHGAP32	Rho GTPase-activating protein 32	0	1	0	0	0	0	0	0	0	0	0	0	0	0	0	0	0	0	unmatched	MS/MS	unmatched	unmatched	unmatched	unmatched
AESGDSLGSEDRDLLYSIDAYR	AES[79.9663]GDSLGSEDRDLLYSIDAYR	22	3	3S(79.9663)	Q9NQW6	ANLN	Anillin	1	1	1	0	0	1	21620192	22350744	21441516	0	0	18639846	21620192	22350744	21441516	0	0	18639846	MS/MS	MS/MS	MS/MS	unmatched	unmatched	MS/MS
AESISSDEEVHESVDSDNQQNK	AES[79.9663]IS[79.9663]SDEEVHESVDSDNQQNK	22	3	3S(79.9663),5S(79.9663)	Q9UKY1	ZHX1	Zinc fingers and homeoboxes protein 1	0	0	0	0	1	0	0	0	0	0	15768362	0	0	0	0	0	0	0	unmatched	unmatched	unmatched	unmatched	MS/MS	unmatched
AESLDDQMLSR	AES[79.9663]LDDQM[15.9949]LSR	11	2	3S(79.9663),8M(15.9949)	Q6ZV73	FGD6	FYVE, RhoGEF and PH domain-containing protein 6	1	2	2	2	1	3	20834696	16047342	19580302	30311430	33328420	22535318	20834696	16047342	19580302	30311430	33328420	22535318	MS/MS	MS/MS	MS/MS	MS/MS	MS/MS	MS/MS
AESLPLSSNLQSK	AES[79.9663]LPLSSNLQSK	13	2	3S(79.9663)	Q8N1W1	ARHGEF28	Rho guanine nucleotide exchange factor 28	0	0	0	2	1	1	0	0	0	17221442	25974928	20521404	0	0	0	17221442	25974928	20521404	unmatched	unmatched	unmatched	MS/MS	MS/MS	MS/MS
AESPEEVACR	AES[79.9663]PEEVAC[57.0215]R	10	2	3S(79.9663),9C(57.0215)	Q7Z6Z7	HUWE1	E3 ubiquitin-protein ligase HUWE1	0	0	0	0	0	1	0	0	0	0	0	74608544	0	0	0	0	0	0	unmatched	unmatched	unmatched	unmatched	unmatched	MS/MS
AESPESSAIESTQSTPQK	AES[79.9663]PESSAIESTQSTPQK	18	2,3	3S(79.9663)	Q9NTI5	PDS5B	Sister chromatid cohesion protein PDS5 homolog B	2	2	2	3	2	2	222884880	230110752	215854496	203178896	243296512	226846592	137279280	141187328	132755608	126909592	151286144	139571408	MS/MS	MS/MS	MS/MS	MS/MS	MS/MS	MS/MS
AESPESSAIESTQSTPQK	AES[79.9663]PESSAIESTQST[79.9663]PQK	18	2,3	15T(79.9663),3S(79.9663)	Q9NTI5	PDS5B	Sister chromatid cohesion protein PDS5 homolog B	2	2	3	2	0	2	285445824	128556976	317230688	353190912	0	364916128	165667088	214813536	177278240	208589648	0	209483504	MS/MS	MS/MS	MS/MS	MS/MS	unmatched	MS/MS
AESPESSAIESTQSTPQK	AES[79.9663]PESSAIESTQS[79.9663]TPQK	18	2,3	14S(79.9663),3S(79.9663)	Q9NTI5	PDS5B	Sister chromatid cohesion protein PDS5 homolog B	1	2	0	1	3	0	100272464	201646448	0	223222032	297481664	0	177292176	185881152	0	205769888	180250736	0	MS/MS	MS/MS	unmatched	MS/MS	MS/MS	unmatched
AESPSPAPPPGLR	AES[79.9663]PSPAPPPGLR	13	2	3S(79.9663)	Q9BUA3	SPINDOC	Spindlin interactor and repressor of chromatin-binding protein	3	2	2	2	2	3	110085272	106965464	126540640	129567640	123909232	131608784	110085272	106965464	126540640	129567640	123909232	131608784	MS/MS	MS/MS	MS/MS	MS/MS	MS/MS	MS/MS
AESPTPGMAQGMEPGAGQEGAMFVHAR	AES[79.9663]PTPGM[15.9949]AQGM[15.9949]EPGAGQEGAMFVHAR	27	3	12M(15.9949),3S(79.9663),8M(15.9949)	Q86VX9	MON1A	Vacuolar fusion protein MON1 homolog A	0	1	0	0	0	0	0	0	0	0	0	0	0	0	0	0	0	0	unmatched	MS/MS	unmatched	unmatched	unmatched	unmatched
AESPTPGMAQGMEPGAGQEGAMFVHAR	AES[79.9663]PTPGM[15.9949]AQGM[15.9949]EPGAGQEGAM[15.9949]FVHAR	27	3	12M(15.9949),22M(15.9949),3S(79.9663),8M(15.9949)	Q86VX9	MON1A	Vacuolar fusion protein MON1 homolog A	0	0	0	1	0	0	0	0	0	0	0	0	0	0	0	0	0	0	unmatched	unmatched	unmatched	MS/MS	unmatched	unmatched
AESSSGGGTVPSSAGILEQGPSPGDGSPPKPK	AES[79.9663]SSGGGTVPSSAGILEQGPSPGDGS[79.9663]PPKPK	32	3	27S(79.9663),3S(79.9663)	Q68EM7	ARHGAP17	Rho GTPase-activating protein 17	0	0	0	1	0	0	0	0	0	14978096	0	0	0	0	0	0	0	0	unmatched	unmatched	unmatched	MS/MS	unmatched	unmatched
AESSDSGAESEEEEAQEEVK	AES[79.9663]S[79.9663]DSGAESEEEEAQEEVK	20	2,3	3S(79.9663),4S(79.9663)	Q5T8D3	ACBD5	Acyl-CoA-binding domain-containing protein 5	1	0	0	0	1	0	34786492	0	0	0	22154118	0	0	0	0	0	0	0	MS/MS	unmatched	unmatched	unmatched	MS/MS	unmatched
AETASQSQRSPISDNSGCDAPGNSNPSLSVPSSAESEK	AETASQSQRS[79.9663]PIS[79.9663]DNSGC[57.0215]DAPGNSNPSLSVPSSAESEK	38	4	10S(79.9663),13S(79.9663),18C(57.0215)	Q99590	SCAF11	Protein SCAF11	0	1	0	0	0	0	0	0	0	0	0	0	0	0	0	0	0	0	unmatched	MS/MS	unmatched	unmatched	unmatched	unmatched
AETASQSQRSPISDNSGCDAPGNSNPSLSVPSSAESEK	AETAS[79.9663]QS[79.9663]QRS[79.9663]PISDNSGC[57.0215]DAPGNSNPSLSVPSSAESEK	38	4	10S(79.9663),18C(57.0215),5S(79.9663),7S(79.9663)	Q99590	SCAF11	Protein SCAF11	0	0	0	0	0	1	0	0	0	0	0	0	0	0	0	0	0	0	unmatched	unmatched	unmatched	unmatched	unmatched	MS/MS
AETEEAAHSVSQEMSVNSPTAQESQR	AETEEAAHSVSQEMSVNS[79.9663]PTAQESQR	26	3	18S(79.9663)	Q9NUA8	ZBTB40	Zinc finger and BTB domain-containing protein 40	1	1	0	0	0	0	23568844	23982184	0	0	0	0	23568844	23982184	0	0	0	0	MS/MS	MS/MS	unmatched	unmatched	unmatched	unmatched
AETEEAAHSVSQEMSVNSPTAQESQR	AETEEAAHSVSQEM[15.9949]SVNS[79.9663]PTAQESQR	26	3	14M(15.9949),18S(79.9663)	Q9NUA8	ZBTB40	Zinc finger and BTB domain-containing protein 40	1	2	1	1	1	1	19247992	14153287	18732068	30767286	27672382	34350808	19247992	14153287	18732068	30767286	27672382	34350808	MS/MS	MS/MS	MS/MS	MS/MS	MS/MS	MS/MS
AETEEAEEPEEDGEEHVCVSASKHSPTEDEESAK	AETEEAEEPEEDGEEHVC[57.0215]VSASKHS[79.9663]PTEDEESAK	34	4	18C(57.0215),25S(79.9663)	P46821	MAP1B	Microtubule-associated protein 1B	0	0	0	2	0	1	0	0	0	0	0	19609126	0	0	0	0	0	0	unmatched	unmatched	unmatched	MS/MS	unmatched	MS/MS
AETEEAEEPEEDGEEHVCVSASK	AETEEAEEPEEDGEEHVC[57.0215]VS[79.9663]ASK	23	3	18C(57.0215),20S(79.9663)	P46821	MAP1B	Microtubule-associated protein 1B	1	1	1	0	1	1	9017370	14659984	12617721	0	13951916	14808945	9017370	14659984	12617721	0	13951916	14808945	MS/MS	MS/MS	MS/MS	unmatched	MS/MS	MS/MS
AETEEAEEPEEDGEEHVCVSASKHSPTEDEESAK	AETEEAEEPEEDGEEHVC[57.0215]VS[79.9663]ASKHSPTEDEESAK	34	4	18C(57.0215),20S(79.9663)	P46821	MAP1B	Microtubule-associated protein 1B	0	0	0	1	0	0	0	0	0	0	0	0	0	0	0	0	0	0	unmatched	unmatched	unmatched	MS/MS	unmatched	unmatched
AETFAGYDCTNSPTK	AETFAGYDC[57.0215]TNS[79.9663]PTK	15	2	12S(79.9663),9C(57.0215)	Q6ZSZ5	ARHGEF18	Rho guanine nucleotide exchange factor 18	1	0	0	0	0	0	48185276	0	0	0	0	0	0	0	0	0	0	0	MS/MS	unmatched	unmatched	unmatched	unmatched	unmatched
AETFAGYDCTNSPTK	AETFAGYDC[57.0215]T[79.9663]NSPTK	15	2	10T(79.9663),9C(57.0215)	Q6ZSZ5	ARHGEF18	Rho guanine nucleotide exchange factor 18	0	0	0	1	0	1	0	0	0	27197756	0	33862472	0	0	0	27197756	0	33862472	unmatched	unmatched	unmatched	MS/MS	unmatched	MS/MS
AETSEGSGSAPAVPEASASPK	AETSEGSGSAPAVPEASAS[79.9663]PK	21	2,3	19S(79.9663)	P51608	MECP2	Methyl-CpG-binding protein 2	3	4	3	4	3	3	211889056	222718048	219327552	244909024	240436192	259082544	130074056	135278640	135630896	151768432	147006192	159492736	MS/MS	MS/MS	MS/MS	MS/MS	MS/MS	MS/MS
AETSEGSGSAPAVPEASASPK	AETSEGSGSAPAVPEAS[79.9663]ASPK	21	3	17S(79.9663)	P51608	MECP2	Methyl-CpG-binding protein 2	0	0	0	0	1	0	0	0	0	0	150260880	0	0	0	0	0	0	0	unmatched	unmatched	unmatched	unmatched	MS/MS	unmatched
AETASQSQRSPISDNSGCDAPGNSNPSLSVPSSAESEK	AET[79.9663]ASQSQRS[79.9663]PISDNSGC[57.0215]DAPGNSNPSLSVPSSAESEK	38	4	10S(79.9663),18C(57.0215),3T(79.9663)	Q99590	SCAF11	Protein SCAF11	0	0	0	0	1	0	0	0	0	0	0	0	0	0	0	0	0	0	unmatched	unmatched	unmatched	unmatched	MS/MS	unmatched
AETEEAAHSVSQEMSVNSPTAQESQR	AET[79.9663]EEAAHSVSQEMSVNSPTAQESQR	26	3	3T(79.9663)	Q9NUA8	ZBTB40	Zinc finger and BTB domain-containing protein 40	1	0	0	0	0	0	23568844	0	0	0	0	0	0	0	0	0	0	0	MS/MS	unmatched	unmatched	unmatched	unmatched	unmatched
AETEEAEEPEEDGEEHVCVSASK	AET[79.9663]EEAEEPEEDGEEHVC[57.0215]VSASK	23	3	18C(57.0215),3T(79.9663)	P46821	MAP1B	Microtubule-associated protein 1B	2	4	3	2	2	4	372891872	322787904	314144224	401614240	391391200	390446688	372891872	322787904	314144224	401614240	391391200	390446688	MS/MS	MS/MS	MS/MS	MS/MS	MS/MS	MS/MS
AETLELSDLYVSDK	AET[79.9663]LELSDLYVSDK	14	2	3T(79.9663)	Q8NDI1	EHBP1	EH domain-binding protein 1	2	1	1	2	2	1	25919358	23167716	21721174	30195512	31128890	28857296	25919358	23167716	21721174	30195512	31128890	28857296	MS/MS	MS/MS	MS/MS	MS/MS	MS/MS	MS/MS
AETPSANHSESDSLSQHNDFLSDK	AET[79.9663]PSANHSESDSLSQHNDFLSDK	24	4	3T(79.9663)	Q9ULM3	YEATS2	YEATS domain-containing protein 2	0	1	1	1	0	0	0	8415605	9108632	11582016	0	0	0	8415605	9108632	11582016	0	0	unmatched	MS/MS	MS/MS	MS/MS	unmatched	unmatched
AETPTESVSEPEVATK	AET[79.9663]PTESVSEPEVATK	16	2	3T(79.9663)	P18858	LIG1	DNA ligase 1	3	2	2	2	1	2	117223744	124791976	117055200	138501248	147265808	138908448	117223744	124791976	117055200	138501248	147265808	138908448	MS/MS	MS/MS	MS/MS	MS/MS	MS/MS	MS/MS
AETPTESVSEPEVATK	AET[79.9663]PTESVS[79.9663]EPEVATK	16	2	3T(79.9663),9S(79.9663)	P18858	LIG1	DNA ligase 1	1	1	0	1	0	1	44344792	44159428	0	48358956	0	49682576	44344792	44159428	0	48358956	0	49682576	MS/MS	MS/MS	unmatched	MS/MS	unmatched	MS/MS
AETPTESVSEPEVATK	AET[79.9663]PT[79.9663]ESVSEPEVATK	16	2	3T(79.9663),5T(79.9663)	P18858	LIG1	DNA ligase 1	1	1	0	0	0	0	44344792	44159428	0	0	0	0	44344792	44159428	0	0	0	0	MS/MS	MS/MS	unmatched	unmatched	unmatched	unmatched
AEVLGHKTPEPAPR	AEVLGHKT[79.9663]PEPAPR	14	3	8T(79.9663)	Q9UHD8	SEPTIN9	Septin-9	0	0	0	0	1	0	0	0	0	0	0	0	0	0	0	0	0	0	unmatched	unmatched	unmatched	unmatched	MS/MS	unmatched
AEVLQSTQRFFSEQQQSK	AEVLQS[79.9663]T[79.9663]QRFFS[79.9663]EQQQSK	18	2	12S(79.9663),6S(79.9663),7T(79.9663)	Q9Y520	PRRC2C	Protein PRRC2C	0	0	0	0	1	0	0	0	0	0	39541100	0	0	0	0	0	0	0	unmatched	unmatched	unmatched	unmatched	MS/MS	unmatched
AEVTEEVEDGKEEDEEEETENSLPIPASK	AEVTEEVEDGKEEDEEEETENSLPIPAS[79.9663]K	29	3	28S(79.9663)	Q9H2G2	SLK	STE20-like serine/threonine-protein kinase	2	1	3	1	1	1	31030668	0	31491578	36106800	41364688	47443064	31030668	0	31491578	36106800	41364688	47443064	MS/MS	MS/MS	MS/MS	MS/MS	MS/MS	MS/MS
AEVTEEVEDGKEEDEEEETENSLPIPASK	AEVTEEVEDGKEEDEEEETENS[79.9663]LPIPASK	29	3	22S(79.9663)	Q9H2G2	SLK	STE20-like serine/threonine-protein kinase	1	1	0	0	0	1	15655348	18115772	0	0	0	15528016	15655348	18115772	0	0	0	15528016	MS/MS	MS/MS	unmatched	unmatched	unmatched	MS/MS
AEVTEEVEDGKEEDEEEETENSLPIPASK	AEVTEEVEDGKEEDEEEET[79.9663]ENSLPIPASK	29	3	19T(79.9663)	Q9H2G2	SLK	STE20-like serine/threonine-protein kinase	0	0	1	1	1	1	0	0	18085184	17568246	22946450	15528016	0	0	18085184	17568246	22946450	15528016	unmatched	unmatched	MS/MS	MS/MS	MS/MS	MS/MS
AEVTEEVEDGKEEDEEEETENSLPIPASK	AEVTEEVEDGKEEDEEEET[79.9663]ENSLPIPAS[79.9663]K	29	3	19T(79.9663),28S(79.9663)	Q9H2G2	SLK	STE20-like serine/threonine-protein kinase	0	0	0	0	0	1	0	0	0	0	0	0	0	0	0	0	0	0	unmatched	unmatched	unmatched	unmatched	unmatched	MS/MS
AEVTEMPNSDSLPEDAEVHCDSAAVSHEPTPADPR	AEVTEMPNSDSLPEDAEVHC[57.0215]DS[79.9663]AAVSHEPTPADPR	35	4	20C(57.0215),22S(79.9663)	Q8IWE2	FAM114A1	Protein NOXP20	0	0	1	0	0	0	0	0	0	0	0	0	0	0	0	0	0	0	unmatched	unmatched	MS/MS	unmatched	unmatched	unmatched
AEVTEMPNSDSLPEDAEVHCDSAAVSHEPTPADPR	AEVTEMPNS[79.9663]DSLPEDAEVHC[57.0215]DSAAVSHEPTPADPR	35	4	20C(57.0215),9S(79.9663)	Q8IWE2	FAM114A1	Protein NOXP20	0	0	1	0	0	0	0	0	0	0	0	0	0	0	0	0	0	0	unmatched	unmatched	MS/MS	unmatched	unmatched	unmatched
AEVTEMPNSDSLPEDAEVHCDSAAVSHEPTPADPR	AEVTEM[15.9949]PNS[79.9663]DSLPEDAEVHC[57.0215]DSAAVSHEPTPADPR	35	4	20C(57.0215),6M(15.9949),9S(79.9663)	Q8IWE2	FAM114A1	Protein NOXP20	2	2	2	0	0	1	8627804	10705954	13106332	0	0	11838426	8627804	10705954	13106332	0	0	11838426	MS/MS	MS/MS	MS/MS	unmatched	unmatched	MS/MS
AEVYGSENESER	AEVYGS[79.9663]ENESER	12	2	6S(79.9663)	Q9BVS4	RIOK2	Serine/threonine-protein kinase RIO2	1	1	1	0	1	1	3.95788e+06	3.65186e+06	4.38753e+06	0	4.11737e+06	5.0103e+06	3.95788e+06	3.65186e+06	4.38753e+06	0	4.11737e+06	5.0103e+06	MS/MS	MS/MS	MS/MS	unmatched	MS/MS	MS/MS
AEVYGSENESER	AEVY[79.9663]GSENESER	12	2	4Y(79.9663)	Q9BVS4	RIOK2	Serine/threonine-protein kinase RIO2	0	0	0	1	0	0	0	0	0	3.94095e+06	0	0	0	0	0	0	0	0	unmatched	unmatched	unmatched	MS/MS	unmatched	unmatched
AEVYGSENESERNCLEESEGCYCR	AEVY[79.9663]GS[79.9663]ENESERNC[57.0215]LEESEGC[57.0215]YC[57.0215]R	24	3	14C(57.0215),21C(57.0215),23C(57.0215),4Y(79.9663),6S(79.9663)	Q9BVS4	RIOK2	Serine/threonine-protein kinase RIO2	0	0	0	0	1	0	0	0	0	0	4.4406e+06	0	0	0	0	0	0	0	unmatched	unmatched	unmatched	unmatched	MS/MS	unmatched
AFAAVPTSHPPEDAPAQPPTPGPAASPEQLSFR	AFAAVPTSHPPEDAPAQPPT[79.9663]PGPAAS[79.9663]PEQLSFR	33	3,4	20T(79.9663),26S(79.9663)	Q14160	SCRIB	Protein scribble homolog	1	1	1	0	0	1	29405442	0	0	0	0	0	0	0	0	0	0	0	MS/MS	MS/MS	MS/MS	unmatched	unmatched	MS/MS
AFGPGLQGGSAGSPAR	AFGPGLQGGSAGS[79.9663]PAR	16	2	13S(79.9663)	P21333	FLNA	Filamin-A	1	2	1	2	2	2	201338944	207987264	208624848	218370096	215495008	203515456	201338944	207987264	208624848	218370096	215495008	203515456	MS/MS	MS/MS	MS/MS	MS/MS	MS/MS	MS/MS
AFGSGYR	AFGS[79.9663]GYR	7	2	4S(79.9663)	P23588	EIF4B	Eukaryotic translation initiation factor 4B	0	0	1	0	0	0	0	0	7630394	0	0	0	0	0	0	0	0	0	unmatched	unmatched	MS/MS	unmatched	unmatched	unmatched
AFLAELEQNSPK	AFLAELEQNS[79.9663]PK	12	2	10S(79.9663)	Q9UPN3	MACF1	Microtubule-actin cross-linking factor 1, isoforms 1/2/3/5	1	1	2	1	1	2	167429984	150547728	126906656	192502400	164429856	170759088	167429984	150547728	126906656	192502400	164429856	170759088	MS/MS	MS/MS	MS/MS	MS/MS	MS/MS	MS/MS
AFMGTPVQK	AFMGT[79.9663]PVQK	9	2	5T(79.9663)	P46013	MKI67	Proliferation marker protein Ki-67	0	1	0	0	0	0	0	0	0	0	0	0	0	0	0	0	0	0	unmatched	MS/MS	unmatched	unmatched	unmatched	unmatched
AFQLEEGEETEPDCK	AFQLEEGEET[79.9663]EPDC[57.0215]K	15	2,3	10T(79.9663),14C(57.0215)	P38432	COIL	Coilin	3	3	3	3	3	2	201514944	183359392	204313120	195963248	191328016	165690672	158864080	137169168	161906880	150246096	146075728	165690672	MS/MS	MS/MS	MS/MS	MS/MS	MS/MS	MS/MS
AFQQSVEQDNLFDISTEEGSTK	AFQQSVEQDNLFDIS[79.9663]TEEGSTK	22	3	15S(79.9663)	Q14690	PDCD11	Protein RRP5 homolog	0	0	0	2	0	0	0	0	0	10963529	0	0	0	0	0	0	0	0	unmatched	unmatched	unmatched	MS/MS	unmatched	unmatched
AFQQSVEQDNLFDISTEEGSTK	AFQQS[79.9663]VEQDNLFDISTEEGSTK	22	3	5S(79.9663)	Q14690	PDCD11	Protein RRP5 homolog	0	0	0	0	1	0	0	0	0	0	13496827	0	0	0	0	0	0	0	unmatched	unmatched	unmatched	unmatched	MS/MS	unmatched
AFSSRSYTSGPGSR	AFSSRS[79.9663]YTSGPGSR	14	3	6S(79.9663)	P05787	KRT8	Keratin, type II cytoskeletal 8	1	0	0	0	0	0	14841683	0	0	0	0	0	0	0	0	0	0	0	MS/MS	unmatched	unmatched	unmatched	unmatched	unmatched
AFSSRSYTSGPGSR	AFSS[79.9663]RSYTSGPGSR	14	3	4S(79.9663)	P05787	KRT8	Keratin, type II cytoskeletal 8	0	0	1	0	0	0	0	0	0	0	0	0	0	0	0	0	0	0	unmatched	unmatched	MS/MS	unmatched	unmatched	unmatched
AFSDPFVEAEK	AFS[79.9663]DPFVEAEK	11	2	3S(79.9663)	P34932	HSPA4	Heat shock 70 kDa protein 4	2	0	2	2	1	2	26028518	0	19143650	33078974	26994678	29911554	26028518	0	19143650	33078974	26994678	29911554	MS/MS	unmatched	MS/MS	MS/MS	MS/MS	MS/MS
AFSEDEALAQQENR	AFS[79.9663]EDEALAQQENR	14	3	3S(79.9663)	Q9C0H5	ARHGAP39	Rho GTPase-activating protein 39	0	0	1	0	0	1	0	0	2.64262e+06	0	0	5.18422e+06	0	0	2.64262e+06	0	0	5.18422e+06	unmatched	unmatched	MS/MS	unmatched	unmatched	MS/MS
AFSEGQITR	AFS[79.9663]EGQITR	9	2	3S(79.9663)	Q96GN5	CDCA7L	Cell division cycle-associated 7-like protein	1	0	0	0	0	0	7424808	0	0	0	0	0	0	0	0	0	0	0	MS/MS	unmatched	unmatched	unmatched	unmatched	unmatched
AFSSRSYTSGPGSR	AFS[79.9663]SRSYTSGPGSR	14	3	3S(79.9663)	P05787	KRT8	Keratin, type II cytoskeletal 8	0	0	0	0	0	1	0	0	0	0	0	4.71446e+06	0	0	0	0	0	0	unmatched	unmatched	unmatched	unmatched	unmatched	MS/MS
AFVEDSEDEDGAGEGGSSLLQK	AFVEDS[79.9663]EDEDGAGEGGSSLLQK	22	2,3	6S(79.9663)	Q8N9T8	KRI1	Protein KRI1 homolog	4	3	3	4	3	4	385516416	381156672	448332480	424476768	439844352	481723904	273969728	267204064	311942272	295078080	313833984	317015616	MS/MS	MS/MS	MS/MS	MS/MS	MS/MS	MS/MS
AFWMAIGGDRDEIEGLSSDEEH	AFWM[15.9949]AIGGDRDEIEGLS[79.9663]S[79.9663]DEEH	22	3	17S(79.9663),18S(79.9663),4M(15.9949)	Q6PD74	AAGAB	Alpha- and gamma-adaptin-binding protein p34	5	3	3	2	4	3	291780448	332824320	236580640	224622384	291295744	206415968	291780448	332824320	236580640	224622384	291295744	206415968	MS/MS	MS/MS	MS/MS	MS/MS	MS/MS	MS/MS
AGAAAGDSDEESRADDK	AGAAAGDS[79.9663]DEESRADDK	17	3	8S(79.9663)	O95365	ZBTB7A	Zinc finger and BTB domain-containing protein 7A	1	1	1	1	1	1	1.56924e+06	1226503	1577109	1.15698e+06	1846581	1.86715e+06	1.56924e+06	1226503	1577109	1.15698e+06	1846581	1.86715e+06	MS/MS	MS/MS	MS/MS	MS/MS	MS/MS	MS/MS
AGAASPLNSPLSSAVPSLGK	AGAAS[79.9663]PLNS[79.9663]PLSSAVPSLGK	20	2,3	5S(79.9663),9S(79.9663)	O75962	TRIO	Triple functional domain protein	4	4	3	4	4	5	172898240	181426416	179876672	189384960	195145472	192976000	90859200	95578960	94773680	99533752	102787576	101432960	MS/MS	MS/MS	MS/MS	MS/MS	MS/MS	MS/MS
AGAGMITQHSSNASPINR	AGAGMITQHSSNAS[79.9663]PINR	18	3	14S(79.9663)	Q9NWH9	SLTM	SAFB-like transcription modulator	1	1	1	0	0	0	0	0	0	0	0	0	0	0	0	0	0	0	MS/MS	MS/MS	MS/MS	unmatched	unmatched	unmatched
AGAGMITQHSSNASPINR	AGAGM[15.9949]ITQHSSNAS[79.9663]PINR	18	3	14S(79.9663),5M(15.9949)	Q9NWH9	SLTM	SAFB-like transcription modulator	3	1	3	2	3	2	126217912	141446272	133578984	225200112	205659184	185911312	126217912	141446272	133578984	225200112	205659184	185911312	MS/MS	MS/MS	MS/MS	MS/MS	MS/MS	MS/MS
AGAGMITQHSSNASPINR	AGAGM[15.9949]ITQHS[79.9663]SNASPINR	18	3	10S(79.9663),5M(15.9949)	Q9NWH9	SLTM	SAFB-like transcription modulator	0	0	1	0	0	0	0	0	133578984	0	0	0	0	0	0	0	0	0	unmatched	unmatched	MS/MS	unmatched	unmatched	unmatched
AGAGMITQHSSNASPINR	AGAGM[15.9949]IT[79.9663]QHSSNASPINR	18	3	5M(15.9949),7T(79.9663)	Q9NWH9	SLTM	SAFB-like transcription modulator	0	0	0	1	0	0	0	0	0	225200112	0	0	0	0	0	0	0	0	unmatched	unmatched	unmatched	MS/MS	unmatched	unmatched
AGAPGALSPSYDGGLHGLQSK	AGAPGALS[79.9663]PSYDGGLHGLQSK	21	3	8S(79.9663)	P15923	TCF3	Transcription factor E2-alpha	1	2	3	1	2	0	73395904	74330760	65470764	68083824	62164624	0	73395904	74330760	65470764	68083824	62164624	0	MS/MS	MS/MS	MS/MS	MS/MS	MS/MS	unmatched
AGASGQPPSGPPGTGNEYGVSPR	AGASGQPPSGPPGTGNEYGVS[79.9663]PR	23	3	21S(79.9663)	Q9P266	JCAD	Junctional protein associated with coronary artery disease	1	1	1	1	1	1	21317556	21806770	23381422	21880916	23413582	20271092	21317556	21806770	23381422	21880916	23413582	20271092	MS/MS	MS/MS	MS/MS	MS/MS	MS/MS	MS/MS
AGASIPSSGAASPR	AGASIPSSGAAS[79.9663]PR	14	2	12S(79.9663)	Q9P270	SLAIN2	SLAIN motif-containing protein 2	0	1	0	0	0	0	0	39978272	0	0	0	0	0	0	0	0	0	0	unmatched	MS/MS	unmatched	unmatched	unmatched	unmatched
AGASIPSSGAASPR	AGASIPS[79.9663]SGAASPR	14	2	7S(79.9663)	Q9P270	SLAIN2	SLAIN motif-containing protein 2	0	1	0	0	0	0	0	39978272	0	0	0	0	0	0	0	0	0	0	unmatched	MS/MS	unmatched	unmatched	unmatched	unmatched
AGDAFGDTSFLNSKAGEPDGESLDEQPSSSSSK	AGDAFGDTSFLNS[79.9663]KAGEPDGESLDEQPS[79.9663]S[79.9663]SSSK	33	3	13S(79.9663),28S(79.9663),29S(79.9663)	Q9H3Q1	CDC42EP4	Cdc42 effector protein 4	0	0	0	1	0	0	0	0	0	0	0	0	0	0	0	0	0	0	unmatched	unmatched	unmatched	MS/MS	unmatched	unmatched
AGDLLEDSPK	AGDLLEDS[79.9663]PK	10	2	8S(79.9663)	P51858	HDGF	Hepatoma-derived growth factor	10	9	8	9	7	8	9704912900	10438096900	10156176400	9722058800	9680721900	10594233300	9704912900	10438096900	10156176400	9722058800	9680721900	10594233300	MS/MS	MS/MS	MS/MS	MS/MS	MS/MS	MS/MS
AGDLLEDSPKR	AGDLLEDS[79.9663]PKR	11	2,3	8S(79.9663)	P51858	HDGF	Hepatoma-derived growth factor	4	4	3	4	3	4	356302400	327701824	323127840	333072832	259964272	262369136	221320416	203572512	198247424	214498656	162422240	163859184	MS/MS	MS/MS	MS/MS	MS/MS	MS/MS	MS/MS
AGDLLEDSPKRPK	AGDLLEDS[79.9663]PKRPK	13	3	8S(79.9663)	P51858	HDGF	Hepatoma-derived growth factor	0	0	0	2	2	2	0	0	0	198960272	183927616	131161384	0	0	0	198960272	183927616	131161384	unmatched	unmatched	unmatched	MS/MS	MS/MS	MS/MS
AGDNIPEEQPVASTPTTVSDGENKK	AGDNIPEEQPVASTPTTVS[79.9663]DGENKK	25	3	19S(79.9663)	Q9Y320	TMX2	Thioredoxin-related transmembrane protein 2	2	2	2	2	2	2	212468304	205873696	206816080	258464448	270011968	243536064	212468304	205873696	206816080	258464448	270011968	243536064	MS/MS	MS/MS	MS/MS	MS/MS	MS/MS	MS/MS
AGDNIPEEQPVASTPTTVSDGENKK	AGDNIPEEQPVASTPTT[79.9663]VSDGENKK	25	3	17T(79.9663)	Q9Y320	TMX2	Thioredoxin-related transmembrane protein 2	0	1	0	0	0	0	0	4412552	0	0	0	0	0	0	0	0	0	0	unmatched	MS/MS	unmatched	unmatched	unmatched	unmatched
AGDNIPEEQPVASTPTTVSDGENK	AGDNIPEEQPVAS[79.9663]TPTTVSDGENK	24	3	13S(79.9663)	Q9Y320	TMX2	Thioredoxin-related transmembrane protein 2	0	0	0	1	1	0	0	0	0	0	20270220	0	0	0	0	0	0	0	unmatched	unmatched	unmatched	MS/MS	MS/MS	unmatched
AGDNIPEEQPVASTPTTVSDGENKK	AGDNIPEEQPVAS[79.9663]TPTTVSDGENKK	25	3	13S(79.9663)	Q9Y320	TMX2	Thioredoxin-related transmembrane protein 2	0	0	0	2	0	2	0	0	0	3.21497e+06	0	6443365	0	0	0	3.21497e+06	0	6443365	unmatched	unmatched	unmatched	MS/MS	unmatched	MS/MS
AGDNIPEEQPVASTPTTVSDGENKK	AGDNIPEEQPVAS[79.9663]TPTTVS[79.9663]DGENKK	25	3	13S(79.9663),19S(79.9663)	Q9Y320	TMX2	Thioredoxin-related transmembrane protein 2	0	0	0	0	1	0	0	0	0	0	14045051	0	0	0	0	0	0	0	unmatched	unmatched	unmatched	unmatched	MS/MS	unmatched
AGDNIPEEQPVASTPTTVSDGENKK	AGDNIPEEQPVAS[79.9663]T[79.9663]PTTVSDGENKK	25	3	13S(79.9663),14T(79.9663)	Q9Y320	TMX2	Thioredoxin-related transmembrane protein 2	0	0	0	0	0	1	0	0	0	0	0	5035174	0	0	0	0	0	0	unmatched	unmatched	unmatched	unmatched	unmatched	MS/MS
AGDPGEMPQSPTGLGQPK	AGDPGEMPQS[79.9663]PTGLGQPK	18	2	10S(79.9663)	Q9UIF9	BAZ2A	Bromodomain adjacent to zinc finger domain protein 2A	1	1	1	0	0	0	0	132139200	100844016	0	0	0	0	132139200	100844016	0	0	0	MS/MS	MS/MS	MS/MS	unmatched	unmatched	unmatched
AGDPGEMPQSPTGLGQPK	AGDPGEM[15.9949]PQS[79.9663]PTGLGQPK	18	2,3	10S(79.9663),7M(15.9949)	Q9UIF9	BAZ2A	Bromodomain adjacent to zinc finger domain protein 2A	4	4	3	3	4	3	56504048	65670024	65715544	111519728	116386384	106179424	30198008	35130168	35097812	58868176	62246860	56858004	MS/MS	MS/MS	MS/MS	MS/MS	MS/MS	MS/MS
AGDRNSEDDGVVMTFSSVK	AGDRNS[79.9663]EDDGVVMTFSSVK	19	3	6S(79.9663)	Q9NY61	AATF	Protein AATF	1	1	1	0	0	0	66846976	72310280	76689712	0	0	0	66846976	72310280	76689712	0	0	0	MS/MS	MS/MS	MS/MS	unmatched	unmatched	unmatched
AGDRNSEDDGVVMTFSSVK	AGDRNS[79.9663]EDDGVVM[15.9949]TFSSVK	19	3	13M(15.9949),6S(79.9663)	Q9NY61	AATF	Protein AATF	2	3	2	3	2	3	161941536	67267384	185089568	75546576	98070336	92216608	161941536	67267384	185089568	75546576	98070336	92216608	MS/MS	MS/MS	MS/MS	MS/MS	MS/MS	MS/MS
AGDSAVLVLPPSPGPR	AGDSAVLVLPPS[79.9663]PGPR	16	2	12S(79.9663)	Q96JY6	PDLIM2	PDZ and LIM domain protein 2	0	0	0	1	1	1	0	0	0	0	0	0	0	0	0	0	0	0	unmatched	unmatched	unmatched	MS/MS	MS/MS	MS/MS
AGDTSDQEGHSLEEK	AGDT[79.9663]SDQEGHSLEEK	15	3	4T(79.9663)	Q99607	ELF4	ETS-related transcription factor Elf-4	0	0	1	0	0	0	0	0	3.2713e+06	0	0	0	0	0	0	0	0	0	unmatched	unmatched	MS/MS	unmatched	unmatched	unmatched
AGEALRGSDSQLCPKPPPK	AGEALRGSDS[79.9663]QLC[57.0215]PKPPPK	19	3	10S(79.9663),13C(57.0215)	O75815	BCAR3	Breast cancer anti-estrogen resistance protein 3	1	1	0	0	0	0	75848040	0	0	0	0	0	0	0	0	0	0	0	MS/MS	MS/MS	unmatched	unmatched	unmatched	unmatched
AGEALRGSDSQLCPKPPPK	AGEALRGS[79.9663]DSQLC[57.0215]PKPPPK	19	3	13C(57.0215),8S(79.9663)	O75815	BCAR3	Breast cancer anti-estrogen resistance protein 3	1	1	1	1	1	1	75848040	67159176	54105780	58296584	50929280	0	75848040	67159176	54105780	58296584	50929280	0	MS/MS	MS/MS	MS/MS	MS/MS	MS/MS	MS/MS
AGEAPTENPAPPTQQSSAE	AGEAPTENPAPPTQQS[79.9663]SAE	19	2	16S(79.9663)	P16989	YBX3	Y-box-binding protein 3	1	2	2	0	0	0	14374523	27112828	20205908	0	0	0	14374523	27112828	20205908	0	0	0	MS/MS	MS/MS	MS/MS	unmatched	unmatched	unmatched
AGEAPTENPAPPTQQSSAE	AGEAPTENPAPPT[79.9663]QQSSAE	19	2	13T(79.9663)	P16989	YBX3	Y-box-binding protein 3	1	0	0	0	0	0	14374523	0	0	0	0	0	0	0	0	0	0	0	MS/MS	unmatched	unmatched	unmatched	unmatched	unmatched
AGEEDEGEEDSDSDYEISAK	AGEEDEGEEDS[79.9663]DSDYEISAK	20	2,3	11S(79.9663)	A2RRP1	NBAS	Neuroblastoma-amplified sequence	2	2	2	2	3	3	26417306	27472162	27350798	29905980	29388220	29398596	16191482	16971594	16803926	17702922	17854704	17181134	MS/MS	MS/MS	MS/MS	MS/MS	MS/MS	MS/MS
AGEPDGESLDEQPSSSSSK	AGEPDGES[79.9663]LDEQPSSSSSK	19	2,3	8S(79.9663)	Q9H3Q1	CDC42EP4	Cdc42 effector protein 4	3	4	3	3	1	2	136761456	125544160	129102448	118650496	106800016	109328488	106737456	97093512	100268192	82242616	106800016	109328488	MS/MS	MS/MS	MS/MS	MS/MS	MS/MS	MS/MS
AGEPNSPDAEEANSPDVTAGCDPAGVHPPR	AGEPNSPDAEEANS[79.9663]PDVTAGC[57.0215]DPAGVHPPR	30	3	14S(79.9663),21C(57.0215)	Q08J23	NSUN2	RNA cytosine C(5)-methyltransferase NSUN2	5	4	5	5	3	6	2958034690	0	0	0	0	0	0	0	0	0	0	0	MS/MS	MS/MS	MS/MS	MS/MS	MS/MS	MS/MS
AGEPNSPDAEEANSPDVTAGCDPAGVHPPR	AGEPNSPDAEEANS[79.9663]PDVT[79.9663]AGC[57.0215]DPAGVHPPR	30	3	14S(79.9663),18T(79.9663),21C(57.0215)	Q08J23	NSUN2	RNA cytosine C(5)-methyltransferase NSUN2	2	0	1	1	2	3	0	0	0	5506065400	5314673700	5155203100	0	0	0	5506065400	5314673700	5155203100	MS/MS	unmatched	MS/MS	MS/MS	MS/MS	MS/MS
AGEPNSPDAEEANSPDVTAGCDPAGVHPPR	AGEPNS[79.9663]PDAEEANSPDVTAGC[57.0215]DPAGVHPPR	30	3,4	21C(57.0215),6S(79.9663)	Q08J23	NSUN2	RNA cytosine C(5)-methyltransferase NSUN2	14	13	14	15	12	12	3532332800	3783870210	3717373440	3307551740	3239183870	2963612160	2835341060	3172011780	3134682620	2686916350	2691410430	2446622210	MS/MS	MS/MS	MS/MS	MS/MS	MS/MS	MS/MS
AGEPNSPDAEEANSPDVTAGCDPAGVHPPR	AGEPNS[79.9663]PDAEEANSPDVT[79.9663]AGC[57.0215]DPAGVHPPR	30	4	18T(79.9663),21C(57.0215),6S(79.9663)	Q08J23	NSUN2	RNA cytosine C(5)-methyltransferase NSUN2	0	1	0	0	0	0	0	1244297730	0	0	0	0	0	0	0	0	0	0	unmatched	MS/MS	unmatched	unmatched	unmatched	unmatched
AGEPNSPDAEEANSPDVTAGCDPAGVHPPR	AGEPNS[79.9663]PDAEEANS[79.9663]PDVTAGC[57.0215]DPAGVHPPR	30	3,4	14S(79.9663),21C(57.0215),6S(79.9663)	Q08J23	NSUN2	RNA cytosine C(5)-methyltransferase NSUN2	16	18	20	17	17	20	6406972400	6632181800	6448359900	6607780900	6424318500	6276907000	5370142700	5528563700	5337083900	5258148400	5184501200	5133787600	MS/MS	MS/MS	MS/MS	MS/MS	MS/MS	MS/MS
AGEQQLSEPEDMEMEAGDTDDPPR	AGEQQLS[79.9663]EPEDMEMEAGDTDDPPR	24	3	7S(79.9663)	Q93009	USP7	Ubiquitin carboxyl-terminal hydrolase 7	5	6	3	0	0	0	255187648	253118848	263147328	0	0	0	255187648	253118848	263147328	0	0	0	MS/MS	MS/MS	MS/MS	unmatched	unmatched	unmatched
AGEQQLSEPEDMEMEAGDTDDPPR	AGEQQLS[79.9663]EPEDMEM[15.9949]EAGDTDDPPR	24	3	14M(15.9949),7S(79.9663)	Q93009	USP7	Ubiquitin carboxyl-terminal hydrolase 7	3	2	3	4	3	2	297197184	307550848	300903008	186218352	186082304	194322560	297197184	307550848	300903008	186218352	186082304	194322560	MS/MS	MS/MS	MS/MS	MS/MS	MS/MS	MS/MS
AGEQQLSEPEDMEMEAGDTDDPPR	AGEQQLS[79.9663]EPEDM[15.9949]EMEAGDTDDPPR	24	3	12M(15.9949),7S(79.9663)	Q93009	USP7	Ubiquitin carboxyl-terminal hydrolase 7	4	3	3	3	2	4	197599696	307550848	212109856	120247360	124243128	194322560	197599696	307550848	212109856	120247360	124243128	194322560	MS/MS	MS/MS	MS/MS	MS/MS	MS/MS	MS/MS
AGEQQLSEPEDMEMEAGDTDDPPR	AGEQQLS[79.9663]EPEDM[15.9949]EM[15.9949]EAGDTDDPPR	24	3	12M(15.9949),14M(15.9949),7S(79.9663)	Q93009	USP7	Ubiquitin carboxyl-terminal hydrolase 7	2	2	2	4	4	4	325971424	341173536	312876160	950797700	937824770	999854020	325971424	341173536	312876160	950797700	937824770	999854020	MS/MS	MS/MS	MS/MS	MS/MS	MS/MS	MS/MS
AGFNYESPSK	AGFNYES[79.9663]PSK	10	2	7S(79.9663)	Q9UHF7	TRPS1	Zinc finger transcription factor Trps1	0	1	0	0	0	0	0	5.70991e+06	0	0	0	0	0	0	0	0	0	0	unmatched	MS/MS	unmatched	unmatched	unmatched	unmatched
AGFQTEDFSLYACASPK	AGFQTEDFSLYAC[57.0215]AS[79.9663]PK	17	2,3	13C(57.0215),15S(79.9663)	P15056	BRAF	Serine/threonine-protein kinase B-raf	1	2	1	1	2	0	13071673	9367606	9638999	12721001	7457352	0	13071673	9367606	9638999	12721001	7457352	0	MS/MS	MS/MS	MS/MS	MS/MS	MS/MS	unmatched
AGGAGFGTDGDDQEAINEAISVK	AGGAGFGT[79.9663]DGDDQEAINEAISVK	23	3	8T(79.9663)	Q96EB6	SIRT1	NAD-dependent protein deacetylase sirtuin-1	0	1	0	0	1	0	0	7115390	0	0	14626803	0	0	7115390	0	0	14626803	0	unmatched	MS/MS	unmatched	unmatched	MS/MS	unmatched
AGGASPAASSTAQPPTQHR	AGGAS[79.9663]PAASSTAQPPTQHR	19	2,3	5S(79.9663)	Q8IU81	IRF2BP1	Interferon regulatory factor 2-binding protein 1	4	4	4	2	1	2	127581048	122024568	137255296	94744056	97670776	86918608	129800408	115667048	137255296	94744056	97670776	86918608	MS/MS	MS/MS	MS/MS	MS/MS	MS/MS	MS/MS
AGGGAQPSQTATGDPSDEDEDSDLEEFVR	AGGGAQPSQTATGDPS[79.9663]DEDEDS[79.9663]DLEEFVR	29	3	16S(79.9663),22S(79.9663)	Q2YD98	UVSSA	UV-stimulated scaffold protein A	1	1	1	0	0	1	0	0	0	0	0	0	0	0	0	0	0	0	MS/MS	MS/MS	MS/MS	unmatched	unmatched	MS/MS
AGGGGGGGVQNGPPASPTLAHEAAPLPAGR	AGGGGGGGVQNGPPAS[79.9663]PTLAHEAAPLPAGR	30	3	16S(79.9663)	Q96L34	MARK4	MAP/microtubule affinity-regulating kinase 4	1	0	0	1	0	0	0	0	0	0	0	0	0	0	0	0	0	0	MS/MS	unmatched	unmatched	MS/MS	unmatched	unmatched
AGGGGGLGAGSPALSGGQGR	AGGGGGLGAGS[79.9663]PALSGGQGR	20	3	11S(79.9663)	Q6IQ22	RAB12	Ras-related protein Rab-12	0	0	0	1	0	0	0	0	0	46664028	0	0	0	0	0	0	0	0	unmatched	unmatched	unmatched	MS/MS	unmatched	unmatched
AGGGPTLQCPPPSSPEK	AGGGPTLQC[57.0215]PPPSS[79.9663]PEK	17	2,3	14S(79.9663),9C(57.0215)	Q96N66	MBOAT7	Lysophospholipid acyltransferase 7	1	2	3	0	0	1	164092000	150237248	181605680	0	0	111039032	164092000	150237248	151785728	0	0	111039032	MS/MS	MS/MS	MS/MS	unmatched	unmatched	MS/MS
AGGGPTLQCPPPSSPEK	AGGGPTLQC[57.0215]PPPS[79.9663]SPEK	17	2,3	13S(79.9663),9C(57.0215)	Q96N66	MBOAT7	Lysophospholipid acyltransferase 7	4	1	1	2	4	1	176330576	0	0	54895532	148733888	111039032	155662528	0	0	54895532	140777232	111039032	MS/MS	MS/MS	MS/MS	MS/MS	MS/MS	MS/MS
AGGLDWPEATEVSPSR	AGGLDWPEATEVS[79.9663]PSR	16	2,3	13S(79.9663)	Q9Y446	PKP3	Plakophilin-3	2	3	3	2	3	1	84708992	103429200	106411760	108503928	118092456	10982156	65130524	71702136	75556856	83425824	81355528	82390088	MS/MS	MS/MS	MS/MS	MS/MS	MS/MS	MS/MS
AGGLGAEETPPTSVSESLPTLSDSDPVPLAPGAADSDEDTEGFGVPR	AGGLGAEETPPTSVSESLPTLSDSDPVPLAPGAADS[79.9663]DEDTEGFGVPR	47	4	36S(79.9663)	Q66K74	MAP1S	Microtubule-associated protein 1S	0	0	3	0	2	0	0	0	64336336	0	26408128	0	0	0	64336336	0	26408128	0	unmatched	unmatched	MS/MS	unmatched	MS/MS	unmatched
AGGLGAEETPPTSVSESLPTLSDSDPVPLAPGAADSDEDTEGFGVPR	AGGLGAEETPPTSVSESLPT[79.9663]LSDSDPVPLAPGAADS[79.9663]DEDTEGFGVPR	47	4	20T(79.9663),36S(79.9663)	Q66K74	MAP1S	Microtubule-associated protein 1S	0	1	0	0	0	0	0	34047464	0	0	0	0	0	0	0	0	0	0	unmatched	MS/MS	unmatched	unmatched	unmatched	unmatched
AGGLGAEETPPTSVSESLPTLSDSDPVPLAPGAADSDEDTEGFGVPR	AGGLGAEETPPT[79.9663]SVSESLPTLSDSDPVPLAPGAADS[79.9663]DEDTEGFGVPR	47	4	12T(79.9663),36S(79.9663)	Q66K74	MAP1S	Microtubule-associated protein 1S	0	1	0	0	0	1	0	34047464	0	0	0	15304889	0	34047464	0	0	0	15304889	unmatched	MS/MS	unmatched	unmatched	unmatched	MS/MS
AGGLGAEETPPTSVSESLPTLSDSDPVPLAPGAADSDEDTEGFGVPR	AGGLGAEET[79.9663]PPTSVSESLPTLSDSDPVPLAPGAADS[79.9663]DEDTEGFGVPR	47	4	36S(79.9663),9T(79.9663)	Q66K74	MAP1S	Microtubule-associated protein 1S	0	0	0	1	3	0	0	0	0	18376508	18266600	0	0	0	0	18376508	18266600	0	unmatched	unmatched	unmatched	MS/MS	MS/MS	unmatched
AGGLQDSDTEDECWSDTEAVPR	AGGLQDS[79.9663]DT[79.9663]EDEC[57.0215]WS[79.9663]DTEAVPR	22	3	13C(57.0215),15S(79.9663),7S(79.9663),9T(79.9663)	Q9H6H4	REEP4	Receptor expression-enhancing protein 4	3	3	4	2	3	2	122969272	126187640	129308600	71979000	59677480	68390520	122969272	126187640	129308600	71979000	59677480	68390520	MS/MS	MS/MS	MS/MS	MS/MS	MS/MS	MS/MS
AGGPATPLSPTR	AGGPATPLS[79.9663]PTR	12	2	9S(79.9663)	Q03252	LMNB2	Lamin-B2	0	0	0	0	1	2	0	0	0	0	24087036	0	0	0	0	0	0	0	unmatched	unmatched	unmatched	unmatched	MS/MS	MS/MS
AGGPATPLSPTR	AGGPAT[79.9663]PLS[79.9663]PTR	12	2	6T(79.9663),9S(79.9663)	Q03252	LMNB2	Lamin-B2	2	2	2	2	2	2	370006656	363050112	400316512	392732864	351030656	418608032	370006656	363050112	400316512	392732864	351030656	418608032	MS/MS	MS/MS	MS/MS	MS/MS	MS/MS	MS/MS
AGGPTTPLSPTR	AGGPTT[79.9663]PLS[79.9663]PTR	12	2	6T(79.9663),9S(79.9663)	P20700	LMNB1	Lamin-B1	0	0	1	1	0	0	0	0	0	176556000	0	0	0	0	0	0	0	0	unmatched	unmatched	MS/MS	MS/MS	unmatched	unmatched
AGGSPAPGPETPAISPSK	AGGSPAPGPETPAIS[79.9663]PSK	18	2	15S(79.9663)	P33316	DUT	Deoxyuridine 5'-triphosphate nucleotidohydrolase, mitochondrial	1	0	0	0	0	1	13624682	0	0	0	0	13155595	13624682	0	0	0	0	13155595	MS/MS	unmatched	unmatched	unmatched	unmatched	MS/MS
AGIPQHHPPMAQNLQYPDDSDDEK	AGIPQHHPPMAQNLQYPDDS[79.9663]DDEK	24	3,4	20S(79.9663)	Q15223	NECTIN1	Nectin-1	4	3	0	0	0	0	85470544	35505348	0	0	0	0	51890532	35505348	0	0	0	0	MS/MS	MS/MS	unmatched	unmatched	unmatched	unmatched
AGIPQHHPPMAQNLQYPDDSDDEK	AGIPQHHPPM[15.9949]AQNLQYPDDS[79.9663]DDEK	24	3,4	10M(15.9949),20S(79.9663)	Q15223	NECTIN1	Nectin-1	3	3	0	4	3	2	132458648	109064384	0	123455552	150405488	36522672	76349328	61820440	0	71043824	86576064	36522672	MS/MS	MS/MS	unmatched	MS/MS	MS/MS	MS/MS
AGLASPEEEDAVGK	AGLAS[79.9663]PEEEDAVGK	14	2	5S(79.9663)	Q9UNS1	TIMELESS	Protein timeless homolog	1	1	1	0	1	1	22395126	25002346	25384128	0	27232844	27323726	22395126	25002346	25384128	0	27232844	27323726	MS/MS	MS/MS	MS/MS	unmatched	MS/MS	MS/MS
AGLESGAEPGDGDSDTTK	AGLESGAEPGDGDS[79.9663]DTTK	18	2	14S(79.9663)	O60832	DKC1	H/ACA ribonucleoprotein complex subunit DKC1	3	3	6	4	2	4	814011140	705490300	839219970	796005500	769704510	808430210	814011140	705490300	839219970	796005500	769704510	808430210	MS/MS	MS/MS	MS/MS	MS/MS	MS/MS	MS/MS
AGLESGAEPGDGDSDTTKK	AGLESGAEPGDGDS[79.9663]DTTKK	19	2	14S(79.9663)	O60832	DKC1	H/ACA ribonucleoprotein complex subunit DKC1	0	1	1	1	1	1	0	7.91749e+06	6826638	9510332	11929039	9468765	0	7.91749e+06	6826638	9510332	11929039	9468765	unmatched	MS/MS	MS/MS	MS/MS	MS/MS	MS/MS
AGLESGAEPGDGDSDTTK	AGLES[79.9663]GAEPGDGDSDTTK	18	2	5S(79.9663)	O60832	DKC1	H/ACA ribonucleoprotein complex subunit DKC1	1	1	1	2	2	1	28527298	31091000	31235844	31038786	31926904	38643508	28527298	31091000	31235844	31038786	31926904	38643508	MS/MS	MS/MS	MS/MS	MS/MS	MS/MS	MS/MS
AGLESGAEPGDGDSDTTK	AGLES[79.9663]GAEPGDGDS[79.9663]DTTK	18	2	14S(79.9663),5S(79.9663)	O60832	DKC1	H/ACA ribonucleoprotein complex subunit DKC1	0	2	2	2	0	2	0	51299880	50238276	44044940	0	49316816	0	51299880	50238276	44044940	0	49316816	unmatched	MS/MS	MS/MS	MS/MS	unmatched	MS/MS
AGLGSPERPPKTSPGSPR	AGLGSPERPPKT[79.9663]S[79.9663]PGS[79.9663]PR	18	3	12T(79.9663),13S(79.9663),16S(79.9663)	Q9H6F5	CCDC86	Coiled-coil domain-containing protein 86	1	2	2	1	1	0	286648800	296926016	230156704	13588424	35611032	0	286648800	296926016	230156704	13588424	35611032	0	MS/MS	MS/MS	MS/MS	MS/MS	MS/MS	unmatched
AGLGSPERPPK	AGLGS[79.9663]PERPPK	11	2,3	5S(79.9663)	Q9H6F5	CCDC86	Coiled-coil domain-containing protein 86	7	6	7	5	6	6	1167759230	1144150020	1071729220	954802500	885136190	740757120	1166990080	1144150020	1071729220	954802500	885136190	740757120	MS/MS	MS/MS	MS/MS	MS/MS	MS/MS	MS/MS
AGLGSPERPPKTSPGSPR	AGLGS[79.9663]PERPPKTSPGS[79.9663]PR	18	3	16S(79.9663),5S(79.9663)	Q9H6F5	CCDC86	Coiled-coil domain-containing protein 86	0	0	0	0	1	0	0	0	0	0	0	0	0	0	0	0	0	0	unmatched	unmatched	unmatched	unmatched	MS/MS	unmatched
AGLGSPERPPKTSPGSPR	AGLGS[79.9663]PERPPKTS[79.9663]PGS[79.9663]PR	18	3	13S(79.9663),16S(79.9663),5S(79.9663)	Q9H6F5	CCDC86	Coiled-coil domain-containing protein 86	0	0	0	1	0	1	0	0	0	69589256	0	0	0	0	0	0	0	0	unmatched	unmatched	unmatched	MS/MS	unmatched	MS/MS
AGLGSPERPPKTSPGSPR	AGLGS[79.9663]PERPPKT[79.9663]SPGSPR	18	3	12T(79.9663),5S(79.9663)	Q9H6F5	CCDC86	Coiled-coil domain-containing protein 86	0	0	0	0	2	1	0	0	0	0	0	6441574	0	0	0	0	0	0	unmatched	unmatched	unmatched	unmatched	MS/MS	MS/MS
AGLGSPERPPKTSPGSPR	AGLGS[79.9663]PERPPKT[79.9663]SPGS[79.9663]PR	18	3	12T(79.9663),16S(79.9663),5S(79.9663)	Q9H6F5	CCDC86	Coiled-coil domain-containing protein 86	0	1	0	1	2	0	0	0	0	0	90608288	0	0	0	0	0	0	0	unmatched	MS/MS	unmatched	MS/MS	MS/MS	unmatched
AGLSEEDDSLVDVYYR	AGLSEEDDS[79.9663]LVDVYYR	16	2	9S(79.9663)	Q14690	PDCD11	Protein RRP5 homolog	1	0	0	0	0	0	8149898	0	0	0	0	0	0	0	0	0	0	0	MS/MS	unmatched	unmatched	unmatched	unmatched	unmatched
AGLSPANCQSDR	AGLS[79.9663]PANC[57.0215]QSDR	12	2	4S(79.9663),8C(57.0215)	Q14692	BMS1	Ribosome biogenesis protein BMS1 homolog	1	1	1	1	1	1	7592798	8.12047e+06	6.64884e+06	5.89345e+06	5387987	6662567	7592798	8.12047e+06	6.64884e+06	5.89345e+06	5387987	6662567	MS/MS	MS/MS	MS/MS	MS/MS	MS/MS	MS/MS
AGMSSNQSISSPVLDAVPR	AGMSSNQSISS[79.9663]PVLDAVPR	19	2,3	11S(79.9663)	Q9UQ35	SRRM2	Serine/arginine repetitive matrix protein 2	2	3	2	0	0	0	102220200	112673048	27906672	0	0	0	50312028	61831732	57571248	0	0	0	MS/MS	MS/MS	MS/MS	unmatched	unmatched	unmatched
AGMSSNQSISSPVLDAVPR	AGMSSNQSIS[79.9663]SPVLDAVPR	19	3	10S(79.9663)	Q9UQ35	SRRM2	Serine/arginine repetitive matrix protein 2	0	1	1	1	0	1	0	65028744	107935904	13358943	0	5704421	0	65028744	107935904	13358943	0	5704421	unmatched	MS/MS	MS/MS	MS/MS	unmatched	MS/MS
AGMSSNQSISSPVLDAVPRTPSR	AGMSSNQSIS[79.9663]SPVLDAVPRT[79.9663]PSR	23	3	10S(79.9663),20T(79.9663)	Q9UQ35	SRRM2	Serine/arginine repetitive matrix protein 2	1	1	1	1	1	2	38470776	0	43787448	65341560	47486572	33691196	38470776	0	43787448	65341560	47486572	33691196	MS/MS	MS/MS	MS/MS	MS/MS	MS/MS	MS/MS
AGMSSNQSISSPVLDAVPR	AGMSSNQS[79.9663]ISS[79.9663]PVLDAVPR	19	2,3	11S(79.9663),8S(79.9663)	Q9UQ35	SRRM2	Serine/arginine repetitive matrix protein 2	3	3	2	1	1	1	181934672	177335824	43418676	24834002	20829004	23435170	73122184	64506560	59610272	34095044	28596510	32174562	MS/MS	MS/MS	MS/MS	MS/MS	MS/MS	MS/MS
AGMSSNQSISSPVLDAVPR	AGMSSNQS[79.9663]IS[79.9663]SPVLDAVPR	19	2,3	10S(79.9663),8S(79.9663)	Q9UQ35	SRRM2	Serine/arginine repetitive matrix protein 2	1	2	1	0	1	2	127873560	177335824	121736512	0	48063444	71646272	127873560	126933240	121736512	0	48063444	49776236	MS/MS	MS/MS	MS/MS	unmatched	MS/MS	MS/MS
AGMSSNQSISSPVLDAVPRTPSR	AGMSS[79.9663]NQSISSPVLDAVPRT[79.9663]PSR	23	3	20T(79.9663),5S(79.9663)	Q9UQ35	SRRM2	Serine/arginine repetitive matrix protein 2	0	0	1	0	0	0	0	0	34946880	0	0	0	0	0	0	0	0	0	unmatched	unmatched	MS/MS	unmatched	unmatched	unmatched
AGMSSNQSISSPVLDAVPR	AGMSS[79.9663]NQS[79.9663]ISSPVLDAVPR	19	3	5S(79.9663),8S(79.9663)	Q9UQ35	SRRM2	Serine/arginine repetitive matrix protein 2	0	0	1	1	1	0	0	0	121736512	46701224	48063444	0	0	0	121736512	46701224	48063444	0	unmatched	unmatched	MS/MS	MS/MS	MS/MS	unmatched
AGMSSNQSISSPVLDAVPR	AGMSS[79.9663]NQS[79.9663]IS[79.9663]SPVLDAVPR	19	3	10S(79.9663),5S(79.9663),8S(79.9663)	Q9UQ35	SRRM2	Serine/arginine repetitive matrix protein 2	2	1	2	0	0	0	27664300	30137318	29213922	0	0	0	27664300	30137318	29213922	0	0	0	MS/MS	MS/MS	MS/MS	unmatched	unmatched	unmatched
AGMSSNQSISSPVLDAVPR	AGMS[79.9663]S[79.9663]NQSISSPVLDAVPR	19	2	4S(79.9663),5S(79.9663)	Q9UQ35	SRRM2	Serine/arginine repetitive matrix protein 2	0	0	0	1	0	0	0	0	0	24834002	0	0	0	0	0	0	0	0	unmatched	unmatched	unmatched	MS/MS	unmatched	unmatched
AGMSSNQSISSPVLDAVPR	AGMS[79.9663]S[79.9663]NQS[79.9663]ISSPVLDAVPR	19	3	4S(79.9663),5S(79.9663),8S(79.9663)	Q9UQ35	SRRM2	Serine/arginine repetitive matrix protein 2	1	1	0	0	0	1	27664300	30137318	0	0	0	9696259	27664300	30137318	0	0	0	9696259	MS/MS	MS/MS	unmatched	unmatched	unmatched	MS/MS
AGMTSSPDATTGQTFG	AGMTS[79.9663]SPDATTGQTFG	16	2	5S(79.9663)	Q9UQR1	ZNF148	Zinc finger protein 148	0	1	0	0	0	0	0	12827262	0	0	0	0	0	0	0	0	0	0	unmatched	MS/MS	unmatched	unmatched	unmatched	unmatched
AGMSSNQSISSPVLDAVPRTPSRER	AGM[15.9949]SSNQSISSPVLDAVPRT[79.9663]PS[79.9663]RER	25	3	20T(79.9663),22S(79.9663),3M(15.9949)	Q9UQ35	SRRM2	Serine/arginine repetitive matrix protein 2	0	0	0	1	1	0	0	0	0	38744436	43144908	0	0	0	0	38744436	43144908	0	unmatched	unmatched	unmatched	MS/MS	MS/MS	unmatched
AGMSSNQSISSPVLDAVPR	AGM[15.9949]SSNQSISS[79.9663]PVLDAVPR	19	2,3	11S(79.9663),3M(15.9949)	Q9UQ35	SRRM2	Serine/arginine repetitive matrix protein 2	1	1	2	1	2	1	146653232	130485648	145482640	186133760	639763970	180841280	176272976	156840000	174865952	223727440	191505056	217366032	MS/MS	MS/MS	MS/MS	MS/MS	MS/MS	MS/MS
AGMSSNQSISSPVLDAVPRTPSR	AGM[15.9949]SSNQSISS[79.9663]PVLDAVPRT[79.9663]PSR	23	3	11S(79.9663),20T(79.9663),3M(15.9949)	Q9UQ35	SRRM2	Serine/arginine repetitive matrix protein 2	1	0	0	0	0	1	119218456	0	0	0	0	437680480	119218456	0	0	0	0	437680480	MS/MS	unmatched	unmatched	unmatched	unmatched	MS/MS
AGMSSNQSISSPVLDAVPR	AGM[15.9949]SSNQSIS[79.9663]SPVLDAVPR	19	2,3	10S(79.9663),3M(15.9949)	Q9UQ35	SRRM2	Serine/arginine repetitive matrix protein 2	4	5	4	3	3	3	572474300	523671808	555174910	534643968	639763970	682856000	425801728	387142432	414929824	534643968	472900224	511479232	MS/MS	MS/MS	MS/MS	MS/MS	MS/MS	MS/MS
AGMSSNQSISSPVLDAVPRTPSR	AGM[15.9949]SSNQSIS[79.9663]SPVLDAVPRT[79.9663]PSR	23	3	10S(79.9663),20T(79.9663),3M(15.9949)	Q9UQ35	SRRM2	Serine/arginine repetitive matrix protein 2	0	1	1	1	2	1	0	118473792	163051808	414307264	417215328	437680480	0	118473792	163051808	414307264	417215328	437680480	unmatched	MS/MS	MS/MS	MS/MS	MS/MS	MS/MS
AGMSSNQSISSPVLDAVPRTPSR	AGM[15.9949]SSNQS[79.9663]ISSPVLDAVPRT[79.9663]PSR	23	3	20T(79.9663),3M(15.9949),8S(79.9663)	Q9UQ35	SRRM2	Serine/arginine repetitive matrix protein 2	1	0	0	0	0	1	119218456	0	0	0	0	437680480	119218456	0	0	0	0	437680480	MS/MS	unmatched	unmatched	unmatched	unmatched	MS/MS
AGMSSNQSISSPVLDAVPR	AGM[15.9949]SSNQS[79.9663]ISS[79.9663]PVLDAVPR	19	2,3	11S(79.9663),3M(15.9949),8S(79.9663)	Q9UQ35	SRRM2	Serine/arginine repetitive matrix protein 2	0	0	2	1	2	0	0	0	190397680	52001212	41163500	0	0	0	70313080	73558640	58228088	0	unmatched	unmatched	MS/MS	MS/MS	MS/MS	unmatched
AGMSSNQSISSPVLDAVPR	AGM[15.9949]SSNQS[79.9663]IS[79.9663]SPVLDAVPR	19	2,3	10S(79.9663),3M(15.9949),8S(79.9663)	Q9UQ35	SRRM2	Serine/arginine repetitive matrix protein 2	1	1	0	2	2	2	146161568	162586688	0	227233712	198854528	142536704	146161568	162586688	0	177493952	155681872	142536704	MS/MS	MS/MS	unmatched	MS/MS	MS/MS	MS/MS
AGMSSNQSISSPVLDAVPRTPSR	AGM[15.9949]SS[79.9663]NQSISSPVLDAVPRT[79.9663]PSR	23	3	20T(79.9663),3M(15.9949),5S(79.9663)	Q9UQ35	SRRM2	Serine/arginine repetitive matrix protein 2	0	0	0	1	1	0	0	0	0	414307264	418116384	0	0	0	0	414307264	418116384	0	unmatched	unmatched	unmatched	MS/MS	MS/MS	unmatched
AGMSSNQSISSPVLDAVPR	AGM[15.9949]SS[79.9663]NQS[79.9663]IS[79.9663]SPVLDAVPR	19	3	10S(79.9663),3M(15.9949),5S(79.9663),8S(79.9663)	Q9UQ35	SRRM2	Serine/arginine repetitive matrix protein 2	0	1	1	0	0	1	0	21966816	25262714	0	0	22644594	0	21966816	25262714	0	0	22644594	unmatched	MS/MS	MS/MS	unmatched	unmatched	MS/MS
AGMSSNQSISSPVLDAVPRTPSR	AGM[15.9949]S[79.9663]SNQSISSPVLDAVPRT[79.9663]PSR	23	3	20T(79.9663),3M(15.9949),4S(79.9663)	Q9UQ35	SRRM2	Serine/arginine repetitive matrix protein 2	0	0	0	1	0	0	0	0	0	414307264	0	0	0	0	0	0	0	0	unmatched	unmatched	unmatched	MS/MS	unmatched	unmatched
AGMSSNQSISSPVLDAVPR	AGM[15.9949]S[79.9663]S[79.9663]NQS[79.9663]ISSPVLDAVPR	19	2,3	3M(15.9949),4S(79.9663),5S(79.9663),8S(79.9663)	Q9UQ35	SRRM2	Serine/arginine repetitive matrix protein 2	2	0	0	2	1	0	38150492	0	0	12829017	17092202	0	18385194	0	0	13682242	18228960	0	MS/MS	unmatched	unmatched	MS/MS	MS/MS	unmatched
AGMTSSPDATTGQTFG	AGM[15.9949]TSS[79.9663]PDATTGQTFG	16	2	3M(15.9949),6S(79.9663)	Q9UQR1	ZNF148	Zinc finger protein 148	1	1	1	1	2	1	48886588	46621460	48967952	74271136	72466488	82955600	48886588	46621460	48967952	74271136	72466488	82955600	MS/MS	MS/MS	MS/MS	MS/MS	MS/MS	MS/MS
AGMTSSPDATTGQTFG	AGM[15.9949]TS[79.9663]SPDATTGQTFG	16	2	3M(15.9949),5S(79.9663)	Q9UQR1	ZNF148	Zinc finger protein 148	0	0	0	0	0	1	0	0	0	0	0	82955600	0	0	0	0	0	0	unmatched	unmatched	unmatched	unmatched	unmatched	MS/MS
AGNSDSEEDDANGRVELILEPK	AGNS[79.9663]DS[79.9663]EEDDANGRVELILEPK	22	3	4S(79.9663),6S(79.9663)	Q641Q2	WASHC2A	WASH complex subunit 2A	6	4	3	5	6	7	133701952	114955760	120211536	164765744	159532432	174521936	133701952	114955760	120211536	164765744	159532432	174521936	MS/MS	MS/MS	MS/MS	MS/MS	MS/MS	MS/MS
AGNWPGSPQVSGPSPAAR	AGNWPGS[79.9663]PQVSGPS[79.9663]PAAR	18	3	14S(79.9663),7S(79.9663)	O60244	MED14	Mediator of RNA polymerase II transcription subunit 14	1	0	0	0	0	0	6267617	0	0	0	0	0	0	0	0	0	0	0	MS/MS	unmatched	unmatched	unmatched	unmatched	unmatched
AGPDLPSLPSHALEDEGWAAAAPSPGSAR	AGPDLPSLPSHALEDEGWAAAAPS[79.9663]PGS[79.9663]AR	29	3	24S(79.9663),27S(79.9663)	Q9H3Q1	CDC42EP4	Cdc42 effector protein 4	1	0	1	0	0	0	32495972	0	21825676	0	0	0	32495972	0	21825676	0	0	0	MS/MS	unmatched	MS/MS	unmatched	unmatched	unmatched
AGPDLPSLPSHALEDEGWAAAAPSPGSAR	AGPDLPSLPS[79.9663]HALEDEGWAAAAPS[79.9663]PGSAR	29	3	10S(79.9663),24S(79.9663)	Q9H3Q1	CDC42EP4	Cdc42 effector protein 4	1	0	0	0	0	0	32495972	0	0	0	0	0	0	0	0	0	0	0	MS/MS	unmatched	unmatched	unmatched	unmatched	unmatched
AGPEEPGDSPPLR	AGPEEPGDS[79.9663]PPLR	13	2	9S(79.9663)	Q12770	SCAP	Sterol regulatory element-binding protein cleavage-activating protein	0	0	0	1	2	0	0	0	0	14305663	15565778	0	0	0	0	14305663	15565778	0	unmatched	unmatched	unmatched	MS/MS	MS/MS	unmatched
AGPEGTSPPTPTPSTATGGPPEDSPTVAPK	AGPEGTSPPTPT[79.9663]PSTATGGPPEDSPTVAPK	30	3	12T(79.9663)	Q9UMN6	KMT2B	Histone-lysine N-methyltransferase 2B	1	0	0	0	0	0	0	0	0	0	0	0	0	0	0	0	0	0	MS/MS	unmatched	unmatched	unmatched	unmatched	unmatched
AGPEGTSPPTPTPSTATGGPPEDSPTVAPK	AGPEGTS[79.9663]PPTPTPSTATGGPPEDS[79.9663]PTVAPK	30	3	24S(79.9663),7S(79.9663)	Q9UMN6	KMT2B	Histone-lysine N-methyltransferase 2B	0	0	1	0	0	0	0	0	0	0	0	0	0	0	0	0	0	0	unmatched	unmatched	MS/MS	unmatched	unmatched	unmatched
AGPEGTSPPTPTPSTATGGPPEDSPTVAPK	AGPEGT[79.9663]SPPTPTPSTATGGPPEDSPTVAPK	30	3	6T(79.9663)	Q9UMN6	KMT2B	Histone-lysine N-methyltransferase 2B	0	0	0	0	0	1	0	0	0	0	0	20744340	0	0	0	0	0	0	unmatched	unmatched	unmatched	unmatched	unmatched	MS/MS
AGPLGGSSYEEEEEEEEGGGGGER	AGPLGGS[79.9663]S[79.9663]YEEEEEEEEGGGGGER	24	3	7S(79.9663),8S(79.9663)	Q15223	NECTIN1	Nectin-1	1	1	1	1	3	1	31242190	34589264	28686054	20349984	26483108	21261378	31242190	34589264	28686054	20349984	26483108	21261378	MS/MS	MS/MS	MS/MS	MS/MS	MS/MS	MS/MS
AGPPAPAPPAPIPPPAPSQSSPPEQPQSMEMR	AGPPAPAPPAPIPPPAPS[79.9663]QSSPPEQPQSM[15.9949]EM[15.9949]R	32	3,4	18S(79.9663),29M(15.9949),31M(15.9949)	Q8WUF5	PPP1R13L	RelA-associated inhibitor	3	2	1	5	7	4	25504468	24169698	46994532	174797568	175376608	48561084	33178952	21899432	42580320	91907016	94653160	63173476	MS/MS	MS/MS	MS/MS	MS/MS	MS/MS	MS/MS
AGPTLTDENGDDLGLPPSPGDTSYYQDQVDDFHEAR	AGPTLTDENGDDLGLPPSPGDT[79.9663]SYYQDQVDDFHEAR	36	4	22T(79.9663)	Q9NQZ2	UTP3	Something about silencing protein 10	1	0	1	0	0	0	0	0	108448568	0	0	0	0	0	0	0	0	0	MS/MS	unmatched	MS/MS	unmatched	unmatched	unmatched
AGPTLTDENGDDLGLPPSPGDTSYYQDQVDDFHEAR	AGPTLTDENGDDLGLPPS[79.9663]PGDTSYYQDQVDDFHEAR	36	4	18S(79.9663)	Q9NQZ2	UTP3	Something about silencing protein 10	6	4	5	5	8	6	109961360	193630928	145985904	194988112	202225984	114928752	109961360	193630928	145985904	194988112	202225984	114928752	MS/MS	MS/MS	MS/MS	MS/MS	MS/MS	MS/MS
AGPTLTDENGDDLGLPPSPGDTSYYQDQVDDFHEAR	AGPT[79.9663]LTDENGDDLGLPPSPGDTSYYQDQVDDFHEAR	36	4	4T(79.9663)	Q9NQZ2	UTP3	Something about silencing protein 10	0	0	0	1	0	1	0	0	0	194781840	0	0	0	0	0	0	0	0	unmatched	unmatched	unmatched	MS/MS	unmatched	MS/MS
AGPVSPGCVK	AGPVS[79.9663]PGC[57.0215]VK	10	2	5S(79.9663),8C(57.0215)	Q53GL7	PARP10	Protein mono-ADP-ribosyltransferase PARP10	0	1	0	0	0	0	0	8629606	0	0	0	0	0	0	0	0	0	0	unmatched	MS/MS	unmatched	unmatched	unmatched	unmatched
AGQEPSPKPGTDVIPAAPR	AGQEPS[79.9663]PKPGTDVIPAAPR	19	3	6S(79.9663)	Q4VC44	FLYWCH1	FLYWCH-type zinc finger-containing protein 1	1	1	1	1	1	1	16508516	17048650	16514242	18606558	18384372	16977588	16508516	17048650	16514242	18606558	18384372	16977588	MS/MS	MS/MS	MS/MS	MS/MS	MS/MS	MS/MS
AGQNQPAEPDASACTPESPQEELLSR	AGQNQPAEPDASAC[57.0215]TPES[79.9663]PQEELLSR	26	3	14C(57.0215),18S(79.9663)	Q9P266	JCAD	Junctional protein associated with coronary artery disease	1	2	2	1	2	2	73732664	91437416	80494248	56792412	57795540	25774262	73732664	91437416	80494248	56792412	57795540	25774262	MS/MS	MS/MS	MS/MS	MS/MS	MS/MS	MS/MS
AGQNQPAEPDASACTPESPQEELLSRPAPADVPR	AGQNQPAEPDASAC[57.0215]TPES[79.9663]PQEELLSRPAPADVPR	34	4	14C(57.0215),18S(79.9663)	Q9P266	JCAD	Junctional protein associated with coronary artery disease	0	0	1	0	1	1	0	0	7811460	0	29588582	32497822	0	0	7811460	0	29588582	32497822	unmatched	unmatched	MS/MS	unmatched	MS/MS	MS/MS
AGSEECVFYTDETASPLAPDLAK	AGSEEC[57.0215]VFY[79.9663]TDETASPLAPDLAK	23	3	6C(57.0215),9Y(79.9663)	Q765P7	MTSS2	Protein MTSS 2	0	0	0	0	0	1	0	0	0	0	0	34324876	0	0	0	0	0	0	unmatched	unmatched	unmatched	unmatched	unmatched	MS/MS
AGSNEDPILAPSGTPPPTIPPDETFGGR	AGSNEDPILAPSGT[79.9663]PPPTIPPDETFGGR	28	3	14T(79.9663)	Q8IZL8	PELP1	Proline-, glutamic acid- and leucine-rich protein 1	1	2	3	3	2	1	460255072	452360192	284087520	0	0	0	460255072	452360192	284087520	0	0	0	MS/MS	MS/MS	MS/MS	MS/MS	MS/MS	MS/MS
AGSNEDPILAPSGTPPPTIPPDETFGGR	AGSNEDPILAPS[79.9663]GTPPPTIPPDETFGGR	28	3	12S(79.9663)	Q8IZL8	PELP1	Proline-, glutamic acid- and leucine-rich protein 1	3	2	3	4	4	5	460255072	464402880	284087520	511337024	519151360	489298016	460255072	464402880	284087520	511337024	519151360	489298016	MS/MS	MS/MS	MS/MS	MS/MS	MS/MS	MS/MS
AGSPLCNSNLQDSEEDIEPSYSLFR	AGSPLC[57.0215]NS[79.9663]NLQDSEEDIEPSYSLFR	25	3	6C(57.0215),8S(79.9663)	Q9NRY4	ARHGAP35	Rho GTPase-activating protein 35	1	0	0	0	0	0	99596416	0	0	0	0	0	0	0	0	0	0	0	MS/MS	unmatched	unmatched	unmatched	unmatched	unmatched
AGSPLCNSNLQDSEEDIEPSYSLFR	AGSPLC[57.0215]NS[79.9663]NLQDS[79.9663]EEDIEPSYSLFR	25	3	13S(79.9663),6C(57.0215),8S(79.9663)	Q9NRY4	ARHGAP35	Rho GTPase-activating protein 35	0	0	0	0	0	1	0	0	0	0	0	0	0	0	0	0	0	0	unmatched	unmatched	unmatched	unmatched	unmatched	MS/MS
AGSSASSPPSASSSPHPSAAVPAADPADSASGSSNK	AGSSAS[79.9663]SPPSASSSPHPSAAVPAADPADSASGSSNK	36	3	6S(79.9663)	Q8NDF8	TENT4B	Terminal nucleotidyltransferase 4B	0	0	3	0	1	1	0	0	23951384	0	5184166	0	0	0	23951384	0	5184166	0	unmatched	unmatched	MS/MS	unmatched	MS/MS	MS/MS
AGSSPCLGSSSAASSPPPPASR	AGSSPC[57.0215]LGSS[79.9663]S[79.9663]AASSPPPPASR	22	3	10S(79.9663),11S(79.9663),6C(57.0215)	Q6ZRS2	SRCAP	Helicase SRCAP	0	1	0	0	0	0	0	16066403	0	0	0	0	0	0	0	0	0	0	unmatched	MS/MS	unmatched	unmatched	unmatched	unmatched
AGSSPCLGSSSAASSPPPPASR	AGSSPC[57.0215]LGS[79.9663]S[79.9663]SAASSPPPPASR	22	3	10S(79.9663),6C(57.0215),9S(79.9663)	Q6ZRS2	SRCAP	Helicase SRCAP	1	0	2	0	0	1	14715248	0	22644438	0	0	14796655	14715248	0	22644438	0	0	14796655	MS/MS	unmatched	MS/MS	unmatched	unmatched	MS/MS
AGSSTPGDAPPAVAEVQGR	AGSST[79.9663]PGDAPPAVAEVQGR	19	3	5T(79.9663)	Q7Z6Z7	HUWE1	E3 ubiquitin-protein ligase HUWE1	0	0	1	0	0	0	0	0	75213000	0	0	0	0	0	0	0	0	0	unmatched	unmatched	MS/MS	unmatched	unmatched	unmatched
AGSSPCLGSSSAASSPPPPASR	AGSS[79.9663]PC[57.0215]LGSSSAASSPPPPASR	22	3	4S(79.9663),6C(57.0215)	Q6ZRS2	SRCAP	Helicase SRCAP	1	1	0	0	0	0	0	17230076	0	0	0	0	0	0	0	0	0	0	MS/MS	MS/MS	unmatched	unmatched	unmatched	unmatched
AGSSPCLGSSSAASSPPPPASR	AGSS[79.9663]PC[57.0215]LGS[79.9663]SSAASSPPPPASR	22	3	4S(79.9663),6C(57.0215),9S(79.9663)	Q6ZRS2	SRCAP	Helicase SRCAP	0	1	0	1	0	0	0	21550408	0	0	0	0	0	0	0	0	0	0	unmatched	MS/MS	unmatched	MS/MS	unmatched	unmatched
AGSSTPGDAPPAVAEVQGR	AGSS[79.9663]TPGDAPPAVAEVQGR	19	2,3	4S(79.9663)	Q7Z6Z7	HUWE1	E3 ubiquitin-protein ligase HUWE1	3	4	3	3	1	1	132260736	153654752	137108512	153393296	78751080	85048608	70051000	83490080	74140320	82281936	78751080	85048608	MS/MS	MS/MS	MS/MS	MS/MS	MS/MS	MS/MS
AGSSTPGDAPPAVAEVQGR	AGSS[79.9663]T[79.9663]PGDAPPAVAEVQGR	19	3	4S(79.9663),5T(79.9663)	Q7Z6Z7	HUWE1	E3 ubiquitin-protein ligase HUWE1	1	0	1	0	1	1	41751624	0	41878240	0	47584320	49092600	41751624	0	41878240	0	47584320	49092600	MS/MS	unmatched	MS/MS	unmatched	MS/MS	MS/MS
AGSEECVFYTDETASPLAPDLAK	AGS[79.9663]EEC[57.0215]VFYTDETASPLAPDLAK	23	3	3S(79.9663),6C(57.0215)	Q765P7	MTSS2	Protein MTSS 2	1	1	2	1	3	1	36445900	31820984	32518452	40322012	39057104	34324876	36445900	31820984	32518452	40322012	39057104	34324876	MS/MS	MS/MS	MS/MS	MS/MS	MS/MS	MS/MS
AGSFTGTSDPEAAPAR	AGS[79.9663]FTGTSDPEAAPAR	16	2	3S(79.9663)	Q9Y4F5	CEP170B	Centrosomal protein of 170 kDa protein B	0	0	0	0	1	1	0	0	0	0	0	64131596	0	0	0	0	0	0	unmatched	unmatched	unmatched	unmatched	MS/MS	MS/MS
AGSISTLDSLDFAR	AGS[79.9663]IS[79.9663]T[79.9663]LDSLDFAR	14	2	3S(79.9663),5S(79.9663),6T(79.9663)	Q9P260	RELCH	RAB11-binding protein RELCH	0	1	0	0	0	0	0	4562444	0	0	0	0	0	0	0	0	0	0	unmatched	MS/MS	unmatched	unmatched	unmatched	unmatched
AGSNEDPILAPSGTPPPTIPPDETFGGR	AGS[79.9663]NEDPILAPS[79.9663]GTPPPTIPPDETFGGR	28	3	12S(79.9663),3S(79.9663)	Q8IZL8	PELP1	Proline-, glutamic acid- and leucine-rich protein 1	0	0	0	1	0	0	0	0	0	4662389	0	0	0	0	0	0	0	0	unmatched	unmatched	unmatched	MS/MS	unmatched	unmatched
AGSPFSPPPSSSSLTGEAAISR	AGS[79.9663]PFS[79.9663]PPPSSSSLTGEAAISR	22	2,3	3S(79.9663),6S(79.9663)	Q96JY6	PDLIM2	PDZ and LIM domain protein 2	3	2	3	2	2	4	195669008	204811616	135352400	372453088	21442532	247673728	127145296	118309720	99422000	185841328	197146192	138315408	MS/MS	MS/MS	MS/MS	MS/MS	MS/MS	MS/MS
AGSPLCNSNLQDSEEDIEPSYSLFR	AGS[79.9663]PLC[57.0215]NSNLQDSEEDIEPSYSLFR	25	3	3S(79.9663),6C(57.0215)	Q9NRY4	ARHGAP35	Rho GTPase-activating protein 35	2	2	2	2	3	3	99596416	96274000	87483264	107803888	96838664	108456104	99596416	96274000	87483264	107803888	96838664	108456104	MS/MS	MS/MS	MS/MS	MS/MS	MS/MS	MS/MS
AGSPLCNSNLQDSEEDIEPSYSLFR	AGS[79.9663]PLC[57.0215]NSNLQDS[79.9663]EEDIEPSYSLFR	25	3	13S(79.9663),3S(79.9663),6C(57.0215)	Q9NRY4	ARHGAP35	Rho GTPase-activating protein 35	1	2	2	1	1	1	117534160	97166288	125846584	129625816	130154296	156605216	117534160	97166288	125846584	129625816	130154296	156605216	MS/MS	MS/MS	MS/MS	MS/MS	MS/MS	MS/MS
AGSSPAQGAQNEPPR	AGS[79.9663]SPAQGAQNEPPR	15	2	3S(79.9663)	Q9UGU0	TCF20	Transcription factor 20	0	1	0	0	0	0	0	0	0	0	0	0	0	0	0	0	0	0	unmatched	MS/MS	unmatched	unmatched	unmatched	unmatched
AGSSTPGDAPPAVAEVQGR	AGS[79.9663]STPGDAPPAVAEVQGR	19	2,3	3S(79.9663)	Q7Z6Z7	HUWE1	E3 ubiquitin-protein ligase HUWE1	0	1	0	0	3	2	0	0	0	0	189115888	147287728	0	0	0	0	0	0	unmatched	MS/MS	unmatched	unmatched	MS/MS	MS/MS
AGSSTPGDAPPAVAEVQGR	AGS[79.9663]S[79.9663]TPGDAPPAVAEVQGR	19	3	3S(79.9663),4S(79.9663)	Q7Z6Z7	HUWE1	E3 ubiquitin-protein ligase HUWE1	0	1	0	1	0	0	0	36095752	0	41563132	0	0	0	36095752	0	41563132	0	0	unmatched	MS/MS	unmatched	MS/MS	unmatched	unmatched
AGTATSPAGSSPAVAGGTQR	AGTATS[79.9663]PAGSSPAVAGGTQR	20	3	6S(79.9663)	Q13428	TCOF1	Treacle protein	0	1	0	0	0	0	0	6.20659e+06	0	0	0	0	0	0	0	0	0	0	unmatched	MS/MS	unmatched	unmatched	unmatched	unmatched
AGTATSPAGSSPAVAGGTQR	AGTAT[79.9663]SPAGSSPAVAGGTQR	20	2	5T(79.9663)	Q13428	TCOF1	Treacle protein	1	1	1	0	0	1	3249305	4.19683e+06	2.95098e+06	0	0	0	3249305	4.19683e+06	2.95098e+06	0	0	0	MS/MS	MS/MS	MS/MS	unmatched	unmatched	MS/MS
AGTDSPVSCASVTEER	AGTDS[79.9663]PVSC[57.0215]ASVTEER	16	2	5S(79.9663),9C(57.0215)	Q69YH5	CDCA2	Cell division cycle-associated protein 2	0	1	0	1	0	0	0	8775274	0	8.13665e+06	0	0	0	8775274	0	8.13665e+06	0	0	unmatched	MS/MS	unmatched	MS/MS	unmatched	unmatched
AGTVSPGKEDPVSSR	AGTVS[79.9663]PGKEDPVSSR	15	2,3	5S(79.9663)	Q7Z2K8	GPRIN1	G protein-regulated inducer of neurite outgrowth 1	1	1	1	2	1	1	16706602	13332253	15117611	29662660	2.23644e+06	23394322	15552995	12411648	14073725	22875560	10050216	21778922	MS/MS	MS/MS	MS/MS	MS/MS	MS/MS	MS/MS
AGTATSPAGSSPAVAGGTQR	AGT[79.9663]ATSPAGSSPAVAGGTQR	20	2	3T(79.9663)	Q13428	TCOF1	Treacle protein	0	0	0	0	1	0	0	0	0	0	2352881	0	0	0	0	0	0	0	unmatched	unmatched	unmatched	unmatched	MS/MS	unmatched
AGTDSPVSCASVTEER	AGT[79.9663]DSPVSC[57.0215]ASVTEER	16	2	3T(79.9663),9C(57.0215)	Q69YH5	CDCA2	Cell division cycle-associated protein 2	0	1	0	0	0	1	0	8775274	0	0	0	8756204	0	8775274	0	0	0	8756204	unmatched	MS/MS	unmatched	unmatched	unmatched	MS/MS
AGTPVSELTK	AGT[79.9663]PVSELTK	10	2	3T(79.9663)	O75113	N4BP1	NEDD4-binding protein 1	1	0	0	0	1	0	6520974	0	0	0	11539498	0	6520974	0	0	0	11539498	0	MS/MS	unmatched	unmatched	unmatched	MS/MS	unmatched
AGTVSPGKEDPVSSR	AGT[79.9663]VSPGKEDPVSSR	15	2,3	3T(79.9663)	Q7Z2K8	GPRIN1	G protein-regulated inducer of neurite outgrowth 1	0	1	0	0	1	0	0	3.86922e+06	0	0	20356482	0	0	0	0	0	0	0	unmatched	MS/MS	unmatched	unmatched	MS/MS	unmatched
AGYSTDESSSSSLHATR	AGYST[79.9663]DESSSSSLHATR	17	3	5T(79.9663)	P51116	FXR2	Fragile X mental retardation syndrome-related protein 2	2	0	1	1	1	1	19338352	0	20880044	20839048	19766068	18806502	19338352	0	20880044	20839048	19766068	18806502	MS/MS	unmatched	MS/MS	MS/MS	MS/MS	MS/MS
AGYSTDESSSSSLHATR	AGY[79.9663]STDESSSSSLHATR	17	2	3Y(79.9663)	P51116	FXR2	Fragile X mental retardation syndrome-related protein 2	0	1	0	0	0	0	0	0	0	0	0	0	0	0	0	0	0	0	unmatched	MS/MS	unmatched	unmatched	unmatched	unmatched
AHASLMSPGR	AHASLM[15.9949]S[79.9663]PGR	10	2	6M(15.9949),7S(79.9663)	Q14207	NPAT	Protein NPAT	0	1	0	0	0	0	0	1.22467e+06	0	0	0	0	0	0	0	0	0	0	unmatched	MS/MS	unmatched	unmatched	unmatched	unmatched
AHAWPSPYK	AHAWPSPY[79.9663]K	9	2	8Y(79.9663)	Q8NFJ5	GPRC5A	Retinoic acid-induced protein 3	0	0	0	1	1	0	0	0	0	7155879	5.24015e+06	0	0	0	0	7155879	5.24015e+06	0	unmatched	unmatched	unmatched	MS/MS	MS/MS	unmatched
AHAWPSPYK	AHAWPS[79.9663]PYK	9	2	6S(79.9663)	Q8NFJ5	GPRC5A	Retinoic acid-induced protein 3	4	2	2	2	2	2	224709408	181517424	0	136276464	148045584	113386320	224709408	181517424	0	136276464	148045584	113386320	MS/MS	MS/MS	MS/MS	MS/MS	MS/MS	MS/MS
AHEEQDEESQDNLFSSDR	AHEEQDEES[79.9663]QDNLFSSDR	18	3	9S(79.9663)	Q15058	KIF14	Kinesin-like protein KIF14	0	1	0	0	0	0	0	11329822	0	0	0	0	0	0	0	0	0	0	unmatched	MS/MS	unmatched	unmatched	unmatched	unmatched
AHFNAMFQPSSPTR	AHFNAMFQPS[79.9663]SPTR	14	3	10S(79.9663)	Q8WUA4	GTF3C2	General transcription factor 3C polypeptide 2	1	1	1	0	0	0	32091276	24047030	24607662	0	0	0	32091276	24047030	24607662	0	0	0	MS/MS	MS/MS	MS/MS	unmatched	unmatched	unmatched
AHFNAMFQPSSPTR	AHFNAM[15.9949]FQPSS[79.9663]PTR	14	2,3	11S(79.9663),6M(15.9949)	Q8WUA4	GTF3C2	General transcription factor 3C polypeptide 2	2	2	1	1	3	2	203776000	163026176	147842160	228666096	271841888	175515840	162099264	163026176	147842160	228666096	217010560	175515840	MS/MS	MS/MS	MS/MS	MS/MS	MS/MS	MS/MS
AHFNAMFQPSSPTR	AHFNAM[15.9949]FQPS[79.9663]SPTR	14	2,3	10S(79.9663),6M(15.9949)	Q8WUA4	GTF3C2	General transcription factor 3C polypeptide 2	0	2	1	2	2	1	0	44792828	35545336	55695852	53064048	41329476	0	44792828	35545336	55695852	53064048	41329476	unmatched	MS/MS	MS/MS	MS/MS	MS/MS	MS/MS
AHLTVGQAAAGGSGNLLTER	AHLTVGQAAAGGS[79.9663]GNLLTER	20	3	13S(79.9663)	Q99959	PKP2	Plakophilin-2	2	2	3	3	2	2	179193984	184169808	185538128	167033024	171456256	130455312	179193984	184169808	185538128	167033024	171456256	130455312	MS/MS	MS/MS	MS/MS	MS/MS	MS/MS	MS/MS
AHQITDESLESTRR	AHQITDES[79.9663]LES[79.9663]TRR	14	3	11S(79.9663),8S(79.9663)	O00161	SNAP23	Synaptosomal-associated protein 23	1	1	1	1	1	0	21923788	18684086	20240446	18319100	20449600	0	21923788	18684086	20240446	18319100	20449600	0	MS/MS	MS/MS	MS/MS	MS/MS	MS/MS	unmatched
AHQSESYLPIGCK	AHQS[79.9663]ESYLPIGC[57.0215]K	13	3	12C(57.0215),4S(79.9663)	O75815	BCAR3	Breast cancer anti-estrogen resistance protein 3	1	1	1	0	0	0	22624260	18314048	23823804	0	0	0	22624260	18314048	23823804	0	0	0	MS/MS	MS/MS	MS/MS	unmatched	unmatched	unmatched
AHSENEGTALPSADSCTSPTK	AHSENEGTALPSADSC[57.0215]TS[79.9663]PTK	21	3	16C(57.0215),18S(79.9663)	Q8IVL0	NAV3	Neuron navigator 3	1	1	2	0	1	1	64996352	65079232	65286888	0	61456796	65839432	64996352	65079232	65286888	0	61456796	65839432	MS/MS	MS/MS	MS/MS	unmatched	MS/MS	MS/MS
AHSENEGTALPSADSCTSPTK	AHSENEGTALPSADS[79.9663]C[57.0215]TSPTK	21	2,3	15S(79.9663),16C(57.0215)	Q8IVL0	NAV3	Neuron navigator 3	2	0	0	1	0	1	66425640	0	0	65836576	0	65839432	64996352	0	0	65836576	0	65839432	MS/MS	unmatched	unmatched	MS/MS	unmatched	MS/MS
AHSENEGTALPSADSCTSPTK	AHSENEGTALPS[79.9663]ADSC[57.0215]TSPTK	21	2	12S(79.9663),16C(57.0215)	Q8IVL0	NAV3	Neuron navigator 3	0	0	1	0	0	0	0	0	1.8881e+06	0	0	0	0	0	0	0	0	0	unmatched	unmatched	MS/MS	unmatched	unmatched	unmatched
AHSEPLALCGETAPRDSPPASEAPASEPGYVNYTK	AHSEPLALC[57.0215]GET[79.9663]APRDSPPASEAPASEPGYVNYTK	35	4	12T(79.9663),9C(57.0215)	Q66K64	DCAF15	DDB1- and CUL4-associated factor 15	0	0	0	0	0	1	0	0	0	0	0	6602149	0	0	0	0	0	0	unmatched	unmatched	unmatched	unmatched	unmatched	MS/MS
AHSPASTLPNSPGSTFER	AHSPASTLPNS[79.9663]PGSTFER	18	2,3	11S(79.9663)	Q9UMD9	COL17A1	Collagen alpha-1(XVII) chain	3	3	3	3	2	2	110407816	135545616	107187760	119191544	0	94553312	110407816	120800352	100051760	119191544	0	88486376	MS/MS	MS/MS	MS/MS	MS/MS	MS/MS	MS/MS
AHSPASTLPNSPGSTFER	AHSPASTLPNS[79.9663]PGS[79.9663]TFER	18	3	11S(79.9663),14S(79.9663)	Q9UMD9	COL17A1	Collagen alpha-1(XVII) chain	1	1	1	1	0	0	25489998	0	34352060	24192652	0	0	25489998	0	34352060	24192652	0	0	MS/MS	MS/MS	MS/MS	MS/MS	unmatched	unmatched
AHSNPMADHTLR	AHS[79.9663]NPM[15.9949]ADHTLR	12	3	3S(79.9663),6M(15.9949)	Q9UBP6	METTL1	tRNA (guanine-N(7)-)-methyltransferase	1	1	0	0	0	0	0	221592	0	0	0	0	0	0	0	0	0	0	MS/MS	MS/MS	unmatched	unmatched	unmatched	unmatched
AHSPAEGASVESSSPGPK	AHS[79.9663]PAEGASVESSSPGPK	18	2,3	3S(79.9663)	Q8NFG4	FLCN	Folliculin	2	1	2	2	1	2	0	41167228	40308676	39369920	31617224	33919176	0	41167228	40308676	39369920	31617224	33919176	MS/MS	MS/MS	MS/MS	MS/MS	MS/MS	MS/MS
AHSPASLSFASYR	AHS[79.9663]PASLSFASYR	13	3	3S(79.9663)	Q9UKK3	PARP4	Protein mono-ADP-ribosyltransferase PARP4	1	1	1	1	2	0	19093698	27238772	22369372	0	20240438	0	19093698	27238772	22369372	0	20240438	0	MS/MS	MS/MS	MS/MS	MS/MS	MS/MS	unmatched
AHSPASTLPNSPGSTFER	AHS[79.9663]PASTLPNSPGSTFER	18	3	3S(79.9663)	Q9UMD9	COL17A1	Collagen alpha-1(XVII) chain	1	1	2	1	2	1	179699344	186569488	275285184	160349728	204435136	143330144	179699344	186569488	275285184	160349728	204435136	143330144	MS/MS	MS/MS	MS/MS	MS/MS	MS/MS	MS/MS
AHSPASTLPNSPGSTFER	AHS[79.9663]PASTLPNSPGS[79.9663]TFER	18	3	14S(79.9663),3S(79.9663)	Q9UMD9	COL17A1	Collagen alpha-1(XVII) chain	0	1	0	0	0	0	0	7.16395e+06	0	0	0	0	0	0	0	0	0	0	unmatched	MS/MS	unmatched	unmatched	unmatched	unmatched
AHSPASTLPNSPGSTFER	AHS[79.9663]PASTLPNS[79.9663]PGSTFER	18	3	11S(79.9663),3S(79.9663)	Q9UMD9	COL17A1	Collagen alpha-1(XVII) chain	2	2	2	2	3	6	334392288	341018784	326881568	340869632	359187360	336316032	334392288	341018784	326881568	340869632	359187360	336316032	MS/MS	MS/MS	MS/MS	MS/MS	MS/MS	MS/MS
AHSPASTLPNSPGSTFER	AHS[79.9663]PASTLPNS[79.9663]PGS[79.9663]TFER	18	3	11S(79.9663),14S(79.9663),3S(79.9663)	Q9UMD9	COL17A1	Collagen alpha-1(XVII) chain	0	0	1	0	0	0	0	0	29085140	0	0	0	0	0	0	0	0	0	unmatched	unmatched	MS/MS	unmatched	unmatched	unmatched
AHTFSHPPSSTK	AHTFSHPPS[79.9663]STK	12	3	9S(79.9663)	O60343	TBC1D4	TBC1 domain family member 4	1	0	0	0	0	0	4.43552e+06	0	0	0	0	0	0	0	0	0	0	0	MS/MS	unmatched	unmatched	unmatched	unmatched	unmatched
AHTPTPGIYMGR	AHTPT[79.9663]PGIYMGR	12	3	5T(79.9663)	Q13595	TRA2A	Transformer-2 protein homolog alpha	0	0	1	0	0	0	0	0	0	0	0	0	0	0	0	0	0	0	unmatched	unmatched	MS/MS	unmatched	unmatched	unmatched
AHTFSHPPSSTK	AHT[79.9663]FSHPPSSTK	12	3	3T(79.9663)	O60343	TBC1D4	TBC1 domain family member 4	4	4	2	3	3	1	30923756	42688476	43011020	24020530	36593636	1.94611e+06	30923756	42688476	43011020	24020530	36593636	1.94611e+06	MS/MS	MS/MS	MS/MS	MS/MS	MS/MS	MS/MS
AHTPTPGIYMGR	AHT[79.9663]PTPGIYMGR	12	2,3	3T(79.9663)	Q13595	TRA2A	Transformer-2 protein homolog alpha	2	3	2	0	0	1	279725440	292614080	330232320	0	0	7851863	162786560	170735376	179473200	0	0	18734538	MS/MS	MS/MS	MS/MS	unmatched	unmatched	MS/MS
AHTPTPGIYMGR	AHT[79.9663]PTPGIYM[15.9949]GR	12	2,3	10M(15.9949),3T(79.9663)	Q13595	TRA2A	Transformer-2 protein homolog alpha	6	5	5	5	5	5	794779900	756784190	758347140	572673020	737194300	637756220	639691780	591171970	615029380	572673020	628035710	522936224	MS/MS	MS/MS	MS/MS	MS/MS	MS/MS	MS/MS
AHTPTPGIYMGRPTHSGGGGGGGGGGGGGGGGR	AHT[79.9663]PTPGIYM[15.9949]GRPTHSGGGGGGGGGGGGGGGGR	33	4	10M(15.9949),3T(79.9663)	Q13595	TRA2A	Transformer-2 protein homolog alpha	0	0	0	4	3	2	0	0	0	240950720	207466720	201360144	0	0	0	240950720	207466720	201360144	unmatched	unmatched	unmatched	MS/MS	MS/MS	MS/MS
AIEPQKEEADENYNSVNTR	AIEPQKEEADENYNS[79.9663]VNTR	19	3	15S(79.9663)	Q12846	STX4	Syntaxin-4	0	1	1	1	1	1	0	14386206	16513404	55790272	53741628	52236980	0	14386206	16513404	55790272	53741628	52236980	unmatched	MS/MS	MS/MS	MS/MS	MS/MS	MS/MS
AIEVDSDWVEELAVEEEDSQAEDSDEDSLCNK	AIEVDSDWVEELAVEEEDS[79.9663]QAEDSDEDSLC[57.0215]NK	32	3	19S(79.9663),30C(57.0215)	Q5T4S7	UBR4	E3 ubiquitin-protein ligase UBR4	0	1	0	0	1	0	0	40428132	0	0	64056564	0	0	40428132	0	0	64056564	0	unmatched	MS/MS	unmatched	unmatched	MS/MS	unmatched
AIEVDSDWVEELAVEEEDSQAEDSDEDSLCNK	AIEVDSDWVEELAVEEEDS[79.9663]QAEDS[79.9663]DEDSLC[57.0215]NK	32	4	19S(79.9663),24S(79.9663),30C(57.0215)	Q5T4S7	UBR4	E3 ubiquitin-protein ligase UBR4	0	0	1	0	2	0	0	0	15657684	0	17840350	0	0	0	15657684	0	17840350	0	unmatched	unmatched	MS/MS	unmatched	MS/MS	unmatched
AIEVDSDWVEELAVEEEDSQAEDSDEDSLCNK	AIEVDS[79.9663]DWVEELAVEEEDSQAEDSDEDSLC[57.0215]NK	32	3	30C(57.0215),6S(79.9663)	Q5T4S7	UBR4	E3 ubiquitin-protein ligase UBR4	0	0	0	0	1	0	0	0	0	0	64056564	0	0	0	0	0	0	0	unmatched	unmatched	unmatched	unmatched	MS/MS	unmatched
AIEVDSDWVEELAVEEEDSQAEDSDEDSLCNK	AIEVDS[79.9663]DWVEELAVEEEDS[79.9663]QAEDS[79.9663]DEDSLC[57.0215]NK	32	4	19S(79.9663),24S(79.9663),30C(57.0215),6S(79.9663)	Q5T4S7	UBR4	E3 ubiquitin-protein ligase UBR4	1	0	0	0	0	0	0	0	0	0	0	0	0	0	0	0	0	0	MS/MS	unmatched	unmatched	unmatched	unmatched	unmatched
AIGGGLSSVGGGSSTIK	AIGGGLSSVGGGS[79.9663]STIK	17	2	13S(79.9663)	P02538	KRT6A	Keratin, type II cytoskeletal 6A	0	1	1	1	1	1	0	14631505	15062874	20464568	18335112	11989500	0	14631505	15062874	20464568	18335112	11989500	unmatched	MS/MS	MS/MS	MS/MS	MS/MS	MS/MS
AIGGIILTASHNPGGPNGDFGIK	AIGGIILT[79.9663]ASHNPGGPNGDFGIK	23	3	8T(79.9663)	P36871	PGM1	Phosphoglucomutase-1	1	1	1	1	1	1	0	0	0	0	0	0	0	0	0	0	0	0	MS/MS	MS/MS	MS/MS	MS/MS	MS/MS	MS/MS
AIGSGESETPPSTPTAQEPSSSGGFEFFR	AIGSGESET[79.9663]PPS[79.9663]TPTAQEPSSSGGFEFFR	29	3	12S(79.9663),9T(79.9663)	Q4ADV7	RIC1	Guanine nucleotide exchange factor subunit RIC1	0	0	0	1	1	1	0	0	0	15663857	18742902	17328002	0	0	0	15663857	18742902	17328002	unmatched	unmatched	unmatched	MS/MS	MS/MS	MS/MS
AIGSTSKPQESPK	AIGSTSKPQES[79.9663]PK	13	2,3	11S(79.9663)	P18887	XRCC1	DNA repair protein XRCC1	1	2	0	1	1	1	3.19465e+06	4201391	0	0	1.09312e+06	1442124	1.98735e+06	1.88439e+06	0	0	1.75725e+06	2.31828e+06	MS/MS	MS/MS	unmatched	MS/MS	MS/MS	MS/MS
AIGSGESETPPSTPTAQEPSSSGGFEFFR	AIGS[79.9663]GES[79.9663]ETPPSTPTAQEPSSSGGFEFFR	29	3	4S(79.9663),7S(79.9663)	Q4ADV7	RIC1	Guanine nucleotide exchange factor subunit RIC1	0	1	0	1	0	0	0	15736024	0	15663857	0	0	0	15736024	0	15663857	0	0	unmatched	MS/MS	unmatched	MS/MS	unmatched	unmatched
AIHSSDEDEDEDDEEDFEDDDEWED	AIHS[79.9663]S[79.9663]DEDEDEDDEEDFEDDDEWED	25	3	4S(79.9663),5S(79.9663)	O00401	WASL	Neural Wiskott-Aldrich syndrome protein	2	2	2	3	3	1	162261360	145450688	173266400	152420112	136929728	156019360	162261360	145450688	173266400	152420112	136929728	156019360	MS/MS	MS/MS	MS/MS	MS/MS	MS/MS	MS/MS
AILGSYDSELTPAEYSPQLTR	AILGSYDSELTPAEYS[79.9663]PQLTR	21	3	16S(79.9663)	Q9Y6D9	MAD1L1	Mitotic spindle assembly checkpoint protein MAD1	1	1	1	1	1	1	26023334	26177164	25241176	33098606	35911236	32397896	26023334	26177164	25241176	33098606	35911236	32397896	MS/MS	MS/MS	MS/MS	MS/MS	MS/MS	MS/MS
AILGSYDSELTPAEYSPQLTR	AILGSYDSELTPAEY[79.9663]SPQLTR	21	3	15Y(79.9663)	Q9Y6D9	MAD1L1	Mitotic spindle assembly checkpoint protein MAD1	1	0	0	0	0	0	26023334	0	0	0	0	0	0	0	0	0	0	0	MS/MS	unmatched	unmatched	unmatched	unmatched	unmatched
AIPADSPTDQEPK	AIPADS[79.9663]PTDQEPK	13	2	6S(79.9663)	Q9Y5Y0	FLVCR1	Feline leukemia virus subgroup C receptor-related protein 1	0	1	0	0	1	1	0	0	0	0	15647794	30024786	0	0	0	0	15647794	30024786	unmatched	MS/MS	unmatched	unmatched	MS/MS	MS/MS
AIPELDAYEAEGLALDDEDVEELTASQR	AIPELDAYEAEGLALDDEDVEELTAS[79.9663]QR	28	3,4	26S(79.9663)	P49736	MCM2	DNA replication licensing factor MCM2	2	2	2	2	2	3	410914016	390963968	384838976	606336770	477351584	512822752	410914016	390963968	384838976	606336770	477351584	491676224	MS/MS	MS/MS	MS/MS	MS/MS	MS/MS	MS/MS
AIPGDQHPESPVHTEPMGIQGR	AIPGDQHPESPVHT[79.9663]EPM[15.9949]GIQGR	22	4	14T(79.9663),17M(15.9949)	Q14676	MDC1	Mediator of DNA damage checkpoint protein 1	1	0	0	0	0	0	75053800	0	0	0	0	0	0	0	0	0	0	0	MS/MS	unmatched	unmatched	unmatched	unmatched	unmatched
AIPGDQHPESPVHTEPMGIQGR	AIPGDQHPES[79.9663]PVHTEPMGIQGR	22	3,4	10S(79.9663)	Q14676	MDC1	Mediator of DNA damage checkpoint protein 1	4	1	1	0	0	0	118432480	76493896	61064344	0	0	0	89821912	76493896	61064344	0	0	0	MS/MS	MS/MS	MS/MS	unmatched	unmatched	unmatched
AIPGDQHPESPVHTEPMGIQGR	AIPGDQHPES[79.9663]PVHTEPM[15.9949]GIQGR	22	3,4	10S(79.9663),17M(15.9949)	Q14676	MDC1	Mediator of DNA damage checkpoint protein 1	3	3	3	2	5	4	256467392	181393616	139679536	222631296	245582000	106249408	181413584	181393616	139679536	222631296	245582000	106249408	MS/MS	MS/MS	MS/MS	MS/MS	MS/MS	MS/MS
AIPVAQDLNAPSDWDSR	AIPVAQDLNAPSDWDS[79.9663]R	17	2,3	16S(79.9663)	P10451	SPP1	Osteopontin	1	2	1	1	1	1	25539598	33019912	25564362	17898256	0	19234176	25539598	0	25564362	17898256	0	19234176	MS/MS	MS/MS	MS/MS	MS/MS	MS/MS	MS/MS
AIPVSPSAVEEDEDEDGHTVVATAR	AIPVS[79.9663]PSAVEEDEDEDGHTVVATAR	25	3	5S(79.9663)	Q07157	TJP1	Tight junction protein ZO-1	2	2	3	3	3	3	303406400	288900032	237919504	260598224	360127456	261731824	303406400	288900032	237919504	260598224	360127456	261731824	MS/MS	MS/MS	MS/MS	MS/MS	MS/MS	MS/MS
AISAPTSPTR	AISAPTS[79.9663]PTR	10	2	7S(79.9663)	Q9NQG6	MIEF1	Mitochondrial dynamics protein MID51	1	0	0	0	1	0	11701536	0	0	0	11105350	0	11701536	0	0	0	11105350	0	MS/MS	unmatched	unmatched	unmatched	MS/MS	unmatched
AISAPTSPTR	AISAPT[79.9663]SPTR	10	2	6T(79.9663)	Q9NQG6	MIEF1	Mitochondrial dynamics protein MID51	0	1	1	1	0	1	0	9931254	12324135	13350988	0	13443593	0	9931254	12324135	13350988	0	13443593	unmatched	MS/MS	MS/MS	MS/MS	unmatched	MS/MS
AISTPETPLTK	AIST[79.9663]PET[79.9663]PLTK	11	2	4T(79.9663),7T(79.9663)	Q14181	POLA2	DNA polymerase alpha subunit B	2	1	2	1	2	1	129781904	138235856	140539552	125102512	140578624	145203344	129781904	138235856	140539552	125102512	140578624	145203344	MS/MS	MS/MS	MS/MS	MS/MS	MS/MS	MS/MS
AISETEENSDELSGER	AIS[79.9663]ETEENSDELSGER	16	2	3S(79.9663)	Q00987	MDM2	E3 ubiquitin-protein ligase Mdm2	1	2	1	1	1	1	5853184	5654362	5.00416e+06	7.51417e+06	7.10348e+06	8436112	5853184	5654362	5.00416e+06	7.51417e+06	7.10348e+06	8436112	MS/MS	MS/MS	MS/MS	MS/MS	MS/MS	MS/MS
AISSANLLVR	AIS[79.9663]SANLLVR	10	2	3S(79.9663)	Q32P44	EML3	Echinoderm microtubule-associated protein-like 3	1	1	0	1	1	2	20393124	19434874	0	22398540	23284868	23536130	20393124	19434874	0	22398540	23284868	23536130	MS/MS	MS/MS	unmatched	MS/MS	MS/MS	MS/MS
AISSDMFFGR	AIS[79.9663]SDMFFGR	10	2	3S(79.9663)	Q8N6H7	ARFGAP2	ADP-ribosylation factor GTPase-activating protein 2	2	2	1	1	1	1	34400148	33949444	30379590	11591851	13781303	11010727	34400148	33949444	30379590	11591851	13781303	11010727	MS/MS	MS/MS	MS/MS	MS/MS	MS/MS	MS/MS
AISSDMFFGR	AIS[79.9663]SDM[15.9949]FFGR	10	2	3S(79.9663),6M(15.9949)	Q8N6H7	ARFGAP2	ADP-ribosylation factor GTPase-activating protein 2	3	3	4	3	4	3	45085124	39597368	38067840	79645008	65547260	81215912	45085124	39597368	38067840	79645008	65547260	81215912	MS/MS	MS/MS	MS/MS	MS/MS	MS/MS	MS/MS
AITSLLGGGSPK	AITSLLGGGS[79.9663]PK	12	2	10S(79.9663)	Q6KC79	NIPBL	Nipped-B-like protein	2	2	2	2	2	2	231266080	196891744	228543936	233136688	215532608	241769056	231266080	196891744	228543936	233136688	215532608	241769056	MS/MS	MS/MS	MS/MS	MS/MS	MS/MS	MS/MS
AITSPLAAGSK	AIT[79.9663]SPLAAGSK	11	2	3T(79.9663)	Q9UGU5	HMGXB4	HMG domain-containing protein 4	0	1	1	0	0	0	0	0	4.35436e+06	0	0	0	0	0	0	0	0	0	unmatched	MS/MS	MS/MS	unmatched	unmatched	unmatched
AIYAYALQVFPSK	AIY[79.9663]AY[79.9663]ALQVFPS[79.9663]K	13	2	12S(79.9663),3Y(79.9663),5Y(79.9663)	O94906	PRPF6	Pre-mRNA-processing factor 6	0	0	0	0	1	0	0	0	0	0	10788059	0	0	0	0	0	0	0	unmatched	unmatched	unmatched	unmatched	MS/MS	unmatched
AKDEEEAFLDWSDDDDDDDDGFDPSTLPDPDK	AKDEEEAFLDWS[79.9663]DDDDDDDDGFDPSTLPDPDK	32	3,4	12S(79.9663)	Q13206	DDX10	Probable ATP-dependent RNA helicase DDX10	5	3	5	4	5	2	197730048	183695504	196532784	222496000	209415472	170316208	173645072	183695504	184881840	200112368	189518848	170316208	MS/MS	MS/MS	MS/MS	MS/MS	MS/MS	MS/MS
AKLSSSDEEYLDEGLLK	AKLS[79.9663]S[79.9663]S[79.9663]DEEYLDEGLLK	17	3	4S(79.9663),5S(79.9663),6S(79.9663)	A6NEL2	SOWAHB	Ankyrin repeat domain-containing protein SOWAHB	0	1	0	0	0	0	0	0	0	0	0	0	0	0	0	0	0	0	unmatched	MS/MS	unmatched	unmatched	unmatched	unmatched
AKPAMPQDSVPSPR	AKPAMPQDSVPS[79.9663]PR	14	3	12S(79.9663)	P53396	ACLY	ATP-citrate synthase	0	1	0	0	0	0	0	57562844	0	0	0	0	0	0	0	0	0	0	unmatched	MS/MS	unmatched	unmatched	unmatched	unmatched
AKPAMPQDSVPSPR	AKPAM[15.9949]PQDSVPS[79.9663]PR	14	2,3	12S(79.9663),5M(15.9949)	P53396	ACLY	ATP-citrate synthase	4	5	5	4	4	3	138306240	149452208	129694928	275896352	264362784	194624800	122639104	134125960	110060184	275896352	264362784	194624800	MS/MS	MS/MS	MS/MS	MS/MS	MS/MS	MS/MS
AKPESVSTCSVTSPDDMSTK	AKPESVSTC[57.0215]SVTS[79.9663]PDDM[15.9949]STK	20	3	13S(79.9663),17M(15.9949),9C(57.0215)	Q7Z5J4	RAI1	Retinoic acid-induced protein 1	0	0	0	0	0	1	0	0	0	0	0	7614322	0	0	0	0	0	0	unmatched	unmatched	unmatched	unmatched	unmatched	MS/MS
AKPESVSTCSVTSPDDMSTK	AKPESVSTC[57.0215]SVT[79.9663]SPDDM[15.9949]STK	20	3	12T(79.9663),17M(15.9949),9C(57.0215)	Q7Z5J4	RAI1	Retinoic acid-induced protein 1	0	1	1	0	0	0	0	5692520	4501338	0	0	0	0	5692520	4501338	0	0	0	unmatched	MS/MS	MS/MS	unmatched	unmatched	unmatched
AKPPADPAAAASPCR	AKPPADPAAAAS[79.9663]PC[57.0215]R	15	2,3	12S(79.9663),14C(57.0215)	Q9GZT9	EGLN1	Egl nine homolog 1	3	3	3	3	1	0	111848448	116395408	103620912	93293144	23647152	0	66009000	70528976	62090264	56735700	55300080	0	MS/MS	MS/MS	MS/MS	MS/MS	MS/MS	unmatched
AKPSPAPPSTTTAPDASGPQK	AKPS[79.9663]PAPPSTTTAPDASGPQK	21	3	4S(79.9663)	P40855	PEX19	Peroxisomal biogenesis factor 19	1	2	2	2	1	1	33628168	30553570	34837760	25011158	31914008	24422118	33628168	30553570	34837760	25011158	31914008	24422118	MS/MS	MS/MS	MS/MS	MS/MS	MS/MS	MS/MS
AKPVGSPLFK	AKPVGS[79.9663]PLFK	10	2	6S(79.9663)	Q92576	PHF3	PHD finger protein 3	1	1	0	1	0	0	86901640	88107664	0	93337072	0	0	86901640	88107664	0	93337072	0	0	MS/MS	MS/MS	unmatched	MS/MS	unmatched	unmatched
AKSPAPGLASGDRPPSVSSVHSEGDCNR	AKS[79.9663]PAPGLASGDRPPSVSSVHSEGDC[57.0215]NR	28	3,4	26C(57.0215),3S(79.9663)	Q9Y618	NCOR2	Nuclear receptor corepressor 2	3	5	1	3	3	1	156423776	103427744	43628816	103434120	175859664	24149078	156423776	103427744	43628816	103434120	175859664	24149078	MS/MS	MS/MS	MS/MS	MS/MS	MS/MS	MS/MS
AKSPISSGSGGSHMSGTSSSSGMK	AKS[79.9663]PISSGSGGSHM[15.9949]SGTSSSSGM[15.9949]K	24	3	14M(15.9949),23M(15.9949),3S(79.9663)	Q15648	MED1	Mediator of RNA polymerase II transcription subunit 1	1	1	2	0	0	0	148696	2.19182e+06	539616	0	0	0	148696	2.19182e+06	539616	0	0	0	MS/MS	MS/MS	MS/MS	unmatched	unmatched	unmatched
AKSPMFPALGEASSDDDLFQSAK	AKS[79.9663]PMFPALGEAS[79.9663]SDDDLFQSAK	23	3	13S(79.9663),3S(79.9663)	Q641Q2	WASHC2A	WASH complex subunit 2A	2	1	0	0	1	1	8187504	8.12329e+06	0	0	6368790	5.0193e+06	8187504	8.12329e+06	0	0	6368790	5.0193e+06	MS/MS	MS/MS	unmatched	unmatched	MS/MS	MS/MS
AKSPMFPALGEASSDDDLFQSAK	AKS[79.9663]PM[15.9949]FPALGEASSDDDLFQSAK	23	3	3S(79.9663),5M(15.9949)	Q641Q2	WASHC2A	WASH complex subunit 2A	0	0	0	0	1	0	0	0	0	0	11767056	0	0	0	0	0	0	0	unmatched	unmatched	unmatched	unmatched	MS/MS	unmatched
AKSPQPPVEEEDEHFDDTVVCLDTYNCDLHFK	AKS[79.9663]PQPPVEEEDEHFDDTVVC[57.0215]LDTYNC[57.0215]DLHFK	32	4,5	21C(57.0215),27C(57.0215),3S(79.9663)	Q00839	HNRNPU	Heterogeneous nuclear ribonucleoprotein U	6	7	4	7	5	3	1429820670	462480768	398198688	585433660	1137963010	601207170	1266907140	414836480	351762176	461402208	958495040	508526944	MS/MS	MS/MS	MS/MS	MS/MS	MS/MS	MS/MS
AKSPTPESSTIASYVTLR	AKS[79.9663]PTPESSTIASYVTLR	18	3	3S(79.9663)	Q9HAU0	PLEKHA5	Pleckstrin homology domain-containing family A member 5	1	1	1	1	1	2	84746248	87979960	84262912	89973912	114434880	102128128	84746248	87979960	84262912	89973912	114434880	102128128	MS/MS	MS/MS	MS/MS	MS/MS	MS/MS	MS/MS
AKSPTPESSTIASYVTLR	AKS[79.9663]PTPESSTIASYVT[79.9663]LR	18	3	16T(79.9663),3S(79.9663)	Q9HAU0	PLEKHA5	Pleckstrin homology domain-containing family A member 5	1	1	1	0	0	1	12282732	7636654	12907115	0	0	9624909	12282732	7636654	12907115	0	0	9624909	MS/MS	MS/MS	MS/MS	unmatched	unmatched	MS/MS
AKTPEPGAQQSGFPTLSR	AKT[79.9663]PEPGAQQSGFPTLSR	18	3	3T(79.9663)	Q9H9D4	ZNF408	Zinc finger protein 408	0	0	0	0	1	0	0	0	0	0	8.38015e+06	0	0	0	0	0	0	0	unmatched	unmatched	unmatched	unmatched	MS/MS	unmatched
AKTPVTLK	AKT[79.9663]PVTLK	8	2	3T(79.9663)	P42167	TMPO	Lamina-associated polypeptide 2, isoforms beta/gamma	1	1	1	1	0	1	6766365	8517091	9085128	7783502	0	7.91233e+06	6766365	8517091	9085128	7783502	0	7.91233e+06	MS/MS	MS/MS	MS/MS	MS/MS	unmatched	MS/MS
AKTTQDVNAGEGSEFADSGIEGATTDTDLLSR	AKT[79.9663]TQDVNAGEGSEFADSGIEGATTDTDLLSR	32	3	3T(79.9663)	Q13009	TIAM1	Rho guanine nucleotide exchange factor TIAM1	1	0	0	0	0	0	4722448	0	0	0	0	0	0	0	0	0	0	0	MS/MS	unmatched	unmatched	unmatched	unmatched	unmatched
ALAAVPSAGSVQR	ALAAVPSAGS[79.9663]VQR	13	2	10S(79.9663)	Q14160	SCRIB	Protein scribble homolog	1	1	1	0	0	1	23843556	24973620	23654466	0	0	23179402	23843556	24973620	23654466	0	0	23179402	MS/MS	MS/MS	MS/MS	unmatched	unmatched	MS/MS
ALAAVPSAGSVQR	ALAAVPS[79.9663]AGSVQR	13	2	7S(79.9663)	Q14160	SCRIB	Protein scribble homolog	0	0	1	1	2	0	0	0	23654466	21160800	25397962	0	0	0	23654466	21160800	25397962	0	unmatched	unmatched	MS/MS	MS/MS	MS/MS	unmatched
ALAEEASEEELPSDVDLNDPYFAEEVK	ALAEEASEEELPS[79.9663]DVDLNDPYFAEEVK	27	3	13S(79.9663)	Q9H501	ESF1	ESF1 homolog	2	1	2	1	1	1	11559687	49948004	47863996	0	44264648	54383956	11559687	49948004	47863996	0	44264648	54383956	MS/MS	MS/MS	MS/MS	MS/MS	MS/MS	MS/MS
ALAEEASEEELPSDVDLNDPYFAEEVK	ALAEEAS[79.9663]EEELPSDVDLNDPYFAEEVK	27	3	7S(79.9663)	Q9H501	ESF1	ESF1 homolog	0	0	0	0	0	1	0	0	0	0	0	54383956	0	0	0	0	0	0	unmatched	unmatched	unmatched	unmatched	unmatched	MS/MS
ALAEEASEEELPSDVDLNDPYFAEEVK	ALAEEAS[79.9663]EEELPS[79.9663]DVDLNDPYFAEEVK	27	3	13S(79.9663),7S(79.9663)	Q9H501	ESF1	ESF1 homolog	1	2	3	3	2	2	431077984	387047712	400684992	516254816	458169376	500897408	431077984	387047712	400684992	516254816	458169376	500897408	MS/MS	MS/MS	MS/MS	MS/MS	MS/MS	MS/MS
ALAMPGRPESPPVFR	ALAM[15.9949]PGRPES[79.9663]PPVFR	15	3	10S(79.9663),4M(15.9949)	Q63ZY3	KANK2	KN motif and ankyrin repeat domain-containing protein 2	0	0	0	1	0	1	0	0	0	25374014	0	15397539	0	0	0	25374014	0	15397539	unmatched	unmatched	unmatched	MS/MS	unmatched	MS/MS
ALASNTSFFSGCSPIEEEAH	ALASNTSFFSGC[57.0215]S[79.9663]PIEEEAH	20	2,3	12C(57.0215),13S(79.9663)	O95239	KIF4A	Chromosome-associated kinesin KIF4A	2	3	1	3	3	3	72205048	94675432	65285012	70882968	84583376	104412528	47929348	61231004	65285012	46513948	56207524	67805696	MS/MS	MS/MS	MS/MS	MS/MS	MS/MS	MS/MS
ALASNTSFFSGCSPIEEEAH	ALAS[79.9663]NTSFFSGC[57.0215]SPIEEEAH	20	3	12C(57.0215),4S(79.9663)	O95239	KIF4A	Chromosome-associated kinesin KIF4A	0	0	0	0	1	1	0	0	0	0	51850240	71963552	0	0	0	0	51850240	71963552	unmatched	unmatched	unmatched	unmatched	MS/MS	MS/MS
ALASNTSFFSGCSPIEEEAH	ALAS[79.9663]NT[79.9663]SFFSGC[57.0215]SPIEEEAH	20	3	12C(57.0215),4S(79.9663),6T(79.9663)	O95239	KIF4A	Chromosome-associated kinesin KIF4A	0	0	0	0	0	1	0	0	0	0	0	8.26255e+06	0	0	0	0	0	0	unmatched	unmatched	unmatched	unmatched	unmatched	MS/MS
ALDEVTSSQPPPLPPPPPPAQETQEPSPILDSEETR	ALDEVTSSQPPPLPPPPPPAQETQEPS[79.9663]PILDSEETR	36	4	27S(79.9663)	Q16643	DBN1	Drebrin	4	3	3	3	0	4	113818728	146802480	145046160	146995104	0	135143504	113818728	146802480	145046160	146995104	0	135143504	MS/MS	MS/MS	MS/MS	MS/MS	unmatched	MS/MS
ALDIDSDEESEPK	ALDIDS[79.9663]DEESEPK	13	2	6S(79.9663)	Q96DR7	ARHGEF26	Rho guanine nucleotide exchange factor 26	1	1	2	2	1	1	23398082	22801368	24216266	24449638	24442154	22784600	23398082	22801368	24216266	24449638	24442154	22784600	MS/MS	MS/MS	MS/MS	MS/MS	MS/MS	MS/MS
ALDISLSSGEEDEGDEEDSTAGTTK	ALDISLS[79.9663]S[79.9663]GEEDEGDEEDSTAGTTK	25	3	7S(79.9663),8S(79.9663)	Q8IY81	FTSJ3	pre-rRNA 2'-O-ribose RNA methyltransferase FTSJ3	2	2	2	2	2	2	234055488	220511664	229089984	221328240	214463920	222790272	234055488	220511664	229089984	221328240	214463920	222790272	MS/MS	MS/MS	MS/MS	MS/MS	MS/MS	MS/MS
ALDISLSSGEEDEGDEEDSTAGTTK	ALDISLS[79.9663]S[79.9663]GEEDEGDEEDS[79.9663]TAGTTK	25	3	19S(79.9663),7S(79.9663),8S(79.9663)	Q8IY81	FTSJ3	pre-rRNA 2'-O-ribose RNA methyltransferase FTSJ3	2	2	1	1	2	2	59994252	86958784	96371624	50055052	43499716	61207316	59994252	86958784	96371624	50055052	43499716	61207316	MS/MS	MS/MS	MS/MS	MS/MS	MS/MS	MS/MS
ALDISLSSGEEDEGDEEDSTAGTTK	ALDIS[79.9663]LS[79.9663]SGEEDEGDEEDSTAGTTK	25	3	5S(79.9663),7S(79.9663)	Q8IY81	FTSJ3	pre-rRNA 2'-O-ribose RNA methyltransferase FTSJ3	1	0	0	0	0	0	234055488	0	0	0	0	0	0	0	0	0	0	0	MS/MS	unmatched	unmatched	unmatched	unmatched	unmatched
ALDISLSSGEEDEGDEEDSTAGTTK	ALDIS[79.9663]LS[79.9663]SGEEDEGDEEDS[79.9663]TAGTTK	25	3	19S(79.9663),5S(79.9663),7S(79.9663)	Q8IY81	FTSJ3	pre-rRNA 2'-O-ribose RNA methyltransferase FTSJ3	0	0	1	0	0	0	0	0	96086128	0	0	0	0	0	0	0	0	0	unmatched	unmatched	MS/MS	unmatched	unmatched	unmatched
ALDISLSSGEEDEGDEEDSTAGTTK	ALDIS[79.9663]LS[79.9663]S[79.9663]GEEDEGDEEDSTAGTTK	25	3	5S(79.9663),7S(79.9663),8S(79.9663)	Q8IY81	FTSJ3	pre-rRNA 2'-O-ribose RNA methyltransferase FTSJ3	0	1	1	0	0	0	0	3.10997e+06	6.54893e+06	0	0	0	0	3.10997e+06	6.54893e+06	0	0	0	unmatched	MS/MS	MS/MS	unmatched	unmatched	unmatched
ALDSNSLENDDLSAPGR	ALDSNS[79.9663]LENDDLSAPGR	17	2,3	6S(79.9663)	Q32MZ4	LRRFIP1	Leucine-rich repeat flightless-interacting protein 1	3	2	2	2	0	1	31231184	37108056	21956682	19719216	0	16623438	14017614	44696376	15708363	23751648	0	20022806	MS/MS	MS/MS	MS/MS	MS/MS	unmatched	MS/MS
ALDSNSLENDDLSAPGREPGHFNPESR	ALDSNS[79.9663]LENDDLSAPGREPGHFNPESR	27	3,4	6S(79.9663)	Q32MZ4	LRRFIP1	Leucine-rich repeat flightless-interacting protein 1	0	0	1	1	0	0	0	0	0	17595076	0	0	0	0	0	0	0	0	unmatched	unmatched	MS/MS	MS/MS	unmatched	unmatched
ALDSNSLENDDLSAPGR	ALDS[79.9663]NSLENDDLSAPGR	17	3	4S(79.9663)	Q32MZ4	LRRFIP1	Leucine-rich repeat flightless-interacting protein 1	0	1	1	0	0	1	0	17839660	8724390	0	0	7.37293e+06	0	17839660	8724390	0	0	7.37293e+06	unmatched	MS/MS	MS/MS	unmatched	unmatched	MS/MS
ALDSNSLENDDLSAPGREPGHFNPESR	ALDS[79.9663]NSLENDDLSAPGREPGHFNPESR	27	3	4S(79.9663)	Q32MZ4	LRRFIP1	Leucine-rich repeat flightless-interacting protein 1	0	0	0	0	1	0	0	0	0	0	0	0	0	0	0	0	0	0	unmatched	unmatched	unmatched	unmatched	MS/MS	unmatched
ALDVSASDDEIAR	ALDVSAS[79.9663]DDEIAR	13	2	7S(79.9663)	P13798	APEH	Acylamino-acid-releasing enzyme	0	1	1	1	1	1	0	28863516	26709164	33842980	30263940	37198368	0	28863516	26709164	33842980	30263940	37198368	unmatched	MS/MS	MS/MS	MS/MS	MS/MS	MS/MS
ALDVSASDDEIAR	ALDVS[79.9663]ASDDEIAR	13	2	5S(79.9663)	P13798	APEH	Acylamino-acid-releasing enzyme	1	1	0	0	1	0	30582766	28863516	0	0	30263940	0	30582766	28863516	0	0	30263940	0	MS/MS	MS/MS	unmatched	unmatched	MS/MS	unmatched
ALEAASLSQHPPSLCISDSEEEEEER	ALEAASLSQHPPSLC[57.0215]IS[79.9663]DS[79.9663]EEEEEER	26	3	15C(57.0215),17S(79.9663),19S(79.9663)	O43159	RRP8	Ribosomal RNA-processing protein 8	1	1	1	1	2	1	151917872	173454272	133336416	123297048	107094240	91926944	151917872	173454272	133336416	123297048	107094240	91926944	MS/MS	MS/MS	MS/MS	MS/MS	MS/MS	MS/MS
ALEAASLSQHPPSLCISDSEEEEEERK	ALEAASLSQHPPSLC[57.0215]IS[79.9663]DS[79.9663]EEEEEERK	27	3	15C(57.0215),17S(79.9663),19S(79.9663)	O43159	RRP8	Ribosomal RNA-processing protein 8	2	2	2	0	2	2	115187024	127397920	86970592	0	106973432	64088044	115187024	127397920	86970592	0	106973432	64088044	MS/MS	MS/MS	MS/MS	unmatched	MS/MS	MS/MS
ALEAASLSQHPPSLCISDSEEEEEER	ALEAASLSQHPPS[79.9663]LC[57.0215]ISDS[79.9663]EEEEEER	26	3	13S(79.9663),15C(57.0215),19S(79.9663)	O43159	RRP8	Ribosomal RNA-processing protein 8	0	1	0	1	1	0	0	173454272	0	0	101462744	0	0	173454272	0	0	101462744	0	unmatched	MS/MS	unmatched	MS/MS	MS/MS	unmatched
ALEAASLSQHPPSLCISDSEEEEEERK	ALEAASLSQHPPS[79.9663]LC[57.0215]ISDS[79.9663]EEEEEERK	27	3,4	13S(79.9663),15C(57.0215),19S(79.9663)	O43159	RRP8	Ribosomal RNA-processing protein 8	0	1	1	0	1	0	0	127397920	95402448	0	126316720	0	0	0	95402448	0	126316720	0	unmatched	MS/MS	MS/MS	unmatched	MS/MS	unmatched
ALEAASLSQHPPSLCISDSEEEEEERK	ALEAASLSQHPPS[79.9663]LC[57.0215]IS[79.9663]DSEEEEEERK	27	3,4	13S(79.9663),15C(57.0215),17S(79.9663)	O43159	RRP8	Ribosomal RNA-processing protein 8	1	0	0	1	0	0	142079744	0	0	90418672	0	0	0	0	0	0	0	0	MS/MS	unmatched	unmatched	MS/MS	unmatched	unmatched
ALEAASLSQHPPSLCISDSEEEEEERK	ALEAASLS[79.9663]QHPPSLC[57.0215]ISDS[79.9663]EEEEEERK	27	3	15C(57.0215),19S(79.9663),8S(79.9663)	O43159	RRP8	Ribosomal RNA-processing protein 8	0	0	0	1	0	0	0	0	0	90418672	0	0	0	0	0	0	0	0	unmatched	unmatched	unmatched	MS/MS	unmatched	unmatched
ALEAASLSQHPPSLCISDSEEEEEERK	ALEAASLS[79.9663]QHPPS[79.9663]LC[57.0215]IS[79.9663]DSEEEEEERK	27	3	13S(79.9663),15C(57.0215),17S(79.9663),8S(79.9663)	O43159	RRP8	Ribosomal RNA-processing protein 8	0	1	0	0	0	0	0	0	0	0	0	0	0	0	0	0	0	0	unmatched	MS/MS	unmatched	unmatched	unmatched	unmatched
ALEAASLSQHPPSLCISDSEEEEEER	ALEAAS[79.9663]LSQHPPSLC[57.0215]ISDS[79.9663]EEEEEER	26	3	15C(57.0215),19S(79.9663),6S(79.9663)	O43159	RRP8	Ribosomal RNA-processing protein 8	0	0	0	0	0	1	0	0	0	0	0	0	0	0	0	0	0	0	unmatched	unmatched	unmatched	unmatched	unmatched	MS/MS
ALEAASLSQHPPSLCISDSEEEEEERK	ALEAAS[79.9663]LSQHPPSLC[57.0215]ISDS[79.9663]EEEEEERK	27	3,4	15C(57.0215),19S(79.9663),6S(79.9663)	O43159	RRP8	Ribosomal RNA-processing protein 8	0	2	0	2	2	2	0	145862592	0	98893560	233290144	142184480	0	145862592	0	98893560	126814632	77789808	unmatched	MS/MS	unmatched	MS/MS	MS/MS	MS/MS
ALEAASLSQHPPSLCISDSEEEEEER	ALEAAS[79.9663]LS[79.9663]QHPPSLC[57.0215]ISDSEEEEEER	26	3	15C(57.0215),6S(79.9663),8S(79.9663)	O43159	RRP8	Ribosomal RNA-processing protein 8	0	0	1	0	0	0	0	0	133336416	0	0	0	0	0	0	0	0	0	unmatched	unmatched	MS/MS	unmatched	unmatched	unmatched
ALEAASLSQHPPSLCISDSEEEEEERK	ALEAAS[79.9663]LS[79.9663]QHPPSLC[57.0215]ISDSEEEEEERK	27	4	15C(57.0215),6S(79.9663),8S(79.9663)	O43159	RRP8	Ribosomal RNA-processing protein 8	1	0	0	0	0	0	142079744	0	0	0	0	0	0	0	0	0	0	0	MS/MS	unmatched	unmatched	unmatched	unmatched	unmatched
ALEAELDAQHLSETFDNIDNLSPK	ALEAELDAQHLSETFDNIDNLS[79.9663]PK	24	3	22S(79.9663)	P25054	APC	Adenomatous polyposis coli protein	1	1	1	1	1	1	17471490	17049196	15526881	8.27146e+06	10482173	8851832	17471490	17049196	15526881	8.27146e+06	10482173	8851832	MS/MS	MS/MS	MS/MS	MS/MS	MS/MS	MS/MS
ALEEALSIQTPPSSPPTAFGSPEGAGALLR	ALEEALSIQTPPS[79.9663]S[79.9663]PPT[79.9663]AFGSPEGAGALLR	30	3	13S(79.9663),14S(79.9663),17T(79.9663)	Q15025	TNIP1	TNFAIP3-interacting protein 1	0	0	0	0	0	1	0	0	0	0	0	2.47586e+06	0	0	0	0	0	0	unmatched	unmatched	unmatched	unmatched	unmatched	MS/MS
ALEEALSIQTPPSSPPTAFGSPEGAGALLR	ALEEALSIQT[79.9663]PPS[79.9663]SPPTAFGS[79.9663]PEGAGALLR	30	3	10T(79.9663),13S(79.9663),21S(79.9663)	Q15025	TNIP1	TNFAIP3-interacting protein 1	2	1	1	0	1	0	9382935	10609446	8236756	0	4.02987e+06	0	9382935	10609446	8236756	0	4.02987e+06	0	MS/MS	MS/MS	MS/MS	unmatched	MS/MS	unmatched
ALEEALSIQTPPSSPPTAFGSPEGAGALLR	ALEEALSIQT[79.9663]PPS[79.9663]S[79.9663]PPTAFGSPEGAGALLR	30	3	10T(79.9663),13S(79.9663),14S(79.9663)	Q15025	TNIP1	TNFAIP3-interacting protein 1	0	0	0	0	0	1	0	0	0	0	0	3.60076e+06	0	0	0	0	0	0	unmatched	unmatched	unmatched	unmatched	unmatched	MS/MS
ALEEALSIQTPPSSPPTAFGSPEGAGALLR	ALEEALS[79.9663]IQT[79.9663]PPS[79.9663]SPPTAFGSPEGAGALLR	30	3	10T(79.9663),13S(79.9663),7S(79.9663)	Q15025	TNIP1	TNFAIP3-interacting protein 1	0	0	0	2	0	1	0	0	0	4290702	0	3.60076e+06	0	0	0	4290702	0	3.60076e+06	unmatched	unmatched	unmatched	MS/MS	unmatched	MS/MS
ALEEGDGSVSGSSPR	ALEEGDGSVSGSS[79.9663]PR	15	2	13S(79.9663)	Q8N3X1	FNBP4	Formin-binding protein 4	1	2	1	1	2	2	29938422	28907760	28254998	26221130	29419392	27927816	29938422	28907760	28254998	26221130	29419392	27927816	MS/MS	MS/MS	MS/MS	MS/MS	MS/MS	MS/MS
ALEEGDGSVSGSSPR	ALEEGDGSVSGS[79.9663]SPR	15	2	12S(79.9663)	Q8N3X1	FNBP4	Formin-binding protein 4	1	0	1	0	0	0	29938422	0	29043278	0	0	0	29938422	0	29043278	0	0	0	MS/MS	unmatched	MS/MS	unmatched	unmatched	unmatched
ALEEGDGSVSGSSPRSDISQPASQDGMR	ALEEGDGS[79.9663]VSGSSPRS[79.9663]DISQPASQDGM[15.9949]R	28	3	16S(79.9663),27M(15.9949),8S(79.9663)	Q8N3X1	FNBP4	Formin-binding protein 4	1	0	0	0	0	0	0	0	0	0	0	0	0	0	0	0	0	0	MS/MS	unmatched	unmatched	unmatched	unmatched	unmatched
ALEEGDGSVSGSSPRSDISQPASQDGMR	ALEEGDGS[79.9663]VS[79.9663]GSSPRSDISQPASQDGM[15.9949]R	28	3	10S(79.9663),27M(15.9949),8S(79.9663)	Q8N3X1	FNBP4	Formin-binding protein 4	0	0	1	0	0	0	0	0	5294567	0	0	0	0	0	0	0	0	0	unmatched	unmatched	MS/MS	unmatched	unmatched	unmatched
ALEISPR	ALEIS[79.9663]PR	7	2	5S(79.9663)	Q8IY92	SLX4	Structure-specific endonuclease subunit SLX4	0	1	0	0	0	0	0	7801515	0	0	0	0	0	0	0	0	0	0	unmatched	MS/MS	unmatched	unmatched	unmatched	unmatched
ALELEEFQYIGESQGYDIMEPAAK	ALELEEFQYIGES[79.9663]QGYDIM[15.9949]EPAAK	24	3	13S(79.9663),19M(15.9949)	P43246	MSH2	DNA mismatch repair protein Msh2	0	0	0	0	1	0	0	0	0	0	4.9607e+06	0	0	0	0	0	0	0	unmatched	unmatched	unmatched	unmatched	MS/MS	unmatched
ALENDFFNSPPRK	ALENDFFNS[79.9663]PPRK	13	3	9S(79.9663)	Q9NYV6	RRN3	RNA polymerase I-specific transcription initiation factor RRN3	1	1	1	1	1	1	40194012	35813316	39164788	36332816	40081364	37844704	40194012	35813316	39164788	36332816	40081364	37844704	MS/MS	MS/MS	MS/MS	MS/MS	MS/MS	MS/MS
ALENGDADEPSFSDPEDFVDDVSEEELLGDVLK	ALENGDADEPSFS[79.9663]DPEDFVDDVSEEELLGDVLK	33	3	13S(79.9663)	P55884	EIF3B	Eukaryotic translation initiation factor 3 subunit B	1	2	0	2	2	2	129646152	86311848	0	125763232	143238352	152297168	129646152	86311848	0	125763232	143238352	152297168	MS/MS	MS/MS	unmatched	MS/MS	MS/MS	MS/MS
ALENGDADEPSFSDPEDFVDDVSEEELLGDVLK	ALENGDADEPSFS[79.9663]DPEDFVDDVS[79.9663]EEELLGDVLK	33	4	13S(79.9663),23S(79.9663)	P55884	EIF3B	Eukaryotic translation initiation factor 3 subunit B	0	2	1	0	1	0	0	32805508	42675156	0	54702056	0	0	32805508	42675156	0	54702056	0	unmatched	MS/MS	MS/MS	unmatched	MS/MS	unmatched
ALENGDADEPSFSDPEDFVDDVSEEELLGDVLK	ALENGDADEPS[79.9663]FSDPEDFVDDVSEEELLGDVLK	33	3,4	11S(79.9663)	P55884	EIF3B	Eukaryotic translation initiation factor 3 subunit B	7	0	4	2	5	3	129646152	0	8303721	0	0	9245745	0	0	8303721	0	0	9245745	MS/MS	unmatched	MS/MS	MS/MS	MS/MS	MS/MS
ALENGDADEPSFSDPEDFVDDVSEEELLGDVLK	ALENGDADEPS[79.9663]FSDPEDFVDDVS[79.9663]EEELLGDVLK	33	4	11S(79.9663),23S(79.9663)	P55884	EIF3B	Eukaryotic translation initiation factor 3 subunit B	1	1	2	1	3	3	0	34908604	42675156	26092388	54702056	60973136	0	34908604	42675156	26092388	54702056	60973136	MS/MS	MS/MS	MS/MS	MS/MS	MS/MS	MS/MS
ALENGDADEPSFSDPEDFVDDVSEEELLGDVLK	ALENGDADEPS[79.9663]FS[79.9663]DPEDFVDDVSEEELLGDVLK	33	4	11S(79.9663),13S(79.9663)	P55884	EIF3B	Eukaryotic translation initiation factor 3 subunit B	3	5	2	1	1	1	0	15920090	0	26092388	8.01631e+06	9243354	0	15920090	0	26092388	8.01631e+06	9243354	MS/MS	MS/MS	MS/MS	MS/MS	MS/MS	MS/MS
ALENGDADEPSFSDPEDFVDDVSEEELLGDVLK	ALENGDADEPS[79.9663]FS[79.9663]DPEDFVDDVS[79.9663]EEELLGDVLK	33	4	11S(79.9663),13S(79.9663),23S(79.9663)	P55884	EIF3B	Eukaryotic translation initiation factor 3 subunit B	5	3	2	3	3	3	42028728	62334268	64470444	18065754	19754576	25823166	42028728	62334268	64470444	18065754	19754576	25823166	MS/MS	MS/MS	MS/MS	MS/MS	MS/MS	MS/MS
ALEQQEAESDSSDTEEKDDDDDDEEDVGKR	ALEQQEAES[79.9663]DS[79.9663]SDTEEKDDDDDDEEDVGKR	30	3,4	11S(79.9663),9S(79.9663)	Q9BXY0	MAK16	Protein MAK16 homolog	1	1	1	0	2	1	0	0	0	0	0	0	0	0	0	0	0	0	MS/MS	MS/MS	MS/MS	unmatched	MS/MS	MS/MS
ALEVAGPDGQASAISPASPR	ALEVAGPDGQASAISPAS[79.9663]PR	20	3	18S(79.9663)	Q0VDD7	BRME1	Break repair meiotic recombinase recruitment factor 1	1	0	0	0	0	0	7.39263e+06	0	0	0	0	0	0	0	0	0	0	0	MS/MS	unmatched	unmatched	unmatched	unmatched	unmatched
ALEYSNGIFDCQSPTSPFMGSLR	ALEY[79.9663]S[79.9663]NGIFDC[57.0215]QSPTSPFM[15.9949]GSLR	23	3	11C(57.0215),19M(15.9949),4Y(79.9663),5S(79.9663)	Q86W92	PPFIBP1	Liprin-beta-1	0	1	0	0	0	0	0	0	0	0	0	0	0	0	0	0	0	0	unmatched	MS/MS	unmatched	unmatched	unmatched	unmatched
ALFKPPEDSQDDESDSDAEEEQTTK	ALFKPPEDSQDDES[79.9663]DSDAEEEQTTK	25	3	14S(79.9663)	Q13769	THOC5	THO complex subunit 5 homolog	1	1	0	0	0	0	0	14163775	0	0	0	0	0	0	0	0	0	0	MS/MS	MS/MS	unmatched	unmatched	unmatched	unmatched
ALFKPPEDSQDDESDSDAEEEQTTK	ALFKPPEDSQDDES[79.9663]DS[79.9663]DAEEEQTTK	25	3	14S(79.9663),16S(79.9663)	Q13769	THOC5	THO complex subunit 5 homolog	5	5	6	4	3	4	567509820	621566080	580742270	497665504	497670912	367295776	567509820	621566080	580742270	497665504	497670912	367295776	MS/MS	MS/MS	MS/MS	MS/MS	MS/MS	MS/MS
ALFKPPEDSQDDESDSDAEEEQTTKR	ALFKPPEDSQDDES[79.9663]DS[79.9663]DAEEEQTTKR	26	3	14S(79.9663),16S(79.9663)	Q13769	THOC5	THO complex subunit 5 homolog	0	0	0	0	1	0	0	0	0	0	21465682	0	0	0	0	0	0	0	unmatched	unmatched	unmatched	unmatched	MS/MS	unmatched
ALFKPPEDSQDDESDSDAEEEQTTK	ALFKPPEDS[79.9663]QDDESDS[79.9663]DAEEEQTTK	25	3	16S(79.9663),9S(79.9663)	Q13769	THOC5	THO complex subunit 5 homolog	1	0	0	0	0	0	15701354	0	0	0	0	0	0	0	0	0	0	0	MS/MS	unmatched	unmatched	unmatched	unmatched	unmatched
ALFKPPEDSQDDESDSDAEEEQTTKR	ALFKPPEDS[79.9663]QDDESDS[79.9663]DAEEEQTTKR	26	3	16S(79.9663),9S(79.9663)	Q13769	THOC5	THO complex subunit 5 homolog	0	0	0	0	1	0	0	0	0	0	21465682	0	0	0	0	0	0	0	unmatched	unmatched	unmatched	unmatched	MS/MS	unmatched
ALFKPPEDSQDDESDSDAEEEQTTK	ALFKPPEDS[79.9663]QDDES[79.9663]DSDAEEEQTTK	25	3	14S(79.9663),9S(79.9663)	Q13769	THOC5	THO complex subunit 5 homolog	0	1	0	0	2	1	0	621566080	0	0	0	264720256	0	621566080	0	0	0	264720256	unmatched	MS/MS	unmatched	unmatched	MS/MS	MS/MS
ALFKPPEDSQDDESDSDAEEEQTTKR	ALFKPPEDS[79.9663]QDDES[79.9663]DSDAEEEQTTKR	26	3	14S(79.9663),9S(79.9663)	Q13769	THOC5	THO complex subunit 5 homolog	0	0	0	1	0	1	0	0	0	0	0	0	0	0	0	0	0	0	unmatched	unmatched	unmatched	MS/MS	unmatched	MS/MS
ALFKPPEDSQDDESDSDAEEEQTTK	ALFKPPEDS[79.9663]QDDES[79.9663]DS[79.9663]DAEEEQTTK	25	3	14S(79.9663),16S(79.9663),9S(79.9663)	Q13769	THOC5	THO complex subunit 5 homolog	2	5	2	2	1	2	68074392	106589824	136210880	0	0	30630714	68074392	106589824	136210880	0	0	30630714	MS/MS	MS/MS	MS/MS	MS/MS	MS/MS	MS/MS
ALGGEDSENEEELGDEAMMALDQSLASLFAEQK	ALGGEDS[79.9663]ENEEELGDEAM[15.9949]MALDQSLASLFAEQK	33	3,4	18M(15.9949),7S(79.9663)	Q9BQG0	MYBBP1A	Myb-binding protein 1A	5	4	0	1	2	0	26823064	21139908	0	0	7310117	0	22991630	21139908	0	0	7310117	0	MS/MS	MS/MS	unmatched	MS/MS	MS/MS	unmatched
ALGGEDSENEEELGDEAMMALDQSLASLFAEQK	ALGGEDS[79.9663]ENEEELGDEAM[15.9949]M[15.9949]ALDQSLASLFAEQK	33	3,4	18M(15.9949),19M(15.9949),7S(79.9663)	Q9BQG0	MYBBP1A	Myb-binding protein 1A	1	2	2	2	5	4	6765318	36934528	38548828	81854568	86910464	77945144	40808628	31368066	32739074	69518136	63158688	59364736	MS/MS	MS/MS	MS/MS	MS/MS	MS/MS	MS/MS
ALGVISNFQSSPK	ALGVISNFQSS[79.9663]PK	13	2	11S(79.9663)	O94876	TMCC1	Transmembrane and coiled-coil domains protein 1	2	1	1	1	2	2	33593740	34144544	39861216	35311476	36173596	37702384	33593740	34144544	39861216	35311476	36173596	37702384	MS/MS	MS/MS	MS/MS	MS/MS	MS/MS	MS/MS
ALIQTCLNSPDSPPR	ALIQTC[57.0215]LNSPDS[79.9663]PPR	15	2	12S(79.9663),6C(57.0215)	P11831	SRF	Serum response factor	0	0	1	0	0	0	0	0	7.8079e+06	0	0	0	0	0	0	0	0	0	unmatched	unmatched	MS/MS	unmatched	unmatched	unmatched
ALIQTCLNSPDSPPRSDPTTDQR	ALIQTC[57.0215]LNSPDS[79.9663]PPRSDPTTDQR	23	3	12S(79.9663),6C(57.0215)	P11831	SRF	Serum response factor	0	0	0	1	0	1	0	0	0	39966692	0	42297588	0	0	0	39966692	0	42297588	unmatched	unmatched	unmatched	MS/MS	unmatched	MS/MS
ALLSLRSPK	ALLSLRS[79.9663]PK	9	2	7S(79.9663)	Q9UNF1	MAGED2	Melanoma-associated antigen D2	2	1	2	2	2	1	59657372	64703936	58517604	90409048	104847872	83128544	59657372	64703936	58517604	90409048	104847872	83128544	MS/MS	MS/MS	MS/MS	MS/MS	MS/MS	MS/MS
ALLSLRSPK	ALLS[79.9663]LRSPK	9	2	4S(79.9663)	Q9UNF1	MAGED2	Melanoma-associated antigen D2	0	0	0	1	0	0	0	0	0	0	0	0	0	0	0	0	0	0	unmatched	unmatched	unmatched	MS/MS	unmatched	unmatched
ALLSPFSTPVR	ALLS[79.9663]PFST[79.9663]PVR	11	2	4S(79.9663),8T(79.9663)	Q13322	GRB10	Growth factor receptor-bound protein 10	1	0	1	0	0	0	10591825	0	10592943	0	0	0	10591825	0	10592943	0	0	0	MS/MS	unmatched	MS/MS	unmatched	unmatched	unmatched
ALLSPFSTPVR	ALLS[79.9663]PFS[79.9663]TPVR	11	2	4S(79.9663),7S(79.9663)	Q13322	GRB10	Growth factor receptor-bound protein 10	1	2	0	1	1	1	10591825	10252915	0	14055609	12870790	13424284	10591825	10252915	0	14055609	12870790	13424284	MS/MS	MS/MS	unmatched	MS/MS	MS/MS	MS/MS
ALLSSPEGEEK	ALLS[79.9663]S[79.9663]PEGEEK	11	2	4S(79.9663),5S(79.9663)	O75592	MYCBP2	E3 ubiquitin-protein ligase MYCBP2	1	0	0	0	1	0	12143497	0	0	0	14155659	0	12143497	0	0	0	14155659	0	MS/MS	unmatched	unmatched	unmatched	MS/MS	unmatched
ALMDEEDMDDVVDADEYLIPQQGFFSSPSTSR	ALM[15.9949]DEEDM[15.9949]DDVVDADEYLIPQQGFFSS[79.9663]PSTSR	32	3,4	27S(79.9663),3M(15.9949),8M(15.9949)	P00533	EGFR	Epidermal growth factor receptor	0	1	1	3	3	2	0	13261029	26766752	102131624	129286192	151922912	0	13261029	26766752	80476096	106261960	125866296	unmatched	MS/MS	MS/MS	MS/MS	MS/MS	MS/MS
ALMDEEDMDDVVDADEYLIPQQGFFSSPSTSR	ALM[15.9949]DEEDM[15.9949]DDVVDADEYLIPQQGFFS[79.9663]SPSTSR	32	3	26S(79.9663),3M(15.9949),8M(15.9949)	P00533	EGFR	Epidermal growth factor receptor	0	1	1	0	0	1	0	13261029	26766752	0	0	119706848	0	13261029	26766752	0	0	119706848	unmatched	MS/MS	MS/MS	unmatched	unmatched	MS/MS
ALNVTVDVQSPACTSYQMTPQGHR	ALNVTVDVQS[79.9663]PAC[57.0215]TSYQM[15.9949]T[79.9663]PQGHR	24	3	10S(79.9663),13C(57.0215),18M(15.9949),19T(79.9663)	Q9NQS7	INCENP	Inner centromere protein	0	0	0	0	1	0	0	0	0	0	11995793	0	0	0	0	0	0	0	unmatched	unmatched	unmatched	unmatched	MS/MS	unmatched
ALNVTVDVQSPACTSYQMTPQGHR	ALNVT[79.9663]VDVQS[79.9663]PAC[57.0215]TSYQM[15.9949]TPQGHR	24	3	10S(79.9663),13C(57.0215),18M(15.9949),5T(79.9663)	Q9NQS7	INCENP	Inner centromere protein	1	0	0	0	0	0	7.8322e+06	0	0	0	0	0	0	0	0	0	0	0	MS/MS	unmatched	unmatched	unmatched	unmatched	unmatched
ALPDSQQVPSSPASK	ALPDSQQVPSS[79.9663]PASK	15	2	11S(79.9663)	O14924	RGS12	Regulator of G-protein signaling 12	1	1	1	0	0	0	32846138	29912414	29132930	0	0	0	32846138	29912414	29132930	0	0	0	MS/MS	MS/MS	MS/MS	unmatched	unmatched	unmatched
ALPDSQQVPSSPASK	ALPDSQQVPS[79.9663]SPASK	15	2	10S(79.9663)	O14924	RGS12	Regulator of G-protein signaling 12	0	0	1	0	0	0	0	0	29132930	0	0	0	0	0	0	0	0	0	unmatched	unmatched	MS/MS	unmatched	unmatched	unmatched
ALPLEAEPPPGPPSPSVTTEGQAVKPEPT	ALPLEAEPPPGPPS[79.9663]PSVTTEGQAVKPEPT	29	3	14S(79.9663)	Q8N554	ZNF276	Zinc finger protein 276	0	1	0	0	1	0	0	12487485	0	0	14392356	0	0	12487485	0	0	14392356	0	unmatched	MS/MS	unmatched	unmatched	MS/MS	unmatched
ALPLPQSSTC	ALPLPQSST[79.9663]C[57.0215]	10	2	10C(57.0215),9T(79.9663)	P08069	IGF1R	Insulin-like growth factor 1 receptor	0	1	1	1	0	0	0	18806420	17973050	23924890	0	0	0	18806420	17973050	23924890	0	0	unmatched	MS/MS	MS/MS	MS/MS	unmatched	unmatched
ALPLPQSSTC	ALPLPQSS[79.9663]TC[57.0215]	10	2	10C(57.0215),8S(79.9663)	P08069	IGF1R	Insulin-like growth factor 1 receptor	1	0	0	0	0	0	19132958	0	0	0	0	0	0	0	0	0	0	0	MS/MS	unmatched	unmatched	unmatched	unmatched	unmatched
ALPLPQSSTC	ALPLPQS[79.9663]STC[57.0215]	10	2	10C(57.0215),7S(79.9663)	P08069	IGF1R	Insulin-like growth factor 1 receptor	0	0	0	0	1	1	0	0	0	0	25091228	23408356	0	0	0	0	25091228	23408356	unmatched	unmatched	unmatched	unmatched	MS/MS	MS/MS
ALPLSPR	ALPLS[79.9663]PR	7	2	5S(79.9663)	Q99741	CDC6	Cell division control protein 6 homolog	0	0	0	1	0	0	0	0	0	9446461	0	0	0	0	0	0	0	0	unmatched	unmatched	unmatched	MS/MS	unmatched	unmatched
ALPNNTSSSPQPK	ALPNNTSSS[79.9663]PQPK	13	2,3	9S(79.9663)	P04637	TP53	Cellular tumor antigen p53	5	5	6	4	2	0	386945664	416457408	412638496	369867552	322371584	0	386945664	416457408	392077024	369867552	322371584	0	MS/MS	MS/MS	MS/MS	MS/MS	MS/MS	unmatched
ALPNNTSSSPQPK	ALPNNTSS[79.9663]SPQPK	13	2,3	8S(79.9663)	P04637	TP53	Cellular tumor antigen p53	3	5	3	2	4	7	408115584	434832064	391909440	389519936	334620480	359216928	413687456	407071904	391909440	390640672	296083584	339066848	MS/MS	MS/MS	MS/MS	MS/MS	MS/MS	MS/MS
ALPNNTSSSPQPK	ALPNNTS[79.9663]SSPQPK	13	2	7S(79.9663)	P04637	TP53	Cellular tumor antigen p53	0	0	1	0	2	0	0	0	0	0	322371584	0	0	0	0	0	0	0	unmatched	unmatched	MS/MS	unmatched	MS/MS	unmatched
ALPQTPRPR	ALPQT[79.9663]PRPR	9	2	5T(79.9663)	Q9UQ35	SRRM2	Serine/arginine repetitive matrix protein 2	1	2	2	2	0	2	87195192	89087656	85549400	131374240	0	97071328	87195192	89087656	85549400	131374240	0	97071328	MS/MS	MS/MS	MS/MS	MS/MS	unmatched	MS/MS
ALPSLNTGSSSPR	ALPSLNTGSSS[79.9663]PR	13	2	11S(79.9663)	O14545	TRAFD1	TRAF-type zinc finger domain-containing protein 1	2	2	2	2	2	2	385610528	373869760	383312544	414102784	409176192	410978944	385610528	373869760	383312544	414102784	409176192	410978944	MS/MS	MS/MS	MS/MS	MS/MS	MS/MS	MS/MS
ALQADSPHSSSGMSEVHSPGEHSGQSQGPPTPPTTPK	ALQADSPHSSSGMS[79.9663]EVHS[79.9663]PGEHSGQSQGPPT[79.9663]PPTTPK	37	4	14S(79.9663),18S(79.9663),31T(79.9663)	P48436	SOX9	Transcription factor SOX-9	0	1	0	0	0	0	0	6.01955e+06	0	0	0	0	0	0	0	0	0	0	unmatched	MS/MS	unmatched	unmatched	unmatched	unmatched
ALQADSPHSSSGMSEVHSPGEHSGQSQGPPTPPTTPK	ALQADSPHS[79.9663]S[79.9663]SGMSEVHSPGEHSGQSQGPPT[79.9663]PPTTPK	37	4	10S(79.9663),31T(79.9663),9S(79.9663)	P48436	SOX9	Transcription factor SOX-9	1	0	0	0	0	0	35813040	0	0	0	0	0	0	0	0	0	0	0	MS/MS	unmatched	unmatched	unmatched	unmatched	unmatched
ALQADSPHSSSGMSEVHSPGEHSGQSQGPPTPPTTPK	ALQADS[79.9663]PHS[79.9663]SSGMSEVHSPGEHSGQSQGPPT[79.9663]PPTTPK	37	4	31T(79.9663),6S(79.9663),9S(79.9663)	P48436	SOX9	Transcription factor SOX-9	3	2	2	0	0	0	26197428	37625772	0	0	0	0	26197428	37625772	0	0	0	0	MS/MS	MS/MS	MS/MS	unmatched	unmatched	unmatched
ALQADSPHSSSGMSEVHSPGEHSGQSQGPPTPPTTPK	ALQADS[79.9663]PHS[79.9663]SSGM[15.9949]SEVHSPGEHSGQSQGPPT[79.9663]PPTTPK	37	4	13M(15.9949),31T(79.9663),6S(79.9663),9S(79.9663)	P48436	SOX9	Transcription factor SOX-9	0	0	0	0	1	0	0	0	0	0	0	0	0	0	0	0	0	0	unmatched	unmatched	unmatched	unmatched	MS/MS	unmatched
ALQAGQLENQAAPDDTQGSPDLGAVELR	ALQAGQLENQAAPDDT[79.9663]QGSPDLGAVELR	28	3	16T(79.9663)	Q16512	PKN1	Serine/threonine-protein kinase N1	0	0	0	1	0	0	0	0	0	0	0	0	0	0	0	0	0	0	unmatched	unmatched	unmatched	MS/MS	unmatched	unmatched
ALQALQNEPIPERSPQNGESGK	ALQALQNEPIPERS[79.9663]PQNGESGK	22	3	14S(79.9663)	Q9NUL3	STAU2	Double-stranded RNA-binding protein Staufen homolog 2	1	2	1	1	0	1	23031150	21458510	29270614	19414010	0	17679654	23031150	21458510	29270614	19414010	0	17679654	MS/MS	MS/MS	MS/MS	MS/MS	unmatched	MS/MS
ALQAPHSPSK	ALQAPHSPS[79.9663]K	10	2	9S(79.9663)	Q96AQ6	PBXIP1	Pre-B-cell leukemia transcription factor-interacting protein 1	0	1	0	0	0	1	0	2.32165e+06	0	0	0	1.77519e+06	0	2.32165e+06	0	0	0	1.77519e+06	unmatched	MS/MS	unmatched	unmatched	unmatched	MS/MS
ALQAPHSPSK	ALQAPHS[79.9663]PSK	10	2	7S(79.9663)	Q96AQ6	PBXIP1	Pre-B-cell leukemia transcription factor-interacting protein 1	1	0	1	0	1	0	1.49978e+06	0	2.55463e+06	0	1.92247e+06	0	1.49978e+06	0	2.55463e+06	0	1.92247e+06	0	MS/MS	unmatched	MS/MS	unmatched	MS/MS	unmatched
ALQHTESPSETNKPHSK	ALQHT[79.9663]ESPSETNKPHSK	17	3	5T(79.9663)	Q14669	TRIP12	E3 ubiquitin-protein ligase TRIP12	1	0	0	0	0	0	0	0	0	0	0	0	0	0	0	0	0	0	MS/MS	unmatched	unmatched	unmatched	unmatched	unmatched
ALQSPALGLR	ALQS[79.9663]PALGLR	10	2	4S(79.9663)	P46940	IQGAP1	Ras GTPase-activating-like protein IQGAP1	2	1	1	1	1	1	8725479	8810073	7424592	8835403	8166832	10230195	8725479	8810073	7424592	8835403	8166832	10230195	MS/MS	MS/MS	MS/MS	MS/MS	MS/MS	MS/MS
ALQTSPQPPEGPGLPR	ALQT[79.9663]SPQPPEGPGLPR	16	3	4T(79.9663)	Q6PFW1	PPIP5K1	Inositol hexakisphosphate and diphosphoinositol-pentakisphosphate kinase 1	1	0	0	0	0	0	0	0	0	0	0	0	0	0	0	0	0	0	MS/MS	unmatched	unmatched	unmatched	unmatched	unmatched
ALRASESGI	ALRAS[79.9663]ESGI	9	2	5S(79.9663)	P48960	ADGRE5	Adhesion G protein-coupled receptor E5	0	0	0	1	0	0	0	0	0	0	0	0	0	0	0	0	0	0	unmatched	unmatched	unmatched	MS/MS	unmatched	unmatched
ALSGTSPDDVQPGPSVGPPSK	ALSGTS[79.9663]PDDVQPGPSVGPPSK	21	3	6S(79.9663)	Q9Y314	NOSIP	Nitric oxide synthase-interacting protein	0	1	1	0	0	1	0	30299022	34166056	0	0	28169128	0	30299022	34166056	0	0	28169128	unmatched	MS/MS	MS/MS	unmatched	unmatched	MS/MS
ALSGTSPDDVQPGPSVGPPSK	ALSGT[79.9663]SPDDVQPGPSVGPPSK	21	2	5T(79.9663)	Q9Y314	NOSIP	Nitric oxide synthase-interacting protein	0	1	0	0	0	0	0	8308823	0	0	0	0	0	0	0	0	0	0	unmatched	MS/MS	unmatched	unmatched	unmatched	unmatched
ALSIHSDVEDSGESEEEGATDER	ALSIHS[79.9663]DVEDS[79.9663]GES[79.9663]EEEGATDER	23	3	11S(79.9663),14S(79.9663),6S(79.9663)	P15822	HIVEP1	Zinc finger protein 40	0	1	0	0	0	0	0	23412076	0	0	0	0	0	0	0	0	0	0	unmatched	MS/MS	unmatched	unmatched	unmatched	unmatched
ALSSAVQASPTSPGGSPSSPSSGQR	ALSSAVQASPT[79.9663]SPGGSPSS[79.9663]PSSGQR	25	3	11T(79.9663),19S(79.9663)	Q03164	KMT2A	Histone-lysine N-methyltransferase 2A	0	0	0	1	0	0	0	0	0	50573968	0	0	0	0	0	0	0	0	unmatched	unmatched	unmatched	MS/MS	unmatched	unmatched
ALSSAVQASPTSPGGSPSSPSSGQR	ALSSAVQAS[79.9663]PTSPGGSPSS[79.9663]PSSGQR	25	3	19S(79.9663),9S(79.9663)	Q03164	KMT2A	Histone-lysine N-methyltransferase 2A	1	0	1	0	1	1	32272244	0	42696692	0	37639732	45041868	32272244	0	42696692	0	37639732	45041868	MS/MS	unmatched	MS/MS	unmatched	MS/MS	MS/MS
ALSSAVQASPTSPGGSPSSPSSGQR	ALSSAVQAS[79.9663]PTSPGGSPS[79.9663]SPSSGQR	25	3	18S(79.9663),9S(79.9663)	Q03164	KMT2A	Histone-lysine N-methyltransferase 2A	0	1	0	0	0	0	0	38617108	0	0	0	0	0	0	0	0	0	0	unmatched	MS/MS	unmatched	unmatched	unmatched	unmatched
ALSSDSILSPAPDAR	ALSSDSILS[79.9663]PAPDAR	15	2	9S(79.9663)	Q8IVT2	MISP	Mitotic interactor and substrate of PLK1	0	0	1	0	0	0	0	0	26725946	0	0	0	0	0	0	0	0	0	unmatched	unmatched	MS/MS	unmatched	unmatched	unmatched
ALSSDSILSPAPDAR	ALSSDS[79.9663]ILSPAPDAR	15	2,3	6S(79.9663)	Q8IVT2	MISP	Mitotic interactor and substrate of PLK1	1	0	1	0	0	0	5889302	0	26725946	0	0	0	0	0	0	0	0	0	MS/MS	unmatched	MS/MS	unmatched	unmatched	unmatched
ALSSGGSITSPPLSPALPK	ALSSGGSITS[79.9663]PPLS[79.9663]PALPK	19	2,3	10S(79.9663),14S(79.9663)	Q6Y7W6	GIGYF2	GRB10-interacting GYF protein 2	2	2	2	1	1	2	165201712	183884128	285364224	188444256	203372736	184319120	165201712	183884128	167658736	188444256	203372736	184319120	MS/MS	MS/MS	MS/MS	MS/MS	MS/MS	MS/MS
ALSSGGSITSPPLSPALPK	ALSSGGSIT[79.9663]SPPLS[79.9663]PALPK	19	2,3	14S(79.9663),9T(79.9663)	Q6Y7W6	GIGYF2	GRB10-interacting GYF protein 2	4	0	1	2	2	0	281652480	0	167658736	283778816	312096448	0	178250864	0	167658736	179548352	197823136	0	MS/MS	unmatched	MS/MS	MS/MS	MS/MS	unmatched
ALSSLHGDDQDSEDEVLTIPEVK	ALSSLHGDDQDS[79.9663]EDEVLTIPEVK	23	3	12S(79.9663)	P11717	IGF2R	Cation-independent mannose-6-phosphate receptor	3	2	2	4	1	2	589695230	565832130	555183550	657366980	630705470	648142080	589695230	565832130	555183550	657366980	630705470	648142080	MS/MS	MS/MS	MS/MS	MS/MS	MS/MS	MS/MS
ALSSGGSITSPPLSPALPK	ALSS[79.9663]GGSITSPPLS[79.9663]PALPK	19	3	14S(79.9663),4S(79.9663)	Q6Y7W6	GIGYF2	GRB10-interacting GYF protein 2	0	1	1	0	0	1	0	104013232	117705496	0	0	98363264	0	104013232	117705496	0	0	98363264	unmatched	MS/MS	MS/MS	unmatched	unmatched	MS/MS
ALSYASLDK	ALSYAS[79.9663]LDK	9	2	6S(79.9663)	Q6R327	RICTOR	Rapamycin-insensitive companion of mTOR	1	1	1	1	1	1	52124484	45391984	50118656	55966220	54687952	54639476	52124484	45391984	50118656	55966220	54687952	54639476	MS/MS	MS/MS	MS/MS	MS/MS	MS/MS	MS/MS
ALSDREEEEEDDEEEEEEVEAAAQR	ALS[79.9663]DREEEEEDDEEEEEEVEAAAQR	25	3	3S(79.9663)	Q8N3E9	PLCD3	1-phosphatidylinositol 4,5-bisphosphate phosphodiesterase delta-3	1	1	1	0	1	1	29629702	23286180	24316222	0	19208658	26977842	29629702	23286180	24316222	0	19208658	26977842	MS/MS	MS/MS	MS/MS	unmatched	MS/MS	MS/MS
ALSGTSPDDVQPGPSVGPPSK	ALS[79.9663]GTSPDDVQPGPSVGPPSK	21	2	3S(79.9663)	Q9Y314	NOSIP	Nitric oxide synthase-interacting protein	1	0	1	1	1	1	8944586	0	5.90404e+06	0	0	6.42528e+06	8944586	0	5.90404e+06	0	0	6.42528e+06	MS/MS	unmatched	MS/MS	MS/MS	MS/MS	MS/MS
ALSPAELR	ALS[79.9663]PAELR	8	2	3S(79.9663)	Q14160	SCRIB	Protein scribble homolog	1	1	0	0	1	1	17340964	19206822	0	0	21132756	23416298	17340964	19206822	0	0	21132756	23416298	MS/MS	MS/MS	unmatched	unmatched	MS/MS	MS/MS
ALSPVTSR	ALS[79.9663]PVTSR	8	2	3S(79.9663)	Q96L91	EP400	E1A-binding protein p400	1	1	2	1	1	1	4985684	5030071	3.06801e+06	4.2388e+06	4341272	5280499	4985684	5030071	3.06801e+06	4.2388e+06	4341272	5280499	MS/MS	MS/MS	MS/MS	MS/MS	MS/MS	MS/MS
ALSSDSILSPAPDAR	ALS[79.9663]SDSILSPAPDAR	15	2,3	3S(79.9663)	Q8IVT2	MISP	Mitotic interactor and substrate of PLK1	4	6	5	5	5	6	854986110	790922620	773003840	741002110	961987840	762585920	776891580	722328960	702067580	712223870	925814530	728249340	MS/MS	MS/MS	MS/MS	MS/MS	MS/MS	MS/MS
ALSSDSILSPAPDAR	ALS[79.9663]SDS[79.9663]ILSPAPDAR	15	2,3	3S(79.9663),6S(79.9663)	Q8IVT2	MISP	Mitotic interactor and substrate of PLK1	1	3	2	1	1	2	103536864	104357296	92547128	79690464	69305384	74360520	103536864	104357296	92547128	79690464	69305384	74360520	MS/MS	MS/MS	MS/MS	MS/MS	MS/MS	MS/MS
ALSSGGSITSPPLSPALPK	ALS[79.9663]SGGSITSPPLS[79.9663]PALPK	19	2,3	14S(79.9663),3S(79.9663)	Q6Y7W6	GIGYF2	GRB10-interacting GYF protein 2	0	1	0	0	1	0	0	3.43152e+06	0	0	203372736	0	0	0	0	0	0	0	unmatched	MS/MS	unmatched	unmatched	MS/MS	unmatched
ALSSDSILSPAPDAR	ALS[79.9663]S[79.9663]DSILSPAPDAR	15	2	3S(79.9663),4S(79.9663)	Q8IVT2	MISP	Mitotic interactor and substrate of PLK1	0	0	0	0	0	1	0	0	0	0	0	0	0	0	0	0	0	0	unmatched	unmatched	unmatched	unmatched	unmatched	MS/MS
ALSSEEEEEMGGAAQEPESLLPPSVLDQASVIAER	ALS[79.9663]S[79.9663]EEEEEMGGAAQEPESLLPPSVLDQASVIAER	35	4	3S(79.9663),4S(79.9663)	A1L390	PLEKHG3	Pleckstrin homology domain-containing family G member 3	2	2	1	0	0	0	4.03308e+06	5666867	0	0	0	0	4.03308e+06	5666867	0	0	0	0	MS/MS	MS/MS	MS/MS	unmatched	unmatched	unmatched
ALSSLHGDDQDSEDEVLTIPEVK	ALS[79.9663]S[79.9663]LHGDDQDSEDEVLTIPEVK	23	3	3S(79.9663),4S(79.9663)	P11717	IGF2R	Cation-independent mannose-6-phosphate receptor	0	0	0	1	0	1	0	0	0	19722734	0	11167456	0	0	0	19722734	0	11167456	unmatched	unmatched	unmatched	MS/MS	unmatched	MS/MS
ALSYASLDK	ALS[79.9663]YASLDK	9	2	3S(79.9663)	Q6R327	RICTOR	Rapamycin-insensitive companion of mTOR	1	0	1	1	2	1	4.94568e+06	0	7.59227e+06	14763626	8313286	13692768	4.94568e+06	0	7.59227e+06	14763626	8313286	13692768	MS/MS	unmatched	MS/MS	MS/MS	MS/MS	MS/MS
ALSYASLDK	ALS[79.9663]YAS[79.9663]LDK	9	2	3S(79.9663),6S(79.9663)	Q6R327	RICTOR	Rapamycin-insensitive companion of mTOR	1	1	1	1	1	1	40688036	40824664	42498736	40701960	46788232	45156384	40688036	40824664	42498736	40701960	46788232	45156384	MS/MS	MS/MS	MS/MS	MS/MS	MS/MS	MS/MS
ALTDDSDENEEEDAFTDQK	ALTDDS[79.9663]DENEEEDAFTDQK	19	2,3	6S(79.9663)	Q8NI35	PATJ	InaD-like protein	2	2	4	4	2	3	144733200	146559264	156511808	181739888	166151584	182903712	93281344	89844320	98121320	122107568	107167952	121380232	MS/MS	MS/MS	MS/MS	MS/MS	MS/MS	MS/MS
ALTQPSPVSTPSSVQFFLQEDDSADR	ALTQPS[79.9663]PVS[79.9663]TPSSVQFFLQEDDSADR	26	3	6S(79.9663),9S(79.9663)	P04920	SLC4A2	Anion exchange protein 2	0	0	0	0	1	0	0	0	0	0	0	0	0	0	0	0	0	0	unmatched	unmatched	unmatched	unmatched	MS/MS	unmatched
ALTTPTHYKLTPR	ALTT[79.9663]PTHYKLT[79.9663]PR	13	3	11T(79.9663),4T(79.9663)	P52948	NUP98	Nuclear pore complex protein Nup98-Nup96	1	0	0	0	0	0	11956395	0	0	0	0	0	0	0	0	0	0	0	MS/MS	unmatched	unmatched	unmatched	unmatched	unmatched
ALTDDSDENEEEDAFTDQK	ALT[79.9663]DDS[79.9663]DENEEEDAFTDQK	19	2,3	3T(79.9663),6S(79.9663)	Q8NI35	PATJ	InaD-like protein	0	1	1	0	1	1	0	21617834	48874460	0	35926516	0	0	21617834	48874460	0	35926516	0	unmatched	MS/MS	MS/MS	unmatched	MS/MS	MS/MS
ALTTPTHYKLTPR	ALT[79.9663]TPTHYKLT[79.9663]PR	13	3	11T(79.9663),3T(79.9663)	P52948	NUP98	Nuclear pore complex protein Nup98-Nup96	0	0	1	1	1	1	0	0	18703304	37105992	38919856	32211096	0	0	18703304	37105992	38919856	32211096	unmatched	unmatched	MS/MS	MS/MS	MS/MS	MS/MS
ALVADEPEDLDTEDEGLISFEEER	ALVADEPEDLDT[79.9663]EDEGLISFEEER	24	3	12T(79.9663)	Q9BZC7	ABCA2	ATP-binding cassette sub-family A member 2	0	0	1	1	0	0	0	0	4693305	0	0	0	0	0	0	0	0	0	unmatched	unmatched	MS/MS	MS/MS	unmatched	unmatched
ALVADEPEDLDTEDEGLISFEEER	ALVADEPEDLDT[79.9663]EDEGLIS[79.9663]FEEER	24	3	12T(79.9663),19S(79.9663)	Q9BZC7	ABCA2	ATP-binding cassette sub-family A member 2	0	1	0	0	0	0	0	0	0	0	0	0	0	0	0	0	0	0	unmatched	MS/MS	unmatched	unmatched	unmatched	unmatched
ALVATPGK	ALVAT[79.9663]PGK	8	2	5T(79.9663)	P19338	NCL	Nucleolin	1	2	1	1	0	1	26627696	23488980	25541632	13523535	0	16514068	26627696	23488980	25541632	13523535	0	16514068	MS/MS	MS/MS	MS/MS	MS/MS	unmatched	MS/MS
ALVEFESNPEETREPGSPPSVQR	ALVEFESNPEETREPGS[79.9663]PPSVQR	23	3,4	17S(79.9663)	Q9H6F5	CCDC86	Coiled-coil domain-containing protein 86	7	8	7	6	7	8	2726936580	2774103300	2875212800	2833682690	2935318530	2634395650	2637131260	2687308290	2829130750	2709405700	2877902080	2617853440	MS/MS	MS/MS	MS/MS	MS/MS	MS/MS	MS/MS
ALVEFESNPEETREPGSPPSVQR	ALVEFESNPEET[79.9663]REPGSPPSVQR	23	3	12T(79.9663)	Q9H6F5	CCDC86	Coiled-coil domain-containing protein 86	0	0	0	3	1	0	0	0	0	0	2860242180	0	0	0	0	0	0	0	unmatched	unmatched	unmatched	MS/MS	MS/MS	unmatched
ALVEFESNPEETREPGSPPSVQR	ALVEFESNPEET[79.9663]REPGS[79.9663]PPSVQR	23	3	12T(79.9663),17S(79.9663)	Q9H6F5	CCDC86	Coiled-coil domain-containing protein 86	0	0	1	1	0	1	0	0	0	43917800	0	37966828	0	0	0	43917800	0	37966828	unmatched	unmatched	MS/MS	MS/MS	unmatched	MS/MS
ALVEFESNPEETREPGSPPSVQR	ALVEFES[79.9663]NPEETREPGSPPSVQR	23	3	7S(79.9663)	Q9H6F5	CCDC86	Coiled-coil domain-containing protein 86	1	0	0	0	0	0	0	0	0	0	0	0	0	0	0	0	0	0	MS/MS	unmatched	unmatched	unmatched	unmatched	unmatched
ALVEFESNPEETREPGSPPSVQR	ALVEFES[79.9663]NPEET[79.9663]REPGSPPSVQR	23	3	12T(79.9663),7S(79.9663)	Q9H6F5	CCDC86	Coiled-coil domain-containing protein 86	0	1	0	0	0	0	0	8547894	0	0	0	0	0	0	0	0	0	0	unmatched	MS/MS	unmatched	unmatched	unmatched	unmatched
ALVHQLSNESR	ALVHQLS[79.9663]NESR	11	2	7S(79.9663)	Q9H4L5	OSBPL3	Oxysterol-binding protein-related protein 3	1	2	2	1	1	1	16370362	15792543	14287750	14989240	13171598	11330583	16370362	15792543	14287750	14989240	13171598	11330583	MS/MS	MS/MS	MS/MS	MS/MS	MS/MS	MS/MS
ALVLDCHYPEDEVGQEDEAESDIFSIR	ALVLDC[57.0215]HYPEDEVGQEDEAES[79.9663]DIFSIR	27	3	21S(79.9663),6C(57.0215)	Q07021	C1QBP	Complement component 1 Q subcomponent-binding protein, mitochondrial	3	3	3	1	2	2	58981900	53467928	53058228	64809060	61941584	62046488	58981900	53467928	53058228	64809060	61941584	62046488	MS/MS	MS/MS	MS/MS	MS/MS	MS/MS	MS/MS
ALVVPEPEPDSDSNQER	ALVVPEPEPDSDS[79.9663]NQER	17	2,3	13S(79.9663)	Q5VTR2	RNF20	E3 ubiquitin-protein ligase BRE1A	3	4	4	2	4	4	401746752	424733376	434572640	400898688	415057312	455809856	253821328	272223808	281026368	245424448	263185648	287332032	MS/MS	MS/MS	MS/MS	MS/MS	MS/MS	MS/MS
ALVVPEPEPDSDSNQER	ALVVPEPEPDS[79.9663]DSNQER	17	2,3	11S(79.9663)	Q5VTR2	RNF20	E3 ubiquitin-protein ligase BRE1A	1	1	1	1	0	0	17140794	11724373	177795712	15204631	0	0	17140794	11724373	0	15204631	0	0	MS/MS	MS/MS	MS/MS	MS/MS	unmatched	unmatched
ALVVPEPEPDSDSNQER	ALVVPEPEPDS[79.9663]DS[79.9663]NQER	17	2,3	11S(79.9663),13S(79.9663)	Q5VTR2	RNF20	E3 ubiquitin-protein ligase BRE1A	1	1	0	0	1	1	14963851	0	0	0	6.94079e+06	0	0	0	0	0	0	0	MS/MS	MS/MS	unmatched	unmatched	MS/MS	MS/MS
ALYGNLDLQVYAAESPPS	ALYGNLDLQVYAAES[79.9663]PPS	18	2	15S(79.9663)	Q49AR2	C5orf22	UPF0489 protein C5orf22	0	1	2	2	1	0	0	10818901	16836112	9517754	15438746	0	0	10818901	16836112	9517754	15438746	0	unmatched	MS/MS	MS/MS	MS/MS	MS/MS	unmatched
AMDNHSDSEEELAAFCPQLDDSTVAR	AMDNHS[79.9663]DS[79.9663]EEELAAFC[57.0215]PQLDDSTVAR	26	3	16C(57.0215),6S(79.9663),8S(79.9663)	Q86VR2	RETREG3	Reticulophagy regulator 3	3	3	2	0	0	0	249334896	291583872	242531360	0	0	0	249334896	291583872	242531360	0	0	0	MS/MS	MS/MS	MS/MS	unmatched	unmatched	unmatched
AMDNHSDSEEELAAFCPQLDDSTVAR	AMDNHS[79.9663]DS[79.9663]EEELAAFC[57.0215]PQLDDS[79.9663]TVAR	26	3	16C(57.0215),22S(79.9663),6S(79.9663),8S(79.9663)	Q86VR2	RETREG3	Reticulophagy regulator 3	1	1	2	0	0	1	25465234	16081102	25418202	0	0	5.82174e+06	25465234	16081102	25418202	0	0	5.82174e+06	MS/MS	MS/MS	MS/MS	unmatched	unmatched	MS/MS
AMEGNSSDQEQSPEDEDEGPAEEVPTQMPEQNPTHALPESPR	AMEGNS[79.9663]SDQEQSPEDEDEGPAEEVPTQMPEQNPTHALPESPR	42	4	6S(79.9663)	Q86Y91	KIF18B	Kinesin-like protein KIF18B	0	0	1	0	0	0	0	0	0	0	0	0	0	0	0	0	0	0	unmatched	unmatched	MS/MS	unmatched	unmatched	unmatched
AMEGNSSDQEQSPEDEDEGPAEEVPTQMPEQNPTHALPESPR	AMEGNS[79.9663]SDQEQSPEDEDEGPAEEVPTQMPEQNPTHALPES[79.9663]PR	42	4	40S(79.9663),6S(79.9663)	Q86Y91	KIF18B	Kinesin-like protein KIF18B	3	1	1	0	0	0	0	12324420	9396806	0	0	0	0	12324420	9396806	0	0	0	MS/MS	MS/MS	MS/MS	unmatched	unmatched	unmatched
AMLDQLMGTSR	AMLDQLMGT[79.9663]SR	11	2	9T(79.9663)	Q9Y383	LUC7L2	Putative RNA-binding protein Luc7-like 2	0	0	1	0	0	0	0	0	6.08715e+06	0	0	0	0	0	0	0	0	0	unmatched	unmatched	MS/MS	unmatched	unmatched	unmatched
AMLDQLMGTSR	AMLDQLM[15.9949]GT[79.9663]SR	11	2	7M(15.9949),9T(79.9663)	Q9Y383	LUC7L2	Putative RNA-binding protein Luc7-like 2	1	1	1	0	0	0	7.97537e+06	9437156	10153180	0	0	0	7.97537e+06	9437156	10153180	0	0	0	MS/MS	MS/MS	MS/MS	unmatched	unmatched	unmatched
AMSEVTSLHEDDWR	AMSEVT[79.9663]SLHEDDWR	14	3	6T(79.9663)	Q86X29	LSR	Lipolysis-stimulated lipoprotein receptor	1	0	0	0	0	0	6.14962e+06	0	0	0	0	0	0	0	0	0	0	0	MS/MS	unmatched	unmatched	unmatched	unmatched	unmatched
AMSEVTSLHEDDWR	AMS[79.9663]EVTSLHEDDWR	14	2	3S(79.9663)	Q86X29	LSR	Lipolysis-stimulated lipoprotein receptor	0	0	1	0	0	0	0	0	0	0	0	0	0	0	0	0	0	0	unmatched	unmatched	MS/MS	unmatched	unmatched	unmatched
AMSTTSISSPQPGK	AMS[79.9663]TTSISSPQPGK	14	2	3S(79.9663)	Q9UJU6	DBNL	Drebrin-like protein	0	2	0	0	0	0	0	42775148	0	0	0	0	0	0	0	0	0	0	unmatched	MS/MS	unmatched	unmatched	unmatched	unmatched
AMTLSPQEEVAAGQMASSSR	AMTLS[79.9663]PQEEVAAGQM[15.9949]ASSSR	20	3	15M(15.9949),5S(79.9663)	Q9Y6A5	TACC3	Transforming acidic coiled-coil-containing protein 3	0	0	1	0	0	0	0	0	0	0	0	0	0	0	0	0	0	0	unmatched	unmatched	MS/MS	unmatched	unmatched	unmatched
AMTLSPQEEVAAGQMASSSR	AMT[79.9663]LSPQEEVAAGQM[15.9949]ASSSR	20	3	15M(15.9949),3T(79.9663)	Q9Y6A5	TACC3	Transforming acidic coiled-coil-containing protein 3	0	1	0	0	0	0	0	0	0	0	0	0	0	0	0	0	0	0	unmatched	MS/MS	unmatched	unmatched	unmatched	unmatched
AMADELSEK	AM[15.9949]ADELS[79.9663]EK	9	2	2M(15.9949),7S(79.9663)	Q03135	CAV1	Caveolin-1	1	1	2	0	0	0	31716810	31833348	32934946	0	0	0	31716810	31833348	32934946	0	0	0	MS/MS	MS/MS	MS/MS	unmatched	unmatched	unmatched
AMDNHSDSEEELAAFCPQLDDSTVAR	AM[15.9949]DNHS[79.9663]DS[79.9663]EEELAAFC[57.0215]PQLDDSTVAR	26	3,4	16C(57.0215),2M(15.9949),6S(79.9663),8S(79.9663)	Q86VR2	RETREG3	Reticulophagy regulator 3	4	7	3	5	4	8	343215200	315429216	319712064	391380448	363712992	332877088	337101024	272391712	313035680	391380448	363712992	326158144	MS/MS	MS/MS	MS/MS	MS/MS	MS/MS	MS/MS
AMDNHSDSEEELAAFCPQLDDSTVAR	AM[15.9949]DNHS[79.9663]DS[79.9663]EEELAAFC[57.0215]PQLDDS[79.9663]TVAR	26	3	16C(57.0215),22S(79.9663),2M(15.9949),6S(79.9663),8S(79.9663)	Q86VR2	RETREG3	Reticulophagy regulator 3	2	2	3	2	2	1	15735910	17014988	20093714	29480358	21322278	26767956	15735910	17014988	20093714	29480358	21322278	26767956	MS/MS	MS/MS	MS/MS	MS/MS	MS/MS	MS/MS
AMEGNSSDQEQSPEDEDEGPAEEVPTQMPEQNPTHALPESPR	AM[15.9949]EGNS[79.9663]SDQEQSPEDEDEGPAEEVPTQM[15.9949]PEQNPTHALPESPR	42	4	28M(15.9949),2M(15.9949),6S(79.9663)	Q86Y91	KIF18B	Kinesin-like protein KIF18B	0	0	0	0	2	0	0	0	0	0	20980942	0	0	0	0	0	0	0	unmatched	unmatched	unmatched	unmatched	MS/MS	unmatched
AMEGNSSDQEQSPEDEDEGPAEEVPTQMPEQNPTHALPESPR	AM[15.9949]EGNS[79.9663]SDQEQSPEDEDEGPAEEVPTQM[15.9949]PEQNPTHALPES[79.9663]PR	42	4	28M(15.9949),2M(15.9949),40S(79.9663),6S(79.9663)	Q86Y91	KIF18B	Kinesin-like protein KIF18B	0	0	0	0	1	1	0	0	0	0	0	0	0	0	0	0	0	0	unmatched	unmatched	unmatched	unmatched	MS/MS	MS/MS
AMGISIPSPVMENNFVDLTEDTEEPK	AM[15.9949]GISIPS[79.9663]PVM[15.9949]ENNFVDLTEDTEEPK	26	3	11M(15.9949),2M(15.9949),8S(79.9663)	Q9NPI1	BRD7	Bromodomain-containing protein 7	0	0	0	2	1	0	0	0	0	12402116	0	0	0	0	0	0	0	0	unmatched	unmatched	unmatched	MS/MS	MS/MS	unmatched
AMKPPGGESSNLFGSPEEATPSSR	AM[15.9949]KPPGGESSNLFGS[79.9663]PEEATPSSR	24	3	15S(79.9663),2M(15.9949)	Q9H910	JPT2	Jupiter microtubule associated homolog 2	2	1	0	1	0	1	47947120	47844876	0	0	0	0	47947120	47844876	0	0	0	0	MS/MS	MS/MS	unmatched	MS/MS	unmatched	MS/MS
AMKPPGGESSNLFGSPEEATPSSRPNR	AM[15.9949]KPPGGESSNLFGS[79.9663]PEEATPSSRPNR	27	3,4	15S(79.9663),2M(15.9949)	Q9H910	JPT2	Jupiter microtubule associated homolog 2	2	2	1	2	1	2	235920208	124788832	51836636	249963360	205170208	95830848	153741776	124788832	51836636	160814160	205170208	95830848	MS/MS	MS/MS	MS/MS	MS/MS	MS/MS	MS/MS
AMKPPGGESSNLFGSPEEATPSSRPNR	AM[15.9949]KPPGGES[79.9663]SNLFGSPEEATPSSRPNR	27	3	2M(15.9949),9S(79.9663)	Q9H910	JPT2	Jupiter microtubule associated homolog 2	1	2	2	1	2	1	55357684	66357800	23528138	90073096	116238672	45472596	55357684	66357800	23528138	90073096	116238672	45472596	MS/MS	MS/MS	MS/MS	MS/MS	MS/MS	MS/MS
AMKPPGGESSNLFGSPEEATPSSRPNR	AM[15.9949]KPPGGES[79.9663]S[79.9663]NLFGSPEEATPSSRPNR	27	3	10S(79.9663),2M(15.9949),9S(79.9663)	Q9H910	JPT2	Jupiter microtubule associated homolog 2	0	0	0	0	1	0	0	0	0	0	8707579	0	0	0	0	0	0	0	unmatched	unmatched	unmatched	unmatched	MS/MS	unmatched
AMLDQLMGTSR	AM[15.9949]LDQLM[15.9949]GTS[79.9663]R	11	2	10S(79.9663),2M(15.9949),7M(15.9949)	Q9Y383	LUC7L2	Putative RNA-binding protein Luc7-like 2	0	0	0	0	1	3	0	0	0	0	73461440	82699720	0	0	0	0	73461440	82699720	unmatched	unmatched	unmatched	unmatched	MS/MS	MS/MS
AMLDQLMGTSR	AM[15.9949]LDQLM[15.9949]GT[79.9663]SR	11	2	2M(15.9949),7M(15.9949),9T(79.9663)	Q9Y383	LUC7L2	Putative RNA-binding protein Luc7-like 2	0	1	0	2	1	0	0	34894720	0	82156232	70324784	0	0	34894720	0	82156232	70324784	0	unmatched	MS/MS	unmatched	MS/MS	MS/MS	unmatched
AMLDSGIYPPGSPGK	AM[15.9949]LDSGIYPPGS[79.9663]PGK	15	2	12S(79.9663),2M(15.9949)	O95295	SNAPIN	SNARE-associated protein Snapin	0	0	0	0	0	1	0	0	0	0	0	0	0	0	0	0	0	0	unmatched	unmatched	unmatched	unmatched	unmatched	MS/MS
AMQCIQIPNGDLQNSPPPACR	AM[15.9949]QC[57.0215]IQIPNGDLQNS[79.9663]PPPAC[57.0215]R	21	3	15S(79.9663),20C(57.0215),2M(15.9949),4C(57.0215)	Q9Y3M8	STARD13	StAR-related lipid transfer protein 13	3	1	0	1	2	3	11050062	0	0	0	10249897	21156698	11050062	0	0	0	10249897	21156698	MS/MS	MS/MS	unmatched	MS/MS	MS/MS	MS/MS
AMSEVTSLHEDDWR	AM[15.9949]SEVT[79.9663]SLHEDDWR	14	3	2M(15.9949),6T(79.9663)	Q86X29	LSR	Lipolysis-stimulated lipoprotein receptor	1	1	1	1	1	1	24707886	31555082	23987962	27470496	30769390	38555700	24707886	31555082	23987962	27470496	30769390	38555700	MS/MS	MS/MS	MS/MS	MS/MS	MS/MS	MS/MS
AMSTTSISSPQPGK	AM[15.9949]STTSISS[79.9663]PQPGK	14	2	2M(15.9949),9S(79.9663)	Q9UJU6	DBNL	Drebrin-like protein	2	1	1	0	0	0	19058246	20979156	17858240	0	0	0	19058246	20979156	17858240	0	0	0	MS/MS	MS/MS	MS/MS	unmatched	unmatched	unmatched
AMSTTSISSPQPGK	AM[15.9949]STTSIS[79.9663]SPQPGK	14	2	2M(15.9949),8S(79.9663)	Q9UJU6	DBNL	Drebrin-like protein	0	0	1	2	0	1	0	0	16254968	10758587	0	9161460	0	0	16254968	10758587	0	9161460	unmatched	unmatched	MS/MS	MS/MS	unmatched	MS/MS
AMSTTSISSPQPGK	AM[15.9949]STT[79.9663]SISSPQPGK	14	2	2M(15.9949),5T(79.9663)	Q9UJU6	DBNL	Drebrin-like protein	1	0	0	0	0	0	189531728	0	0	0	0	0	0	0	0	0	0	0	MS/MS	unmatched	unmatched	unmatched	unmatched	unmatched
AMSLNTLNVDAPR	AM[15.9949]S[79.9663]LNTLNVDAPR	13	2,3	2M(15.9949),3S(79.9663)	Q6P597	KLC3	Kinesin light chain 3	0	0	1	2	2	2	0	0	0	0	0	0	0	0	0	0	0	0	unmatched	unmatched	MS/MS	MS/MS	MS/MS	MS/MS
AMSTTSISSPQPGK	AM[15.9949]S[79.9663]TTSISSPQPGK	14	2	2M(15.9949),3S(79.9663)	Q9UJU6	DBNL	Drebrin-like protein	1	2	2	2	1	2	194496512	179498576	186623344	183155328	165553328	180100544	194496512	179498576	186623344	183155328	165553328	180100544	MS/MS	MS/MS	MS/MS	MS/MS	MS/MS	MS/MS
AMTLSPQEEVAAGQMASSSR	AM[15.9949]TLS[79.9663]PQEEVAAGQMASSSR	20	3	2M(15.9949),5S(79.9663)	Q9Y6A5	TACC3	Transforming acidic coiled-coil-containing protein 3	1	1	1	0	0	0	0	0	22698576	0	0	0	0	0	0	0	0	0	MS/MS	MS/MS	MS/MS	unmatched	unmatched	unmatched
AMTLSPQEEVAAGQMASSSR	AM[15.9949]TLS[79.9663]PQEEVAAGQM[15.9949]ASSSR	20	2,3	15M(15.9949),2M(15.9949),5S(79.9663)	Q9Y6A5	TACC3	Transforming acidic coiled-coil-containing protein 3	0	1	2	3	1	2	0	62009192	63346712	134330560	163658400	173506080	0	62009192	63346712	134330560	163658400	161341136	unmatched	MS/MS	MS/MS	MS/MS	MS/MS	MS/MS
AMTLSPQEEVAAGQMASSSR	AM[15.9949]T[79.9663]LSPQEEVAAGQMASSSR	20	3	2M(15.9949),3T(79.9663)	Q9Y6A5	TACC3	Transforming acidic coiled-coil-containing protein 3	0	0	0	0	0	1	0	0	0	0	0	13816792	0	0	0	0	0	0	unmatched	unmatched	unmatched	unmatched	unmatched	MS/MS
AMTLSPQEEVAAGQMASSSR	AM[15.9949]T[79.9663]LSPQEEVAAGQM[15.9949]ASSSR	20	2	15M(15.9949),2M(15.9949),3T(79.9663)	Q9Y6A5	TACC3	Transforming acidic coiled-coil-containing protein 3	0	0	0	1	0	0	0	0	0	0	0	0	0	0	0	0	0	0	unmatched	unmatched	unmatched	MS/MS	unmatched	unmatched
ANAPEMLSDGEYISDVEEGEDAMTGDTDK	ANAPEM[15.9949]LS[79.9663]DGEY[79.9663]ISDVEEGEDAMTGDTDK	29	3	12Y(79.9663),6M(15.9949),8S(79.9663)	Q12955	ANK3	Ankyrin-3	0	0	2	0	0	0	0	0	1.7325e+06	0	0	0	0	0	0	0	0	0	unmatched	unmatched	MS/MS	unmatched	unmatched	unmatched
ANASPQKPLDLK	ANAS[79.9663]PQKPLDLK	12	2,3	4S(79.9663)	Q9Y618	NCOR2	Nuclear receptor corepressor 2	1	0	0	2	3	3	4509240	0	0	59233936	57761712	63778816	4.64726e+06	0	0	30332928	29286102	32182024	MS/MS	unmatched	unmatched	MS/MS	MS/MS	MS/MS
ANDESNEHSDVIDSQELSK	ANDESNEHSDVIDS[79.9663]QELSK	19	3	14S(79.9663)	P10451	SPP1	Osteopontin	1	1	0	0	0	0	21885258	19828304	0	0	0	0	21885258	19828304	0	0	0	0	MS/MS	MS/MS	unmatched	unmatched	unmatched	unmatched
ANDESNEHSDVIDSQELSK	ANDES[79.9663]NEHSDVIDS[79.9663]QELSK	19	2,3	14S(79.9663),5S(79.9663)	P10451	SPP1	Osteopontin	0	0	1	0	1	0	0	0	0	0	95194824	0	0	0	0	0	0	0	unmatched	unmatched	MS/MS	unmatched	MS/MS	unmatched
ANDESNEHSDVIDSQELSKVSR	ANDES[79.9663]NEHS[79.9663]DVIDSQELSKVS[79.9663]R	22	3	21S(79.9663),5S(79.9663),9S(79.9663)	P10451	SPP1	Osteopontin	0	0	0	1	0	0	0	0	0	20131414	0	0	0	0	0	0	0	0	unmatched	unmatched	unmatched	MS/MS	unmatched	unmatched
ANDESNEHSDVIDSQELSKVSR	ANDES[79.9663]NEHS[79.9663]DVIDS[79.9663]QELSKVSR	22	3	14S(79.9663),5S(79.9663),9S(79.9663)	P10451	SPP1	Osteopontin	1	0	0	0	1	1	13942705	0	0	0	16450951	27708774	13942705	0	0	0	16450951	27708774	MS/MS	unmatched	unmatched	unmatched	MS/MS	MS/MS
ANEAGGQVGPEAPRPPETSPEMR	ANEAGGQVGPEAPRPPETS[79.9663]PEMR	23	3	19S(79.9663)	Q8N3D4	EHBP1L1	EH domain-binding protein 1-like protein 1	1	0	0	0	0	0	107289152	0	0	0	0	0	0	0	0	0	0	0	MS/MS	unmatched	unmatched	unmatched	unmatched	unmatched
ANEAGGQVGPEAPRPPETSPEMR	ANEAGGQVGPEAPRPPETS[79.9663]PEM[15.9949]R	23	3	19S(79.9663),22M(15.9949)	Q8N3D4	EHBP1L1	EH domain-binding protein 1-like protein 1	0	0	1	0	0	0	0	0	240704000	0	0	0	0	0	0	0	0	0	unmatched	unmatched	MS/MS	unmatched	unmatched	unmatched
ANEAGGQVGPEAPRPPETSPEMR	ANEAGGQVGPEAPRPPET[79.9663]SPEMR	23	3	18T(79.9663)	Q8N3D4	EHBP1L1	EH domain-binding protein 1-like protein 1	0	1	1	1	1	1	0	105149216	103028032	22822618	24112242	19874334	0	105149216	103028032	22822618	24112242	19874334	unmatched	MS/MS	MS/MS	MS/MS	MS/MS	MS/MS
ANEAGGQVGPEAPRPPETSPEMR	ANEAGGQVGPEAPRPPET[79.9663]SPEM[15.9949]R	23	3	18T(79.9663),22M(15.9949)	Q8N3D4	EHBP1L1	EH domain-binding protein 1-like protein 1	2	3	2	4	3	3	231167616	247676592	240704000	362253696	371376000	325332608	231167616	247676592	240704000	362253696	371376000	325332608	MS/MS	MS/MS	MS/MS	MS/MS	MS/MS	MS/MS
ANEPCTSFAECVCDENCEK	ANEPC[57.0215]TS[79.9663]FAEC[57.0215]VC[57.0215]DENC[57.0215]EK	19	3	11C(57.0215),13C(57.0215),17C(57.0215),5C(57.0215),7S(79.9663)	Q13772	NCOA4	Nuclear receptor coactivator 4	1	0	1	0	1	1	16989746	0	18255488	0	14767094	15928557	16989746	0	18255488	0	14767094	15928557	MS/MS	unmatched	MS/MS	unmatched	MS/MS	MS/MS
ANEPCTSFAECVCDENCEK	ANEPC[57.0215]T[79.9663]SFAEC[57.0215]VC[57.0215]DENC[57.0215]EK	19	3	11C(57.0215),13C(57.0215),17C(57.0215),5C(57.0215),6T(79.9663)	Q13772	NCOA4	Nuclear receptor coactivator 4	0	0	0	1	0	0	0	0	0	26114002	0	0	0	0	0	0	0	0	unmatched	unmatched	unmatched	MS/MS	unmatched	unmatched
ANESSPKPVGPPPER	ANESS[79.9663]PKPVGPPPER	15	3	5S(79.9663)	Q9BQI0	AIF1L	Allograft inflammatory factor 1-like	1	1	1	1	1	0	67674792	76526960	72523744	71647344	68986056	0	67674792	76526960	72523744	71647344	68986056	0	MS/MS	MS/MS	MS/MS	MS/MS	MS/MS	unmatched
ANESSPKPVGPPPER	ANES[79.9663]SPKPVGPPPER	15	2,3	4S(79.9663)	Q9BQI0	AIF1L	Allograft inflammatory factor 1-like	3	2	2	2	2	2	76119416	85415456	80685208	81267120	79360208	73833424	66493812	72543768	67671136	73022824	74409952	67693536	MS/MS	MS/MS	MS/MS	MS/MS	MS/MS	MS/MS
ANFDEENAYFEDEEEDSSNVDLPYIPAENSPTR	ANFDEENAYFEDEEEDSSNVDLPYIPAENS[79.9663]PTR	33	4	30S(79.9663)	Q86XP3	DDX42	ATP-dependent RNA helicase DDX42	2	0	1	2	0	1	75870040	0	86309144	68040720	0	115656064	75870040	0	86309144	68040720	0	115656064	MS/MS	unmatched	MS/MS	MS/MS	unmatched	MS/MS
ANIVDQSHLHDSSQK	ANIVDQSHLHDS[79.9663]SQK	15	3	12S(79.9663)	Q99570	PIK3R4	Phosphoinositide 3-kinase regulatory subunit 4	1	1	1	0	1	0	19888440	23804326	0	0	16003571	0	19888440	23804326	0	0	16003571	0	MS/MS	MS/MS	MS/MS	unmatched	MS/MS	unmatched
ANMHISESQQEFFR	ANM[15.9949]HIS[79.9663]ESQQEFFR	14	3	3M(15.9949),6S(79.9663)	Q9H246	C1orf21	Uncharacterized protein C1orf21	0	0	0	0	0	1	0	0	0	0	0	5.27511e+06	0	0	0	0	0	0	unmatched	unmatched	unmatched	unmatched	unmatched	MS/MS
ANNLHSGDNFQLNDSEIER	ANNLHSGDNFQLNDS[79.9663]EIER	19	3	15S(79.9663)	Q9BZF1	OSBPL8	Oxysterol-binding protein-related protein 8	0	0	0	0	0	1	0	0	0	0	0	39106100	0	0	0	0	0	0	unmatched	unmatched	unmatched	unmatched	unmatched	MS/MS
ANNPEQNRLSECEEQAK	ANNPEQNRLS[79.9663]EC[57.0215]EEQAK	17	3	10S(79.9663),12C(57.0215)	Q7KZF4	SND1	Staphylococcal nuclease domain-containing protein 1	2	1	1	2	1	1	30288894	23181536	20948236	28107344	23813756	25288200	30288894	23181536	20948236	28107344	23813756	25288200	MS/MS	MS/MS	MS/MS	MS/MS	MS/MS	MS/MS
ANNSQEPSPQLASSVASTR	ANNSQEPS[79.9663]PQLASSVASTR	19	2,3	8S(79.9663)	Q96HC4	PDLIM5	PDZ and LIM domain protein 5	1	2	3	2	1	3	51175044	63589372	59347740	65977204	63571988	57136044	51175044	55858444	59347740	57413980	63571988	49202180	MS/MS	MS/MS	MS/MS	MS/MS	MS/MS	MS/MS
ANNSQEPSPQLASSVASTR	ANNS[79.9663]QEPSPQLASSVASTR	19	3	4S(79.9663)	Q96HC4	PDLIM5	PDZ and LIM domain protein 5	0	0	0	1	1	0	0	0	0	57401788	0	0	0	0	0	0	0	0	unmatched	unmatched	unmatched	MS/MS	MS/MS	unmatched
ANNSQEPSPQLASSVASTR	ANNS[79.9663]QEPS[79.9663]PQLASSVASTR	19	3	4S(79.9663),8S(79.9663)	Q96HC4	PDLIM5	PDZ and LIM domain protein 5	0	2	0	0	0	0	0	21354204	0	0	0	0	0	0	0	0	0	0	unmatched	MS/MS	unmatched	unmatched	unmatched	unmatched
ANQISPSNSSLK	ANQIS[79.9663]PSNSSLK	12	2	5S(79.9663)	Q86UU0	BCL9L	B-cell CLL/lymphoma 9-like protein	0	0	2	0	0	0	0	0	38713976	0	0	0	0	0	0	0	0	0	unmatched	unmatched	MS/MS	unmatched	unmatched	unmatched
ANSALTPPKPESGLTLQESNTPGLR	ANSALT[79.9663]PPKPESGLTLQESNT[79.9663]PGLR	25	3	21T(79.9663),6T(79.9663)	Q9BW04	SARG	Specifically androgen-regulated gene protein	1	0	1	1	0	1	38343216	0	65369628	64270084	0	57980692	38343216	0	65369628	64270084	0	57980692	MS/MS	unmatched	MS/MS	MS/MS	unmatched	MS/MS
ANSALTPPKPESGLTLQESNTPGLR	ANSALT[79.9663]PPKPES[79.9663]GLTLQESNTPGLR	25	3	12S(79.9663),6T(79.9663)	Q9BW04	SARG	Specifically androgen-regulated gene protein	0	0	0	0	0	1	0	0	0	0	0	57980692	0	0	0	0	0	0	unmatched	unmatched	unmatched	unmatched	unmatched	MS/MS
ANSFVGTAQYVSPELLTEK	ANS[79.9663]FVGTAQYVSPELLTEK	19	2,3	3S(79.9663)	O15530	PDPK1	3-phosphoinositide-dependent protein kinase 1	2	3	3	1	2	5	65726064	0	62215724	50505140	25283374	73357056	65726064	0	54850628	50505140	25283374	60383512	MS/MS	MS/MS	MS/MS	MS/MS	MS/MS	MS/MS
ANSGGVDLDSSGEFASIEK	ANS[79.9663]GGVDLDSSGEFASIEK	19	2	3S(79.9663)	Q92766	RREB1	Ras-responsive element-binding protein 1	0	0	0	0	1	1	0	0	0	0	39392680	41545112	0	0	0	0	39392680	41545112	unmatched	unmatched	unmatched	unmatched	MS/MS	MS/MS
ANSGGVDLDSSGEFASIEK	ANS[79.9663]GGVDLDS[79.9663]S[79.9663]GEFASIEK	19	2,3	10S(79.9663),11S(79.9663),3S(79.9663)	Q92766	RREB1	Ras-responsive element-binding protein 1	0	1	1	0	0	0	0	4970970	0	0	0	0	0	0	0	0	0	0	unmatched	MS/MS	MS/MS	unmatched	unmatched	unmatched
ANSLGDLYAQK	ANS[79.9663]LGDLYAQK	11	2	3S(79.9663)	Q13009	TIAM1	Rho guanine nucleotide exchange factor TIAM1	0	1	2	0	0	1	0	35080328	34551720	0	0	29906184	0	35080328	34551720	0	0	29906184	unmatched	MS/MS	MS/MS	unmatched	unmatched	MS/MS
ANSPEKPPEAGAAHK	ANS[79.9663]PEKPPEAGAAHK	15	3	3S(79.9663)	Q9UFC0	LRWD1	Leucine-rich repeat and WD repeat-containing protein 1	4	4	4	3	3	3	73403664	54320184	64253360	34404760	56496728	34063936	73403664	54320184	64253360	34404760	56496728	34063936	MS/MS	MS/MS	MS/MS	MS/MS	MS/MS	MS/MS
ANSPEKPPEAGAAHKPR	ANS[79.9663]PEKPPEAGAAHKPR	17	3	3S(79.9663)	Q9UFC0	LRWD1	Leucine-rich repeat and WD repeat-containing protein 1	2	2	0	1	2	2	3389055	1.0182e+06	0	15018597	20381118	5903800	3389055	1.0182e+06	0	15018597	20381118	5903800	MS/MS	MS/MS	unmatched	MS/MS	MS/MS	MS/MS
ANSPSLFGTEGK	ANS[79.9663]PSLFGTEGK	12	2	3S(79.9663)	Q96B97	SH3KBP1	SH3 domain-containing kinase-binding protein 1	2	2	2	2	2	2	154679376	167440144	154324640	115209360	97698616	128523736	154679376	167440144	154324640	115209360	97698616	128523736	MS/MS	MS/MS	MS/MS	MS/MS	MS/MS	MS/MS
ANSPSLFGTEGKPK	ANS[79.9663]PSLFGTEGKPK	14	2,3	3S(79.9663)	Q96B97	SH3KBP1	SH3 domain-containing kinase-binding protein 1	2	3	2	4	4	1	30475682	118302368	126113864	190757760	197046160	41488800	70601696	61551464	62773720	97567408	102061608	96115304	MS/MS	MS/MS	MS/MS	MS/MS	MS/MS	MS/MS
ANSTSDSVFTETPSPVLK	ANS[79.9663]TSDSVFTETPSPVLK	18	2,3	3S(79.9663)	Q9UKI2	CDC42EP3	Cdc42 effector protein 3	1	1	3	0	2	2	17232060	21300396	10816552	0	12587797	19431194	17232060	21300396	10816552	0	12587797	0	MS/MS	MS/MS	MS/MS	unmatched	MS/MS	MS/MS
ANSTSDSVFTETPSPVLK	ANS[79.9663]TSDSVFTETPS[79.9663]PVLK	18	3	14S(79.9663),3S(79.9663)	Q9UKI2	CDC42EP3	Cdc42 effector protein 3	0	1	0	1	0	1	0	7.28384e+06	0	9967280	0	7399743	0	7.28384e+06	0	9967280	0	7399743	unmatched	MS/MS	unmatched	MS/MS	unmatched	MS/MS
ANTLSHFPIECQEPPQPAR	ANT[79.9663]LSHFPIEC[57.0215]QEPPQPAR	19	3	11C(57.0215),3T(79.9663)	Q86TI0	TBC1D1	TBC1 domain family member 1	0	0	1	0	0	0	0	0	34757384	0	0	0	0	0	0	0	0	0	unmatched	unmatched	MS/MS	unmatched	unmatched	unmatched
ANVSSPHREFPPATAR	ANVS[79.9663]SPHREFPPATAR	16	3	4S(79.9663)	Q92530	PSMF1	Proteasome inhibitor PI31 subunit	1	0	0	3	2	1	0	0	0	9495387	46742336	0	0	0	0	9495387	46742336	0	MS/MS	unmatched	unmatched	MS/MS	MS/MS	MS/MS
APAASEGNHTDGAEEAAGSCAQAPSHSPPNK	APAASEGNHTDGAEEAAGSC[57.0215]AQAPSHS[79.9663]PPNK	31	4	20C(57.0215),27S(79.9663)	Q92560	BAP1	Ubiquitin carboxyl-terminal hydrolase BAP1	2	2	2	1	0	0	29176140	25655092	24544828	0	0	0	29176140	25655092	24544828	0	0	0	MS/MS	MS/MS	MS/MS	MS/MS	unmatched	unmatched
APAASEGNHTDGAEEAAGSCAQAPSHSPPNKPK	APAASEGNHTDGAEEAAGSC[57.0215]AQAPSHS[79.9663]PPNKPK	33	4	20C(57.0215),27S(79.9663)	Q92560	BAP1	Ubiquitin carboxyl-terminal hydrolase BAP1	2	2	1	2	1	2	84230408	60832880	22152038	69172704	77734864	27334260	84230408	60832880	22152038	69172704	77734864	27334260	MS/MS	MS/MS	MS/MS	MS/MS	MS/MS	MS/MS
APAASEGNHTDGAEEAAGSCAQAPSHSPPNK	APAASEGNHTDGAEEAAGSC[57.0215]AQAPS[79.9663]HSPPNK	31	4	20C(57.0215),25S(79.9663)	Q92560	BAP1	Ubiquitin carboxyl-terminal hydrolase BAP1	0	0	0	2	2	0	0	0	0	0	11395550	0	0	0	0	0	0	0	unmatched	unmatched	unmatched	MS/MS	MS/MS	unmatched
APAASEGNHTDGAEEAAGSCAQAPSHSPPNKPK	APAASEGNHTDGAEEAAGSC[57.0215]AQAPS[79.9663]HSPPNKPK	33	4	20C(57.0215),25S(79.9663)	Q92560	BAP1	Ubiquitin carboxyl-terminal hydrolase BAP1	0	2	2	2	2	0	0	0	21609656	68358328	77734864	0	0	0	21609656	68358328	77734864	0	unmatched	MS/MS	MS/MS	MS/MS	MS/MS	unmatched
APAASEGNHTDGAEEAAGSCAQAPSHSPPNKPK	APAASEGNHTDGAEEAAGS[79.9663]C[57.0215]AQAPSHSPPNKPK	33	4	19S(79.9663),20C(57.0215)	Q92560	BAP1	Ubiquitin carboxyl-terminal hydrolase BAP1	0	0	0	0	1	0	0	0	0	0	77734864	0	0	0	0	0	0	0	unmatched	unmatched	unmatched	unmatched	MS/MS	unmatched
APAASEGNHTDGAEEAAGSCAQAPSHSPPNKPK	APAAS[79.9663]EGNHTDGAEEAAGSC[57.0215]AQAPSHSPPNKPK	33	4	20C(57.0215),5S(79.9663)	Q92560	BAP1	Ubiquitin carboxyl-terminal hydrolase BAP1	0	0	0	0	1	0	0	0	0	0	0	0	0	0	0	0	0	0	unmatched	unmatched	unmatched	unmatched	MS/MS	unmatched
APAGQEEPGTPPSSPLSAEQLDR	APAGQEEPGT[79.9663]PPSSPLSAEQLDR	23	3	10T(79.9663)	P13051	UNG	Uracil-DNA glycosylase	1	1	1	1	1	1	55014724	55861796	54001764	42774972	37889012	42259176	55014724	55861796	54001764	42774972	37889012	42259176	MS/MS	MS/MS	MS/MS	MS/MS	MS/MS	MS/MS
APAGQEEPGTPPSSPLSAEQLDR	APAGQEEPGT[79.9663]PPSS[79.9663]PLSAEQLDR	23	3	10T(79.9663),14S(79.9663)	P13051	UNG	Uracil-DNA glycosylase	1	2	1	0	0	0	90957456	88242480	103504232	0	0	0	90957456	88242480	103504232	0	0	0	MS/MS	MS/MS	MS/MS	unmatched	unmatched	unmatched
APAGQEEPGTPPSSPLSAEQLDR	APAGQEEPGT[79.9663]PPS[79.9663]SPLSAEQLDR	23	3	10T(79.9663),13S(79.9663)	P13051	UNG	Uracil-DNA glycosylase	0	0	1	2	2	1	0	0	103504232	49712828	34209068	81504496	0	0	103504232	49712828	34209068	81504496	unmatched	unmatched	MS/MS	MS/MS	MS/MS	MS/MS
APAPAPPGTVTQVDVR	APAPAPPGT[79.9663]VTQVDVR	16	2,3	9T(79.9663)	Q12929	EPS8	Epidermal growth factor receptor kinase substrate 8	2	3	2	3	3	3	52002080	80419600	57955332	78477680	81400144	90523840	52002080	57606864	57955332	55546328	58679160	64954156	MS/MS	MS/MS	MS/MS	MS/MS	MS/MS	MS/MS
APAPDEGSDLFYDDYYEDGEVEEEADSCFGDDEDDSGTEES	APAPDEGSDLFYDDYYEDGEVEEEADS[79.9663]C[57.0215]FGDDEDDS[79.9663]GTEES	41	4	27S(79.9663),28C(57.0215),36S(79.9663)	P49427	CDC34	Ubiquitin-conjugating enzyme E2 R1	0	0	0	1	0	0	0	0	0	9465836	0	0	0	0	0	0	0	0	unmatched	unmatched	unmatched	MS/MS	unmatched	unmatched
APAPDEGSDLFYDDYYEDGEVEEEADSCFGDDEDDSGTEES	APAPDEGSDLFYDDYY[79.9663]EDGEVEEEADS[79.9663]C[57.0215]FGDDEDDSGTEES	41	4	16Y(79.9663),27S(79.9663),28C(57.0215)	P49427	CDC34	Ubiquitin-conjugating enzyme E2 R1	2	0	0	1	1	0	12656885	0	0	9465836	11999899	0	12656885	0	0	9465836	11999899	0	MS/MS	unmatched	unmatched	MS/MS	MS/MS	unmatched
APAPDEGSDLFYDDYYEDGEVEEEADSCFGDDEDDSGTEES	APAPDEGSDLFYDDY[79.9663]Y[79.9663]EDGEVEEEADSC[57.0215]FGDDEDDSGTEES	41	4	15Y(79.9663),16Y(79.9663),28C(57.0215)	P49427	CDC34	Ubiquitin-conjugating enzyme E2 R1	0	0	0	0	1	2	0	0	0	0	11999899	0	0	0	0	0	0	0	unmatched	unmatched	unmatched	unmatched	MS/MS	MS/MS
APAPPPKPETPEK	APAPPPKPET[79.9663]PEK	13	3	10T(79.9663)	Q9ULL5	PRR12	Proline-rich protein 12	0	1	0	1	0	0	0	7614010	0	0	0	0	0	0	0	0	0	0	unmatched	MS/MS	unmatched	MS/MS	unmatched	unmatched
APAPPVLSPK	APAPPVLS[79.9663]PK	10	2	8S(79.9663)	Q8NDI1	EHBP1	EH domain-binding protein 1	1	1	1	1	1	1	14022642	15904961	13921431	15682207	11526590	13651142	14022642	15904961	13921431	15682207	11526590	13651142	MS/MS	MS/MS	MS/MS	MS/MS	MS/MS	MS/MS
APDSGLPSGGGGRPGCAYPGSPGPGAR	APDSGLPS[79.9663]GGGGRPGC[57.0215]AYPGSPGPGAR	27	3	16C(57.0215),8S(79.9663)	Q6PJ61	FBXO46	F-box only protein 46	1	0	0	0	0	0	0	0	0	0	0	0	0	0	0	0	0	0	MS/MS	unmatched	unmatched	unmatched	unmatched	unmatched
APEAAVSEDGKSDDELLSSK	APEAAVSEDGKS[79.9663]DDELLSSK	20	3	12S(79.9663)	Q8NEY1	NAV1	Neuron navigator 1	0	0	1	0	0	0	0	0	0	0	0	0	0	0	0	0	0	0	unmatched	unmatched	MS/MS	unmatched	unmatched	unmatched
APEGDDFLSLHAESDGEGALQVDLGEPAPAPPAADSR	APEGDDFLSLHAES[79.9663]DGEGALQVDLGEPAPAPPAADSR	37	4	14S(79.9663)	Q9H7N4	SCAF1	Splicing factor, arginine/serine-rich 19	0	1	2	1	2	0	0	33945628	18997652	27269966	24294412	0	0	33945628	18997652	27269966	24294412	0	unmatched	MS/MS	MS/MS	MS/MS	MS/MS	unmatched
APEGDDFLSLHAESDGEGALQVDLGEPAPAPPAADSR	APEGDDFLS[79.9663]LHAESDGEGALQVDLGEPAPAPPAADSR	37	4	9S(79.9663)	Q9H7N4	SCAF1	Splicing factor, arginine/serine-rich 19	0	1	0	1	1	0	0	33945628	0	27269966	25890546	0	0	33945628	0	27269966	25890546	0	unmatched	MS/MS	unmatched	MS/MS	MS/MS	unmatched
APEGDDFLSLHAESDGEGALQVDLGEPAPAPPAADSR	APEGDDFLS[79.9663]LHAES[79.9663]DGEGALQVDLGEPAPAPPAADSR	37	4	14S(79.9663),9S(79.9663)	Q9H7N4	SCAF1	Splicing factor, arginine/serine-rich 19	1	0	2	0	0	0	0	0	6302138	0	0	0	0	0	0	0	0	0	MS/MS	unmatched	MS/MS	unmatched	unmatched	unmatched
APELPNTSSSPSLK	APELPNTSS[79.9663]SPSLK	14	2	9S(79.9663)	Q9UN79	SOX13	Transcription factor SOX-13	1	1	1	0	1	0	37109732	38141604	33753840	0	43067236	0	37109732	38141604	33753840	0	43067236	0	MS/MS	MS/MS	MS/MS	unmatched	MS/MS	unmatched
APELPNTSSSPSLK	APELPNTS[79.9663]SSPSLK	14	2	8S(79.9663)	Q9UN79	SOX13	Transcription factor SOX-13	0	0	1	1	1	1	0	0	33753840	43993072	43067236	39613800	0	0	33753840	43993072	43067236	39613800	unmatched	unmatched	MS/MS	MS/MS	MS/MS	MS/MS
APEPEEEIEEVEESEDEGEDPALDSLSQAIAFQQAK	APEPEEEIEEVEES[79.9663]EDEGEDPALDSLSQAIAFQQAK	36	4	14S(79.9663)	Q8TBF4	ZCRB1	Zinc finger CCHC-type and RNA-binding motif-containing protein 1	1	0	0	0	0	0	20053086	0	0	0	0	0	0	0	0	0	0	0	MS/MS	unmatched	unmatched	unmatched	unmatched	unmatched
APEPLGPADQSELGPEQLEAEVGESSDEEPVESR	APEPLGPADQSELGPEQLEAEVGES[79.9663]S[79.9663]DEEPVESR	34	3	25S(79.9663),26S(79.9663)	Q969G5	CAVIN3	Caveolae-associated protein 3	0	0	1	0	2	0	0	0	0	0	0	0	0	0	0	0	0	0	unmatched	unmatched	MS/MS	unmatched	MS/MS	unmatched
APEPLGPADQSELGPEQLEAEVGESSDEEPVESR	APEPLGPADQS[79.9663]ELGPEQLEAEVGES[79.9663]SDEEPVESR	34	3	11S(79.9663),25S(79.9663)	Q969G5	CAVIN3	Caveolae-associated protein 3	0	0	2	0	0	0	0	0	0	0	0	0	0	0	0	0	0	0	unmatched	unmatched	MS/MS	unmatched	unmatched	unmatched
APEPQLSPGSDASEVR	APEPQLS[79.9663]PGSDASEVR	16	2,3	7S(79.9663)	Q8TE68	EPS8L1	Epidermal growth factor receptor kinase substrate 8-like protein 1	0	1	2	2	1	2	0	13497011	19465682	20316114	19651104	19384240	0	13497011	19465682	20316114	19651104	19384240	unmatched	MS/MS	MS/MS	MS/MS	MS/MS	MS/MS
APESDTGDEDQDQERDTVFLK	APES[79.9663]DTGDEDQDQERDTVFLK	21	3	4S(79.9663)	Q9H4G0	EPB41L1	Band 4.1-like protein 1	1	1	1	1	1	1	20197152	14744710	21176136	30922356	28720328	44509200	20197152	14744710	21176136	30922356	28720328	44509200	MS/MS	MS/MS	MS/MS	MS/MS	MS/MS	MS/MS
APESDTGDEDQDQERDTVFLK	APES[79.9663]DT[79.9663]GDEDQDQERDTVFLK	21	3	4S(79.9663),6T(79.9663)	Q9H4G0	EPB41L1	Band 4.1-like protein 1	1	1	1	2	0	1	20042820	18990596	13668147	21122766	0	17576868	20042820	18990596	13668147	21122766	0	17576868	MS/MS	MS/MS	MS/MS	MS/MS	unmatched	MS/MS
APETDDSFSDVDCHSNQEDTGCK	APETDDS[79.9663]FSDVDC[57.0215]HSNQEDTGC[57.0215]K	23	3	13C(57.0215),22C(57.0215),7S(79.9663)	Q68D20	PMS2CL	Protein PMS2CL	1	0	0	0	0	0	4312382	0	0	0	0	0	0	0	0	0	0	0	MS/MS	unmatched	unmatched	unmatched	unmatched	unmatched
APETDDSFSDVDCHSNQEDTGCK	APET[79.9663]DDSFSDVDC[57.0215]HSNQEDTGC[57.0215]K	23	3	13C(57.0215),22C(57.0215),4T(79.9663)	Q68D20	PMS2CL	Protein PMS2CL	0	0	0	0	0	1	0	0	0	0	0	0	0	0	0	0	0	0	unmatched	unmatched	unmatched	unmatched	unmatched	MS/MS
APETDDSFSDVDCHSNQEDTGCK	APET[79.9663]DDS[79.9663]FSDVDC[57.0215]HSNQEDTGC[57.0215]K	23	3	13C(57.0215),22C(57.0215),4T(79.9663),7S(79.9663)	Q68D20	PMS2CL	Protein PMS2CL	1	0	2	0	0	1	7631401	0	8201470	0	0	10763821	7631401	0	8201470	0	0	10763821	MS/MS	unmatched	MS/MS	unmatched	unmatched	MS/MS
APGEQDGDAMPLGSAVDILATDDPNFSQEDQQDTQIYEK	APGEQDGDAMPLGS[79.9663]AVDILATDDPNFSQEDQQDTQIYEK	39	4	14S(79.9663)	P25205	MCM3	DNA replication licensing factor MCM3	0	1	0	0	0	0	0	0	0	0	0	0	0	0	0	0	0	0	unmatched	MS/MS	unmatched	unmatched	unmatched	unmatched
APGLITPGSPPPAQQNQYVHISSSPQNTGR	APGLITPGSPPPAQQNQYVHIS[79.9663]S[79.9663]SPQNTGR	30	3	22S(79.9663),23S(79.9663)	P54253	ATXN1	Ataxin-1	0	0	1	0	0	0	0	0	5.54414e+06	0	0	0	0	0	0	0	0	0	unmatched	unmatched	MS/MS	unmatched	unmatched	unmatched
APGLITPGSPPPAQQNQYVHISSSPQNTGR	APGLITPGS[79.9663]PPPAQQNQYVHIS[79.9663]SSPQNTGR	30	3	22S(79.9663),9S(79.9663)	P54253	ATXN1	Ataxin-1	0	0	1	0	1	0	0	0	5.54414e+06	0	8723969	0	0	0	5.54414e+06	0	8723969	0	unmatched	unmatched	MS/MS	unmatched	MS/MS	unmatched
APIDTSDVEEK	APIDTS[79.9663]DVEEK	11	2	6S(79.9663)	Q06265	EXOSC9	Exosome complex component RRP45	2	2	2	2	2	2	650401540	656303940	698941440	692526020	621813060	779826240	650401540	656303940	698941440	692526020	621813060	779826240	MS/MS	MS/MS	MS/MS	MS/MS	MS/MS	MS/MS
APIDTSDVEEK	APIDT[79.9663]SDVEEK	11	2	5T(79.9663)	Q06265	EXOSC9	Exosome complex component RRP45	0	1	0	0	1	1	0	656303940	0	0	621813060	779826240	0	656303940	0	0	621813060	779826240	unmatched	MS/MS	unmatched	unmatched	MS/MS	MS/MS
APKPEDIDEEDDDVPDLVENFDEASK	APKPEDIDEEDDDVPDLVENFDEAS[79.9663]K	26	3	25S(79.9663)	Q96K17	BTF3L4	Transcription factor BTF3 homolog 4	1	0	0	0	0	0	0	0	0	0	0	0	0	0	0	0	0	0	MS/MS	unmatched	unmatched	unmatched	unmatched	unmatched
APKPPTDGSTSPTSTPSEDQEALGK	APKPPTDGSTS[79.9663]PTSTPSEDQEALGK	25	3	11S(79.9663)	Q8NHM5	KDM2B	Lysine-specific demethylase 2B	1	1	1	1	0	1	57364908	66900728	64932480	68723984	0	52222500	57364908	66900728	64932480	68723984	0	52222500	MS/MS	MS/MS	MS/MS	MS/MS	unmatched	MS/MS
APKPPTDGSTSPTSTPSEDQEALGK	APKPPTDGST[79.9663]SPTSTPSEDQEALGK	25	3	10T(79.9663)	Q8NHM5	KDM2B	Lysine-specific demethylase 2B	1	0	0	0	0	0	57364908	0	0	0	0	0	0	0	0	0	0	0	MS/MS	unmatched	unmatched	unmatched	unmatched	unmatched
APKPPTDGSTSPTSTPSEDQEALGK	APKPPTDGS[79.9663]TSPTSTPSEDQEALGK	25	3	9S(79.9663)	Q8NHM5	KDM2B	Lysine-specific demethylase 2B	0	0	0	0	1	0	0	0	0	0	59191176	0	0	0	0	0	0	0	unmatched	unmatched	unmatched	unmatched	MS/MS	unmatched
APLATGEDDDDEVPDLVENFDEASK	APLATGEDDDDEVPDLVENFDEAS[79.9663]K	25	3	24S(79.9663)	P20290	BTF3	Transcription factor BTF3	2	2	2	1	2	2	55912192	49538024	48592476	54008288	49137864	58332264	55912192	49538024	48592476	54008288	49137864	58332264	MS/MS	MS/MS	MS/MS	MS/MS	MS/MS	MS/MS
APLATGEDDDDEVPDLVENFDEASKNEAN	APLATGEDDDDEVPDLVENFDEAS[79.9663]KNEAN	29	3	24S(79.9663)	P20290	BTF3	Transcription factor BTF3	0	0	0	0	1	0	0	0	0	0	4815833	0	0	0	0	0	0	0	unmatched	unmatched	unmatched	unmatched	MS/MS	unmatched
APLKPYPVSPSDK	APLKPYPVS[79.9663]PSDK	13	3	9S(79.9663)	P41252	IARS1	Isoleucine--tRNA ligase, cytoplasmic	0	0	0	0	0	1	0	0	0	0	0	4.06339e+06	0	0	0	0	0	0	unmatched	unmatched	unmatched	unmatched	unmatched	MS/MS
APLNIPGTPVLEDFPQNDDEK	APLNIPGT[79.9663]PVLEDFPQNDDEK	21	3	8T(79.9663)	Q15003	NCAPH	Condensin complex subunit 2	1	2	1	2	1	1	29609076	29019508	33390040	26310234	30388456	29807648	29609076	29019508	33390040	26310234	30388456	29807648	MS/MS	MS/MS	MS/MS	MS/MS	MS/MS	MS/MS
APPAPGPASGGSGEVDELFDVK	APPAPGPAS[79.9663]GGSGEVDELFDVK	22	3	9S(79.9663)	O14579	COPE	Coatomer subunit epsilon	1	0	0	1	0	2	11076655	0	0	15260647	0	16696856	11076655	0	0	15260647	0	16696856	MS/MS	unmatched	unmatched	MS/MS	unmatched	MS/MS
APPAPLAASEVTNSNSAER	APPAPLAASEVTNSNS[79.9663]AER	19	2,3	16S(79.9663)	Q9Y2U8	LEMD3	Inner nuclear membrane protein Man1	0	1	2	1	1	1	0	9418732	37026644	44623468	38355040	45577276	0	0	37026644	44623468	38355040	45577276	unmatched	MS/MS	MS/MS	MS/MS	MS/MS	MS/MS
APPAPLAASEVTNSNSAER	APPAPLAASEVTNS[79.9663]NSAER	19	2	14S(79.9663)	Q9Y2U8	LEMD3	Inner nuclear membrane protein Man1	0	0	1	1	0	1	0	0	9924198	16415531	0	19524620	0	0	9924198	16415531	0	19524620	unmatched	unmatched	MS/MS	MS/MS	unmatched	MS/MS
APPGAPGPGPGSGAPGSQEEEEEPGLVEGDPGDGAIEDPELEAIK	APPGAPGPGPGSGAPGS[79.9663]QEEEEEPGLVEGDPGDGAIEDPELEAIK	45	4	17S(79.9663)	Q86U42	PABPN1	Polyadenylate-binding protein 2	0	1	1	2	2	4	0	136963840	0	125100552	152180432	138038576	0	136963840	0	125100552	152180432	138038576	unmatched	MS/MS	MS/MS	MS/MS	MS/MS	MS/MS
APPGAPGPGPGSGAPGSQEEEEEPGLVEGDPGDGAIEDPELEAIK	APPGAPGPGPGS[79.9663]GAPGS[79.9663]QEEEEEPGLVEGDPGDGAIEDPELEAIK	45	4	12S(79.9663),17S(79.9663)	Q86U42	PABPN1	Polyadenylate-binding protein 2	0	0	0	0	0	1	0	0	0	0	0	0	0	0	0	0	0	0	unmatched	unmatched	unmatched	unmatched	unmatched	MS/MS
APPPPISPTQLSDVSSPR	APPPPIS[79.9663]PTQLS[79.9663]DVS[79.9663]SPR	18	3	12S(79.9663),15S(79.9663),7S(79.9663)	Q9P0K7	RAI14	Ankycorbin	0	1	0	0	0	0	0	26580014	0	0	0	0	0	0	0	0	0	0	unmatched	MS/MS	unmatched	unmatched	unmatched	unmatched
APPPSRPPPRPSV	APPPSRPPPRPS[79.9663]V	13	3	12S(79.9663)	Q9H6X2	ANTXR1	Anthrax toxin receptor 1	1	0	1	0	0	0	39961492	0	23401394	0	0	0	39961492	0	23401394	0	0	0	MS/MS	unmatched	MS/MS	unmatched	unmatched	unmatched
APPQTHLPSGASSGTGSASATHGGGSPPGTR	APPQTHLPSGASSGTGSASATHGGGS[79.9663]PPGTR	31	3,4	26S(79.9663)	P46379	BAG6	Large proline-rich protein BAG6	16	10	13	16	15	10	2427698180	2259735550	1225484540	1655941890	1852102400	834182400	1992055940	1885158910	1000291070	1377591300	1536886020	682667330	MS/MS	MS/MS	MS/MS	MS/MS	MS/MS	MS/MS
APPQTHLPSGASSGTGSASATHGGGSPPGTR	APPQTHLPSGASSGT[79.9663]GSASATHGGGSPPGTR	31	4	15T(79.9663)	P46379	BAG6	Large proline-rich protein BAG6	0	0	0	1	0	0	0	0	0	5.23571e+06	0	0	0	0	0	0	0	0	unmatched	unmatched	unmatched	MS/MS	unmatched	unmatched
APPQTHLPSGASSGTGSASATHGGGSPPGTR	APPQTHLPS[79.9663]GASSGTGSASATHGGGSPPGTR	31	3	9S(79.9663)	P46379	BAG6	Large proline-rich protein BAG6	1	0	0	0	0	1	418349632	0	0	0	0	142490160	418349632	0	0	0	0	142490160	MS/MS	unmatched	unmatched	unmatched	unmatched	MS/MS
APPTLQAETATKPQATSAPSPAPK	APPTLQAETATKPQATSAPS[79.9663]PAPK	24	3	20S(79.9663)	A8CG34	POM121C	Nuclear envelope pore membrane protein POM 121C	1	0	0	0	0	1	7852463	0	0	0	0	10309218	7852463	0	0	0	0	10309218	MS/MS	unmatched	unmatched	unmatched	unmatched	MS/MS
APPTPPPSTDTAPQPDSSLEILPEEEDEGADS	APPT[79.9663]PPPSTDTAPQPDSSLEILPEEEDEGADS	32	3,4	4T(79.9663)	Q9HA65	TBC1D17	TBC1 domain family member 17	3	2	3	1	2	2	61254004	91929776	55924768	106692928	100583064	106482104	61254004	91929776	55924768	106692928	100583064	106482104	MS/MS	MS/MS	MS/MS	MS/MS	MS/MS	MS/MS
APPTPPPSTDTAPQPDSSLEILPEEEDEGADS	APPT[79.9663]PPPSTDTAPQPDS[79.9663]SLEILPEEEDEGADS	32	3	17S(79.9663),4T(79.9663)	Q9HA65	TBC1D17	TBC1 domain family member 17	0	0	1	0	0	0	0	0	16462047	0	0	0	0	0	0	0	0	0	unmatched	unmatched	MS/MS	unmatched	unmatched	unmatched
APPTPPPSTDTAPQPDSSLEILPEEEDEGADS	APPT[79.9663]PPPSTDTAPQPDS[79.9663]S[79.9663]LEILPEEEDEGADS	32	3	17S(79.9663),18S(79.9663),4T(79.9663)	Q9HA65	TBC1D17	TBC1 domain family member 17	0	1	2	0	0	0	0	24532220	33274610	0	0	0	0	24532220	33274610	0	0	0	unmatched	MS/MS	MS/MS	unmatched	unmatched	unmatched
APQAFEHSDVDGVVTSTDPVPEPEPSPLESK	APQAFEHSDVDGVVTSTDPVPEPEPS[79.9663]PLESK	31	3	26S(79.9663)	Q9P266	JCAD	Junctional protein associated with coronary artery disease	1	1	0	0	0	0	0	10853490	0	0	0	0	0	0	0	0	0	0	MS/MS	MS/MS	unmatched	unmatched	unmatched	unmatched
APQAGAHTPLTPQPGLAPQQQSPK	APQAGAHTPLTPQPGLAPQQQS[79.9663]PK	24	3	22S(79.9663)	O15063	GARRE1	Granule associated Rac and RHOG effector protein 1	1	1	2	1	2	1	18580870	17550600	14325449	14802754	16829730	8806976	18580870	17550600	14325449	14802754	16829730	8806976	MS/MS	MS/MS	MS/MS	MS/MS	MS/MS	MS/MS
APQAGSRTPVPSTVQANTFEFADAEEDDEVKV	APQAGSRT[79.9663]PVPSTVQANTFEFADAEEDDEVKV	32	3	8T(79.9663)	Q00587	CDC42EP1	Cdc42 effector protein 1	0	0	0	1	1	0	0	0	0	25568970	17697218	0	0	0	0	25568970	17697218	0	unmatched	unmatched	unmatched	MS/MS	MS/MS	unmatched
APQAGSRTPVPSTVQANTFEFADAEEDDEVKV	APQAGS[79.9663]RTPVPSTVQANTFEFADAEEDDEVKV	32	3	6S(79.9663)	Q00587	CDC42EP1	Cdc42 effector protein 1	0	0	0	2	1	1	0	0	0	25568970	20647862	19531158	0	0	0	25568970	20647862	19531158	unmatched	unmatched	unmatched	MS/MS	MS/MS	MS/MS
APQQQPPPQQPPPPQPPPQQPPPPPSYSPAR	APQQQPPPQQPPPPQPPPQQPPPPPSYS[79.9663]PAR	31	3,4	28S(79.9663)	Q9BUJ2	HNRNPUL1	Heterogeneous nuclear ribonucleoprotein U-like protein 1	9	4	7	2	3	6	1567825150	774148350	932362690	194717312	1176922620	776085060	1034046140	491326976	606186620	772789700	756689920	464979776	MS/MS	MS/MS	MS/MS	MS/MS	MS/MS	MS/MS
APQQQPPPQQPPPPQPPPQQPPPPPSYSPAR	APQQQPPPQQPPPPQPPPQQPPPPPSY[79.9663]SPAR	31	4	27Y(79.9663)	Q9BUJ2	HNRNPUL1	Heterogeneous nuclear ribonucleoprotein U-like protein 1	0	0	0	0	0	1	0	0	0	0	0	665697980	0	0	0	0	0	0	unmatched	unmatched	unmatched	unmatched	unmatched	MS/MS
APQQQPPPQQPPPPQPPPQQPPPPPSYSPAR	APQQQPPPQQPPPPQPPPQQPPPPPS[79.9663]YSPAR	31	3,4	26S(79.9663)	Q9BUJ2	HNRNPUL1	Heterogeneous nuclear ribonucleoprotein U-like protein 1	10	9	7	15	9	12	1298188670	650850940	0	972524100	984589060	110135264	1124593790	563818620	0	742907330	852929020	711948670	MS/MS	MS/MS	MS/MS	MS/MS	MS/MS	MS/MS
APQTSSSPPPVR	APQTSSS[79.9663]PPPVR	12	2	7S(79.9663)	Q8IYB3	SRRM1	Serine/arginine repetitive matrix protein 1	4	3	4	2	3	3	378532320	411016896	389378688	341220672	317244768	330377600	378532320	411016896	389378688	341220672	317244768	330377600	MS/MS	MS/MS	MS/MS	MS/MS	MS/MS	MS/MS
APQTSSSPPPVR	APQTSS[79.9663]SPPPVR	12	2,3	6S(79.9663)	Q8IYB3	SRRM1	Serine/arginine repetitive matrix protein 1	3	1	2	2	1	2	79372624	83900640	87740032	63774412	0	81155544	79372624	83900640	87740032	63774412	0	81155544	MS/MS	MS/MS	MS/MS	MS/MS	MS/MS	MS/MS
APQTSSSPPPVR	APQTS[79.9663]SSPPPVR	12	2,3	5S(79.9663)	Q8IYB3	SRRM1	Serine/arginine repetitive matrix protein 1	0	3	2	2	2	1	0	94871120	389378688	0	51614172	0	0	94871120	0	0	51614172	0	unmatched	MS/MS	MS/MS	MS/MS	MS/MS	MS/MS
APQTSSSPPPVR	APQT[79.9663]SSSPPPVR	12	2,3	4T(79.9663)	Q8IYB3	SRRM1	Serine/arginine repetitive matrix protein 1	0	0	1	1	0	0	0	0	0	0	0	0	0	0	0	0	0	0	unmatched	unmatched	MS/MS	MS/MS	unmatched	unmatched
APRPFGSVSSPK	APRPFGSVSS[79.9663]PK	12	2	10S(79.9663)	Q96HC4	PDLIM5	PDZ and LIM domain protein 5	0	0	0	0	1	0	0	0	0	0	34612276	0	0	0	0	0	0	0	unmatched	unmatched	unmatched	unmatched	MS/MS	unmatched
APRPFGSVSSPK	APRPFGSVS[79.9663]SPK	12	3	9S(79.9663)	Q96HC4	PDLIM5	PDZ and LIM domain protein 5	0	0	0	1	1	1	0	0	0	19298868	25968618	17309670	0	0	0	19298868	25968618	17309670	unmatched	unmatched	unmatched	MS/MS	MS/MS	MS/MS
APRPSAPSPPPR	APRPSAPS[79.9663]PPPR	12	3	8S(79.9663)	Q8IV50	LYSMD2	LysM and putative peptidoglycan-binding domain-containing protein 2	0	1	1	0	1	1	0	0	2.85469e+06	0	0	6.83511e+06	0	0	2.85469e+06	0	0	6.83511e+06	unmatched	MS/MS	MS/MS	unmatched	MS/MS	MS/MS
APSAGLEEVAQPESVDVITSQSDSPTR	APSAGLEEVAQPESVDVITSQSDS[79.9663]PTR	27	3	24S(79.9663)	Q6T4R5	NHS	Nance-Horan syndrome protein	1	1	1	2	1	2	59207556	54115088	52309612	78707048	82628032	76818208	59207556	54115088	52309612	78707048	82628032	76818208	MS/MS	MS/MS	MS/MS	MS/MS	MS/MS	MS/MS
APSAGLEEVAQPESVDVITSQSDSPTR	APSAGLEEVAQPESVDVITSQS[79.9663]DSPTR	27	3	22S(79.9663)	Q6T4R5	NHS	Nance-Horan syndrome protein	0	0	1	0	0	0	0	0	52309612	0	0	0	0	0	0	0	0	0	unmatched	unmatched	MS/MS	unmatched	unmatched	unmatched
APSASPLALHASR	APSAS[79.9663]PLALHASR	13	2,3	5S(79.9663)	Q8N3F8	MICALL1	MICAL-like protein 1	1	1	1	2	1	1	51298008	52498396	44605716	0	31933714	0	51298008	52498396	44605716	0	31933714	0	MS/MS	MS/MS	MS/MS	MS/MS	MS/MS	MS/MS
APSDSSLGTPSDGRPELR	APSDSS[79.9663]LGT[79.9663]PSDGRPELR	18	2	6S(79.9663),9T(79.9663)	Q15642	TRIP10	Cdc42-interacting protein 4	1	0	0	0	0	1	49035652	0	0	0	0	68862080	49035652	0	0	0	0	68862080	MS/MS	unmatched	unmatched	unmatched	unmatched	MS/MS
APSDSSLGTPSDGRPELR	APSDS[79.9663]S[79.9663]LGTPSDGRPELR	18	2,3	5S(79.9663),6S(79.9663)	Q15642	TRIP10	Cdc42-interacting protein 4	2	2	2	2	2	1	605566210	596713980	665001220	656712060	644223870	521198464	502764352	596713980	592686400	606132100	596590020	521198464	MS/MS	MS/MS	MS/MS	MS/MS	MS/MS	MS/MS
APSDTGSLSPPWDQDRR	APSDTGS[79.9663]LS[79.9663]PPWDQDRR	17	3	7S(79.9663),9S(79.9663)	Q96PC5	MIA2	Melanoma inhibitory activity protein 2	0	1	2	0	0	0	0	80570024	56338004	0	0	0	0	80570024	56338004	0	0	0	unmatched	MS/MS	MS/MS	unmatched	unmatched	unmatched
APSDTGSLSPPWDQDRR	APSDT[79.9663]GSLS[79.9663]PPWDQDRR	17	3	5T(79.9663),9S(79.9663)	Q96PC5	MIA2	Melanoma inhibitory activity protein 2	1	0	0	0	0	0	0	0	0	0	0	0	0	0	0	0	0	0	MS/MS	unmatched	unmatched	unmatched	unmatched	unmatched
APSDTGSLSPPWDQDRR	APSDT[79.9663]GS[79.9663]LSPPWDQDRR	17	3	5T(79.9663),7S(79.9663)	Q96PC5	MIA2	Melanoma inhibitory activity protein 2	0	0	0	0	1	0	0	0	0	0	0	0	0	0	0	0	0	0	unmatched	unmatched	unmatched	unmatched	MS/MS	unmatched
APSEEDSLSSVPISPYK	APSEEDS[79.9663]LSSVPISPYK	17	3	7S(79.9663)	Q9Y676	MRPS18B	28S ribosomal protein S18b, mitochondrial	0	1	0	0	0	0	0	5616676	0	0	0	0	0	0	0	0	0	0	unmatched	MS/MS	unmatched	unmatched	unmatched	unmatched
APSEEELHGDQTDFGQGSQSPQK	APSEEELHGDQTDFGQGSQS[79.9663]PQK	23	3	20S(79.9663)	Q8TE77	SSH3	Protein phosphatase Slingshot homolog 3	1	2	2	2	2	2	213245776	216406128	220655168	209188112	193560304	216940656	213245776	216406128	220655168	209188112	193560304	216940656	MS/MS	MS/MS	MS/MS	MS/MS	MS/MS	MS/MS
APSEEELHGDQTDFGQGSQSPQK	APSEEELHGDQT[79.9663]DFGQGSQSPQK	23	3	12T(79.9663)	Q8TE77	SSH3	Protein phosphatase Slingshot homolog 3	0	0	0	1	1	0	0	0	0	28368944	28587088	0	0	0	0	28368944	28587088	0	unmatched	unmatched	unmatched	MS/MS	MS/MS	unmatched
APSHMSSSHSFPQLAR	APSHM[15.9949]SSSHS[79.9663]FPQLAR	16	3	10S(79.9663),5M(15.9949)	Q9Y2J4	AMOTL2	Angiomotin-like protein 2	1	1	1	1	1	0	60396372	42209296	16217858	38281120	93610400	0	60396372	42209296	16217858	38281120	93610400	0	MS/MS	MS/MS	MS/MS	MS/MS	MS/MS	unmatched
APSPAPPPLPSSR	APSPAPPPLPS[79.9663]SR	13	2	11S(79.9663)	Q6UXY1	BAIAP2L2	Brain-specific angiogenesis inhibitor 1-associated protein 2-like protein 2	1	1	0	0	0	0	0	7.23088e+06	0	0	0	0	0	0	0	0	0	0	MS/MS	MS/MS	unmatched	unmatched	unmatched	unmatched
APSQLPLSGSR	APSQLPLSGS[79.9663]R	11	2	10S(79.9663)	Q9BW19	KIFC1	Kinesin-like protein KIFC1	0	0	1	0	0	0	0	0	18174928	0	0	0	0	0	0	0	0	0	unmatched	unmatched	MS/MS	unmatched	unmatched	unmatched
APSTSPSFEGTQETYTVAHEENVR	APSTSPSFEGT[79.9663]QETYTVAHEENVR	24	3	11T(79.9663)	Q9BUT9	MCRIP2	MAPK regulated corepressor interacting protein 2	1	0	0	0	0	0	77102280	0	0	0	0	0	0	0	0	0	0	0	MS/MS	unmatched	unmatched	unmatched	unmatched	unmatched
APSTSPSFEGTQETYTVAHEENVR	APSTSPS[79.9663]FEGTQETYTVAHEENVR	24	3	7S(79.9663)	Q9BUT9	MCRIP2	MAPK regulated corepressor interacting protein 2	0	0	0	0	1	0	0	0	0	0	45605972	0	0	0	0	0	0	0	unmatched	unmatched	unmatched	unmatched	MS/MS	unmatched
APSTSPSFEGTQETYTVAHEENVR	APSTS[79.9663]PSFEGTQETYTVAHEENVR	24	3	5S(79.9663)	Q9BUT9	MCRIP2	MAPK regulated corepressor interacting protein 2	1	1	1	1	1	1	77102280	64926156	66617556	48782424	45605972	43413972	77102280	64926156	66617556	48782424	45605972	43413972	MS/MS	MS/MS	MS/MS	MS/MS	MS/MS	MS/MS
APSVANVGSHCDLSLK	APSVANVGS[79.9663]HC[57.0215]DLSLK	16	3	11C(57.0215),9S(79.9663)	P21333	FLNA	Filamin-A	0	1	0	0	0	0	0	0	0	0	0	0	0	0	0	0	0	0	unmatched	MS/MS	unmatched	unmatched	unmatched	unmatched
APSAPPGTGALPPAAPSGR	APS[79.9663]APPGTGALPPAAPSGR	19	3	3S(79.9663)	Q9H1B7	IRF2BPL	Probable E3 ubiquitin-protein ligase IRF2BPL	1	0	0	0	1	1	11398124	0	0	0	3.78369e+06	4.02133e+06	11398124	0	0	0	3.78369e+06	4.02133e+06	MS/MS	unmatched	unmatched	unmatched	MS/MS	MS/MS
APSASPLALHASR	APS[79.9663]AS[79.9663]PLALHASR	13	2,3	3S(79.9663),5S(79.9663)	Q8N3F8	MICALL1	MICAL-like protein 1	4	5	5	5	5	3	191850848	200960752	197739504	193311520	192968992	149158976	98478040	103156872	101457704	99241944	98777832	76577328	MS/MS	MS/MS	MS/MS	MS/MS	MS/MS	MS/MS
APSDSSLGTPSDGRPELR	APS[79.9663]DSSLGTPSDGRPELR	18	2,3	3S(79.9663)	Q15642	TRIP10	Cdc42-interacting protein 4	4	5	4	3	4	3	547764540	538094780	540881790	507653760	515889088	470709472	535401920	509718688	492710464	477276608	459840000	424711136	MS/MS	MS/MS	MS/MS	MS/MS	MS/MS	MS/MS
APSDSSLGTPSDGRPELR	APS[79.9663]DSS[79.9663]LGTPSDGRPELR	18	2,3	3S(79.9663),6S(79.9663)	Q15642	TRIP10	Cdc42-interacting protein 4	1	2	2	1	1	1	556530560	671022850	665001220	576684800	564621310	521198464	556530560	599253700	592111300	576684800	564621310	521198464	MS/MS	MS/MS	MS/MS	MS/MS	MS/MS	MS/MS
APSDSSLGTPSDGRPELR	APS[79.9663]DS[79.9663]SLGTPSDGRPELR	18	2	3S(79.9663),5S(79.9663)	Q15642	TRIP10	Cdc42-interacting protein 4	0	0	0	0	1	1	0	0	0	0	79602544	68862080	0	0	0	0	79602544	68862080	unmatched	unmatched	unmatched	unmatched	MS/MS	MS/MS
APSDTGSLSPPWDQDRR	APS[79.9663]DTGS[79.9663]LS[79.9663]PPWDQDRR	17	3	3S(79.9663),7S(79.9663),9S(79.9663)	Q96PC5	MIA2	Melanoma inhibitory activity protein 2	0	1	0	0	0	0	0	0	0	0	0	0	0	0	0	0	0	0	unmatched	MS/MS	unmatched	unmatched	unmatched	unmatched
APSDTGSLSPPWDQDR	APS[79.9663]DT[79.9663]GSLS[79.9663]PPWDQDR	16	2	3S(79.9663),5T(79.9663),9S(79.9663)	Q96PC5	MIA2	Melanoma inhibitory activity protein 2	1	0	0	0	0	0	8823336	0	0	0	0	0	0	0	0	0	0	0	MS/MS	unmatched	unmatched	unmatched	unmatched	unmatched
APSDTGSLSPPWDQDRR	APS[79.9663]DT[79.9663]GS[79.9663]LSPPWDQDRR	17	3	3S(79.9663),5T(79.9663),7S(79.9663)	Q96PC5	MIA2	Melanoma inhibitory activity protein 2	1	0	0	1	0	0	0	0	0	13700436	0	0	0	0	0	0	0	0	MS/MS	unmatched	unmatched	MS/MS	unmatched	unmatched
APSEEELHGDQTDFGQGSQSPQK	APS[79.9663]EEELHGDQTDFGQGSQSPQK	23	3	3S(79.9663)	Q8TE77	SSH3	Protein phosphatase Slingshot homolog 3	0	0	0	1	0	2	0	0	0	24648360	0	35890608	0	0	0	24648360	0	35890608	unmatched	unmatched	unmatched	MS/MS	unmatched	MS/MS
APSEIDPR	APS[79.9663]EIDPR	8	2	3S(79.9663)	O95801	TTC4	Tetratricopeptide repeat protein 4	1	1	1	0	1	1	12353084	17081312	16044446	0	0	14213881	12353084	17081312	16044446	0	0	14213881	MS/MS	MS/MS	MS/MS	unmatched	MS/MS	MS/MS
APSIDGKEELDLAEK	APS[79.9663]IDGKEELDLAEK	15	3	3S(79.9663)	Q9H0E9	BRD8	Bromodomain-containing protein 8	1	1	1	2	1	2	19602492	14009296	22900332	36133364	34072556	35698028	19602492	14009296	22900332	36133364	34072556	35698028	MS/MS	MS/MS	MS/MS	MS/MS	MS/MS	MS/MS
APSIHGGSGGR	APS[79.9663]IHGGSGGR	11	2	3S(79.9663)	P08727	KRT19	Keratin, type I cytoskeletal 19	6	5	5	3	3	2	130706232	96854864	122825704	91186296	107990552	102113768	130706232	96854864	122825704	91186296	107990552	102113768	MS/MS	MS/MS	MS/MS	MS/MS	MS/MS	MS/MS
APSIHGGSGGRGVSVSSAR	APS[79.9663]IHGGS[79.9663]GGRGVSVSSAR	19	4	3S(79.9663),8S(79.9663)	P08727	KRT19	Keratin, type I cytoskeletal 19	1	1	0	0	0	0	0	0	0	0	0	0	0	0	0	0	0	0	MS/MS	MS/MS	unmatched	unmatched	unmatched	unmatched
APSLTDLVK	APS[79.9663]LTDLVK	9	2	3S(79.9663)	O15014	ZNF609	Zinc finger protein 609	1	1	1	1	0	0	0	7643284	16889382	0	0	0	0	7643284	16889382	0	0	0	MS/MS	MS/MS	MS/MS	MS/MS	unmatched	unmatched
APSPAPPPLPSSR	APS[79.9663]PAPPPLPSSR	13	2	3S(79.9663)	Q6UXY1	BAIAP2L2	Brain-specific angiogenesis inhibitor 1-associated protein 2-like protein 2	4	4	4	3	3	4	160496048	170742848	166984480	163207152	176771440	164330784	160496048	170742848	166984480	163207152	176771440	164330784	MS/MS	MS/MS	MS/MS	MS/MS	MS/MS	MS/MS
APSPAPPPLPSSR	APS[79.9663]PAPPPLPS[79.9663]SR	13	2	11S(79.9663),3S(79.9663)	Q6UXY1	BAIAP2L2	Brain-specific angiogenesis inhibitor 1-associated protein 2-like protein 2	1	1	1	1	0	1	19155444	21878814	22259314	17388850	0	16268863	19155444	21878814	22259314	17388850	0	16268863	MS/MS	MS/MS	MS/MS	MS/MS	unmatched	MS/MS
APSPAPSSVPLGSEK	APS[79.9663]PAPSSVPLGSEK	15	2	3S(79.9663)	O75179	ANKRD17	Ankyrin repeat domain-containing protein 17	2	2	2	2	2	2	158849792	153381200	149794112	155312528	151047216	163564784	158849792	153381200	149794112	155312528	151047216	163564784	MS/MS	MS/MS	MS/MS	MS/MS	MS/MS	MS/MS
APSPARPFLK	APS[79.9663]PARPFLK	10	2	3S(79.9663)	Q9Y4B5	MTCL1	Microtubule cross-linking factor 1	1	1	1	1	1	1	16314217	0	17359056	19018476	19154822	15358377	16314217	0	17359056	19018476	19154822	15358377	MS/MS	MS/MS	MS/MS	MS/MS	MS/MS	MS/MS
APSPLGPTR	APS[79.9663]PLGPTR	9	2	3S(79.9663)	Q0VG06	FAAP100	Fanconi anemia core complex-associated protein 100	1	0	1	0	0	1	0	0	15675524	0	0	0	0	0	0	0	0	0	MS/MS	unmatched	MS/MS	unmatched	unmatched	MS/MS
APSPMEIDPADK	APS[79.9663]PMEIDPADK	12	2	3S(79.9663)	Q8NEV8	EXPH5	Exophilin-5	1	0	0	0	0	0	11446720	0	0	0	0	0	0	0	0	0	0	0	MS/MS	unmatched	unmatched	unmatched	unmatched	unmatched
APSPMEIDPADK	APS[79.9663]PM[15.9949]EIDPADK	12	2	3S(79.9663),5M(15.9949)	Q8NEV8	EXPH5	Exophilin-5	1	1	1	1	2	1	12409702	0	10139561	26998884	0	22368610	12409702	0	10139561	26998884	0	22368610	MS/MS	MS/MS	MS/MS	MS/MS	MS/MS	MS/MS
APSPPLSQVFQTR	APS[79.9663]PPLSQVFQTR	13	2	3S(79.9663)	Q9NRA8	EIF4ENIF1	Eukaryotic translation initiation factor 4E transporter	1	1	1	0	1	1	23696392	21153970	23852394	0	0	18913164	23696392	21153970	23852394	0	0	18913164	MS/MS	MS/MS	MS/MS	unmatched	MS/MS	MS/MS
APSPPPTASNSSNSQSEK	APS[79.9663]PPPTASNSSNSQSEK	18	3	3S(79.9663)	Q8N108	MIER1	Mesoderm induction early response protein 1	0	1	0	0	0	0	0	0	0	0	0	0	0	0	0	0	0	0	unmatched	MS/MS	unmatched	unmatched	unmatched	unmatched
APSPPVEHPR	APS[79.9663]PPVEHPR	10	2,3	3S(79.9663)	Q86WR7	PROSER2	Proline and serine-rich protein 2	8	6	6	5	5	6	691463100	723369600	635686210	682879810	631903170	481713088	689396290	723369600	635686210	682879810	631903170	481713088	MS/MS	MS/MS	MS/MS	MS/MS	MS/MS	MS/MS
APSPSGLMSPSR	APS[79.9663]PSGLMSPSR	12	2	3S(79.9663)	Q9P1Y5	CAMSAP3	Calmodulin-regulated spectrin-associated protein 3	0	0	1	0	0	0	0	0	33764908	0	0	0	0	0	0	0	0	0	unmatched	unmatched	MS/MS	unmatched	unmatched	unmatched
APSPTAEQPPGGGDSAR	APS[79.9663]PTAEQPPGGGDSAR	17	2	3S(79.9663)	Q15742	NAB2	NGFI-A-binding protein 2	0	1	0	1	0	1	0	7.40263e+06	0	7.95506e+06	0	8.1701e+06	0	7.40263e+06	0	7.95506e+06	0	8.1701e+06	unmatched	MS/MS	unmatched	MS/MS	unmatched	MS/MS
APSRDEGSLLLGSR	APS[79.9663]RDEGSLLLGSR	14	3	3S(79.9663)	Q15345	LRRC41	Leucine-rich repeat-containing protein 41	1	1	1	1	1	1	23574374	22895660	25167280	21753794	20334438	14567548	23574374	22895660	25167280	21753794	20334438	14567548	MS/MS	MS/MS	MS/MS	MS/MS	MS/MS	MS/MS
APSRQDVYGPQPQVR	APS[79.9663]RQDVYGPQPQVR	15	2,3	3S(79.9663)	O60716	CTNND1	Catenin delta-1	6	6	6	7	8	6	1853199100	1682210180	1683514370	2275855620	2570182660	2018953980	1758110590	1618091780	1537247360	2055019900	2406639870	1817121920	MS/MS	MS/MS	MS/MS	MS/MS	MS/MS	MS/MS
APSVANVGSHCDLSLK	APS[79.9663]VANVGSHC[57.0215]DLSLK	16	2,3	11C(57.0215),3S(79.9663)	P21333	FLNA	Filamin-A	24	26	25	19	16	18	20053641200	19498037200	20747335700	11082018800	10906011600	10138711000	17802985500	16767524900	17729017900	9910494200	9533611000	8739528700	MS/MS	MS/MS	MS/MS	MS/MS	MS/MS	MS/MS
APSVANVGSHCDLSLK	APS[79.9663]VANVGS[79.9663]HC[57.0215]DLSLK	16	3	11C(57.0215),3S(79.9663),9S(79.9663)	P21333	FLNA	Filamin-A	1	1	1	1	1	1	24235312	21110498	32187002	9836076	11202368	14042266	24235312	21110498	32187002	9836076	11202368	14042266	MS/MS	MS/MS	MS/MS	MS/MS	MS/MS	MS/MS
APSVATVGSICDLNLK	APS[79.9663]VATVGSIC[57.0215]DLNLK	16	2,3	11C(57.0215),3S(79.9663)	O75369	FLNB	Filamin-B	3	2	3	2	2	3	55104928	48417164	45924188	29778492	29082590	30415572	45741792	39639452	38432308	29778492	29082590	23995690	MS/MS	MS/MS	MS/MS	MS/MS	MS/MS	MS/MS
APSYSGLSMVSGVK	APS[79.9663]YSGLSM[15.9949]VSGVK	14	2	3S(79.9663),9M(15.9949)	Q9UBP0	SPAST	Spastin	1	1	2	2	2	2	37586656	39092896	40017752	69399504	62872848	75855704	37586656	39092896	40017752	69399504	62872848	75855704	MS/MS	MS/MS	MS/MS	MS/MS	MS/MS	MS/MS
APVPEPGLDLSLSPRPDSPQPR	APVPEPGLDLSLS[79.9663]PRPDSPQPR	22	3	13S(79.9663)	Q8TAP8	PPP1R35	Protein phosphatase 1 regulatory subunit 35	0	0	1	0	0	0	0	0	10580136	0	0	0	0	0	0	0	0	0	unmatched	unmatched	MS/MS	unmatched	unmatched	unmatched
APVPEPGLDLSLSPRPDSPQPR	APVPEPGLDLS[79.9663]LSPRPDS[79.9663]PQPR	22	3	11S(79.9663),18S(79.9663)	Q8TAP8	PPP1R35	Protein phosphatase 1 regulatory subunit 35	1	0	1	0	1	1	8921964	0	7377394	0	5406025	4515850	8921964	0	7377394	0	5406025	4515850	MS/MS	unmatched	MS/MS	unmatched	MS/MS	MS/MS
APVPGTPDSLSSGSSR	APVPGT[79.9663]PDSLSSGSSR	16	2	6T(79.9663)	Q9UJZ1	STOML2	Stomatin-like protein 2, mitochondrial	1	0	0	0	0	1	50817260	0	0	0	0	37772360	50817260	0	0	0	0	37772360	MS/MS	unmatched	unmatched	unmatched	unmatched	MS/MS
APVPSTCSSTFPEELSPPSHQAK	APVPSTC[57.0215]SSTFPEELS[79.9663]PPSHQAK	23	3	16S(79.9663),7C(57.0215)	Q14980	NUMA1	Nuclear mitotic apparatus protein 1	3	6	5	5	4	3	608920830	617016130	585202500	526046336	583189440	453768416	608920830	617016130	585202500	526046336	583189440	453768416	MS/MS	MS/MS	MS/MS	MS/MS	MS/MS	MS/MS
APVQPQQSPAAAPGGTDEK	APVQPQQS[79.9663]PAAAPGGTDEK	19	2,3	8S(79.9663)	Q13200	PSMD2	26S proteasome non-ATPase regulatory subunit 2	5	4	5	8	6	4	1248235780	1212863740	1158862720	1040583420	932343550	239464496	787176640	745887810	725834940	651047170	582993860	598844420	MS/MS	MS/MS	MS/MS	MS/MS	MS/MS	MS/MS
APVQPQQSPAAAPGGTDEKPSGK	APVQPQQS[79.9663]PAAAPGGTDEKPSGK	23	3	8S(79.9663)	Q13200	PSMD2	26S proteasome non-ATPase regulatory subunit 2	2	1	2	2	2	2	28320618	30593770	31201228	192838784	175560992	164122112	28320618	30593770	31201228	192838784	175560992	164122112	MS/MS	MS/MS	MS/MS	MS/MS	MS/MS	MS/MS
APVSSTESVIQSNTPTPPPSQPLNETAEEESR	APVSSTESVIQSNTPTPPPS[79.9663]QPLNETAEEESR	32	4	20S(79.9663)	Q9HC35	EML4	Echinoderm microtubule-associated protein-like 4	2	0	0	0	0	0	0	0	0	0	0	0	0	0	0	0	0	0	MS/MS	unmatched	unmatched	unmatched	unmatched	unmatched
APVSSTESVIQSNTPTPPPSQPLNETAEEESR	APVSSTESVIQSNTPT[79.9663]PPPSQPLNETAEEESR	32	3	16T(79.9663)	Q9HC35	EML4	Echinoderm microtubule-associated protein-like 4	0	1	1	3	0	4	0	10946519	29847258	58478112	0	60630060	0	10946519	29847258	58478112	0	60630060	unmatched	MS/MS	MS/MS	MS/MS	unmatched	MS/MS
APVSSTESVIQSNTPTPPPSQPLNETAEEESR	APVSSTESVIQSNT[79.9663]PTPPPSQPLNETAEEESR	32	3	14T(79.9663)	Q9HC35	EML4	Echinoderm microtubule-associated protein-like 4	1	1	0	2	0	1	19724190	8300755	0	23663092	0	0	19724190	8300755	0	23663092	0	0	MS/MS	MS/MS	unmatched	MS/MS	unmatched	MS/MS
APVSSTESVIQSNTPTPPPSQPLNETAEEESR	APVSSTESVIQSNT[79.9663]PT[79.9663]PPPSQPLNETAEEESR	32	3,4	14T(79.9663),16T(79.9663)	Q9HC35	EML4	Echinoderm microtubule-associated protein-like 4	1	3	3	1	2	2	46325356	87846784	110140392	42508212	47788980	70737096	49877880	47646040	56091632	45768012	51453744	33746088	MS/MS	MS/MS	MS/MS	MS/MS	MS/MS	MS/MS
APVSSTESVIQSNTPTPPPSQPLNETAEEESR	APVSSTESVIQS[79.9663]NTPT[79.9663]PPPSQPLNETAEEESR	32	3,4	12S(79.9663),16T(79.9663)	Q9HC35	EML4	Echinoderm microtubule-associated protein-like 4	0	0	2	0	0	0	0	0	109677600	0	0	0	0	0	0	0	0	0	unmatched	unmatched	MS/MS	unmatched	unmatched	unmatched
APVSSTESVIQSNTPTPPPSQPLNETAEEESR	APVSSTESVIQS[79.9663]NT[79.9663]PTPPPSQPLNETAEEESR	32	4	12S(79.9663),14T(79.9663)	Q9HC35	EML4	Echinoderm microtubule-associated protein-like 4	2	3	0	2	2	1	42974044	40840016	0	41779084	50890800	41130688	42974044	40840016	0	41779084	50890800	41130688	MS/MS	MS/MS	unmatched	MS/MS	MS/MS	MS/MS
AQAVASTSTVPSPSQTMPSCTSPSR	AQAVASTSTVPSPSQTM[15.9949]PS[79.9663]C[57.0215]TSPSR	25	3	17M(15.9949),19S(79.9663),20C(57.0215)	Q8WV99	ZFAND2B	AN1-type zinc finger protein 2B	0	0	1	1	2	2	0	0	23885948	42509460	31747518	35450936	0	0	23885948	42509460	31747518	35450936	unmatched	unmatched	MS/MS	MS/MS	MS/MS	MS/MS
AQAVSEEEEEEEGK	AQAVS[79.9663]EEEEEEEGK	14	2	5S(79.9663)	Q9GZR7	DDX24	ATP-dependent RNA helicase DDX24	2	1	1	2	2	2	30395540	33370060	27198972	0	25503130	33720996	30395540	33370060	27198972	0	25503130	33720996	MS/MS	MS/MS	MS/MS	MS/MS	MS/MS	MS/MS
AQCETLSPDGLPEEQPQTTK	AQC[57.0215]ETLS[79.9663]PDGLPEEQPQTTK	20	2,3	3C(57.0215),7S(79.9663)	Q7Z6Z7	HUWE1	E3 ubiquitin-protein ligase HUWE1	1	2	1	1	1	1	84738272	98876816	78440832	84635600	79982696	96345704	84738272	89267568	78440832	84635600	79982696	96345704	MS/MS	MS/MS	MS/MS	MS/MS	MS/MS	MS/MS
AQCETLSPDGLPEEQPQTTK	AQC[57.0215]ET[79.9663]LSPDGLPEEQPQTTK	20	2,3	3C(57.0215),5T(79.9663)	Q7Z6Z7	HUWE1	E3 ubiquitin-protein ligase HUWE1	0	0	2	0	0	0	0	0	85021480	0	0	0	0	0	0	0	0	0	unmatched	unmatched	MS/MS	unmatched	unmatched	unmatched
AQDPAAATASSPSTPDPASAPSTTPASPATPAQPSTSGSASSDAGSGSRR	AQDPAAATASSPSTPDPASAPSTTPASPATPAQPSTSGSASSDAGS[79.9663]GSRR	50	4	46S(79.9663)	Q9NRR5	UBQLN4	Ubiquilin-4	0	0	1	0	0	0	0	0	0	0	0	0	0	0	0	0	0	0	unmatched	unmatched	MS/MS	unmatched	unmatched	unmatched
AQDPAAATASSPSTPDPASAPSTTPASPATPAQPSTSGSASSDAGSGSR	AQDPAAATASSPSTPDPASAPSTTPASPATPAQPS[79.9663]TSGSASSDAGSGSR	49	4	35S(79.9663)	Q9NRR5	UBQLN4	Ubiquilin-4	0	0	1	0	0	0	0	0	0	0	0	0	0	0	0	0	0	0	unmatched	unmatched	MS/MS	unmatched	unmatched	unmatched
AQDPAAATASSPSTPDPASAPSTTPASPATPAQPSTSGSASSDAGSGSR	AQDPAAATASSPSTPDPASAPSTTPAS[79.9663]PATPAQPSTSGSASSDAGSGSR	49	4	27S(79.9663)	Q9NRR5	UBQLN4	Ubiquilin-4	0	1	0	0	0	0	0	63622192	0	0	0	0	0	0	0	0	0	0	unmatched	MS/MS	unmatched	unmatched	unmatched	unmatched
AQDPAAATASSPSTPDPASAPSTTPASPATPAQPSTSGSASSDAGSGSR	AQDPAAATASSPSTPDPASAPS[79.9663]TTPASPATPAQPSTSGSASSDAGSGSR	49	4	22S(79.9663)	Q9NRR5	UBQLN4	Ubiquilin-4	0	1	0	2	1	0	0	63622192	0	0	61026436	0	0	63622192	0	0	61026436	0	unmatched	MS/MS	unmatched	MS/MS	MS/MS	unmatched
AQDPAAATASSPSTPDPASAPSTTPASPATPAQPSTSGSASSDAGSGSR	AQDPAAATASSPSTPDPASAPS[79.9663]T[79.9663]TPASPATPAQPSTSGSASSDAGSGSR	49	4	22S(79.9663),23T(79.9663)	Q9NRR5	UBQLN4	Ubiquilin-4	1	0	0	0	0	0	12839899	0	0	0	0	0	0	0	0	0	0	0	MS/MS	unmatched	unmatched	unmatched	unmatched	unmatched
AQDPAAATASSPSTPDPASAPSTTPASPATPAQPSTSGSASSDAGSGSR	AQDPAAATASSPSTPDPAS[79.9663]APSTTPASPATPAQPSTSGSASSDAGSGSR	49	4	19S(79.9663)	Q9NRR5	UBQLN4	Ubiquilin-4	0	2	1	1	1	1	0	63622192	16492132	0	0	0	0	63622192	16492132	0	0	0	unmatched	MS/MS	MS/MS	MS/MS	MS/MS	MS/MS
AQDPAAATASSPSTPDPASAPSTTPASPATPAQPSTSGSASSDAGSGSR	AQDPAAATASSPS[79.9663]TPDPASAPSTTPAS[79.9663]PATPAQPSTSGSASSDAGSGSR	49	4	13S(79.9663),27S(79.9663)	Q9NRR5	UBQLN4	Ubiquilin-4	1	0	0	0	0	0	12839899	0	0	0	0	0	0	0	0	0	0	0	MS/MS	unmatched	unmatched	unmatched	unmatched	unmatched
AQDPAAATASSPSTPDPASAPSTTPASPATPAQPSTSGSASSDAGSGSR	AQDPAAATASS[79.9663]PSTPDPASAPSTTPASPATPAQPSTSGSASSDAGSGSR	49	4	11S(79.9663)	Q9NRR5	UBQLN4	Ubiquilin-4	2	0	0	0	0	0	26446768	0	0	0	0	0	0	0	0	0	0	0	MS/MS	unmatched	unmatched	unmatched	unmatched	unmatched
AQDPAAATASSPSTPDPASAPSTTPASPATPAQPSTSGSASSDAGSGSR	AQDPAAATAS[79.9663]SPSTPDPASAPSTTPASPATPAQPSTSGSASSDAGSGSR	49	4	10S(79.9663)	Q9NRR5	UBQLN4	Ubiquilin-4	0	0	0	1	0	0	0	0	0	21250022	0	0	0	0	0	0	0	0	unmatched	unmatched	unmatched	MS/MS	unmatched	unmatched
AQDPAAATASSPSTPDPASAPSTTPASPATPAQPSTSGSASSDAGSGSR	AQDPAAAT[79.9663]ASSPSTPDPASAPSTTPASPATPAQPSTSGSASSDAGSGSR	49	4	8T(79.9663)	Q9NRR5	UBQLN4	Ubiquilin-4	0	0	1	1	0	0	0	0	24055668	21664710	0	0	0	0	24055668	21664710	0	0	unmatched	unmatched	MS/MS	MS/MS	unmatched	unmatched
AQEAEAQSEDDDEDTEEEQGEEK	AQEAEAQS[79.9663]EDDDEDTEEEQGEEK	23	3	8S(79.9663)	Q5C9Z4	NOM1	Nucleolar MIF4G domain-containing protein 1	1	1	1	0	1	0	3.74359e+06	3.60804e+06	3143454	0	2.28962e+06	0	3.74359e+06	3.60804e+06	3143454	0	2.28962e+06	0	MS/MS	MS/MS	MS/MS	unmatched	MS/MS	unmatched
AQEAEAQSEDDDEDTEEEQGEEK	AQEAEAQS[79.9663]EDDDEDT[79.9663]EEEQGEEK	23	3	15T(79.9663),8S(79.9663)	Q5C9Z4	NOM1	Nucleolar MIF4G domain-containing protein 1	0	0	0	0	0	1	0	0	0	0	0	6424635	0	0	0	0	0	0	unmatched	unmatched	unmatched	unmatched	unmatched	MS/MS
AQENYEGSEEVSPPQTK	AQENYEGSEEVS[79.9663]PPQTK	17	2,3	12S(79.9663)	Q93008	USP9X	Probable ubiquitin carboxyl-terminal hydrolase FAF-X	1	1	1	0	0	0	0	0	9347945	0	0	0	0	0	0	0	0	0	MS/MS	MS/MS	MS/MS	unmatched	unmatched	unmatched
AQESGQGSTAGPLRPPPPGAGGPATPSK	AQESGQGSTAGPLRPPPPGAGGPAT[79.9663]PSK	28	3	25T(79.9663)	Q96RK0	CIC	Protein capicua homolog	1	1	1	1	1	2	43439968	35790912	0	39684668	32789846	24276306	43439968	35790912	0	39684668	32789846	24276306	MS/MS	MS/MS	MS/MS	MS/MS	MS/MS	MS/MS
AQETEAAPSQAPADEPEPESAAAQSQENQDTRPK	AQETEAAPSQAPADEPEPES[79.9663]AAAQSQENQDTRPK	34	4	20S(79.9663)	Q9UNF1	MAGED2	Melanoma-associated antigen D2	1	0	0	0	0	0	10449146	0	0	0	0	0	0	0	0	0	0	0	MS/MS	unmatched	unmatched	unmatched	unmatched	unmatched
AQGEPVAGHESPK	AQGEPVAGHES[79.9663]PK	13	2	11S(79.9663)	O94979	SEC31A	Protein transport protein Sec31A	2	1	1	0	1	1	3.1143e+06	2434973	2.62227e+06	0	1.64505e+06	1.66744e+06	3.1143e+06	2434973	2.62227e+06	0	1.64505e+06	1.66744e+06	MS/MS	MS/MS	MS/MS	unmatched	MS/MS	MS/MS
AQGEPVAGHESPKIPYEK	AQGEPVAGHES[79.9663]PKIPYEK	18	3	11S(79.9663)	O94979	SEC31A	Protein transport protein Sec31A	1	1	1	2	5	2	27374702	47125152	44655496	84191448	68155224	60269876	27374702	47125152	44655496	84191448	68155224	60269876	MS/MS	MS/MS	MS/MS	MS/MS	MS/MS	MS/MS
AQGPAIDLSSSK	AQGPAIDLSS[79.9663]SK	12	2	10S(79.9663)	Q96PY5	FMNL2	Formin-like protein 2	1	0	1	0	0	0	15952056	0	20982952	0	0	0	15952056	0	20982952	0	0	0	MS/MS	unmatched	MS/MS	unmatched	unmatched	unmatched
AQGPAIDLSSSK	AQGPAIDLS[79.9663]SSK	12	2	9S(79.9663)	Q96PY5	FMNL2	Formin-like protein 2	0	0	0	0	1	1	0	0	0	0	21737906	21677242	0	0	0	0	21737906	21677242	unmatched	unmatched	unmatched	unmatched	MS/MS	MS/MS
AQISMTTTSHLPVAESPDMK	AQISM[15.9949]TTTSHLPVAES[79.9663]PDM[15.9949]K	20	3	16S(79.9663),19M(15.9949),5M(15.9949)	Q9NZC4	EHF	ETS homologous factor	1	1	1	1	1	2	15963474	20952344	14132878	29698802	40971916	24207726	15963474	20952344	14132878	29698802	40971916	24207726	MS/MS	MS/MS	MS/MS	MS/MS	MS/MS	MS/MS
AQISSPNLR	AQISS[79.9663]PNLR	9	2	5S(79.9663)	Q5TCZ1	SH3PXD2A	SH3 and PX domain-containing protein 2A	0	1	1	1	0	1	0	11438373	13154594	11200750	0	15349051	0	11438373	13154594	11200750	0	15349051	unmatched	MS/MS	MS/MS	MS/MS	unmatched	MS/MS
AQISMTTTSHLPVAESPDMK	AQIS[79.9663]M[15.9949]TTTSHLPVAESPDM[15.9949]K	20	3	19M(15.9949),4S(79.9663),5M(15.9949)	Q9NZC4	EHF	ETS homologous factor	0	0	0	1	0	0	0	0	0	29698802	0	0	0	0	0	0	0	0	unmatched	unmatched	unmatched	MS/MS	unmatched	unmatched
AQLDYVDLYLIHSPMSLKPGEELSPTDENGK	AQLDYVDLYLIHSPM[15.9949]SLKPGEELS[79.9663]PTDENGK	31	4	15M(15.9949),24S(79.9663)	P42330	AKR1C3	Aldo-keto reductase family 1 member C3	1	2	0	0	2	0	28440170	21840678	0	0	22503382	0	28440170	21840678	0	0	22503382	0	MS/MS	MS/MS	unmatched	unmatched	MS/MS	unmatched
AQLEPVASPAK	AQLEPVAS[79.9663]PAK	11	2	8S(79.9663)	Q15149	PLEC	Plectin	3	3	3	2	2	2	526181632	507109952	522826944	453847008	478183584	535682016	526181632	507109952	522826944	453847008	478183584	535682016	MS/MS	MS/MS	MS/MS	MS/MS	MS/MS	MS/MS
AQLSPGIYDDTSAR	AQLS[79.9663]PGIYDDTSAR	14	2	4S(79.9663)	O75376	NCOR1	Nuclear receptor corepressor 1	0	2	2	0	0	0	0	52219896	51498540	0	0	0	0	52219896	51498540	0	0	0	unmatched	MS/MS	MS/MS	unmatched	unmatched	unmatched
AQNAPSPGQSQADSSSLEQEK	AQNAPS[79.9663]PGQSQADSSSLEQEK	21	3	6S(79.9663)	O95248	SBF1	Myotubularin-related protein 5	0	0	0	0	1	0	0	0	0	0	0	0	0	0	0	0	0	0	unmatched	unmatched	unmatched	unmatched	MS/MS	unmatched
AQNLPDSSPTQNYISMHSSQNVQTQESSSPQSQK	AQNLPDS[79.9663]S[79.9663]PTQNYISM[15.9949]HSSQNVQTQESSSPQSQK	34	4	16M(15.9949),7S(79.9663),8S(79.9663)	Q2KHR3	QSER1	Glutamine and serine-rich protein 1	0	0	0	1	0	0	0	0	0	12177893	0	0	0	0	0	0	0	0	unmatched	unmatched	unmatched	MS/MS	unmatched	unmatched
AQPFGFIDSDTDAEEERIPATPVVIPMK	AQPFGFIDS[79.9663]DTDAEEERIPAT[79.9663]PVVIPM[15.9949]K	28	3	21T(79.9663),27M(15.9949),9S(79.9663)	Q14676	MDC1	Mediator of DNA damage checkpoint protein 1	1	1	0	0	0	0	15624219	24682058	0	0	0	0	15624219	24682058	0	0	0	0	MS/MS	MS/MS	unmatched	unmatched	unmatched	unmatched
AQPFGFIDSDTDAEEER	AQPFGFIDS[79.9663]DT[79.9663]DAEEER	17	2,3	11T(79.9663),9S(79.9663)	Q14676	MDC1	Mediator of DNA damage checkpoint protein 1	2	4	3	1	1	1	27376424	105881712	106817296	12698880	14332670	21431676	34406636	44645492	44905052	15959927	18013270	26935288	MS/MS	MS/MS	MS/MS	MS/MS	MS/MS	MS/MS
AQPSSPLEGQAEGVETTGSQEAPGGGHSPSPPDQQPIYFR	AQPS[79.9663]SPLEGQAEGVETTGSQEAPGGGHSPSPPDQQPIYFR	40	4	4S(79.9663)	Q2TAZ0	ATG2A	Autophagy-related protein 2 homolog A	0	0	1	0	2	0	0	0	8.10333e+06	0	0	0	0	0	0	0	0	0	unmatched	unmatched	MS/MS	unmatched	MS/MS	unmatched
AQPSSSEDELDNVFFK	AQPS[79.9663]SSEDELDNVFFK	16	2	4S(79.9663)	Q5T5U3	ARHGAP21	Rho GTPase-activating protein 21	0	2	1	0	0	0	0	9882905	7.53303e+06	0	0	0	0	9882905	7.53303e+06	0	0	0	unmatched	MS/MS	MS/MS	unmatched	unmatched	unmatched
AQPSSSEDELDNVFFK	AQPS[79.9663]S[79.9663]S[79.9663]EDELDNVFFK	16	2	4S(79.9663),5S(79.9663),6S(79.9663)	Q5T5U3	ARHGAP21	Rho GTPase-activating protein 21	2	2	2	0	0	0	4426765	11872864	10734189	0	0	0	4426765	11872864	10734189	0	0	0	MS/MS	MS/MS	MS/MS	unmatched	unmatched	unmatched
AQQCVSPSSSLCR	AQQC[57.0215]VS[79.9663]PSSSLC[57.0215]R	13	2	12C(57.0215),4C(57.0215),6S(79.9663)	Q8TCN5	ZNF507	Zinc finger protein 507	1	1	1	0	0	1	8200987	9459576	8.23031e+06	0	0	0	8200987	9459576	8.23031e+06	0	0	0	MS/MS	MS/MS	MS/MS	unmatched	unmatched	MS/MS
AQQELVPPQQQASPPQLPK	AQQELVPPQQQAS[79.9663]PPQLPK	19	2,3	13S(79.9663)	O15027	SEC16A	Protein transport protein Sec16A	9	10	10	9	10	8	957360000	969162620	969214140	987522500	933241600	939439810	1108118140	992570750	969214140	900058880	887746560	775355260	MS/MS	MS/MS	MS/MS	MS/MS	MS/MS	MS/MS
AQQGLYQVPGPSPQFQSPPAK	AQQGLYQVPGPSPQFQS[79.9663]PPAK	21	3	17S(79.9663)	P56945	BCAR1	Breast cancer anti-estrogen resistance protein 1	2	1	1	1	1	1	70051872	61510336	67922776	59325680	64966796	68231408	70051872	61510336	67922776	59325680	64966796	68231408	MS/MS	MS/MS	MS/MS	MS/MS	MS/MS	MS/MS
AQQGLYQVPGPSPQFQSPPAK	AQQGLYQVPGPS[79.9663]PQFQS[79.9663]PPAK	21	3	12S(79.9663),17S(79.9663)	P56945	BCAR1	Breast cancer anti-estrogen resistance protein 1	0	1	1	1	1	2	0	20107794	16388156	21925750	14857555	13201153	0	20107794	16388156	21925750	14857555	13201153	unmatched	MS/MS	MS/MS	MS/MS	MS/MS	MS/MS
AQQQEEQGSVNDVKEEEK	AQQQEEQGS[79.9663]VNDVKEEEK	18	3	9S(79.9663)	Q9Y4W2	LAS1L	Ribosomal biogenesis protein LAS1L	2	1	1	1	2	2	47778744	46568792	51906528	56116968	48141116	46966476	47778744	46568792	51906528	56116968	48141116	46966476	MS/MS	MS/MS	MS/MS	MS/MS	MS/MS	MS/MS
AQRPQSCTSVGR	AQRPQSC[57.0215]T[79.9663]SVGR	12	2	7C(57.0215),8T(79.9663)	Q9NYZ3	GTSE1	G2 and S phase-expressed protein 1	0	0	0	0	1	0	0	0	0	0	0	0	0	0	0	0	0	0	unmatched	unmatched	unmatched	unmatched	MS/MS	unmatched
AQSESLSDLTCTPEEEENEEK	AQSES[79.9663]LSDLTC[57.0215]TPEEEENEEK	21	3	11C(57.0215),5S(79.9663)	Q6NV74	CRACDL	CRACD-like protein	1	0	1	0	0	0	7407958	0	10710256	0	0	0	7407958	0	10710256	0	0	0	MS/MS	unmatched	MS/MS	unmatched	unmatched	unmatched
AQSLVISPPAPSPR	AQSLVISPPAPS[79.9663]PR	14	2,3	12S(79.9663)	P46013	MKI67	Proliferation marker protein Ki-67	3	4	4	4	4	4	225005760	135915104	246911200	250550080	196945280	275178080	194880256	127799128	211937920	206864848	196945280	249084208	MS/MS	MS/MS	MS/MS	MS/MS	MS/MS	MS/MS
AQSLVISPPAPSPR	AQSLVIS[79.9663]PPAPS[79.9663]PR	14	2,3	12S(79.9663),7S(79.9663)	P46013	MKI67	Proliferation marker protein Ki-67	0	3	1	0	0	1	0	37504892	57636632	0	0	0	0	37504892	57636632	0	0	0	unmatched	MS/MS	MS/MS	unmatched	unmatched	MS/MS
AQSESLSDLTCTPEEEENEEK	AQS[79.9663]ESLSDLTC[57.0215]TPEEEENEEK	21	3	11C(57.0215),3S(79.9663)	Q6NV74	CRACDL	CRACD-like protein	0	1	0	0	1	0	0	7298406	0	0	8721081	0	0	7298406	0	0	8721081	0	unmatched	MS/MS	unmatched	unmatched	MS/MS	unmatched
AQSPGAVEEILDR	AQS[79.9663]PGAVEEILDR	13	2	3S(79.9663)	Q9NYM9	BET1L	BET1-like protein	2	0	2	1	1	2	29475616	0	33751544	29302858	26006948	26807760	29475616	0	33751544	29302858	26006948	26807760	MS/MS	unmatched	MS/MS	MS/MS	MS/MS	MS/MS
AQSPVSGPNVAHLTDGATLNDR	AQS[79.9663]PVSGPNVAHLTDGATLNDR	22	3	3S(79.9663)	Q5THJ4	VPS13D	Vacuolar protein sorting-associated protein 13D	1	1	1	1	1	1	23423290	19998092	21609038	24619966	25941282	25154032	23423290	19998092	21609038	24619966	25941282	25154032	MS/MS	MS/MS	MS/MS	MS/MS	MS/MS	MS/MS
AQSSPAAPASLSAPEPASQAR	AQS[79.9663]SPAAPASLSAPEPASQAR	21	2,3	3S(79.9663)	Q8WUI4	HDAC7	Histone deacetylase 7	2	1	2	2	3	2	118492776	124734656	137150400	145397376	131105224	139200464	118492776	124734656	116509392	145397376	131105224	139200464	MS/MS	MS/MS	MS/MS	MS/MS	MS/MS	MS/MS
AQSSPASATFPVSVQEPPTK	AQS[79.9663]SPASATFPVSVQEPPTK	20	2,3	3S(79.9663)	P56524	HDAC4	Histone deacetylase 4	1	2	2	0	0	2	0	12777344	136133504	0	0	16625502	0	27999254	25889954	0	0	36431800	MS/MS	MS/MS	MS/MS	unmatched	unmatched	MS/MS
AQSTDSLGTSGSLQSK	AQS[79.9663]TDSLGTSGSLQSK	16	2	3S(79.9663)	Q15276	RABEP1	Rab GTPase-binding effector protein 1	0	2	2	1	0	2	0	17649288	20501972	30300038	0	14880660	0	17649288	20501972	30300038	0	14880660	unmatched	MS/MS	MS/MS	MS/MS	unmatched	MS/MS
AQSTDSLGTSGSLQSK	AQS[79.9663]TDS[79.9663]LGTSGSLQSK	16	2	3S(79.9663),6S(79.9663)	Q15276	RABEP1	Rab GTPase-binding effector protein 1	0	2	1	1	1	1	0	28979652	32129446	23318892	31717818	28477960	0	28979652	32129446	23318892	31717818	28477960	unmatched	MS/MS	MS/MS	MS/MS	MS/MS	MS/MS
AQSTDSLGTSGSLQSK	AQS[79.9663]T[79.9663]DSLGTSGSLQSK	16	2	3S(79.9663),4T(79.9663)	Q15276	RABEP1	Rab GTPase-binding effector protein 1	1	0	0	1	1	0	28707222	0	0	23318892	31717818	0	28707222	0	0	23318892	31717818	0	MS/MS	unmatched	unmatched	MS/MS	MS/MS	unmatched
AQSYDIQAWK	AQS[79.9663]YDIQAWK	10	2	3S(79.9663)	Q8WWQ0	PHIP	PH-interacting protein	0	1	1	1	0	1	0	15335467	15588420	16080108	0	16215560	0	15335467	15588420	16080108	0	16215560	unmatched	MS/MS	MS/MS	MS/MS	unmatched	MS/MS
AQSYPDNHQEFSDYDNPIFEK	AQS[79.9663]YPDNHQEFSDYDNPIFEK	21	3	3S(79.9663)	Q9Y2U5	MAP3K2	Mitogen-activated protein kinase kinase kinase 2	2	2	2	1	1	1	121620832	56710140	113714144	112191848	103997256	110815472	121620832	56710140	113714144	112191848	103997256	110815472	MS/MS	MS/MS	MS/MS	MS/MS	MS/MS	MS/MS
AQTLPTSVVTITSESSPGK	AQTLPTSVVTITSESS[79.9663]PGK	19	2,3	16S(79.9663)	Q01082	SPTBN1	Spectrin beta chain, non-erythrocytic 1	2	3	1	1	1	1	225264640	190271904	107831048	76754232	74568360	78890584	111312536	90379352	113982904	81133128	78822552	83391360	MS/MS	MS/MS	MS/MS	MS/MS	MS/MS	MS/MS
AQTLPTSVVTITSESSPGKR	AQTLPTSVVTITSESS[79.9663]PGKR	20	3	16S(79.9663)	Q01082	SPTBN1	Spectrin beta chain, non-erythrocytic 1	2	2	2	1	2	2	196641616	197058864	212334368	225231616	224948160	220104624	196641616	197058864	212334368	225231616	224948160	220104624	MS/MS	MS/MS	MS/MS	MS/MS	MS/MS	MS/MS
AQTLPTSVVTITSESSPGK	AQTLPTSVVTITSES[79.9663]SPGK	19	2,3	15S(79.9663)	Q01082	SPTBN1	Spectrin beta chain, non-erythrocytic 1	1	0	0	1	0	0	119031840	0	0	76754232	0	0	0	0	0	0	0	0	MS/MS	unmatched	unmatched	MS/MS	unmatched	unmatched
AQTLPTSVVTITSESSPGK	AQT[79.9663]LPTSVVTITSESSPGK	19	3	3T(79.9663)	Q01082	SPTBN1	Spectrin beta chain, non-erythrocytic 1	1	2	1	0	0	1	30877204	26235712	27519186	0	0	29745274	30877204	26235712	27519186	0	0	29745274	MS/MS	MS/MS	MS/MS	unmatched	unmatched	MS/MS
AQTLPTSVVTITSESSPGKR	AQT[79.9663]LPTSVVTITSES[79.9663]SPGKR	20	3	15S(79.9663),3T(79.9663)	Q01082	SPTBN1	Spectrin beta chain, non-erythrocytic 1	0	1	1	0	1	1	0	8906528	0	0	7961956	13454783	0	8906528	0	0	7961956	13454783	unmatched	MS/MS	MS/MS	unmatched	MS/MS	MS/MS
AQTLPTSVVTITSESSPGKR	AQT[79.9663]LPTSVVTITS[79.9663]ESSPGKR	20	3	13S(79.9663),3T(79.9663)	Q01082	SPTBN1	Spectrin beta chain, non-erythrocytic 1	0	0	0	0	1	0	0	0	0	0	9877521	0	0	0	0	0	0	0	unmatched	unmatched	unmatched	unmatched	MS/MS	unmatched
AQTPPGPSLSGSK	AQT[79.9663]PPGPSLSGSK	13	2	3T(79.9663)	Q9UQ35	SRRM2	Serine/arginine repetitive matrix protein 2	5	6	7	7	6	4	2577181440	2529739010	2729879550	2299362050	2161643520	2377407230	2577181440	2529739010	2729879550	2299362050	2161643520	2377407230	MS/MS	MS/MS	MS/MS	MS/MS	MS/MS	MS/MS
AQTPPGPSLSGSKSPCPQEK	AQT[79.9663]PPGPSLSGSKS[79.9663]PC[57.0215]PQEK	20	3	14S(79.9663),16C(57.0215),3T(79.9663)	Q9UQ35	SRRM2	Serine/arginine repetitive matrix protein 2	0	0	0	2	2	1	0	0	0	106172136	141630720	152608256	0	0	0	106172136	141630720	152608256	unmatched	unmatched	unmatched	MS/MS	MS/MS	MS/MS
AQTPPGPSLSGSKSPCPQEK	AQT[79.9663]PPGPSLSGS[79.9663]KSPC[57.0215]PQEK	20	3	12S(79.9663),16C(57.0215),3T(79.9663)	Q9UQ35	SRRM2	Serine/arginine repetitive matrix protein 2	0	0	0	1	1	0	0	0	0	0	141630720	0	0	0	0	0	0	0	unmatched	unmatched	unmatched	MS/MS	MS/MS	unmatched
AQTPPGPSLSGSK	AQT[79.9663]PPGPSLS[79.9663]GSK	13	2	10S(79.9663),3T(79.9663)	Q9UQ35	SRRM2	Serine/arginine repetitive matrix protein 2	1	1	1	0	0	0	26553284	25838632	23022184	0	0	0	26553284	25838632	23022184	0	0	0	MS/MS	MS/MS	MS/MS	unmatched	unmatched	unmatched
AQTPPGPSLSGSKSPCPQEK	AQT[79.9663]PPGPSLS[79.9663]GSKSPC[57.0215]PQEK	20	3	10S(79.9663),16C(57.0215),3T(79.9663)	Q9UQ35	SRRM2	Serine/arginine repetitive matrix protein 2	0	0	0	0	1	1	0	0	0	0	0	152608256	0	0	0	0	0	0	unmatched	unmatched	unmatched	unmatched	MS/MS	MS/MS
AQTPPGPSLSGSKSPCPQEK	AQT[79.9663]PPGPS[79.9663]LS[79.9663]GSKSPC[57.0215]PQEK	20	3	10S(79.9663),16C(57.0215),3T(79.9663),8S(79.9663)	Q9UQ35	SRRM2	Serine/arginine repetitive matrix protein 2	1	0	0	0	0	0	6389864	0	0	0	0	0	0	0	0	0	0	0	MS/MS	unmatched	unmatched	unmatched	unmatched	unmatched
AQVLATIHGHAGAFPAAGDAGEGAPGGGSSPER	AQVLATIHGHAGAFPAAGDAGEGAPGGGS[79.9663]SPER	33	3,4	29S(79.9663)	Q86WR7	PROSER2	Proline and serine-rich protein 2	3	1	0	1	1	0	66928616	53407384	0	10646471	46208792	0	41518700	48530612	0	20812746	41989344	0	MS/MS	MS/MS	unmatched	MS/MS	MS/MS	unmatched
ARGDSEALDEES	ARGDS[79.9663]EALDEES	12	2	5S(79.9663)	Q7Z4V5	HDGFL2	Hepatoma-derived growth factor-related protein 2	1	2	1	1	1	2	21121388	18399768	20360634	16361846	16117126	19072754	21121388	18399768	20360634	16361846	16117126	19072754	MS/MS	MS/MS	MS/MS	MS/MS	MS/MS	MS/MS
ARGSPPTSSNIVQGQIK	ARGS[79.9663]PPTSSNIVQGQIK	17	3	4S(79.9663)	Q9Y4E6	WDR7	WD repeat-containing protein 7	0	0	0	0	1	0	0	0	0	0	15590518	0	0	0	0	0	0	0	unmatched	unmatched	unmatched	unmatched	MS/MS	unmatched
ARHDSPDPSPPR	ARHDS[79.9663]PDPS[79.9663]PPR	12	3	5S(79.9663),9S(79.9663)	Q9BRD0	BUD13	BUD13 homolog	1	1	1	0	0	0	1399632	0	0	0	0	0	0	0	0	0	0	0	MS/MS	MS/MS	MS/MS	unmatched	unmatched	unmatched
ARHDTPDPSPLR	ARHDT[79.9663]PDPS[79.9663]PLR	12	3	5T(79.9663),9S(79.9663)	Q9BRD0	BUD13	BUD13 homolog	3	2	2	3	2	2	69255968	69348152	62321800	70530848	68813784	35405300	69255968	69348152	62321800	70530848	68813784	35405300	MS/MS	MS/MS	MS/MS	MS/MS	MS/MS	MS/MS
ARLSASTASELSPK	ARLS[79.9663]ASTASELS[79.9663]PK	14	3	12S(79.9663),4S(79.9663)	Q3KQU3	MAP7D1	MAP7 domain-containing protein 1	0	0	0	0	1	0	0	0	0	0	0	0	0	0	0	0	0	0	unmatched	unmatched	unmatched	unmatched	MS/MS	unmatched
ARLSYSDK	ARLS[79.9663]YSDK	8	2	4S(79.9663)	Q05655	PRKCD	Protein kinase C delta type	1	1	0	0	0	0	5379829	6.65488e+06	0	0	0	0	5379829	6.65488e+06	0	0	0	0	MS/MS	MS/MS	unmatched	unmatched	unmatched	unmatched
ARPAPSRDPSPPR	ARPAPSRDPS[79.9663]PPR	13	3	10S(79.9663)	Q5C9Z4	NOM1	Nucleolar MIF4G domain-containing protein 1	3	3	2	2	3	1	56369832	64168516	19858366	64755460	117779344	33426544	56369832	64168516	19858366	64755460	117779344	33426544	MS/MS	MS/MS	MS/MS	MS/MS	MS/MS	MS/MS
ARPAPSRDPSPPR	ARPAPS[79.9663]RDPSPPR	13	3	6S(79.9663)	Q5C9Z4	NOM1	Nucleolar MIF4G domain-containing protein 1	0	0	0	1	1	0	0	0	0	64755460	117779344	0	0	0	0	64755460	117779344	0	unmatched	unmatched	unmatched	MS/MS	MS/MS	unmatched
ARPSAWEPAAGNSPAR	ARPSAWEPAAGNS[79.9663]PAR	16	3	13S(79.9663)	Q8IY33	MICALL2	MICAL-like protein 2	0	0	1	0	0	0	0	0	0	0	0	0	0	0	0	0	0	0	unmatched	unmatched	MS/MS	unmatched	unmatched	unmatched
ARPSQFPEQSSSAQQNGSVSDISPVQAAK	ARPSQFPEQSSSAQQNGSVSDIS[79.9663]PVQAAK	29	3	23S(79.9663)	O00139	KIF2A	Kinesin-like protein KIF2A	2	2	2	3	2	3	20305852	13978204	8958025	19327974	14226487	10697349	20305852	13978204	8958025	19327974	14226487	10697349	MS/MS	MS/MS	MS/MS	MS/MS	MS/MS	MS/MS
ARPSQFPEQSSSAQQNGSVSDISPVQAAK	ARPSQFPEQSSSAQQNGSVS[79.9663]DISPVQAAK	29	3	20S(79.9663)	O00139	KIF2A	Kinesin-like protein KIF2A	0	0	0	0	0	1	0	0	0	0	0	0	0	0	0	0	0	0	unmatched	unmatched	unmatched	unmatched	unmatched	MS/MS
ARPSQFPEQSSSAQQNGSVSDISPVQAAK	ARPSQFPEQS[79.9663]SSAQQNGSVSDISPVQAAK	29	3	10S(79.9663)	O00139	KIF2A	Kinesin-like protein KIF2A	0	1	0	0	0	0	0	0	0	0	0	0	0	0	0	0	0	0	unmatched	MS/MS	unmatched	unmatched	unmatched	unmatched
ARPSSPSTSWHR	ARPSSPS[79.9663]TSWHR	12	3	7S(79.9663)	Q3KQU3	MAP7D1	MAP7 domain-containing protein 1	1	0	0	0	0	0	53744056	0	0	0	0	0	0	0	0	0	0	0	MS/MS	unmatched	unmatched	unmatched	unmatched	unmatched
ARPSSPSTSWHR	ARPSS[79.9663]PSTSWHR	12	3	5S(79.9663)	Q3KQU3	MAP7D1	MAP7 domain-containing protein 1	1	0	0	0	0	0	53744056	0	0	0	0	0	0	0	0	0	0	0	MS/MS	unmatched	unmatched	unmatched	unmatched	unmatched
ARPSSPSTSWHR	ARPS[79.9663]SPSTSWHR	12	3	4S(79.9663)	Q3KQU3	MAP7D1	MAP7 domain-containing protein 1	0	1	1	1	2	0	0	47026420	33540138	12360275	30197036	0	0	47026420	33540138	12360275	30197036	0	unmatched	MS/MS	MS/MS	MS/MS	MS/MS	unmatched
ARQEEGADASEEDPTPAGEEDVK	ARQEEGADAS[79.9663]EEDPTPAGEEDVK	23	3	10S(79.9663)	Q86X53	ERICH1	Glutamate-rich protein 1	1	3	2	1	3	3	47147816	38601216	46880508	67297512	66823820	63728276	47147816	38601216	46880508	67297512	66823820	63728276	MS/MS	MS/MS	MS/MS	MS/MS	MS/MS	MS/MS
ARQPLSEASNQQPLSGGEEK	ARQPLSEASNQQPLS[79.9663]GGEEK	20	3	15S(79.9663)	Q9NQW6	ANLN	Anillin	0	1	1	1	1	2	0	18764548	0	48629696	40919452	42119552	0	18764548	0	48629696	40919452	42119552	unmatched	MS/MS	MS/MS	MS/MS	MS/MS	MS/MS
ARSTPSPVLQPR	ARST[79.9663]PS[79.9663]PVLQPR	12	2	4T(79.9663),6S(79.9663)	Q8TEK3	DOT1L	Histone-lysine N-methyltransferase, H3 lysine-79 specific	0	0	0	1	0	0	0	0	0	7808519	0	0	0	0	0	0	0	0	unmatched	unmatched	unmatched	MS/MS	unmatched	unmatched
ARSMDSSDLSDGAVTLQEYLELK	ARS[79.9663]M[15.9949]DSSDLSDGAVTLQEYLELK	23	3	3S(79.9663),4M(15.9949)	Q9Y2X7	GIT1	ARF GTPase-activating protein GIT1	0	0	0	0	0	2	0	0	0	0	0	5.05492e+06	0	0	0	0	0	0	unmatched	unmatched	unmatched	unmatched	unmatched	MS/MS
ARSMDSSDLSDGAVTLQEYLELK	ARS[79.9663]M[15.9949]DS[79.9663]SDLSDGAVTLQEYLELK	23	3	3S(79.9663),4M(15.9949),6S(79.9663)	Q9Y2X7	GIT1	ARF GTPase-activating protein GIT1	0	0	0	1	0	1	0	0	0	0	0	0	0	0	0	0	0	0	unmatched	unmatched	unmatched	MS/MS	unmatched	MS/MS
ARSPDLGPQEQMNPK	ARS[79.9663]PDLGPQEQM[15.9949]NPK	15	3	12M(15.9949),3S(79.9663)	Q8IWY8	ZSCAN29	Zinc finger and SCAN domain-containing protein 29	0	0	2	2	2	1	0	0	25675712	42002228	33092318	33195258	0	0	25675712	42002228	33092318	33195258	unmatched	unmatched	MS/MS	MS/MS	MS/MS	MS/MS
ARSPPQPLGELK	ARS[79.9663]PPQPLGELK	12	3	3S(79.9663)	Q96FF7	MISP3	Uncharacterized protein MISP3	0	1	0	0	0	0	0	11122602	0	0	0	0	0	0	0	0	0	0	unmatched	MS/MS	unmatched	unmatched	unmatched	unmatched
ARSPSPCPFR	ARS[79.9663]PS[79.9663]PC[57.0215]PFR	10	2	3S(79.9663),5S(79.9663),7C(57.0215)	P27987	ITPKB	Inositol-trisphosphate 3-kinase B	0	0	1	1	1	0	0	0	16525543	12844258	13654086	0	0	0	16525543	12844258	13654086	0	unmatched	unmatched	MS/MS	MS/MS	MS/MS	unmatched
ARSRTPPSAPSQSR	ARS[79.9663]RT[79.9663]PPSAPSQSR	14	3	3S(79.9663),5T(79.9663)	Q9UQ35	SRRM2	Serine/arginine repetitive matrix protein 2	1	1	1	1	0	1	12387730	0	0	0	0	6666847	12387730	0	0	0	0	6666847	MS/MS	MS/MS	MS/MS	MS/MS	unmatched	MS/MS
ARSTPSPVLQPR	ARS[79.9663]TPS[79.9663]PVLQPR	12	2,3	3S(79.9663),6S(79.9663)	Q8TEK3	DOT1L	Histone-lysine N-methyltransferase, H3 lysine-79 specific	0	0	0	1	1	1	0	0	0	28709550	28912116	4534192	0	0	0	28709550	28912116	0	unmatched	unmatched	unmatched	MS/MS	MS/MS	MS/MS
ARSVDALDDLTPPSTAESGSR	ARS[79.9663]VDALDDLTPPSTAESGSR	21	2,3	3S(79.9663)	Q86X29	LSR	Lipolysis-stimulated lipoprotein receptor	3	2	2	4	5	4	511988736	476778880	500257696	614373820	595832060	624616130	487172864	476778880	500257696	575263100	554973950	575881660	MS/MS	MS/MS	MS/MS	MS/MS	MS/MS	MS/MS
ARSVDALDDLTPPSTAESGSRSPTSNGGR	ARS[79.9663]VDALDDLTPPS[79.9663]TAESGSRSPTSNGGR	29	3	14S(79.9663),3S(79.9663)	Q86X29	LSR	Lipolysis-stimulated lipoprotein receptor	0	0	0	0	0	1	0	0	0	0	0	0	0	0	0	0	0	0	unmatched	unmatched	unmatched	unmatched	unmatched	MS/MS
ARSVDALDDLTPPSTAESGSR	ARS[79.9663]VDALDDLT[79.9663]PPSTAESGSR	21	3	11T(79.9663),3S(79.9663)	Q86X29	LSR	Lipolysis-stimulated lipoprotein receptor	2	2	2	2	3	3	100302400	104144648	109830384	119368296	109389472	132025992	100302400	104144648	109830384	119368296	109389472	132025992	MS/MS	MS/MS	MS/MS	MS/MS	MS/MS	MS/MS
ARSVDALDDLTPPSTAESGSRSPTSNGGR	ARS[79.9663]VDALDDLT[79.9663]PPSTAESGSRSPTSNGGR	29	3	11T(79.9663),3S(79.9663)	Q86X29	LSR	Lipolysis-stimulated lipoprotein receptor	0	0	0	1	2	0	0	0	0	0	0	0	0	0	0	0	0	0	unmatched	unmatched	unmatched	MS/MS	MS/MS	unmatched
ARSVSPPPK	ARS[79.9663]VS[79.9663]PPPK	9	2	3S(79.9663),5S(79.9663)	Q13247	SRSF6	Serine/arginine-rich splicing factor 6	2	2	3	2	1	1	32397490	33769852	33379744	33794776	33139898	25627278	32397490	33769852	33379744	33794776	33139898	25627278	MS/MS	MS/MS	MS/MS	MS/MS	MS/MS	MS/MS
ARTDEVPAGGSRSEAEDEDDEDYVPYVPLR	ARTDEVPAGGS[79.9663]RS[79.9663]EAEDEDDEDYVPYVPLR	30	3,4	11S(79.9663),13S(79.9663)	Q9UJV9	DDX41	Probable ATP-dependent RNA helicase DDX41	1	3	0	2	2	3	10513530	0	0	0	44156640	12314244	10513530	0	0	0	0	12314244	MS/MS	MS/MS	unmatched	MS/MS	MS/MS	MS/MS
ASAGHAVSIAQDDAGADDWETDPDFVNDVSEK	ASAGHAVSIAQDDAGADDWET[79.9663]DPDFVNDVSEK	32	3	21T(79.9663)	Q14247	CTTN	Src substrate cortactin	0	1	1	0	1	1	0	6409811	9852502	0	11273285	7925269	0	6409811	9852502	0	11273285	7925269	unmatched	MS/MS	MS/MS	unmatched	MS/MS	MS/MS
ASAGHAVSIAQDDAGADDWETDPDFVNDVSEK	ASAGHAVS[79.9663]IAQDDAGADDWETDPDFVNDVSEK	32	3,4	8S(79.9663)	Q14247	CTTN	Src substrate cortactin	3	3	5	2	1	0	103649592	122904672	103504240	119071704	0	0	89638432	122559224	94480960	119071704	0	0	MS/MS	MS/MS	MS/MS	MS/MS	MS/MS	unmatched
ASAGTPSLSAGVSPK	ASAGTPSLSAGVS[79.9663]PK	15	2	13S(79.9663)	Q8TEK3	DOT1L	Histone-lysine N-methyltransferase, H3 lysine-79 specific	0	2	0	0	0	1	0	14617364	0	0	0	20619072	0	14617364	0	0	0	20619072	unmatched	MS/MS	unmatched	unmatched	unmatched	MS/MS
ASALLFSSDEEDQWNIPASQTHLASDSR	ASALLFS[79.9663]S[79.9663]DEEDQWNIPASQTHLASDSR	28	3	7S(79.9663),8S(79.9663)	Q641Q2	WASHC2A	WASH complex subunit 2A	1	2	1	1	0	1	25621636	28463676	26711256	9824087	0	8558000	25621636	28463676	26711256	9824087	0	8558000	MS/MS	MS/MS	MS/MS	MS/MS	unmatched	MS/MS
ASALSEHISPVVVIPAEASSPDSEPVLEK	ASALSEHISPVVVIPAEAS[79.9663]SPDSEPVLEK	29	3	19S(79.9663)	O00291	HIP1	Huntingtin-interacting protein 1	1	0	1	0	0	0	0	0	5.01793e+06	0	0	0	0	0	0	0	0	0	MS/MS	unmatched	MS/MS	unmatched	unmatched	unmatched
ASAPERTPSPAPK	ASAPERT[79.9663]PS[79.9663]PAPK	13	3	7T(79.9663),9S(79.9663)	Q63ZY6	NSUN5P2	Putative methyltransferase NSUN5C	1	0	1	0	0	0	5372353	0	6216146	0	0	0	5372353	0	6216146	0	0	0	MS/MS	unmatched	MS/MS	unmatched	unmatched	unmatched
ASAPSPNAQVACDHCLK	ASAPS[79.9663]PNAQVAC[57.0215]DHC[57.0215]LK	17	2,3	12C(57.0215),15C(57.0215),5S(79.9663)	Q14258	TRIM25	E3 ubiquitin/ISG15 ligase TRIM25	3	4	2	2	3	1	385434944	383005920	339225792	289716704	289142528	254791664	361740448	382856800	325314720	289716704	278104672	254791664	MS/MS	MS/MS	MS/MS	MS/MS	MS/MS	MS/MS
ASASGSGAQVGGPISSGSSASSVTVTR	ASASGSGAQVGGPISSGSSASS[79.9663]VTVTR	27	3	22S(79.9663)	P02545	LMNA	Prelamin-A/C	1	0	0	1	0	0	35149096	0	0	0	0	0	0	0	0	0	0	0	MS/MS	unmatched	unmatched	MS/MS	unmatched	unmatched
ASASGSGAQVGGPISSGSSASSVTVTR	ASASGSGAQVGGPISSGSSAS[79.9663]SVTVTR	27	3	21S(79.9663)	P02545	LMNA	Prelamin-A/C	0	0	0	1	0	0	0	0	0	0	0	0	0	0	0	0	0	0	unmatched	unmatched	unmatched	MS/MS	unmatched	unmatched
ASASGSGAQVGGPISSGSSASSVTVTR	ASASGSGAQVGGPISSGSS[79.9663]ASSVTVTR	27	3	19S(79.9663)	P02545	LMNA	Prelamin-A/C	0	0	0	0	0	1	0	0	0	0	0	47151016	0	0	0	0	0	0	unmatched	unmatched	unmatched	unmatched	unmatched	MS/MS
ASASGSGAQVGGPISSGSSASSVTVTR	ASASGSGAQVGGPISSGSS[79.9663]ASS[79.9663]VTVTR	27	3	19S(79.9663),22S(79.9663)	P02545	LMNA	Prelamin-A/C	0	1	1	0	0	1	0	39586204	33949568	0	0	37989060	0	39586204	33949568	0	0	37989060	unmatched	MS/MS	MS/MS	unmatched	unmatched	MS/MS
ASASGSGAQVGGPISSGSSASSVTVTR	ASASGSGAQVGGPISSGS[79.9663]SASSVTVTR	27	3	18S(79.9663)	P02545	LMNA	Prelamin-A/C	0	0	0	0	0	1	0	0	0	0	0	47151016	0	0	0	0	0	0	unmatched	unmatched	unmatched	unmatched	unmatched	MS/MS
ASASGSGAQVGGPISSGSSASSVTVTR	ASASGSGAQVGGPISS[79.9663]GSSASSVTVTR	27	3	16S(79.9663)	P02545	LMNA	Prelamin-A/C	1	0	0	0	0	0	0	0	0	0	0	0	0	0	0	0	0	0	MS/MS	unmatched	unmatched	unmatched	unmatched	unmatched
ASASGSGAQVGGPISSGSSASSVTVTR	ASASGSGAQVGGPIS[79.9663]SGSSASSVTVTR	27	3	15S(79.9663)	P02545	LMNA	Prelamin-A/C	1	1	1	2	2	0	0	10061102	22806664	68264952	24656850	0	0	10061102	22806664	68264952	24656850	0	MS/MS	MS/MS	MS/MS	MS/MS	MS/MS	unmatched
ASASRPQPAPADGADPPPAEEPEARPDGEGSPGK	ASASRPQPAPADGADPPPAEEPEARPDGEGS[79.9663]PGK	34	3,4	31S(79.9663)	P11274	BCR	Breakpoint cluster region protein	5	4	5	6	6	4	319071616	272040288	228437536	293594080	355175200	224206192	298388480	257872320	197264992	267252544	336896992	190931744	MS/MS	MS/MS	MS/MS	MS/MS	MS/MS	MS/MS
ASASGSGAQVGGPISSGSSASSVTVTR	ASAS[79.9663]GSGAQVGGPISSGSSASSVTVTR	27	3	4S(79.9663)	P02545	LMNA	Prelamin-A/C	1	0	0	0	0	0	44124344	0	0	0	0	0	0	0	0	0	0	0	MS/MS	unmatched	unmatched	unmatched	unmatched	unmatched
ASAVSELSPR	ASAVSELS[79.9663]PR	10	2	8S(79.9663)	Q9Y2W1	THRAP3	Thyroid hormone receptor-associated protein 3	3	3	3	4	3	4	1077747070	1132065410	1178039170	1098696060	1083870850	1211702530	1077747070	1132065410	1178039170	1098696060	1083870850	1211702530	MS/MS	MS/MS	MS/MS	MS/MS	MS/MS	MS/MS
ASAVSELSPR	ASAVS[79.9663]ELSPR	10	2	5S(79.9663)	Q9Y2W1	THRAP3	Thyroid hormone receptor-associated protein 3	0	0	1	0	0	0	0	0	1177257600	0	0	0	0	0	0	0	0	0	unmatched	unmatched	MS/MS	unmatched	unmatched	unmatched
ASDPASPHIGR	ASDPAS[79.9663]PHIGR	11	2	6S(79.9663)	O95425	SVIL	Supervillin	1	1	0	0	0	1	15307347	13222602	0	0	0	11781374	15307347	13222602	0	0	0	11781374	MS/MS	MS/MS	unmatched	unmatched	unmatched	MS/MS
ASDPDEAGGPEGSEAVQSGTPEEPEPELEAEASK	ASDPDEAGGPEGSEAVQS[79.9663]GTPEEPEPELEAEASK	34	3,4	18S(79.9663)	O60936	NOL3	Nucleolar protein 3	1	2	0	0	2	0	96995760	161331248	0	0	208390112	0	112502008	153550320	0	0	108943080	0	MS/MS	MS/MS	unmatched	unmatched	MS/MS	unmatched
ASDPDEAGGPEGSEAVQSGTPEEPEPELEAEASK	ASDPDEAGGPEGS[79.9663]EAVQSGTPEEPEPELEAEASK	34	3,4	13S(79.9663)	O60936	NOL3	Nucleolar protein 3	1	0	0	2	0	1	96995760	0	0	179252928	0	103373216	96995760	0	0	0	0	103373216	MS/MS	unmatched	unmatched	MS/MS	unmatched	MS/MS
ASDPQSPPQVSR	ASDPQS[79.9663]PPQVSR	12	2	6S(79.9663)	Q7L7X3	TAOK1	Serine/threonine-protein kinase TAO1	1	2	0	1	0	2	29400026	23996424	0	24150376	0	0	29400026	23996424	0	24150376	0	0	MS/MS	MS/MS	unmatched	MS/MS	unmatched	MS/MS
ASEAASPLPDSPGDK	ASEAASPLPDS[79.9663]PGDK	15	2	11S(79.9663)	Q68CZ2	TNS3	Tensin-3	1	2	1	2	1	2	22616546	24634754	26919580	28955446	26436192	30947922	22616546	24634754	26919580	28955446	26436192	30947922	MS/MS	MS/MS	MS/MS	MS/MS	MS/MS	MS/MS
ASEDTTSGSPPK	ASEDTTS[79.9663]GSPPK	12	2	7S(79.9663)	Q9BZZ5	API5	Apoptosis inhibitor 5	1	0	1	0	0	0	858222	0	1.02859e+06	0	0	0	858222	0	1.02859e+06	0	0	0	MS/MS	unmatched	MS/MS	unmatched	unmatched	unmatched
ASEDTTSGSPPKK	ASEDTTS[79.9663]GSPPKK	13	2	7S(79.9663)	Q9BZZ5	API5	Apoptosis inhibitor 5	0	1	0	0	1	0	0	161782	0	0	0	0	0	0	0	0	0	0	unmatched	MS/MS	unmatched	unmatched	MS/MS	unmatched
ASEENLLSSSSVPSADRDSSPTTNSK	ASEENLLSSSSVPSADRDS[79.9663]SPTTNSK	26	3	19S(79.9663)	Q9NRA8	EIF4ENIF1	Eukaryotic translation initiation factor 4E transporter	1	1	1	0	0	0	59487088	57466612	60714316	0	0	0	59487088	57466612	60714316	0	0	0	MS/MS	MS/MS	MS/MS	unmatched	unmatched	unmatched
ASEENLLSSSSVPSADRDSSPTTNSK	ASEENLLSSSSVPS[79.9663]ADRDSSPTTNSK	26	3	14S(79.9663)	Q9NRA8	EIF4ENIF1	Eukaryotic translation initiation factor 4E transporter	0	0	0	1	1	2	0	0	0	64362628	54465748	71009040	0	0	0	64362628	54465748	71009040	unmatched	unmatched	unmatched	MS/MS	MS/MS	MS/MS
ASEENLLSSSSVPSADRDSSPTTNSK	ASEENLLS[79.9663]SSSVPSADRDSSPTTNSK	26	3	8S(79.9663)	Q9NRA8	EIF4ENIF1	Eukaryotic translation initiation factor 4E transporter	1	1	1	1	0	0	59487088	57466612	60714316	64362628	0	0	59487088	57466612	60714316	64362628	0	0	MS/MS	MS/MS	MS/MS	MS/MS	unmatched	unmatched
ASEGLDACASPTK	ASEGLDAC[57.0215]AS[79.9663]PTK	13	2	10S(79.9663),8C(57.0215)	Q92618	ZNF516	Zinc finger protein 516	1	1	1	0	0	0	4764518	4.19145e+06	5.31237e+06	0	0	0	4764518	4.19145e+06	5.31237e+06	0	0	0	MS/MS	MS/MS	MS/MS	unmatched	unmatched	unmatched
ASEIDQVVPAAQSSPINCEK	ASEIDQVVPAAQSS[79.9663]PINC[57.0215]EK	20	3	14S(79.9663),18C(57.0215)	O94782	USP1	Ubiquitin carboxyl-terminal hydrolase 1	0	1	1	0	1	1	0	72272384	68745064	0	55280296	72775704	0	72272384	68745064	0	55280296	72775704	unmatched	MS/MS	MS/MS	unmatched	MS/MS	MS/MS
ASEIDQVVPAAQSSPINCEK	ASEIDQVVPAAQS[79.9663]SPINC[57.0215]EK	20	2	13S(79.9663),18C(57.0215)	O94782	USP1	Ubiquitin carboxyl-terminal hydrolase 1	1	2	1	1	1	1	4025624	5413000	7455382	5.69817e+06	4.86869e+06	10631510	4025624	5413000	7455382	5.69817e+06	4.86869e+06	10631510	MS/MS	MS/MS	MS/MS	MS/MS	MS/MS	MS/MS
ASESSSEEKDDYEIFVK	ASES[79.9663]S[79.9663]SEEKDDYEIFVK	17	3	4S(79.9663),5S(79.9663)	P18583	SON	Protein SON	0	0	0	2	1	1	0	0	0	12629054	16731407	11626891	0	0	0	12629054	16731407	11626891	unmatched	unmatched	unmatched	MS/MS	MS/MS	MS/MS
ASESTTPAPPTPRPR	ASES[79.9663]TTPAPPT[79.9663]PRPR	15	3	11T(79.9663),4S(79.9663)	Q8N3F8	MICALL1	MICAL-like protein 1	0	0	0	0	0	1	0	0	0	0	0	8891248	0	0	0	0	0	0	unmatched	unmatched	unmatched	unmatched	unmatched	MS/MS
ASFDHSPDSLPLR	ASFDHS[79.9663]PDSLPLR	13	3	6S(79.9663)	Q8NB78	KDM1B	Lysine-specific histone demethylase 1B	1	1	1	1	1	1	16973864	16630515	16290560	18492276	12183603	18289744	16973864	16630515	16290560	18492276	12183603	18289744	MS/MS	MS/MS	MS/MS	MS/MS	MS/MS	MS/MS
ASFFAASDENHRPLSAASNSDQLEDQALAQMK	ASFFAASDENHRPLS[79.9663]AASNS[79.9663]DQLEDQALAQMK	32	4	15S(79.9663),20S(79.9663)	O43166	SIPA1L1	Signal-induced proliferation-associated 1-like protein 1	0	1	0	0	0	0	0	25381008	0	0	0	0	0	0	0	0	0	0	unmatched	MS/MS	unmatched	unmatched	unmatched	unmatched
ASFFAASDENHRPLSAASNSDQLEDQALAQMK	ASFFAASDENHRPLS[79.9663]AAS[79.9663]NSDQLEDQALAQM[15.9949]K	32	3	15S(79.9663),18S(79.9663),31M(15.9949)	O43166	SIPA1L1	Signal-induced proliferation-associated 1-like protein 1	0	0	0	0	1	0	0	0	0	0	0	0	0	0	0	0	0	0	unmatched	unmatched	unmatched	unmatched	MS/MS	unmatched
ASGDPGASGMSPR	ASGDPGASGM[15.9949]S[79.9663]PR	13	2	10M(15.9949),11S(79.9663)	Q8NDT2	RBM15B	Putative RNA-binding protein 15B	1	0	0	0	0	0	0	0	0	0	0	0	0	0	0	0	0	0	MS/MS	unmatched	unmatched	unmatched	unmatched	unmatched
ASGDPGASGMSPR	ASGDPGAS[79.9663]GM[15.9949]SPR	13	2	10M(15.9949),8S(79.9663)	Q8NDT2	RBM15B	Putative RNA-binding protein 15B	0	1	1	0	0	0	0	607312	802209	0	0	0	0	607312	802209	0	0	0	unmatched	MS/MS	MS/MS	unmatched	unmatched	unmatched
ASGDYDNDCTNPITPLCTQPDQVIK	ASGDYDNDC[57.0215]TNPIT[79.9663]PLC[57.0215]TQPDQVIK	25	3	14T(79.9663),17C(57.0215),9C(57.0215)	Q8TAF3	WDR48	WD repeat-containing protein 48	0	0	0	0	0	1	0	0	0	0	0	41381740	0	0	0	0	0	0	unmatched	unmatched	unmatched	unmatched	unmatched	MS/MS
ASGDYDNDCTNPITPLCTQPDQVIK	ASGDY[79.9663]DNDC[57.0215]TNPITPLC[57.0215]TQPDQVIK	25	3	17C(57.0215),5Y(79.9663),9C(57.0215)	Q8TAF3	WDR48	WD repeat-containing protein 48	1	1	2	0	1	0	47688656	48438480	47436528	0	44354864	0	47688656	48438480	47436528	0	44354864	0	MS/MS	MS/MS	MS/MS	unmatched	MS/MS	unmatched
ASGEMASAQYITAALR	ASGEM[15.9949]AS[79.9663]AQYITAALR	16	3	5M(15.9949),7S(79.9663)	P54578	USP14	Ubiquitin carboxyl-terminal hydrolase 14	0	1	0	1	0	0	0	177311472	0	20987410	0	0	0	177311472	0	20987410	0	0	unmatched	MS/MS	unmatched	MS/MS	unmatched	unmatched
ASGQAFELILSPR	ASGQAFELILS[79.9663]PR	13	2,3	11S(79.9663)	P16949	STMN1	Stathmin	3	3	4	5	6	6	491948704	610286530	520220416	611144580	560330560	546805250	412659360	538708670	462308672	555924990	520949568	477108832	MS/MS	MS/MS	MS/MS	MS/MS	MS/MS	MS/MS
ASIANSDGPTAGSQTPPFK	ASIANSDGPTAGSQT[79.9663]PPFK	19	3	15T(79.9663)	O75167	PHACTR2	Phosphatase and actin regulator 2	1	1	1	1	0	0	25860248	32242008	0	0	0	0	25860248	32242008	0	0	0	0	MS/MS	MS/MS	MS/MS	MS/MS	unmatched	unmatched
ASIANSDGPTAGSQTPPFK	ASIANSDGPTAGS[79.9663]QTPPFK	19	2,3	13S(79.9663)	O75167	PHACTR2	Phosphatase and actin regulator 2	1	0	2	0	1	1	9447687	0	0	0	7.60903e+06	0	9447687	0	0	0	7.60903e+06	0	MS/MS	unmatched	MS/MS	unmatched	MS/MS	MS/MS
ASIGQSPGLPSTTFK	ASIGQS[79.9663]PGLPSTTFK	15	2	6S(79.9663)	Q5VT52	RPRD2	Regulation of nuclear pre-mRNA domain-containing protein 2	0	1	0	0	0	0	0	12522552	0	0	0	0	0	0	0	0	0	0	unmatched	MS/MS	unmatched	unmatched	unmatched	unmatched
ASLASLDSNPSTNEK	ASLAS[79.9663]LDS[79.9663]NPSTNEK	15	2	5S(79.9663),8S(79.9663)	Q96BY6	DOCK10	Dedicator of cytokinesis protein 10	0	0	1	0	0	0	0	0	29323142	0	0	0	0	0	0	0	0	0	unmatched	unmatched	MS/MS	unmatched	unmatched	unmatched
ASLGSLEGEAEAEASSPK	ASLGSLEGEAEAEASS[79.9663]PK	18	2,3	16S(79.9663)	Q09666	AHNAK	Neuroblast differentiation-associated protein AHNAK	4	6	4	3	4	4	906181570	868501630	861797380	839749820	947401600	1013468480	624448190	611776380	607810050	579792830	655085950	712211330	MS/MS	MS/MS	MS/MS	MS/MS	MS/MS	MS/MS
ASLGSLEGEAEAEASSPK	ASLGS[79.9663]LEGEAEAEASSPK	18	2,3	5S(79.9663)	Q09666	AHNAK	Neuroblast differentiation-associated protein AHNAK	5	3	6	3	4	4	725085630	755060990	611615100	889234880	924559360	894589820	432478304	455110816	368521984	527944192	556794560	538074430	MS/MS	MS/MS	MS/MS	MS/MS	MS/MS	MS/MS
ASLGSLEGEAEAEASSPK	ASLGS[79.9663]LEGEAEAEASS[79.9663]PK	18	2,3	16S(79.9663),5S(79.9663)	Q09666	AHNAK	Neuroblast differentiation-associated protein AHNAK	7	6	5	5	6	6	1122251140	991612480	976893950	1111528700	1167444990	1273947650	750505410	659742080	648460800	726931140	775655040	849056060	MS/MS	MS/MS	MS/MS	MS/MS	MS/MS	MS/MS
ASLLHSMPTHSSPR	ASLLHSM[15.9949]PTHS[79.9663]SPR	14	3	11S(79.9663),7M(15.9949)	O75122	CLASP2	CLIP-associating protein 2	0	0	0	1	2	0	0	0	0	13498527	22169634	0	0	0	0	13498527	22169634	0	unmatched	unmatched	unmatched	MS/MS	MS/MS	unmatched
ASLLTGGLLQVDDDSSLSEIDEDEGRPTK	ASLLT[79.9663]GGLLQVDDDS[79.9663]S[79.9663]LSEIDEDEGRPTK	29	3	15S(79.9663),16S(79.9663),5T(79.9663)	Q9UPS8	ANKRD26	Ankyrin repeat domain-containing protein 26	0	1	0	0	0	0	0	5.90911e+06	0	0	0	0	0	0	0	0	0	0	unmatched	MS/MS	unmatched	unmatched	unmatched	unmatched
ASLPAGLVGTPPESPSEPR	ASLPAGLVGT[79.9663]PPES[79.9663]PSEPR	19	3	10T(79.9663),14S(79.9663)	A6NDB9	PALM3	Paralemmin-3	0	0	1	0	0	0	0	0	14441859	0	0	0	0	0	0	0	0	0	unmatched	unmatched	MS/MS	unmatched	unmatched	unmatched
ASLQSGQEGAGDSPGSQFSK	ASLQSGQEGAGDS[79.9663]PGSQFSK	20	2	13S(79.9663)	Q12778	FOXO1	Forkhead box protein O1	0	0	0	0	0	1	0	0	0	0	0	0	0	0	0	0	0	0	unmatched	unmatched	unmatched	unmatched	unmatched	MS/MS
ASLSDLSSLDDVEGMSVR	ASLS[79.9663]DLSSLDDVEGM[15.9949]SVR	18	2	15M(15.9949),4S(79.9663)	Q969K3	RNF34	E3 ubiquitin-protein ligase RNF34	0	1	1	1	2	0	0	4626141	9714903	23117370	17101202	0	0	4626141	9714903	23117370	17101202	0	unmatched	MS/MS	MS/MS	MS/MS	MS/MS	unmatched
ASLVALPEQTASEEETPPPLLTK	ASLVALPEQTASEEET[79.9663]PPPLLTK	23	3	16T(79.9663)	Q9UKV3	ACIN1	Apoptotic chromatin condensation inducer in the nucleus	1	0	0	0	0	0	8425610	0	0	0	0	0	0	0	0	0	0	0	MS/MS	unmatched	unmatched	unmatched	unmatched	unmatched
ASLVALPEQTASEEETPPPLLTK	ASLVALPEQTAS[79.9663]EEETPPPLLTK	23	3	12S(79.9663)	Q9UKV3	ACIN1	Apoptotic chromatin condensation inducer in the nucleus	1	1	1	1	0	1	57650060	65077988	70920760	84125280	0	98627016	57650060	65077988	70920760	84125280	0	98627016	MS/MS	MS/MS	MS/MS	MS/MS	unmatched	MS/MS
ASLVALPEQTASEEETPPPLLTK	ASLVALPEQTAS[79.9663]EEET[79.9663]PPPLLTK	23	3	12S(79.9663),16T(79.9663)	Q9UKV3	ACIN1	Apoptotic chromatin condensation inducer in the nucleus	0	1	0	0	0	0	0	65176292	0	0	0	0	0	0	0	0	0	0	unmatched	MS/MS	unmatched	unmatched	unmatched	unmatched
ASLVALPEQTASEEETPPPLLTK	ASLVALPEQT[79.9663]ASEEETPPPLLTK	23	3	10T(79.9663)	Q9UKV3	ACIN1	Apoptotic chromatin condensation inducer in the nucleus	1	1	2	2	3	1	57650060	65077988	70920760	84125280	71301344	16424227	57650060	65077988	70920760	84125280	71301344	16424227	MS/MS	MS/MS	MS/MS	MS/MS	MS/MS	MS/MS
ASLVALPEQTASEEETPPPLLTK	ASLVALPEQT[79.9663]ASEEET[79.9663]PPPLLTK	23	3	10T(79.9663),16T(79.9663)	Q9UKV3	ACIN1	Apoptotic chromatin condensation inducer in the nucleus	0	1	0	0	0	0	0	65176292	0	0	0	0	0	0	0	0	0	0	unmatched	MS/MS	unmatched	unmatched	unmatched	unmatched
ASLVALPEQTASEEETPPPLLTK	ASLVALPEQT[79.9663]AS[79.9663]EEETPPPLLTK	23	3	10T(79.9663),12S(79.9663)	Q9UKV3	ACIN1	Apoptotic chromatin condensation inducer in the nucleus	2	0	2	2	2	4	61685720	0	71127640	83612032	80445840	90502096	61685720	0	71127640	83612032	80445840	90502096	MS/MS	unmatched	MS/MS	MS/MS	MS/MS	MS/MS
ASMSEFLESEDGEVEQQR	ASMSEFLES[79.9663]EDGEVEQQR	18	3	9S(79.9663)	Q15022	SUZ12	Polycomb protein SUZ12	2	2	1	1	0	1	50513028	55529668	55927576	18887386	0	24027056	50513028	55529668	55927576	18887386	0	24027056	MS/MS	MS/MS	MS/MS	MS/MS	unmatched	MS/MS
ASMSEFLESEDGEVEQQR	ASMS[79.9663]EFLESEDGEVEQQR	18	2,3	4S(79.9663)	Q15022	SUZ12	Polycomb protein SUZ12	1	0	1	1	1	0	33524262	0	55927576	18887386	19566264	0	0	0	55927576	18887386	19566264	0	MS/MS	unmatched	MS/MS	MS/MS	MS/MS	unmatched
ASMSEFLESEDGEVEQQR	ASMS[79.9663]EFLES[79.9663]EDGEVEQQR	18	3	4S(79.9663),9S(79.9663)	Q15022	SUZ12	Polycomb protein SUZ12	0	1	0	0	0	0	0	1.66821e+06	0	0	0	0	0	0	0	0	0	0	unmatched	MS/MS	unmatched	unmatched	unmatched	unmatched
ASMSEFLESEDGEVEQQR	ASM[15.9949]SEFLES[79.9663]EDGEVEQQR	18	2,3	3M(15.9949),9S(79.9663)	Q15022	SUZ12	Polycomb protein SUZ12	3	2	2	2	3	2	69868328	72243144	53825448	134168208	134201376	137620192	50546548	51453768	53825448	98318952	97693056	100335224	MS/MS	MS/MS	MS/MS	MS/MS	MS/MS	MS/MS
ASPAPPRHTPDQSPGMESR	ASPAPPRHT[79.9663]PDQS[79.9663]PGM[15.9949]ESR	19	3	13S(79.9663),16M(15.9949),9T(79.9663)	Q7Z2K8	GPRIN1	G protein-regulated inducer of neurite outgrowth 1	1	0	0	0	0	0	1.92628e+06	0	0	0	0	0	0	0	0	0	0	0	MS/MS	unmatched	unmatched	unmatched	unmatched	unmatched
ASPDSSSCGERSPPPPPPPPSDEALLHCVLEGK	ASPDS[79.9663]S[79.9663]SC[57.0215]GERSPPPPPPPPSDEALLHC[57.0215]VLEGK	33	4	28C(57.0215),5S(79.9663),6S(79.9663),8C(57.0215)	Q9BRK4	LZTS2	Leucine zipper putative tumor suppressor 2	1	0	0	0	0	0	18441358	0	0	0	0	0	0	0	0	0	0	0	MS/MS	unmatched	unmatched	unmatched	unmatched	unmatched
ASPEAASTPRDPIDVDLPEEAER	ASPEAAS[79.9663]TPRDPIDVDLPEEAER	23	3	7S(79.9663)	P29590	PML	Protein PML	0	1	0	0	0	0	0	0	0	0	0	0	0	0	0	0	0	0	unmatched	MS/MS	unmatched	unmatched	unmatched	unmatched
ASPEPQRENASPAPGTTAEEAMSR	ASPEPQRENAS[79.9663]PAPGTTAEEAM[15.9949]SR	24	3	11S(79.9663),22M(15.9949)	P46379	BAG6	Large proline-rich protein BAG6	0	0	0	2	3	2	0	0	0	24064302	24236106	23301042	0	0	0	24064302	24236106	23301042	unmatched	unmatched	unmatched	MS/MS	MS/MS	MS/MS
ASPGTPLSPGSLR	ASPGTPLSPGS[79.9663]LR	13	2	11S(79.9663)	Q96BD0	SLCO4A1	Solute carrier organic anion transporter family member 4A1	0	2	0	2	0	0	0	5.77583e+06	0	11015925	0	0	0	5.77583e+06	0	11015925	0	0	unmatched	MS/MS	unmatched	MS/MS	unmatched	unmatched
ASPGTPLSPGSLR	ASPGTPLS[79.9663]PGSLR	13	2	8S(79.9663)	Q96BD0	SLCO4A1	Solute carrier organic anion transporter family member 4A1	1	1	1	1	2	2	0	0	23455900	31005828	25739172	29338034	0	0	23455900	31005828	25739172	29338034	MS/MS	MS/MS	MS/MS	MS/MS	MS/MS	MS/MS
ASPITNDGEDEFVPSDGLDKDEYTFSPGK	ASPITNDGEDEFVPSDGLDKDEYTFS[79.9663]PGK	29	3	26S(79.9663)	Q02880	TOP2B	DNA topoisomerase 2-beta	0	0	0	1	0	1	0	0	0	0	0	14781331	0	0	0	0	0	0	unmatched	unmatched	unmatched	MS/MS	unmatched	MS/MS
ASPITNDGEDEFVPSDGLDKDEYTFSPGK	ASPITNDGEDEFVPSDGLDKDEY[79.9663]T[79.9663]FSPGK	29	3	23Y(79.9663),24T(79.9663)	Q02880	TOP2B	DNA topoisomerase 2-beta	1	0	0	1	0	0	80462784	0	0	127002296	0	0	80462784	0	0	127002296	0	0	MS/MS	unmatched	unmatched	MS/MS	unmatched	unmatched
ASPITNDGEDEFVPSDGLDK	ASPITNDGEDEFVPS[79.9663]DGLDK	20	3	15S(79.9663)	Q02880	TOP2B	DNA topoisomerase 2-beta	0	0	1	0	0	1	0	0	23539436	0	0	23614006	0	0	23539436	0	0	23614006	unmatched	unmatched	MS/MS	unmatched	unmatched	MS/MS
ASPITNDGEDEFVPSDGLDKDEYTFSPGK	ASPITNDGEDEFVPS[79.9663]DGLDKDEYTFSPGK	29	3	15S(79.9663)	Q02880	TOP2B	DNA topoisomerase 2-beta	0	0	0	0	1	1	0	0	0	0	11971281	11876655	0	0	0	0	11971281	11876655	unmatched	unmatched	unmatched	unmatched	MS/MS	MS/MS
ASPITNDGEDEFVPSDGLDKDEYTFSPGK	ASPITNDGEDEFVPS[79.9663]DGLDKDEYTFS[79.9663]PGK	29	3	15S(79.9663),26S(79.9663)	Q02880	TOP2B	DNA topoisomerase 2-beta	0	0	0	0	0	1	0	0	0	0	0	143126960	0	0	0	0	0	0	unmatched	unmatched	unmatched	unmatched	unmatched	MS/MS
ASPITNDGEDEFVPSDGLDKDEYTFSPGK	ASPITNDGEDEFVPS[79.9663]DGLDKDEYT[79.9663]FSPGK	29	3	15S(79.9663),24T(79.9663)	Q02880	TOP2B	DNA topoisomerase 2-beta	0	0	1	0	0	0	0	0	71109432	0	0	0	0	0	0	0	0	0	unmatched	unmatched	MS/MS	unmatched	unmatched	unmatched
ASPITNDGEDEFVPSDGLDK	ASPIT[79.9663]NDGEDEFVPSDGLDK	20	2,3	5T(79.9663)	Q02880	TOP2B	DNA topoisomerase 2-beta	1	0	0	0	1	2	33671584	0	0	0	31508812	59445512	33671584	0	0	0	31508812	32396350	MS/MS	unmatched	unmatched	unmatched	MS/MS	MS/MS
ASPITNDGEDEFVPSDGLDKDEYTFSPGK	ASPIT[79.9663]NDGEDEFVPSDGLDKDEYTFSPGK	29	3	5T(79.9663)	Q02880	TOP2B	DNA topoisomerase 2-beta	0	0	0	3	0	0	0	0	0	19683458	0	0	0	0	0	0	0	0	unmatched	unmatched	unmatched	MS/MS	unmatched	unmatched
ASPITNDGEDEFVPSDGLDKDEYTFSPGK	ASPIT[79.9663]NDGEDEFVPSDGLDKDEYTFS[79.9663]PGK	29	3	26S(79.9663),5T(79.9663)	Q02880	TOP2B	DNA topoisomerase 2-beta	2	0	0	0	1	0	0	0	0	0	126463992	0	0	0	0	0	0	0	MS/MS	unmatched	unmatched	unmatched	MS/MS	unmatched
ASPITNDGEDEFVPSDGLDKDEYTFSPGK	ASPIT[79.9663]NDGEDEFVPS[79.9663]DGLDKDEYTFSPGK	29	3	15S(79.9663),5T(79.9663)	Q02880	TOP2B	DNA topoisomerase 2-beta	1	0	1	1	1	2	80462784	0	71109432	127002296	112823232	141958000	80462784	0	71109432	127002296	112823232	141958000	MS/MS	unmatched	MS/MS	MS/MS	MS/MS	MS/MS
ASPITNDGEDEFVPSDGLDKDEYTFSPGK	ASPIT[79.9663]NDGEDEFVPS[79.9663]DGLDKDEYTFS[79.9663]PGK	29	3	15S(79.9663),26S(79.9663),5T(79.9663)	Q02880	TOP2B	DNA topoisomerase 2-beta	1	0	0	0	0	0	67119128	0	0	0	0	0	0	0	0	0	0	0	MS/MS	unmatched	unmatched	unmatched	unmatched	unmatched
ASPPLQDSASQTYESMCLEK	ASPPLQDSAS[79.9663]QTYESM[15.9949]C[57.0215]LEK	20	3	10S(79.9663),16M(15.9949),17C(57.0215)	O14867	BACH1	Transcription regulator protein BACH1	1	0	1	0	1	1	17947216	0	18717032	0	32605680	34815240	17947216	0	18717032	0	32605680	34815240	MS/MS	unmatched	MS/MS	unmatched	MS/MS	MS/MS
ASPPLQDSASQTYESMCLEK	ASPPLQDS[79.9663]ASQTYESM[15.9949]C[57.0215]LEK	20	3	16M(15.9949),17C(57.0215),8S(79.9663)	O14867	BACH1	Transcription regulator protein BACH1	1	1	0	1	0	0	17947216	0	0	30864424	0	0	17947216	0	0	30864424	0	0	MS/MS	MS/MS	unmatched	MS/MS	unmatched	unmatched
ASPSENNAGGGSPSSGSGGNPTNTSGTTR	ASPSENNAGGGS[79.9663]PSSGSGGNPTNTSGTTR	29	3	12S(79.9663)	Q9NRH2	SNRK	SNF-related serine/threonine-protein kinase	1	1	0	0	0	0	5.95803e+06	6957961	0	0	0	0	5.95803e+06	6957961	0	0	0	0	MS/MS	MS/MS	unmatched	unmatched	unmatched	unmatched
ASPSSPGRQDSDEDDGPQR	ASPSSPGRQDS[79.9663]DEDDGPQR	19	3	11S(79.9663)	O95049	TJP3	Tight junction protein ZO-3	0	0	1	0	0	1	0	0	6026516	0	0	5921314	0	0	6026516	0	0	5921314	unmatched	unmatched	MS/MS	unmatched	unmatched	MS/MS
ASPSSPGRQDSDEDDGPQRVEEVDQGR	ASPSS[79.9663]PGRQDS[79.9663]DEDDGPQRVEEVDQGR	27	3	11S(79.9663),5S(79.9663)	O95049	TJP3	Tight junction protein ZO-3	0	1	0	0	0	0	0	0	0	0	0	0	0	0	0	0	0	0	unmatched	MS/MS	unmatched	unmatched	unmatched	unmatched
ASPSPQPSSQPLQIHR	ASPS[79.9663]PQPSSQPLQIHR	16	2,3	4S(79.9663)	Q9HC35	EML4	Echinoderm microtubule-associated protein-like 4	2	3	3	3	2	2	424202432	437975168	442083488	260557280	413326848	295467264	423424928	508039616	452542112	266137504	371157088	209230544	MS/MS	MS/MS	MS/MS	MS/MS	MS/MS	MS/MS
ASPSSPGRQDSDEDDGPQRVEEVDQGR	ASPS[79.9663]SPGRQDS[79.9663]DEDDGPQRVEEVDQGR	27	4	11S(79.9663),4S(79.9663)	O95049	TJP3	Tight junction protein ZO-3	0	0	1	0	0	0	0	0	8058015	0	0	0	0	0	0	0	0	0	unmatched	unmatched	MS/MS	unmatched	unmatched	unmatched
ASPVTSPAAAFPTASPANK	ASPVTSPAAAFPT[79.9663]ASPANK	19	3	13T(79.9663)	Q9UIF9	BAZ2A	Bromodomain adjacent to zinc finger domain protein 2A	0	0	0	1	1	1	0	0	0	14860545	0	0	0	0	0	0	0	0	unmatched	unmatched	unmatched	MS/MS	MS/MS	MS/MS
ASPVTTSPTAATTQNPVLSK	ASPVT[79.9663]TSPTAATTQNPVLSK	20	3	5T(79.9663)	Q96JN0	LCOR	Ligand-dependent corepressor	0	0	1	0	0	0	0	0	8324558	0	0	0	0	0	0	0	0	0	unmatched	unmatched	MS/MS	unmatched	unmatched	unmatched
ASQEPSPKPGTEVIPAAPR	ASQEPSPKPGT[79.9663]EVIPAAPR	19	3	11T(79.9663)	Q96CP2	FLYWCH2	FLYWCH family member 2	1	0	0	1	0	0	102896296	0	0	114260136	0	0	102896296	0	0	114260136	0	0	MS/MS	unmatched	unmatched	MS/MS	unmatched	unmatched
ASQEPSPKPGTEVIPAAPR	ASQEPS[79.9663]PKPGTEVIPAAPR	19	2,3	6S(79.9663)	Q96CP2	FLYWCH2	FLYWCH family member 2	1	2	1	1	3	2	102896296	107819584	114265936	114260136	112921520	109208504	102896296	107819584	114265936	114260136	103633744	103100256	MS/MS	MS/MS	MS/MS	MS/MS	MS/MS	MS/MS
ASQFTIVLEDEGSQGTDAPTPGNAENEPPEK	ASQFTIVLEDEGS[79.9663]QGTDAPTPGNAENEPPEK	31	3	13S(79.9663)	P0C1Z6	TFPT	TCF3 fusion partner	0	1	0	2	2	1	0	24475586	0	16115917	10031879	15849429	0	24475586	0	16115917	10031879	15849429	unmatched	MS/MS	unmatched	MS/MS	MS/MS	MS/MS
ASQFTIVLEDEGSQGTDAPTPGNAENEPPEK	ASQFT[79.9663]IVLEDEGSQGTDAPTPGNAENEPPEK	31	3	5T(79.9663)	P0C1Z6	TFPT	TCF3 fusion partner	0	0	0	1	0	0	0	0	0	0	0	0	0	0	0	0	0	0	unmatched	unmatched	unmatched	MS/MS	unmatched	unmatched
ASQGLLSSIENSESDSSEAK	ASQGLLSSIENSES[79.9663]DSSEAK	20	2	14S(79.9663)	Q5UIP0	RIF1	Telomere-associated protein RIF1	0	0	0	0	1	1	0	0	0	0	14208053	13441396	0	0	0	0	14208053	13441396	unmatched	unmatched	unmatched	unmatched	MS/MS	MS/MS
ASQPDLVDTPTSSKPQPK	ASQPDLVDT[79.9663]PTSSKPQPK	18	3	9T(79.9663)	P46013	MKI67	Proliferation marker protein Ki-67	1	1	1	1	2	2	0	85090448	77258864	45416348	0	0	0	85090448	77258864	45416348	0	0	MS/MS	MS/MS	MS/MS	MS/MS	MS/MS	MS/MS
ASQSRPNSSALETLGGEK	ASQSRPNS[79.9663]SALETLGGEK	18	3	8S(79.9663)	O94804	STK10	Serine/threonine-protein kinase 10	2	1	2	1	1	2	56785840	84429320	96734648	124674424	108029048	96598800	56785840	84429320	96734648	124674424	108029048	96598800	MS/MS	MS/MS	MS/MS	MS/MS	MS/MS	MS/MS
ASQSRPNSSALETLGGEK	ASQS[79.9663]RPNSSALETLGGEK	18	3	4S(79.9663)	O94804	STK10	Serine/threonine-protein kinase 10	2	1	1	2	1	1	46490940	56956228	57229484	66016936	50808376	60660540	46490940	56956228	57229484	66016936	50808376	60660540	MS/MS	MS/MS	MS/MS	MS/MS	MS/MS	MS/MS
ASQSRPNSSALETLGGEK	ASQS[79.9663]RPNS[79.9663]SALETLGGEK	18	2,3	4S(79.9663),8S(79.9663)	O94804	STK10	Serine/threonine-protein kinase 10	4	2	3	3	3	4	302154144	285262528	330265344	324651808	315054816	313323648	267956048	285262528	277023168	284451040	276379200	271033504	MS/MS	MS/MS	MS/MS	MS/MS	MS/MS	MS/MS
ASSDGEGTMSRPASVDGSPVSPSTNR	ASSDGEGTM[15.9949]SRPASVDGSPVS[79.9663]PSTNR	26	3	21S(79.9663),9M(15.9949)	P35568	IRS1	Insulin receptor substrate 1	0	0	0	1	1	0	0	0	0	9231976	9329409	0	0	0	0	9231976	9329409	0	unmatched	unmatched	unmatched	MS/MS	MS/MS	unmatched
ASSDLDMSSEVDVGGYMSDGDILGK	ASSDLDM[15.9949]SSEVDVGGYM[15.9949]S[79.9663]DGDILGK	25	3	17M(15.9949),18S(79.9663),7M(15.9949)	Q8IVL0	NAV3	Neuron navigator 3	0	0	0	0	0	1	0	0	0	0	0	13876886	0	0	0	0	0	0	unmatched	unmatched	unmatched	unmatched	unmatched	MS/MS
ASSDLDMSSEVDVGGYMSDGDILGK	ASSDLDM[15.9949]SSEVDVGGY[79.9663]M[15.9949]SDGDILGK	25	3	16Y(79.9663),17M(15.9949),7M(15.9949)	Q8IVL0	NAV3	Neuron navigator 3	0	0	0	1	0	0	0	0	0	10813972	0	0	0	0	0	0	0	0	unmatched	unmatched	unmatched	MS/MS	unmatched	unmatched
ASSGDQGSPPCFLR	ASSGDQGS[79.9663]PPC[57.0215]FLR	14	2	11C(57.0215),8S(79.9663)	O75147	OBSL1	Obscurin-like protein 1	1	0	0	1	0	0	0	0	0	0	0	0	0	0	0	0	0	0	MS/MS	unmatched	unmatched	MS/MS	unmatched	unmatched
ASSHSSQTQGGGSVTK	ASSHSSQT[79.9663]QGGGSVTK	16	3	8T(79.9663)	P02545	LMNA	Prelamin-A/C	0	1	0	1	1	0	0	5379753	0	3.97346e+06	3.43396e+06	0	0	5379753	0	3.97346e+06	3.43396e+06	0	unmatched	MS/MS	unmatched	MS/MS	MS/MS	unmatched
ASSLSESSPPK	ASSLSESS[79.9663]PPK	11	2	8S(79.9663)	Q9UHB6	LIMA1	LIM domain and actin-binding protein 1	1	2	1	0	0	1	62749788	66529160	67510400	0	0	56836300	62749788	66529160	67510400	0	0	56836300	MS/MS	MS/MS	MS/MS	unmatched	unmatched	MS/MS
ASSLSESSPPK	ASSLSES[79.9663]SPPK	11	2	7S(79.9663)	Q9UHB6	LIMA1	LIM domain and actin-binding protein 1	1	2	2	1	0	0	62749788	66529160	67510400	59772652	0	0	62749788	66529160	67510400	59772652	0	0	MS/MS	MS/MS	MS/MS	MS/MS	unmatched	unmatched
ASSLSESSPPK	ASSLS[79.9663]ESSPPK	11	2	5S(79.9663)	Q9UHB6	LIMA1	LIM domain and actin-binding protein 1	0	0	0	1	0	1	0	0	0	59335344	0	56836300	0	0	0	59335344	0	56836300	unmatched	unmatched	unmatched	MS/MS	unmatched	MS/MS
ASSPAESSPEDSGYMR	ASSPAESS[79.9663]PEDSGYM[15.9949]R	16	2	15M(15.9949),8S(79.9663)	Q9Y4H2	IRS2	Insulin receptor substrate 2	0	0	1	0	0	0	0	0	5.05627e+06	0	0	0	0	0	0	0	0	0	unmatched	unmatched	MS/MS	unmatched	unmatched	unmatched
ASSPAESSPEDSGYMRMWCGSKLSMEHADGK	ASSPAES[79.9663]SPEDSGYMRMWC[57.0215]GSKLSM[15.9949]EHADGK	31	5	19C(57.0215),25M(15.9949),7S(79.9663)	Q9Y4H2	IRS2	Insulin receptor substrate 2	0	0	0	0	1	0	0	0	0	0	183577568	0	0	0	0	0	0	0	unmatched	unmatched	unmatched	unmatched	MS/MS	unmatched
ASSPAESSPEDSGYMR	ASSPAES[79.9663]SPEDSGYM[15.9949]R	16	2	15M(15.9949),7S(79.9663)	Q9Y4H2	IRS2	Insulin receptor substrate 2	0	0	0	1	1	1	0	0	0	5390689	0	5788441	0	0	0	5390689	0	5788441	unmatched	unmatched	unmatched	MS/MS	MS/MS	MS/MS
ASSPSPLTIGTPESQR	ASSPS[79.9663]PLTIGTPESQR	16	2	5S(79.9663)	Q9NPI6	DCP1A	mRNA-decapping enzyme 1A	1	0	1	0	0	0	19799808	0	18744594	0	0	0	19799808	0	18744594	0	0	0	MS/MS	unmatched	MS/MS	unmatched	unmatched	unmatched
ASSPVEELLTMEDEGNSDMLVVTTK	ASSPVEELLTM[15.9949]EDEGNS[79.9663]DM[15.9949]LVVTTK	25	3	11M(15.9949),17S(79.9663),19M(15.9949)	Q86VP1	TAX1BP1	Tax1-binding protein 1	0	0	0	1	1	1	0	0	0	16113470	24441474	19924232	0	0	0	16113470	24441474	19924232	unmatched	unmatched	unmatched	MS/MS	MS/MS	MS/MS
ASSPVEELLTMEDEGNSDMLVVTTK	ASSPVEELLT[79.9663]M[15.9949]EDEGNSDM[15.9949]LVVTTK	25	3	10T(79.9663),11M(15.9949),19M(15.9949)	Q86VP1	TAX1BP1	Tax1-binding protein 1	1	0	0	0	0	0	3.63331e+06	0	0	0	0	0	0	0	0	0	0	0	MS/MS	unmatched	unmatched	unmatched	unmatched	unmatched
ASSPVEELLTMEDEGNSDMLVVTTK	ASSPVEELLT[79.9663]M[15.9949]EDEGNS[79.9663]DM[15.9949]LVVTTK	25	3	10T(79.9663),11M(15.9949),17S(79.9663),19M(15.9949)	Q86VP1	TAX1BP1	Tax1-binding protein 1	0	0	0	0	1	0	0	0	0	0	7.39755e+06	0	0	0	0	0	0	0	unmatched	unmatched	unmatched	unmatched	MS/MS	unmatched
ASSSPEPPAVAELSDSGQQEPEDGGPAPGEASQGSDSEGGAQGLASASR	ASSSPEPPAVAELSDSGQQEPEDGGPAPGEASQGS[79.9663]DSEGGAQGLASASR	49	4	35S(79.9663)	Q9C0C9	UBE2O	(E3-independent) E2 ubiquitin-conjugating enzyme	1	0	0	0	0	0	25253570	0	0	0	0	0	0	0	0	0	0	0	MS/MS	unmatched	unmatched	unmatched	unmatched	unmatched
ASSSPEPPAVAELSDSGQQEPEDGGPAPGEASQGSDSEGGAQGLASASR	ASSSPEPPAVAELSDSGQQEPEDGGPAPGEAS[79.9663]QGS[79.9663]DSEGGAQGLASASR	49	4	32S(79.9663),35S(79.9663)	Q9C0C9	UBE2O	(E3-independent) E2 ubiquitin-conjugating enzyme	2	0	1	0	1	0	17820386	0	0	0	21456176	0	17820386	0	0	0	21456176	0	MS/MS	unmatched	MS/MS	unmatched	MS/MS	unmatched
ASSSPEPPAVAELSDSGQQEPEDGGPAPGEASQGSDSEGGAQGLASASR	ASSSPEPPAVAELS[79.9663]DSGQQEPEDGGPAPGEASQGS[79.9663]DSEGGAQGLASASR	49	4	14S(79.9663),35S(79.9663)	Q9C0C9	UBE2O	(E3-independent) E2 ubiquitin-conjugating enzyme	0	0	0	0	0	1	0	0	0	0	0	17422086	0	0	0	0	0	0	unmatched	unmatched	unmatched	unmatched	unmatched	MS/MS
ASSSPEPPAVAELSDSGQQEPEDGGPAPGEASQGSDSEGGAQGLASASR	ASSSPEPPAVAELS[79.9663]DS[79.9663]GQQEPEDGGPAPGEASQGSDSEGGAQGLASASR	49	4	14S(79.9663),16S(79.9663)	Q9C0C9	UBE2O	(E3-independent) E2 ubiquitin-conjugating enzyme	0	0	1	1	0	0	0	0	0	15748980	0	0	0	0	0	0	0	0	unmatched	unmatched	MS/MS	MS/MS	unmatched	unmatched
ASSVGVLSPQK	ASSVGVLS[79.9663]PQK	11	2	8S(79.9663)	Q9UGU5	HMGXB4	HMG domain-containing protein 4	1	1	1	0	0	0	0	0	0	0	0	0	0	0	0	0	0	0	MS/MS	MS/MS	MS/MS	unmatched	unmatched	unmatched
ASSVSTKESPAR	ASSVSTKES[79.9663]PAR	12	2	9S(79.9663)	Q13428	TCOF1	Treacle protein	1	0	0	0	0	0	325539	0	0	0	0	0	0	0	0	0	0	0	MS/MS	unmatched	unmatched	unmatched	unmatched	unmatched
ASSVSTKESPAR	ASSVST[79.9663]KESPAR	12	2	6T(79.9663)	Q13428	TCOF1	Treacle protein	0	0	1	0	0	0	0	0	0	0	0	0	0	0	0	0	0	0	unmatched	unmatched	MS/MS	unmatched	unmatched	unmatched
ASSVTTFTGEPNTCPR	ASSVT[79.9663]TFTGEPNTC[57.0215]PR	16	2	14C(57.0215),5T(79.9663)	P52943	CRIP2	Cysteine-rich protein 2	1	0	0	0	0	0	0	0	0	0	0	0	0	0	0	0	0	0	MS/MS	unmatched	unmatched	unmatched	unmatched	unmatched
ASSASVPAVGASAEGTR	ASS[79.9663]ASVPAVGASAEGTR	17	2	3S(79.9663)	Q9BZ23	PANK2	Pantothenate kinase 2, mitochondrial	2	2	2	1	2	1	53501660	52203984	50692208	56558908	48658768	52842440	53501660	52203984	50692208	56558908	48658768	52842440	MS/MS	MS/MS	MS/MS	MS/MS	MS/MS	MS/MS
ASSDGEGTMSRPASVDGSPVSPSTNR	ASS[79.9663]DGEGTMSRPASVDGSPVS[79.9663]PSTNR	26	3	21S(79.9663),3S(79.9663)	P35568	IRS1	Insulin receptor substrate 1	1	2	0	0	1	0	21933434	16778986	0	0	16503234	0	21933434	16778986	0	0	16503234	0	MS/MS	MS/MS	unmatched	unmatched	MS/MS	unmatched
ASSDGEGTMSRPASVDGSPVSPSTNR	ASS[79.9663]DGEGTM[15.9949]SRPASVDGSPVSPSTNR	26	3	3S(79.9663),9M(15.9949)	P35568	IRS1	Insulin receptor substrate 1	1	1	1	1	1	1	6.01629e+06	11153121	10467527	33576764	33763912	38528664	6.01629e+06	11153121	10467527	33576764	33763912	38528664	MS/MS	MS/MS	MS/MS	MS/MS	MS/MS	MS/MS
ASSFADMMGILK	ASS[79.9663]FADM[15.9949]M[15.9949]GILK	12	2	3S(79.9663),7M(15.9949),8M(15.9949)	Q9H019	MTFR1L	Mitochondrial fission regulator 1-like	1	0	1	1	1	1	12479502	0	11761786	41401832	41382456	41221952	12479502	0	11761786	41401832	41382456	41221952	MS/MS	unmatched	MS/MS	MS/MS	MS/MS	MS/MS
ASSLEDLVLK	ASS[79.9663]LEDLVLK	10	2	3S(79.9663)	Q15477	SKIV2L	Helicase SKI2W	1	3	2	1	2	2	273773568	283751392	254310464	292633568	299516416	330451168	273773568	283751392	254310464	292633568	299516416	330451168	MS/MS	MS/MS	MS/MS	MS/MS	MS/MS	MS/MS
ASSLGEIDESSELR	ASS[79.9663]LGEIDESSELR	14	2	3S(79.9663)	Q16513	PKN2	Serine/threonine-protein kinase N2	2	2	2	2	2	2	293519744	231091456	271669792	246069600	326966880	322816320	293519744	231091456	271669792	246069600	326966880	322816320	MS/MS	MS/MS	MS/MS	MS/MS	MS/MS	MS/MS
ASSLNFLNK	ASS[79.9663]LNFLNK	9	2	3S(79.9663)	Q9H0B6	KLC2	Kinesin light chain 2	2	1	2	2	4	2	468613696	472575168	469466656	431951648	448237760	456496416	468613696	472575168	469466656	431951648	448237760	456496416	MS/MS	MS/MS	MS/MS	MS/MS	MS/MS	MS/MS
ASSPAQCVTPVQTVV	ASS[79.9663]PAQC[57.0215]VTPVQTVV	15	2	3S(79.9663),7C(57.0215)	Q13614	MTMR2	Myotubularin-related protein 2	2	2	1	2	2	2	37700128	35914080	32888790	42924224	34685360	50743288	37700128	35914080	32888790	42924224	34685360	50743288	MS/MS	MS/MS	MS/MS	MS/MS	MS/MS	MS/MS
ASSPGYIDSPTYSR	ASS[79.9663]PGYIDS[79.9663]PTYSR	14	2	3S(79.9663),9S(79.9663)	O94929	ABLIM3	Actin-binding LIM protein 3	0	0	0	1	1	0	0	0	0	28636836	27050994	0	0	0	0	28636836	27050994	0	unmatched	unmatched	unmatched	MS/MS	MS/MS	unmatched
ASSPPDRIDIFGR	ASS[79.9663]PPDRIDIFGR	13	3	3S(79.9663)	Q9NWB6	ARGLU1	Arginine and glutamate-rich protein 1	0	0	0	1	1	1	0	0	0	45564312	56829708	45937352	0	0	0	45564312	56829708	45937352	unmatched	unmatched	unmatched	MS/MS	MS/MS	MS/MS
ASSPSPLTIGTPESQR	ASS[79.9663]PSPLTIGTPESQR	16	2,3	3S(79.9663)	Q9NPI6	DCP1A	mRNA-decapping enzyme 1A	2	2	1	1	0	1	29914490	24223960	4928432	7690382	0	10370320	13380622	10279103	6592287	10286680	0	13871374	MS/MS	MS/MS	MS/MS	MS/MS	unmatched	MS/MS
ASSPVEELLTMEDEGNSDMLVVTTK	ASS[79.9663]PVEELLTM[15.9949]EDEGNSDM[15.9949]LVVTTK	25	3	11M(15.9949),19M(15.9949),3S(79.9663)	Q86VP1	TAX1BP1	Tax1-binding protein 1	0	0	0	3	1	0	0	0	0	29915326	34664360	0	0	0	0	29915326	34664360	0	unmatched	unmatched	unmatched	MS/MS	MS/MS	unmatched
ASSSPEPPAVAELSDSGQQEPEDGGPAPGEASQGSDSEGGAQGLASASR	ASS[79.9663]SPEPPAVAELSDSGQQEPEDGGPAPGEASQGS[79.9663]DSEGGAQGLASASR	49	4	35S(79.9663),3S(79.9663)	Q9C0C9	UBE2O	(E3-independent) E2 ubiquitin-conjugating enzyme	2	0	3	3	2	0	66493396	0	45011508	73047768	55022732	0	66493396	0	45011508	73047768	55022732	0	MS/MS	unmatched	MS/MS	MS/MS	MS/MS	unmatched
ASSSPEPPAVAELSDSGQQEPEDGGPAPGEASQGSDSEGGAQGLASASR	ASS[79.9663]SPEPPAVAELSDSGQQEPEDGGPAPGEAS[79.9663]QGS[79.9663]DSEGGAQGLASASR	49	4	32S(79.9663),35S(79.9663),3S(79.9663)	Q9C0C9	UBE2O	(E3-independent) E2 ubiquitin-conjugating enzyme	0	0	1	1	2	1	0	0	46827236	32236756	36256176	41938856	0	0	46827236	32236756	36256176	41938856	unmatched	unmatched	MS/MS	MS/MS	MS/MS	MS/MS
ASSSPEPPAVAELSDSGQQEPEDGGPAPGEASQGSDSEGGAQGLASASR	ASS[79.9663]SPEPPAVAELS[79.9663]DS[79.9663]GQQEPEDGGPAPGEASQGSDSEGGAQGLASASR	49	4	14S(79.9663),16S(79.9663),3S(79.9663)	Q9C0C9	UBE2O	(E3-independent) E2 ubiquitin-conjugating enzyme	0	1	0	0	0	0	0	39060040	0	0	0	0	0	0	0	0	0	0	unmatched	MS/MS	unmatched	unmatched	unmatched	unmatched
ASSSSGTIVQEAYGK	ASS[79.9663]SSGTIVQEAYGK	15	2	3S(79.9663)	Q8WXH0	SYNE2	Nesprin-2	1	1	0	1	0	1	4897279	3.12862e+06	0	9991841	0	9747810	4897279	3.12862e+06	0	9991841	0	9747810	MS/MS	MS/MS	unmatched	MS/MS	unmatched	MS/MS
ASSSPEPPAVAELSDSGQQEPEDGGPAPGEASQGSDSEGGAQGLASASR	ASS[79.9663]S[79.9663]PEPPAVAELSDSGQQEPEDGGPAPGEASQGSDSEGGAQGLASASR	49	4	3S(79.9663),4S(79.9663)	Q9C0C9	UBE2O	(E3-independent) E2 ubiquitin-conjugating enzyme	0	0	0	1	0	1	0	0	0	68988104	0	0	0	0	0	0	0	0	unmatched	unmatched	unmatched	MS/MS	unmatched	MS/MS
ASSSPEPPAVAELSDSGQQEPEDGGPAPGEASQGSDSEGGAQGLASASR	ASS[79.9663]S[79.9663]PEPPAVAELS[79.9663]DSGQQEPEDGGPAPGEASQGSDSEGGAQGLASASR	49	4	14S(79.9663),3S(79.9663),4S(79.9663)	Q9C0C9	UBE2O	(E3-independent) E2 ubiquitin-conjugating enzyme	0	1	0	1	0	0	0	39060040	0	0	0	0	0	0	0	0	0	0	unmatched	MS/MS	unmatched	MS/MS	unmatched	unmatched
ASSTPSSETQEEFVDDFR	ASS[79.9663]T[79.9663]PSSETQEEFVDDFR	18	3	3S(79.9663),4T(79.9663)	P30622	CLIP1	CAP-Gly domain-containing linker protein 1	0	1	0	2	1	0	0	8072962	0	11178353	6165031	0	0	8072962	0	11178353	6165031	0	unmatched	MS/MS	unmatched	MS/MS	MS/MS	unmatched
ASSVTTFTGEPNTCPR	ASS[79.9663]VTTFTGEPNTC[57.0215]PR	16	2	14C(57.0215),3S(79.9663)	P52943	CRIP2	Cysteine-rich protein 2	0	0	1	0	0	0	0	0	0	0	0	0	0	0	0	0	0	0	unmatched	unmatched	MS/MS	unmatched	unmatched	unmatched
ASTASPCNNNINAATAVALQEPR	ASTASPC[57.0215]NNNINAAT[79.9663]AVALQEPR	23	3	15T(79.9663),7C(57.0215)	Q71RC2	LARP4	La-related protein 4	0	0	0	0	0	1	0	0	0	0	0	0	0	0	0	0	0	0	unmatched	unmatched	unmatched	unmatched	unmatched	MS/MS
ASTASPCNNNINAATAVALQEPR	ASTAS[79.9663]PC[57.0215]NNNINAATAVALQEPR	23	3	5S(79.9663),7C(57.0215)	Q71RC2	LARP4	La-related protein 4	3	1	2	2	4	2	185777744	195100080	204079488	155665424	186951216	154745136	185777744	195100080	204079488	155665424	186951216	154745136	MS/MS	MS/MS	MS/MS	MS/MS	MS/MS	MS/MS
ASTSDYQVISDRQTPK	ASTSDYQVIS[79.9663]DRQTPK	16	3	10S(79.9663)	Q8NFH5	NUP35	Nucleoporin NUP35	0	1	0	1	0	0	0	0	0	0	0	0	0	0	0	0	0	0	unmatched	MS/MS	unmatched	MS/MS	unmatched	unmatched
ASTVSPGGYMVPK	ASTVS[79.9663]PGGYM[15.9949]VPK	13	2	10M(15.9949),5S(79.9663)	Q5TGY3	AHDC1	AT-hook DNA-binding motif-containing protein 1	0	0	0	0	0	1	0	0	0	0	0	0	0	0	0	0	0	0	unmatched	unmatched	unmatched	unmatched	unmatched	MS/MS
ASTASPCNNNINAATAVALQEPR	AST[79.9663]ASPC[57.0215]NNNINAATAVALQEPR	23	3	3T(79.9663),7C(57.0215)	Q71RC2	LARP4	La-related protein 4	1	2	2	1	0	0	0	0	0	0	0	0	0	0	0	0	0	0	MS/MS	MS/MS	MS/MS	MS/MS	unmatched	unmatched
ASTPDWVSEGPQPGLR	AST[79.9663]PDWVSEGPQPGLR	16	2,3	3T(79.9663)	Q8IVT2	MISP	Mitotic interactor and substrate of PLK1	3	2	2	3	1	3	111349448	130201752	142258528	141915472	114940808	146295664	72756952	84660296	93289600	91058776	114940808	94426608	MS/MS	MS/MS	MS/MS	MS/MS	MS/MS	MS/MS
ASVALTPTAPSR	ASVALTPTAPS[79.9663]R	12	2	11S(79.9663)	P28290	ITPRID2	Protein ITPRID2	1	2	1	2	1	1	130462160	122685976	130948872	90177408	83086872	85745136	130462160	122685976	130948872	90177408	83086872	85745136	MS/MS	MS/MS	MS/MS	MS/MS	MS/MS	MS/MS
ASVALTPTAPSRTGSVQTPPDLESSEEVDAAEGAPEVVGPK	ASVALTPTAPS[79.9663]RT[79.9663]GS[79.9663]VQTPPDLESSEEVDAAEGAPEVVGPK	41	4	11S(79.9663),13T(79.9663),15S(79.9663)	P28290	ITPRID2	Protein ITPRID2	0	0	0	0	0	1	0	0	0	0	0	25305016	0	0	0	0	0	0	unmatched	unmatched	unmatched	unmatched	unmatched	MS/MS
ASVALTPTAPSR	ASVALTPT[79.9663]APSR	12	2	8T(79.9663)	P28290	ITPRID2	Protein ITPRID2	1	0	1	0	1	1	130462160	0	130948872	0	83086872	85745136	130462160	0	130948872	0	83086872	85745136	MS/MS	unmatched	MS/MS	unmatched	MS/MS	MS/MS
ASVALTPTAPSRTGSVQTPPDLESSEEVDAAEGAPEVVGPK	ASVALTPT[79.9663]APSRTGSVQTPPDLES[79.9663]S[79.9663]EEVDAAEGAPEVVGPK	41	4	24S(79.9663),25S(79.9663),8T(79.9663)	P28290	ITPRID2	Protein ITPRID2	0	0	0	1	0	0	0	0	0	27559240	0	0	0	0	0	0	0	0	unmatched	unmatched	unmatched	MS/MS	unmatched	unmatched
ASVALTPTAPSRTGSVQTPPDLESSEEVDAAEGAPEVVGPK	ASVALTPT[79.9663]APS[79.9663]RTGSVQT[79.9663]PPDLESSEEVDAAEGAPEVVGPK	41	4	11S(79.9663),18T(79.9663),8T(79.9663)	P28290	ITPRID2	Protein ITPRID2	0	0	0	0	1	0	0	0	0	0	31512122	0	0	0	0	0	0	0	unmatched	unmatched	unmatched	unmatched	MS/MS	unmatched
ASVALTPTAPSRTGSVQTPPDLESSEEVDAAEGAPEVVGPK	ASVALTPT[79.9663]APS[79.9663]RT[79.9663]GSVQTPPDLESSEEVDAAEGAPEVVGPK	41	4	11S(79.9663),13T(79.9663),8T(79.9663)	P28290	ITPRID2	Protein ITPRID2	2	0	1	0	1	0	16142638	0	15901576	0	31308490	0	16142638	0	15901576	0	31308490	0	MS/MS	unmatched	MS/MS	unmatched	MS/MS	unmatched
ASVALTPTAPSRTGSVQTPPDLESSEEVDAAEGAPEVVGPK	ASVALT[79.9663]PTAPSRTGSVQTPPDLES[79.9663]S[79.9663]EEVDAAEGAPEVVGPK	41	4	24S(79.9663),25S(79.9663),6T(79.9663)	P28290	ITPRID2	Protein ITPRID2	1	0	0	0	0	0	16142638	0	0	0	0	0	0	0	0	0	0	0	MS/MS	unmatched	unmatched	unmatched	unmatched	unmatched
ASVALTPTAPSRTGSVQTPPDLESSEEVDAAEGAPEVVGPK	ASVALT[79.9663]PT[79.9663]APS[79.9663]RTGSVQTPPDLESSEEVDAAEGAPEVVGPK	41	4	11S(79.9663),6T(79.9663),8T(79.9663)	P28290	ITPRID2	Protein ITPRID2	0	0	0	0	0	1	0	0	0	0	0	25305016	0	0	0	0	0	0	unmatched	unmatched	unmatched	unmatched	unmatched	MS/MS
ASVLDTSMSAGSGSPSK	ASVLDTSMSAGSGS[79.9663]PSK	17	2	14S(79.9663)	Q9UPQ0	LIMCH1	LIM and calponin homology domains-containing protein 1	0	1	0	0	0	0	0	36500040	0	0	0	0	0	0	0	0	0	0	unmatched	MS/MS	unmatched	unmatched	unmatched	unmatched
ASVLDTSMSAGSGSPSK	ASVLDTSMSAGS[79.9663]GSPSK	17	2	12S(79.9663)	Q9UPQ0	LIMCH1	LIM and calponin homology domains-containing protein 1	0	1	0	0	0	0	0	36500040	0	0	0	0	0	0	0	0	0	0	unmatched	MS/MS	unmatched	unmatched	unmatched	unmatched
ASVLDTSMSAGSGSPSK	ASVLDTSM[15.9949]SAGSGS[79.9663]PSK	17	2	14S(79.9663),8M(15.9949)	Q9UPQ0	LIMCH1	LIM and calponin homology domains-containing protein 1	2	1	0	2	2	2	89949616	95269384	0	111592848	121220368	128577024	89949616	95269384	0	111592848	121220368	128577024	MS/MS	MS/MS	unmatched	MS/MS	MS/MS	MS/MS
ASVLDTSMSAGSGSPSK	ASVLDTSM[15.9949]SAGS[79.9663]GSPSK	17	2	12S(79.9663),8M(15.9949)	Q9UPQ0	LIMCH1	LIM and calponin homology domains-containing protein 1	1	1	0	0	0	0	81763800	95269384	0	0	0	0	81763800	95269384	0	0	0	0	MS/MS	MS/MS	unmatched	unmatched	unmatched	unmatched
ASVLDTSMSAGSGSPSK	ASVLDT[79.9663]SM[15.9949]SAGSGSPSK	17	2	6T(79.9663),8M(15.9949)	Q9UPQ0	LIMCH1	LIM and calponin homology domains-containing protein 1	0	0	0	0	1	0	0	0	0	0	121220368	0	0	0	0	0	0	0	unmatched	unmatched	unmatched	unmatched	MS/MS	unmatched
ASVLDTSMSAGSGSPSK	ASVLDT[79.9663]SM[15.9949]SAGSGS[79.9663]PSK	17	2	14S(79.9663),6T(79.9663),8M(15.9949)	Q9UPQ0	LIMCH1	LIM and calponin homology domains-containing protein 1	0	0	0	0	1	0	0	0	0	0	18314062	0	0	0	0	0	0	0	unmatched	unmatched	unmatched	unmatched	MS/MS	unmatched
ASVRGSSEEDEDARTPDR	ASVRGS[79.9663]S[79.9663]EEDEDARTPDR	18	3	6S(79.9663),7S(79.9663)	Q8NC56	LEMD2	LEM domain-containing protein 2	0	1	1	0	0	0	0	10048698	10093204	0	0	0	0	10048698	10093204	0	0	0	unmatched	MS/MS	MS/MS	unmatched	unmatched	unmatched
ASVSPMDEPVPDSESPIEK	ASVSPMDEPVPDSES[79.9663]PIEK	19	2,3	15S(79.9663)	P46821	MAP1B	Microtubule-associated protein 1B	2	4	2	1	1	1	171771712	212569840	200388752	22265840	25291948	0	88200856	108153600	102203456	22265840	25291948	0	MS/MS	MS/MS	MS/MS	MS/MS	MS/MS	MS/MS
ASVSPMDEPVPDSESPIEK	ASVSPMDEPVPDS[79.9663]ESPIEK	19	2,3	13S(79.9663)	P46821	MAP1B	Microtubule-associated protein 1B	1	0	0	0	1	0	82819544	0	0	0	25291948	0	0	0	0	0	0	0	MS/MS	unmatched	unmatched	unmatched	MS/MS	unmatched
ASVSPMDEPVPDSESPIEK	ASVSPM[15.9949]DEPVPDSES[79.9663]PIEK	19	2	15S(79.9663),6M(15.9949)	P46821	MAP1B	Microtubule-associated protein 1B	3	4	3	4	4	4	88705192	74712848	77800928	155059088	146043216	152840272	88705192	74712848	77800928	155059088	146043216	152840272	MS/MS	MS/MS	MS/MS	MS/MS	MS/MS	MS/MS
ASVSPMDEPVPDSESPIEK	ASVS[79.9663]PMDEPVPDSESPIEK	19	2,3	4S(79.9663)	P46821	MAP1B	Microtubule-associated protein 1B	3	2	1	1	1	1	93457144	49566232	53575104	16151251	0	0	51574656	49566232	53575104	16151251	0	0	MS/MS	MS/MS	MS/MS	MS/MS	MS/MS	MS/MS
ASVSPMDEPVPDSESPIEK	ASVS[79.9663]PMDEPVPDSES[79.9663]PIEK	19	2,3	15S(79.9663),4S(79.9663)	P46821	MAP1B	Microtubule-associated protein 1B	3	2	4	1	4	1	214590848	86113776	217758528	66834596	55489072	68558568	111195544	87531528	106715944	67934944	56402632	69687304	MS/MS	MS/MS	MS/MS	MS/MS	MS/MS	MS/MS
ASVSPMDEPVPDSESPIEK	ASVS[79.9663]PMDEPVPDS[79.9663]ESPIEK	19	2,3	13S(79.9663),4S(79.9663)	P46821	MAP1B	Microtubule-associated protein 1B	1	1	1	4	1	1	103677792	94742272	114209344	122673968	61727552	81016576	106830384	97623152	117682176	57538176	63604540	83480096	MS/MS	MS/MS	MS/MS	MS/MS	MS/MS	MS/MS
ASVSPMDEPVPDSESPIEK	ASVS[79.9663]PM[15.9949]DEPVPDSESPIEK	19	2,3	4S(79.9663),6M(15.9949)	P46821	MAP1B	Microtubule-associated protein 1B	4	4	4	4	5	3	285160768	297136576	230685696	467504544	501688448	549550340	195258016	202759728	145669376	320266240	340974784	372372416	MS/MS	MS/MS	MS/MS	MS/MS	MS/MS	MS/MS
ASVSPMDEPVPDSESPIEK	ASVS[79.9663]PM[15.9949]DEPVPDSES[79.9663]PIEK	19	2,3	15S(79.9663),4S(79.9663),6M(15.9949)	P46821	MAP1B	Microtubule-associated protein 1B	3	2	3	5	3	3	258513920	253480064	258192864	361946496	386663360	384534016	169223584	163241728	166823920	240986976	254425904	254408544	MS/MS	MS/MS	MS/MS	MS/MS	MS/MS	MS/MS
ASVSPMDEPVPDSESPIEK	ASVS[79.9663]PM[15.9949]DEPVPDS[79.9663]ESPIEK	19	2,3	13S(79.9663),4S(79.9663),6M(15.9949)	P46821	MAP1B	Microtubule-associated protein 1B	0	2	0	0	0	1	0	171955200	0	0	0	138068032	0	0	0	0	0	0	unmatched	MS/MS	unmatched	unmatched	unmatched	MS/MS
ASVVDPSTESSPAPQEGSEQPASPASPLSSR	ASVVDPSTESSPAPQEGSEQPASPAS[79.9663]PLSSR	31	3	26S(79.9663)	Q66K14	TBC1D9B	TBC1 domain family member 9B	3	1	2	1	1	1	67094904	67002640	83535200	80141544	79919856	85465656	67094904	67002640	83535200	80141544	79919856	85465656	MS/MS	MS/MS	MS/MS	MS/MS	MS/MS	MS/MS
ASVVDPSTESSPAPQEGSEQPASPASPLSSR	ASVVDPSTESSPAPQEGSEQPAS[79.9663]PAS[79.9663]PLSSR	31	3	23S(79.9663),26S(79.9663)	Q66K14	TBC1D9B	TBC1 domain family member 9B	2	3	1	2	2	1	24944086	30534244	27195014	25449206	24970954	31895916	24944086	30534244	27195014	25449206	24970954	31895916	MS/MS	MS/MS	MS/MS	MS/MS	MS/MS	MS/MS
ASYHFSPEELDENTSPLLGDAR	ASYHFSPEELDENTS[79.9663]PLLGDAR	22	3	15S(79.9663)	O75410	TACC1	Transforming acidic coiled-coil-containing protein 1	0	1	0	0	0	0	0	30182992	0	0	0	0	0	0	0	0	0	0	unmatched	MS/MS	unmatched	unmatched	unmatched	unmatched
ASYHFSPEELDENTSPLLGDAR	ASYHFSPEELDENT[79.9663]SPLLGDAR	22	3	14T(79.9663)	O75410	TACC1	Transforming acidic coiled-coil-containing protein 1	0	2	0	0	0	0	0	30182992	0	0	0	0	0	0	0	0	0	0	unmatched	MS/MS	unmatched	unmatched	unmatched	unmatched
ASAAAAAGGGATGHPGGGQGAENPAGLK	AS[79.9663]AAAAAGGGATGHPGGGQGAENPAGLK	28	3	2S(79.9663)	Q07617	SPAG1	Sperm-associated antigen 1	1	2	1	0	0	0	18486070	24396616	18523168	0	0	0	18486070	24396616	18523168	0	0	0	MS/MS	MS/MS	MS/MS	unmatched	unmatched	unmatched
ASAELIEEEVAK	AS[79.9663]AELIEEEVAK	12	2	2S(79.9663)	P12081	HARS1	Histidine--tRNA ligase, cytoplasmic	0	0	0	0	0	1	0	0	0	0	0	6049488	0	0	0	0	0	0	unmatched	unmatched	unmatched	unmatched	unmatched	MS/MS
ASAPSPNAQVACDHCLK	AS[79.9663]APSPNAQVAC[57.0215]DHC[57.0215]LK	17	2	12C(57.0215),15C(57.0215),2S(79.9663)	Q14258	TRIM25	E3 ubiquitin/ISG15 ligase TRIM25	0	0	0	0	1	1	0	0	0	0	10145142	8050628	0	0	0	0	10145142	8050628	unmatched	unmatched	unmatched	unmatched	MS/MS	MS/MS
ASDLEDEESAAR	AS[79.9663]DLEDEESAAR	12	2	2S(79.9663)	Q86VM9	ZC3H18	Zinc finger CCCH domain-containing protein 18	2	2	2	1	2	2	49987632	42986880	43728632	22982158	21477502	25102520	49987632	42986880	43728632	22982158	21477502	25102520	MS/MS	MS/MS	MS/MS	MS/MS	MS/MS	MS/MS
ASDPGLPAEEPK	AS[79.9663]DPGLPAEEPK	12	2	2S(79.9663)	P27708	CAD	CAD protein	2	2	2	2	2	2	555262530	560096380	530497984	413956352	366432928	438569408	555262530	560096380	530497984	413956352	366432928	438569408	MS/MS	MS/MS	MS/MS	MS/MS	MS/MS	MS/MS
ASEIDQVVPAAQSSPINCEK	AS[79.9663]EIDQVVPAAQSSPINC[57.0215]EK	20	3	18C(57.0215),2S(79.9663)	O94782	USP1	Ubiquitin carboxyl-terminal hydrolase 1	0	0	0	1	0	0	0	0	0	56996760	0	0	0	0	0	0	0	0	unmatched	unmatched	unmatched	MS/MS	unmatched	unmatched
ASGDYDNDCTNPITPLCTQPDQVIK	AS[79.9663]GDYDNDC[57.0215]TNPITPLC[57.0215]TQPDQVIK	25	3	17C(57.0215),2S(79.9663),9C(57.0215)	Q8TAF3	WDR48	WD repeat-containing protein 48	1	1	0	1	1	1	58590160	48438480	0	46147900	44354864	41381740	58590160	48438480	0	46147900	44354864	41381740	MS/MS	MS/MS	unmatched	MS/MS	MS/MS	MS/MS
ASGEMASAQYITAALR	AS[79.9663]GEMASAQYITAALR	16	2,3	2S(79.9663)	P54578	USP14	Ubiquitin carboxyl-terminal hydrolase 14	3	3	3	0	2	1	129421896	119421176	106171504	0	28188234	12330437	104118336	95402168	82627624	0	28188234	12330437	MS/MS	MS/MS	MS/MS	unmatched	MS/MS	MS/MS
ASGEMASAQYITAALR	AS[79.9663]GEM[15.9949]ASAQYITAALR	16	2,3	2S(79.9663),5M(15.9949)	P54578	USP14	Ubiquitin carboxyl-terminal hydrolase 14	4	2	2	4	7	4	486023296	192683216	197316032	915230980	993595580	874239230	197901456	425843968	436082816	470594720	578331780	491160448	MS/MS	MS/MS	MS/MS	MS/MS	MS/MS	MS/MS
ASGPPVSELITK	AS[79.9663]GPPVSELITK	12	2	2S(79.9663)	P10412	H1-4	Histone H1.4	1	0	0	0	0	0	0	0	0	0	0	0	0	0	0	0	0	0	MS/MS	unmatched	unmatched	unmatched	unmatched	unmatched
ASGQAFELILSPR	AS[79.9663]GQAFELILSPR	13	2	2S(79.9663)	P16949	STMN1	Stathmin	1	2	1	0	1	0	7529026	8151906	9780222	0	3430384	0	7529026	8151906	9780222	0	3430384	0	MS/MS	MS/MS	MS/MS	unmatched	MS/MS	unmatched
ASGQAFELILSPR	AS[79.9663]GQAFELILS[79.9663]PR	13	2	11S(79.9663),2S(79.9663)	P16949	STMN1	Stathmin	1	2	2	1	1	1	19030772	19038846	16448694	13683778	11026296	10654665	19030772	19038846	16448694	13683778	11026296	10654665	MS/MS	MS/MS	MS/MS	MS/MS	MS/MS	MS/MS
ASGVAVSDGVIK	AS[79.9663]GVAVSDGVIK	12	2	2S(79.9663)	P23528	CFL1	Cofilin-1	2	2	2	2	2	2	56143664	58172372	61313092	61210300	72007552	62273664	56143664	58172372	61313092	61210300	72007552	62273664	MS/MS	MS/MS	MS/MS	MS/MS	MS/MS	MS/MS
ASLEAAIADAEQR	AS[79.9663]LEAAIADAEQR	13	2,3	2S(79.9663)	P05787	KRT8	Keratin, type II cytoskeletal 8	2	3	2	2	2	1	83669488	101448464	103327872	82743368	55350712	75863184	65270404	81529912	80609952	63813968	55350712	75863184	MS/MS	MS/MS	MS/MS	MS/MS	MS/MS	MS/MS
ASLEDAPVDDLTR	AS[79.9663]LEDAPVDDLTR	13	2	2S(79.9663)	Q7Z2W4	ZC3HAV1	Zinc finger CCCH-type antiviral protein 1	1	1	2	2	2	2	253876496	239518960	217823696	197252256	256216432	238626928	253876496	239518960	217823696	197252256	256216432	238626928	MS/MS	MS/MS	MS/MS	MS/MS	MS/MS	MS/MS
ASLEEPPDGPSAGQATGPGEGR	AS[79.9663]LEEPPDGPSAGQATGPGEGR	22	3	2S(79.9663)	Q9BVG9	PTDSS2	Phosphatidylserine synthase 2	1	1	1	1	1	1	23495616	22966360	23873702	23244930	21057962	23416862	23495616	22966360	23873702	23244930	21057962	23416862	MS/MS	MS/MS	MS/MS	MS/MS	MS/MS	MS/MS
ASLGSLEGEAEAEASSPK	AS[79.9663]LGSLEGEAEAEASSPK	18	2,3	2S(79.9663)	Q09666	AHNAK	Neuroblast differentiation-associated protein AHNAK	2	1	2	2	2	3	40890696	21420232	35096492	25106334	48638280	51339996	25445054	21420232	21696316	25106334	29707050	31968906	MS/MS	MS/MS	MS/MS	MS/MS	MS/MS	MS/MS
ASLGSLEGEAEAEASSPK	AS[79.9663]LGSLEGEAEAEASS[79.9663]PK	18	2	16S(79.9663),2S(79.9663)	Q09666	AHNAK	Neuroblast differentiation-associated protein AHNAK	0	1	1	1	0	0	0	22403824	27508552	30840160	0	0	0	22403824	27508552	30840160	0	0	unmatched	MS/MS	MS/MS	MS/MS	unmatched	unmatched
ASLGSLEGEAEAEASSPK	AS[79.9663]LGS[79.9663]LEGEAEAEASSPK	18	2,3	2S(79.9663),5S(79.9663)	Q09666	AHNAK	Neuroblast differentiation-associated protein AHNAK	6	4	5	4	6	4	1051632900	1049229950	899492480	966338110	847367940	999008000	737287040	741759490	615981890	644925310	573810180	692865410	MS/MS	MS/MS	MS/MS	MS/MS	MS/MS	MS/MS
ASLGSLEGEAEAEASSPK	AS[79.9663]LGS[79.9663]LEGEAEAEASS[79.9663]PK	18	2,3	16S(79.9663),2S(79.9663),5S(79.9663)	Q09666	AHNAK	Neuroblast differentiation-associated protein AHNAK	4	5	4	4	3	5	387085120	515023552	500816384	422047872	385352928	503134400	277723232	381992672	371262656	298055648	251494384	368946624	MS/MS	MS/MS	MS/MS	MS/MS	MS/MS	MS/MS
ASLGSLEGEAEAEASSPK	AS[79.9663]LGS[79.9663]LEGEAEAEAS[79.9663]SPK	18	3	15S(79.9663),2S(79.9663),5S(79.9663)	Q09666	AHNAK	Neuroblast differentiation-associated protein AHNAK	0	0	0	1	0	0	0	0	0	98488600	0	0	0	0	0	0	0	0	unmatched	unmatched	unmatched	MS/MS	unmatched	unmatched
ASLSDLSSLDDVEGMSVR	AS[79.9663]LSDLSSLDDVEGM[15.9949]SVR	18	2,3	15M(15.9949),2S(79.9663)	Q969K3	RNF34	E3 ubiquitin-protein ligase RNF34	0	1	0	1	0	2	0	5977537	0	23117370	0	4444393	0	5977537	0	23117370	0	0	unmatched	MS/MS	unmatched	MS/MS	unmatched	MS/MS
ASLVALPEQTASEEETPPPLLTK	AS[79.9663]LVALPEQT[79.9663]ASEEETPPPLLTK	23	3	10T(79.9663),2S(79.9663)	Q9UKV3	ACIN1	Apoptotic chromatin condensation inducer in the nucleus	0	0	1	0	0	0	0	0	71771304	0	0	0	0	0	0	0	0	0	unmatched	unmatched	MS/MS	unmatched	unmatched	unmatched
ASPAPGSGHPEGPGAHLDMNSLDR	AS[79.9663]PAPGSGHPEGPGAHLDMNSLDR	24	3,4	2S(79.9663)	O94826	TOMM70	Mitochondrial import receptor subunit TOM70	8	9	8	5	4	5	2132975620	1886859780	1145367550	727557820	585763010	228174592	1353196160	1192877060	725532860	456481824	370379776	228174592	MS/MS	MS/MS	MS/MS	MS/MS	MS/MS	MS/MS
ASPAPGSGHPEGPGAHLDMNSLDR	AS[79.9663]PAPGSGHPEGPGAHLDM[15.9949]NSLDR	24	3,4	19M(15.9949),2S(79.9663)	O94826	TOMM70	Mitochondrial import receptor subunit TOM70	16	14	10	16	16	16	3421505540	3058472700	1812176380	5037003800	4690072600	2483394560	1979914750	1778279550	1057815810	2922005500	2751054850	1452319100	MS/MS	MS/MS	MS/MS	MS/MS	MS/MS	MS/MS
ASPAVALPK	AS[79.9663]PAVALPK	9	2	2S(79.9663)	Q5FBB7	SGO1	Shugoshin 1	0	1	0	1	1	1	0	0	0	9484665	0	11194108	0	0	0	9484665	0	11194108	unmatched	MS/MS	unmatched	MS/MS	MS/MS	MS/MS
ASPDQNASTHTPQSSVK	AS[79.9663]PDQNASTHTPQSSVK	17	2,3	2S(79.9663)	Q14677	CLINT1	Clathrin interactor 1	5	5	5	3	3	2	149716800	150961472	174503456	111540216	102221616	116690168	128605912	134677520	150730240	106523848	102221616	100656512	MS/MS	MS/MS	MS/MS	MS/MS	MS/MS	MS/MS
ASPDSSSCGERSPPPPPPPPSDEALLHCVLEGK	AS[79.9663]PDS[79.9663]SSC[57.0215]GERSPPPPPPPPSDEALLHC[57.0215]VLEGK	33	4	28C(57.0215),2S(79.9663),5S(79.9663),8C(57.0215)	Q9BRK4	LZTS2	Leucine zipper putative tumor suppressor 2	1	0	0	0	0	0	18441358	0	0	0	0	0	0	0	0	0	0	0	MS/MS	unmatched	unmatched	unmatched	unmatched	unmatched
ASPEAASTPRDPIDVDLPEEAER	AS[79.9663]PEAASTPRDPIDVDLPEEAER	23	3	2S(79.9663)	P29590	PML	Protein PML	1	0	1	0	0	0	0	0	6956128	0	0	0	0	0	0	0	0	0	MS/MS	unmatched	MS/MS	unmatched	unmatched	unmatched
ASPEARPQIPTK	AS[79.9663]PEARPQIPTK	12	2,3	2S(79.9663)	Q8N3F8	MICALL1	MICAL-like protein 1	2	3	3	2	3	3	125469552	108386416	115052912	192601360	172084624	155252992	85407656	74822864	76592664	131518608	118953984	105247600	MS/MS	MS/MS	MS/MS	MS/MS	MS/MS	MS/MS
ASPEPPDSAEGALK	AS[79.9663]PEPPDSAEGALK	14	2	2S(79.9663)	Q9H1B7	IRF2BPL	Probable E3 ubiquitin-protein ligase IRF2BPL	0	0	0	1	0	0	0	0	0	36348548	0	0	0	0	0	0	0	0	unmatched	unmatched	unmatched	MS/MS	unmatched	unmatched
ASPEPPGPESSSR	AS[79.9663]PEPPGPESSSR	13	2	2S(79.9663)	Q9C0C2	TNKS1BP1	182 kDa tankyrase-1-binding protein	4	2	1	2	2	6	637836220	667136900	613267710	506509568	476619840	466741952	637836220	667136900	613267710	506509568	476619840	466741952	MS/MS	MS/MS	MS/MS	MS/MS	MS/MS	MS/MS
ASPEPQRENASPAPGTTAEEAMSR	AS[79.9663]PEPQRENASPAPGTTAEEAM[15.9949]SR	24	3	22M(15.9949),2S(79.9663)	P46379	BAG6	Large proline-rich protein BAG6	0	0	0	0	0	1	0	0	0	0	0	0	0	0	0	0	0	0	unmatched	unmatched	unmatched	unmatched	unmatched	MS/MS
ASPEPQRENASPAPGTTAEEAMSR	AS[79.9663]PEPQRENAS[79.9663]PAPGTTAEEAMSR	24	3	11S(79.9663),2S(79.9663)	P46379	BAG6	Large proline-rich protein BAG6	1	1	2	2	2	2	79301016	81081296	81661336	70822272	75943712	79226608	79301016	81081296	81661336	70822272	75943712	79226608	MS/MS	MS/MS	MS/MS	MS/MS	MS/MS	MS/MS
ASPEPQRENASPAPGTTAEEAMSR	AS[79.9663]PEPQRENAS[79.9663]PAPGTTAEEAM[15.9949]SR	24	3	11S(79.9663),22M(15.9949),2S(79.9663)	P46379	BAG6	Large proline-rich protein BAG6	3	1	1	1	2	1	62164076	54370416	53387324	125717856	112063216	130276448	62164076	54370416	53387324	125717856	112063216	130276448	MS/MS	MS/MS	MS/MS	MS/MS	MS/MS	MS/MS
ASPFEEDQNR	AS[79.9663]PFEEDQNR	10	2	2S(79.9663)	Q8TB72	PUM2	Pumilio homolog 2	2	2	2	1	2	2	0	113827504	0	0	0	82475280	0	113827504	0	0	0	82475280	MS/MS	MS/MS	MS/MS	MS/MS	MS/MS	MS/MS
ASPGTPLSPGSLR	AS[79.9663]PGTPLSPGSLR	13	2	2S(79.9663)	Q96BD0	SLCO4A1	Solute carrier organic anion transporter family member 4A1	0	0	1	0	0	0	0	0	9412179	0	0	0	0	0	0	0	0	0	unmatched	unmatched	MS/MS	unmatched	unmatched	unmatched
ASPIQPALDPSR	AS[79.9663]PIQPALDPSR	12	2	2S(79.9663)	Q99500	S1PR3	Sphingosine 1-phosphate receptor 3	0	1	0	0	1	1	0	13020039	0	0	15441266	15292516	0	13020039	0	0	15441266	15292516	unmatched	MS/MS	unmatched	unmatched	MS/MS	MS/MS
ASPITNDGEDEFVPSDGLDK	AS[79.9663]PITNDGEDEFVPSDGLDK	20	2,3	2S(79.9663)	Q02880	TOP2B	DNA topoisomerase 2-beta	2	3	3	3	2	2	70580152	96692928	85314944	73141440	61657456	59445512	37323992	51047628	45143848	38592436	32631854	31341464	MS/MS	MS/MS	MS/MS	MS/MS	MS/MS	MS/MS
ASPITNDGEDEFVPSDGLDKDEYTFSPGK	AS[79.9663]PITNDGEDEFVPSDGLDKDEYTFS[79.9663]PGK	29	3	26S(79.9663),2S(79.9663)	Q02880	TOP2B	DNA topoisomerase 2-beta	0	0	1	1	1	1	0	0	0	19034070	19714920	12198440	0	0	0	19034070	19714920	12198440	unmatched	unmatched	MS/MS	MS/MS	MS/MS	MS/MS
ASPITNDGEDEFVPSDGLDK	AS[79.9663]PITNDGEDEFVPS[79.9663]DGLDK	20	2,3	15S(79.9663),2S(79.9663)	Q02880	TOP2B	DNA topoisomerase 2-beta	4	2	3	0	0	3	118857216	116900032	111651536	0	0	53402224	72961288	72250616	69432072	0	0	33251114	MS/MS	MS/MS	MS/MS	unmatched	unmatched	MS/MS
ASPITNDGEDEFVPSDGLDKDEYTFSPGK	AS[79.9663]PITNDGEDEFVPS[79.9663]DGLDKDEYTFS[79.9663]PGK	29	3	15S(79.9663),26S(79.9663),2S(79.9663)	Q02880	TOP2B	DNA topoisomerase 2-beta	1	1	0	0	0	0	67119128	85500280	0	0	0	0	67119128	85500280	0	0	0	0	MS/MS	MS/MS	unmatched	unmatched	unmatched	unmatched
ASPITNDGEDEFVPSDGLDKDEYTFSPGK	AS[79.9663]PIT[79.9663]NDGEDEFVPSDGLDKDEYTFSPGK	29	3	2S(79.9663),5T(79.9663)	Q02880	TOP2B	DNA topoisomerase 2-beta	0	0	0	0	1	0	0	0	0	0	112823232	0	0	0	0	0	0	0	unmatched	unmatched	unmatched	unmatched	MS/MS	unmatched
ASPITNDGEDEFVPSDGLDKDEYTFSPGK	AS[79.9663]PIT[79.9663]NDGEDEFVPSDGLDKDEYTFS[79.9663]PGK	29	3	26S(79.9663),2S(79.9663),5T(79.9663)	Q02880	TOP2B	DNA topoisomerase 2-beta	0	0	0	0	1	1	0	0	0	0	78324104	86238112	0	0	0	0	78324104	86238112	unmatched	unmatched	unmatched	unmatched	MS/MS	MS/MS
ASPLPPPPPPPGAEPACPGSSAAAPEYK	AS[79.9663]PLPPPPPPPGAEPAC[57.0215]PGSSAAAPEYK	28	3	17C(57.0215),2S(79.9663)	Q8NDT2	RBM15B	Putative RNA-binding protein 15B	0	1	2	1	1	1	0	29625908	34249976	28322330	21104462	25536256	0	29625908	34249976	28322330	21104462	25536256	unmatched	MS/MS	MS/MS	MS/MS	MS/MS	MS/MS
ASPNSDEDKPEVPPR	AS[79.9663]PNSDEDKPEVPPR	15	3	2S(79.9663)	Q9UJM3	ERRFI1	ERBB receptor feedback inhibitor 1	1	3	2	1	1	2	0	17911516	15895934	3.67158e+06	7389555	9777678	0	17911516	15895934	3.67158e+06	7389555	9777678	MS/MS	MS/MS	MS/MS	MS/MS	MS/MS	MS/MS
ASPNVEAPQPHR	AS[79.9663]PNVEAPQPHR	12	2,3	2S(79.9663)	P50851	LRBA	Lipopolysaccharide-responsive and beige-like anchor protein	0	3	3	2	1	1	0	65786112	59525928	17288796	16930032	8877284	0	28196564	25130798	23928752	23432200	12286704	unmatched	MS/MS	MS/MS	MS/MS	MS/MS	MS/MS
ASPPAESMSVYR	AS[79.9663]PPAESM[15.9949]SVYR	12	2	2S(79.9663),8M(15.9949)	Q9HCD6	TANC2	Protein TANC2	0	0	0	1	0	1	0	0	0	70496648	0	67719584	0	0	0	70496648	0	67719584	unmatched	unmatched	unmatched	MS/MS	unmatched	MS/MS
ASPPASPPIAFPPAFEAAQVEAKPDELK	AS[79.9663]PPAS[79.9663]PPIAFPPAFEAAQVEAKPDELK	28	3	2S(79.9663),6S(79.9663)	Q8NEZ4	KMT2C	Histone-lysine N-methyltransferase 2C	1	1	2	2	0	0	14243738	15911444	13874618	14994720	0	0	14243738	15911444	13874618	14994720	0	0	MS/MS	MS/MS	MS/MS	MS/MS	unmatched	unmatched
ASPPGDLQNPK	AS[79.9663]PPGDLQNPK	11	2	2S(79.9663)	O00273	DFFA	DNA fragmentation factor subunit alpha	2	2	2	4	2	2	362932608	318300928	337892928	320359520	284269504	298875872	362932608	318300928	337892928	320359520	284269504	298875872	MS/MS	MS/MS	MS/MS	MS/MS	MS/MS	MS/MS
ASPPPQGPLPGPPGALHR	AS[79.9663]PPPQGPLPGPPGALHR	18	3	2S(79.9663)	Q96G74	OTUD5	OTU domain-containing protein 5	1	1	1	1	1	1	0	0	0	0	0	0	0	0	0	0	0	0	MS/MS	MS/MS	MS/MS	MS/MS	MS/MS	MS/MS
ASPQSEFMPSK	AS[79.9663]PQSEFMPSK	11	2	2S(79.9663)	Q9NQW6	ANLN	Anillin	1	1	2	0	0	0	28854756	30148520	29443834	0	0	0	28854756	30148520	29443834	0	0	0	MS/MS	MS/MS	MS/MS	unmatched	unmatched	unmatched
ASPQSEFMPSK	AS[79.9663]PQSEFM[15.9949]PSK	11	2	2S(79.9663),8M(15.9949)	Q9NQW6	ANLN	Anillin	0	0	0	2	0	0	0	0	0	84382672	0	0	0	0	0	0	0	0	unmatched	unmatched	unmatched	MS/MS	unmatched	unmatched
ASPSENNAGGGSPSSGSGGNPTNTSGTTR	AS[79.9663]PSENNAGGGSPSSGSGGNPTNTSGTTR	29	3	2S(79.9663)	Q9NRH2	SNRK	SNF-related serine/threonine-protein kinase	0	0	1	1	0	1	0	0	6.24249e+06	8.30676e+06	0	6.5513e+06	0	0	6.24249e+06	8.30676e+06	0	6.5513e+06	unmatched	unmatched	MS/MS	MS/MS	unmatched	MS/MS
ASPSPQPSSQPLQIHR	AS[79.9663]PSPQPSSQPLQIHR	16	2,3	2S(79.9663)	Q9HC35	EML4	Echinoderm microtubule-associated protein-like 4	2	1	3	2	2	3	181311216	179587696	188116832	183215840	165925424	154901520	182804672	179587696	193924176	171779120	133931280	148858416	MS/MS	MS/MS	MS/MS	MS/MS	MS/MS	MS/MS
ASPSSPGRQDSDEDDGPQRVEEVDQGR	AS[79.9663]PSSPGRQDS[79.9663]DEDDGPQRVEEVDQGR	27	3	11S(79.9663),2S(79.9663)	O95049	TJP3	Tight junction protein ZO-3	0	0	1	1	1	1	0	0	12259991	17418532	20232454	9437994	0	0	12259991	17418532	20232454	9437994	unmatched	unmatched	MS/MS	MS/MS	MS/MS	MS/MS
ASPSTAGETPSGVK	AS[79.9663]PSTAGETPSGVK	14	2	2S(79.9663)	Q9UI10	EIF2B4	Translation initiation factor eIF-2B subunit delta	2	0	1	1	1	1	7.30268e+06	0	6016979	5.84963e+06	4.77649e+06	4.76114e+06	7.30268e+06	0	6016979	5.84963e+06	4.77649e+06	4.76114e+06	MS/MS	unmatched	MS/MS	MS/MS	MS/MS	MS/MS
ASPSPPAHAEHGGVLAR	AS[79.9663]PS[79.9663]PPAHAEHGGVLAR	17	3	2S(79.9663),4S(79.9663)	O75385	ULK1	Serine/threonine-protein kinase ULK1	1	1	1	1	1	0	72438440	61280228	59414352	52080376	57331984	0	72438440	61280228	59414352	52080376	57331984	0	MS/MS	MS/MS	MS/MS	MS/MS	MS/MS	unmatched
ASPSPQPSSQPLQIHR	AS[79.9663]PS[79.9663]PQPSSQPLQIHR	16	2,3	2S(79.9663),4S(79.9663)	Q9HC35	EML4	Echinoderm microtubule-associated protein-like 4	1	2	1	1	1	2	109854688	115731136	111663064	108534368	105214712	89824592	109854688	115731136	111663064	108534368	105214712	80617896	MS/MS	MS/MS	MS/MS	MS/MS	MS/MS	MS/MS
ASPSSPGRQDSDEDDGPQRVEEVDQGR	AS[79.9663]PS[79.9663]SPGRQDSDEDDGPQRVEEVDQGR	27	3	2S(79.9663),4S(79.9663)	O95049	TJP3	Tight junction protein ZO-3	1	0	0	1	1	1	10986539	0	0	17418532	20232454	9437994	10986539	0	0	17418532	20232454	9437994	MS/MS	unmatched	unmatched	MS/MS	MS/MS	MS/MS
ASPVGDGNFR	AS[79.9663]PVGDGNFR	10	2	2S(79.9663)	Q86YS7	C2CD5	C2 domain-containing protein 5	1	1	1	1	1	2	18808024	19138554	18521868	21803124	18801006	23691364	18808024	19138554	18521868	21803124	18801006	23691364	MS/MS	MS/MS	MS/MS	MS/MS	MS/MS	MS/MS
ASPVTSPAAAFPTASPANK	AS[79.9663]PVTSPAAAFPTASPANK	19	3	2S(79.9663)	Q9UIF9	BAZ2A	Bromodomain adjacent to zinc finger domain protein 2A	1	0	0	0	0	0	5.67376e+06	0	0	0	0	0	0	0	0	0	0	0	MS/MS	unmatched	unmatched	unmatched	unmatched	unmatched
ASPVTSPAAAFPTASPANK	AS[79.9663]PVTSPAAAFPTAS[79.9663]PANK	19	2	15S(79.9663),2S(79.9663)	Q9UIF9	BAZ2A	Bromodomain adjacent to zinc finger domain protein 2A	1	1	0	0	0	0	10789430	15741138	0	0	0	0	10789430	15741138	0	0	0	0	MS/MS	MS/MS	unmatched	unmatched	unmatched	unmatched
ASQSRPNSSALETLGGEK	AS[79.9663]QSRPNSSALETLGGEK	18	3	2S(79.9663)	O94804	STK10	Serine/threonine-protein kinase 10	0	0	0	0	1	0	0	0	0	0	50808376	0	0	0	0	0	0	0	unmatched	unmatched	unmatched	unmatched	MS/MS	unmatched
ASQSRPNSSALETLGGEK	AS[79.9663]QSRPNS[79.9663]SALETLGGEK	18	2	2S(79.9663),8S(79.9663)	O94804	STK10	Serine/threonine-protein kinase 10	0	0	0	1	1	0	0	0	0	43676040	42543884	0	0	0	0	43676040	42543884	0	unmatched	unmatched	unmatched	MS/MS	MS/MS	unmatched
ASSASVPAVGASAEGTRR	AS[79.9663]SASVPAVGASAEGTRR	18	3	2S(79.9663)	Q9BZ23	PANK2	Pantothenate kinase 2, mitochondrial	0	0	0	0	1	0	0	0	0	0	125118360	0	0	0	0	0	0	0	unmatched	unmatched	unmatched	unmatched	MS/MS	unmatched
ASSHSSQTQGGGSVTK	AS[79.9663]SHSSQTQGGGSVTK	16	2,3	2S(79.9663)	P02545	LMNA	Prelamin-A/C	2	1	2	0	0	2	6856624	1.51162e+06	6.54279e+06	0	0	6.64368e+06	4.04133e+06	4435482	4021967	0	0	3.25654e+06	MS/MS	MS/MS	MS/MS	unmatched	unmatched	MS/MS
ASSPSPLTIGTPESQR	AS[79.9663]SPS[79.9663]PLTIGTPESQR	16	2	2S(79.9663),5S(79.9663)	Q9NPI6	DCP1A	mRNA-decapping enzyme 1A	0	1	1	0	0	1	0	9399732	11397808	0	0	12037065	0	9399732	11397808	0	0	12037065	unmatched	MS/MS	MS/MS	unmatched	unmatched	MS/MS
ASSPVEELLTMEDEGNSDMLVVTTK	AS[79.9663]SPVEELLTM[15.9949]EDEGNSDM[15.9949]LVVTTK	25	3	11M(15.9949),19M(15.9949),2S(79.9663)	Q86VP1	TAX1BP1	Tax1-binding protein 1	1	0	0	0	0	1	7.66146e+06	0	0	0	0	37709164	7.66146e+06	0	0	0	0	37709164	MS/MS	unmatched	unmatched	unmatched	unmatched	MS/MS
ASSSGPRSPLDQR	AS[79.9663]SSGPRSPLDQR	13	2	2S(79.9663)	O14646	CHD1	Chromodomain-helicase-DNA-binding protein 1	0	0	0	1	0	1	0	0	0	8293380	0	8475049	0	0	0	8293380	0	8475049	unmatched	unmatched	unmatched	MS/MS	unmatched	MS/MS
ASSSPEPPAVAELSDSGQQEPEDGGPAPGEASQGSDSEGGAQGLASASR	AS[79.9663]SSPEPPAVAELSDSGQQEPEDGGPAPGEAS[79.9663]QGSDSEGGAQGLASASR	49	4	2S(79.9663),32S(79.9663)	Q9C0C9	UBE2O	(E3-independent) E2 ubiquitin-conjugating enzyme	0	0	1	0	0	0	0	0	45011508	0	0	0	0	0	0	0	0	0	unmatched	unmatched	MS/MS	unmatched	unmatched	unmatched
ASSSPEPPAVAELSDSGQQEPEDGGPAPGEASQGSDSEGGAQGLASASR	AS[79.9663]SSPEPPAVAELSDSGQQEPEDGGPAPGEAS[79.9663]QGS[79.9663]DSEGGAQGLASASR	49	4	2S(79.9663),32S(79.9663),35S(79.9663)	Q9C0C9	UBE2O	(E3-independent) E2 ubiquitin-conjugating enzyme	0	0	0	1	0	0	0	0	0	32236756	0	0	0	0	0	0	0	0	unmatched	unmatched	unmatched	MS/MS	unmatched	unmatched
ASSSPEPPAVAELSDSGQQEPEDGGPAPGEASQGSDSEGGAQGLASASR	AS[79.9663]SSPEPPAVAELS[79.9663]DS[79.9663]GQQEPEDGGPAPGEASQGSDSEGGAQGLASASR	49	4	14S(79.9663),16S(79.9663),2S(79.9663)	Q9C0C9	UBE2O	(E3-independent) E2 ubiquitin-conjugating enzyme	0	0	0	1	0	0	0	0	0	32236756	0	0	0	0	0	0	0	0	unmatched	unmatched	unmatched	MS/MS	unmatched	unmatched
ASSVTTFTGEPNTCPR	AS[79.9663]SVTTFTGEPNTC[57.0215]PR	16	2	14C(57.0215),2S(79.9663)	P52943	CRIP2	Cysteine-rich protein 2	0	0	0	0	0	1	0	0	0	0	0	0	0	0	0	0	0	0	unmatched	unmatched	unmatched	unmatched	unmatched	MS/MS
ASSHSSQTQGGGSVTK	AS[79.9663]S[79.9663]HSSQTQGGGSVTK	16	2,3	2S(79.9663),3S(79.9663)	P02545	LMNA	Prelamin-A/C	1	3	2	0	0	0	1.23874e+06	1.22573e+06	354246	0	0	0	1.23874e+06	1.22573e+06	0	0	0	0	MS/MS	MS/MS	MS/MS	unmatched	unmatched	unmatched
ASSSPEPPAVAELSDSGQQEPEDGGPAPGEASQGSDSEGGAQGLASASR	AS[79.9663]S[79.9663]SPEPPAVAELSDSGQQEPEDGGPAPGEASQGSDSEGGAQGLASASR	49	4	2S(79.9663),3S(79.9663)	Q9C0C9	UBE2O	(E3-independent) E2 ubiquitin-conjugating enzyme	0	0	0	0	1	1	0	0	0	0	55022732	0	0	0	0	0	0	0	unmatched	unmatched	unmatched	unmatched	MS/MS	MS/MS
ASSSPEPPAVAELSDSGQQEPEDGGPAPGEASQGSDSEGGAQGLASASR	AS[79.9663]S[79.9663]S[79.9663]PEPPAVAELSDSGQQEPEDGGPAPGEASQGSDSEGGAQGLASASR	49	4	2S(79.9663),3S(79.9663),4S(79.9663)	Q9C0C9	UBE2O	(E3-independent) E2 ubiquitin-conjugating enzyme	0	1	0	1	1	1	0	8.31495e+06	0	0	36256176	0	0	8.31495e+06	0	0	36256176	0	unmatched	MS/MS	unmatched	MS/MS	MS/MS	MS/MS
ASSTPSSETQEEFVDDFR	AS[79.9663]S[79.9663]TPSSETQEEFVDDFR	18	3	2S(79.9663),3S(79.9663)	P30622	CLIP1	CAP-Gly domain-containing linker protein 1	0	0	0	0	0	1	0	0	0	0	0	3.49221e+06	0	0	0	0	0	0	unmatched	unmatched	unmatched	unmatched	unmatched	MS/MS
ASTASPCNNNINAATAVALQEPR	AS[79.9663]TASPC[57.0215]NNNINAATAVALQEPR	23	3	2S(79.9663),7C(57.0215)	Q71RC2	LARP4	La-related protein 4	0	0	0	0	0	1	0	0	0	0	0	0	0	0	0	0	0	0	unmatched	unmatched	unmatched	unmatched	unmatched	MS/MS
ASTIFLSK	AS[79.9663]TIFLSK	8	2	2S(79.9663)	Q8ND76	CCNY	Cyclin-Y	1	1	1	1	1	1	43593764	46385152	46464392	44132164	48028380	54583776	43593764	46385152	46464392	44132164	48028380	54583776	MS/MS	MS/MS	MS/MS	MS/MS	MS/MS	MS/MS
ASVALTPTAPSR	AS[79.9663]VALT[79.9663]PTAPS[79.9663]R	12	2	11S(79.9663),2S(79.9663),6T(79.9663)	P28290	ITPRID2	Protein ITPRID2	0	0	1	0	0	0	0	0	6.39994e+06	0	0	0	0	0	0	0	0	0	unmatched	unmatched	MS/MS	unmatched	unmatched	unmatched
ASVATDGPHPSGLTDSLDYPGERASNGMSSDLPPK	AS[79.9663]VAT[79.9663]DGPHPS[79.9663]GLTDSLDYPGERASNGM[15.9949]SSDLPPK	35	4	11S(79.9663),28M(15.9949),2S(79.9663),5T(79.9663)	Q9H116	GZF1	GDNF-inducible zinc finger protein 1	0	0	0	0	0	1	0	0	0	0	0	0	0	0	0	0	0	0	unmatched	unmatched	unmatched	unmatched	unmatched	MS/MS
ASWESLDEEWR	AS[79.9663]WES[79.9663]LDEEWR	11	2	2S(79.9663),5S(79.9663)	Q00587	CDC42EP1	Cdc42 effector protein 1	1	2	2	2	2	2	123652816	127155312	125384048	80227456	82301936	81446008	123652816	127155312	125384048	80227456	82301936	81446008	MS/MS	MS/MS	MS/MS	MS/MS	MS/MS	MS/MS
ATAPQTQHVSPMR	ATAPQTQHVS[79.9663]PMR	13	2,3	10S(79.9663)	P29692	EEF1D	Elongation factor 1-delta	5	6	6	1	1	1	724327870	800671170	763818500	7.45775e+06	6826739	7146558	244111744	271210624	257866768	19179080	17556300	18378778	MS/MS	MS/MS	MS/MS	MS/MS	MS/MS	MS/MS
ATAPQTQHVSPMR	ATAPQTQHVS[79.9663]PM[15.9949]R	13	2,3	10S(79.9663),12M(15.9949)	P29692	EEF1D	Elongation factor 1-delta	8	10	11	5	4	7	2178937340	2546186750	2765413890	1234051840	1413765250	1270266880	1896755070	2196093440	2371598850	1119531650	1207024900	1123320190	MS/MS	MS/MS	MS/MS	MS/MS	MS/MS	MS/MS
ATAQPPAPLSPDSGSPSPDSGSASPVEEEDVGSSEK	ATAQPPAPLSPDSGSPSPDS[79.9663]GSASPVEEEDVGSSEK	36	4	20S(79.9663)	O95361	TRIM16	Tripartite motif-containing protein 16	1	1	1	0	0	1	39655284	27760576	27288764	0	0	0	39655284	27760576	27288764	0	0	0	MS/MS	MS/MS	MS/MS	unmatched	unmatched	MS/MS
ATAQPPAPLSPDSGSPSPDSGSASPVEEEDVGSSEK	ATAQPPAPLSPDSGSPSPDS[79.9663]GSAS[79.9663]PVEEEDVGSSEK	36	3	20S(79.9663),24S(79.9663)	O95361	TRIM16	Tripartite motif-containing protein 16	1	3	0	1	1	1	58239828	76921184	0	58790720	59186628	96657032	58239828	76921184	0	58790720	59186628	96657032	MS/MS	MS/MS	unmatched	MS/MS	MS/MS	MS/MS
ATAQPPAPLSPDSGSPSPDSGSASPVEEEDVGSSEK	ATAQPPAPLSPDSGSPSPDS[79.9663]GS[79.9663]ASPVEEEDVGSSEK	36	3	20S(79.9663),22S(79.9663)	O95361	TRIM16	Tripartite motif-containing protein 16	0	0	1	0	0	0	0	0	73760952	0	0	0	0	0	0	0	0	0	unmatched	unmatched	MS/MS	unmatched	unmatched	unmatched
ATAQPPAPLSPDSGSPSPDSGSASPVEEEDVGSSEK	ATAQPPAPLSPDSGSPS[79.9663]PDSGSASPVEEEDVGSSEK	36	3	17S(79.9663)	O95361	TRIM16	Tripartite motif-containing protein 16	2	1	1	0	0	0	130506208	145872832	130322368	0	0	0	130506208	145872832	130322376	0	0	0	MS/MS	MS/MS	MS/MS	unmatched	unmatched	unmatched
ATAQPPAPLSPDSGSPSPDSGSASPVEEEDVGSSEK	ATAQPPAPLSPDSGSPS[79.9663]PDSGSAS[79.9663]PVEEEDVGSSEK	36	3	17S(79.9663),24S(79.9663)	O95361	TRIM16	Tripartite motif-containing protein 16	1	0	0	1	1	1	58239828	0	0	58790720	59186628	112543960	58239828	0	0	58790720	59186628	112543960	MS/MS	unmatched	unmatched	MS/MS	MS/MS	MS/MS
ATAQPPAPLSPDSGSPSPDSGSASPVEEEDVGSSEK	ATAQPPAPLSPDSGSPS[79.9663]PDS[79.9663]GS[79.9663]ASPVEEEDVGSSEK	36	3	17S(79.9663),20S(79.9663),22S(79.9663)	O95361	TRIM16	Tripartite motif-containing protein 16	0	0	1	0	0	0	0	0	4871009	0	0	0	0	0	0	0	0	0	unmatched	unmatched	MS/MS	unmatched	unmatched	unmatched
ATAQPPAPLSPDSGSPSPDSGSASPVEEEDVGSSEK	ATAQPPAPLSPDSGS[79.9663]PSPDSGSASPVEEEDVGSSEK	36	3	15S(79.9663)	O95361	TRIM16	Tripartite motif-containing protein 16	0	1	0	0	0	1	0	50941424	0	0	0	62518060	0	50941424	0	0	0	62518060	unmatched	MS/MS	unmatched	unmatched	unmatched	MS/MS
ATAQPPAPLSPDSGSPSPDSGSASPVEEEDVGSSEK	ATAQPPAPLSPDS[79.9663]GSPSPDSGSASPVEEEDVGSSEK	36	3	13S(79.9663)	O95361	TRIM16	Tripartite motif-containing protein 16	1	0	2	1	1	1	44817612	0	52546888	56727252	47440372	62518060	44817612	0	52546888	56727252	47440372	62518060	MS/MS	unmatched	MS/MS	MS/MS	MS/MS	MS/MS
ATAQPPAPLSPDSGSPSPDSGSASPVEEEDVGSSEK	ATAQPPAPLSPDS[79.9663]GSPSPDSGSAS[79.9663]PVEEEDVGSSEK	36	3	13S(79.9663),24S(79.9663)	O95361	TRIM16	Tripartite motif-containing protein 16	0	0	1	0	0	0	0	0	60405420	0	0	0	0	0	0	0	0	0	unmatched	unmatched	MS/MS	unmatched	unmatched	unmatched
ATAQPPAPLSPDSGSPSPDSGSASPVEEEDVGSSEK	ATAQPPAPLSPDS[79.9663]GSPSPDS[79.9663]GSASPVEEEDVGSSEK	36	4	13S(79.9663),20S(79.9663)	O95361	TRIM16	Tripartite motif-containing protein 16	0	0	2	0	0	0	0	0	21295566	0	0	0	0	0	0	0	0	0	unmatched	unmatched	MS/MS	unmatched	unmatched	unmatched
ATAQPPAPLSPDSGSPSPDSGSASPVEEEDVGSSEK	ATAQPPAPLSPDS[79.9663]GS[79.9663]PSPDSGSASPVEEEDVGSSEK	36	3,4	13S(79.9663),15S(79.9663)	O95361	TRIM16	Tripartite motif-containing protein 16	2	1	0	1	0	1	0	76921184	0	0	0	96657032	0	76921184	0	0	0	96657032	MS/MS	MS/MS	unmatched	MS/MS	unmatched	MS/MS
ATAQPPAPLSPDSGSPSPDSGSASPVEEEDVGSSEK	ATAQPPAPLS[79.9663]PDSGSPSPDSGSASPVEEEDVGSSEK	36	3,4	10S(79.9663)	O95361	TRIM16	Tripartite motif-containing protein 16	2	2	3	2	2	2	130506208	146595040	157611136	159068304	193177328	174593792	130506208	146595040	130510824	159068304	159976176	174593792	MS/MS	MS/MS	MS/MS	MS/MS	MS/MS	MS/MS
ATAQPPAPLSPDSGSPSPDSGSASPVEEEDVGSSEK	ATAQPPAPLS[79.9663]PDS[79.9663]GSPSPDSGSASPVEEEDVGSSEK	36	3,4	10S(79.9663),13S(79.9663)	O95361	TRIM16	Tripartite motif-containing protein 16	3	1	1	5	3	1	43876480	46860364	60405420	56841052	58853612	33653232	43876480	46860364	60405420	56841052	58853612	33653232	MS/MS	MS/MS	MS/MS	MS/MS	MS/MS	MS/MS
ATAQPPAPLSPDSGSPSPDSGSASPVEEEDVGSSEK	ATAQPPAPLS[79.9663]PDS[79.9663]GS[79.9663]PSPDSGSASPVEEEDVGSSEK	36	3	10S(79.9663),13S(79.9663),15S(79.9663)	O95361	TRIM16	Tripartite motif-containing protein 16	1	0	1	0	0	0	0	0	3.8163e+06	0	0	0	0	0	0	0	0	0	MS/MS	unmatched	MS/MS	unmatched	unmatched	unmatched
ATCDSDFAVETLELETQGEEVK	ATC[57.0215]DS[79.9663]DFAVETLELETQGEEVK	22	3	3C(57.0215),5S(79.9663)	Q14966	ZNF638	Zinc finger protein 638	1	1	2	2	1	1	14661510	11385103	18741442	15640181	14967392	20859188	14661510	11385103	18741442	15640181	14967392	20859188	MS/MS	MS/MS	MS/MS	MS/MS	MS/MS	MS/MS
ATDDDMQSLASLMSVKPSDVGNLDDFAESDEDEAHGPGAPEAR	ATDDDMQS[79.9663]LAS[79.9663]LMSVKPSDVGNLDDFAESDEDEAHGPGAPEAR	43	4	11S(79.9663),8S(79.9663)	Q8N3D4	EHBP1L1	EH domain-binding protein 1-like protein 1	0	1	0	0	0	0	0	0	0	0	0	0	0	0	0	0	0	0	unmatched	MS/MS	unmatched	unmatched	unmatched	unmatched
ATDDDMQSLASLMSVKPSDVGNLDDFAESDEDEAHGPGAPEAR	ATDDDMQS[79.9663]LAS[79.9663]LM[15.9949]SVKPSDVGNLDDFAES[79.9663]DEDEAHGPGAPEAR	43	4	11S(79.9663),13M(15.9949),29S(79.9663),8S(79.9663)	Q8N3D4	EHBP1L1	EH domain-binding protein 1-like protein 1	1	0	0	0	0	0	11251293	0	0	0	0	0	0	0	0	0	0	0	MS/MS	unmatched	unmatched	unmatched	unmatched	unmatched
ATDDDMQSLASLMSVKPSDVGNLDDFAESDEDEAHGPGAPEAR	ATDDDMQS[79.9663]LAS[79.9663]LM[15.9949]S[79.9663]VKPSDVGNLDDFAESDEDEAHGPGAPEAR	43	4	11S(79.9663),13M(15.9949),14S(79.9663),8S(79.9663)	Q8N3D4	EHBP1L1	EH domain-binding protein 1-like protein 1	1	1	0	0	2	0	11251293	10073798	0	0	0	0	11251293	10073798	0	0	0	0	MS/MS	MS/MS	unmatched	unmatched	MS/MS	unmatched
ATDDDMQSLASLMSVKPSDVGNLDDFAESDEDEAHGPGAPEAR	ATDDDM[15.9949]QSLASLM[15.9949]SVKPSDVGNLDDFAES[79.9663]DEDEAHGPGAPEAR	43	4	13M(15.9949),29S(79.9663),6M(15.9949)	Q8N3D4	EHBP1L1	EH domain-binding protein 1-like protein 1	0	0	0	0	0	1	0	0	0	0	0	0	0	0	0	0	0	0	unmatched	unmatched	unmatched	unmatched	unmatched	MS/MS
ATDDDMQSLASLMSVKPSDVGNLDDFAESDEDEAHGPGAPEAR	ATDDDM[15.9949]QS[79.9663]LASLM[15.9949]SVKPSDVGNLDDFAESDEDEAHGPGAPEAR	43	4	13M(15.9949),6M(15.9949),8S(79.9663)	Q8N3D4	EHBP1L1	EH domain-binding protein 1-like protein 1	0	0	0	0	0	1	0	0	0	0	0	0	0	0	0	0	0	0	unmatched	unmatched	unmatched	unmatched	unmatched	MS/MS
ATDDDMQSLASLMSVKPSDVGNLDDFAESDEDEAHGPGAPEAR	ATDDDM[15.9949]QS[79.9663]LAS[79.9663]LMSVKPSDVGNLDDFAES[79.9663]DEDEAHGPGAPEAR	43	4	11S(79.9663),29S(79.9663),6M(15.9949),8S(79.9663)	Q8N3D4	EHBP1L1	EH domain-binding protein 1-like protein 1	0	1	0	1	0	0	0	16955882	0	0	0	0	0	0	0	0	0	0	unmatched	MS/MS	unmatched	MS/MS	unmatched	unmatched
ATDDDMQSLASLMSVKPSDVGNLDDFAESDEDEAHGPGAPEAR	ATDDDM[15.9949]QS[79.9663]LAS[79.9663]LMS[79.9663]VKPSDVGNLDDFAESDEDEAHGPGAPEAR	43	4	11S(79.9663),14S(79.9663),6M(15.9949),8S(79.9663)	Q8N3D4	EHBP1L1	EH domain-binding protein 1-like protein 1	0	1	0	1	0	2	0	16955882	0	0	0	5701926	0	16955882	0	0	0	5701926	unmatched	MS/MS	unmatched	MS/MS	unmatched	MS/MS
ATDDDMQSLASLMSVKPSDVGNLDDFAESDEDEAHGPGAPEAR	ATDDDM[15.9949]QS[79.9663]LAS[79.9663]LM[15.9949]SVKPSDVGNLDDFAESDEDEAHGPGAPEAR	43	4	11S(79.9663),13M(15.9949),6M(15.9949),8S(79.9663)	Q8N3D4	EHBP1L1	EH domain-binding protein 1-like protein 1	0	0	0	1	0	0	0	0	0	7.53317e+06	0	0	0	0	0	0	0	0	unmatched	unmatched	unmatched	MS/MS	unmatched	unmatched
ATDGDLAQEPGPGLTFEDSGNPKSPDK	ATDGDLAQEPGPGLTFEDSGNPKS[79.9663]PDK	27	3	24S(79.9663)	O15417	TNRC18	Trinucleotide repeat-containing gene 18 protein	0	0	0	0	1	1	0	0	0	0	18605064	11395289	0	0	0	0	18605064	11395289	unmatched	unmatched	unmatched	unmatched	MS/MS	MS/MS
ATDHPHPSTPATAR	ATDHPHPST[79.9663]PATAR	14	3	9T(79.9663)	O14578	CIT	Citron Rho-interacting kinase	0	1	0	0	0	0	0	741356	0	0	0	0	0	0	0	0	0	0	unmatched	MS/MS	unmatched	unmatched	unmatched	unmatched
ATDHPHPSTPATAR	ATDHPHPS[79.9663]TPATAR	14	3	8S(79.9663)	O14578	CIT	Citron Rho-interacting kinase	1	0	1	0	0	0	1.18715e+06	0	603290	0	0	0	1.18715e+06	0	603290	0	0	0	MS/MS	unmatched	MS/MS	unmatched	unmatched	unmatched
ATEDFLGSSSGYSSEDDYVGYSDVDQQSSSSR	ATEDFLGSSSGYSSEDDYVGYSDVDQQSS[79.9663]SSR	32	3	29S(79.9663)	Q9UH99	SUN2	SUN domain-containing protein 2	0	1	0	0	0	0	0	45337144	0	0	0	0	0	0	0	0	0	0	unmatched	MS/MS	unmatched	unmatched	unmatched	unmatched
ATEDFLGSSSGYSSEDDYVGYSDVDQQSSSSR	ATEDFLGSSSGYSSEDDYVGYSDVDQQS[79.9663]SSSR	32	3	28S(79.9663)	Q9UH99	SUN2	SUN domain-containing protein 2	0	0	0	0	0	1	0	0	0	0	0	0	0	0	0	0	0	0	unmatched	unmatched	unmatched	unmatched	unmatched	MS/MS
ATEDFLGSSSGYSSEDDYVGYSDVDQQSSSSR	ATEDFLGSSSGYSSEDDYVGY[79.9663]SDVDQQSSSSR	32	3	21Y(79.9663)	Q9UH99	SUN2	SUN domain-containing protein 2	0	0	1	0	0	0	0	0	4.07479e+06	0	0	0	0	0	0	0	0	0	unmatched	unmatched	MS/MS	unmatched	unmatched	unmatched
ATEDFLGSSSGYSSEDDYVGYSDVDQQSSSSR	ATEDFLGSSSGYSSEDDY[79.9663]VGYSDVDQQSSSSR	32	3	18Y(79.9663)	Q9UH99	SUN2	SUN domain-containing protein 2	1	1	0	0	0	0	0	45337144	0	0	0	0	0	0	0	0	0	0	MS/MS	MS/MS	unmatched	unmatched	unmatched	unmatched
ATEDFLGSSSGYSSEDDYVGYSDVDQQSSSSR	ATEDFLGSSSGYSS[79.9663]EDDYVGYSDVDQQSSSSR	32	3	14S(79.9663)	Q9UH99	SUN2	SUN domain-containing protein 2	0	0	0	0	1	0	0	0	0	0	61839880	0	0	0	0	0	0	0	unmatched	unmatched	unmatched	unmatched	MS/MS	unmatched
ATEDFLGSSSGYSSEDDYVGYSDVDQQSSSSR	ATEDFLGSSSGYS[79.9663]SEDDYVGYSDVDQQSSSSR	32	3	13S(79.9663)	Q9UH99	SUN2	SUN domain-containing protein 2	1	1	1	2	1	1	45553392	45337144	38982164	58507760	0	52628936	45553392	45337144	38982164	58507760	0	52628936	MS/MS	MS/MS	MS/MS	MS/MS	MS/MS	MS/MS
ATEDFLGSSSGYSSEDDYVGYSDVDQQSSSSR	ATEDFLGSSSGYS[79.9663]S[79.9663]EDDYVGYSDVDQQSSSSR	32	3	13S(79.9663),14S(79.9663)	Q9UH99	SUN2	SUN domain-containing protein 2	0	1	1	0	0	0	0	14915784	15124666	0	0	0	0	14915784	15124666	0	0	0	unmatched	MS/MS	MS/MS	unmatched	unmatched	unmatched
ATEDFLGSSSGYSSEDDYVGYSDVDQQSSSSR	ATEDFLGSS[79.9663]SGYSSEDDYVGYSDVDQQSSSSR	32	3	9S(79.9663)	Q9UH99	SUN2	SUN domain-containing protein 2	0	0	0	1	0	0	0	0	0	0	0	0	0	0	0	0	0	0	unmatched	unmatched	unmatched	MS/MS	unmatched	unmatched
ATEDFLGSSSGYSSEDDYVGYSDVDQQSSSSR	ATEDFLGSS[79.9663]S[79.9663]GYSSEDDYVGYSDVDQQSSSSR	32	3	10S(79.9663),9S(79.9663)	Q9UH99	SUN2	SUN domain-containing protein 2	1	0	1	0	0	1	14081903	0	15124666	0	0	16464271	14081903	0	15124666	0	0	16464271	MS/MS	unmatched	MS/MS	unmatched	unmatched	MS/MS
ATEDFLGSSSGYSSEDDYVGYSDVDQQSSSSR	ATEDFLGS[79.9663]SSGYSSEDDYVGYSDVDQQSSSSR	32	3	8S(79.9663)	Q9UH99	SUN2	SUN domain-containing protein 2	1	0	1	0	1	2	45553392	0	38982164	0	61839880	52628936	45553392	0	38982164	0	61839880	52628936	MS/MS	unmatched	MS/MS	unmatched	MS/MS	MS/MS
ATEDFLGSSSGYSSEDDYVGYSDVDQQSSSSR	ATEDFLGS[79.9663]S[79.9663]SGYSSEDDYVGYSDVDQQSSSSR	32	3	8S(79.9663),9S(79.9663)	Q9UH99	SUN2	SUN domain-containing protein 2	0	0	1	2	1	1	0	0	15124666	12909548	13223437	16464271	0	0	15124666	12909548	13223437	16464271	unmatched	unmatched	MS/MS	MS/MS	MS/MS	MS/MS
ATEDGEEDEVSAGEK	ATEDGEEDEVS[79.9663]AGEK	15	2	11S(79.9663)	Q9BXW9	FANCD2	Fanconi anemia group D2 protein	1	1	2	0	0	0	5333787	5694154	4.58701e+06	0	0	0	5333787	5694154	4.58701e+06	0	0	0	MS/MS	MS/MS	MS/MS	unmatched	unmatched	unmatched
ATEETGQAQSGQANCQGLSPVSVASK	ATEETGQAQSGQANC[57.0215]QGLS[79.9663]PVSVASK	26	3	15C(57.0215),19S(79.9663)	Q9UHF7	TRPS1	Zinc finger transcription factor Trps1	2	2	2	0	1	2	24777170	23940826	21107194	0	22557040	23890950	24777170	23940826	21107194	0	22557040	23890950	MS/MS	MS/MS	MS/MS	unmatched	MS/MS	MS/MS
ATGDGSSPELPSLER	ATGDGS[79.9663]S[79.9663]PELPSLER	15	2	6S(79.9663),7S(79.9663)	Q9H2Y7	ZNF106	Zinc finger protein 106	1	2	2	1	0	0	33106904	58674568	41617284	33408586	0	0	33106904	58674568	41617284	33408586	0	0	MS/MS	MS/MS	MS/MS	MS/MS	unmatched	unmatched
ATGEEEGMDIQKSENEDDSEWEDVDDEK	ATGEEEGMDIQKS[79.9663]ENEDDS[79.9663]EWEDVDDEK	28	3	13S(79.9663),19S(79.9663)	Q96GA3	LTV1	Protein LTV1 homolog	0	0	2	0	0	0	0	0	8405741	0	0	0	0	0	0	0	0	0	unmatched	unmatched	MS/MS	unmatched	unmatched	unmatched
ATGEEEGMDIQKSENEDDSEWEDVDDEK	ATGEEEGM[15.9949]DIQKS[79.9663]ENEDDS[79.9663]EWEDVDDEK	28	3	13S(79.9663),19S(79.9663),8M(15.9949)	Q96GA3	LTV1	Protein LTV1 homolog	0	1	0	0	1	0	0	3.71227e+06	0	0	6.4835e+06	0	0	3.71227e+06	0	0	6.4835e+06	0	unmatched	MS/MS	unmatched	unmatched	MS/MS	unmatched
ATGEGGASDLPEDPDEDAIPIT	ATGEGGAS[79.9663]DLPEDPDEDAIPIT	22	3	8S(79.9663)	O15541	RNF113A	E3 ubiquitin-protein ligase RNF113A	0	0	0	0	1	1	0	0	0	0	9000335	10743792	0	0	0	0	9000335	10743792	unmatched	unmatched	unmatched	unmatched	MS/MS	MS/MS
ATGGLCLLGAYADSDDDDNDVSEK	ATGGLC[57.0215]LLGAYADS[79.9663]DDDDNDVSEK	24	3	14S(79.9663),6C(57.0215)	Q8N3X1	FNBP4	Formin-binding protein 4	3	3	3	2	3	2	340451392	343351232	364184352	402640192	360626144	342041120	340451392	343351232	364184352	402640192	360626144	342041120	MS/MS	MS/MS	MS/MS	MS/MS	MS/MS	MS/MS
ATGGLCLLGAYADSDDDDNDVSEK	ATGGLC[57.0215]LLGAY[79.9663]ADSDDDDNDVSEK	24	3	11Y(79.9663),6C(57.0215)	Q8N3X1	FNBP4	Formin-binding protein 4	3	2	3	2	0	3	25634976	0	0	402640192	0	10044560	25634976	0	0	402640192	0	10044560	MS/MS	MS/MS	MS/MS	MS/MS	unmatched	MS/MS
ATGNDLRPPPPSPSSDLTHPMK	ATGNDLRPPPPS[79.9663]PSSDLTHPM[15.9949]K	22	3	12S(79.9663),21M(15.9949)	Q9P275	USP36	Ubiquitin carboxyl-terminal hydrolase 36	0	0	0	0	1	0	0	0	0	0	0	0	0	0	0	0	0	0	unmatched	unmatched	unmatched	unmatched	MS/MS	unmatched
ATGPEAAGGGGAGGGGGGYRPIIQSPGYK	ATGPEAAGGGGAGGGGGGYRPIIQS[79.9663]PGYK	29	3	25S(79.9663)	Q9ULL5	PRR12	Proline-rich protein 12	0	1	0	0	0	0	0	3.98472e+06	0	0	0	0	0	0	0	0	0	0	unmatched	MS/MS	unmatched	unmatched	unmatched	unmatched
ATGPPSQNSNIGTGRGSEGDCSPEDK	ATGPPSQNSNIGT[79.9663]GRGSEGDC[57.0215]S[79.9663]PEDK	26	3	13T(79.9663),21C(57.0215),22S(79.9663)	Q9UKJ3	GPATCH8	G patch domain-containing protein 8	0	0	1	0	0	0	0	0	23623952	0	0	0	0	0	0	0	0	0	unmatched	unmatched	MS/MS	unmatched	unmatched	unmatched
ATGPPSQNSNIGTGRGSEGDCSPEDK	ATGPPSQNS[79.9663]NIGTGRGSEGDC[57.0215]S[79.9663]PEDK	26	3	21C(57.0215),22S(79.9663),9S(79.9663)	Q9UKJ3	GPATCH8	G patch domain-containing protein 8	1	0	0	0	0	1	20040398	0	0	0	0	27773074	20040398	0	0	0	0	27773074	MS/MS	unmatched	unmatched	unmatched	unmatched	MS/MS
ATGPPSQNSNIGTGRGSEGDCSPEDK	ATGPPS[79.9663]QNS[79.9663]NIGTGRGSEGDC[57.0215]SPEDK	26	3	21C(57.0215),6S(79.9663),9S(79.9663)	Q9UKJ3	GPATCH8	G patch domain-containing protein 8	0	0	0	1	0	0	0	0	0	19069048	0	0	0	0	0	0	0	0	unmatched	unmatched	unmatched	MS/MS	unmatched	unmatched
ATGSAGLLGDPECEGSPPEHSPEQGR	ATGSAGLLGDPEC[57.0215]EGSPPEHS[79.9663]PEQGR	26	3	13C(57.0215),21S(79.9663)	Q5TH69	ARFGEF3	Brefeldin A-inhibited guanine nucleotide-exchange protein 3	1	0	0	1	1	0	14622593	0	0	19526074	12478557	0	14622593	0	0	19526074	12478557	0	MS/MS	unmatched	unmatched	MS/MS	MS/MS	unmatched
ATISDEEIER	ATIS[79.9663]DEEIER	10	2	4S(79.9663)	Q9UQN3	CHMP2B	Charged multivesicular body protein 2b	2	2	2	2	1	2	191762992	200481920	197904144	215721696	231638560	250009344	191762992	200481920	197904144	215721696	231638560	250009344	MS/MS	MS/MS	MS/MS	MS/MS	MS/MS	MS/MS
ATLGPTPTTPPQPPDPSQPPPGPMQH	ATLGPTPT[79.9663]TPPQPPDPSQPPPGPM[15.9949]QH	26	3	24M(15.9949),8T(79.9663)	O60927	PPP1R11	E3 ubiquitin-protein ligase PPP1R11	2	0	1	2	1	2	35055004	0	0	97411920	118937448	129497704	35055004	0	0	97411920	118937448	129497704	MS/MS	unmatched	MS/MS	MS/MS	MS/MS	MS/MS
ATLGPTPTTPPQPPDPSQPPPGPMQH	ATLGPT[79.9663]PTTPPQPPDPSQPPPGPM[15.9949]QH	26	3	24M(15.9949),6T(79.9663)	O60927	PPP1R11	E3 ubiquitin-protein ligase PPP1R11	0	0	0	0	1	0	0	0	0	0	0	0	0	0	0	0	0	0	unmatched	unmatched	unmatched	unmatched	MS/MS	unmatched
ATLLEDQQDPSPSS	ATLLEDQQDPS[79.9663]PSS	14	2	11S(79.9663)	Q9HC35	EML4	Echinoderm microtubule-associated protein-like 4	1	0	0	0	1	0	10391205	0	0	0	18952438	0	10391205	0	0	0	18952438	0	MS/MS	unmatched	unmatched	unmatched	MS/MS	unmatched
ATLLNVPDLSDSIHSANASER	ATLLNVPDLSDS[79.9663]IHS[79.9663]ANASER	21	3	12S(79.9663),15S(79.9663)	Q07157	TJP1	Tight junction protein ZO-1	0	0	1	0	0	0	0	0	43654804	0	0	0	0	0	0	0	0	0	unmatched	unmatched	MS/MS	unmatched	unmatched	unmatched
ATLLNVPDLSDSIHSANASER	ATLLNVPDLS[79.9663]DSIHS[79.9663]ANASER	21	3	10S(79.9663),15S(79.9663)	Q07157	TJP1	Tight junction protein ZO-1	0	1	0	0	0	0	0	67606976	0	0	0	0	0	0	0	0	0	0	unmatched	MS/MS	unmatched	unmatched	unmatched	unmatched
ATLSSTSGLDLMSESGEGEISPQR	ATLSSTSGLDLMSESGEGEIS[79.9663]PQR	24	3	21S(79.9663)	Q8WWI1	LMO7	LIM domain only protein 7	1	2	2	0	0	0	73015776	117265744	98243176	0	0	0	73015776	117265744	98243176	0	0	0	MS/MS	MS/MS	MS/MS	unmatched	unmatched	unmatched
ATLSSTSGLDLMSESGEGEISPQR	ATLSSTSGLDLM[15.9949]SESGEGEIS[79.9663]PQR	24	3	12M(15.9949),21S(79.9663)	Q8WWI1	LMO7	LIM domain only protein 7	1	1	2	2	2	2	103591752	116985400	126758560	203384064	255669792	237821920	103591752	116985400	126758560	203384064	255669792	237821920	MS/MS	MS/MS	MS/MS	MS/MS	MS/MS	MS/MS
ATLTASPLGAS	ATLTAS[79.9663]PLGAS	11	2	6S(79.9663)	Q13111	CHAF1A	Chromatin assembly factor 1 subunit A	1	1	1	1	1	1	41170500	40754808	41730960	46810520	58141752	50584400	41170500	40754808	41730960	46810520	58141752	50584400	MS/MS	MS/MS	MS/MS	MS/MS	MS/MS	MS/MS
ATNESEDEIPQLVPIGK	ATNES[79.9663]EDEIPQLVPIGK	17	2,3	5S(79.9663)	O76021	RSL1D1	Ribosomal L1 domain-containing protein 1	9	7	10	13	10	8	3848592900	3586082300	3675538180	3781937150	4288608260	3551111420	2309625600	2140062850	2219231230	2216894210	2563116290	2093610750	MS/MS	MS/MS	MS/MS	MS/MS	MS/MS	MS/MS
ATNSPKPHMVPR	ATNS[79.9663]PKPHM[15.9949]VPR	12	3	4S(79.9663),9M(15.9949)	O75179	ANKRD17	Ankyrin repeat domain-containing protein 17	1	0	0	0	0	0	1075165	0	0	0	0	0	0	0	0	0	0	0	MS/MS	unmatched	unmatched	unmatched	unmatched	unmatched
ATQQQHDFTLTQTADGR	ATQQQHDFTLT[79.9663]QTADGR	17	3	11T(79.9663)	P78527	PRKDC	DNA-dependent protein kinase catalytic subunit	0	0	1	0	0	1	0	0	17072982	0	0	9442455	0	0	17072982	0	0	9442455	unmatched	unmatched	MS/MS	unmatched	unmatched	MS/MS
ATQYSIPTYCEYCSSLIWIMDRASVCK	ATQYSIPT[79.9663]Y[79.9663]C[57.0215]EY[79.9663]C[57.0215]SSLIWIM[15.9949]DRASVC[57.0215]K	27	3	10C(57.0215),12Y(79.9663),13C(57.0215),20M(15.9949),26C(57.0215),8T(79.9663),9Y(79.9663)	B2RTY4	MYO9A	Unconventional myosin-IXa	1	0	0	0	0	0	0	0	0	0	0	0	0	0	0	0	0	0	MS/MS	unmatched	unmatched	unmatched	unmatched	unmatched
ATRPASTSQPDPSPDR	ATRPASTSQPDPS[79.9663]PDR	16	2,3	13S(79.9663)	P20749	BCL3	B-cell lymphoma 3 protein	2	3	2	1	1	2	8837971	10966929	11130576	9969119	10194784	10911152	8837971	9979245	11130576	9969119	10194784	9974026	MS/MS	MS/MS	MS/MS	MS/MS	MS/MS	MS/MS
ATSEEDVSIKSPICEK	ATSEEDVSIKS[79.9663]PIC[57.0215]EK	16	3	11S(79.9663),14C(57.0215)	Q5UIP0	RIF1	Telomere-associated protein RIF1	0	0	1	1	2	0	0	0	28664866	38593660	53808916	0	0	0	28664866	38593660	53808916	0	unmatched	unmatched	MS/MS	MS/MS	MS/MS	unmatched
ATSEVPGSQASPNPVPGDGLHR	ATSEVPGS[79.9663]QASPNPVPGDGLHR	22	3	8S(79.9663)	Q96GM8	TOE1	Target of EGR1 protein 1	0	1	0	0	0	0	0	5476301	0	0	0	0	0	0	0	0	0	0	unmatched	MS/MS	unmatched	unmatched	unmatched	unmatched
ATSSHFSASEESMDFLDK	ATSSHFS[79.9663]AS[79.9663]EES[79.9663]MDFLDK	18	3	12S(79.9663),7S(79.9663),9S(79.9663)	Q9ULU4	ZMYND8	Protein kinase C-binding protein 1	0	1	0	0	0	0	0	22072174	0	0	0	0	0	0	0	0	0	0	unmatched	MS/MS	unmatched	unmatched	unmatched	unmatched
ATSSSNPSSPAPDWYK	ATSSS[79.9663]NPSS[79.9663]PAPDWYK	16	2	5S(79.9663),9S(79.9663)	P46100	ATRX	Transcriptional regulator ATRX	1	2	1	0	0	1	58846480	62453856	67344968	0	0	70623720	58846480	62453856	67344968	0	0	70623720	MS/MS	MS/MS	MS/MS	unmatched	unmatched	MS/MS
ATSSSNPSSPAPDWYK	ATSS[79.9663]SNPS[79.9663]SPAPDWYK	16	2	4S(79.9663),8S(79.9663)	P46100	ATRX	Transcriptional regulator ATRX	0	0	0	0	0	1	0	0	0	0	0	70623720	0	0	0	0	0	0	unmatched	unmatched	unmatched	unmatched	unmatched	MS/MS
ATSSSNPSSPAPDWYK	ATSS[79.9663]S[79.9663]NPSSPAPDWYK	16	2	4S(79.9663),5S(79.9663)	P46100	ATRX	Transcriptional regulator ATRX	1	0	0	0	0	0	58846480	0	0	0	0	0	0	0	0	0	0	0	MS/MS	unmatched	unmatched	unmatched	unmatched	unmatched
ATSFEESERK	ATS[79.9663]FEESERK	10	2	3S(79.9663)	Q52LW3	ARHGAP29	Rho GTPase-activating protein 29	1	1	1	1	1	1	1.80998e+06	2276593	2.24145e+06	3.66982e+06	3443193	3.61282e+06	1.80998e+06	2276593	2.24145e+06	3.66982e+06	3443193	3.61282e+06	MS/MS	MS/MS	MS/MS	MS/MS	MS/MS	MS/MS
ATSFSSAGEVPK	ATS[79.9663]FSSAGEVPK	12	2	3S(79.9663)	O15231	ZNF185	Zinc finger protein 185	2	1	1	2	2	3	1326685440	1418632700	1249550210	1397484160	1427180420	1436558980	1326685440	1418632700	1249550210	1397484160	1427180420	1436558980	MS/MS	MS/MS	MS/MS	MS/MS	MS/MS	MS/MS
ATSNVFAMFDQSQIQEFK	ATS[79.9663]NVFAMFDQSQIQEFK	18	3	3S(79.9663)	O14950	MYL12B	Myosin regulatory light chain 12B	2	1	1	1	1	1	67674616	55287760	57085596	25722982	0	18559396	67674616	55287760	57085596	25722982	0	18559396	MS/MS	MS/MS	MS/MS	MS/MS	MS/MS	MS/MS
ATSNVFAMFDQSQIQEFK	ATS[79.9663]NVFAM[15.9949]FDQSQIQEFK	18	2,3	3S(79.9663),8M(15.9949)	O14950	MYL12B	Myosin regulatory light chain 12B	5	4	4	5	2	2	248786656	289630784	274605216	340990304	248975680	268461728	183696976	212641312	201304272	251466080	248975680	268461728	MS/MS	MS/MS	MS/MS	MS/MS	MS/MS	MS/MS
ATSPLCTSTASMVSSSPSTPSNIPQK	ATS[79.9663]PLC[57.0215]TSTASM[15.9949]VS[79.9663]SSPSTPSNIPQK	26	3	12M(15.9949),14S(79.9663),3S(79.9663),6C(57.0215)	P30622	CLIP1	CAP-Gly domain-containing linker protein 1	0	0	0	0	1	0	0	0	0	0	27294908	0	0	0	0	0	0	0	unmatched	unmatched	unmatched	unmatched	MS/MS	unmatched
ATSPLCTSTASMVSSSPSTPSNIPQK	ATS[79.9663]PLC[57.0215]TSTAS[79.9663]M[15.9949]VSSSPSTPSNIPQK	26	3	11S(79.9663),12M(15.9949),3S(79.9663),6C(57.0215)	P30622	CLIP1	CAP-Gly domain-containing linker protein 1	0	0	0	0	0	1	0	0	0	0	0	30171316	0	0	0	0	0	0	unmatched	unmatched	unmatched	unmatched	unmatched	MS/MS
ATSPLCTSTASMVSSSPSTPSNIPQK	ATS[79.9663]PLC[57.0215]T[79.9663]STASM[15.9949]VSSSPSTPSNIPQK	26	3	12M(15.9949),3S(79.9663),6C(57.0215),7T(79.9663)	P30622	CLIP1	CAP-Gly domain-containing linker protein 1	1	1	1	1	0	1	14435116	21127830	16870442	26798308	0	30171316	14435116	21127830	16870442	26798308	0	30171316	MS/MS	MS/MS	MS/MS	MS/MS	unmatched	MS/MS
ATSPSSSVSGDFDDGHHSVSTPGPSR	ATS[79.9663]PSSSVSGDFDDGHHSVSTPGPSR	26	3,4	3S(79.9663)	Q86U86	PBRM1	Protein polybromo-1	4	1	3	3	2	2	77103912	88355960	123433024	108610864	119466400	77046224	77103912	88355960	76137560	67155656	73635752	47248660	MS/MS	MS/MS	MS/MS	MS/MS	MS/MS	MS/MS
ATSPSSSVSGDFDDGHHSVSTPGPSR	ATS[79.9663]PSSS[79.9663]VSGDFDDGHHSVSTPGPSR	26	3	3S(79.9663),7S(79.9663)	Q86U86	PBRM1	Protein polybromo-1	1	1	0	0	0	0	96641096	94928920	0	0	0	0	96641096	94928920	0	0	0	0	MS/MS	MS/MS	unmatched	unmatched	unmatched	unmatched
ATSPSSSVSGDFDDGHHSVSTPGPSR	ATS[79.9663]PS[79.9663]SSVSGDFDDGHHSVSTPGPSR	26	3	3S(79.9663),5S(79.9663)	Q86U86	PBRM1	Protein polybromo-1	0	1	1	2	2	2	0	94928920	0	74455832	89746640	0	0	94928920	0	74455832	89746640	0	unmatched	MS/MS	MS/MS	MS/MS	MS/MS	MS/MS
ATSSHFSASEESMDFLDK	ATS[79.9663]SHFSASEESM[15.9949]DFLDK	18	3	13M(15.9949),3S(79.9663)	Q9ULU4	ZMYND8	Protein kinase C-binding protein 1	0	0	0	1	1	0	0	0	0	29261794	0	0	0	0	0	0	0	0	unmatched	unmatched	unmatched	MS/MS	MS/MS	unmatched
ATSSSSGSLSATGR	ATS[79.9663]SSSGSLSATGR	14	2	3S(79.9663)	Q03252	LMNB2	Lamin-B2	1	1	1	0	0	1	1.34033e+06	1.4114e+06	1.3431e+06	0	0	1.69611e+06	1.34033e+06	1.4114e+06	1.3431e+06	0	0	1.69611e+06	MS/MS	MS/MS	MS/MS	unmatched	unmatched	MS/MS
ATSSSNPSSPAPDWYK	ATS[79.9663]S[79.9663]SNPSSPAPDWYK	16	2	3S(79.9663),4S(79.9663)	P46100	ATRX	Transcriptional regulator ATRX	0	0	0	0	1	0	0	0	0	0	12302403	0	0	0	0	0	0	0	unmatched	unmatched	unmatched	unmatched	MS/MS	unmatched
ATSTATSGFAGAIGQK	ATS[79.9663]TATSGFAGAIGQK	16	2	3S(79.9663)	P51659	HSD17B4	Peroxisomal multifunctional enzyme type 2	0	0	0	1	0	1	0	0	0	14087575	0	6.83307e+06	0	0	0	14087575	0	6.83307e+06	unmatched	unmatched	unmatched	MS/MS	unmatched	MS/MS
ATTPPNQGRPDSPVYANLQELK	ATTPPNQGRPDS[79.9663]PVYANLQELK	22	3	12S(79.9663)	Q8IWW6	ARHGAP12	Rho GTPase-activating protein 12	2	1	1	1	1	1	30492660	24068966	29034584	29102426	35006044	27739566	30492660	24068966	29034584	29102426	35006044	27739566	MS/MS	MS/MS	MS/MS	MS/MS	MS/MS	MS/MS
ATTPADGEEPAPEAEALAAAR	ATT[79.9663]PADGEEPAPEAEALAAAR	21	3	3T(79.9663)	Q96S44	TP53RK	EKC/KEOPS complex subunit TP53RK	1	0	0	0	0	0	3.42286e+06	0	0	0	0	0	0	0	0	0	0	0	MS/MS	unmatched	unmatched	unmatched	unmatched	unmatched
ATTPASTANSDVATIPTDTPLK	ATT[79.9663]PAS[79.9663]TANS[79.9663]DVATIPTDTPLK	22	3	10S(79.9663),3T(79.9663),6S(79.9663)	O60271	SPAG9	C-Jun-amino-terminal kinase-interacting protein 4	0	1	1	0	0	0	0	8472893	8802158	0	0	0	0	8472893	8802158	0	0	0	unmatched	MS/MS	MS/MS	unmatched	unmatched	unmatched
ATTPASTANSDVATIPTDTPLK	ATT[79.9663]PAS[79.9663]T[79.9663]ANSDVATIPTDTPLK	22	3	3T(79.9663),6S(79.9663),7T(79.9663)	O60271	SPAG9	C-Jun-amino-terminal kinase-interacting protein 4	1	0	0	0	0	0	6.69051e+06	0	0	0	0	0	0	0	0	0	0	0	MS/MS	unmatched	unmatched	unmatched	unmatched	unmatched
ATTPPNQGRPDSPVYANLQELK	ATT[79.9663]PPNQGRPDSPVYANLQELK	22	3	3T(79.9663)	Q8IWW6	ARHGAP12	Rho GTPase-activating protein 12	0	1	1	0	0	0	0	24864954	0	0	0	0	0	0	0	0	0	0	unmatched	MS/MS	MS/MS	unmatched	unmatched	unmatched
ATTPPNQGRPDSPVYANLQELK	ATT[79.9663]PPNQGRPDS[79.9663]PVYANLQELK	22	3	12S(79.9663),3T(79.9663)	Q8IWW6	ARHGAP12	Rho GTPase-activating protein 12	2	2	3	3	4	3	441319104	410010624	438123328	491667808	454681376	447092992	441319104	410010624	438123328	491667808	454681376	447092992	MS/MS	MS/MS	MS/MS	MS/MS	MS/MS	MS/MS
ATTPQLTDVSEDLDQQSLPSEPEETLSR	ATT[79.9663]PQLTDVSEDLDQQSLPSEPEETLSR	28	3	3T(79.9663)	Q8NC44	RETREG2	Reticulophagy regulator 2	0	1	0	0	0	0	0	20829592	0	0	0	0	0	0	0	0	0	0	unmatched	MS/MS	unmatched	unmatched	unmatched	unmatched
ATVTPSPVK	ATVTPS[79.9663]PVK	9	2	6S(79.9663)	Q9H1E3	NUCKS1	Nuclear ubiquitous casein and cyclin-dependent kinase substrate 1	2	2	2	3	2	3	406383104	387030816	403720320	392351008	362573184	372991776	406383104	387030816	403720320	392351008	362573184	372991776	MS/MS	MS/MS	MS/MS	MS/MS	MS/MS	MS/MS
ATVTPSPVK	ATVT[79.9663]PS[79.9663]PVK	9	2	4T(79.9663),6S(79.9663)	Q9H1E3	NUCKS1	Nuclear ubiquitous casein and cyclin-dependent kinase substrate 1	2	1	1	1	1	1	80436384	60550756	78665568	69149056	66340436	70962616	80436384	60550756	78665568	69149056	66340436	70962616	MS/MS	MS/MS	MS/MS	MS/MS	MS/MS	MS/MS
ATCDSDFAVETLELETQGEEVK	AT[79.9663]C[57.0215]DSDFAVETLELETQGEEVK	22	3	2T(79.9663),3C(57.0215)	Q14966	ZNF638	Zinc finger protein 638	1	1	0	0	1	0	14661510	11385103	0	0	14967392	0	14661510	11385103	0	0	14967392	0	MS/MS	MS/MS	unmatched	unmatched	MS/MS	unmatched
ATDDDMQSLASLMSVKPSDVGNLDDFAESDEDEAHGPGAPEAR	AT[79.9663]DDDMQS[79.9663]LAS[79.9663]LM[15.9949]SVKPSDVGNLDDFAESDEDEAHGPGAPEAR	43	4	11S(79.9663),13M(15.9949),2T(79.9663),8S(79.9663)	Q8N3D4	EHBP1L1	EH domain-binding protein 1-like protein 1	0	0	0	1	0	0	0	0	0	0	0	0	0	0	0	0	0	0	unmatched	unmatched	unmatched	MS/MS	unmatched	unmatched
ATDDDMQSLASLMSVKPSDVGNLDDFAESDEDEAHGPGAPEAR	AT[79.9663]DDDM[15.9949]QS[79.9663]LAS[79.9663]LMSVKPSDVGNLDDFAESDEDEAHGPGAPEAR	43	4	11S(79.9663),2T(79.9663),6M(15.9949),8S(79.9663)	Q8N3D4	EHBP1L1	EH domain-binding protein 1-like protein 1	0	0	0	2	1	0	0	0	0	0	0	0	0	0	0	0	0	0	unmatched	unmatched	unmatched	MS/MS	MS/MS	unmatched
ATEDFLGSSSGYSSEDDYVGYSDVDQQSSSSR	AT[79.9663]EDFLGSSSGYSSEDDYVGYSDVDQQSSSSR	32	3	2T(79.9663)	Q9UH99	SUN2	SUN domain-containing protein 2	0	0	1	0	0	1	0	0	0	0	0	0	0	0	0	0	0	0	unmatched	unmatched	MS/MS	unmatched	unmatched	MS/MS
ATEDFLGSSSGYSSEDDYVGYSDVDQQSSSSR	AT[79.9663]EDFLGS[79.9663]SSGYSSEDDYVGYSDVDQQSSSSR	32	3	2T(79.9663),8S(79.9663)	Q9UH99	SUN2	SUN domain-containing protein 2	0	0	0	3	0	0	0	0	0	12909548	0	0	0	0	0	0	0	0	unmatched	unmatched	unmatched	MS/MS	unmatched	unmatched
ATLDEEDLVDSLSEGDAYPNGLQVNFHSPR	AT[79.9663]LDEEDLVDS[79.9663]LSEGDAYPNGLQVNFHSPR	30	3	11S(79.9663),2T(79.9663)	P42892	ECE1	Endothelin-converting enzyme 1	0	1	0	0	0	0	0	0	0	0	0	0	0	0	0	0	0	0	unmatched	MS/MS	unmatched	unmatched	unmatched	unmatched
ATNESEDEIPQLVPIGK	AT[79.9663]NESEDEIPQLVPIGK	17	3	2T(79.9663)	O76021	RSL1D1	Ribosomal L1 domain-containing protein 1	1	0	0	3	0	2	0	0	0	1392204030	0	9216762	0	0	0	1392204030	0	9216762	MS/MS	unmatched	unmatched	MS/MS	unmatched	MS/MS
ATPSENLVPSSAR	AT[79.9663]PSENLVPSSAR	13	2	2T(79.9663)	Q8N684	CPSF7	Cleavage and polyadenylation specificity factor subunit 7	2	2	1	0	0	1	44912632	43625508	42670136	0	0	26968158	44912632	43625508	42670136	0	0	26968158	MS/MS	MS/MS	MS/MS	unmatched	unmatched	MS/MS
ATQQQHDFTLTQTADGR	AT[79.9663]QQQHDFTLTQTADGR	17	3	2T(79.9663)	P78527	PRKDC	DNA-dependent protein kinase catalytic subunit	0	0	0	0	0	1	0	0	0	0	0	22158346	0	0	0	0	0	0	unmatched	unmatched	unmatched	unmatched	unmatched	MS/MS
ATSNVFAMFDQSQIQEFK	AT[79.9663]SNVFAM[15.9949]FDQSQIQEFK	18	2,3	2T(79.9663),8M(15.9949)	O14950	MYL12B	Myosin regulatory light chain 12B	1	2	1	2	3	3	180521792	217071712	205183120	0	88465184	316310592	170203392	204664160	193455104	0	190152320	207302544	MS/MS	MS/MS	MS/MS	MS/MS	MS/MS	MS/MS
ATSNVFAMFDQSQIQEFK	AT[79.9663]S[79.9663]NVFAMFDQSQIQEFK	18	2,3	2T(79.9663),3S(79.9663)	O14950	MYL12B	Myosin regulatory light chain 12B	3	3	5	1	2	1	57460064	46331560	39247924	16820524	20329668	25050952	38985756	46331560	39247924	16820524	20329668	25050952	MS/MS	MS/MS	MS/MS	MS/MS	MS/MS	MS/MS
ATSNVFAMFDQSQIQEFK	AT[79.9663]S[79.9663]NVFAM[15.9949]FDQSQIQEFK	18	2,3	2T(79.9663),3S(79.9663),8M(15.9949)	O14950	MYL12B	Myosin regulatory light chain 12B	3	4	3	3	5	3	165698496	141701616	115513176	207907328	214446384	250086896	121884920	103216176	92499784	166089616	160799664	184256288	MS/MS	MS/MS	MS/MS	MS/MS	MS/MS	MS/MS
ATTPQLTDVSEDLDQQSLPSEPEETLSR	AT[79.9663]TPQLTDVSEDLDQQSLPSEPEETLSR	28	3	2T(79.9663)	Q8NC44	RETREG2	Reticulophagy regulator 2	0	0	0	0	1	0	0	0	0	0	21615954	0	0	0	0	0	0	0	unmatched	unmatched	unmatched	unmatched	MS/MS	unmatched
AVAEEDNGSIGEETDSSPGRK	AVAEEDNGSIGEETDSS[79.9663]PGRK	21	3	17S(79.9663)	Q13586	STIM1	Stromal interaction molecule 1	0	0	0	0	1	1	0	0	0	0	39236244	36821580	0	0	0	0	39236244	36821580	unmatched	unmatched	unmatched	unmatched	MS/MS	MS/MS
AVAEEDNGSIGEETDSSPGRK	AVAEEDNGSIGEETDS[79.9663]SPGRK	21	3	16S(79.9663)	Q13586	STIM1	Stromal interaction molecule 1	1	0	1	2	0	0	33534178	0	36078260	40864612	0	0	33534178	0	36078260	40864612	0	0	MS/MS	unmatched	MS/MS	MS/MS	unmatched	unmatched
[truncated: 18,066 more rows]

## Sheet: 4b
Table S4b. Summary of identification results from low input amount (5 µg ) by DIA method																		Table S4b. Summary of identification results from low input amount (10 µg) by DIA method
[truncated: 16,635 more rows]
