# Supplementary material for: A Rapid One-Pot Workflow for Sensitive Microscale Phosphoproteomics
Source: J Proteome Res. 2024 Jul 22;23(8):3294–309. doi: 10.1021/acs.jproteome.3c00862 (PMC11301667; doi:10.1021/acs.jproteome.3c00862)
Supplement: Supplementary file 6 — pr3c00862_si_006.xlsx [file pr3c00862_si_006.xlsx]

## Sheet: Table S5
	Table 5. Summary of identification results from direct DIA
	Table S5a. Identification results of dirDIA from 0.5 µg cell lysate
	Table S5b. Identification results of dirDIA from 1 µg cell lysate
	Table S5c. Identification results of dirDIA from 2.5µg cell lysate
	Table S5d. Identification results of dirDIA from 5 µg cell lysate

## Sheet: (5a) dirDIA_0.5 µg
Table S5a. Identification results of dirDIA from 0.5 µg cell lysate
Protein Groups	Genes	Protein Descriptions	Stripped Sequence	Peptide Position	Protein PTM Locations	Precursor Id	Modified Sequence	500ng_1 Qvalue	500ng_2 Qvalue	500ng_3 Qvalue	500ng_1 TotalQuantity	500ng_2 TotalQuantity	500ng_3 TotalQuantity	500ng_1 PTM Assay Probability	500ng_2 PTM Assay Probability	500ng_3 PTM Assay Probability
A0FGR8	ESYT2	Extended synaptotagmin-2	EPTPSIASDISLPIATQELR	751	(T753,S761)	_EPT[Phospho (STY)]PSIASDIS[Phospho (STY)]LPIATQELR_.3	_EPT[Phospho (STY)]PSIASDIS[Phospho (STY)]LPIATQELR_	0	3.22839e-27	5.73503e-25	15076.2	13910	22624.8	0.0501991	0.04687	0.563324
A0FGR8	ESYT2	Extended synaptotagmin-2	EPTPSIASDISLPIATQELR	751	(T753,S755)	_EPT[Phospho (STY)]PS[Phospho (STY)]IASDISLPIATQELR_.3	_EPT[Phospho (STY)]PS[Phospho (STY)]IASDISLPIATQELR_	0	8.80827e-26	2.60591e-17	15066.4	13337.9	21371.8	0.398212	0.356813	0.29363
A0FGR8	ESYT2	Extended synaptotagmin-2	EPTPSIASDISLPIATQELR	751	(T753,S755,S761)	_EPT[Phospho (STY)]PS[Phospho (STY)]IASDIS[Phospho (STY)]LPIATQELR_.3	_EPT[Phospho (STY)]PS[Phospho (STY)]IASDIS[Phospho (STY)]LPIATQELR_	0	1.34547e-15	7.34381e-19	2619.23	3469.51	5983.29	0.420081	0.566677	0.396891
A0FGR8	ESYT2	Extended synaptotagmin-2	SSSSLLASPGHISVK	736	(S736)	_S[Phospho (STY)]SSSLLASPGHISVK_.3	_S[Phospho (STY)]SSSLLASPGHISVK_	0	1.32811e-07	7.30316e-18	1081.12	337.117	1249.84	0.189326	0.112775	0.141671
A0MZ66	SHTN1	Shootin-1	SMPVLGSVSSVTK	506	(S506,M507)	_S[Phospho (STY)]M[Oxidation (M)]PVLGSVSSVTK_.2	_S[Phospho (STY)]M[Oxidation (M)]PVLGSVSSVTK_	0	4.19917e-25	1.94473e-35	19632.1	17537.2	15770.6	1	1	1
A1L170	C1orf226	Uncharacterized protein C1orf226	ASSPSLIER	221	(S223)	_ASS[Phospho (STY)]PSLIER_.2	_ASS[Phospho (STY)]PSLIER_	0	9.81101e-26	4.46652e-15	1196.72	1916.19	1558.95	0.759928	0.813721	0.707197
A1L390	PLEKHG3	Pleckstrin homology domain-containing family G member 3	GPLSPFNSR	73	(S76)	_GPLS[Phospho (STY)]PFNSR_.2	_GPLS[Phospho (STY)]PFNSR_	0	1.58517e-22	1.71517e-22	33668.9	26109.8	36558.6	0.999957	0.96188	0.999837
A1L390	PLEKHG3	Pleckstrin homology domain-containing family G member 3	SPLSPTETFSWPDVR	1037	(S1037,S1040)	_S[Phospho (STY)]PLS[Phospho (STY)]PTETFSWPDVR_.2	_S[Phospho (STY)]PLS[Phospho (STY)]PTETFSWPDVR_	0	2.51537e-24	5.10149e-33	586.148	1088.92	3286.97	0.533062	0.93317	0.933423
A1X283	SH3PXD2B	SH3 and PX domain-containing protein 2B	PGPGSPSHPGALDLDGVSR	287	(S291)	_PGPGS[Phospho (STY)]PSHPGALDLDGVSR_.3	_PGPGS[Phospho (STY)]PSHPGALDLDGVSR_	0	5.12806e-07	2.39792e-16	2086.89	1416.02	3618.71	0.884825	0.706488	0.228611
A2RU67	FAM234B	Protein FAM234B	SPLGEAPEPDSDAEVAEAAK	52	(S62)	_SPLGEAPEPDS[Phospho (STY)]DAEVAEAAK_.3	_SPLGEAPEPDS[Phospho (STY)]DAEVAEAAK_	0	2.27265e-28	1.81125e-08	1605.31	1303.93	780.66	0.895262	0.961689	0.888744
A5YM69	ARHGEF35	Rho guanine nucleotide exchange factor 35	AEELSPAALSPLLEPIR	441	(S445,S450)	_AEELS[Phospho (STY)]PAALS[Phospho (STY)]PLLEPIR_.2	_AEELS[Phospho (STY)]PAALS[Phospho (STY)]PLLEPIR_	0	6.99752e-17	6.28626e-13	4158.4	4767.7	1947.63	1	1	1
A6NDB9	PALM3	Paralemmin-3	VPEVVQTSSPR	295	(S303)	_VPEVVQTSS[Phospho (STY)]PR_.2	_VPEVVQTSS[Phospho (STY)]PR_	0	5.11031e-20	2.05665e-18	1486.55	1333.12	1309.04	0.506914	0.47905	0.443606
A6NEC2;P55786	NPEPPSL1;NPEPPS	Puromycin-sensitive aminopeptidase-like protein;Puromycin-sensitive aminopeptidase	IDFVGELNDK	146;146		_IDFVGELNDK_.2	_IDFVGELNDK_	0	2.49553e-14	1.2365e-06	993.031	1211.16	0.429153	NaN	NaN	NaN
A6NF01;A8CG34;Q96HA1	POM121B;POM121C;POM121	Putative nuclear envelope pore membrane protein POM 121B;Nuclear envelope pore membrane protein POM 121C;Nuclear envelope pore membrane protein POM 121	NGPSSSPFSSPASSR	14;407;430	(S19);(S412);(S435)	_NGPSSS[Phospho (STY)]PFSSPASSR_.2	_NGPSSS[Phospho (STY)]PFSSPASSR_	0	1.84168e-19	5.21765e-19	4050.69	2935.06	4578.63	0.626784	0.722267	0.312555
A6NFI3	ZNF316	Zinc finger protein 316	AALHTTPDSPAAQLER	2	(S10)	_[Acetyl (Protein N-term)]AALHTTPDS[Phospho (STY)]PAAQLER_.2	_[Acetyl (Protein N-term)]AALHTTPDS[Phospho (STY)]PAAQLER_	0	7.5086e-12	1.20511e-06	3906.79	3456.64	3213.59	0.274252	0.869599	0.333333
A6NFI3	ZNF316	Zinc finger protein 316	AALHTTPDSPAAQLER	2	(T7)	_[Acetyl (Protein N-term)]AALHTT[Phospho (STY)]PDSPAAQLER_.3	_[Acetyl (Protein N-term)]AALHTT[Phospho (STY)]PDSPAAQLER_	0	1.48917e-12	3.03351e-12	3816.31	2722.83	2982.08	0.46559	0.351968	0.091078
A6NIZ1;P61224	;RAP1B	Ras-related protein Rap-1b-like protein;Ras-related protein Rap-1b	DTDDVPMILVGNK	105;105	(M111);(M111)	_DTDDVPM[Oxidation (M)]ILVGNK_.2	_DTDDVPM[Oxidation (M)]ILVGNK_	0	2.81758e-10	2.70787e-07	2404.2	1017.41	1678.04	1	1	1
A6NKF1	SAC3D1	SAC3 domain-containing protein 1	TLEEVVMAEEEDEGTDRPGSPA	383	(M389,S402)	_TLEEVVM[Oxidation (M)]AEEEDEGTDRPGS[Phospho (STY)]PA_.3	_TLEEVVM[Oxidation (M)]AEEEDEGTDRPGS[Phospho (STY)]PA_	0	1.0657e-18	2.19946e-09	2189.82	2879.81	2112.51	0.706889	0.837038	0.81139
A6NKH3;P61513	RPL37AP8;RPL37A	Putative 60S ribosomal protein L37a-like protein;60S ribosomal protein L37a	YTCSFCGK	38;37	(C40,C43);(C39,C42)	_YTC[Carbamidomethyl (C)]SFC[Carbamidomethyl (C)]GK_.2	_YTC[Carbamidomethyl (C)]SFC[Carbamidomethyl (C)]GK_	0	1.05019e-20	Filtered	2098.17	3125.21	Filtered	1	1	Filtered
A7E2V4	ZSWIM8	Zinc finger SWIM domain-containing protein 8	HTGMASIDSSAPETTSDSSPTLSR	1138	(M1141,S1156)	_HTGM[Oxidation (M)]ASIDSSAPETTSDSS[Phospho (STY)]PTLSR_.3	_HTGM[Oxidation (M)]ASIDSSAPETTSDSS[Phospho (STY)]PTLSR_	0	1.46042e-11	2.71262e-23	1956.47	625.989	2593.1	0.226949	0.0296488	0.268301
A7KAX9	ARHGAP32	Rho GTPase-activating protein 32	SEESLTSLHAVDGDSK	706	(S706)	_S[Phospho (STY)]EESLTSLHAVDGDSK_.3	_S[Phospho (STY)]EESLTSLHAVDGDSK_	0	8.23795e-20	1.68731e-21	2630.23	2104.55	1441.29	0.754735	0.282924	0.297401
A7KAX9	ARHGAP32	Rho GTPase-activating protein 32	SEESLTSLHAVDGDSK	706	(S706)	_S[Phospho (STY)]EESLTSLHAVDGDSK_.2	_S[Phospho (STY)]EESLTSLHAVDGDSK_	0	3.58544e-21	4.03038e-06	308.466	924.185	591.43	0.398477	0.379411	0.414815
A8MPP1;Q96FC9	DDX11L8;DDX11	Putative ATP-dependent RNA helicase DDX11-like protein 8;ATP-dependent DNA helicase DDX11	LEQLESGEEELVLAEYESDEEK	187;187	(S204);(S204)	_LEQLESGEEELVLAEYES[Phospho (STY)]DEEK_.3	_LEQLESGEEELVLAEYES[Phospho (STY)]DEEK_	0	1.2631e-10	1.69886e-20	14850.8	4587.04	26477	0.999972	0.99826	1
B5ME19;Q99613	EIF3CL;EIF3C	Eukaryotic translation initiation factor 3 subunit C-like protein;Eukaryotic translation initiation factor 3 subunit C	QPLLLSEDEEDTK	34;34	(S39);(S39)	_QPLLLS[Phospho (STY)]EDEEDTK_.2	_QPLLLS[Phospho (STY)]EDEEDTK_	0	3.12744e-20	1.65048e-13	458921	458031	434237	1	1	1
B5ME19;Q99613	EIF3CL;EIF3C	Eukaryotic translation initiation factor 3 subunit C-like protein;Eukaryotic translation initiation factor 3 subunit C	QPLLLSEDEEDTKR	34;34	(S39);(S39)	_QPLLLS[Phospho (STY)]EDEEDTKR_.3	_QPLLLS[Phospho (STY)]EDEEDTKR_	0	4.69597e-22	2.07806e-16	39483	22421	39692.2	0.999866	0.999375	0.999736
B5ME19;Q99613	EIF3CL;EIF3C	Eukaryotic translation initiation factor 3 subunit C-like protein;Eukaryotic translation initiation factor 3 subunit C	LGSLVENNER	864;863		_LGSLVENNER_.2	_LGSLVENNER_	0	1.18804e-21	2.59536e-14	4369.85	5233.67	2138.88	NaN	NaN	NaN
C9JLW8	MCRIP1	Mapk-regulated corepressor-interacting protein 1	SPPSSSEIFTPAHEENVR	21	(S21)	_S[Phospho (STY)]PPSSSEIFTPAHEENVR_.3	_S[Phospho (STY)]PPSSSEIFTPAHEENVR_	0	1.07567e-20	1.84662e-22	67620.8	31099.7	75181.8	0.250756	0.0044886	0.0258331
E9PAV3;Q13765	NACA	Nascent polypeptide-associated complex subunit alpha, muscle-specific form;Nascent polypeptide-associated complex subunit alpha	VQGEAVSNIQENTQTPTVQEESEEEEVDETGVEVK	2008;145	(S2029);(S166)	_VQGEAVSNIQENTQTPTVQEES[Phospho (STY)]EEEEVDETGVEVK_.4	_VQGEAVSNIQENTQTPTVQEES[Phospho (STY)]EEEEVDETGVEVK_	0	1.81717e-16	5.37333e-12	839705	884543	829394	0.249999	0.0850196	0.25
E9PAV3;Q13765	NACA	Nascent polypeptide-associated complex subunit alpha, muscle-specific form;Nascent polypeptide-associated complex subunit alpha	VQGEAVSNIQENTQTPTVQEESEEEEVDETGVEVK	2008;145	(T2020);(T157)	_VQGEAVSNIQENT[Phospho (STY)]QTPTVQEESEEEEVDETGVEVK_.4	_VQGEAVSNIQENT[Phospho (STY)]QTPTVQEESEEEEVDETGVEVK_	0	2.0112e-19	1.57237e-20	611998	208845	606889	0.426665	0.0569344	0.25
E9PAV3;Q13765	NACA	Nascent polypeptide-associated complex subunit alpha, muscle-specific form;Nascent polypeptide-associated complex subunit alpha	VQGEAVSNIQENTQTPTVQEESEEEEVDETGVEVK	2008;145	(S2014);(S151)	_VQGEAVS[Phospho (STY)]NIQENTQTPTVQEESEEEEVDETGVEVK_.5	_VQGEAVS[Phospho (STY)]NIQENTQTPTVQEESEEEEVDETGVEVK_	0	3.79838e-24	6.25845e-24	11415.8	11438.3	11599.4	0.210109	0.0921975	0.212651
E9PAV3;Q13765	NACA	Nascent polypeptide-associated complex subunit alpha, muscle-specific form;Nascent polypeptide-associated complex subunit alpha	VQGEAVSNIQENTQTPTVQEESEEEEVDETGVEVK	2008;145	(S2029);(S166)	_VQGEAVSNIQENTQTPTVQEES[Phospho (STY)]EEEEVDETGVEVK_.5	_VQGEAVSNIQENTQTPTVQEES[Phospho (STY)]EEEEVDETGVEVK_	0	3.21329e-23	4.5418e-10	1858.79	2801.61	1643.33	0.195362	0.227049	0.196966
E9PAV3;Q13765	NACA	Nascent polypeptide-associated complex subunit alpha, muscle-specific form;Nascent polypeptide-associated complex subunit alpha	IEDLSQQAQLAAAEK	1991;128		_IEDLSQQAQLAAAEK_.2	_IEDLSQQAQLAAAEK_	0	9.81226e-26	3.49188e-15	3808.74	6273	674.146	NaN	NaN	NaN
iRT-Kit_WR_fusion			LFLQFGAQGSPFLK	121		_LFLQFGAQGSPFLK_.2	_LFLQFGAQGSPFLK_	0	3.29749e-24	1.04738e-06	25553896	6866464	34121468	NaN	NaN	NaN
iRT-Kit_WR_fusion			LFLQFGAQGSPFLK	121		_LFLQFGAQGSPFLK_.3	_LFLQFGAQGSPFLK_	0	3.47074e-22	4.5803e-06	1.62935e+06	253542	1.07047e+06	NaN	NaN	NaN
iRT-Kit_WR_fusion			GTFIIDPAAVIR	32		_GTFIIDPAAVIR_.2	_GTFIIDPAAVIR_	0	3.76835e-27	2.02924e-16	126849	67087.9	158312	NaN	NaN	NaN
iRT-Kit_WR_fusion			DGLDAASYYAPVR	95		_DGLDAASYYAPVR_.2	_DGLDAASYYAPVR_	0	9.8253e-22	1.7167e-06	12739499	12608137	12130837	NaN	NaN	NaN
iRT-Kit_WR_fusion			TPVISGGPYEYR	58		_TPVISGGPYEYR_.2	_TPVISGGPYEYR_	0	1.90643e-18	4.20944e-11	13366337	10134887	15417253	NaN	NaN	NaN
iRT-Kit_WR_fusion			YILAGVENSK	10		_YILAGVENSK_.2	_YILAGVENSK_	0	3.9752e-16	2.60064e-06	217440	142817	116771	NaN	NaN	NaN
iRT-Kit_WR_fusion			TPVITGAPYEYR	83		_TPVITGAPYEYR_.2	_TPVITGAPYEYR_	0	1.27198e-16	7.43626e-08	46112	83358.7	37577.5	NaN	NaN	NaN
iRT-Kit_WR_fusion			VEATFGVDESNAK	70		_VEATFGVDESNAK_.2	_VEATFGVDESNAK_	0	2.31375e-15	1.7316e-08	25112.4	30403	9117.67	NaN	NaN	NaN
iRT-Kit_WR_fusion			ADVTPADFSEWSK	108		_ADVTPADFSEWSK_.2	_ADVTPADFSEWSK_	0	1.38614e-12	9.61414e-09	58430.2	29404.5	43647.3	NaN	NaN	NaN
iRT-Kit_WR_fusion			GAGSSEPVTGLDAK	44		_GAGSSEPVTGLDAK_.2	_GAGSSEPVTGLDAK_	0	5.11831e-19	5.86054e-06	240936	152968	175991	NaN	NaN	NaN
iRT-Kit_WR_fusion			LGGNEQVTR	1		_LGGNEQVTR_.1	_LGGNEQVTR_	0	9.60887e-15	1.60386e-14	29485.2	30056.5	34616.1	NaN	NaN	NaN
iRT-Kit_WR_fusion			LGGNEQVTR	1		_[Acetyl (Protein N-term)]LGGNEQVTR_.2	_[Acetyl (Protein N-term)]LGGNEQVTR_	0	3.96125e-16	2.786e-24	5000.02	4474.92	6150.91	1	1	1
O00116	AGPS	Alkyldihydroxyacetonephosphate synthase, peroxisomal	AASAATAAPTATPAAQESGTIPK	63	(S65)	_AAS[Phospho (STY)]AATAAPTATPAAQESGTIPK_.3	_AAS[Phospho (STY)]AATAAPTATPAAQESGTIPK_	0	4.93317e-22	8.18919e-17	7203.9	6174.47	4327.03	0.973335	0.968703	0.972782
O00148;Q13838	DDX39A;DDX39B	ATP-dependent RNA helicase DDX39A;Spliceosome RNA helicase DDX39B	GLAITFVSDENDAK	384;385		_GLAITFVSDENDAK_.2	_GLAITFVSDENDAK_	0	8.25498e-27	0.000214463	1738.81	2455.45	713.626	NaN	NaN	NaN
O00151	PDLIM1	PDZ and LIM domain protein 1	VWSPLVTEEGK	88	(S90)	_VWS[Phospho (STY)]PLVTEEGK_.2	_VWS[Phospho (STY)]PLVTEEGK_	0	2.03848e-16	4.51794e-35	1100.34	3586.63	1235.13	0.85487	0.98339	0.986616
O00154	ACOT7	Cytosolic acyl coenzyme A thioester hydrolase	MIEEAGAIISTR	79		_MIEEAGAIISTR_.2	_MIEEAGAIISTR_	0	1.54613e-11	0.00099827	975.691	1176.76	0.96032	NaN	NaN	NaN
O00161	SNAP23	Synaptosomal-associated protein 23	MDNLSSEEIQQR	1	(M1,S6)	_[Acetyl (Protein N-term)]M[Oxidation (M)]DNLSS[Phospho (STY)]EEIQQR_.2	_[Acetyl (Protein N-term)]M[Oxidation (M)]DNLSS[Phospho (STY)]EEIQQR_	0	1.57274e-22	1.59485e-27	5615.31	5387.74	5053.19	0.658862	0.134822	0.611993
O00161	SNAP23	Synaptosomal-associated protein 23	MDNLSSEEIQQR	1	(M1,S5)	_[Acetyl (Protein N-term)]M[Oxidation (M)]DNLS[Phospho (STY)]SEEIQQR_.2	_[Acetyl (Protein N-term)]M[Oxidation (M)]DNLS[Phospho (STY)]SEEIQQR_	0	3.50912e-22	4.48136e-26	4596.48	4653.01	3906.63	0.341138	0.86436	0.388007
O00178	GTPBP1	GTP-binding protein 1	SAMDSPVPASMFAPEPSSPGAAR	8	(M10,M18,S25)	_SAM[Oxidation (M)]DSPVPASM[Oxidation (M)]FAPEPSS[Phospho (STY)]PGAAR_.3	_SAM[Oxidation (M)]DSPVPASM[Oxidation (M)]FAPEPSS[Phospho (STY)]PGAAR_	0	3.92627e-17	3.34746e-16	94318.1	78840.8	90921.5	0.798541	0.835225	0.716283
O00180	KCNK1	Potassium channel subfamily K member 1	QNEPFVATQSSACVDGPANH	317	(C329)	_QNEPFVATQSSAC[Carbamidomethyl (C)]VDGPANH_.3	_QNEPFVATQSSAC[Carbamidomethyl (C)]VDGPANH_	0	8.68777e-19	9.83971e-16	2523.8	1271.62	1800.88	1	1	1
O00192	ARVCF	Armadillo repeat protein deleted in velo-cardio-facial syndrome	NFDTLDLPK	639	(T642)	_NFDT[Phospho (STY)]LDLPK_.2	_NFDT[Phospho (STY)]LDLPK_	0	3.66612e-26	5.18384e-40	3211.2	4361.88	4123.73	1	1	1
O00193	SMAP	Small acidic protein	RSASPDDDLGSSNWEAADLGNEER	14	(S17)	_RSAS[Phospho (STY)]PDDDLGSSNWEAADLGNEER_.3	_RSAS[Phospho (STY)]PDDDLGSSNWEAADLGNEER_	0	2.3292e-26	1.35871e-31	332328	220853	365831	0.999983	0.999975	0.999955
O00193	SMAP	Small acidic protein	SASPDDDLGSSNWEAADLGNEERK	15	(S15)	_S[Phospho (STY)]ASPDDDLGSSNWEAADLGNEERK_.3	_S[Phospho (STY)]ASPDDDLGSSNWEAADLGNEERK_	0	3.19488e-29	2.45068e-32	10689.7	7418.88	14030.7	0.305016	0.0316814	0.284431
O00193	SMAP	Small acidic protein	RSASPDDDLGSSNWEAADLGNEERK	14	(S17)	_RSAS[Phospho (STY)]PDDDLGSSNWEAADLGNEERK_.3	_RSAS[Phospho (STY)]PDDDLGSSNWEAADLGNEERK_	0	9.1604e-11	7.19965e-20	5341.91	965.884	2724.6	0.489734	0.353113	0.492832
O00203	AP3B1	AP-3 complex subunit beta-1	NFYESDDDQK	272	(S276)	_NFYES[Phospho (STY)]DDDQK_.2	_NFYES[Phospho (STY)]DDDQK_	0	1.74232e-19	1.24058e-28	63181.4	72111.3	72705.5	0.922802	0.999996	0.999997
O00231	PSMD11	26S proteasome non-ATPase regulatory subunit 11	AAAAVVEFQR	2		_[Acetyl (Protein N-term)]AAAAVVEFQR_.2	_[Acetyl (Protein N-term)]AAAAVVEFQR_	0	7.74394e-22	0.00237239	2507.03	3315.46	0.440735	1	1	1
O00264	PGRMC1	Membrane-associated progesterone receptor component 1	GDQPAASGDSDDDEPPPLPR	48	(S57)	_GDQPAASGDS[Phospho (STY)]DDDEPPPLPR_.3	_GDQPAASGDS[Phospho (STY)]DDDEPPPLPR_	0	2.04303e-20	7.26515e-16	1.55918e+06	1.49356e+06	1508660	0.999966	0.999972	0.999988
O00264	PGRMC1	Membrane-associated progesterone receptor component 1	GDQPAASGDSDDDEPPPLPR	48	(S54)	_GDQPAAS[Phospho (STY)]GDSDDDEPPPLPR_.3	_GDQPAAS[Phospho (STY)]GDSDDDEPPPLPR_	0	2.64107e-24	8.22656e-22	1.51258e+06	1.45572e+06	1.46221e+06	3.0958e-05	2.79576e-05	1.14635e-05
O00264	PGRMC1	Membrane-associated progesterone receptor component 1	EGEEPTVYSDEEEPKDESAR	173	(S181)	_EGEEPTVYS[Phospho (STY)]DEEEPKDESAR_.3	_EGEEPTVYS[Phospho (STY)]DEEEPKDESAR_	0	2.5095e-19	7.99821e-19	749523	787401	866826	0.605815	0.952379	0.97656
O00264	PGRMC1	Membrane-associated progesterone receptor component 1	EGEEPTVYSDEEEPKDESAR	173	(Y180)	_EGEEPTVY[Phospho (STY)]SDEEEPKDESAR_.3	_EGEEPTVY[Phospho (STY)]SDEEEPKDESAR_	0	2.96849e-18	7.99237e-24	487989	511971	553107	0.393342	0.0477553	0.0705476
O00264	PGRMC1	Membrane-associated progesterone receptor component 1	EGEEPTVYSDEEEPK	173	(S181)	_EGEEPTVYS[Phospho (STY)]DEEEPK_.2	_EGEEPTVYS[Phospho (STY)]DEEEPK_	0	1.23642e-25	1.56003e-26	506568	530558	523253	0.999904	1	1
O00264	PGRMC1	Membrane-associated progesterone receptor component 1	EGEEPTVYSDEEEPK	173	(S181)	_EGEEPTVYS[Phospho (STY)]DEEEPK_.3	_EGEEPTVYS[Phospho (STY)]DEEEPK_	0	3.43077e-24	2.50188e-23	11519.1	11675.4	11369.1	0.994024	0.985601	0.997439
O00264	PGRMC1	Membrane-associated progesterone receptor component 1	IVRGDQPAASGDSDDDEPPPLPR	45	(S57)	_IVRGDQPAASGDS[Phospho (STY)]DDDEPPPLPR_.3	_IVRGDQPAASGDS[Phospho (STY)]DDDEPPPLPR_	0	6.0491e-09	3.03292e-12	9354.4	2524.47	9661.48	0.543585	0.5	0.53889
O00264	PGRMC1	Membrane-associated progesterone receptor component 1	EGEEPTVYSDEEEPKDESARK	173	(S181)	_EGEEPTVYS[Phospho (STY)]DEEEPKDESARK_.3	_EGEEPTVYS[Phospho (STY)]DEEEPKDESARK_	0	6.8402e-11	1.41238e-14	2264.54	224.025	1799.63	0.774045	0.174174	0.803197
O00267	SUPT5H	Transcription elongation factor SPT5	DVTNFTVGGFAPMSPR	653	(M665,S666)	_DVTNFTVGGFAPM[Oxidation (M)]S[Phospho (STY)]PR_.2	_DVTNFTVGGFAPM[Oxidation (M)]S[Phospho (STY)]PR_	0	1.18538e-25	4.30505e-22	3725.81	2910.45	4064.56	0.222892	0.617267	0.979365
O00273	DFFA	DNA fragmentation factor subunit alpha	ASPPGDLQNPK	314	(S315)	_AS[Phospho (STY)]PPGDLQNPK_.2	_AS[Phospho (STY)]PPGDLQNPK_	0	1.40101e-20	2.95747e-35	67827.3	64058.7	74214.6	1	1	1
O00299	CLIC1	Chloride intracellular channel protein 1	NSNPALNDNLEK	120		_NSNPALNDNLEK_.2	_NSNPALNDNLEK_	0	9.40919e-18	1.06459e-12	49806.2	51128.3	38775.5	NaN	NaN	NaN
O00299	CLIC1	Chloride intracellular channel protein 1	IGNCPFSQR	21	(C24)	_IGNC[Carbamidomethyl (C)]PFSQR_.2	_IGNC[Carbamidomethyl (C)]PFSQR_	0	1.77616e-20	0.00389232	3788.08	2356.22	1.24566	1	1	1
O00299	CLIC1	Chloride intracellular channel protein 1	VLDNYLTSPLPEEVDETSAEDEGVSQR	139		_VLDNYLTSPLPEEVDETSAEDEGVSQR_.3	_VLDNYLTSPLPEEVDETSAEDEGVSQR_	0	4.42692e-26	Filtered	1022.55	3845.08	Filtered	NaN	NaN	Filtered
O00299	CLIC1	Chloride intracellular channel protein 1	GFTIPEAFR	196		_GFTIPEAFR_.2	_GFTIPEAFR_	0	6.72683e-15	0.00163246	2047.53	1200.99	0.441628	NaN	NaN	NaN
O00299	CLIC1	Chloride intracellular channel protein 1	GVTFNVTTVDTK	38		_GVTFNVTTVDTK_.2	_GVTFNVTTVDTK_	0	1.08971e-26	9.65161e-08	1113.95	1710.54	0.421646	NaN	NaN	NaN
O00418	EEF2K	Eukaryotic elongation factor 2 kinase	LEGVDGGQSPR	10	(S18)	_LEGVDGGQS[Phospho (STY)]PR_.2	_LEGVDGGQS[Phospho (STY)]PR_	0	1.59094e-22	5.56189e-33	4460.37	4668.79	3026.94	1	1	1
O00429	DNM1L	Dynamin-1-like protein	SKPIPIMPASPQK	607	(M613,S616)	_SKPIPIM[Oxidation (M)]PAS[Phospho (STY)]PQK_.2	_SKPIPIM[Oxidation (M)]PAS[Phospho (STY)]PQK_	0	2.17206e-16	2.13889e-13	82114.1	21530.9	43545.7	1	1	1
O00499	BIN1	Myc box-dependent-interacting protein 1	SPSPPDGSPAATPEIR	296	(S296)	_S[Phospho (STY)]PSPPDGSPAATPEIR_.2	_S[Phospho (STY)]PSPPDGSPAATPEIR_	0	1.66193e-15	2.3277e-15	31102.4	32899.1	34753.5	0.765643	0.837801	0.814509
O00499	BIN1	Myc box-dependent-interacting protein 1	SPSPPDGSPAATPEIR	296	(S296)	_S[Phospho (STY)]PSPPDGSPAATPEIR_.3	_S[Phospho (STY)]PSPPDGSPAATPEIR_	0	1.12921e-11	1.94959e-10	12916.5	13794.2	13179.1	0.797657	0.777849	0.794418
O00505	KPNA3	Importin subunit alpha-4	NVPQEESLEDSDVDADFK	50	(S60)	_NVPQEESLEDS[Phospho (STY)]DVDADFK_.3	_NVPQEESLEDS[Phospho (STY)]DVDADFK_	0	1.26336e-27	7.18341e-22	72809.5	69575.7	73367.4	0.9999	0.999946	0.999998
O00505	KPNA3	Importin subunit alpha-4	RNVPQEESLEDSDVDADFK	49	(S60)	_RNVPQEESLEDS[Phospho (STY)]DVDADFK_.3	_RNVPQEESLEDS[Phospho (STY)]DVDADFK_	0	1.87318e-13	1.20231e-17	5121	1574.34	4525.22	0.993246	0.5	0.88114
O00506;Q9P289;Q9Y6E0	STK25;STK26;STK24	Serine/threonine-protein kinase 25;Serine/threonine-protein kinase 26;Serine/threonine-protein kinase 24	LADFGVAGQLTDTQIK	156;160;172	(T168);(T172);(T184)	_LADFGVAGQLTDT[Phospho (STY)]QIK_.2	_LADFGVAGQLTDT[Phospho (STY)]QIK_	0	2.1526e-22	1.81372e-22	29302.2	28816.8	25642.5	0.999865	0.969292	0.999842
O00512	BCL9	B-cell CLL/lymphoma 9 protein	IPVEGPLSPSR	680	(S687)	_IPVEGPLS[Phospho (STY)]PSR_.2	_IPVEGPLS[Phospho (STY)]PSR_	0	5.1369e-20	2.39886e-44	16075.2	12146.4	13259	0.933012	0.977414	0.974393
O00515	LAD1	Ladinin-1	NLSSTTDDEAPR	36	(S38)	_NLS[Phospho (STY)]STTDDEAPR_.2	_NLS[Phospho (STY)]STTDDEAPR_	0	9.84138e-22	1.51172e-36	9147.34	10758.9	9406.07	0.997859	0.999666	0.998876
O00515	LAD1	Ladinin-1	LPSVEEAEVPK	62	(S64)	_LPS[Phospho (STY)]VEEAEVPK_.2	_LPS[Phospho (STY)]VEEAEVPK_	0	2.72745e-20	1.75527e-23	4253.45	4369.13	3317.51	1	1	1
O00515	LAD1	Ladinin-1	NSLSPVQATQK	120	(S123)	_NSLS[Phospho (STY)]PVQATQK_.2	_NSLS[Phospho (STY)]PVQATQK_	0	5.36542e-20	6.99454e-06	1870.2	2399.49	2275.41	0.999933	0.995427	0.935231
O00515	LAD1	Ladinin-1	LEAEEGRNSLSPVQATQK	113	(S121,S123)	_LEAEEGRNS[Phospho (STY)]LS[Phospho (STY)]PVQATQK_.3	_LEAEEGRNS[Phospho (STY)]LS[Phospho (STY)]PVQATQK_	0	3.48933e-31	7.88812e-21	1875.19	456.116	1664.33	0.859166	0.805527	0.972033
O00566	MPHOSPH10	U3 small nucleolar ribonucleoprotein protein MPP10	EDLEDLEEEEVSDMGNDDPEMGER	128	(S139,M141,M148)	_EDLEDLEEEEVS[Phospho (STY)]DM[Oxidation (M)]GNDDPEM[Oxidation (M)]GER_.3	_EDLEDLEEEEVS[Phospho (STY)]DM[Oxidation (M)]GNDDPEM[Oxidation (M)]GER_	0	3.40878e-28	1.21665e-27	6302.47	6958.74	5739.12	1	1	1
O00567	NOP56	Nucleolar protein 56	EELMSSDLEETAGSTSIPK	515	(M518,S519)	_EELM[Oxidation (M)]S[Phospho (STY)]SDLEETAGSTSIPK_.3	_EELM[Oxidation (M)]S[Phospho (STY)]SDLEETAGSTSIPK_	0	8.12378e-26	1.65286e-22	223419	256480	228640	0.348175	0.0162984	0.434536
O00567	NOP56	Nucleolar protein 56	EEPVSSGPEEAVGK	565	(S570)	_EEPVSS[Phospho (STY)]GPEEAVGK_.2	_EEPVSS[Phospho (STY)]GPEEAVGK_	0	3.15857e-19	1.43635e-19	44243.3	49058.5	44980.2	0.999601	0.999711	0.975681
O00567	NOP56	Nucleolar protein 56	EEPVSSGPEEAVGK	565	(S569,S570)	_EEPVS[Phospho (STY)]S[Phospho (STY)]GPEEAVGK_.2	_EEPVS[Phospho (STY)]S[Phospho (STY)]GPEEAVGK_	0	2.03582e-22	3.39324e-21	41332.5	44368.4	41989.8	1	1	1
O00571;O15523;Q9NQI0	DDX3X;DDX3Y;DDX4	ATP-dependent RNA helicase DDX3X;ATP-dependent RNA helicase DDX3Y;Probable ATP-dependent RNA helicase DDX4	YLVLDEADR	343;341;442		_YLVLDEADR_.2	_YLVLDEADR_	0	1.30836e-26	0.00380688	1413.47	3113.76	0.975826	NaN	NaN	NaN
O00712	NFIB	Nuclear factor 1 B-type	PLFSSASPQDSSPR	322	(S328)	_PLFSSAS[Phospho (STY)]PQDSSPR_.2	_PLFSSAS[Phospho (STY)]PQDSSPR_	0	3.8172e-26	1.26388e-23	4021.88	4836.02	4733.46	0.401952	0.288875	0.836665
O14497	ARID1A	AT-rich interactive domain-containing protein 1A	GPSPSPVGSPASVAQSR	694	(S696)	_GPS[Phospho (STY)]PSPVGSPASVAQSR_.2	_GPS[Phospho (STY)]PSPVGSPASVAQSR_	0	4.44243e-25	8.75479e-21	33018.6	30373.3	37079.3	0.994999	0.993855	0.993423
O14497	ARID1A	AT-rich interactive domain-containing protein 1A	GPSPSPVGSPASVAQSR	694	(S702)	_GPSPSPVGS[Phospho (STY)]PASVAQSR_.3	_GPSPSPVGS[Phospho (STY)]PASVAQSR_	0	6.49304e-25	1.17199e-33	8618.16	6267.37	5568.5	0.0747123	0.191994	0.647758
O14497	ARID1A	AT-rich interactive domain-containing protein 1A	VSSPAPMEGGEEEEELLGPK	1753	(S1755,M1759)	_VSS[Phospho (STY)]PAPM[Oxidation (M)]EGGEEEEELLGPK_.3	_VSS[Phospho (STY)]PAPM[Oxidation (M)]EGGEEEEELLGPK_	0	2.17573e-16	2.16711e-15	8550.63	7118.51	7437.92	0.580408	0.601664	0.620566
O14497	ARID1A	AT-rich interactive domain-containing protein 1A	SNSVGIQDAFNDGSDSTFQK	1182	(S1182)	_S[Phospho (STY)]NSVGIQDAFNDGSDSTFQK_.3	_S[Phospho (STY)]NSVGIQDAFNDGSDSTFQK_	0	1.06775e-29	1.18399e-16	1545	2157.44	628.588	0.0948036	0.102023	0.126861
O14497	ARID1A	AT-rich interactive domain-containing protein 1A	SNSVGIQDAFNDGSDSTFQK	1182	(S1184)	_SNS[Phospho (STY)]VGIQDAFNDGSDSTFQK_.3	_SNS[Phospho (STY)]VGIQDAFNDGSDSTFQK_	0	1.42545e-25	8.90961e-08	1214.43	1467.59	1156.35	0.680134	0.89462	0.816533
O14497	ARID1A	AT-rich interactive domain-containing protein 1A	SHHAPMSPGSSGGGGQPLAR	357	(M362,S366)	_SHHAPM[Oxidation (M)]SPGS[Phospho (STY)]SGGGGQPLAR_.3	_SHHAPM[Oxidation (M)]SPGS[Phospho (STY)]SGGGGQPLAR_	0	1.25883e-06	1.18913e-06	2295.15	0.747591	757.59	0.547991	0.267518	0.565963
O14545	TRAFD1	TRAF-type zinc finger domain-containing protein 1	ALPSLNTGSSSPR	317	(S327)	_ALPSLNTGSSS[Phospho (STY)]PR_.2	_ALPSLNTGSSS[Phospho (STY)]PR_	0	3.12973e-23	6.45237e-28	73455.2	87026.1	81887.4	0.973477	0.998311	0.997784
O14545	TRAFD1	TRAF-type zinc finger domain-containing protein 1	LDSQPQETSPELPR	407	(S415)	_LDSQPQETS[Phospho (STY)]PELPR_.2	_LDSQPQETS[Phospho (STY)]PELPR_	0	5.68167e-27	5.06599e-28	70569.8	68372.5	71290	0.994005	0.787541	0.653266
O14578	CIT	Citron Rho-interacting kinase	SESVVSGLDSPAK	431	(S440)	_SESVVSGLDS[Phospho (STY)]PAK_.2	_SESVVSGLDS[Phospho (STY)]PAK_	0	3.08175e-15	4.38173e-21	9181.17	8519.6	7960.04	0.99966	0.995694	0.999916
O14579	COPE	Coatomer subunit epsilon	RDSIVAELDR	97	(S99)	_RDS[Phospho (STY)]IVAELDR_.2	_RDS[Phospho (STY)]IVAELDR_	0	4.0572e-12	2.31867e-11	23521.6	16486.6	34948.7	1	1	1
O14639	ABLIM1	Actin-binding LIM protein 1	TLSPTPSAEGYQDVR	429	(S431)	_TLS[Phospho (STY)]PTPSAEGYQDVR_.2	_TLS[Phospho (STY)]PTPSAEGYQDVR_	0	2.69376e-23	5.94696e-37	12544.5	12755.6	12731.5	0.909021	0.95021	0.928116
O14639	ABLIM1	Actin-binding LIM protein 1	TLSPTPSAEGYQDVR	429	(T429)	_T[Phospho (STY)]LSPTPSAEGYQDVR_.2	_T[Phospho (STY)]LSPTPSAEGYQDVR_	0	6.94545e-23	2.69421e-38	12544.5	12741	12708.4	0.0822847	0.0454027	0.0725197
O14639	ABLIM1	Actin-binding LIM protein 1	STSQGSINSPVYSR	450	(S450)	_S[Phospho (STY)]TSQGSINSPVYSR_.2	_S[Phospho (STY)]TSQGSINSPVYSR_	0	1.33844e-25	5.50455e-20	5846.73	6393.51	6695.88	0.21374	0.20115	0.217961
O14646	CHD1	Chromodomain-helicase-DNA-binding protein 1	SSPSILAVQR	89	(S89)	_S[Phospho (STY)]SPSILAVQR_.2	_S[Phospho (STY)]SPSILAVQR_	0	3.6307e-20	1.25588e-39	13951	15491.2	12001.7	0.632185	0.628851	0.618601
O14684	PTGES	Prostaglandin E synthase	AFANPEDALR	43		_AFANPEDALR_.2	_AFANPEDALR_	0	1.35372e-17	Filtered	4147.05	4714.09	Filtered	NaN	NaN	Filtered
O14745	SLC9A3R1	Na(+)/H(+) exchange regulatory cofactor NHE-RF1	SASSDTSEELNSQDSPPK	288	(S288)	_S[Phospho (STY)]ASSDTSEELNSQDSPPK_.3	_S[Phospho (STY)]ASSDTSEELNSQDSPPK_	0	2.81581e-24	2.15296e-28	16948.4	21764	16551.4	0.0678634	0.0333515	0.0519486
O14745	SLC9A3R1	Na(+)/H(+) exchange regulatory cofactor NHE-RF1	SASSDTSEELNSQDSPPK	288	(S288)	_S[Phospho (STY)]ASSDTSEELNSQDSPPK_.2	_S[Phospho (STY)]ASSDTSEELNSQDSPPK_	0	7.73474e-28	3.64845e-27	9688.69	11085.5	11871	0.0729511	0.0634251	0.0658807
O14745	SLC9A3R1	Na(+)/H(+) exchange regulatory cofactor NHE-RF1	EALAEAALESPRPALVR	271	(S280)	_EALAEAALES[Phospho (STY)]PRPALVR_.3	_EALAEAALES[Phospho (STY)]PRPALVR_	0	1.92395e-21	6.5658e-25	30025.1	13574.5	33072.7	1	1	1
O14818;Q8TAA3	PSMA7;PSMA8	Proteasome subunit alpha type-7;Proteasome subunit alpha-type 8	ALLEVVQSGGK	194;202		_ALLEVVQSGGK_.2	_ALLEVVQSGGK_	0	2.42893e-21	0.000173325	1788.18	3002.04	0.473179	NaN	NaN	NaN
O14907	TAX1BP3	Tax1-binding protein 3	VSEGGPAEIAGLQIGDK	60	(S61)	_VS[Phospho (STY)]EGGPAEIAGLQIGDK_.2	_VS[Phospho (STY)]EGGPAEIAGLQIGDK_	0	3.77302e-22	1.6255e-06	0.40892	1017.69	639.685	1	1	1
O14950;P19105	MYL12B;MYL12A	Myosin regulatory light chain 12B;Myosin regulatory light chain 12A	ATSNVFAMFDQSQIQEFK	18;17	(T19,S20,M25);(T18,S19,M24)	_AT[Phospho (STY)]S[Phospho (STY)]NVFAM[Oxidation (M)]FDQSQIQEFK_.3	_AT[Phospho (STY)]S[Phospho (STY)]NVFAM[Oxidation (M)]FDQSQIQEFK_	0	8.77773e-30	8.5828e-16	25127.8	21172	35248.3	1	1	1
O14950;P19105	MYL12B;MYL12A	Myosin regulatory light chain 12B;Myosin regulatory light chain 12A	ATSNVFAMFDQSQIQEFK	18;17	(S20,M25);(S19,M24)	_ATS[Phospho (STY)]NVFAM[Oxidation (M)]FDQSQIQEFK_.3	_ATS[Phospho (STY)]NVFAM[Oxidation (M)]FDQSQIQEFK_	0	5.8522e-23	4.87332e-16	8430.59	14566.9	13953	0.825075	0.791543	0.824256
O14950;P19105	MYL12B;MYL12A	Myosin regulatory light chain 12B;Myosin regulatory light chain 12A	EAFNMIDQNR	36;35	(M40);(M39)	_EAFNM[Oxidation (M)]IDQNR_.2	_EAFNM[Oxidation (M)]IDQNR_	0	3.55435e-10	2.81215e-17	5122.74	6350.24	5505.68	1	1	1
O14950;P19105	MYL12B;MYL12A	Myosin regulatory light chain 12B;Myosin regulatory light chain 12A	FTDEEVDELYR	134;133		_FTDEEVDELYR_.2	_FTDEEVDELYR_	0	5.05999e-23	0.00339677	2953.66	4773.34	0.686874	NaN	NaN	NaN
O14950;P19105	MYL12B;MYL12A	Myosin regulatory light chain 12B;Myosin regulatory light chain 12A	GNFNYIEFTR	152;151		_GNFNYIEFTR_.2	_GNFNYIEFTR_	0	2.40597e-17	0.000447713	3232.9	2099.76	886.063	NaN	NaN	NaN
O14974	PPP1R12A	Protein phosphatase 1 regulatory subunit 12A	TGSYGALAEITASK	443	(T443)	_T[Phospho (STY)]GSYGALAEITASK_.2	_T[Phospho (STY)]GSYGALAEITASK_	0	9.47845e-25	3.08057e-28	108529	113480	123310	0.0100063	0.0145798	0.00654863
O14974	PPP1R12A	Protein phosphatase 1 regulatory subunit 12A	KSPLIESTANMDNNQSQK	298	(S299,M308)	_KS[Phospho (STY)]PLIESTANM[Oxidation (M)]DNNQSQK_.3	_KS[Phospho (STY)]PLIESTANM[Oxidation (M)]DNNQSQK_	0	3.50174e-26	4.05897e-19	23354.5	22029.6	23081.1	1	0.999977	0.999981
O14974	PPP1R12A	Protein phosphatase 1 regulatory subunit 12A	RLASTSDIEEK	504	(S507)	_RLAS[Phospho (STY)]TSDIEEK_.2	_RLAS[Phospho (STY)]TSDIEEK_	0	1.42452e-21	3.96893e-26	21607.1	19517.2	26276	0.985059	0.9985	0.701003
O14974	PPP1R12A	Protein phosphatase 1 regulatory subunit 12A	LASTSDIEEK	505	(T508)	_LAST[Phospho (STY)]SDIEEK_.2	_LAST[Phospho (STY)]SDIEEK_	0	3.94753e-23	4.21646e-25	3164.69	4634.98	3563.48	0.00132393	0.00851799	0.0389961
O14974	PPP1R12A	Protein phosphatase 1 regulatory subunit 12A	LASTSDIEEK	505	(S507)	_LAS[Phospho (STY)]TSDIEEK_.2	_LAS[Phospho (STY)]TSDIEEK_	0	1.28073e-21	1.60224e-24	3017.51	4629.37	3414.05	0.997225	0.98971	0.871423
O15014	ZNF609	Zinc finger protein 609	TNSMGSATGPLPGTK	465	(T465,M468)	_T[Phospho (STY)]NSM[Oxidation (M)]GSATGPLPGTK_.2	_T[Phospho (STY)]NSM[Oxidation (M)]GSATGPLPGTK_	0	7.64987e-25	3.61157e-31	4078.66	3552.2	4387.52	0.0203376	0.0442806	0.0258807
O15014	ZNF609	Zinc finger protein 609	TNSMGSATGPLPGTK	465	(S467,M468)	_TNS[Phospho (STY)]M[Oxidation (M)]GSATGPLPGTK_.2	_TNS[Phospho (STY)]M[Oxidation (M)]GSATGPLPGTK_	0	1.87589e-25	4.9035e-23	3932.63	3552.14	4387.53	0.976965	0.953053	0.971607
O15014	ZNF609	Zinc finger protein 609	LVEPHSPSPSSK	571	(S576)	_LVEPHS[Phospho (STY)]PSPSSK_.2	_LVEPHS[Phospho (STY)]PSPSSK_	0	1.26277e-07	1.75129e-10	1423.95	535.164	1383.89	0.75451	0.394672	0.4416
O15021	MAST4	Microtubule-associated serine/threonine-protein kinase 4	SAGNIPLSPLAR	1370	(S1370)	_S[Phospho (STY)]AGNIPLSPLAR_.2	_S[Phospho (STY)]AGNIPLSPLAR_	0	3.80344e-23	4.25881e-09	18920.1	20511.3	22137.8	0.998314	0.999998	0.999963
O15027	SEC16A	Protein transport protein Sec16A	QIDSSPVGGETDETTVSQNYR	565	(S569)	_QIDSS[Phospho (STY)]PVGGETDETTVSQNYR_.3	_QIDSS[Phospho (STY)]PVGGETDETTVSQNYR_	0	2.3704e-20	1.50122e-23	55168.3	60346	54302	0.200117	0.499473	0.145916
O15027	SEC16A	Protein transport protein Sec16A	QIDSSPVGGETDETTVSQNYR	565	(T575)	_QIDSSPVGGET[Phospho (STY)]DETTVSQNYR_.3	_QIDSSPVGGET[Phospho (STY)]DETTVSQNYR_	0	1.71817e-19	1.56681e-21	51200.4	56277.1	50487.5	0.0299787	0.00105276	0.166895
O15027	SEC16A	Protein transport protein Sec16A	AQQELVPPQQQASPPQLPK	1057	(S1069)	_AQQELVPPQQQAS[Phospho (STY)]PPQLPK_.3	_AQQELVPPQQQAS[Phospho (STY)]PPQLPK_	0	3.90018e-25	5.03544e-22	28656.6	24770.1	32274.6	1	1	1
O15027	SEC16A	Protein transport protein Sec16A	ADSGPTQPPLSLSPAPETK	2071	(S2083)	_ADSGPTQPPLSLS[Phospho (STY)]PAPETK_.3	_ADSGPTQPPLSLS[Phospho (STY)]PAPETK_	0	1.0335e-29	2.64069e-37	10950.9	12877.1	11977.9	0.499914	0.911862	0.918493
O15027	SEC16A	Protein transport protein Sec16A	ADSGPTQPPLSLSPAPETK	2071	(S2083)	_ADSGPTQPPLSLS[Phospho (STY)]PAPETK_.2	_ADSGPTQPPLSLS[Phospho (STY)]PAPETK_	0	5.32075e-25	1.13142e-33	9645.66	11675.2	11512.6	0.688542	0.463514	0.791558
O15027	SEC16A	Protein transport protein Sec16A	SPDPGIVPQEAPVGNSLSELSEENFDGK	2022	(S2022)	_S[Phospho (STY)]PDPGIVPQEAPVGNSLSELSEENFDGK_.3	_S[Phospho (STY)]PDPGIVPQEAPVGNSLSELSEENFDGK_	0	9.27369e-17	0.000229318	1858.41	3337.92	1332.8	0.986523	0.998629	0.997057
O15042	U2SURP	U2 snRNP-associated SURP motif-containing protein	ESLCDSPHQNLSR	62	(C65,S67)	_ESLC[Carbamidomethyl (C)]DS[Phospho (STY)]PHQNLSR_.3	_ESLC[Carbamidomethyl (C)]DS[Phospho (STY)]PHQNLSR_	0	3.28507e-19	3.27938e-17	6803.32	2993.7	6468.88	0.952439	0.975948	0.977371
O15042	U2SURP	U2 snRNP-associated SURP motif-containing protein	LYSILQGDSPTK	477	(S485)	_LYSILQGDS[Phospho (STY)]PTK_.2	_LYSILQGDS[Phospho (STY)]PTK_	0	6.40192e-20	3.90885e-22	4498.92	5537.38	4533.12	0.867818	0.627713	0.855573
O15047	SETD1A	Histone-lysine N-methyltransferase SETD1A	SGSPAPETTNESVPFAQHSSLDSR	468	(S468)	_S[Phospho (STY)]GSPAPETTNESVPFAQHSSLDSR_.3	_S[Phospho (STY)]GSPAPETTNESVPFAQHSSLDSR_	0	1.64609e-21	1.21877e-26	5894.06	3805.7	7082.8	0.0822453	0.41633	0.428379
O15047	SETD1A	Histone-lysine N-methyltransferase SETD1A	FSFLASDTEEEEENSSMVLGAR	503	(S504,M519)	_FS[Phospho (STY)]FLASDTEEEEENSSM[Oxidation (M)]VLGAR_.3	_FS[Phospho (STY)]FLASDTEEEEENSSM[Oxidation (M)]VLGAR_	0	1.57777e-21	7.85752e-28	2973.7	1577.68	1351.61	0.178389	0.0900306	0.0956154
O15085	ARHGEF11	Rho guanine nucleotide exchange factor 11	RQGSDAAVPSTGDQGVDQSPK	268	(S271)	_RQGS[Phospho (STY)]DAAVPSTGDQGVDQSPK_.3	_RQGS[Phospho (STY)]DAAVPSTGDQGVDQSPK_	0	1.06563e-25	1.21196e-10	5093.94	2357.12	5264.76	0.999787	0.997714	0.999506
O15164	TRIM24	Transcription intermediary factor 1-alpha	SPLHVGETR	811	(S811)	_S[Phospho (STY)]PLHVGETR_.2	_S[Phospho (STY)]PLHVGETR_	0	8.83061e-26	1.46297e-42	18902.5	13084.5	23212.2	0.99999	0.999995	0.999999
O15164	TRIM24	Transcription intermediary factor 1-alpha	NESEDNKFSDDSDDDFVQPR	1017	(S1025,S1028)	_NESEDNKFS[Phospho (STY)]DDS[Phospho (STY)]DDDFVQPR_.3	_NESEDNKFS[Phospho (STY)]DDS[Phospho (STY)]DDDFVQPR_	0	1.82555e-30	4.78015e-35	3750.21	3200.72	6141.37	0.720202	0.837778	0.831932
O15173	PGRMC2	Membrane-associated progesterone receptor component 2	LLKPGEEPSEYTDEEDTK	200	(T211)	_LLKPGEEPSEYT[Phospho (STY)]DEEDTK_.3	_LLKPGEEPSEYT[Phospho (STY)]DEEDTK_	0	1.86342e-21	1.00083e-15	179006	129220	193066	0.999965	0.992837	0.999683
O15173	PGRMC2	Membrane-associated progesterone receptor component 2	LLKPGEEPSEYTDEEDTK	200	(T216)	_LLKPGEEPSEYTDEEDT[Phospho (STY)]K_.3	_LLKPGEEPSEYTDEEDT[Phospho (STY)]K_	0	1.7169e-22	3.39326e-15	115999	83948.3	128573	4.5764e-06	0.00894596	3.3255e-06
O15173	PGRMC2	Membrane-associated progesterone receptor component 2	PGEEPSEYTDEEDTK	203	(T211)	_PGEEPSEYT[Phospho (STY)]DEEDTK_.2	_PGEEPSEYT[Phospho (STY)]DEEDTK_	0	2.26876e-22	3.87859e-28	21152.6	22558.7	23423.2	0.998257	0.998255	0.999692
O15231	ZNF185	Zinc finger protein 185	RSSTSGDTEEEEEEEVVPFSSDEQK	151	(S152,T158)	_RS[Phospho (STY)]STSGDT[Phospho (STY)]EEEEEEEVVPFSSDEQK_.3	_RS[Phospho (STY)]STSGDT[Phospho (STY)]EEEEEEEVVPFSSDEQK_	0	4.36896e-26	3.43075e-31	269073	246550	283377	0.000780883	0.00102754	0.000402603
O15231	ZNF185	Zinc finger protein 185	RSSTSGDTEEEEEEEVVPFSSDEQK	151	(S152,S155)	_RS[Phospho (STY)]STS[Phospho (STY)]GDTEEEEEEEVVPFSSDEQK_.3	_RS[Phospho (STY)]STS[Phospho (STY)]GDTEEEEEEEVVPFSSDEQK_	0	1.0682e-23	5.82488e-18	260652	237927	275878	0.00015723	1.41188e-06	0.000403058
O15231	ZNF185	Zinc finger protein 185	RSSTSGDTEEEEEEEVVPFSSDEQK	151	(S153,T158)	_RSS[Phospho (STY)]TSGDT[Phospho (STY)]EEEEEEEVVPFSSDEQK_.3	_RSS[Phospho (STY)]TSGDT[Phospho (STY)]EEEEEEEVVPFSSDEQK_	0	1.0682e-23	7.80526e-18	243611	223924	259578	0.98538	0.99873	0.437171
O15231	ZNF185	Zinc finger protein 185	RSSTSGDTEEEEEEEVVPFSSDEQK	151	(S153)	_RSS[Phospho (STY)]TSGDTEEEEEEEVVPFSSDEQK_.3	_RSS[Phospho (STY)]TSGDTEEEEEEEVVPFSSDEQK_	0	2.39969e-19	1.45726e-19	152125	139844	150557	0.89051	0.791946	0.821368
O15231	ZNF185	Zinc finger protein 185	RSSTSGDTEEEEEEEVVPFSSDEQK	151	(S155)	_RSSTS[Phospho (STY)]GDTEEEEEEEVVPFSSDEQK_.3	_RSSTS[Phospho (STY)]GDTEEEEEEEVVPFSSDEQK_	0	3.46595e-16	7.80198e-08	145957	133891	144155	0.00841273	0.0144828	0.0224949
O15231	ZNF185	Zinc finger protein 185	RSSTSGDTEEEEEEEVVPFSSDEQK	151	(S152)	_RS[Phospho (STY)]STSGDTEEEEEEEVVPFSSDEQK_.3	_RS[Phospho (STY)]STSGDTEEEEEEEVVPFSSDEQK_	0	1.2353e-21	6.13208e-20	137017	127320	134515	0.0160149	0.103508	0.0138055
O15231	ZNF185	Zinc finger protein 185	RESCGSSVLTDFEGK	463	(S465,C466)	_RES[Phospho (STY)]C[Carbamidomethyl (C)]GSSVLTDFEGK_.3	_RES[Phospho (STY)]C[Carbamidomethyl (C)]GSSVLTDFEGK_	0	2.53648e-24	1.2699e-23	227419	117191	219396	0.999999	0.999937	0.999995
O15231	ZNF185	Zinc finger protein 185	RESCGSSVLTDFEGK	463	(S465,C466)	_RES[Phospho (STY)]C[Carbamidomethyl (C)]GSSVLTDFEGK_.2	_RES[Phospho (STY)]C[Carbamidomethyl (C)]GSSVLTDFEGK_	0	3.69657e-14	1.4857e-26	29025.4	5420.44	27674.1	0.902323	0.488098	0.832262
O15231	ZNF185	Zinc finger protein 185	QSSPSGSEQLVR	451	(S453)	_QSS[Phospho (STY)]PSGSEQLVR_.2	_QSS[Phospho (STY)]PSGSEQLVR_	0	8.53396e-19	2.32805e-23	170600	183844	171400	0.997431	0.999491	0.999955
O15231	ZNF185	Zinc finger protein 185	GGQGDPAVPAQQPADPSTPER	430	(T447)	_GGQGDPAVPAQQPADPST[Phospho (STY)]PER_.3	_GGQGDPAVPAQQPADPST[Phospho (STY)]PER_	0	4.10333e-23	4.09098e-19	119105	118473	139600	1	1	1
O15231	ZNF185	Zinc finger protein 185	ATSFSSAGEVPK	62	(S64)	_ATS[Phospho (STY)]FSSAGEVPK_.2	_ATS[Phospho (STY)]FSSAGEVPK_	0	1.75432e-22	2.26056e-38	123367	126833	114765	0.998958	0.999687	0.999251
O15231	ZNF185	Zinc finger protein 185	GGQGDPAVPTQQPADPSTPEQQNSPSGSEQFVR	496	(T513,S519)	_GGQGDPAVPTQQPADPST[Phospho (STY)]PEQQNS[Phospho (STY)]PSGSEQFVR_.4	_GGQGDPAVPTQQPADPST[Phospho (STY)]PEQQNS[Phospho (STY)]PSGSEQFVR_	0	1.61614e-27	1.59379e-16	6773.55	7602.86	9577.13	0.0956212	0.43535	0.172238
O15231	ZNF185	Zinc finger protein 185	GGQGDPAVPTQQPADPSTPEQQNSPSGSEQFVR	496	(T513)	_GGQGDPAVPTQQPADPST[Phospho (STY)]PEQQNSPSGSEQFVR_.4	_GGQGDPAVPTQQPADPST[Phospho (STY)]PEQQNSPSGSEQFVR_	0	5.53477e-32	7.87538e-27	380.186	915.109	1080.87	0.335304	0.126342	0.41608
O15231	ZNF185	Zinc finger protein 185	GGQGDPAVPAQQPADPSTPERQSSPSGSEQLVR	430	(T447,S453)	_GGQGDPAVPAQQPADPST[Phospho (STY)]PERQSS[Phospho (STY)]PSGSEQLVR_.4	_GGQGDPAVPAQQPADPST[Phospho (STY)]PERQSS[Phospho (STY)]PSGSEQLVR_	0	5.02957e-15	4.87011e-19	1079.13	1030.98	910.61	0.184272	0.387428	0.345245
O15234	CASC3	Protein CASC3	LEQTSVRDPSPEADAPVLGSPEK	354	(S363,S373)	_LEQTSVRDPS[Phospho (STY)]PEADAPVLGS[Phospho (STY)]PEK_.3	_LEQTSVRDPS[Phospho (STY)]PEADAPVLGS[Phospho (STY)]PEK_	0	2.25427e-13	5.07414e-14	5710.67	5367.65	6448.94	0.852408	0.89627	0.675852
O15234	CASC3	Protein CASC3	LEQTSVRDPSPEADAPVLGSPEK	354	(S363)	_LEQTSVRDPS[Phospho (STY)]PEADAPVLGSPEK_.3	_LEQTSVRDPS[Phospho (STY)]PEADAPVLGSPEK_	0	8.95065e-24	6.27122e-15	3439.45	1646.22	2917.74	0.471016	0.472105	0.507453
O15372	EIF3H	Eukaryotic translation initiation factor 3 subunit H	DFSPEALKK	181	(S183)	_DFS[Phospho (STY)]PEALKK_.2	_DFS[Phospho (STY)]PEALKK_	0	2.39399e-23	1.2328e-18	2124.71	1637.03	2042.04	1	1	1
O15438	ABCC3	ATP-binding cassette sub-family C member 3	NASGEDEVLLGAR	279	(S281)	_NAS[Phospho (STY)]GEDEVLLGAR_.2	_NAS[Phospho (STY)]GEDEVLLGAR_	0	2.10051e-16	3.53835e-19	4241.66	4359.02	4983.12	1	1	1
O15439	ABCC4	ATP-binding cassette sub-family C member 4	DNEESEQPPVPGTPTLR	634	(T646)	_DNEESEQPPVPGT[Phospho (STY)]PTLR_.2	_DNEESEQPPVPGT[Phospho (STY)]PTLR_	0	5.49485e-19	5.91994e-24	11838.3	14940.5	13975.6	0.773877	0.776804	0.93182
O15439	ABCC4	ATP-binding cassette sub-family C member 4	DNEESEQPPVPGTPTLR	634	(T646)	_DNEESEQPPVPGT[Phospho (STY)]PTLR_.3	_DNEESEQPPVPGT[Phospho (STY)]PTLR_	0	2.41787e-21	2.08773e-17	9307.43	9939.45	8281.78	0.912893	0.975489	0.878158
O15439	ABCC4	ATP-binding cassette sub-family C member 4	DNEESEQPPVPGTPTLR	634	(T648)	_DNEESEQPPVPGTPT[Phospho (STY)]LR_.3	_DNEESEQPPVPGTPT[Phospho (STY)]LR_	0	8.67923e-21	3.64521e-28	5231.17	5888.11	5385.83	0.0807441	0.0252413	0.117836
O15446	POLR1G	DNA-directed RNA polymerase I subunit RPA34	QEQINTEPLEDTVLSPTK	271	(S285)	_QEQINTEPLEDTVLS[Phospho (STY)]PTK_.3	_QEQINTEPLEDTVLS[Phospho (STY)]PTK_	0	1.03235e-29	1.22078e-24	33222.1	46437.7	40949.4	0.994757	0.943568	0.982309
O15446	POLR1G	DNA-directed RNA polymerase I subunit RPA34	MPETVPQEEMPGPPLNSESGEEAPTGR	472	(M472,M481,S490)	_M[Oxidation (M)]PETVPQEEM[Oxidation (M)]PGPPLNSES[Phospho (STY)]GEEAPTGR_.3	_M[Oxidation (M)]PETVPQEEM[Oxidation (M)]PGPPLNSES[Phospho (STY)]GEEAPTGR_	0	5.90324e-22	4.22656e-26	19246.8	9954.91	19945.5	0.808069	0.493459	0.701495
O15446	POLR1G	DNA-directed RNA polymerase I subunit RPA34	QEQINTEPLEDTVLSPTKK	271	(S285)	_QEQINTEPLEDTVLS[Phospho (STY)]PTKK_.3	_QEQINTEPLEDTVLS[Phospho (STY)]PTKK_	0	1.56365e-18	2.3652e-24	2218.95	1371.51	2899.09	0.910799	0.81811	0.89824
O15530;Q6A1A2	PDPK1;PDPK2P	3-phosphoinositide-dependent protein kinase 1;Putative 3-phosphoinositide-dependent protein kinase 2	ANSFVGTAQYVSPELLTEK	239;212	(S241);(S214)	_ANS[Phospho (STY)]FVGTAQYVSPELLTEK_.3	_ANS[Phospho (STY)]FVGTAQYVSPELLTEK_	0	1.54805e-08	4.89108e-18	6284.15	3111.92	5108.73	0.67939	0.24678	0.158235
O15541	RNF113A	E3 ubiquitin-protein ligase RNF113A	AAYGDLSSEEEEENEPESLGVVYK	78	(S84,S85)	_AAYGDLS[Phospho (STY)]S[Phospho (STY)]EEEEENEPESLGVVYK_.3	_AAYGDLS[Phospho (STY)]S[Phospho (STY)]EEEEENEPESLGVVYK_	0	5.33074e-32	2.51248e-31	6531.44	8135.62	9137.04	0.917018	0.683378	0.99925
O43150	ASAP2	Arf-GAP with SH3 domain, ANK repeat and PH domain-containing protein 2	LLHEDLDESDDDMDEK	693	(S701,M705)	_LLHEDLDES[Phospho (STY)]DDDM[Oxidation (M)]DEK_.3	_LLHEDLDES[Phospho (STY)]DDDM[Oxidation (M)]DEK_	0	3.91265e-25	1.93559e-28	20776.5	20140	25546.2	1	1	1
O43166	SIPA1L1	Signal-induced proliferation-associated 1-like protein 1	LIDLESPTPESQK	1544	(S1549)	_LIDLES[Phospho (STY)]PTPESQK_.2	_LIDLES[Phospho (STY)]PTPESQK_	0	4.24752e-22	6.66095e-25	69654.3	89406.4	91369.9	0.955184	0.96945	0.999984
O43166	SIPA1L1	Signal-induced proliferation-associated 1-like protein 1	LIDLESPTPESQK	1544	(T1551)	_LIDLESPT[Phospho (STY)]PESQK_.2	_LIDLESPT[Phospho (STY)]PESQK_	0	3.00973e-28	1.04342e-22	61555.3	78420	79755.8	0.0435625	0.0303208	1.54007e-05
O43166	SIPA1L1	Signal-induced proliferation-associated 1-like protein 1	TLSDESIYNSQR	1583	(S1585)	_TLS[Phospho (STY)]DESIYNSQR_.2	_TLS[Phospho (STY)]DESIYNSQR_	0	3.48673e-22	1.16015e-30	67340.7	74828.7	77479.4	0.167308	0.380486	0.108502
O43166	SIPA1L1	Signal-induced proliferation-associated 1-like protein 1	TLSDESIYNSQR	1583	(S1585,S1588)	_TLS[Phospho (STY)]DES[Phospho (STY)]IYNSQR_.2	_TLS[Phospho (STY)]DES[Phospho (STY)]IYNSQR_	0	1.2832e-26	1.92952e-20	11751.7	11808.9	12749	0.894626	0.802172	0.812422
O43166	SIPA1L1	Signal-induced proliferation-associated 1-like protein 1	QDPVVHLSPNK	1263	(S1270)	_QDPVVHLS[Phospho (STY)]PNK_.2	_QDPVVHLS[Phospho (STY)]PNK_	0	1.14395e-18	2.55015e-29	29828.5	19308.3	30721.4	1	1	1
O43166	SIPA1L1	Signal-induced proliferation-associated 1-like protein 1	SLHGEFSASDSSLTDIQETR	1639	(S1649,S1650)	_SLHGEFSASDS[Phospho (STY)]S[Phospho (STY)]LTDIQETR_.3	_SLHGEFSASDS[Phospho (STY)]S[Phospho (STY)]LTDIQETR_	0	2.19965e-15	1.91111e-17	8600.05	4228.53	9583.71	0.159949	0.474868	0.518217
O43166	SIPA1L1	Signal-induced proliferation-associated 1-like protein 1	SLHGEFSASDSSLTDIQETR	1639	(S1645,S1650)	_SLHGEFS[Phospho (STY)]ASDSS[Phospho (STY)]LTDIQETR_.3	_SLHGEFS[Phospho (STY)]ASDSS[Phospho (STY)]LTDIQETR_	0	6.25913e-17	1.32086e-22	7376.35	4042.86	8963.84	0.116504	0.358816	0.299313
O43166	SIPA1L1	Signal-induced proliferation-associated 1-like protein 1	SLHGEFSASDSSLTDIQETR	1639	(S1647,S1650)	_SLHGEFSAS[Phospho (STY)]DSS[Phospho (STY)]LTDIQETR_.3	_SLHGEFSAS[Phospho (STY)]DSS[Phospho (STY)]LTDIQETR_	0	8.46498e-15	1.51627e-23	7517.83	3179.46	9479.6	0.11665	0.474478	0.518217
O43166	SIPA1L1	Signal-induced proliferation-associated 1-like protein 1	SKSETGDSSIFR	286	(S288)	_SKS[Phospho (STY)]ETGDSSIFR_.2	_SKS[Phospho (STY)]ETGDSSIFR_	0	1.79764e-25	4.31313e-34	22283.5	16008.9	23286.1	0.750445	0.971473	0.994392
O43166	SIPA1L1	Signal-induced proliferation-associated 1-like protein 1	GSGFSLDVIDGPISQR	254	(S255)	_GS[Phospho (STY)]GFSLDVIDGPISQR_.2	_GS[Phospho (STY)]GFSLDVIDGPISQR_	0	1.22001e-24	1.6248e-28	11023.2	12499.6	10227.4	0.818322	0.99447	0.968529
O43166	SIPA1L1	Signal-induced proliferation-associated 1-like protein 1	GSGFSLDVIDGPISQR	254	(S255)	_GS[Phospho (STY)]GFSLDVIDGPISQR_.3	_GS[Phospho (STY)]GFSLDVIDGPISQR_	0	4.70072e-10	1.8587e-38	0.443939	0.459572	873.95	0.333333	0.936356	0.532603
O43166	SIPA1L1	Signal-induced proliferation-associated 1-like protein 1	HSASPVVFTSAR	1430	(S1433)	_HSAS[Phospho (STY)]PVVFTSAR_.2	_HSAS[Phospho (STY)]PVVFTSAR_	0	2.06251e-06	2.38238e-13	1915.49	0.675591	2975.13	0.862597	0.246629	0.983936
O43166	SIPA1L1	Signal-induced proliferation-associated 1-like protein 1	SNSDITISELDVDSFDECISPTYK	174	(S174,C191,S193)	_S[Phospho (STY)]NSDITISELDVDSFDEC[Carbamidomethyl (C)]IS[Phospho (STY)]PTYK_.3	_S[Phospho (STY)]NSDITISELDVDSFDEC[Carbamidomethyl (C)]IS[Phospho (STY)]PTYK_	0	1.21744e-29	3.04586e-13	1334.43	1762.11	1515.65	0.00481261	0.0104367	0.00863643
O43166	SIPA1L1	Signal-induced proliferation-associated 1-like protein 1	SETGDSSIFR	288	(S288)	_S[Phospho (STY)]ETGDSSIFR_.2	_S[Phospho (STY)]ETGDSSIFR_	0	2.48495e-19	1.24855e-28	1079.37	1649.24	1150.18	0.858729	0.379356	0.56213
O43175	PHGDH	D-3-phosphoglycerate dehydrogenase	VTADVINAAEK	59		_VTADVINAAEK_.2	_VTADVINAAEK_	0	1.43525e-20	9.73278e-09	1396.23	1678.24	0.475067	NaN	NaN	NaN
O43237	DYNC1LI2	Cytoplasmic dynein 1 light intermediate chain 2	DFQDYMEPEEGCQGSPQR	180	(M185,C191,S194)	_DFQDYM[Oxidation (M)]EPEEGC[Carbamidomethyl (C)]QGS[Phospho (STY)]PQR_.3	_DFQDYM[Oxidation (M)]EPEEGC[Carbamidomethyl (C)]QGS[Phospho (STY)]PQR_	0	5.43108e-27	1.65396e-24	55504.9	64509.8	57811.9	0.76429	0.984413	0.960298
O43237	DYNC1LI2	Cytoplasmic dynein 1 light intermediate chain 2	GGPASVPSSSPGTSVK	398	(S407)	_GGPASVPSSS[Phospho (STY)]PGTSVK_.2	_GGPASVPSSS[Phospho (STY)]PGTSVK_	0	5.11643e-23	2.43473e-31	4221.66	5005.01	5844.06	0.168502	0.589823	0.280372
O43237	DYNC1LI2	Cytoplasmic dynein 1 light intermediate chain 2	GGPASVPSSSPGTSVK	398	(S411)	_GGPASVPSSSPGTS[Phospho (STY)]VK_.2	_GGPASVPSSSPGTS[Phospho (STY)]VK_	0	2.78439e-19	1.23876e-18	2607.55	3107.66	3936.38	0.0172727	0.0403842	0.0683102
O43237	DYNC1LI2	Cytoplasmic dynein 1 light intermediate chain 2	GGPASVPSSSPGTSVK	398	(S402)	_GGPAS[Phospho (STY)]VPSSSPGTSVK_.2	_GGPAS[Phospho (STY)]VPSSSPGTSVK_	0	6.17554e-23	1.05931e-18	2751.68	2888.1	3073.15	0.407143	0.0273528	0.000767384
O43237	DYNC1LI2	Cytoplasmic dynein 1 light intermediate chain 2	DFQDYMEPEEGCQGSPQRR	180	(M185,C191,S194)	_DFQDYM[Oxidation (M)]EPEEGC[Carbamidomethyl (C)]QGS[Phospho (STY)]PQRR_.3	_DFQDYM[Oxidation (M)]EPEEGC[Carbamidomethyl (C)]QGS[Phospho (STY)]PQRR_	0	2.49912e-10	1.46225e-20	14434.6	5534.23	12941.1	0.00928258	0.0603757	0.531404
O43290	SART1	U4/U6.U5 tri-snRNP-associated protein 1	SANGGSESDGEENIGWSTVNLDEEK	591	(S591)	_S[Phospho (STY)]ANGGSESDGEENIGWSTVNLDEEK_.3	_S[Phospho (STY)]ANGGSESDGEENIGWSTVNLDEEK_	0	8.04994e-18	3.2758e-06	1207.97	1781.65	227.135	0.119363	0.0390449	0.2
O43318	MAP3K7	Mitogen-activated protein kinase kinase kinase 7	SIQDLTVTGTEPGQVSSR	439	(S439)	_S[Phospho (STY)]IQDLTVTGTEPGQVSSR_.2	_S[Phospho (STY)]IQDLTVTGTEPGQVSSR_	0	1.16075e-24	1.35968e-21	122500	141423	124131	0.995568	0.999493	0.995207
O43318	MAP3K7	Mitogen-activated protein kinase kinase kinase 7	SIQDLTVTGTEPGQVSSR	439	(S439)	_S[Phospho (STY)]IQDLTVTGTEPGQVSSR_.3	_S[Phospho (STY)]IQDLTVTGTEPGQVSSR_	0	3.00586e-24	1.99545e-20	81600.3	110203	100758	0.793099	0.997746	0.939637
O43318	MAP3K7	Mitogen-activated protein kinase kinase kinase 7	RMSADMSEIEAR	387	(M388,S389,M392)	_RM[Oxidation (M)]S[Phospho (STY)]ADM[Oxidation (M)]SEIEAR_.3	_RM[Oxidation (M)]S[Phospho (STY)]ADM[Oxidation (M)]SEIEAR_	0	3.2361e-07	2.48012e-16	4455.25	589.515	5818.44	0.963578	0.528377	0.968271
O43379	WDR62	WD repeat-containing protein 62	TRLSTASEETVQNR	46	(T46)	_T[Phospho (STY)]RLSTASEETVQNR_.3	_T[Phospho (STY)]RLSTASEETVQNR_	0	1.28367e-22	1.11619e-25	12037.7	6597.19	15506.1	0.396535	0.575304	0.397104
O43390;O60506	HNRNPR;SYNCRIP	Heterogeneous nuclear ribonucleoprotein R;Heterogeneous nuclear ribonucleoprotein Q	TGYTLDVTTGQR	134;131		_TGYTLDVTTGQR_.2	_TGYTLDVTTGQR_	0	5.83786e-20	0.00020934	7620.89	11214.1	296.009	NaN	NaN	NaN
O43399	TPD52L2	Tumor protein D54	MDSAGQDINLNSPNK	1	(M1,S12)	_[Acetyl (Protein N-term)]M[Oxidation (M)]DSAGQDINLNS[Phospho (STY)]PNK_.2	_[Acetyl (Protein N-term)]M[Oxidation (M)]DSAGQDINLNS[Phospho (STY)]PNK_	0	4.69104e-13	1.42974e-15	184475	210091	206637	1	1	1
O43399	TPD52L2	Tumor protein D54	GLLSDSMTDVPVDTGVAAR	16	(M22,T23)	_GLLSDSM[Oxidation (M)]T[Phospho (STY)]DVPVDTGVAAR_.3	_GLLSDSM[Oxidation (M)]T[Phospho (STY)]DVPVDTGVAAR_	0	1.51317e-27	8.38777e-31	49454.8	64166.6	57993.7	0.404488	0.467912	0.510432
O43423;P39687	ANP32C;ANP32A	Acidic leucine-rich nuclear phosphoprotein 32 family member C;Acidic leucine-rich nuclear phosphoprotein 32 family member A	VSGGLEVLAEK	72;76		_VSGGLEVLAEK_.2	_VSGGLEVLAEK_	0	4.14779e-20	0.000452616	1005.86	1677.31	0.473202	NaN	NaN	NaN
O43491	EPB41L2	Band 4.1-like protein 2	EISPGSGPGEIR	713	(S715)	_EIS[Phospho (STY)]PGSGPGEIR_.2	_EIS[Phospho (STY)]PGSGPGEIR_	0	5.57742e-24	2.50254e-23	50093.2	49169.9	57243.2	0.959728	0.998768	0.995639
O43524	FOXO3	Forkhead box protein O3	AEAPASPAPLSPLEVELDPEFEPQSR	2	(S7,S12)	_[Acetyl (Protein N-term)]AEAPAS[Phospho (STY)]PAPLS[Phospho (STY)]PLEVELDPEFEPQSR_.3	_[Acetyl (Protein N-term)]AEAPAS[Phospho (STY)]PAPLS[Phospho (STY)]PLEVELDPEFEPQSR_	0	3.38682e-28	3.84565e-17	12978.5	16277.8	18130.7	0.999229	0.999984	1
O43524	FOXO3	Forkhead box protein O3	AEAPASPAPLSPLEVELDPEFEPQSR	2	(S12)	_[Acetyl (Protein N-term)]AEAPASPAPLS[Phospho (STY)]PLEVELDPEFEPQSR_.3	_[Acetyl (Protein N-term)]AEAPASPAPLS[Phospho (STY)]PLEVELDPEFEPQSR_	0	3.14433e-18	4.97115e-06	3739.86	2092.57	1629.8	0.622674	0.569441	0.540662
O43524	FOXO3	Forkhead box protein O3	SSDELDAWTDFR	299	(S299)	_S[Phospho (STY)]SDELDAWTDFR_.2	_S[Phospho (STY)]SDELDAWTDFR_	0	1.55233e-17	1.69332e-24	2683.25	767.575	2538.48	0.561678	0.544424	0.550585
O43572	AKAP10	A-kinase anchor protein 10, mitochondrial	QSSLAEPVSPSK	179	(S189)	_QSSLAEPVSPS[Phospho (STY)]K_.2	_QSSLAEPVSPS[Phospho (STY)]K_	0	9.03159e-21	1.76833e-31	20254.7	22747	22747.4	0.208067	0.744176	0.0894693
O43572	AKAP10	A-kinase anchor protein 10, mitochondrial	QSSLAEPVSPSK	179	(S187)	_QSSLAEPVS[Phospho (STY)]PSK_.2	_QSSLAEPVS[Phospho (STY)]PSK_	0	9.89212e-25	5.34698e-36	18579.1	19358.7	19487	0.813911	0.270821	0.86532
O43583	DENR	Density-regulated protein	LTVENSPKQEAGISEGQGTAGEEEEK	68	(T69)	_LT[Phospho (STY)]VENSPKQEAGISEGQGTAGEEEEK_.3	_LT[Phospho (STY)]VENSPKQEAGISEGQGTAGEEEEK_	0	5.5512e-26	6.93411e-24	8259.39	8272.64	8525.13	0.211987	0.432924	0.175142
O43707	ACTN4	Alpha-actinin-4	DDPVTNLNNAFEVAEK	218		_DDPVTNLNNAFEVAEK_.2	_DDPVTNLNNAFEVAEK_	0	1.12916e-22	8.7826e-23	11124.6	12793.3	13172.7	NaN	NaN	NaN
O43707	ACTN4	Alpha-actinin-4	DDPVTNLNNAFEVAEK	218		_DDPVTNLNNAFEVAEK_.3	_DDPVTNLNNAFEVAEK_	0	1.66825e-28	1.28833e-29	2984.77	5577.47	4147.39	NaN	NaN	NaN
O43707	ACTN4	Alpha-actinin-4	FAIQDISVEETSAK	153		_FAIQDISVEETSAK_.2	_FAIQDISVEETSAK_	0	2.90798e-23	0.0011091	6432.07	10722.7	250.425	NaN	NaN	NaN
O43707	ACTN4	Alpha-actinin-4	FAIQDISVEETSAK	153	(S159)	_FAIQDIS[Phospho (STY)]VEETSAK_.2	_FAIQDIS[Phospho (STY)]VEETSAK_	0	5.85623e-27	4.52791e-30	2200.03	1972.42	1743.92	0.921981	0.985242	0.978473
O43707	ACTN4	Alpha-actinin-4	TINEVENQILTR	746		_TINEVENQILTR_.2	_TINEVENQILTR_	0	3.71879e-21	1.35518e-05	10600.2	11161.6	125.79	NaN	NaN	NaN
O43707	ACTN4	Alpha-actinin-4	DYETATLSDIK	440		_DYETATLSDIK_.2	_DYETATLSDIK_	0	2.32003e-24	0.00105903	724.457	994.636	8344.51	NaN	NaN	NaN
O43707	ACTN4	Alpha-actinin-4	GISQEQMQEFR	761		_GISQEQMQEFR_.2	_GISQEQMQEFR_	0	4.36681e-22	0.000695748	5439.25	3764.18	0.577164	NaN	NaN	NaN
O43707	ACTN4	Alpha-actinin-4	ETTDTDTADQVIASFK	838		_ETTDTDTADQVIASFK_.2	_ETTDTDTADQVIASFK_	0	1.2699e-28	Filtered	3616.74	5321.26	Filtered	NaN	NaN	Filtered
O43707	ACTN4	Alpha-actinin-4	LSGSNPYTTVTPQIINSK	605		_LSGSNPYTTVTPQIINSK_.2	_LSGSNPYTTVTPQIINSK_	0	1.10945e-30	0.00165965	2173.72	3824.44	0.703709	NaN	NaN	NaN
O43707	ACTN4	Alpha-actinin-4	EGLLLWCQR	167	(C173)	_EGLLLWC[Carbamidomethyl (C)]QR_.2	_EGLLLWC[Carbamidomethyl (C)]QR_	0	5.58589e-24	0.00487091	3152.55	1907.1	789.837	1	1	1
O43707	ACTN4	Alpha-actinin-4	ACLISLGYDVENDR	792	(C793)	_AC[Carbamidomethyl (C)]LISLGYDVENDR_.2	_AC[Carbamidomethyl (C)]LISLGYDVENDR_	0	5.17527e-07	1.41166e-09	3021.91	701.19	1725.83	1	1	1
O43707	ACTN4	Alpha-actinin-4	MLDAEDIVNTARPDEK	240		_MLDAEDIVNTARPDEK_.3	_MLDAEDIVNTARPDEK_	0	3.49119e-10	Filtered	2550.1	822.74	Filtered	NaN	NaN	Filtered
O43707	ACTN4	Alpha-actinin-4	SFSTALYGESDL	900		_SFSTALYGESDL_.2	_SFSTALYGESDL_	0	7.27598e-26	5.82942e-06	461.835	851.362	0.649406	NaN	NaN	NaN
O43707	ACTN4	Alpha-actinin-4	LVSIGAEEIVDGNAK	126		_LVSIGAEEIVDGNAK_.2	_LVSIGAEEIVDGNAK_	0	3.48392e-08	Filtered	3088.08	3315	Filtered	NaN	NaN	Filtered
O43719	HTATSF1	HIV Tat-specific factor 1	LFEDDDSNEK	696	(S702)	_LFEDDDS[Phospho (STY)]NEK_.2	_LFEDDDS[Phospho (STY)]NEK_	0	6.97021e-16	1.74715e-20	307274	372730	342602	1	1	1
O43719	HTATSF1	HIV Tat-specific factor 1	LFDEEEDSSEK	706	(S713,S714)	_LFDEEEDS[Phospho (STY)]S[Phospho (STY)]EK_.2	_LFDEEEDS[Phospho (STY)]S[Phospho (STY)]EK_	0	5.01275e-20	2.44034e-26	104609	118928	134021	1	1	1
O43719	HTATSF1	HIV Tat-specific factor 1	LFDEEEDSSEK	706	(S713)	_LFDEEEDS[Phospho (STY)]SEK_.2	_LFDEEEDS[Phospho (STY)]SEK_	0	7.73038e-23	6.79101e-27	91955	100722	90747.1	0.432266	0.999666	0.999746
O43719	HTATSF1	HIV Tat-specific factor 1	LFDEEEDSSEK	706	(S714)	_LFDEEEDSS[Phospho (STY)]EK_.2	_LFDEEEDSS[Phospho (STY)]EK_	0	5.62536e-21	1.13009e-23	36695	45160.9	39930.1	0.99885	0.999993	0.999934
O43719	HTATSF1	HIV Tat-specific factor 1	VFDDESDEKEDEEYADEK	637	(S642)	_VFDDES[Phospho (STY)]DEKEDEEYADEK_.3	_VFDDES[Phospho (STY)]DEKEDEEYADEK_	0	2.16044e-24	9.78029e-25	145578	167551	160446	1	1	1
O43719	HTATSF1	HIV Tat-specific factor 1	LFEESDDKEDEDADGK	672	(S676)	_LFEES[Phospho (STY)]DDKEDEDADGK_.3	_LFEES[Phospho (STY)]DDKEDEDADGK_	0	1.79308e-19	5.15147e-14	127344	132167	110274	1	1	1
O43719	HTATSF1	HIV Tat-specific factor 1	LFDDSDER	717	(S721)	_LFDDS[Phospho (STY)]DER_.2	_LFDDS[Phospho (STY)]DER_	0	4.18834e-24	2.00139e-43	47930.3	53600.2	56720.2	1	1	1
O43719	HTATSF1	HIV Tat-specific factor 1	TEDGGEFEEGASENNAKESSPEK	434	(S452,S453)	_TEDGGEFEEGASENNAKES[Phospho (STY)]S[Phospho (STY)]PEK_.3	_TEDGGEFEEGASENNAKES[Phospho (STY)]S[Phospho (STY)]PEK_	0	1.93254e-21	2.90671e-20	12456.1	11734.7	13228.2	0.644995	0.552876	0.932577
O43752	STX6	Syntaxin-6	SMEDPFFVVK	2	(S2,M3)	_[Acetyl (Protein N-term)]S[Phospho (STY)]M[Oxidation (M)]EDPFFVVK_.2	_[Acetyl (Protein N-term)]S[Phospho (STY)]M[Oxidation (M)]EDPFFVVK_	0	8.16913e-27	1.60078e-08	3680.97	4782.25	2609.94	1	1	1
O43768	ENSA	Alpha-endosulfine	YFDSGDYNMAK	64	(S67,M72)	_YFDS[Phospho (STY)]GDYNM[Oxidation (M)]AK_.2	_YFDS[Phospho (STY)]GDYNM[Oxidation (M)]AK_	0	1.01922e-24	7.77859e-40	29467.6	35640.3	31659.7	0.00802517	0.0174858	0.019186
O43768	ENSA	Alpha-endosulfine	SQKQEEENPAEETGEEK	2	(S2)	_[Acetyl (Protein N-term)]S[Phospho (STY)]QKQEEENPAEETGEEK_.3	_[Acetyl (Protein N-term)]S[Phospho (STY)]QKQEEENPAEETGEEK_	0	1.01317e-08	3.0324e-12	1102.17	0.790375	432.508	0.997543	0.913832	0.997645
O43815	STRN	Striatin	FLESAAADFSDEDEDDDVDGREK	236	(S245)	_FLESAAADFS[Phospho (STY)]DEDEDDDVDGREK_.3	_FLESAAADFS[Phospho (STY)]DEDEDDDVDGREK_	0	3.54022e-23	5.71513e-32	30153.7	21256.2	36725.6	0.8189	0.869245	0.833964
O43815	STRN	Striatin	DVDELPSLQPSVGSPSRPSSSR	363	(S378)	_DVDELPSLQPSVGSPS[Phospho (STY)]RPSSSR_.3	_DVDELPSLQPSVGSPS[Phospho (STY)]RPSSSR_	0	3.19322e-30	4.91518e-42	9520.05	5557.54	12062.7	0.356033	0.462377	0.0137889
O43815	STRN	Striatin	DVDELPSLQPSVGSPSRPSSSR	363	(S383)	_DVDELPSLQPSVGSPSRPSSS[Phospho (STY)]R_.3	_DVDELPSLQPSVGSPSRPSSS[Phospho (STY)]R_	0	3.60716e-22	4.73339e-39	7956.74	4698.99	10110.4	0.0923487	0.0386298	0.000967446
O43815	STRN	Striatin	FLESAAADFSDEDEDDDVDGR	236	(S245)	_FLESAAADFS[Phospho (STY)]DEDEDDDVDGR_.3	_FLESAAADFS[Phospho (STY)]DEDEDDDVDGR_	0	1.87331e-28	3.32172e-31	6270.67	6844.15	7450.73	0.593849	0.625275	0.57559
O43823	AKAP8	A-kinase anchor protein 8	SGDEEFKGEDELCDSGR	339	(S339,C351)	_S[Phospho (STY)]GDEEFKGEDELC[Carbamidomethyl (C)]DSGR_.3	_S[Phospho (STY)]GDEEFKGEDELC[Carbamidomethyl (C)]DSGR_	0	3.64988e-22	7.09786e-21	3614.25	5574.1	6394.44	0.990569	0.999005	0.999313
O43847	NRDC	Nardilysin	RGSLSNAGDPEIVK	92	(S94)	_RGS[Phospho (STY)]LSNAGDPEIVK_.2	_RGS[Phospho (STY)]LSNAGDPEIVK_	0	6.27576e-20	1.39133e-25	65113.6	68040.2	154572	0.997825	0.866326	0.989516
O43847	NRDC	Nardilysin	RGSLSNAGDPEIVK	92	(S96)	_RGSLS[Phospho (STY)]NAGDPEIVK_.2	_RGSLS[Phospho (STY)]NAGDPEIVK_	0	1.13558e-22	1.20135e-25	63770.1	68040.3	152974	0.00182549	0.130315	0.00979434
O43847	NRDC	Nardilysin	RGSLSNAGDPEIVK	92	(S94)	_RGS[Phospho (STY)]LSNAGDPEIVK_.3	_RGS[Phospho (STY)]LSNAGDPEIVK_	0	1.60025e-12	6.04298e-20	28437.8	13763.9	55398.2	0.979204	0.901022	0.992565
O43852	CALU	Calumenin	WIYEDVER	104		_WIYEDVER_.2	_WIYEDVER_	0	8.20426e-19	0.00112874	414.031	1367.3	0.932751	NaN	NaN	NaN
O43865	AHCYL1	S-adenosylhomocysteine hydrolase-like protein 1	SISQSSTDSYSSAASYTDSSDDEVSPR	66	(S66)	_S[Phospho (STY)]ISQSSTDSYSSAASYTDSSDDEVSPR_.3	_S[Phospho (STY)]ISQSSTDSYSSAASYTDSSDDEVSPR_	0	8.93912e-22	7.15324e-13	96.3417	1294.38	1584.79	0.0045252	0.0494767	0.00157434
O43865	AHCYL1	S-adenosylhomocysteine hydrolase-like protein 1	SISQSSTDSYSSAASYTDSSDDEVSPR	66	(Y81)	_SISQSSTDSYSSAASY[Phospho (STY)]TDSSDDEVSPR_.3	_SISQSSTDSYSSAASY[Phospho (STY)]TDSSDDEVSPR_	0	1.41406e-18	2.12152e-22	0.427437	1251.56	864.344	0.244093	0.34296	0.413408
O60216	RAD21	Double-strand-break repair protein rad21 homolog	DDNFGEGNDGGILDDK	217		_DDNFGEGNDGGILDDK_.2	_DDNFGEGNDGGILDDK_	0	8.13729e-28	9.33746e-20	16221.8	18328.8	13551.9	NaN	NaN	NaN
O60218	AKR1B10	Aldo-keto reductase family 1 member B10	ATFVELSTK	2		_[Acetyl (Protein N-term)]ATFVELSTK_.2	_[Acetyl (Protein N-term)]ATFVELSTK_	0	3.47987e-27	0.00455101	1013.99	4820	0.965881	1	1	1
O60218	AKR1B10	Aldo-keto reductase family 1 member B10	IVENIQVFDFK	270		_IVENIQVFDFK_.2	_IVENIQVFDFK_	0	1.37398e-23	9.12926e-05	1692.15	1856.32	209.099	NaN	NaN	NaN
O60231	DHX16	Pre-mRNA-splicing factor ATP-dependent RNA helicase DHX16	LLEDSEESSEETVSR	99	(S103,S106)	_LLEDS[Phospho (STY)]EES[Phospho (STY)]SEETVSR_.2	_LLEDS[Phospho (STY)]EES[Phospho (STY)]SEETVSR_	0	5.44644e-21	1.38528e-28	58881.4	66240	72172.8	0.99037	0.988411	0.978237
O60231	DHX16	Pre-mRNA-splicing factor ATP-dependent RNA helicase DHX16	QQTEKPESEDEWER	153	(S160)	_QQTEKPES[Phospho (STY)]EDEWER_.3	_QQTEKPES[Phospho (STY)]EDEWER_	0	6.73865e-21	1.03135e-27	22622.1	18255.1	22610.3	0.80679	0.30853	0.744569
O60248	SOX15	Protein SOX-15	EGAGSPAAPGTLPLEK	33	(S37)	_EGAGS[Phospho (STY)]PAAPGTLPLEK_.2	_EGAGS[Phospho (STY)]PAAPGTLPLEK_	0	4.24267e-22	5.59516e-25	401603	354806	418538	1	1	1
O60248	SOX15	Protein SOX-15	EGAGSPAAPGTLPLEK	33	(S37)	_EGAGS[Phospho (STY)]PAAPGTLPLEK_.3	_EGAGS[Phospho (STY)]PAAPGTLPLEK_	0	9.38125e-15	8.12977e-14	2559.45	2628.75	2998.45	0.973179	0.990987	0.957617
O60264	SMARCA5	SWI/SNF-related matrix-associated actin-dependent regulator of chromatin subfamily A member 5	GGPEGVAAQAVASAASAGPADAEMEEIFDDASPGK	35	(M58,S66)	_GGPEGVAAQAVASAASAGPADAEM[Oxidation (M)]EEIFDDAS[Phospho (STY)]PGK_.4	_GGPEGVAAQAVASAASAGPADAEM[Oxidation (M)]EEIFDDAS[Phospho (STY)]PGK_	0	2.37031e-23	1.1638e-18	12166	10531.7	11089.5	0.877352	0.874394	0.998998
O60281	ZNF292	Zinc finger protein 292	NSLYSTDFIVFNDNDGSDDENDDK	638	(S654)	_NSLYSTDFIVFNDNDGS[Phospho (STY)]DDENDDK_.3	_NSLYSTDFIVFNDNDGS[Phospho (STY)]DDENDDK_	0	1.51133e-26	2.92092e-13	457.104	1614.69	2117.97	0.089187	0.0883807	0.358808
O60292	SIPA1L3	Signal-induced proliferation-associated 1-like protein 3	TLSDESLCSGR	1542	(S1544,C1549)	_TLS[Phospho (STY)]DESLC[Carbamidomethyl (C)]SGR_.2	_TLS[Phospho (STY)]DESLC[Carbamidomethyl (C)]SGR_	0	5.98029e-11	4.97949e-27	11056.6	13180	12260.7	0.841634	0.479782	0.84788
O60292	SIPA1L3	Signal-induced proliferation-associated 1-like protein 3	SSSEITLSECDAEDAGEPR	170	(S170,C179)	_S[Phospho (STY)]SSEITLSEC[Carbamidomethyl (C)]DAEDAGEPR_.3	_S[Phospho (STY)]SSEITLSEC[Carbamidomethyl (C)]DAEDAGEPR_	0	3.60083e-29	1.81427e-13	2464.19	4305.81	3302.11	0.498984	0.0340269	0.266342
O60293	ZFC3H1	Zinc finger C3H1 domain-containing protein	RISTSDILSEK	350	(S354)	_RISTS[Phospho (STY)]DILSEK_.2	_RISTS[Phospho (STY)]DILSEK_	0	9.25271e-15	1.20386e-16	3264.21	1177.52	2706.59	0.230685	0.262341	0.253097
O60341	KDM1A	Lysine-specific histone demethylase 1A	EMDESLANLSEDEYYSEEER	122	(M123,S126,S137)	_EM[Oxidation (M)]DES[Phospho (STY)]LANLSEDEYYS[Phospho (STY)]EEER_.3	_EM[Oxidation (M)]DES[Phospho (STY)]LANLSEDEYYS[Phospho (STY)]EEER_	0	3.14928e-21	1.21751e-18	69903.1	89814.9	79073.3	2.87112e-09	1.57548e-11	5.56712e-09
O60341	KDM1A	Lysine-specific histone demethylase 1A	EMDESLANLSEDEYYSEEER	122	(M123,S131,S137)	_EM[Oxidation (M)]DESLANLS[Phospho (STY)]EDEYYS[Phospho (STY)]EEER_.3	_EM[Oxidation (M)]DESLANLS[Phospho (STY)]EDEYYS[Phospho (STY)]EEER_	0	2.1078e-25	5.34876e-28	67898.5	88021.1	77737.1	1.28287e-07	2.52232e-09	1.44301e-08
O60341	KDM1A	Lysine-specific histone demethylase 1A	EMDESLANLSEDEYYSEEER	122	(M123,S131)	_EM[Oxidation (M)]DESLANLS[Phospho (STY)]EDEYYSEEER_.3	_EM[Oxidation (M)]DESLANLS[Phospho (STY)]EDEYYSEEER_	0	1.90695e-26	7.70741e-15	6175.8	6037.25	4870.58	0.864712	0.437626	0.881823
O60343	TBC1D4	TBC1 domain family member 4	LGSVDSFER	586	(S588)	_LGS[Phospho (STY)]VDSFER_.2	_LGS[Phospho (STY)]VDSFER_	0	3.91954e-21	2.13683e-28	65885.2	61156.1	58027.3	0.999994	1	1
O60361	NME2P1	Putative nucleoside diphosphate kinase	NIIHGSDSVK	100	(S105)	_NIIHGS[Phospho (STY)]DSVK_.2	_NIIHGS[Phospho (STY)]DSVK_	0	3.55331e-09	6.01842e-24	5210.93	3738.59	8785.52	0.890404	0.38716	0.930335
O60437	PPL	Periplakin	SIVVIHPDTGR	1657	(S1657)	_S[Phospho (STY)]IVVIHPDTGR_.2	_S[Phospho (STY)]IVVIHPDTGR_	0	1.43833e-25	1.46122e-28	11615.4	8101.06	13712.7	0.999985	0.999998	1
O60502	OGA	Protein O-GlcNAcase	LENEGSDEDIETDVLYSPQMALK	359	(S364,M378)	_LENEGS[Phospho (STY)]DEDIETDVLYSPQM[Oxidation (M)]ALK_.3	_LENEGS[Phospho (STY)]DEDIETDVLYSPQM[Oxidation (M)]ALK_	0	8.03959e-29	1.33809e-21	5013.64	4407.77	3435.06	0.348658	0.931839	0.537784
O60504	SORBS3	Vinexin	LCDDGPQLPTSPR	520	(C521,S530)	_LC[Carbamidomethyl (C)]DDGPQLPTS[Phospho (STY)]PR_.2	_LC[Carbamidomethyl (C)]DDGPQLPTS[Phospho (STY)]PR_	0	5.24625e-29	6.99616e-37	8549.84	9796.18	10539.7	0.861225	0.887638	0.580335
O60524	NEMF	Nuclear export mediator factor NEMF	NPYLLSEEEDDDVDGDVNVEK	412	(S417)	_NPYLLS[Phospho (STY)]EEEDDDVDGDVNVEK_.3	_NPYLLS[Phospho (STY)]EEEDDDVDGDVNVEK_	0	9.42066e-24	5.10958e-26	10614.8	10270.5	7987.76	0.982848	0.831861	0.88993
O60566	BUB1B	Mitotic checkpoint serine/threonine-protein kinase BUB1 beta	KLSPIIEDSR	668	(S670)	_KLS[Phospho (STY)]PIIEDSR_.2	_KLS[Phospho (STY)]PIIEDSR_	0	2.32927e-19	6.75829e-42	21897.8	13237.6	28402.1	0.999998	0.999771	1
O60610	DIAPH1	Protein diaphanous homolog 1	GRSPDELPSAGGDGGK	20	(S22)	_GRS[Phospho (STY)]PDELPSAGGDGGK_.3	_GRS[Phospho (STY)]PDELPSAGGDGGK_	0	3.9484e-18	1.78679e-34	4885.58	1423.19	5358.33	0.99962	0.994228	0.998252
O60716	CTNND1	Catenin delta-1	VGGSSVDLHR	265	(S268)	_VGGS[Phospho (STY)]SVDLHR_.2	_VGGS[Phospho (STY)]SVDLHR_	0	2.95776e-22	1.34438e-35	482881	381836	544990	1	1	1
O60716	CTNND1	Catenin delta-1	VGGSSVDLHR	265	(S269)	_VGGSS[Phospho (STY)]VDLHR_.2	_VGGSS[Phospho (STY)]VDLHR_	0	8.24569e-20	9.68316e-36	289764	233349	328132	2.14962e-12	2.97285e-13	1.5297e-16
O60716	CTNND1	Catenin delta-1	GSLASLDSLRK	345	(S349,S352)	_GSLAS[Phospho (STY)]LDS[Phospho (STY)]LRK_.2	_GSLAS[Phospho (STY)]LDS[Phospho (STY)]LRK_	0	8.12294e-21	7.03665e-31	629512	313269	683391	0.999999	1	1
O60716	CTNND1	Catenin delta-1	GSLASLDSLRK	345	(S352)	_GSLASLDS[Phospho (STY)]LRK_.2	_GSLASLDS[Phospho (STY)]LRK_	0	1.5656e-27	2.79087e-44	44174.6	23574	58386	1	1	1
O60716	CTNND1	Catenin delta-1	GSLASLDSLRK	345	(S346,S349,S352)	_GS[Phospho (STY)]LAS[Phospho (STY)]LDS[Phospho (STY)]LRK_.2	_GS[Phospho (STY)]LAS[Phospho (STY)]LDS[Phospho (STY)]LRK_	0	8.83625e-15	2.33423e-28	14271.4	17167.4	45385	1	1	1
O60716	CTNND1	Catenin delta-1	GSLASLDSLRK	345	(S346,S349)	_GS[Phospho (STY)]LAS[Phospho (STY)]LDSLRK_.2	_GS[Phospho (STY)]LAS[Phospho (STY)]LDSLRK_	0	1.70853e-18	2.76938e-19	28044.4	7549.83	29643.8	8.81785e-07	0.998706	1.53351e-07
O60716	CTNND1	Catenin delta-1	GSLASLDSLRK	345	(S346)	_GS[Phospho (STY)]LASLDSLRK_.2	_GS[Phospho (STY)]LASLDSLRK_	0	5.72229e-07	4.85485e-31	5257.57	2103.44	7657.05	0.955204	0.820564	0.98401
O60716	CTNND1	Catenin delta-1	SQSSHSYDDSTLPLIDR	859	(T869)	_SQSSHSYDDST[Phospho (STY)]LPLIDR_.3	_SQSSHSYDDST[Phospho (STY)]LPLIDR_	0	2.07654e-25	1.04986e-28	474148	380197	526556	0.210396	0.988554	0.996454
O60716	CTNND1	Catenin delta-1	SQSSHSYDDSTLPLIDR	859	(S864)	_SQSSHS[Phospho (STY)]YDDSTLPLIDR_.3	_SQSSHS[Phospho (STY)]YDDSTLPLIDR_	0	9.08057e-27	1.60872e-28	58210.3	40512.7	58170.2	0.625018	0.864745	0.091044
O60716	CTNND1	Catenin delta-1	SQSSHSYDDSTLPLIDR	859	(S859)	_S[Phospho (STY)]QSSHSYDDSTLPLIDR_.3	_S[Phospho (STY)]QSSHSYDDSTLPLIDR_	0	6.12749e-24	3.08678e-24	58410.5	38005.3	58170.3	0.00722523	0.00217851	0.00359287
O60716	CTNND1	Catenin delta-1	SQSSHSYDDSTLPLIDR	859	(S859,Y865)	_S[Phospho (STY)]QSSHSY[Phospho (STY)]DDSTLPLIDR_.3	_S[Phospho (STY)]QSSHSY[Phospho (STY)]DDSTLPLIDR_	0	1.95598e-21	7.63286e-23	10798.1	11108.1	14473.9	0.00798839	0.000520746	0.0770822
O60716	CTNND1	Catenin delta-1	HYEDGYPGGSDNYGSLSR	216	(S232)	_HYEDGYPGGSDNYGSLS[Phospho (STY)]R_.3	_HYEDGYPGGSDNYGSLS[Phospho (STY)]R_	0	2.98935e-19	1.54112e-14	288339	155171	284585	0.000807228	0.000593916	6.20596e-05
O60716	CTNND1	Catenin delta-1	HYEDGYPGGSDNYGSLSR	216	(S230)	_HYEDGYPGGSDNYGS[Phospho (STY)]LSR_.3	_HYEDGYPGGSDNYGS[Phospho (STY)]LSR_	0	3.27881e-20	7.97317e-14	287336	154550	282969	0.992403	0.897987	0.438709
O60716	CTNND1	Catenin delta-1	APSRQDVYGPQPQVR	250	(S252)	_APS[Phospho (STY)]RQDVYGPQPQVR_.3	_APS[Phospho (STY)]RQDVYGPQPQVR_	0	3.88221e-18	1.54013e-19	331531	130751	358678	1	1	1
O60716	CTNND1	Catenin delta-1	APSRQDVYGPQPQVR	250	(S252)	_APS[Phospho (STY)]RQDVYGPQPQVR_.2	_APS[Phospho (STY)]RQDVYGPQPQVR_	0	3.71705e-07	1.29854e-14	2831.47	1.66694	3576.73	0.865315	0.5	0.912948
O60716	CTNND1	Catenin delta-1	SMGYDDLDYGMMSDYGTAR	288	(S288,M289,M298,M299)	_S[Phospho (STY)]M[Oxidation (M)]GYDDLDYGM[Oxidation (M)]M[Oxidation (M)]SDYGTAR_.3	_S[Phospho (STY)]M[Oxidation (M)]GYDDLDYGM[Oxidation (M)]M[Oxidation (M)]SDYGTAR_	0	2.52509e-23	2.65203e-18	96167.3	84900.1	86640.1	0.000983696	1.34728e-06	0.0767127
O60716	CTNND1	Catenin delta-1	SMGYDDLDYGMMSDYGTAR	288	(M289,Y296,M298,M299)	_SM[Oxidation (M)]GYDDLDY[Phospho (STY)]GM[Oxidation (M)]M[Oxidation (M)]SDYGTAR_.3	_SM[Oxidation (M)]GYDDLDY[Phospho (STY)]GM[Oxidation (M)]M[Oxidation (M)]SDYGTAR_	0	8.23705e-26	1.03111e-18	76663.6	67889.1	70263.2	0.996945	0.999999	0.786485
O60716	CTNND1	Catenin delta-1	TLDRSGDLGDMEPLK	916	(S920,M926)	_TLDRS[Phospho (STY)]GDLGDM[Oxidation (M)]EPLK_.3	_TLDRS[Phospho (STY)]GDLGDM[Oxidation (M)]EPLK_	0	8.66046e-22	2.99436e-22	59650.9	50977.2	66193.8	0.0876833	0.354832	0.694797
O60716	CTNND1	Catenin delta-1	TLDRSGDLGDMEPLK	916	(T916,M926)	_T[Phospho (STY)]LDRSGDLGDM[Oxidation (M)]EPLK_.3	_T[Phospho (STY)]LDRSGDLGDM[Oxidation (M)]EPLK_	0	5.09063e-16	1.58915e-09	57300.9	48806.1	63688.4	0.723083	0.986088	0.694782
O60716	CTNND1	Catenin delta-1	TLDRSGDLGDMEPLK	916	(T916,S920,M926)	_T[Phospho (STY)]LDRS[Phospho (STY)]GDLGDM[Oxidation (M)]EPLK_.3	_T[Phospho (STY)]LDRS[Phospho (STY)]GDLGDM[Oxidation (M)]EPLK_	0	1.37708e-21	2.73682e-15	8925.97	9752.04	9084.73	1	1	1
O60716	CTNND1	Catenin delta-1	NGNGGPGPYVGQAGTATLPR	185	(T201)	_NGNGGPGPYVGQAGTAT[Phospho (STY)]LPR_.3	_NGNGGPGPYVGQAGTAT[Phospho (STY)]LPR_	0	4.44664e-26	2.48462e-33	80540.2	76321.2	92081.8	0.994694	0.991814	0.99467
O60716	CTNND1	Catenin delta-1	NGNGGPGPYVGQAGTATLPR	185	(T201)	_NGNGGPGPYVGQAGTAT[Phospho (STY)]LPR_.2	_NGNGGPGPYVGQAGTAT[Phospho (STY)]LPR_	0	1.26918e-17	2.86105e-22	37657.9	29154.2	35936.5	0.978215	0.843922	0.989082
O60716	CTNND1	Catenin delta-1	GSLASLDSLR	345	(S349)	_GSLAS[Phospho (STY)]LDSLR_.2	_GSLAS[Phospho (STY)]LDSLR_	0	2.08435e-24	2.47548e-39	19730.5	17510.4	22551.4	0.999518	0.999863	0.989694
O60716	CTNND1	Catenin delta-1	GSLASLDSLR	345	(S346)	_GS[Phospho (STY)]LASLDSLR_.2	_GS[Phospho (STY)]LASLDSLR_	0	1.61721e-16	2.81501e-31	10580.5	10961.3	12348.5	0.998557	0.997691	0.999007
O60716	CTNND1	Catenin delta-1	GSLASLDSLR	345	(S346,S349)	_GS[Phospho (STY)]LAS[Phospho (STY)]LDSLR_.2	_GS[Phospho (STY)]LAS[Phospho (STY)]LDSLR_	0	1.80457e-21	2.20648e-19	300.774	3227.58	3423.69	0.681398	0.945478	0.978463
O60716	CTNND1	Catenin delta-1	SLDNNYSTPNER	899	(T906)	_SLDNNYST[Phospho (STY)]PNER_.2	_SLDNNYST[Phospho (STY)]PNER_	0	3.49414e-18	5.50328e-21	15595.9	18508	16230.7	0.885354	0.88196	0.550993
O60716	CTNND1	Catenin delta-1	SLDNNYSTPNER	899	(S899)	_S[Phospho (STY)]LDNNYSTPNER_.2	_S[Phospho (STY)]LDNNYSTPNER_	0	1.10611e-23	6.24116e-33	14130.1	13757.2	13156.3	0.999709	0.996983	0.999079
O60716	CTNND1	Catenin delta-1	SGDLGDMEPLK	920	(S920,M926)	_S[Phospho (STY)]GDLGDM[Oxidation (M)]EPLK_.2	_S[Phospho (STY)]GDLGDM[Oxidation (M)]EPLK_	0	1.62194e-23	6.37122e-50	26738.4	31548.4	24319.1	1	1	1
O60716	CTNND1	Catenin delta-1	SDFQVNLNNASR	847	(S847)	_S[Phospho (STY)]DFQVNLNNASR_.2	_S[Phospho (STY)]DFQVNLNNASR_	0	6.34368e-14	1.95461e-21	6448.63	5613.11	6475.29	0.999294	0.999894	0.999941
O60762	DPM1	Dolichol-phosphate mannosyltransferase subunit 1	ASLEVSRSPR	2	(S9)	_[Acetyl (Protein N-term)]ASLEVSRS[Phospho (STY)]PR_.2	_[Acetyl (Protein N-term)]ASLEVSRS[Phospho (STY)]PR_	0	6.67415e-22	8.08737e-40	72826	75455.1	81899.8	1	0.999971	0.999997
O60784	TOM1	Target of Myb protein 1	LPNLSSPSAEGPPGPPSGPAPR	457	(S464)	_LPNLSSPS[Phospho (STY)]AEGPPGPPSGPAPR_.3	_LPNLSSPS[Phospho (STY)]AEGPPGPPSGPAPR_	0	3.11519e-11	4.30012e-06	1918.2	1288.61	2995.71	0.275462	0.372983	0.259655
O60814;P57053;P58876;P62807;Q5QNW6;Q93079;Q99877;Q99879;Q99880	H2BC12;H2BS1;H2BC5;H2BC4;H2BC18;H2BC9;H2BC15;H2BC14;H2BC13	Histone H2B type 1-K;Histone H2B type F-S;Histone H2B type 1-D;Histone H2B type 1-C/E/F/G/I;Histone H2B type 2-F;Histone H2B type 1-H;Histone H2B type 1-N;Histone H2B type 1-M;Histone H2B type 1-L	ESYSVYVYK	36;36;36;36;36;36;36;36;36		_ESYSVYVYK_.2	_ESYSVYVYK_	0	1.10665e-23	2.33932e-31	33422.9	41050.2	2874.09	NaN	NaN	NaN
O60814;P57053;P58876;P62807;Q5QNW6;Q93079;Q99877;Q99879;Q99880	H2BC12;H2BS1;H2BC5;H2BC4;H2BC18;H2BC9;H2BC15;H2BC14;H2BC13	Histone H2B type 1-K;Histone H2B type F-S;Histone H2B type 1-D;Histone H2B type 1-C/E/F/G/I;Histone H2B type 2-F;Histone H2B type 1-H;Histone H2B type 1-N;Histone H2B type 1-M;Histone H2B type 1-L	AMGIMNSFVNDIFER	59;59;59;59;59;59;59;59;59	(M60,M63);(M60,M63);(M60,M63);(M60,M63);(M60,M63);(M60,M63);(M60,M63);(M60,M63);(M60,M63)	_AM[Oxidation (M)]GIM[Oxidation (M)]NSFVNDIFER_.2	_AM[Oxidation (M)]GIM[Oxidation (M)]NSFVNDIFER_	0	1.58899e-07	5.75999e-14	10826	647.318	3660.81	1	1	1
O60814;P57053;P58876;P62807;Q5QNW6;Q93079;Q99877;Q99879;Q99880	H2BC12;H2BS1;H2BC5;H2BC4;H2BC18;H2BC9;H2BC15;H2BC14;H2BC13	Histone H2B type 1-K;Histone H2B type F-S;Histone H2B type 1-D;Histone H2B type 1-C/E/F/G/I;Histone H2B type 2-F;Histone H2B type 1-H;Histone H2B type 1-N;Histone H2B type 1-M;Histone H2B type 1-L	QVHPDTGISSK	48;48;48;48;48;48;48;48;48		_QVHPDTGISSK_.2	_QVHPDTGISSK_	0	1.65561e-17	9.3567e-10	4359.95	1962.72	362.189	NaN	NaN	NaN
O60825	PFKFB2	6-phosphofructo-2-kinase/fructose-2,6-bisphosphatase 2	NSFTPLSSSNTIR	465	(S466)	_NS[Phospho (STY)]FTPLSSSNTIR_.2	_NS[Phospho (STY)]FTPLSSSNTIR_	0	1.0932e-18	6.46103e-27	26297.8	28743.7	25690.2	0.999887	0.998947	0.998619
O60825	PFKFB2	6-phosphofructo-2-kinase/fructose-2,6-bisphosphatase 2	RNSFTPLSSSNTIR	464	(S466)	_RNS[Phospho (STY)]FTPLSSSNTIR_.3	_RNS[Phospho (STY)]FTPLSSSNTIR_	0	3.54532e-23	4.58913e-43	13493.2	5040.65	13874.4	0.864379	0.566515	0.84764
O60832	DKC1	H/ACA ribonucleoprotein complex subunit DKC1	EVELVSE	508	(S513)	_EVELVS[Phospho (STY)]E_.1	_EVELVS[Phospho (STY)]E_	0	1.80172e-18	1.61477e-16	160472	165025	139219	1	1	1
O60832	DKC1	H/ACA ribonucleoprotein complex subunit DKC1	AGLESGAEPGDGDSDTTK	481	(S494)	_AGLESGAEPGDGDS[Phospho (STY)]DTTK_.2	_AGLESGAEPGDGDS[Phospho (STY)]DTTK_	0	7.65214e-25	9.70758e-26	125847	134995	124642	0.976867	0.980387	0.963397
O60832	DKC1	H/ACA ribonucleoprotein complex subunit DKC1	AGLESGAEPGDGDSDTTK	481	(S485)	_AGLES[Phospho (STY)]GAEPGDGDSDTTK_.2	_AGLES[Phospho (STY)]GAEPGDGDSDTTK_	0	1.07741e-11	3.75437e-07	3506.34	3012.38	54178.3	0.992788	0.986824	1.63976e-09
O60832	DKC1	H/ACA ribonucleoprotein complex subunit DKC1	AGLESGAEPGDGDSDTTKK	481	(S494)	_AGLESGAEPGDGDS[Phospho (STY)]DTTKK_.3	_AGLESGAEPGDGDS[Phospho (STY)]DTTKK_	0	5.86367e-24	2.87076e-18	12442.3	11702.6	14010.8	0.875956	0.881227	0.876771
O60832	DKC1	H/ACA ribonucleoprotein complex subunit DKC1	KRESESESDETPPAAPQLIK	448	(S451,S455)	_KRES[Phospho (STY)]ESES[Phospho (STY)]DETPPAAPQLIK_.3	_KRES[Phospho (STY)]ESES[Phospho (STY)]DETPPAAPQLIK_	0	4.48042e-16	1.72145e-19	4354.52	3881.09	6570.21	0.440395	0.437064	0.0501772
O60841	EIF5B	Eukaryotic translation initiation factor 5B	NKPGPNIESGNEDDDASFK	206	(S214)	_NKPGPNIES[Phospho (STY)]GNEDDDASFK_.3	_NKPGPNIES[Phospho (STY)]GNEDDDASFK_	0	1.5028e-20	2.03379e-16	505542	256765	561737	1	1	1
O60841	EIF5B	Eukaryotic translation initiation factor 5B	QSFDDNDSEELEDK	106	(S113)	_QSFDDNDS[Phospho (STY)]EELEDK_.2	_QSFDDNDS[Phospho (STY)]EELEDK_	0	3.68092e-23	1.9971e-26	173782	211699	192297	0.99927	0.998648	0.999689
O60841	EIF5B	Eukaryotic translation initiation factor 5B	QSFDDNDSEELEDK	106	(S107)	_QS[Phospho (STY)]FDDNDSEELEDK_.2	_QS[Phospho (STY)]FDDNDSEELEDK_	0	3.74189e-23	2.76195e-26	140520	168501	153940	0.000727524	0.00109411	0.000322229
O60841	EIF5B	Eukaryotic translation initiation factor 5B	PGPNIESGNEDDDASFK	208	(S214)	_PGPNIES[Phospho (STY)]GNEDDDASFK_.2	_PGPNIES[Phospho (STY)]GNEDDDASFK_	0	1.18272e-21	1.69411e-23	114172	110579	113199	1	1	1
O60841	EIF5B	Eukaryotic translation initiation factor 5B	PGPNIESGNEDDDASFK	208	(S214)	_PGPNIES[Phospho (STY)]GNEDDDASFK_.3	_PGPNIES[Phospho (STY)]GNEDDDASFK_	0	1.17483e-24	1.36456e-30	6523.58	5574.8	3965.15	0.999984	0.999903	0.999881
O60841	EIF5B	Eukaryotic translation initiation factor 5B	VEMYSGSDDDDDFNK	131	(M133,S135,S137)	_VEM[Oxidation (M)]YS[Phospho (STY)]GS[Phospho (STY)]DDDDDFNK_.2	_VEM[Oxidation (M)]YS[Phospho (STY)]GS[Phospho (STY)]DDDDDFNK_	0	7.20864e-29	2.38506e-27	27720.6	34481.5	33425.6	0.00949226	0.0181888	0.00753278
O60841	EIF5B	Eukaryotic translation initiation factor 5B	VEMYSGSDDDDDFNK	131	(M133,Y134)	_VEM[Oxidation (M)]Y[Phospho (STY)]SGSDDDDDFNK_.2	_VEM[Oxidation (M)]Y[Phospho (STY)]SGSDDDDDFNK_	0	1.63223e-12	2.31979e-10	450.573	1329.83	1174.24	0.912322	0.971802	0.98412
O60841	EIF5B	Eukaryotic translation initiation factor 5B	EETPPPVEPEEEEDTEDAGLDDWEAMASDEETEK	484	(M509,S511)	_EETPPPVEPEEEEDTEDAGLDDWEAM[Oxidation (M)]AS[Phospho (STY)]DEETEK_.4	_EETPPPVEPEEEEDTEDAGLDDWEAM[Oxidation (M)]AS[Phospho (STY)]DEETEK_	0	2.37298e-29	2.15608e-23	4840.82	6276.29	4591.16	0.133783	0.278074	0.445528
O60841	EIF5B	Eukaryotic translation initiation factor 5B	EETPPPVEPEEEEDTEDAGLDDWEAMASDEETEK	484	(T486,M509)	_EET[Phospho (STY)]PPPVEPEEEEDTEDAGLDDWEAM[Oxidation (M)]ASDEETEK_.4	_EET[Phospho (STY)]PPPVEPEEEEDTEDAGLDDWEAM[Oxidation (M)]ASDEETEK_	0	1.0515e-31	2.78804e-10	4223.84	4504.72	2709.89	0.782794	0.590297	0.116851
O60841	EIF5B	Eukaryotic translation initiation factor 5B	KQSFDDNDSEELEDK	105	(S107,S113)	_KQS[Phospho (STY)]FDDNDS[Phospho (STY)]EELEDK_.3	_KQS[Phospho (STY)]FDDNDS[Phospho (STY)]EELEDK_	0	9.02326e-14	7.79018e-22	2455.49	2029.92	2331.46	1	1	1
O60841	EIF5B	Eukaryotic translation initiation factor 5B	KWDGSEEDEDNSK	160	(S164)	_KWDGS[Phospho (STY)]EEDEDNSK_.3	_KWDGS[Phospho (STY)]EEDEDNSK_	0	1.20063e-13	3.89563e-23	1635.32	353.317	1395.92	0.973622	0.828849	0.948987
O60885	BRD4	Bromodomain-containing protein 4	MPDEPEEPVVAVSSPAVPPPTK	457	(M457,S470)	_M[Oxidation (M)]PDEPEEPVVAVSS[Phospho (STY)]PAVPPPTK_.3	_M[Oxidation (M)]PDEPEEPVVAVSS[Phospho (STY)]PAVPPPTK_	0	1.33597e-24	6.51686e-16	49380.7	46196.3	27188.6	0.444702	0.436932	0.413661
O60885	BRD4	Bromodomain-containing protein 4	SKPPPTYESEEEDK	593	(S601)	_SKPPPTYES[Phospho (STY)]EEEDK_.3	_SKPPPTYES[Phospho (STY)]EEEDK_	0	1.24837e-14	2.66135e-24	10260.2	4632.08	13598.6	0.957686	0.973187	0.995129
O60934	NBN	Nibrin	IPNYQLSPTK	426	(S432)	_IPNYQLS[Phospho (STY)]PTK_.2	_IPNYQLS[Phospho (STY)]PTK_	0	2.09313e-20	4.66103e-31	52436.3	55644.5	59000.7	0.827953	0.98613	0.891902
O75122	CLASP2	CLIP-associating protein 2	SSSSSQESLNRPFSSK	323	(S323)	_S[Phospho (STY)]SSSSQESLNRPFSSK_.3	_S[Phospho (STY)]SSSSQESLNRPFSSK_	0	1.30859e-25	3.97699e-31	4717.37	3256.22	5674.84	0.114708	0.135587	0.107911
O75122	CLASP2	CLIP-associating protein 2	SSSSSQESLNRPFSSK	323	(S327)	_SSSSS[Phospho (STY)]QESLNRPFSSK_.3	_SSSSS[Phospho (STY)]QESLNRPFSSK_	0	2.20877e-23	1.19265e-30	4095.67	2900.23	4802.01	0.233788	0.115503	0.237261
O75122	CLASP2	CLIP-associating protein 2	SRSDIDVNAAAGAK	368	(S370)	_SRS[Phospho (STY)]DIDVNAAAGAK_.2	_SRS[Phospho (STY)]DIDVNAAAGAK_	0	1.06366e-20	2.0363e-25	5073.29	4097.31	6037.8	0.997977	0.989013	0.350273
O75122	CLASP2	CLIP-associating protein 2	VLNTGSDVEEAVADALK	591	(S596)	_VLNTGS[Phospho (STY)]DVEEAVADALK_.2	_VLNTGS[Phospho (STY)]DVEEAVADALK_	0	2.18022e-24	0.000169444	5655.24	977.973	0.689919	0.996744	0.739191	0.5
O75128	COBL	Protein cordon-bleu	NNNAGSFDSEGVASR	561	(S574)	_NNNAGSFDSEGVAS[Phospho (STY)]R_.2	_NNNAGSFDSEGVAS[Phospho (STY)]R_	0	5.20896e-17	4.03732e-20	5001.01	4731.45	5228.44	0.980381	0.985041	0.971001
O75151	PHF2	Lysine-specific demethylase PHF2	PVRDEYEYVSDDGELK	672	(S681)	_PVRDEYEYVS[Phospho (STY)]DDGELK_.3	_PVRDEYEYVS[Phospho (STY)]DDGELK_	0	9.06998e-26	5.26132e-23	14763	4868.27	20265.9	0.333333	0.728285	0.942989
O75151	PHF2	Lysine-specific demethylase PHF2	DEYEYVSDDGELK	675	(S681)	_DEYEYVS[Phospho (STY)]DDGELK_.2	_DEYEYVS[Phospho (STY)]DDGELK_	0	3.28498e-19	1.1737e-07	1544.41	1600.28	1268.67	0.693359	0.816421	0.65722
O75151	PHF2	Lysine-specific demethylase PHF2	AVRPEVNTVASSDEVCDGDREK	448	(S459,C463)	_AVRPEVNTVASS[Phospho (STY)]DEVC[Carbamidomethyl (C)]DGDREK_.3	_AVRPEVNTVASS[Phospho (STY)]DEVC[Carbamidomethyl (C)]DGDREK_	0	2.46364e-09	1.40903e-14	598.394	0.46122	830.1	0.357946	0.341483	0.333333
O75179	ANKRD17	Ankyrin repeat domain-containing protein 17	APSPAPSSVPLGSEK	2399	(S2401)	_APS[Phospho (STY)]PAPSSVPLGSEK_.2	_APS[Phospho (STY)]PAPSSVPLGSEK_	0	1.05591e-17	1.11075e-21	46531.8	43990.5	47831.6	1	0.999999	0.999979
O75179	ANKRD17	Ankyrin repeat domain-containing protein 17	NSPLDCGSASPNK	2058	(C2063,S2067)	_NSPLDC[Carbamidomethyl (C)]GSAS[Phospho (STY)]PNK_.2	_NSPLDC[Carbamidomethyl (C)]GSAS[Phospho (STY)]PNK_	0	3.22519e-21	4.1493e-23	4588.17	4726.91	5289.58	0.984584	0.965372	0.895834
O75369	FLNB	Filamin-B	LDVTILSPSRK	977	(S983)	_LDVTILS[Phospho (STY)]PSRK_.2	_LDVTILS[Phospho (STY)]PSRK_	0	5.60534e-22	1.56186e-40	9542.35	3482.74	11119.7	0.873928	0.827437	0.881356
O75369	FLNB	Filamin-B	TATPEIVDNK	1771		_TATPEIVDNK_.2	_TATPEIVDNK_	0	1.0626e-20	2.63829e-21	8678.07	7326.38	6936.87	NaN	NaN	NaN
O75369	FLNB	Filamin-B	IGNLQTDLSDGLR	37		_IGNLQTDLSDGLR_.2	_IGNLQTDLSDGLR_	0	1.15677e-18	0.000312145	4496.98	3488.71	0.419609	NaN	NaN	NaN
O75369	FLNB	Filamin-B	VLQSFTVDSSK	1439		_VLQSFTVDSSK_.2	_VLQSFTVDSSK_	0	1.86686e-16	0.00697768	2888.23	5041.27	2.32571	NaN	NaN	NaN
O75369	FLNB	Filamin-B	IFAQDGEGQR	682		_IFAQDGEGQR_.2	_IFAQDGEGQR_	0	6.62679e-22	3.41948e-09	2438.67	4719.35	283.725	NaN	NaN	NaN
O75369	FLNB	Filamin-B	TGEEVGFVVDAK	1630		_TGEEVGFVVDAK_.2	_TGEEVGFVVDAK_	0	2.31541e-18	0.00117882	1876.31	4537.86	1.27498	NaN	NaN	NaN
O75369	FLNB	Filamin-B	LVSPGSANETSSILVESVTR	2476		_LVSPGSANETSSILVESVTR_.3	_LVSPGSANETSSILVESVTR_	0	4.20328e-15	Filtered	3124.06	1792.82	Filtered	NaN	NaN	Filtered
O75369	FLNB	Filamin-B	VVPCLVTPVTGR	988	(C991)	_VVPC[Carbamidomethyl (C)]LVTPVTGR_.2	_VVPC[Carbamidomethyl (C)]LVTPVTGR_	0	3.59144e-14	0.00494631	2713.9	994.8	1414.67	1	1	1
O75369	FLNB	Filamin-B	LDVTILSPSR	977		_LDVTILSPSR_.2	_LDVTILSPSR_	0	1.501e-17	Filtered	1379.74	2424.63	Filtered	NaN	NaN	Filtered
O75369	FLNB	Filamin-B	IEYNDQNDGSCDVK	594	(C604)	_IEYNDQNDGSC[Carbamidomethyl (C)]DVK_.2	_IEYNDQNDGSC[Carbamidomethyl (C)]DVK_	0	2.50334e-25	0.000301815	1596.58	1794.81	400.258	1	1	1
O75369	FLNB	Filamin-B	AAGSGELGVTMK	481		_AAGSGELGVTMK_.2	_AAGSGELGVTMK_	0	3.97178e-24	0.00667921	1905.57	1814.28	0.508278	NaN	NaN	NaN
O75369	FLNB	Filamin-B	SPFEVSVDK	341		_SPFEVSVDK_.2	_SPFEVSVDK_	0	4.8644e-21	1.67805e-05	1285.76	1818.28	0.439167	NaN	NaN	NaN
O75369	FLNB	Filamin-B	VAVTEGCQPSR	1320	(C1326)	_VAVTEGC[Carbamidomethyl (C)]QPSR_.2	_VAVTEGC[Carbamidomethyl (C)]QPSR_	0	8.22674e-19	Filtered	1047.75	2033.99	Filtered	1	1	Filtered
O75369	FLNB	Filamin-B	DAGYGGISLAVEGPSK	2029		_DAGYGGISLAVEGPSK_.2	_DAGYGGISLAVEGPSK_	0	9.23585e-19	7.23749e-06	711.029	1729.21	566.998	NaN	NaN	NaN
O75369	FLNB	Filamin-B	SPFTVGVAAPLDLSK	932		_SPFTVGVAAPLDLSK_.2	_SPFTVGVAAPLDLSK_	0	2.97326e-07	Filtered	2529.42	374.249	Filtered	NaN	NaN	Filtered
O75376	NCOR1	Nuclear receptor corepressor 1	YETPSDAIEVISPASSPAPPQEK	1966	(S1977,S1981)	_YETPSDAIEVIS[Phospho (STY)]PASS[Phospho (STY)]PAPPQEK_.3	_YETPSDAIEVIS[Phospho (STY)]PASS[Phospho (STY)]PAPPQEK_	0	7.07407e-28	1.36789e-15	23341.5	23621.5	22541.5	0.21262	0.365769	0.230187
O75376	NCOR1	Nuclear receptor corepressor 1	YETPSDAIEVISPASSPAPPQEK	1966	(S1980,S1981)	_YETPSDAIEVISPAS[Phospho (STY)]S[Phospho (STY)]PAPPQEK_.3	_YETPSDAIEVISPAS[Phospho (STY)]S[Phospho (STY)]PAPPQEK_	0	4.10028e-29	2.36742e-09	23465.2	23968.6	21108.7	0.213239	0.366345	0.230367
O75376	NCOR1	Nuclear receptor corepressor 1	VSPENLVDK	2119	(S2120)	_VS[Phospho (STY)]PENLVDK_.2	_VS[Phospho (STY)]PENLVDK_	0	2.86527e-19	1.28783e-32	20527.7	22485.6	20753	1	1	1
O75376	NCOR1	Nuclear receptor corepressor 1	AQLSPGIYDDTSAR	1469	(S1472)	_AQLS[Phospho (STY)]PGIYDDTSAR_.2	_AQLS[Phospho (STY)]PGIYDDTSAR_	0	2.84013e-22	3.61825e-33	14918.2	15607.7	14418	0.999998	0.999993	1
O75376	NCOR1	Nuclear receptor corepressor 1	HEAPSSPISGQPCGDDQNASPSK	153	(S158,C165,S172)	_HEAPSS[Phospho (STY)]PISGQPC[Carbamidomethyl (C)]GDDQNAS[Phospho (STY)]PSK_.3	_HEAPSS[Phospho (STY)]PISGQPC[Carbamidomethyl (C)]GDDQNAS[Phospho (STY)]PSK_	0	4.9524e-23	1.30755e-33	2476.6	1875.7	3787.51	0.104839	0.0814901	0.0970046
O75376	NCOR1	Nuclear receptor corepressor 1	HEAPSSPISGQPCGDDQNASPSK	153	(S161,C165,S172)	_HEAPSSPIS[Phospho (STY)]GQPC[Carbamidomethyl (C)]GDDQNAS[Phospho (STY)]PSK_.3	_HEAPSSPIS[Phospho (STY)]GQPC[Carbamidomethyl (C)]GDDQNAS[Phospho (STY)]PSK_	0	1.90941e-26	1.63805e-28	1532	1351.78	1820.96	0.114472	0.0522087	0.0952665
O75379	VAMP4	Vesicle-associated membrane protein 4	NLLEDDSDEEEDFFLR	24	(S30)	_NLLEDDS[Phospho (STY)]DEEEDFFLR_.3	_NLLEDDS[Phospho (STY)]DEEEDFFLR_	0	2.69201e-09	2.16685e-15	1817.6	908.42	837.736	1	1	1
O75381	PEX14	Peroxisomal membrane protein PEX14	EDEEDEEDDDVSHVDEEDCLGVQR	324	(S335,C342)	_EDEEDEEDDDVS[Phospho (STY)]HVDEEDC[Carbamidomethyl (C)]LGVQR_.3	_EDEEDEEDDDVS[Phospho (STY)]HVDEEDC[Carbamidomethyl (C)]LGVQR_	0	1.61132e-27	1.72656e-24	37671.8	42873.5	41589.1	1	1	1
O75390	CS	Citrate synthase, mitochondrial	IVPNVLLEQGK	383		_IVPNVLLEQGK_.2	_IVPNVLLEQGK_	0	2.02765e-20	0.00549788	2994.14	3019.55	1.24207	NaN	NaN	NaN
O75396	SEC22B	Vesicle-trafficking protein SEC22b	NLGSINTELQDVQR	134	(S137)	_NLGS[Phospho (STY)]INTELQDVQR_.2	_NLGS[Phospho (STY)]INTELQDVQR_	0	3.4909e-23	1.20683e-27	55215.8	59868.1	49278.2	1	0.999999	0.999996
O75396	SEC22B	Vesicle-trafficking protein SEC22b	NLGSINTELQDVQR	134	(S137)	_NLGS[Phospho (STY)]INTELQDVQR_.3	_NLGS[Phospho (STY)]INTELQDVQR_	0	1.36047e-28	1.97558e-37	8855.21	7182.37	8688.06	0.965936	0.99306	0.99816
O75400	PRPF40A	Pre-mRNA-processing factor 40 homolog A	SDSPESDAEREK	883	(S888)	_SDSPES[Phospho (STY)]DAEREK_.2	_SDSPES[Phospho (STY)]DAEREK_	0	1.46771e-19	1.56821e-19	1085.76	1251.49	2114.4	0.940592	0.962164	0.954953
O75475	PSIP1	PC4 and SFRS1-interacting protein	QSNASSDVEVEEK	101	(S106)	_QSNASS[Phospho (STY)]DVEVEEK_.2	_QSNASS[Phospho (STY)]DVEVEEK_	0	1.67246e-24	8.25517e-31	3910.02	6100.74	3905.38	0.333333	0.762362	0.333333
O75494	SRSF10	Serine/arginine-rich splicing factor 10	SFDYNYR	133	(S133)	_S[Phospho (STY)]FDYNYR_.2	_S[Phospho (STY)]FDYNYR_	0	5.07239e-24	1.04155e-40	184561	174421	179566	1	1	1
O75494	SRSF10	Serine/arginine-rich splicing factor 10	SRSFDYNYR	131	(S131,S133)	_S[Phospho (STY)]RS[Phospho (STY)]FDYNYR_.2	_S[Phospho (STY)]RS[Phospho (STY)]FDYNYR_	0	1.52785e-18	2.15772e-19	62373.4	32427.3	98182.1	1	0.998761	0.999996
O75509	TNFRSF21	Tumor necrosis factor receptor superfamily member 21	LENSALLTVEPSPQDK	530	(S541)	_LENSALLTVEPS[Phospho (STY)]PQDK_.2	_LENSALLTVEPS[Phospho (STY)]PQDK_	0	5.71706e-18	2.97417e-16	16033	15141.7	15762.4	0.991077	0.999299	0.999933
O75509	TNFRSF21	Tumor necrosis factor receptor superfamily member 21	LENSALLTVEPSPQDK	530	(S541)	_LENSALLTVEPS[Phospho (STY)]PQDK_.3	_LENSALLTVEPS[Phospho (STY)]PQDK_	0	1.35439e-19	4.4918e-23	230.607	879.245	318.346	0.983837	0.998448	0.970763
O75533	SF3B1	Splicing factor 3B subunit 1	LSSWDQAETPGHTPSLR	215	(T223,T227)	_LSSWDQAET[Phospho (STY)]PGHT[Phospho (STY)]PSLR_.3	_LSSWDQAET[Phospho (STY)]PGHT[Phospho (STY)]PSLR_	0	5.46735e-28	1.09496e-24	38504.7	23724.6	44930.6	0.993475	0.851346	0.884449
O75533	SF3B1	Splicing factor 3B subunit 1	LSSWDQAETPGHTPSLR	215	(T223,S229)	_LSSWDQAET[Phospho (STY)]PGHTPS[Phospho (STY)]LR_.3	_LSSWDQAET[Phospho (STY)]PGHTPS[Phospho (STY)]LR_	0	1.74059e-20	2.16242e-25	13823	7230.25	16870.1	0.00658497	0.0380454	0.0268474
O75533	SF3B1	Splicing factor 3B subunit 1	WDQTADQTPGATPK	200	(T211)	_WDQTADQTPGAT[Phospho (STY)]PK_.2	_WDQTADQTPGAT[Phospho (STY)]PK_	0	4.08095e-22	6.19482e-12	7201.28	5935.88	5713	0.991276	0.999444	0.997099
O75533	SF3B1	Splicing factor 3B subunit 1	GGDSIGETPTPGASK	319	(T326)	_GGDSIGET[Phospho (STY)]PTPGASK_.2	_GGDSIGET[Phospho (STY)]PTPGASK_	0	3.39827e-23	2.77605e-08	3837.5	4583.53	4002.15	0.922908	0.845115	0.464153
O75533	SF3B1	Splicing factor 3B subunit 1	LLVDVDESTLSPEEQK	478	(S488)	_LLVDVDESTLS[Phospho (STY)]PEEQK_.2	_LLVDVDESTLS[Phospho (STY)]PEEQK_	0	1.0749e-27	1.93252e-35	3739.81	3131.32	3253.39	0.870047	0.803148	0.962162
O75592	MYCBP2	E3 ubiquitin-protein ligase MYCBP2	VNSGDTEVGSSLLR	3503	(S3505)	_VNS[Phospho (STY)]GDTEVGSSLLR_.2	_VNS[Phospho (STY)]GDTEVGSSLLR_	0	1.59298e-15	1.97057e-22	8810.52	9913.24	7283.98	0.873888	0.989942	0.888648
O75592	MYCBP2	E3 ubiquitin-protein ligase MYCBP2	SYSVVASEYDK	3476	(S3478)	_SYS[Phospho (STY)]VVASEYDK_.2	_SYS[Phospho (STY)]VVASEYDK_	0	8.6264e-13	5.20202e-20	5368.21	6386.32	6214.98	0.870621	0.662638	0.841833
O75643	SNRNP200	U5 small nuclear ribonucleoprotein 200 kDa helicase	EEASDDDMEGDEAVVR	222	(S225,M229)	_EEAS[Phospho (STY)]DDDM[Oxidation (M)]EGDEAVVR_.2	_EEAS[Phospho (STY)]DDDM[Oxidation (M)]EGDEAVVR_	0	3.96693e-25	6.73274e-19	144221	158627	130182	1	1	1
O75643	SNRNP200	U5 small nuclear ribonucleoprotein 200 kDa helicase	EEASDDDMEGDEAVVR	222	(S225,M229)	_EEAS[Phospho (STY)]DDDM[Oxidation (M)]EGDEAVVR_.3	_EEAS[Phospho (STY)]DDDM[Oxidation (M)]EGDEAVVR_	0	7.55899e-20	5.85653e-22	34033.2	32849.8	18544.3	1	1	1
O75683	SURF6	Surfeit locus protein 6	ELSPAALEK	136	(S138)	_ELS[Phospho (STY)]PAALEK_.2	_ELS[Phospho (STY)]PAALEK_	0	1.08601e-20	3.2028e-29	14393.2	14016.1	13025.8	1	1	1
O75691	UTP20	Small subunit processome component 20 homolog	SLSDNGQPGTPDPADSGGTSAK	1732	(T1741)	_SLSDNGQPGT[Phospho (STY)]PDPADSGGTSAK_.3	_SLSDNGQPGT[Phospho (STY)]PDPADSGGTSAK_	0	8.31542e-28	4.69613e-15	16773.4	17742.2	16287.3	0.667709	0.206086	0.876108
O75691	UTP20	Small subunit processome component 20 homolog	SLSDNGQPGTPDPADSGGTSAK	1732	(S1734)	_SLS[Phospho (STY)]DNGQPGTPDPADSGGTSAK_.3	_SLS[Phospho (STY)]DNGQPGTPDPADSGGTSAK_	0	3.7802e-23	8.26846e-25	14308	16198.5	14512.5	0.260806	0.732127	0.110862
O75717	WDHD1	WD repeat and HMG-box DNA-binding protein 1	SHILEDDENSVDISMLK	374	(S383,M388)	_SHILEDDENS[Phospho (STY)]VDISM[Oxidation (M)]LK_.3	_SHILEDDENS[Phospho (STY)]VDISM[Oxidation (M)]LK_	0	1.18673e-29	9.49192e-30	118468	49524	134375	1	0.999998	1
O75717	WDHD1	WD repeat and HMG-box DNA-binding protein 1	NQVEEDAEDSGEADDEEKPEIHK	859	(S868)	_NQVEEDAEDS[Phospho (STY)]GEADDEEKPEIHK_.4	_NQVEEDAEDS[Phospho (STY)]GEADDEEKPEIHK_	0	4.38208e-25	1.79515e-31	9577.64	4408.81	11103	1	1	1
O75717	WDHD1	WD repeat and HMG-box DNA-binding protein 1	NQVEEDAEDSGEADDEEKPEIHK	859	(S868)	_NQVEEDAEDS[Phospho (STY)]GEADDEEKPEIHK_.3	_NQVEEDAEDS[Phospho (STY)]GEADDEEKPEIHK_	0	7.02247e-17	6.05988e-26	7767.64	3097.82	10835.6	1	1	1
O75815	BCAR3	Breast cancer anti-estrogen resistance protein 3	TGSEPALSPAVVR	368	(T368)	_T[Phospho (STY)]GSEPALSPAVVR_.2	_T[Phospho (STY)]GSEPALSPAVVR_	0	4.62067e-24	9.31849e-44	39247.9	36987.6	36076.6	0.374272	0.360158	0.411207
O75815	BCAR3	Breast cancer anti-estrogen resistance protein 3	TGSEPALSPAVVR	368	(S375)	_TGSEPALS[Phospho (STY)]PAVVR_.2	_TGSEPALS[Phospho (STY)]PAVVR_	0	3.05272e-23	9.34843e-41	15446.6	15617.7	14642.7	0.947863	0.991237	0.934907
O75815	BCAR3	Breast cancer anti-estrogen resistance protein 3	QNSPVTQDGIQESPWQDR	81	(S83)	_QNS[Phospho (STY)]PVTQDGIQESPWQDR_.3	_QNS[Phospho (STY)]PVTQDGIQESPWQDR_	0	7.57529e-25	2.81728e-28	24738.1	21402.9	25135.6	0.97384	0.99944	0.999308
O75815	BCAR3	Breast cancer anti-estrogen resistance protein 3	QNSPVTQDGIQESPWQDR	81	(T86)	_QNSPVT[Phospho (STY)]QDGIQESPWQDR_.3	_QNSPVT[Phospho (STY)]QDGIQESPWQDR_	0	2.16775e-21	2.68558e-18	23784.6	21377.7	24203.6	0.0258024	0.000553557	0.000627297
O75821	EIF3G	Eukaryotic translation initiation factor 3 subunit G	PSWADQVEEEGEDDK	10		_PSWADQVEEEGEDDK_.2	_PSWADQVEEEGEDDK_	0	5.79839e-23	4.45679e-16	30799.5	25469.6	31104.6	NaN	NaN	NaN
O75822	EIF3J	Eukaryotic translation initiation factor 3 subunit J	AAAAAAAGDSDSWDADAFSVEDPVRK	2	(S13)	_[Acetyl (Protein N-term)]AAAAAAAGDSDS[Phospho (STY)]WDADAFSVEDPVRK_.3	_[Acetyl (Protein N-term)]AAAAAAAGDSDS[Phospho (STY)]WDADAFSVEDPVRK_	0	1.52706e-23	3.07272e-30	508056	443765	633664	0.793382	0.794116	0.788384
O75822	EIF3J	Eukaryotic translation initiation factor 3 subunit J	AAAAAAAGDSDSWDADAFSVEDPVRK	2	(S11,S13)	_AAAAAAAGDS[Phospho (STY)]DS[Phospho (STY)]WDADAFSVEDPVRK_.3	_AAAAAAAGDS[Phospho (STY)]DS[Phospho (STY)]WDADAFSVEDPVRK_	0	8.31869e-07	1.25714e-09	48724	41493.6	51635	0.999995	0.999999	0.999998
O75822	EIF3J	Eukaryotic translation initiation factor 3 subunit J	AAAAAAAGDSDSWDADAFSVEDPVR	2	(S13)	_[Acetyl (Protein N-term)]AAAAAAAGDSDS[Phospho (STY)]WDADAFSVEDPVR_.3	_[Acetyl (Protein N-term)]AAAAAAAGDSDS[Phospho (STY)]WDADAFSVEDPVR_	0	4.05457e-23	1.65348e-30	136985	84501.2	125049	0.706443	0.693853	0.719082
O75822	EIF3J	Eukaryotic translation initiation factor 3 subunit J	AAAAAAAGDSDSWDADAFSVEDPVR	2	(S11,S13)	_AAAAAAAGDS[Phospho (STY)]DS[Phospho (STY)]WDADAFSVEDPVR_.3	_AAAAAAAGDS[Phospho (STY)]DS[Phospho (STY)]WDADAFSVEDPVR_	0	8.26071e-07	5.48146e-18	1393.34	929.375	1391.01	0.998596	0.998351	0.997346
O75822	EIF3J	Eukaryotic translation initiation factor 3 subunit J	DNWDDDDDEK	50		_DNWDDDDDEK_.2	_DNWDDDDDEK_	0	1.7686e-21	4.98257e-29	3936.83	4437.25	3890.85	NaN	NaN	NaN
O75909	CCNK	Cyclin-K	ENSSPSVTSANLDHTK	6	(S11)	_ENSSPS[Phospho (STY)]VTSANLDHTK_.3	_ENSSPS[Phospho (STY)]VTSANLDHTK_	0	2.50617e-26	5.56944e-27	942.418	890.262	561.322	0.275641	0.283164	0.191246
O75962	TRIO	Triple functional domain protein	AGAASPLNSPLSSAVPSLGK	2451	(S2455,S2459)	_AGAAS[Phospho (STY)]PLNS[Phospho (STY)]PLSSAVPSLGK_.2	_AGAAS[Phospho (STY)]PLNS[Phospho (STY)]PLSSAVPSLGK_	0	4.4681e-08	7.92649e-24	17952.4	6449.95	22433.5	0.983974	0.861874	0.975124
O75962	TRIO	Triple functional domain protein	SSMEMEGIFNHK	1723	(S1723,M1725,M1727)	_S[Phospho (STY)]SM[Oxidation (M)]EM[Oxidation (M)]EGIFNHK_.3	_S[Phospho (STY)]SM[Oxidation (M)]EM[Oxidation (M)]EGIFNHK_	0	8.7351e-16	2.20273e-24	21897.5	4212.56	19937.1	0.744289	0.635076	0.682954
O75970	MPDZ	Multiple PDZ domain protein	NSSQSLMVPQSGSPEPESIR	1583	(M1589,S1595)	_NSSQSLM[Oxidation (M)]VPQSGS[Phospho (STY)]PEPESIR_.3	_NSSQSLM[Oxidation (M)]VPQSGS[Phospho (STY)]PEPESIR_	0	9.45249e-26	1.36888e-31	12048.3	11432.6	11601.6	0.785655	0.760199	0.756404
O75970	MPDZ	Multiple PDZ domain protein	DADLSPVNASIIK	479	(S483)	_DADLS[Phospho (STY)]PVNASIIK_.2	_DADLS[Phospho (STY)]PVNASIIK_	0	4.70766e-23	3.16558e-40	9601.38	9764.26	9575.97	0.999517	0.99986	0.999695
O75976	CPD	Carboxypeptidase D	SLLSHEFQDETDTEEETLYSSK	1358	(T1368,T1370)	_SLLSHEFQDET[Phospho (STY)]DT[Phospho (STY)]EEETLYSSK_.3	_SLLSHEFQDET[Phospho (STY)]DT[Phospho (STY)]EEETLYSSK_	0	1.47361e-15	2.46916e-21	6902.68	4782.49	11033.4	0.720647	0.749619	0.769234
O76021	RSL1D1	Ribosomal L1 domain-containing protein 1	ATNESEDEIPQLVPIGK	357	(S361)	_ATNES[Phospho (STY)]EDEIPQLVPIGK_.3	_ATNES[Phospho (STY)]EDEIPQLVPIGK_	0	1.54715e-23	6.28119e-34	324341	371381	342436	0.997539	0.999838	0.999263
O76021	RSL1D1	Ribosomal L1 domain-containing protein 1	ATNESEDEIPQLVPIGK	357	(T358)	_AT[Phospho (STY)]NESEDEIPQLVPIGK_.3	_AT[Phospho (STY)]NESEDEIPQLVPIGK_	0	5.00352e-20	2.29106e-17	302999	344861	320442	0.00247063	0.000161729	0.000733673
O76024	WFS1	Wolframin	LNATASLEQER	27	(S32)	_LNATAS[Phospho (STY)]LEQER_.2	_LNATAS[Phospho (STY)]LEQER_	0	6.9651e-15	2.4043e-34	2606.59	4083.73	4253.01	0.939096	0.941945	0.968026
O76080	ZFAND5	AN1-type zinc finger protein 5	MSPMGTASGSNSPTSDSASVQR	47	(M47,M50,S58)	_M[Oxidation (M)]SPM[Oxidation (M)]GTASGSNS[Phospho (STY)]PTSDSASVQR_.3	_M[Oxidation (M)]SPM[Oxidation (M)]GTASGSNS[Phospho (STY)]PTSDSASVQR_	0	4.52349e-25	1.33652e-29	21968.5	22109.7	26558.8	0.529718	0.531172	0.519837
O76080	ZFAND5	AN1-type zinc finger protein 5	MSPMGTASGSNSPTSDSASVQR	47	(M47,M50,S56)	_M[Oxidation (M)]SPM[Oxidation (M)]GTASGS[Phospho (STY)]NSPTSDSASVQR_.3	_M[Oxidation (M)]SPM[Oxidation (M)]GTASGS[Phospho (STY)]NSPTSDSASVQR_	0	3.27304e-27	4.4346e-29	20474	20545.6	24642.9	0.256353	0.267312	0.267443
O94782	USP1	Ubiquitin carboxyl-terminal hydrolase 1	VEESSEISPEPK	468	(S475)	_VEESSEIS[Phospho (STY)]PEPK_.2	_VEESSEIS[Phospho (STY)]PEPK_	0	1.46773e-24	2.25736e-20	5635.8	6329.5	6690.05	0.995905	0.981773	0.983651
O94788;P47895	ALDH1A2;ALDH1A3	Retinal dehydrogenase 2;Aldehyde dehydrogenase family 1 member A3	IAFTGSTEVGK	259;253		_IAFTGSTEVGK_.2	_IAFTGSTEVGK_	0	2.19686e-19	2.44092e-05	811.642	1429.94	0.707497	NaN	NaN	NaN
O94804	STK10	Serine/threonine-protein kinase 10	ASQSRPNSSALETLGGEK	447	(S450,S455)	_ASQS[Phospho (STY)]RPNSS[Phospho (STY)]ALETLGGEK_.3	_ASQS[Phospho (STY)]RPNSS[Phospho (STY)]ALETLGGEK_	0	4.51702e-27	1.64325e-23	35436.5	25143.6	31698.4	0.169503	0.184142	0.441055
O94804	STK10	Serine/threonine-protein kinase 10	ASQSRPNSSALETLGGEK	447	(S454,S455)	_ASQSRPNS[Phospho (STY)]S[Phospho (STY)]ALETLGGEK_.3	_ASQSRPNS[Phospho (STY)]S[Phospho (STY)]ALETLGGEK_	0	4.59947e-25	5.56027e-24	35382.3	24941.5	31423	0.824956	0.823654	0.438945
O94804	STK10	Serine/threonine-protein kinase 10	ASQSRPNSSALETLGGEK	447	(S448,S454)	_AS[Phospho (STY)]QSRPNS[Phospho (STY)]SALETLGGEK_.3	_AS[Phospho (STY)]QSRPNS[Phospho (STY)]SALETLGGEK_	0	4.85598e-21	3.87679e-22	35134.3	25143.8	31410.2	0.111978	0.124231	0.103853
O94804	STK10	Serine/threonine-protein kinase 10	ASQSRPNSSALETLGGEK	447	(S455)	_ASQSRPNSS[Phospho (STY)]ALETLGGEK_.3	_ASQSRPNSS[Phospho (STY)]ALETLGGEK_	0	2.02057e-21	3.35317e-21	8244.2	4171.38	8618.51	0.481887	0.483351	0.466461
O94804	STK10	Serine/threonine-protein kinase 10	ASQSRPNSSALETLGGEK	447	(S454,S455)	_ASQSRPNS[Phospho (STY)]S[Phospho (STY)]ALETLGGEK_.2	_ASQSRPNS[Phospho (STY)]S[Phospho (STY)]ALETLGGEK_	0	9.59435e-23	2.12031e-21	2812.99	1637.15	3874.96	0.619984	0.498028	0.6903
O94804	STK10	Serine/threonine-protein kinase 10	ASQSRPNSSALETLGGEK	447	(S450,S455)	_ASQS[Phospho (STY)]RPNSS[Phospho (STY)]ALETLGGEK_.2	_ASQS[Phospho (STY)]RPNSS[Phospho (STY)]ALETLGGEK_	0	6.02805e-18	1.9103e-27	2358.65	1475.5	3424.77	0.368458	0.365128	0.461272
O94804	STK10	Serine/threonine-protein kinase 10	QVAEQGGDLSPAANR	429	(S438)	_QVAEQGGDLS[Phospho (STY)]PAANR_.2	_QVAEQGGDLS[Phospho (STY)]PAANR_	0	1.50341e-21	4.22327e-26	62623.2	66474.6	66201.4	1	1	1
O94804	STK10	Serine/threonine-protein kinase 10	QVAEQGGDLSPAANR	429	(S438)	_QVAEQGGDLS[Phospho (STY)]PAANR_.3	_QVAEQGGDLS[Phospho (STY)]PAANR_	0	3.38597e-21	3.33226e-22	6430.46	7749.85	7710.1	1	1	1
O94804	STK10	Serine/threonine-protein kinase 10	LSEEAECPNPSTPSK	941	(C947,T952)	_LSEEAEC[Carbamidomethyl (C)]PNPST[Phospho (STY)]PSK_.2	_LSEEAEC[Carbamidomethyl (C)]PNPST[Phospho (STY)]PSK_	0	9.79128e-28	2.36468e-38	8745.63	10668.3	10353.4	0.693602	0.885808	0.807975
O94826	TOMM70	Mitochondrial import receptor subunit TOM70	ASPAPGSGHPEGPGAHLDMNSLDR	90	(S91,M108)	_AS[Phospho (STY)]PAPGSGHPEGPGAHLDM[Oxidation (M)]NSLDR_.4	_AS[Phospho (STY)]PAPGSGHPEGPGAHLDM[Oxidation (M)]NSLDR_	0	2.32848e-12	7.69627e-23	43487.6	4011.55	33038.6	0.496151	0.362137	0.959745
O94826	TOMM70	Mitochondrial import receptor subunit TOM70	ASPAPGSGHPEGPGAHLDMNSLDR	90	(S91,M108)	_AS[Phospho (STY)]PAPGSGHPEGPGAHLDM[Oxidation (M)]NSLDR_.3	_AS[Phospho (STY)]PAPGSGHPEGPGAHLDM[Oxidation (M)]NSLDR_	0	1.76888e-10	3.05991e-24	28952	3752.31	25343.1	0.997261	0.98005	0.995004
O94826	TOMM70	Mitochondrial import receptor subunit TOM70	ASPAPGSGHPEGPGAHLDMNSLDR	90	(S96,M108)	_ASPAPGS[Phospho (STY)]GHPEGPGAHLDM[Oxidation (M)]NSLDR_.3	_ASPAPGS[Phospho (STY)]GHPEGPGAHLDM[Oxidation (M)]NSLDR_	0	5.29846e-18	2.9234e-18	3098.13	1592.01	10710.1	0.473351	0.0185511	0.00435134
O94876	TMCC1	Transmembrane and coiled-coil domains protein 1	ALGVISNFQSSPK	404	(S414)	_ALGVISNFQSS[Phospho (STY)]PK_.2	_ALGVISNFQSS[Phospho (STY)]PK_	0	1.78493e-28	2.10096e-26	2805.7	2528.52	3645.82	0.547835	0.904439	0.890637
O94880	PHF14	PHD finger protein 14	SNEDSLILEK	298	(S298)	_S[Phospho (STY)]NEDSLILEK_.2	_S[Phospho (STY)]NEDSLILEK_	0	6.54125e-15	3.65298e-15	8948.66	7958.75	8538.49	0.997518	0.999972	0.999095
O94880	PHF14	PHD finger protein 14	SNEDSLILEK	298	(S298,S302)	_S[Phospho (STY)]NEDS[Phospho (STY)]LILEK_.2	_S[Phospho (STY)]NEDS[Phospho (STY)]LILEK_	0	1.42277e-20	2.07169e-27	4849.19	8324.33	7483.28	1	1	1
O94885	SASH1	SAM and SH3 domain-containing protein 1	SLPVSICR	813	(S813,C819)	_S[Phospho (STY)]LPVSIC[Carbamidomethyl (C)]R_.2	_S[Phospho (STY)]LPVSIC[Carbamidomethyl (C)]R_	0	4.18173e-21	6.33847e-45	5081.92	5512.86	5459.4	0.995066	0.997169	0.99262
O94888	UBXN7	UBX domain-containing protein 7	SESLIDASEDSQLEAAIR	278	(S288)	_SESLIDASEDS[Phospho (STY)]QLEAAIR_.3	_SESLIDASEDS[Phospho (STY)]QLEAAIR_	0	2.73436e-27	3.72163e-16	24781.9	20349.2	25392.4	0.996293	0.993072	0.999451
O94888	UBXN7	UBX domain-containing protein 7	SESLIDASEDSQLEAAIR	278	(S280)	_SES[Phospho (STY)]LIDASEDSQLEAAIR_.3	_SES[Phospho (STY)]LIDASEDSQLEAAIR_	0	7.32991e-11	8.44585e-22	4793.6	2227.26	4203.46	0.533653	0.676256	0.656392
O94901	SUN1	SUN domain-containing protein 1	LDPVFDSPR	42	(S48)	_LDPVFDS[Phospho (STY)]PR_.2	_LDPVFDS[Phospho (STY)]PR_	0	1.98183e-18	6.34613e-23	3753.82	3823.3	3545.19	1	1	1
O94921	CDK14	Cyclin-dependent kinase 14	TLSESFSR	22	(S24)	_TLS[Phospho (STY)]ESFSR_.2	_TLS[Phospho (STY)]ESFSR_	0	1.32264e-07	6.96061e-14	3636.3	2300.92	4424.81	0.884172	0.540369	0.999166
O94925	GLS	Glutaminase kidney isoform, mitochondrial	DGPGETDAFGNSEGK	107		_DGPGETDAFGNSEGK_.2	_DGPGETDAFGNSEGK_	0	2.95148e-19	6.32245e-17	2227.11	2518.32	2300.47	NaN	NaN	NaN
O94929	ABLIM3	Actin-binding LIM protein 3	ASSPGYIDSPTYSR	371	(S373)	_ASS[Phospho (STY)]PGYIDSPTYSR_.2	_ASS[Phospho (STY)]PGYIDSPTYSR_	0	1.74541e-25	5.67307e-28	57473	61030.5	60448.2	0.809101	0.777766	0.717163
O94929	ABLIM3	Actin-binding LIM protein 3	TSETSISPPGSSIGSPNR	276	(T276,S282)	_T[Phospho (STY)]SETSIS[Phospho (STY)]PPGSSIGSPNR_.2	_T[Phospho (STY)]SETSIS[Phospho (STY)]PPGSSIGSPNR_	0	3.14314e-18	1.6937e-23	12390.6	15013.7	17829.3	0.362739	0.122395	0.291723
O94929	ABLIM3	Actin-binding LIM protein 3	TSETSISPPGSSIGSPNR	276	(S282)	_TSETSIS[Phospho (STY)]PPGSSIGSPNR_.2	_TSETSIS[Phospho (STY)]PPGSSIGSPNR_	0	7.04461e-18	1.02635e-12	4959.65	11098.2	9336.5	0.0521885	0.0953522	0.0916452
O94929	ABLIM3	Actin-binding LIM protein 3	TSETSISPPGSSIGSPNR	276	(T276)	_T[Phospho (STY)]SETSISPPGSSIGSPNR_.2	_T[Phospho (STY)]SETSISPPGSSIGSPNR_	0	6.19362e-11	8.08498e-17	339.382	811.029	670.025	0.357297	0.219423	0.262165
O94929	ABLIM3	Actin-binding LIM protein 3	RFSSGGEEDDFDR	501	(S504)	_RFSS[Phospho (STY)]GGEEDDFDR_.3	_RFSS[Phospho (STY)]GGEEDDFDR_	0	2.11071e-16	2.25888e-25	4291.82	3022.13	5802.58	0.486071	0.5	0.449631
O94929	ABLIM3	Actin-binding LIM protein 3	RASSPGYIDSPTYSR	370	(S372,S373)	_RAS[Phospho (STY)]S[Phospho (STY)]PGYIDSPTYSR_.3	_RAS[Phospho (STY)]S[Phospho (STY)]PGYIDSPTYSR_	0	2.54086e-06	4.47177e-33	683.07	307.762	2085.87	0.427232	0.455728	0.581952
O94979	SEC31A	Protein transport protein Sec31A	DSDQVAQSDGEESPAAEEQLLGEHIK	520	(S532)	_DSDQVAQSDGEES[Phospho (STY)]PAAEEQLLGEHIK_.3	_DSDQVAQSDGEES[Phospho (STY)]PAAEEQLLGEHIK_	0	1.87641e-28	5.30269e-32	6561.78	5060.3	9559.2	0.823011	0.691313	0.333333
O94979	SEC31A	Protein transport protein Sec31A	DSDQVAQSDGEESPAAEEQLLGEHIK	520	(S521)	_DS[Phospho (STY)]DQVAQSDGEESPAAEEQLLGEHIK_.3	_DS[Phospho (STY)]DQVAQSDGEESPAAEEQLLGEHIK_	0	1.02443e-14	2.14942e-32	5601.79	4130.76	7634.4	0.026582	0.146388	0.0507306
O94988	FAM13A	Protein FAM13A	SSSLGSYDDEQEDLTPAQLTR	650	(S650)	_S[Phospho (STY)]SSLGSYDDEQEDLTPAQLTR_.3	_S[Phospho (STY)]SSLGSYDDEQEDLTPAQLTR_	0	1.58466e-27	8.77967e-10	7527.21	6241.46	8386.57	0.0147427	0.0111085	0.000544402
O95049	TJP3	Tight junction protein ZO-3	SREDLSALTR	591	(S591)	_S[Phospho (STY)]REDLSALTR_.2	_S[Phospho (STY)]REDLSALTR_	0	1.0712e-07	7.04916e-20	1022.41	953.62	813.357	0.997533	0.758993	0.996231
O95071	UBR5	E3 ubiquitin-protein ligase UBR5	SVVDMDLDDTDDGDDNAPLFYQPGK	2486	(S2486,M2490)	_S[Phospho (STY)]VVDM[Oxidation (M)]DLDDTDDGDDNAPLFYQPGK_.3	_S[Phospho (STY)]VVDM[Oxidation (M)]DLDDTDDGDDNAPLFYQPGK_	0	6.76797e-28	1.4283e-25	9186.18	13849.7	12689.3	0.99817	0.98205	0.954169
O95155	UBE4B	Ubiquitin conjugation factor E4 B	SQSSEGVSSLSSSPSNSLETQSQSLSR	76	(S79)	_SQSS[Phospho (STY)]EGVSSLSSSPSNSLETQSQSLSR_.3	_SQSS[Phospho (STY)]EGVSSLSSSPSNSLETQSQSLSR_	0	6.15842e-22	4.48922e-24	33082	28827	28539.3	0.0805944	0.151214	0.0635713
O95155	UBE4B	Ubiquitin conjugation factor E4 B	SQSSEGVSSLSSSPSNSLETQSQSLSR	76	(S90)	_SQSSEGVSSLSSSPS[Phospho (STY)]NSLETQSQSLSR_.3	_SQSSEGVSSLSSSPS[Phospho (STY)]NSLETQSQSLSR_	0	3.91304e-28	9.30127e-27	31802.3	27680.2	27512.7	0.238153	0.231013	0.24323
O95155	UBE4B	Ubiquitin conjugation factor E4 B	SQSSEGVSSLSSSPSNSLETQSQSLSR	76	(S78)	_SQS[Phospho (STY)]SEGVSSLSSSPSNSLETQSQSLSR_.3	_SQS[Phospho (STY)]SEGVSSLSSSPSNSLETQSQSLSR_	0	3.91304e-28	7.90759e-27	31598.9	27388.5	27090.4	0.00276954	0.00527982	0.00286869
O95155	UBE4B	Ubiquitin conjugation factor E4 B	SQSSEGVSSLSSSPSNSLETQSQSLSR	76	(S84,S90)	_SQSSEGVSS[Phospho (STY)]LSSSPS[Phospho (STY)]NSLETQSQSLSR_.3	_SQSSEGVSS[Phospho (STY)]LSSSPS[Phospho (STY)]NSLETQSQSLSR_	0	6.19927e-21	6.81895e-17	9568.23	12653.8	8100.44	0.173276	0.174206	0.228301
O95155	UBE4B	Ubiquitin conjugation factor E4 B	SQSSEGVSSLSSSPSNSLETQSQSLSR	76	(S78,S90)	_SQS[Phospho (STY)]SEGVSSLSSSPS[Phospho (STY)]NSLETQSQSLSR_.3	_SQS[Phospho (STY)]SEGVSSLSSSPS[Phospho (STY)]NSLETQSQSLSR_	0	4.14343e-25	5.07986e-08	8952.76	12443.5	7889.63	0.000203152	0.000581937	0.00686506
O95155	UBE4B	Ubiquitin conjugation factor E4 B	SQSSEGVSSLSSSPSNSLETQSQSLSR	76	(S86,S92)	_SQSSEGVSSLS[Phospho (STY)]SSPSNS[Phospho (STY)]LETQSQSLSR_.3	_SQSSEGVSSLS[Phospho (STY)]SSPSNS[Phospho (STY)]LETQSQSLSR_	0	2.3817e-30	4.57096e-21	7256.22	8942.73	6101.25	0.0109456	0.00912636	0.182201
O95155	UBE4B	Ubiquitin conjugation factor E4 B	SQSMDIDGVSCEK	103	(S103,M106,C113)	_S[Phospho (STY)]QSM[Oxidation (M)]DIDGVSC[Carbamidomethyl (C)]EK_.2	_S[Phospho (STY)]QSM[Oxidation (M)]DIDGVSC[Carbamidomethyl (C)]EK_	0	7.68044e-14	2.43293e-05	4708.66	4725.96	4081.96	0.159531	0.0533869	0.0530681
O95171	SCEL	Sciellin	SLESLIYMSTR	289	(S289,M296)	_S[Phospho (STY)]LESLIYM[Oxidation (M)]STR_.2	_S[Phospho (STY)]LESLIYM[Oxidation (M)]STR_	0	2.92873e-23	1.72899e-26	71159.5	73596.2	67998.9	0.999999	0.999993	0.999735
O95171	SCEL	Sciellin	GIQSLGSPIK	306	(S312)	_GIQSLGS[Phospho (STY)]PIK_.2	_GIQSLGS[Phospho (STY)]PIK_	0	5.17055e-17	7.11978e-36	14750.6	12928.9	12288	0.993966	0.998949	0.998896
O95171	SCEL	Sciellin	GQSLDNLIK	387	(S389)	_GQS[Phospho (STY)]LDNLIK_.2	_GQS[Phospho (STY)]LDNLIK_	0	2.975e-26	2.94355e-25	12945.8	11494.2	8205.14	1	1	1
O95171	SCEL	Sciellin	YSSDDTLDR	89	(S90)	_YS[Phospho (STY)]SDDTLDR_.2	_YS[Phospho (STY)]SDDTLDR_	0	2.2947e-22	3.24135e-41	5175.91	4272.26	5392.74	0.780473	0.290412	0.0235441
O95171	SCEL	Sciellin	YSSDDTLDR	89	(S91)	_YSS[Phospho (STY)]DDTLDR_.2	_YSS[Phospho (STY)]DDTLDR_	0	6.23175e-24	1.37554e-33	5175.93	4272.21	5349.04	0.0945954	0.241157	0.762738
O95171	SCEL	Sciellin	PSSPVSSPNQLR	194	(S196)	_PSS[Phospho (STY)]PVSSPNQLR_.2	_PSS[Phospho (STY)]PVSSPNQLR_	0	5.77491e-27	5.19156e-29	5527.42	5858.82	7008.64	0.568204	0.975806	0.869886
O95171	SCEL	Sciellin	RSEDLDNATEVNPK	346	(S347)	_RS[Phospho (STY)]EDLDNATEVNPK_.3	_RS[Phospho (STY)]EDLDNATEVNPK_	0	1.39575e-11	1.86353e-18	2075.21	1473.02	1471.95	0.992061	0.95985	0.990201
O95197	RTN3	Reticulon-3	AEPSAATQSHSISSSSFGAEPSAPGGGGSPGACPALGTK	2	(S30,C34)	_[Acetyl (Protein N-term)]AEPSAATQSHSISSSSFGAEPSAPGGGGS[Phospho (STY)]PGAC[Carbamidomethyl (C)]PALGTK_.4	_[Acetyl (Protein N-term)]AEPSAATQSHSISSSSFGAEPSAPGGGGS[Phospho (STY)]PGAC[Carbamidomethyl (C)]PALGTK_	0	1.35934e-09	3.18154e-20	1788.1	1943.43	1244.1	0.0988813	0.0998653	0.0989132
O95208	EPN2	Epsin-2	GSSQPNLSTSHSEQEYGK	171	(S173)	_GSS[Phospho (STY)]QPNLSTSHSEQEYGK_.3	_GSS[Phospho (STY)]QPNLSTSHSEQEYGK_	0	6.43845e-24	5.16811e-22	14876.4	13662	19221.6	0.913967	0.909247	0.909238
O95208	EPN2	Epsin-2	GSSQPNLSTSHSEQEYGK	171	(S178)	_GSSQPNLS[Phospho (STY)]TSHSEQEYGK_.3	_GSSQPNLS[Phospho (STY)]TSHSEQEYGK_	0	7.11649e-21	3.17483e-18	13575	12340.4	16223	8.71175e-05	2.41208e-05	0.000197017
O95218	ZRANB2	Zinc finger Ran-binding domain-containing protein 2	YNLDASEEEDSNK	183	(S188)	_YNLDAS[Phospho (STY)]EEEDSNK_.2	_YNLDAS[Phospho (STY)]EEEDSNK_	0	4.16318e-24	2.36553e-27	114428	135628	90069.7	0.999986	1	1
O95218	ZRANB2	Zinc finger Ran-binding domain-containing protein 2	ENVEYIEREESDGEYDEFGR	110	(S120)	_ENVEYIEREES[Phospho (STY)]DGEYDEFGR_.3	_ENVEYIEREES[Phospho (STY)]DGEYDEFGR_	0	1.83531e-22	1.28929e-14	102686	60477.3	108867	1	0.998241	0.999962
O95218	ZRANB2	Zinc finger Ran-binding domain-containing protein 2	YKLDEDEDEDDADLSK	167	(S181)	_YKLDEDEDEDDADLS[Phospho (STY)]K_.3	_YKLDEDEDEDDADLS[Phospho (STY)]K_	0	3.56032e-27	1.46697e-21	24691.2	25148.6	27200.8	1	1	0.999997
O95218	ZRANB2	Zinc finger Ran-binding domain-containing protein 2	YKLDEDEDEDDADLSK	167	(S181)	_YKLDEDEDEDDADLS[Phospho (STY)]K_.2	_YKLDEDEDEDDADLS[Phospho (STY)]K_	0	6.52598e-21	4.44027e-18	11859.6	11850.7	12913.8	1	0.999995	1
O95218	ZRANB2	Zinc finger Ran-binding domain-containing protein 2	EVEDKESEGEEEDEDEDLSK	147	(S153)	_EVEDKES[Phospho (STY)]EGEEEDEDEDLSK_.3	_EVEDKES[Phospho (STY)]EGEEEDEDEDLSK_	0	2.30155e-23	1.42253e-11	28971.3	57510.6	24391.6	0.999231	0.986735	0.764025
O95218	ZRANB2	Zinc finger Ran-binding domain-containing protein 2	YNLDASEEEDSNKK	183	(S188)	_YNLDAS[Phospho (STY)]EEEDSNKK_.3	_YNLDAS[Phospho (STY)]EEEDSNKK_	0	6.76763e-26	3.96824e-21	21091.8	22099.8	23702.1	0.999762	0.999927	0.999399
O95218	ZRANB2	Zinc finger Ran-binding domain-containing protein 2	YNLDASEEEDSNKK	183	(S188)	_YNLDAS[Phospho (STY)]EEEDSNKK_.2	_YNLDAS[Phospho (STY)]EEEDSNKK_	0	3.65298e-19	1.45752e-08	1649.07	1272.91	1785.57	0.971642	0.976187	0.953974
O95218	ZRANB2	Zinc finger Ran-binding domain-containing protein 2	ENVEYIEREESDGEYDEFGRK	110	(Y114)	_ENVEY[Phospho (STY)]IEREESDGEYDEFGRK_.3	_ENVEY[Phospho (STY)]IEREESDGEYDEFGRK_	0	6.86337e-31	4.21368e-40	11492.1	4286.86	12102.3	0.779326	0.589933	0.799012
O95218	ZRANB2	Zinc finger Ran-binding domain-containing protein 2	ENVEYIEREESDGEYDEFGRK	110	(Y114)	_ENVEY[Phospho (STY)]IEREESDGEYDEFGRK_.4	_ENVEY[Phospho (STY)]IEREESDGEYDEFGRK_	0	8.05992e-22	1.4386e-24	7098.13	2459.24	7670.19	0.946004	0.412081	0.956784
O95218	ZRANB2	Zinc finger Ran-binding domain-containing protein 2	ENVEYIEREESDGEYDEFGRK	110	(S120)	_ENVEYIEREES[Phospho (STY)]DGEYDEFGRK_.3	_ENVEYIEREES[Phospho (STY)]DGEYDEFGRK_	0	2.87647e-21	7.29285e-25	7475.29	2694.8	6863.64	0.216275	0.389806	0.40458
O95218	ZRANB2	Zinc finger Ran-binding domain-containing protein 2	EESDGEYDEFGR	118	(S120)	_EES[Phospho (STY)]DGEYDEFGR_.2	_EES[Phospho (STY)]DGEYDEFGR_	0	3.41699e-24	1.00249e-37	13472.1	14742.2	14743.8	0.999196	0.999093	0.998528
O95218	ZRANB2	Zinc finger Ran-binding domain-containing protein 2	EESDGEYDEFGRK	118	(S120)	_EES[Phospho (STY)]DGEYDEFGRK_.2	_EES[Phospho (STY)]DGEYDEFGRK_	0	3.52022e-08	3.60906e-11	709.657	237.813	834.361	0.544172	0.45141	0.747548
O95239	KIF4A	Chromosome-associated kinesin KIF4A	TFSLTEVR	799	(S801)	_TFS[Phospho (STY)]LTEVR_.2	_TFS[Phospho (STY)]LTEVR_	0	7.88903e-20	5.00496e-17	10385.5	7521.1	9766.41	0.999972	0.778368	0.999846
O95239	KIF4A	Chromosome-associated kinesin KIF4A	TFSLTEVR	799	(T799)	_T[Phospho (STY)]FSLTEVR_.2	_T[Phospho (STY)]FSLTEVR_	0	6.03618e-12	1.94135e-19	2490.91	2597.76	3326.66	0.992965	0.164581	0.953509
O95239	KIF4A	Chromosome-associated kinesin KIF4A	TPPAPSPFDLPELK	1181	(T1181)	_T[Phospho (STY)]PPAPSPFDLPELK_.2	_T[Phospho (STY)]PPAPSPFDLPELK_	0	1.61394e-27	9.11685e-25	613.569	1025.48	422.179	0.828853	0.891644	0.833274
O95251	KAT7	Histone acetyltransferase KAT7	SSGSETEQVVDFSDR	99	(S99)	_S[Phospho (STY)]SGSETEQVVDFSDR_.2	_S[Phospho (STY)]SGSETEQVVDFSDR_	0	1.08579e-08	0.000854117	2608.95	4338.35	2419.63	0.401741	0.481035	0.468004
O95251	KAT7	Histone acetyltransferase KAT7	SQQQPTPVTPK	80	(T88)	_SQQQPTPVT[Phospho (STY)]PK_.2	_SQQQPTPVT[Phospho (STY)]PK_	0	3.16884e-25	6.22801e-38	996.64	1860.76	1879.44	0.987341	0.996166	0.995758
O95292	VAPB	Vesicle-associated membrane protein-associated protein B/C	SLSSSLDDTEVK	156	(S160)	_SLSSS[Phospho (STY)]LDDTEVK_.2	_SLSSS[Phospho (STY)]LDDTEVK_	0	1.07088e-22	7.86804e-32	4570.65	5847.7	4213.2	0.197003	0.28469	0.680471
O95292	VAPB	Vesicle-associated membrane protein-associated protein B/C	TVQSNSPISALAPTGK	201	(S206)	_TVQSNS[Phospho (STY)]PISALAPTGK_.2	_TVQSNS[Phospho (STY)]PISALAPTGK_	0	2.74747e-26	9.91485e-34	2874.3	1602.42	2450.47	0.423422	0.399267	0.432378
O95361	TRIM16	Tripartite motif-containing protein 16	ETEEQDSDSAEQGDPAGEGK	54	(T55)	_ET[Phospho (STY)]EEQDSDSAEQGDPAGEGK_.3	_ET[Phospho (STY)]EEQDSDSAEQGDPAGEGK_	0	7.34922e-24	7.19202e-11	3357.66	5920.26	2432.91	0.751902	0.775252	0.411705
O95365	ZBTB7A	Zinc finger and BTB domain-containing protein 7A	GGAPDPSPGATATPGAPAQPSSPDAR	505	(S526)	_GGAPDPSPGATATPGAPAQPSS[Phospho (STY)]PDAR_.3	_GGAPDPSPGATATPGAPAQPSS[Phospho (STY)]PDAR_	0	5.1426e-25	1.25611e-29	25810	19741.8	23687.5	0.711847	0.754915	0.790116
O95365	ZBTB7A	Zinc finger and BTB domain-containing protein 7A	DEDEDEDVASPDGLGR	540	(S549)	_DEDEDEDVAS[Phospho (STY)]PDGLGR_.2	_DEDEDEDVAS[Phospho (STY)]PDGLGR_	0	1.76521e-27	3.82212e-17	3046.46	2754.04	3005.15	1	1	1
O95394	PGM3	Phosphoacetylglucosamine mutase	STIGVMVTASHNPEEDNGVK	55	(M60,S64)	_STIGVM[Oxidation (M)]VTAS[Phospho (STY)]HNPEEDNGVK_.3	_STIGVM[Oxidation (M)]VTAS[Phospho (STY)]HNPEEDNGVK_	0	1.28422e-23	4.99527e-23	116623	119043	130544	0.999628	0.999712	0.999902
O95394	PGM3	Phosphoacetylglucosamine mutase	STIGVMVTASHNPEEDNGVK	55	(S55,M60)	_S[Phospho (STY)]TIGVM[Oxidation (M)]VTASHNPEEDNGVK_.3	_S[Phospho (STY)]TIGVM[Oxidation (M)]VTASHNPEEDNGVK_	0	5.07164e-24	2.38618e-27	71736.1	72471.8	78858.8	1.48644e-09	2.81575e-07	4.73317e-09
O95400	CD2BP2	CD2 antigen cytoplasmic tail-binding protein 2	HSLDSDEEEDDDDGGSSK	45	(S49)	_HSLDS[Phospho (STY)]DEEEDDDDGGSSK_.3	_HSLDS[Phospho (STY)]DEEEDDDDGGSSK_	0	6.56505e-16	2.13806e-16	29361.1	46721.1	51305.3	0.99801	0.998262	0.999795
O95425	SVIL	Supervillin	SPSFGDPQLSPEAR	261	(S261,S270)	_S[Phospho (STY)]PSFGDPQLS[Phospho (STY)]PEAR_.2	_S[Phospho (STY)]PSFGDPQLS[Phospho (STY)]PEAR_	0	4.89348e-21	1.16984e-11	37609.9	41452	39933.8	0.704126	0.941447	0.935753
O95425	SVIL	Supervillin	SPSFGDPQLSPEAR	261	(S270)	_SPSFGDPQLS[Phospho (STY)]PEAR_.2	_SPSFGDPQLS[Phospho (STY)]PEAR_	0	3.05514e-25	3.01505e-25	15608.8	16469	19153.3	0.995211	0.999685	0.993804
O95425	SVIL	Supervillin	QAHDLSPAAESSSTFSFSGR	216	(S221)	_QAHDLS[Phospho (STY)]PAAESSSTFSFSGR_.3	_QAHDLS[Phospho (STY)]PAAESSSTFSFSGR_	0	5.90396e-19	1.80926e-23	58610.3	28605.5	71091.5	1	1	1
O95425	SVIL	Supervillin	DSSFTEVPRSPK	236	(S245)	_DSSFTEVPRS[Phospho (STY)]PK_.2	_DSSFTEVPRS[Phospho (STY)]PK_	0	3.78647e-25	2.11084e-39	43477.5	33075.4	47211.7	0.936767	0.999759	0.992234
O95425	SVIL	Supervillin	SFDEQNVPK	707	(S707)	_S[Phospho (STY)]FDEQNVPK_.2	_S[Phospho (STY)]FDEQNVPK_	0	2.3809e-23	3.00963e-40	35448.1	38627.6	10107.1	1	1	1
O95425	SVIL	Supervillin	YQTQPVTLGEVEQVQSGK	850	(T852)	_YQT[Phospho (STY)]QPVTLGEVEQVQSGK_.3	_YQT[Phospho (STY)]QPVTLGEVEQVQSGK_	0	1.04592e-22	8.96684e-23	21507.3	22240.2	22196.3	0.999814	0.999581	0.999441
O95425	SVIL	Supervillin	SPVEMDEDFDVIFDPYAPK	1322	(S1322,M1326)	_S[Phospho (STY)]PVEM[Oxidation (M)]DEDFDVIFDPYAPK_.3	_S[Phospho (STY)]PVEM[Oxidation (M)]DEDFDVIFDPYAPK_	0	2.82084e-24	3.38168e-22	7559.72	11391.5	10272	0.999763	0.999918	0.999999
O95425	SVIL	Supervillin	CTSHSETPTVDDEEK	671	(C671,T677)	_C[Carbamidomethyl (C)]TSHSET[Phospho (STY)]PTVDDEEK_.3	_C[Carbamidomethyl (C)]TSHSET[Phospho (STY)]PTVDDEEK_	0	3.79289e-27	1.86747e-13	1252.8	3662.55	1783.86	0.191472	0.160697	0.191387
O95425	SVIL	Supervillin	YGSFEEAEASYPILNR	966	(S968)	_YGS[Phospho (STY)]FEEAEASYPILNR_.2	_YGS[Phospho (STY)]FEEAEASYPILNR_	0	8.35506e-26	6.86828e-07	2413.58	1012.38	1598.25	0.846999	0.501555	0.66993
O95433	AHSA1	Activator of 90 kDa heat shock protein ATPase homolog 1	LDGEASINNR	64		_LDGEASINNR_.2	_LDGEASINNR_	0	1.74804e-23	1.17438e-39	2909.75	3368.75	2524.1	NaN	NaN	NaN
O95453	PARN	Poly(A)-specific ribonuclease PARN	ELSPAGSISK	617	(S619)	_ELS[Phospho (STY)]PAGSISK_.2	_ELS[Phospho (STY)]PAGSISK_	0	1.45285e-23	1.8934e-39	69349.1	71293.2	61231.7	1	1	1
O95453	PARN	Poly(A)-specific ribonuclease PARN	SQANGAGALSYVSPNTSK	151	(S163)	_SQANGAGALSYVS[Phospho (STY)]PNTSK_.2	_SQANGAGALSYVS[Phospho (STY)]PNTSK_	0	3.70486e-25	3.67919e-17	7586.17	8322.89	7547.07	0.976931	0.893718	0.97804
O95453	PARN	Poly(A)-specific ribonuclease PARN	NNSFTAPSTVGK	555	(S557)	_NNS[Phospho (STY)]FTAPSTVGK_.2	_NNS[Phospho (STY)]FTAPSTVGK_	0	4.92133e-23	8.11065e-28	2736.66	2596.67	2330.2	0.824319	0.991476	0.883369
O95490	ADGRL2	Adhesion G protein-coupled receptor L2	GNSDGYIIPINK	1428	(S1430)	_GNS[Phospho (STY)]DGYIIPINK_.2	_GNS[Phospho (STY)]DGYIIPINK_	0	7.93045e-25	2.79032e-40	12255	10566.8	8159.37	0.989647	0.992018	0.884984
O95544	NADK	NAD kinase	SLSASPALGSTK	46	(S48)	_SLS[Phospho (STY)]ASPALGSTK_.2	_SLS[Phospho (STY)]ASPALGSTK_	0	6.30401e-21	3.65839e-34	2213.28	1901.25	1450.95	0.920354	0.928672	0.904729
O95602	POLR1A	DNA-directed RNA polymerase I subunit RPA1	EKQEEEVDYESEEEEEREGEENDDEDMQEER	1419	(Y1427,M1445)	_EKQEEEVDY[Phospho (STY)]ESEEEEEREGEENDDEDM[Oxidation (M)]QEER_.4	_EKQEEEVDY[Phospho (STY)]ESEEEEEREGEENDDEDM[Oxidation (M)]QEER_	0	1.77405e-17	1.6357e-18	2641.81	1717.57	3427.29	0.995402	0.9971	0.999309
O95671	ASMTL	Probable bifunctional dTTP/UTP pyrophosphatase/methyltransferase protein	HDSIPAADTFEDLSDVEGGGSEPTQR	226	(S239)	_HDSIPAADTFEDLS[Phospho (STY)]DVEGGGSEPTQR_.3	_HDSIPAADTFEDLS[Phospho (STY)]DVEGGGSEPTQR_	0	1.34419e-25	6.60888e-17	69955	35005.8	97600	0.999958	0.988407	0.999973
O95674	CDS2	Phosphatidate cytidylyltransferase 2	VDGETASDSESRAESAPLPVSADDTPEVLNR	27	(S41)	_VDGETASDSESRAES[Phospho (STY)]APLPVSADDTPEVLNR_.4	_VDGETASDSESRAES[Phospho (STY)]APLPVSADDTPEVLNR_	0	1.34725e-26	1.55031e-12	4171.48	4348.62	6002.57	0.246139	0.24644	0.185155
O95674	CDS2	Phosphatidate cytidylyltransferase 2	VDGETASDSESRAESAPLPVSADDTPEVLNR	27	(S47)	_VDGETASDSESRAESAPLPVS[Phospho (STY)]ADDTPEVLNR_.4	_VDGETASDSESRAESAPLPVS[Phospho (STY)]ADDTPEVLNR_	0	5.65204e-29	1.29524e-25	3974.81	4348.68	5952.13	0.0261098	0.178891	0.454638
O95674	CDS2	Phosphatidate cytidylyltransferase 2	VAHEPVAPPEDKESESEAK	8	(S23)	_VAHEPVAPPEDKESES[Phospho (STY)]EAK_.3	_VAHEPVAPPEDKESES[Phospho (STY)]EAK_	0	3.03814e-28	9.61679e-18	10243.4	5121.56	7807.39	0.0197471	0.454414	0.417797
O95696	BRD1	Bromodomain-containing protein 1	IVEYSPPSAPR	124	(S128)	_IVEYS[Phospho (STY)]PPSAPR_.2	_IVEYS[Phospho (STY)]PPSAPR_	0	2.00256e-09	1.56525e-05	4958.89	4207.04	2416.81	0.909934	0.947195	0.409281
O95714	HERC2	E3 ubiquitin-protein ligase HERC2	IRAEEEDLAAVPFLASDNEEEEDEK	2913	(S2928)	_IRAEEEDLAAVPFLAS[Phospho (STY)]DNEEEEDEK_.3	_IRAEEEDLAAVPFLAS[Phospho (STY)]DNEEEEDEK_	0	8.9355e-17	8.66959e-18	11794.6	4002.96	8278.84	1	1	1
O95747	OXSR1	Serine/threonine-protein kinase OSR1	TEDGGWEWSDDEFDEESEEGK	331	(S339)	_TEDGGWEWS[Phospho (STY)]DDEFDEESEEGK_.3	_TEDGGWEWS[Phospho (STY)]DDEFDEESEEGK_	0	3.27501e-27	7.60016e-24	20190.1	20731.3	17937.4	0.944772	0.968177	0.968761
O95772	STARD3NL	STARD3 N-terminal-like protein	LLIVQDASER	186	(S193)	_LLIVQDAS[Phospho (STY)]ER_.2	_LLIVQDAS[Phospho (STY)]ER_	0	5.12189e-18	1.19478e-15	12539.2	10849	10042.2	1	1	1
O95785	WIZ	Protein Wiz	TPLALAGSPTPK	989	(S996)	_TPLALAGS[Phospho (STY)]PTPK_.2	_TPLALAGS[Phospho (STY)]PTPK_	0	9.13128e-25	7.62786e-37	16795	16919.6	18732.2	0.596845	0.477512	0.580603
O95785	WIZ	Protein Wiz	TPLALAGSPTPK	989	(T998)	_TPLALAGSPT[Phospho (STY)]PK_.2	_TPLALAGSPT[Phospho (STY)]PK_	0	7.08529e-26	7.51475e-34	16733.7	16919	18779.7	0.403003	0.522267	0.419427
O95785	WIZ	Protein Wiz	SPQLSLSPRPASPK	1006	(S1012,S1017)	_SPQLSLS[Phospho (STY)]PRPAS[Phospho (STY)]PK_.3	_SPQLSLS[Phospho (STY)]PRPAS[Phospho (STY)]PK_	0	7.5501e-16	2.81229e-23	5325.03	2218.15	5909.42	0.836901	0.690615	0.861665
O95793	STAU1	Double-stranded RNA-binding protein Staufen homolog 1	PQTSPEYGQGINPISR	275	(S278)	_PQTS[Phospho (STY)]PEYGQGINPISR_.2	_PQTS[Phospho (STY)]PEYGQGINPISR_	0	5.58321e-22	1.24682e-30	12792.6	12185.5	13793.5	0.829308	0.900351	0.679861
O95793	STAU1	Double-stranded RNA-binding protein Staufen homolog 1	PQTSPEYGQGINPISR	275	(T277)	_PQT[Phospho (STY)]SPEYGQGINPISR_.2	_PQT[Phospho (STY)]SPEYGQGINPISR_	0	1.60101e-19	1.6402e-17	11654.9	11240.9	12677.5	0.0887952	0.0959706	0.223787
O95793	STAU1	Double-stranded RNA-binding protein Staufen homolog 1	PQTSPEYGQGINPISR	275	(T277)	_PQT[Phospho (STY)]SPEYGQGINPISR_.3	_PQT[Phospho (STY)]SPEYGQGINPISR_	0	7.62296e-16	4.36693e-36	6775.38	6492.58	8349.96	0.605119	0.368274	0.0376494
O95793	STAU1	Double-stranded RNA-binding protein Staufen homolog 1	PQTSPEYGQGINPISR	275	(S278)	_PQTS[Phospho (STY)]PEYGQGINPISR_.3	_PQTS[Phospho (STY)]PEYGQGINPISR_	0	1.43452e-17	3.39978e-24	3811.83	3655.67	4714.4	0.164371	0.366072	0.0120359
O95817	BAG3	BAG family molecular chaperone regulator 3	VPPAPVPCPPPSPGPSAVPSSPK	366	(C373,S381,S386)	_VPPAPVPC[Carbamidomethyl (C)]PPPSPGPS[Phospho (STY)]AVPSS[Phospho (STY)]PK_.3	_VPPAPVPC[Carbamidomethyl (C)]PPPSPGPS[Phospho (STY)]AVPSS[Phospho (STY)]PK_	0	1.48452e-22	1.47161e-22	62905.4	41729.5	68955.9	0.117435	0.234297	0.427457
O95817	BAG3	BAG family molecular chaperone regulator 3	VPPAPVPCPPPSPGPSAVPSSPK	366	(C373,S377,S386)	_VPPAPVPC[Carbamidomethyl (C)]PPPS[Phospho (STY)]PGPSAVPSS[Phospho (STY)]PK_.3	_VPPAPVPC[Carbamidomethyl (C)]PPPS[Phospho (STY)]PGPSAVPSS[Phospho (STY)]PK_	0	1.73546e-23	6.14343e-20	62905.3	41729.5	68955.9	0.753658	0.234297	0.48294
O95817	BAG3	BAG family molecular chaperone regulator 3	VPPAPVPCPPPSPGPSAVPSSPK	366	(C373,S385,S386)	_VPPAPVPC[Carbamidomethyl (C)]PPPSPGPSAVPS[Phospho (STY)]S[Phospho (STY)]PK_.3	_VPPAPVPC[Carbamidomethyl (C)]PPPSPGPSAVPS[Phospho (STY)]S[Phospho (STY)]PK_	0	1.80566e-22	8.06723e-32	57566.6	40495.3	66061.4	0.130096	0.23683	0.0962713
O95817	BAG3	BAG family molecular chaperone regulator 3	SQSPAASDCSSSSSSASLPSSGR	171	(S173,C179)	_SQS[Phospho (STY)]PAASDC[Carbamidomethyl (C)]SSSSSSASLPSSGR_.3	_SQS[Phospho (STY)]PAASDC[Carbamidomethyl (C)]SSSSSSASLPSSGR_	0	1.31912e-22	1.1434e-23	60336.2	65951.4	64345.5	0.967088	0.981953	0.96606
O95817	BAG3	BAG family molecular chaperone regulator 3	SSTPLHSPSPIR	283	(S283,S289)	_S[Phospho (STY)]STPLHS[Phospho (STY)]PSPIR_.2	_S[Phospho (STY)]STPLHS[Phospho (STY)]PSPIR_	0	1.84209e-29	1.80041e-25	18019.2	16233.4	23699.2	0.184901	0.133874	0.161051
O95817	BAG3	BAG family molecular chaperone regulator 3	SSLGSHQLPR	194	(S194)	_S[Phospho (STY)]SLGSHQLPR_.2	_S[Phospho (STY)]SLGSHQLPR_	0	1.64421e-13	6.23316e-34	2504.51	1311.52	5516.29	0.590319	0.565694	0.61015
O95819	MAP4K4	Mitogen-activated protein kinase kinase kinase kinase 4	AASSLNLSNGETESVK	798	(S805)	_AASSLNLS[Phospho (STY)]NGETESVK_.2	_AASSLNLS[Phospho (STY)]NGETESVK_	0	1.34504e-29	1.39909e-37	2964.65	2995.05	3003.59	0.808332	0.836626	0.76017
O95819	MAP4K4	Mitogen-activated protein kinase kinase kinase kinase 4	AASSLNLSNGETESVK	798	(S801)	_AASS[Phospho (STY)]LNLSNGETESVK_.2	_AASS[Phospho (STY)]LNLSNGETESVK_	0	5.31189e-14	0.000101965	2822.43	3011.3	2697.53	0.242724	0.242768	0.0878885
O95835	LATS1	Serine/threonine-protein kinase LATS1	QITTSPITVR	609	(S613)	_QITTS[Phospho (STY)]PITVR_.2	_QITTS[Phospho (STY)]PITVR_	0	9.92219e-25	4.22663e-38	1990.56	3244.86	1381.25	0.793598	0.902635	0.290464
O95997;Q9NZH5	PTTG1;PTTG2	Securin;Securin-2	LFQLGPPSPVK	158;158	(S165);(S165)	_LFQLGPPS[Phospho (STY)]PVK_.2	_LFQLGPPS[Phospho (STY)]PVK_	0	8.95724e-11	2.02698e-27	3292.37	2554.89	4877.27	1	1	1
O96013	PAK4	Serine/threonine-protein kinase PAK 4	RPLSGPDVGTPQPAGLASGAK	178	(S181)	_RPLS[Phospho (STY)]GPDVGTPQPAGLASGAK_.3	_RPLS[Phospho (STY)]GPDVGTPQPAGLASGAK_	0	1.4355e-15	4.27718e-19	38408.6	9594.05	36826.4	0.999856	0.992479	0.999959
O96019	ACTL6A	Actin-like protein 6A	DDGSTLMEIDGDK	48	(M54)	_DDGSTLM[Oxidation (M)]EIDGDK_.2	_DDGSTLM[Oxidation (M)]EIDGDK_	0	2.40832e-22	1.81589e-33	14964.9	16252.5	16088.3	1	1	1
O96020	CCNE2	G1/S-specific cyclin-E2	QQPQPSQTESPQEAQIIQAK	12	(S21)	_QQPQPSQTES[Phospho (STY)]PQEAQIIQAK_.3	_QQPQPSQTES[Phospho (STY)]PQEAQIIQAK_	0	5.80301e-24	4.31061e-21	4991.74	4250.14	3557.32	0.377755	0.389228	0.385557
O96028	NSD2	Histone-lysine N-methyltransferase NSD2	GIGTPPNTTPIK	107	(T110,T115)	_GIGT[Phospho (STY)]PPNTT[Phospho (STY)]PIK_.2	_GIGT[Phospho (STY)]PPNTT[Phospho (STY)]PIK_	0	2.22578e-18	5.90954e-07	5117.32	9852.04	9505.14	0.428686	0.52828	0.851644
P00338	LDHA	L-lactate dehydrogenase A chain	VTLTSEEEAR	306		_VTLTSEEEAR_.2	_VTLTSEEEAR_	0	7.37981e-21	8.71969e-24	86551.6	135619	9352.55	NaN	NaN	NaN
P00338	LDHA	L-lactate dehydrogenase A chain	QVVESAYEVIK	233		_QVVESAYEVIK_.2	_QVVESAYEVIK_	0	3.33209e-25	7.0282e-05	17328	22220	1.01767	NaN	NaN	NaN
P00338	LDHA	L-lactate dehydrogenase A chain	SADTLWGIQK	319		_SADTLWGIQK_.2	_SADTLWGIQK_	0	5.14074e-24	1.47931e-10	5199.46	4410.19	474.443	NaN	NaN	NaN
P00403	MT-CO2	Cytochrome c oxidase subunit 2	VVLPIEAPIR	142		_VVLPIEAPIR_.2	_VVLPIEAPIR_	0	1.93988e-24	Filtered	3687.51	3606.1	Filtered	NaN	NaN	Filtered
P00505	GOT2	Aspartate aminotransferase, mitochondrial	FVTVQTISGTGALR	126		_FVTVQTISGTGALR_.2	_FVTVQTISGTGALR_	0	7.30623e-29	0.00515276	1286.23	3125.88	0.926983	NaN	NaN	NaN
P00533	EGFR	Epidermal growth factor receptor	ELVEPLTPSGEAPNQALLR	687	(T693)	_ELVEPLT[Phospho (STY)]PSGEAPNQALLR_.3	_ELVEPLT[Phospho (STY)]PSGEAPNQALLR_	0	2.64967e-25	9.72593e-32	8469.1	12433.9	14089.3	0.585206	0.992019	0.998689
P00533	EGFR	Epidermal growth factor receptor	ELVEPLTPSGEAPNQALLR	687	(S695)	_ELVEPLTPS[Phospho (STY)]GEAPNQALLR_.3	_ELVEPLTPS[Phospho (STY)]GEAPNQALLR_	0	3.01846e-27	4.73898e-35	7572.39	11317.9	12766	0.418233	0.00683492	0.00132417
P00533	EGFR	Epidermal growth factor receptor	GSHQISLDNPDYQQDFFPK	1161	(S1166)	_GSHQIS[Phospho (STY)]LDNPDYQQDFFPK_.3	_GSHQIS[Phospho (STY)]LDNPDYQQDFFPK_	0	1.65533e-15	1.70541e-31	8139.63	2014.41	11250.2	0.682157	0.222055	0.80059
P00558	PGK1	Phosphoglycerate kinase 1	LGDVYVNDAFGTAHR	157		_LGDVYVNDAFGTAHR_.3	_LGDVYVNDAFGTAHR_	0	3.62041e-17	7.99619e-05	6797.93	2617.85	1.48117	NaN	NaN	NaN
P00558	PGK1	Phosphoglycerate kinase 1	ITLPVDFVTADKFDENAK	280		_ITLPVDFVTADKFDENAK_.3	_ITLPVDFVTADKFDENAK_	0	4.82744e-06	0.00336761	3350.38	8.12757	0.858856	NaN	NaN	NaN
P00558	PGK1	Phosphoglycerate kinase 1	GCITIIGGGDTATCCAK	366	(C367,C379,C380)	_GC[Carbamidomethyl (C)]ITIIGGGDTATC[Carbamidomethyl (C)]C[Carbamidomethyl (C)]AK_.2	_GC[Carbamidomethyl (C)]ITIIGGGDTATC[Carbamidomethyl (C)]C[Carbamidomethyl (C)]AK_	0	9.69666e-22	Filtered	3487.49	6132.43	Filtered	1	1	Filtered
P00558	PGK1	Phosphoglycerate kinase 1	ACANPAAGSVILLENLR	107	(C108)	_AC[Carbamidomethyl (C)]ANPAAGSVILLENLR_.2	_AC[Carbamidomethyl (C)]ANPAAGSVILLENLR_	0	5.54197e-24	Filtered	975.313	905.206	Filtered	1	1	Filtered
P02042;P02100;P68871;P69891;P69892	HBD;HBE1;HBB;HBG1;HBG2	Hemoglobin subunit delta;Hemoglobin subunit epsilon;Hemoglobin subunit beta;Hemoglobin subunit gamma-1;Hemoglobin subunit gamma-2	LLVVYPWTQR	32;32;32;32;32		_LLVVYPWTQR_.2	_LLVVYPWTQR_	0	1.84714e-11	3.40053e-05	8428.22	3800.49	1102.42	NaN	NaN	NaN
P02538	KRT6A	Keratin, type II cytoskeletal 6A	SGFSSVSVSR	31	(S37)	_SGFSSVS[Phospho (STY)]VSR_.2	_SGFSSVS[Phospho (STY)]VSR_	0	1.68155e-22	2.46335e-36	643657	700955	706460	0.999359	0.999798	0.999989
P02538	KRT6A	Keratin, type II cytoskeletal 6A	SGFSSVSVSR	31		_SGFSSVSVSR_.2	_SGFSSVSVSR_	0	2.01518e-23	4.83131e-14	8603.73	13325.1	1553.55	NaN	NaN	NaN
P02538	KRT6A	Keratin, type II cytoskeletal 6A	SGFSSVSVSR	31	(S34)	_SGFS[Phospho (STY)]SVSVSR_.2	_SGFS[Phospho (STY)]SVSVSR_	0	1.79627e-17	1.06348e-11	1698.71	1661.35	1299.28	0.596919	0.406269	0.275426
P02545	LMNA	Prelamin-A/C	LRLSPSPTSQR	387	(S390,S392)	_LRLS[Phospho (STY)]PS[Phospho (STY)]PTSQR_.2	_LRLS[Phospho (STY)]PS[Phospho (STY)]PTSQR_	0	1.24436e-19	1.20195e-27	486759	225099	677731	0.999999	0.999997	0.999999
P02545	LMNA	Prelamin-A/C	LRLSPSPTSQR	387	(S390)	_LRLS[Phospho (STY)]PSPTSQR_.2	_LRLS[Phospho (STY)]PSPTSQR_	0	5.51801e-24	1.12557e-20	178896	72585.8	203434	0.99951	0.996135	0.999998
P02545	LMNA	Prelamin-A/C	LRLSPSPTSQR	387	(S392)	_LRLSPS[Phospho (STY)]PTSQR_.2	_LRLSPS[Phospho (STY)]PTSQR_	0	1.77357e-25	2.43974e-22	60317.1	23333.7	68209.3	0.000511062	0.0041205	2.61002e-06
P02545	LMNA	Prelamin-A/C	SGAQASSTPLSPTR	12	(S22)	_SGAQASSTPLS[Phospho (STY)]PTR_.2	_SGAQASSTPLS[Phospho (STY)]PTR_	0	1.48021e-23	2.52325e-23	211073	226957	211062	0.999936	0.999978	0.999961
P02545	LMNA	Prelamin-A/C	SGAQASSTPLSPTR	12	(T19,S22)	_SGAQASST[Phospho (STY)]PLS[Phospho (STY)]PTR_.2	_SGAQASST[Phospho (STY)]PLS[Phospho (STY)]PTR_	0	2.60797e-21	2.32635e-12	17933.4	15796.2	17734.7	0.667793	0.950372	0.877222
P02545	LMNA	Prelamin-A/C	SGAQASSTPLSPTR	12	(S12)	_S[Phospho (STY)]GAQASSTPLSPTR_.2	_S[Phospho (STY)]GAQASSTPLSPTR_	0	9.82332e-20	2.73102e-26	11706.3	12188.6	10587.5	1	0.999997	0.999996
P02545	LMNA	Prelamin-A/C	SGAQASSTPLSPTR	12		_SGAQASSTPLSPTR_.2	_SGAQASSTPLSPTR_	0	3.30426e-25	7.17372e-14	4154.88	7732.79	246.952	NaN	NaN	NaN
P02545	LMNA	Prelamin-A/C	SGAQASSTPLSPTR	12	(T19)	_SGAQASST[Phospho (STY)]PLSPTR_.2	_SGAQASST[Phospho (STY)]PLSPTR_	0	2.29282e-14	8.66728e-07	1050.74	1084.73	1254.38	0.298773	0.327719	0.322991
P02545	LMNA	Prelamin-A/C	SVGGSGGGSFGDNLVTR	628	(S628)	_S[Phospho (STY)]VGGSGGGSFGDNLVTR_.2	_S[Phospho (STY)]VGGSGGGSFGDNLVTR_	0	2.51077e-20	4.00522e-31	56351.8	56906.4	55155.5	0.187854	0.773963	0.987082
P02545	LMNA	Prelamin-A/C	EDLQELNDR	33		_EDLQELNDR_.2	_EDLQELNDR_	0	2.95346e-21	1.63266e-22	38458.5	38107.1	32983.3	NaN	NaN	NaN
P02545	LMNA	Prelamin-A/C	SLETENAGLR	51		_SLETENAGLR_.2	_SLETENAGLR_	0	7.21368e-22	9.31471e-05	11789.3	17295	296.393	NaN	NaN	NaN
P02545	LMNA	Prelamin-A/C	EGDLIAAQAR	124		_EGDLIAAQAR_.2	_EGDLIAAQAR_	0	1.1555e-22	3.99187e-08	10439.8	15501.2	750.795	NaN	NaN	NaN
P02545	LMNA	Prelamin-A/C	LSPSPTSQR	389	(S392)	_LSPS[Phospho (STY)]PTSQR_.2	_LSPS[Phospho (STY)]PTSQR_	0	2.03978e-22	1.25949e-21	8234.1	8858.89	8573.62	0.939434	0.993964	0.979495
P02545	LMNA	Prelamin-A/C	SNEDQSMGNWQIK	458	(S458,M464)	_S[Phospho (STY)]NEDQSM[Oxidation (M)]GNWQIK_.2	_S[Phospho (STY)]NEDQSM[Oxidation (M)]GNWQIK_	0	2.06934e-26	7.60779e-45	8008.32	7602.01	7417.91	0.922694	0.99977	0.999613
P02545	LMNA	Prelamin-A/C	LADALQELR	241		_LADALQELR_.2	_LADALQELR_	0	3.3842e-24	0.00133012	7075.62	9015.59	993.372	NaN	NaN	NaN
P02545	LMNA	Prelamin-A/C	ITESEEVVSR	63		_ITESEEVVSR_.2	_ITESEEVVSR_	0	2.06679e-23	0.00491776	6198.33	9305.17	1.33349	NaN	NaN	NaN
P02545	LMNA	Prelamin-A/C	AAYEAELGDAR	79		_AAYEAELGDAR_.2	_AAYEAELGDAR_	0	7.5444e-21	0.000104629	6253.85	8019.19	408.265	NaN	NaN	NaN
P02545	LMNA	Prelamin-A/C	NSNLVGAAHEELQQSR	281		_NSNLVGAAHEELQQSR_.3	_NSNLVGAAHEELQQSR_	0	5.22161e-20	9.37252e-16	6262.68	1704.35	3890.9	NaN	NaN	NaN
P02545	LMNA	Prelamin-A/C	ASASGSGAQVGGPISSGSSASSVTVTR	598	(S599)	_AS[Phospho (STY)]ASGSGAQVGGPISSGSSASSVTVTR_.3	_AS[Phospho (STY)]ASGSGAQVGGPISSGSSASSVTVTR_	0	1.34157e-23	1.13316e-10	1503.98	1786.9	1634.7	0.0416784	0.0183065	0.174814
P02545	LMNA	Prelamin-A/C	EAALSTALSEK	145		_EAALSTALSEK_.2	_EAALSTALSEK_	0	1.34889e-17	9.00297e-16	1408.68	2983.87	292.439	NaN	NaN	NaN
P02545	LMNA	Prelamin-A/C	LQEKEDLQELNDR	29		_LQEKEDLQELNDR_.3	_LQEKEDLQELNDR_	0	2.34037e-17	7.29362e-06	2203.3	1010	0.462358	NaN	NaN	NaN
P02545	LMNA	Prelamin-A/C	VAVEEVDEEGKFVR	440		_VAVEEVDEEGKFVR_.3	_VAVEEVDEEGKFVR_	0	1.98268e-11	0.000948224	2049.02	571.125	0.480469	NaN	NaN	NaN
P02545	LMNA	Prelamin-A/C	TALINSTGEEVAMR	528		_TALINSTGEEVAMR_.2	_TALINSTGEEVAMR_	0	1.80133e-24	0.00267665	493.142	1745.73	0.945831	NaN	NaN	NaN
P02765	AHSG	Alpha-2-HS-glycoprotein	CDSSPDSAEDVRK	132	(C132,S138)	_C[Carbamidomethyl (C)]DSSPDS[Phospho (STY)]AEDVRK_.2	_C[Carbamidomethyl (C)]DSSPDS[Phospho (STY)]AEDVRK_	0	1.47593e-21	6.19103e-22	13688.2	13843.2	16325.1	0.647984	0.935211	0.333333
P02765	AHSG	Alpha-2-HS-glycoprotein	CDSSPDSAEDVRK	132	(C132,S138)	_C[Carbamidomethyl (C)]DSSPDS[Phospho (STY)]AEDVRK_.3	_C[Carbamidomethyl (C)]DSSPDS[Phospho (STY)]AEDVRK_	0	4.7224e-23	2.24108e-28	13412	11371.3	13707.1	0.956249	0.824594	0.833967
P02768	ALB	Albumin	KVPQVSTPTLVEVSR	438		_KVPQVSTPTLVEVSR_.3	_KVPQVSTPTLVEVSR_	0	6.73748e-25	2.75283e-13	60127.8	22351.6	12471.5	NaN	NaN	NaN
P02768	ALB	Albumin	VPQVSTPTLVEVSR	439		_VPQVSTPTLVEVSR_.2	_VPQVSTPTLVEVSR_	0	6.20226e-25	9.90456e-20	15464.7	12693.5	9340.67	NaN	NaN	NaN
P02768	ALB	Albumin	CCTESLVNR	500	(C500,C501)	_C[Carbamidomethyl (C)]C[Carbamidomethyl (C)]TESLVNR_.2	_C[Carbamidomethyl (C)]C[Carbamidomethyl (C)]TESLVNR_	0	2.77233e-22	1.48172e-05	3635.08	8614.32	0.929054	1	1	1
P02786	TFRC	Transferrin receptor protein 1	LAVDEEENADNNTK	40		_LAVDEEENADNNTK_.2	_LAVDEEENADNNTK_	0	9.11061e-20	3.94948e-21	36676.1	41489.3	48440.7	NaN	NaN	NaN
P04049	RAF1	RAF proto-oncogene serine/threonine-protein kinase	STSTPNVHMVSTTLPVDSR	257	(S257,M265)	_S[Phospho (STY)]TSTPNVHM[Oxidation (M)]VSTTLPVDSR_.3	_S[Phospho (STY)]TSTPNVHM[Oxidation (M)]VSTTLPVDSR_	0	4.10721e-25	5.45595e-33	43029.2	31209.2	44903.1	0.130767	0.125952	0.113874
P04049	RAF1	RAF proto-oncogene serine/threonine-protein kinase	SHSESASPSALSSSPNNLSPTGWSQPK	283	(S301,T303)	_SHSESASPSALSSSPNNLS[Phospho (STY)]PT[Phospho (STY)]GWSQPK_.3	_SHSESASPSALSSSPNNLS[Phospho (STY)]PT[Phospho (STY)]GWSQPK_	0	8.82579e-08	4.37021e-12	1.00414	0.986938	788.875	0.149843	0.159654	0.101552
P04075	ALDOA	Fructose-bisphosphate aldolase A	LQSIGTENTEENR	44		_LQSIGTENTEENR_.2	_LQSIGTENTEENR_	0	2.92991e-23	6.38894e-17	73798.9	80496.5	64260.8	NaN	NaN	NaN
P04075	ALDOA	Fructose-bisphosphate aldolase A	LQSIGTENTEENR	44	(S46)	_LQS[Phospho (STY)]IGTENTEENR_.2	_LQS[Phospho (STY)]IGTENTEENR_	0	6.11654e-25	4.03058e-36	13570	16811.8	15765.5	0.999976	0.999989	0.999995
P04075	ALDOA	Fructose-bisphosphate aldolase A	GILAADESTGSIAK	29	(S39)	_GILAADESTGS[Phospho (STY)]IAK_.2	_GILAADESTGS[Phospho (STY)]IAK_	0	2.55291e-16	1.82022e-36	31944.7	36180.2	29008	0.997183	0.999994	0.999461
P04075	ALDOA	Fructose-bisphosphate aldolase A	GILAADESTGSIAK	29		_GILAADESTGSIAK_.2	_GILAADESTGSIAK_	0	8.26107e-24	2.451e-26	38861	49624.4	5912.54	NaN	NaN	NaN
P04075	ALDOA	Fructose-bisphosphate aldolase A	GILAADESTGSIAK	29	(S36)	_GILAADES[Phospho (STY)]TGSIAK_.2	_GILAADES[Phospho (STY)]TGSIAK_	0	1.97165e-22	3.68368e-29	12381.1	11825.9	10987.3	0.523991	0.980511	0.717124
P04075	ALDOA	Fructose-bisphosphate aldolase A	ALANSLACQGK	332	(C339)	_ALANSLAC[Carbamidomethyl (C)]QGK_.2	_ALANSLAC[Carbamidomethyl (C)]QGK_	0	2.01968e-20	1.01375e-16	35610	46300.5	2883.12	1	1	1
P04075	ALDOA	Fructose-bisphosphate aldolase A	PYQYPALTPEQK	2		_PYQYPALTPEQK_.2	_PYQYPALTPEQK_	0	5.07143e-27	1.89858e-07	34380.7	35764.4	3962.46	NaN	NaN	NaN
P04075	ALDOA	Fructose-bisphosphate aldolase A	QLLLTADDR	61		_QLLLTADDR_.2	_QLLLTADDR_	0	2.86566e-19	1.91511e-30	21981.4	25607	7460.24	NaN	NaN	NaN
P04075	ALDOA	Fructose-bisphosphate aldolase A	GVVPLAGTNGETTTQGLDGLSER	112		_GVVPLAGTNGETTTQGLDGLSER_.3	_GVVPLAGTNGETTTQGLDGLSER_	0	1.41874e-22	9.19307e-06	4787.79	5453.04	595.332	NaN	NaN	NaN
P04075	ALDOA	Fructose-bisphosphate aldolase A	YTPSGQAGAAASESLFVSNHAY	343		_YTPSGQAGAAASESLFVSNHAY_.3	_YTPSGQAGAAASESLFVSNHAY_	0	2.76023e-28	0.000147463	1385.49	3225.13	0.426373	NaN	NaN	NaN
P04075	ALDOA	Fructose-bisphosphate aldolase A	VDKGVVPLAGTNGETTTQGLDGLSER	109		_VDKGVVPLAGTNGETTTQGLDGLSER_.3	_VDKGVVPLAGTNGETTTQGLDGLSER_	0	8.86562e-25	0.00550324	909.349	243.821	0.929581	NaN	NaN	NaN
P04083	ANXA1	Annexin A1	TPAQFDADELR	114		_TPAQFDADELR_.2	_TPAQFDADELR_	0	5.93462e-22	1.72981e-11	31705.7	27665.5	1115.8	NaN	NaN	NaN
P04083	ANXA1	Annexin A1	DITSDTSGDFR	167		_DITSDTSGDFR_.2	_DITSDTSGDFR_	0	1.72532e-23	2.99532e-21	20258.5	26886.7	10471.7	NaN	NaN	NaN
P04083	ANXA1	Annexin A1	SEIDMNDIK	304		_SEIDMNDIK_.2	_SEIDMNDIK_	0	1.3361e-21	0.00113768	6233.31	7086.41	3.50669	NaN	NaN	NaN
P04083	ANXA1	Annexin A1	SEDFGVNEDLADSDAR	189		_SEDFGVNEDLADSDAR_.2	_SEDFGVNEDLADSDAR_	0	1.29622e-22	1.26896e-08	2408.89	3434.81	1959.09	NaN	NaN	NaN
P04083	ANXA1	Annexin A1	GVDEATIIDILTK	59		_GVDEATIIDILTK_.2	_GVDEATIIDILTK_	0	3.37879e-19	0.00140088	3343.21	1915.9	1.53687	NaN	NaN	NaN
P04083	ANXA1	Annexin A1	QAWFIENEEQEYVQTVK	10		_QAWFIENEEQEYVQTVK_.3	_QAWFIENEEQEYVQTVK_	0	2.13346e-07	0.00021185	898.854	0.436707	19.6585	NaN	NaN	NaN
P04181	OAT	Ornithine aminotransferase, mitochondrial	LPSDVVTAVR	363		_LPSDVVTAVR_.2	_LPSDVVTAVR_	0	1.04637e-22	0.00578033	2482.39	4116.79	1.00113	NaN	NaN	NaN
P04183	TK1	Thymidine kinase, cytosolic	SCINLPTVLPGSPSK	2	(C3,S13)	_[Acetyl (Protein N-term)]SC[Carbamidomethyl (C)]INLPTVLPGS[Phospho (STY)]PSK_.2	_[Acetyl (Protein N-term)]SC[Carbamidomethyl (C)]INLPTVLPGS[Phospho (STY)]PSK_	0	9.00831e-23	5.2815e-08	2895.02	2428.2	1811.11	0.460409	0.86951	0.406548
P04406	GAPDH	Glyceraldehyde-3-phosphate dehydrogenase	GALQNIIPASTGAAK	201		_GALQNIIPASTGAAK_.2	_GALQNIIPASTGAAK_	0	5.88919e-20	1.93204e-20	262510	244097	19368.8	NaN	NaN	NaN
P04406	GAPDH	Glyceraldehyde-3-phosphate dehydrogenase	VPTANVSVVDLTCR	235	(C247)	_VPTANVSVVDLTC[Carbamidomethyl (C)]R_.2	_VPTANVSVVDLTC[Carbamidomethyl (C)]R_	0	6.4305e-22	3.70973e-25	175496	194351	15488.7	1	1	1
P04406	GAPDH	Glyceraldehyde-3-phosphate dehydrogenase	VPTANVSVVDLTCR	235	(C247)	_VPTANVSVVDLTC[Carbamidomethyl (C)]R_.3	_VPTANVSVVDLTC[Carbamidomethyl (C)]R_	0	4.3446e-18	0.00127637	21447.3	20339.3	336.797	1	1	1
P04406	GAPDH	Glyceraldehyde-3-phosphate dehydrogenase	IISNASCTTNCLAPLAK	146	(C152,C156)	_IISNASC[Carbamidomethyl (C)]TTNC[Carbamidomethyl (C)]LAPLAK_.3	_IISNASC[Carbamidomethyl (C)]TTNC[Carbamidomethyl (C)]LAPLAK_	0	1.75761e-22	1.91194e-12	26976.1	35271.5	1105.79	1	1	1
P04406	GAPDH	Glyceraldehyde-3-phosphate dehydrogenase	LISWYDNEFGYSNR	310		_LISWYDNEFGYSNR_.2	_LISWYDNEFGYSNR_	0	8.43514e-28	2.13319e-08	9929.46	6700.21	0.885361	NaN	NaN	NaN
P04406	GAPDH	Glyceraldehyde-3-phosphate dehydrogenase	WGDAGAEYVVESTGVFTTMEK	87		_WGDAGAEYVVESTGVFTTMEK_.3	_WGDAGAEYVVESTGVFTTMEK_	0	1.41979e-08	0.000670128	1631.82	0.604729	0.453575	NaN	NaN	NaN
P04637	TP53	Cellular tumor antigen p53	ALPNNTSSSPQPK	307	(S315)	_ALPNNTSSS[Phospho (STY)]PQPK_.2	_ALPNNTSSS[Phospho (STY)]PQPK_	0	1.87561e-22	2.81861e-29	43096.6	57914.9	51837.2	0.999102	0.998843	0.998541
P04637	TP53	Cellular tumor antigen p53	MEEPQSDPSVEPPLSQETFSDLWK	1	(M1,S15)	_[Acetyl (Protein N-term)]M[Oxidation (M)]EEPQSDPSVEPPLS[Phospho (STY)]QETFSDLWK_.3	_[Acetyl (Protein N-term)]M[Oxidation (M)]EEPQSDPSVEPPLS[Phospho (STY)]QETFSDLWK_	0	1.96392e-16	7.75997e-11	5263.17	4732.87	4064.98	0.977981	0.990698	0.985289
P04637	TP53	Cellular tumor antigen p53	MEEPQSDPSVEPPLSQETFSDLWK	1	(M1,S9)	_[Acetyl (Protein N-term)]M[Oxidation (M)]EEPQSDPS[Phospho (STY)]VEPPLSQETFSDLWK_.3	_[Acetyl (Protein N-term)]M[Oxidation (M)]EEPQSDPS[Phospho (STY)]VEPPLSQETFSDLWK_	0	1.8904e-13	1.07783e-08	3719.25	2586.94	2834.97	0.00221873	0.792958	0.0029869
P04792	HSPB1	Heat shock protein beta-1	QLSSGVSEIR	80	(S82)	_QLS[Phospho (STY)]SGVSEIR_.2	_QLS[Phospho (STY)]SGVSEIR_	0	1.67861e-21	2.13584e-28	442493	512887	486806	1	1	1
P04792	HSPB1	Heat shock protein beta-1	LFDQAFGLPR	28		_LFDQAFGLPR_.2	_LFDQAFGLPR_	0	1.85501e-19	8.96275e-08	5892.54	5445.06	270.575	NaN	NaN	NaN
P04843	RPN1	Dolichyl-diphosphooligosaccharide--protein glycosyltransferase subunit 1	GEDEEENNLEVR	90		_GEDEEENNLEVR_.2	_GEDEEENNLEVR_	0	9.13813e-26	2.51631e-12	1211.58	2418.33	2222.92	NaN	NaN	NaN
P04843	RPN1	Dolichyl-diphosphooligosaccharide--protein glycosyltransferase subunit 1	ALTSEIALLQSR	525		_ALTSEIALLQSR_.2	_ALTSEIALLQSR_	0	3.65004e-22	Filtered	1084.25	553.229	Filtered	NaN	NaN	Filtered
P04908;P0C0S8;P20671;Q16777;Q6FI13;Q7L7L0;Q93077;Q96KK5;Q99878;Q9BTM1	H2AC4;H2AC11;H2AC7;H2AC20;H2AC18;H2AW;H2AC6;H2AC12;H2AC14;H2AJ	Histone H2A type 1-B/E;Histone H2A type 1;Histone H2A type 1-D;Histone H2A type 2-C;Histone H2A type 2-A;Histone H2A type 3;Histone H2A type 1-C;Histone H2A type 1-H;Histone H2A type 1-J;Histone H2A.J	VTIAQGGVLPNIQAVLLPK	101;101;101;101;101;101;101;101;101;101		_VTIAQGGVLPNIQAVLLPK_.3	_VTIAQGGVLPNIQAVLLPK_	0	1.62047e-25	2.03632e-07	16296.7	14596.1	625.309	NaN	NaN	NaN
P04908;P0C0S8;P20671;Q16777;Q6FI13;Q7L7L0;Q93077;Q96KK5;Q99878;Q9BTM1	H2AC4;H2AC11;H2AC7;H2AC20;H2AC18;H2AW;H2AC6;H2AC12;H2AC14;H2AJ	Histone H2A type 1-B/E;Histone H2A type 1;Histone H2A type 1-D;Histone H2A type 2-C;Histone H2A type 2-A;Histone H2A type 3;Histone H2A type 1-C;Histone H2A type 1-H;Histone H2A type 1-J;Histone H2A.J	VTIAQGGVLPNIQAVLLPK	101;101;101;101;101;101;101;101;101;101		_VTIAQGGVLPNIQAVLLPK_.2	_VTIAQGGVLPNIQAVLLPK_	0	1.36962e-25	0.00224132	2033.44	5094.28	1.32681	NaN	NaN	NaN
P05023	ATP1A1	Sodium/potassium-transporting ATPase subunit alpha-1	TSATWLALSR	414		_TSATWLALSR_.2	_TSATWLALSR_	0	9.94391e-19	Filtered	1234.67	1135.28	Filtered	NaN	NaN	Filtered
P05129;P05771;P17252	PRKCG;PRKCB;PRKCA	Protein kinase C gamma type;Protein kinase C beta type;Protein kinase C alpha type	TFCGTPDYIAPEIIAYQPYGK	514;500;497	(T514,C516);(T500,C502);(T497,C499)	_T[Phospho (STY)]FC[Carbamidomethyl (C)]GTPDYIAPEIIAYQPYGK_.3	_T[Phospho (STY)]FC[Carbamidomethyl (C)]GTPDYIAPEIIAYQPYGK_	0	1.15202e-15	3.88989e-19	0.78289	201.518	1085.35	0.164362	0.141136	0.709915
P05141	SLC25A5	ADP/ATP translocase 2	AAYFGIYDTAK	189		_AAYFGIYDTAK_.2	_AAYFGIYDTAK_	0	9.07373e-23	0.000439571	6653.99	7750.43	0.562546	NaN	NaN	NaN
P05141	SLC25A5	ADP/ATP translocase 2	DFLAGGVAAAISK	11		_DFLAGGVAAAISK_.2	_DFLAGGVAAAISK_	0	1.53343e-25	4.67103e-08	2423.13	3345.05	0.425812	NaN	NaN	NaN
P05141	SLC25A5	ADP/ATP translocase 2	EQGVLSFWR	64		_EQGVLSFWR_.2	_EQGVLSFWR_	0	1.9299e-05	0.00130821	4795.08	151.032	0.982361	NaN	NaN	NaN
P05198	EIF2S1	Eukaryotic translation initiation factor 2 subunit 1	VVTDTDETELAR	277		_VVTDTDETELAR_.2	_VVTDTDETELAR_	0	8.87248e-27	0.00111358	6577.61	10149.6	191.518	NaN	NaN	NaN
P05387	RPLP2	60S acidic ribosomal protein P2	KEESEESDDDMGFGLFD	99	(S102,S105,M109)	_KEES[Phospho (STY)]EES[Phospho (STY)]DDDM[Oxidation (M)]GFGLFD_.3	_KEES[Phospho (STY)]EES[Phospho (STY)]DDDM[Oxidation (M)]GFGLFD_	0	2.82264e-26	3.09672e-14	125409	299391	176934	1	1	1
P05387	RPLP2	60S acidic ribosomal protein P2	KEESEESDDDMGFGLFD	99	(S105,M109)	_KEESEES[Phospho (STY)]DDDM[Oxidation (M)]GFGLFD_.3	_KEESEES[Phospho (STY)]DDDM[Oxidation (M)]GFGLFD_	0	1.73978e-22	4.41489e-22	18055	22063	22878.8	0.99389	0.950323	0.975483
P05387	RPLP2	60S acidic ribosomal protein P2	ILDSVGIEADDDR	26		_ILDSVGIEADDDR_.2	_ILDSVGIEADDDR_	0	1.89882e-26	2.4483e-14	15843.6	17622.5	11509.3	NaN	NaN	NaN
P05387	RPLP2	60S acidic ribosomal protein P2	NIEDVIAQGIGK	50		_NIEDVIAQGIGK_.2	_NIEDVIAQGIGK_	0	6.26576e-20	2.23173e-15	10263.2	8057.26	7125.97	NaN	NaN	NaN
P05387	RPLP2	60S acidic ribosomal protein P2	ILDSVGIEADDDRLNK	26		_ILDSVGIEADDDRLNK_.3	_ILDSVGIEADDDRLNK_	0	5.89677e-21	5.85353e-07	2877.72	659.291	291.147	NaN	NaN	NaN
P05388;Q8NHW5	RPLP0;RPLP0P6	60S acidic ribosomal protein P0;60S acidic ribosomal protein P0-like	VEAKEESEESDEDMGFGLFD	298;298	(S304,S307,M311);(S304,S307,M311)	_VEAKEES[Phospho (STY)]EES[Phospho (STY)]DEDM[Oxidation (M)]GFGLFD_.3	_VEAKEES[Phospho (STY)]EES[Phospho (STY)]DEDM[Oxidation (M)]GFGLFD_	0	4.86888e-26	1.14943e-28	67473.3	86002.5	69419.1	1	1	1
P05388;Q8NHW5	RPLP0;RPLP0P6	60S acidic ribosomal protein P0;60S acidic ribosomal protein P0-like	EESEESDEDMGFGLFD	302;302	(S304,M311);(S304,M311)	_EES[Phospho (STY)]EESDEDM[Oxidation (M)]GFGLFD_.2	_EES[Phospho (STY)]EESDEDM[Oxidation (M)]GFGLFD_	0	3.09162e-25	5.22123e-17	12308.9	15620.6	13471.8	0.0775243	0.150919	0.11235
P05388;Q8NHW5	RPLP0;RPLP0P6	60S acidic ribosomal protein P0;60S acidic ribosomal protein P0-like	EESEESDEDMGFGLFD	302;302	(S307,M311);(S307,M311)	_EESEES[Phospho (STY)]DEDM[Oxidation (M)]GFGLFD_.2	_EESEES[Phospho (STY)]DEDM[Oxidation (M)]GFGLFD_	0	1.54293e-27	1.0149e-25	10956.1	12952.9	12229.3	0.923589	0.849496	0.889164
P05388;Q8NHW5	RPLP0;RPLP0P6	60S acidic ribosomal protein P0;60S acidic ribosomal protein P0-like	AGAIAPCEVTVPAQNTGLGPEK	113;113	(C119);(C119)	_AGAIAPC[Carbamidomethyl (C)]EVTVPAQNTGLGPEK_.3	_AGAIAPC[Carbamidomethyl (C)]EVTVPAQNTGLGPEK_	0	8.18932e-25	Filtered	2299.43	2241.06	Filtered	1	1	Filtered
P05388;Q8NHW5	RPLP0;RPLP0P6	60S acidic ribosomal protein P0;60S acidic ribosomal protein P0-like	CFIVGADNVGSK	27;27	(C27);(C27)	_C[Carbamidomethyl (C)]FIVGADNVGSK_.2	_C[Carbamidomethyl (C)]FIVGADNVGSK_	0	3.46797e-20	0.001689	2381.68	3510.83	0.460762	1	1	1
P05388;Q8NHW5	RPLP0;RPLP0P6	60S acidic ribosomal protein P0;60S acidic ribosomal protein P0-like	IIQLLDDYPK	17;17		_IIQLLDDYPK_.2	_IIQLLDDYPK_	0	7.62578e-29	0.000648593	1971.81	3490.54	0.574432	NaN	NaN	NaN
P05412	JUN	Transcription factor AP-1	NSDLLTSPDVGLLK	57	(S63)	_NSDLLTS[Phospho (STY)]PDVGLLK_.2	_NSDLLTS[Phospho (STY)]PDVGLLK_	0	6.11093e-24	2.61765e-32	37136.2	44392	41860.7	0.968632	0.999297	0.944675
P05455	SSB	Lupus La protein	FASDDEHDEHDENGATGPVK	364	(S366)	_FAS[Phospho (STY)]DDEHDEHDENGATGPVK_.3	_FAS[Phospho (STY)]DDEHDEHDENGATGPVK_	0	6.96339e-17	2.32029e-10	244207	115773	291109	1	1	1
P05556	ITGB1	Integrin beta-1	SAVTTVVNPK	785		_SAVTTVVNPK_.2	_SAVTTVVNPK_	0	6.30765e-20	0.00210785	1235.71	2263.21	1.00012	NaN	NaN	NaN
P05783	KRT18	Keratin, type I cytoskeletal 18	PVSSAASVYAGAGGSGSR	28	(S34)	_PVSSAAS[Phospho (STY)]VYAGAGGSGSR_.2	_PVSSAAS[Phospho (STY)]VYAGAGGSGSR_	0	3.71336e-23	4.85367e-20	1.69594e+06	1.71634e+06	1.75225e+06	0.999613	0.999496	0.999945
P05783	KRT18	Keratin, type I cytoskeletal 18	PVSSAASVYAGAGGSGSR	28	(S34)	_PVSSAAS[Phospho (STY)]VYAGAGGSGSR_.3	_PVSSAAS[Phospho (STY)]VYAGAGGSGSR_	0	2.58518e-22	2.62797e-23	779925	716963	776499	0.999999	1	0.999997
P05783	KRT18	Keratin, type I cytoskeletal 18	PVSSAASVYAGAGGSGSR	28	(S42)	_PVSSAASVYAGAGGS[Phospho (STY)]GSR_.2	_PVSSAASVYAGAGGS[Phospho (STY)]GSR_	0	2.98234e-18	3.72251e-19	148610	145460	157605	0.998872	0.700408	0.998698
P05783	KRT18	Keratin, type I cytoskeletal 18	PVSSAASVYAGAGGSGSR	28	(S42)	_PVSSAASVYAGAGGS[Phospho (STY)]GSR_.3	_PVSSAASVYAGAGGS[Phospho (STY)]GSR_	0	2.03906e-18	3.11755e-19	116939	113381	115861	0.970119	0.971592	0.99942
P05783	KRT18	Keratin, type I cytoskeletal 18	PVSSAASVYAGAGGSGSR	28	(S31)	_PVSS[Phospho (STY)]AASVYAGAGGSGSR_.2	_PVSS[Phospho (STY)]AASVYAGAGGSGSR_	0	1.93569e-20	3.16026e-24	63568	70843	68379.7	0.337517	0.296728	0.392642
P05783	KRT18	Keratin, type I cytoskeletal 18	PVSSAASVYAGAGGSGSR	28	(S30)	_PVS[Phospho (STY)]SAASVYAGAGGSGSR_.2	_PVS[Phospho (STY)]SAASVYAGAGGSGSR_	0	1.22419e-17	8.90326e-14	54632.5	61350.3	59635.6	0.658156	0.703371	0.608683
P05783	KRT18	Keratin, type I cytoskeletal 18	PVSSAASVYAGAGGSGSR	28		_PVSSAASVYAGAGGSGSR_.2	_PVSSAASVYAGAGGSGSR_	0	1.05193e-15	1.94238e-20	32808.1	39012	5523.38	NaN	NaN	NaN
P05783	KRT18	Keratin, type I cytoskeletal 18	PVSSAASVYAGAGGSGSR	28	(S31,S34)	_PVSS[Phospho (STY)]AAS[Phospho (STY)]VYAGAGGSGSR_.2	_PVSS[Phospho (STY)]AAS[Phospho (STY)]VYAGAGGSGSR_	0	4.72311e-12	3.44203e-16	15325.7	11934.4	12936.6	0.885564	0.913275	0.888291
P05783	KRT18	Keratin, type I cytoskeletal 18	PVSSAASVYAGAGGSGSR	28		_PVSSAASVYAGAGGSGSR_.3	_PVSSAASVYAGAGGSGSR_	0	1.75656e-23	1.12267e-07	14063.4	17496.8	783.96	NaN	NaN	NaN
P05783	KRT18	Keratin, type I cytoskeletal 18	PVSSAASVYAGAGGSGSR	28	(S30,S34)	_PVS[Phospho (STY)]SAAS[Phospho (STY)]VYAGAGGSGSR_.2	_PVS[Phospho (STY)]SAAS[Phospho (STY)]VYAGAGGSGSR_	0	6.75903e-11	5.59192e-09	12712.3	9787.06	7599.54	0.0903036	0.102063	0.570633
P05783	KRT18	Keratin, type I cytoskeletal 18	PVSSAASVYAGAGGSGSR	28	(S31)	_PVSS[Phospho (STY)]AASVYAGAGGSGSR_.3	_PVSS[Phospho (STY)]AASVYAGAGGSGSR_	0	9.84826e-19	2.79113e-30	7897.88	7145.34	6539.68	0.0311934	0.21183	0.574163
P05783	KRT18	Keratin, type I cytoskeletal 18	PVSSAASVYAGAGGSGSR	28	(S31,S42)	_PVSS[Phospho (STY)]AASVYAGAGGS[Phospho (STY)]GSR_.2	_PVSS[Phospho (STY)]AASVYAGAGGS[Phospho (STY)]GSR_	0	3.14736e-07	2.66556e-07	4339.84	4892.06	5329.3	0.00844904	0.0968258	0.000312361
P05783	KRT18	Keratin, type I cytoskeletal 18	STFSTNYR	7	(S7)	_S[Phospho (STY)]TFSTNYR_.2	_S[Phospho (STY)]TFSTNYR_	0	2.80894e-17	9.2806e-25	1.00068e+06	937162	1.06888e+06	0.999979	0.994233	0.999946
P05783	KRT18	Keratin, type I cytoskeletal 18	STFSTNYR	7	(S10)	_STFS[Phospho (STY)]TNYR_.2	_STFS[Phospho (STY)]TNYR_	0	5.48346e-16	4.50327e-16	9473.25	212998	239608	0.981275	3.35271e-17	2.0941e-16
P05783	KRT18	Keratin, type I cytoskeletal 18	STFSTNYR	7	(S7,S10)	_S[Phospho (STY)]TFS[Phospho (STY)]TNYR_.2	_S[Phospho (STY)]TFS[Phospho (STY)]TNYR_	0	9.13578e-20	6.66132e-52	3931.27	5114.33	4580.65	0.44402	0.432173	0.444499
P05783	KRT18	Keratin, type I cytoskeletal 18	SLGSVQAPSYGAR	15	(S18)	_SLGS[Phospho (STY)]VQAPSYGAR_.2	_SLGS[Phospho (STY)]VQAPSYGAR_	0	2.83232e-21	1.15095e-27	517073	564087	500889	0.000809961	1.75096e-06	1.93792e-05
P05783	KRT18	Keratin, type I cytoskeletal 18	SLGSVQAPSYGAR	15	(S15)	_S[Phospho (STY)]LGSVQAPSYGAR_.2	_S[Phospho (STY)]LGSVQAPSYGAR_	0	2.83232e-21	2.28891e-23	505878	549420	488018	0.999743	0.999999	0.999983
P05783	KRT18	Keratin, type I cytoskeletal 18	SLGSVQAPSYGAR	15		_SLGSVQAPSYGAR_.2	_SLGSVQAPSYGAR_	0	8.17872e-24	9.00128e-18	73332.3	93666.1	6344.87	NaN	NaN	NaN
P05783	KRT18	Keratin, type I cytoskeletal 18	SLGSVQAPSYGAR	15	(S23)	_SLGSVQAPS[Phospho (STY)]YGAR_.2	_SLGSVQAPS[Phospho (STY)]YGAR_	0	1.31169e-14	0.000390951	57848.9	67068.6	9284.34	7.30258e-22	4.12553e-23	0.929883
P05783	KRT18	Keratin, type I cytoskeletal 18	VIDDTNITR	188		_VIDDTNITR_.2	_VIDDTNITR_	0	5.78336e-22	6.40095e-27	87535.9	129264	8354.23	NaN	NaN	NaN
P05783	KRT18	Keratin, type I cytoskeletal 18	AQIFANTVDNAR	138		_AQIFANTVDNAR_.2	_AQIFANTVDNAR_	0	1.71232e-22	6.84036e-36	73952.1	84457.6	9977.94	NaN	NaN	NaN
P05783	KRT18	Keratin, type I cytoskeletal 18	TVQSLEIDLDSMR	302		_TVQSLEIDLDSMR_.2	_TVQSLEIDLDSMR_	0	3.58201e-24	Filtered	21161.3	10578.4	Filtered	NaN	NaN	Filtered
P05783	KRT18	Keratin, type I cytoskeletal 18	TVQSLEIDLDSMR	302	(M313)	_TVQSLEIDLDSM[Oxidation (M)]R_.2	_TVQSLEIDLDSM[Oxidation (M)]R_	0	4.26902e-17	0.00248357	2579.93	532.821	274.452	1	1	1
P05783	KRT18	Keratin, type I cytoskeletal 18	LEAEIATYR	373		_LEAEIATYR_.2	_LEAEIATYR_	0	1.67962e-23	7.91741e-24	13181.3	17587.9	2144.07	NaN	NaN	NaN
P05783	KRT18	Keratin, type I cytoskeletal 18	LLEDGEDFNLGDALDSSNSMQTIQK	383	(S401,M402)	_LLEDGEDFNLGDALDSSNS[Phospho (STY)]M[Oxidation (M)]QTIQK_.3	_LLEDGEDFNLGDALDSSNS[Phospho (STY)]M[Oxidation (M)]QTIQK_	0	1.67469e-29	2.1264e-16	2969.34	5383.88	2122.25	0.0189524	0.00712911	0.193882
P05783	KRT18	Keratin, type I cytoskeletal 18	LLEDGEDFNLGDALDSSNSMQTIQK	383	(S399,M402)	_LLEDGEDFNLGDALDSS[Phospho (STY)]NSM[Oxidation (M)]QTIQK_.3	_LLEDGEDFNLGDALDSS[Phospho (STY)]NSM[Oxidation (M)]QTIQK_	0	7.34276e-25	1.38826e-11	1480.48	3448.48	1139.09	0.383393	0.336628	0.345324
P05783	KRT18	Keratin, type I cytoskeletal 18	LLEDGEDFNLGDALDSSNSMQTIQK	383		_LLEDGEDFNLGDALDSSNSMQTIQK_.3	_LLEDGEDFNLGDALDSSNSMQTIQK_	0	1.20816e-26	0.00196659	969.088	2620.5	0.911453	NaN	NaN	NaN
P05783	KRT18	Keratin, type I cytoskeletal 18	QAQEYEALLNIK	359		_QAQEYEALLNIK_.2	_QAQEYEALLNIK_	0	8.44507e-18	9.66962e-14	6747.36	5128.3	553.862	NaN	NaN	NaN
P05783	KRT18	Keratin, type I cytoskeletal 18	ETMQSLNDR	82		_ETMQSLNDR_.2	_ETMQSLNDR_	0	7.04538e-22	1.42893e-06	3020.48	4718.71	0.61335	NaN	NaN	NaN
P05783	KRT18	Keratin, type I cytoskeletal 18	YETELAMR	168		_YETELAMR_.2	_YETELAMR_	0	3.67805e-18	0.000429477	2101.06	2584.3	0.657776	NaN	NaN	NaN
P05783	KRT18	Keratin, type I cytoskeletal 18	LQLETEIEALK	197		_LQLETEIEALK_.2	_LQLETEIEALK_	0	3.69212e-06	2.11479e-22	1547.77	110.737	865.056	NaN	NaN	NaN
P05787	KRT8	Keratin, type II cytoskeletal 8	LSELEAALQR	353		_LSELEAALQR_.2	_LSELEAALQR_	0	7.06241e-21	8.95446e-20	89237.8	101754	7583.4	NaN	NaN	NaN
P05787	KRT8	Keratin, type II cytoskeletal 8	ASLEAAIADAEQR	329	(S330)	_AS[Phospho (STY)]LEAAIADAEQR_.2	_AS[Phospho (STY)]LEAAIADAEQR_	0	1.45974e-23	2.84747e-24	34056.2	39965.8	37640.5	1	1	1
P05787	KRT8	Keratin, type II cytoskeletal 8	ASLEAAIADAEQR	329		_ASLEAAIADAEQR_.2	_ASLEAAIADAEQR_	0	4.73965e-27	4.16827e-16	33009.3	16052.5	11971.2	NaN	NaN	NaN
P05787	KRT8	Keratin, type II cytoskeletal 8	AQYEDIANR	265		_AQYEDIANR_.2	_AQYEDIANR_	0	9.97256e-22	3.73783e-26	66369.9	80131.8	20540.8	NaN	NaN	NaN
P05787	KRT8	Keratin, type II cytoskeletal 8	QLETLGQEK	150		_QLETLGQEK_.2	_QLETLGQEK_	0	2.78598e-22	6.30088e-27	27487.2	51009.4	4377.24	NaN	NaN	NaN
P05787	KRT8	Keratin, type II cytoskeletal 8	LEGLTDEINFLR	214		_LEGLTDEINFLR_.2	_LEGLTDEINFLR_	0	3.5352e-21	1.92417e-16	29510.6	36736.1	7321.11	NaN	NaN	NaN
P05787	KRT8	Keratin, type II cytoskeletal 8	LVSESSDVLPK	473		_LVSESSDVLPK_.2	_LVSESSDVLPK_	0	5.553e-22	4.37245e-11	26244.8	42160.1	1268.62	NaN	NaN	NaN
P05787	KRT8	Keratin, type II cytoskeletal 8	LQAEIEGLK	317		_LQAEIEGLK_.2	_LQAEIEGLK_	0	3.32662e-20	1.10299e-26	20137.4	42999.6	2624.04	NaN	NaN	NaN
P05787	KRT8	Keratin, type II cytoskeletal 8	YEELQSLAGK	286		_YEELQSLAGK_.2	_YEELQSLAGK_	0	1.47861e-22	1.72574e-08	19160	26317.4	332.951	NaN	NaN	NaN
P05787	KRT8	Keratin, type II cytoskeletal 8	WSLLQQQK	123		_WSLLQQQK_.2	_WSLLQQQK_	0	1.1544e-23	0.000599726	17222.2	13946.7	0.603653	NaN	NaN	NaN
P05787	KRT8	Keratin, type II cytoskeletal 8	SLDMDSIIAEVK	253	(S253,M256)	_S[Phospho (STY)]LDM[Oxidation (M)]DSIIAEVK_.2	_S[Phospho (STY)]LDM[Oxidation (M)]DSIIAEVK_	0	5.68231e-25	2.48821e-12	4215.98	6662.22	4808.33	0.999645	0.999714	0.999652
P05787	KRT8	Keratin, type II cytoskeletal 8	SLDMDSIIAEVK	253	(M256)	_SLDM[Oxidation (M)]DSIIAEVK_.2	_SLDM[Oxidation (M)]DSIIAEVK_	0	6.74301e-13	2.31216e-06	7703.93	4644.38	1432.78	1	1	1
P05787	KRT8	Keratin, type II cytoskeletal 8	ELQSQISDTSVVLSMDNSR	234	(M248)	_ELQSQISDTSVVLSM[Oxidation (M)]DNSR_.3	_ELQSQISDTSVVLSM[Oxidation (M)]DNSR_	0	7.62857e-26	2.31136e-24	7906.68	6753.02	7863.71	1	1	1
P05787	KRT8	Keratin, type II cytoskeletal 8	ELQSQISDTSVVLSMDNSR	234	(S237,M248)	_ELQS[Phospho (STY)]QISDTSVVLSM[Oxidation (M)]DNSR_.3	_ELQS[Phospho (STY)]QISDTSVVLSM[Oxidation (M)]DNSR_	0	4.29219e-22	8.81733e-12	569.88	1869.31	2972.57	0.514412	0.112033	0.356111
P05787	KRT8	Keratin, type II cytoskeletal 8	AEAESMYQIK	276		_AEAESMYQIK_.2	_AEAESMYQIK_	0	7.30898e-23	7.93554e-06	3100.57	4243.91	0.463623	NaN	NaN	NaN
P05787	KRT8	Keratin, type II cytoskeletal 8	SNMDNMFESYINNLR	134	(M136,M139)	_SNM[Oxidation (M)]DNM[Oxidation (M)]FESYINNLR_.2	_SNM[Oxidation (M)]DNM[Oxidation (M)]FESYINNLR_	0	1.14557e-05	2.83492e-09	3323.21	258.813	1473.57	1	1	1
P05787	KRT8	Keratin, type II cytoskeletal 8	TKTEISEMNR	303		_TKTEISEMNR_.2	_TKTEISEMNR_	0	1.34429e-17	0.00208079	3430	1058.2	0.999616	NaN	NaN	NaN
P05787	KRT8	Keratin, type II cytoskeletal 8	DVDEAYMNK	199		_DVDEAYMNK_.2	_DVDEAYMNK_	0	3.1309e-20	0.000106774	1146.76	1881.27	0.460115	NaN	NaN	NaN
P06400	RB1	Retinoblastoma-associated protein	TAVIPINGSPR	241	(S249)	_TAVIPINGS[Phospho (STY)]PR_.2	_TAVIPINGS[Phospho (STY)]PR_	0	3.08488e-19	9.60986e-34	63370.9	63213.9	57835	1	1	1
P06400	RB1	Retinoblastoma-associated protein	SNLDEEVNVIPPHTPVR	360	(T373)	_SNLDEEVNVIPPHT[Phospho (STY)]PVR_.3	_SNLDEEVNVIPPHT[Phospho (STY)]PVR_	0	1.32943e-22	6.16933e-37	42543.6	24480.2	50471.4	0.999998	0.999958	0.999999
P06400	RB1	Retinoblastoma-associated protein	IPGGNIYISPLKSPYK	799	(S807,S811)	_IPGGNIYIS[Phospho (STY)]PLKS[Phospho (STY)]PYK_.3	_IPGGNIYIS[Phospho (STY)]PLKS[Phospho (STY)]PYK_	0	2.69605e-12	5.57826e-19	29954	11710	24268	0.377833	0.312842	0.00849751
P06400	RB1	Retinoblastoma-associated protein	TLQTDSIDSFETQRTPR	342	(T356)	_TLQTDSIDSFETQRT[Phospho (STY)]PR_.3	_TLQTDSIDSFETQRT[Phospho (STY)]PR_	0	4.4422e-10	3.57723e-32	25665.6	11010.7	24803	0.981155	0.970846	0.931196
P06400	RB1	Retinoblastoma-associated protein	ILVSIGESFGTSEK	831	(T841)	_ILVSIGESFGT[Phospho (STY)]SEK_.2	_ILVSIGESFGT[Phospho (STY)]SEK_	0	6.35838e-27	4.29951e-28	14414.4	14284.5	14317.3	0.899704	0.870623	0.885388
P06400	RB1	Retinoblastoma-associated protein	ISEGLPTPTK	815	(T821)	_ISEGLPT[Phospho (STY)]PTK_.2	_ISEGLPT[Phospho (STY)]PTK_	0	3.69611e-21	1.47268e-08	14103.1	11910.6	11794.9	0.981016	0.907447	0.575059
P06400	RB1	Retinoblastoma-associated protein	IPGGNIYISPLK	799	(S807)	_IPGGNIYIS[Phospho (STY)]PLK_.2	_IPGGNIYIS[Phospho (STY)]PLK_	0	3.55192e-22	1.24967e-06	6865.59	13044.2	10478.4	0.972796	0.909546	0.870102
P06400	RB1	Retinoblastoma-associated protein	TAATAAAAAAEPPAPPPPPPPEEDPEQDSGPEDLPLVR	9	(S37)	_TAATAAAAAAEPPAPPPPPPPEEDPEQDS[Phospho (STY)]GPEDLPLVR_.4	_TAATAAAAAAEPPAPPPPPPPEEDPEQDS[Phospho (STY)]GPEDLPLVR_	0	7.30228e-20	7.1303e-23	8602.34	5596.48	7722.48	0.997634	0.308879	0.983156
P06454	PTMA	Prothymosin alpha	SDAAVDTSSEITTK	2	(S2)	_[Acetyl (Protein N-term)]S[Phospho (STY)]DAAVDTSSEITTK_.2	_[Acetyl (Protein N-term)]S[Phospho (STY)]DAAVDTSSEITTK_	0	8.97694e-25	2.68327e-38	233845	241873	224665	1	1	1
P06454	PTMA	Prothymosin alpha	SDAAVDTSSEITTK	2	(S10)	_[Acetyl (Protein N-term)]SDAAVDTSS[Phospho (STY)]EITTK_.2	_[Acetyl (Protein N-term)]SDAAVDTSS[Phospho (STY)]EITTK_	0	9.11094e-20	5.86669e-18	142084	127654	122251	0.0685994	0.118361	0.0236874
P06454	PTMA	Prothymosin alpha	SDAAVDTSSEITTK	2	(S9)	_[Acetyl (Protein N-term)]SDAAVDTS[Phospho (STY)]SEITTK_.2	_[Acetyl (Protein N-term)]SDAAVDTS[Phospho (STY)]SEITTK_	0	1.22007e-20	3.097e-27	129839	117066	113298	0.893803	0.826865	0.956135
P06454	PTMA	Prothymosin alpha	SDAAVDTSSEITTK	2	(T13)	_[Acetyl (Protein N-term)]SDAAVDTSSEIT[Phospho (STY)]TK_.2	_[Acetyl (Protein N-term)]SDAAVDTSSEIT[Phospho (STY)]TK_	0	2.21084e-23	1.58656e-20	115363	104401	100475	0.00315894	0.000349346	0.00598611
P06454	PTMA	Prothymosin alpha	SDAAVDTSSEITTK	2		_[Acetyl (Protein N-term)]SDAAVDTSSEITTK_.2	_[Acetyl (Protein N-term)]SDAAVDTSSEITTK_	0	2.72972e-24	2.42836e-26	27040.1	37907.8	18799.3	1	1	1
P06454	PTMA	Prothymosin alpha	EVVEEAENGR	22		_EVVEEAENGR_.2	_EVVEEAENGR_	0	1.30659e-19	8.14263e-21	1150.09	1118.26	1192.78	NaN	NaN	NaN
P06493	CDK1	Cyclin-dependent kinase 1	IGEGTYGVVYK	10	(T14,Y15)	_IGEGT[Phospho (STY)]Y[Phospho (STY)]GVVYK_.2	_IGEGT[Phospho (STY)]Y[Phospho (STY)]GVVYK_	0	4.02552e-10	9.71669e-23	103978	94824.1	107489	0.666667	0.666667	0.666667
P06493	CDK1	Cyclin-dependent kinase 1	SPEVLLGSAR	171		_SPEVLLGSAR_.2	_SPEVLLGSAR_	0	5.41313e-20	0.0026884	2015.13	3374.09	1157.03	NaN	NaN	NaN
P06576	ATP5F1B	ATP synthase subunit beta, mitochondrial	VVDLLAPYAK	189		_VVDLLAPYAK_.2	_VVDLLAPYAK_	0	1.00028e-22	7.4295e-11	5542.31	10553.9	510.845	NaN	NaN	NaN
P06576	ATP5F1B	ATP synthase subunit beta, mitochondrial	TIAMDGTEGLVR	110		_TIAMDGTEGLVR_.2	_TIAMDGTEGLVR_	0	1.37329e-24	0.00122952	6030.38	7587.04	0.94495	NaN	NaN	NaN
P06576	ATP5F1B	ATP synthase subunit beta, mitochondrial	AIAELGIYPAVDPLDSTSR	388		_AIAELGIYPAVDPLDSTSR_.2	_AIAELGIYPAVDPLDSTSR_	0	3.99779e-19	0.00474014	8291.59	4754.48	265.292	NaN	NaN	NaN
P06576	ATP5F1B	ATP synthase subunit beta, mitochondrial	IMNVIGEPIDER	144		_IMNVIGEPIDER_.2	_IMNVIGEPIDER_	0	4.10929e-20	0.00286265	1871.02	3462.07	0.425114	NaN	NaN	NaN
P06733	ENO1	Alpha-enolase	DATNVGDEGGFAPNILENK	203		_DATNVGDEGGFAPNILENK_.2	_DATNVGDEGGFAPNILENK_	0	2.30762e-26	3.62422e-22	83195.3	82373.9	75929.8	NaN	NaN	NaN
P06733	ENO1	Alpha-enolase	DATNVGDEGGFAPNILENK	203		_DATNVGDEGGFAPNILENK_.3	_DATNVGDEGGFAPNILENK_	0	5.80184e-25	2.65045e-21	71660.9	76201.7	72269.6	NaN	NaN	NaN
P06733	ENO1	Alpha-enolase	GNPTVEVDLFTSK	16		_GNPTVEVDLFTSK_.2	_GNPTVEVDLFTSK_	0	4.03905e-22	0.000301816	37372.4	27265.2	872.596	NaN	NaN	NaN
P06733	ENO1	Alpha-enolase	YISPDQLADLYK	270		_YISPDQLADLYK_.2	_YISPDQLADLYK_	0	2.81973e-25	1.05503e-13	26605.4	28327.2	1318.18	NaN	NaN	NaN
P06733	ENO1	Alpha-enolase	LMIEMDGTENK	93	(M94,M97)	_LM[Oxidation (M)]IEM[Oxidation (M)]DGTENK_.2	_LM[Oxidation (M)]IEM[Oxidation (M)]DGTENK_	0	6.12638e-22	8.14346e-29	7124.43	6538.97	7973.35	1	1	1
P06733	ENO1	Alpha-enolase	SCNCLLLK	336	(C337,C339)	_SC[Carbamidomethyl (C)]NC[Carbamidomethyl (C)]LLLK_.2	_SC[Carbamidomethyl (C)]NC[Carbamidomethyl (C)]LLLK_	0	4.59645e-25	9.88136e-14	4225.12	5239.06	0.79739	1	1	1
P06733	ENO1	Alpha-enolase	FTASAGIQVVGDDLTVTNPK	307		_FTASAGIQVVGDDLTVTNPK_.3	_FTASAGIQVVGDDLTVTNPK_	0	4.96934e-25	0.00562576	2685.87	2087.79	244.654	NaN	NaN	NaN
P06733	ENO1	Alpha-enolase	IGAEVYHNLK	184		_IGAEVYHNLK_.2	_IGAEVYHNLK_	0	3.19764e-10	Filtered	2039.54	470.958	Filtered	NaN	NaN	Filtered
P06733	ENO1	Alpha-enolase	AAVPSGASTGIYEALELR	33		_AAVPSGASTGIYEALELR_.3	_AAVPSGASTGIYEALELR_	0	1.02548e-20	0.00344356	12529.6	3299.67	589.573	NaN	NaN	NaN
P06733	ENO1	Alpha-enolase	AAVPSGASTGIYEALELR	33		_AAVPSGASTGIYEALELR_.2	_AAVPSGASTGIYEALELR_	0	2.07964e-25	Filtered	10769.6	8552.99	Filtered	NaN	NaN	Filtered
P06733	ENO1	Alpha-enolase	SGETEDTFIADLVVGLCTGQIK	373	(C389)	_SGETEDTFIADLVVGLC[Carbamidomethyl (C)]TGQIK_.3	_SGETEDTFIADLVVGLC[Carbamidomethyl (C)]TGQIK_	0	3.05156e-20	Filtered	1547.63	3600.12	Filtered	1	1	Filtered
P06744	GPI	Glucose-6-phosphate isomerase	NLVTEDVMR	58		_NLVTEDVMR_.2	_NLVTEDVMR_	0	3.32445e-29	5.4074e-06	1795.01	2295.64	0.443928	NaN	NaN	NaN
P06748	NPM1	Nucleophosmin	DELHIVEAEAMNYEGSPIK	55	(M65,S70)	_DELHIVEAEAM[Oxidation (M)]NYEGS[Phospho (STY)]PIK_.3	_DELHIVEAEAM[Oxidation (M)]NYEGS[Phospho (STY)]PIK_	0	5.46496e-20	1.9634e-07	3182185	3.02721e+06	6.59194e+06	0.954861	0.238035	0.999427
P06748	NPM1	Nucleophosmin	DELHIVEAEAMNYEGSPIK	55	(M65,S70)	_DELHIVEAEAM[Oxidation (M)]NYEGS[Phospho (STY)]PIK_.4	_DELHIVEAEAM[Oxidation (M)]NYEGS[Phospho (STY)]PIK_	0	6.69223e-09	2.54524e-05	38000.4	35949.2	90268.5	0.972004	0.982804	0.978406
P06748	NPM1	Nucleophosmin	DELHIVEAEAMNYEGSPIK	55	(M65)	_DELHIVEAEAM[Oxidation (M)]NYEGSPIK_.3	_DELHIVEAEAM[Oxidation (M)]NYEGSPIK_	0	5.26652e-15	2.09908e-25	14855.9	6793.1	44253.2	1	1	1
P06748	NPM1	Nucleophosmin	DELHIVEAEAMNYEGSPIK	55	(S70)	_DELHIVEAEAMNYEGS[Phospho (STY)]PIK_.3	_DELHIVEAEAMNYEGS[Phospho (STY)]PIK_	0	1.39388e-18	8.94447e-23	10203.9	8024.31	12326.5	0.970892	0.651954	0.967057
P06748	NPM1	Nucleophosmin	CGSGPVHISGQHLVAVEEDAESEDEEEEDVK	104	(C104,S125)	_C[Carbamidomethyl (C)]GSGPVHISGQHLVAVEEDAES[Phospho (STY)]EDEEEEDVK_.4	_C[Carbamidomethyl (C)]GSGPVHISGQHLVAVEEDAES[Phospho (STY)]EDEEEEDVK_	0	1.79878e-23	1.4954e-17	1.82607e+06	812988	2157728	1	1	1
P06748	NPM1	Nucleophosmin	CGSGPVHISGQHLVAVEEDAESEDEEEEDVK	104	(C104,S125)	_C[Carbamidomethyl (C)]GSGPVHISGQHLVAVEEDAES[Phospho (STY)]EDEEEEDVK_.5	_C[Carbamidomethyl (C)]GSGPVHISGQHLVAVEEDAES[Phospho (STY)]EDEEEEDVK_	0	7.17566e-06	0.00027412	11821.3	1415.56	12971.6	0.99899	0.891773	0.980792
P06748	NPM1	Nucleophosmin	VDNDENEHQLSLR	33		_VDNDENEHQLSLR_.3	_VDNDENEHQLSLR_	0	1.27873e-20	8.31633e-14	45558.4	23747.3	33642.4	NaN	NaN	NaN
P06748	NPM1	Nucleophosmin	LAADEDDDDDDEEDDDEDDDDDDFDDEEAEEK	158		_LAADEDDDDDDEEDDDEDDDDDDFDDEEAEEK_.4	_LAADEDDDDDDEEDDDEDDDDDDFDDEEAEEK_	0	2.23215e-20	7.08797e-13	18587.7	22966.3	25492.8	NaN	NaN	NaN
P06748	NPM1	Nucleophosmin	GPSSVEDIK	240	(S243)	_GPSS[Phospho (STY)]VEDIK_.2	_GPSS[Phospho (STY)]VEDIK_	0	5.11544e-23	3.21833e-35	3099.01	3243.09	3439.82	0.846306	0.5	0.5
P06753	TPM3	Tropomyosin alpha-3 chain	AADAEAEVASLNR	79		_AADAEAEVASLNR_.2	_AADAEAEVASLNR_	0	6.68675e-16	1.41783e-06	10952.4	11725.7	7256.76	NaN	NaN	NaN
P06753	TPM3	Tropomyosin alpha-3 chain	IQLVEEELDR	93		_IQLVEEELDR_.2	_IQLVEEELDR_	0	3.25254e-22	2.18413e-31	11182.7	8648.98	5200.28	NaN	NaN	NaN
P07195	LDHB	L-lactate dehydrogenase B chain	VIGSGCNLDSAR	159	(C164)	_VIGSGC[Carbamidomethyl (C)]NLDSAR_.2	_VIGSGC[Carbamidomethyl (C)]NLDSAR_	0	1.40938e-21	4.27133e-35	147137	191046	12857.1	1	1	1
P07195	LDHB	L-lactate dehydrogenase B chain	SADTLWDIQK	320		_SADTLWDIQK_.2	_SADTLWDIQK_	0	3.11462e-18	0.00336169	12301.5	13084.3	0.724583	NaN	NaN	NaN
P07195	LDHB	L-lactate dehydrogenase B chain	IVADKDYSVTANSK	78		_IVADKDYSVTANSK_.3	_IVADKDYSVTANSK_	0	4.39732e-23	3.06154e-06	11493.5	10197.7	1.14565	NaN	NaN	NaN
P07195	LDHB	L-lactate dehydrogenase B chain	MVVESAYEVIK	234		_MVVESAYEVIK_.2	_MVVESAYEVIK_	0	1.1883e-24	0.00418518	8743.55	8372.46	0.708084	NaN	NaN	NaN
P07195	LDHB	L-lactate dehydrogenase B chain	LIAPVAEEEATVPNNK	8		_LIAPVAEEEATVPNNK_.3	_LIAPVAEEEATVPNNK_	0	2.21542e-25	3.2067e-12	2779.36	2169.34	0.622456	NaN	NaN	NaN
P07199	CENPB	Major centromere autoantigen B	TPAAPASPAAVPSEGSGGSTTGWR	150	(S156)	_TPAAPAS[Phospho (STY)]PAAVPSEGSGGSTTGWR_.3	_TPAAPAS[Phospho (STY)]PAAVPSEGSGGSTTGWR_	0	1.84481e-21	3.39539e-19	2807.47	3304.32	3388.87	0.876932	0.852718	0.88535
P07237	P4HB	Protein disulfide-isomerase	NFEDVAFDEK	376		_NFEDVAFDEK_.2	_NFEDVAFDEK_	0	3.54573e-23	3.31645e-15	3631.35	4350.87	743.507	NaN	NaN	NaN
P07237	P4HB	Protein disulfide-isomerase	LITLEEEMTK	317		_LITLEEEMTK_.2	_LITLEEEMTK_	0	2.25883e-23	0.00340733	3672.93	4669.97	1.25259	NaN	NaN	NaN
P07237	P4HB	Protein disulfide-isomerase	VDATEESDLAQQYGVR	82		_VDATEESDLAQQYGVR_.3	_VDATEESDLAQQYGVR_	0	1.78931e-26	8.37719e-06	2563.4	1721.05	0.430733	NaN	NaN	NaN
P07237	P4HB	Protein disulfide-isomerase	VDATEESDLAQQYGVR	82		_VDATEESDLAQQYGVR_.2	_VDATEESDLAQQYGVR_	0	3.81005e-27	0.00618538	1161.19	1762.11	0.939445	NaN	NaN	NaN
P07237	P4HB	Protein disulfide-isomerase	MDSTANEVEAVK	425		_MDSTANEVEAVK_.2	_MDSTANEVEAVK_	0	4.05673e-19	0.00113886	1482	2504.94	1.40068	NaN	NaN	NaN
P07339	CTSD	Cathepsin D	LSPEDYTLK	349		_LSPEDYTLK_.2	_LSPEDYTLK_	0	7.04381e-22	0.000938934	4194.19	4008.29	0.960892	NaN	NaN	NaN
P07355	ANXA2	Annexin A2	TNQELQEINR	136		_TNQELQEINR_.2	_TNQELQEINR_	0	8.42202e-21	4.03367e-28	156801	186192	84621.3	NaN	NaN	NaN
P07355	ANXA2	Annexin A2	STVHEILCK	2	(C9)	_[Acetyl (Protein N-term)]STVHEILC[Carbamidomethyl (C)]K_.2	_[Acetyl (Protein N-term)]STVHEILC[Carbamidomethyl (C)]K_	0	3.97149e-18	4.69072e-31	47592.1	51552.3	2526.42	1	1	1
P07355	ANXA2	Annexin A2	STVHEILCK	2	(T3,C9)	_[Acetyl (Protein N-term)]ST[Phospho (STY)]VHEILC[Carbamidomethyl (C)]K_.2	_[Acetyl (Protein N-term)]ST[Phospho (STY)]VHEILC[Carbamidomethyl (C)]K_	0	6.50524e-23	4.31724e-39	8603.92	9445.04	9737.57	0.339682	0.337132	0.338987
P07355	ANXA2	Annexin A2	QDIAFAYQR	69		_QDIAFAYQR_.2	_QDIAFAYQR_	0	1.87612e-22	1.17137e-18	58511.6	64962.6	4906.9	NaN	NaN	NaN
P07355	ANXA2	Annexin A2	LSLEGDHSTPPSAYGSVK	11	(Y24)	_LSLEGDHSTPPSAY[Phospho (STY)]GSVK_.3	_LSLEGDHSTPPSAY[Phospho (STY)]GSVK_	0	1.21713e-29	5.97121e-37	16268.6	13111.1	17437.7	0.999833	0.999993	0.999896
P07355	ANXA2	Annexin A2	LSLEGDHSTPPSAYGSVK	11	(T19)	_LSLEGDHST[Phospho (STY)]PPSAYGSVK_.3	_LSLEGDHST[Phospho (STY)]PPSAYGSVK_	0	1.33294e-20	2.02949e-28	11467.2	7299.22	10705.8	0.589672	0.254471	0.306775
P07355	ANXA2	Annexin A2	LSLEGDHSTPPSAYGSVK	11	(S12)	_LS[Phospho (STY)]LEGDHSTPPSAYGSVK_.3	_LS[Phospho (STY)]LEGDHSTPPSAYGSVK_	0	3.95017e-13	7.60202e-10	11467.2	5292.2	9327.16	0.173177	0.529923	0.584757
P07355	ANXA2	Annexin A2	LSLEGDHSTPPSAYGSVK	11		_LSLEGDHSTPPSAYGSVK_.3	_LSLEGDHSTPPSAYGSVK_	0	1.32639e-28	1.54245e-14	12303.1	6811.99	452.762	NaN	NaN	NaN
P07355	ANXA2	Annexin A2	TPAQYDASELK	105		_TPAQYDASELK_.2	_TPAQYDASELK_	0	3.19138e-18	3.77226e-18	44378.4	59630.2	4022.75	NaN	NaN	NaN
P07355	ANXA2	Annexin A2	GVDEVTIVNILTNR	50		_GVDEVTIVNILTNR_.2	_GVDEVTIVNILTNR_	0	2.52688e-26	2.36883e-07	27952.3	14641.6	1459.47	NaN	NaN	NaN
P07355	ANXA2	Annexin A2	DIISDTSGDFR	158		_DIISDTSGDFR_.2	_DIISDTSGDFR_	0	2.98934e-24	6.5216e-41	14107.4	15428.5	12125.3	NaN	NaN	NaN
P07355	ANXA2	Annexin A2	AYTNFDAER	29		_AYTNFDAER_.2	_AYTNFDAER_	0	1.2543e-21	9.94355e-18	14411.3	18616.9	1710.99	NaN	NaN	NaN
P07355	ANXA2	Annexin A2	SLYYYIQQDTK	314		_SLYYYIQQDTK_.2	_SLYYYIQQDTK_	0	1.48036e-24	1.27486e-07	13257.1	15913.4	668.721	NaN	NaN	NaN
P07355	ANXA2	Annexin A2	DALNIETAIK	38		_DALNIETAIK_.2	_DALNIETAIK_	0	9.14744e-23	4.68272e-15	10247.1	15137	3483.92	NaN	NaN	NaN
P07355	ANXA2	Annexin A2	GLGTDEDSLIEIICSR	120	(C133)	_GLGTDEDSLIEIIC[Carbamidomethyl (C)]SR_.2	_GLGTDEDSLIEIIC[Carbamidomethyl (C)]SR_	0	2.09071e-21	1.2107e-09	9522.66	3745.12	269.481	1	1	1
P07355	ANXA2	Annexin A2	GLGTDEDSLIEIICSR	120	(S127,C133)	_GLGTDEDS[Phospho (STY)]LIEIIC[Carbamidomethyl (C)]SR_.2	_GLGTDEDS[Phospho (STY)]LIEIIC[Carbamidomethyl (C)]SR_	0	8.8335e-06	1.02191e-16	615.044	372.144	1246.53	0.459637	0.390986	0.460878
P07355	ANXA2	Annexin A2	SYSPYDMLESIR	234		_SYSPYDMLESIR_.2	_SYSPYDMLESIR_	0	5.91534e-08	0.000242119	5832.24	2716.52	0.410042	NaN	NaN	NaN
P07384	CAPN1	Calpain-1 catalytic subunit	SEQFINLR	474		_SEQFINLR_.2	_SEQFINLR_	0	3.1905e-18	Filtered	1420.95	1693.68	Filtered	NaN	NaN	Filtered
P07437	TUBB	Tubulin beta chain	ISVYYNEATGGK	47		_ISVYYNEATGGK_.2	_ISVYYNEATGGK_	0	2.40361e-21	1.07177e-15	30024.8	45983.5	1821.63	NaN	NaN	NaN
P07437	TUBB	Tubulin beta chain	AILVDLEPGTMDSVR	63		_AILVDLEPGTMDSVR_.2	_AILVDLEPGTMDSVR_	0	2.26265e-25	2.89998e-08	9271.84	14004.6	0.945343	NaN	NaN	NaN
P07737	PFN1	Profilin-1	DSLLQDGEFSMDLR	76		_DSLLQDGEFSMDLR_.2	_DSLLQDGEFSMDLR_	0	7.83544e-27	1.21734e-06	39769.6	29797.7	1.27235	NaN	NaN	NaN
P07737	PFN1	Profilin-1	DSLLQDGEFSMDLR	76	(M86)	_DSLLQDGEFSM[Oxidation (M)]DLR_.2	_DSLLQDGEFSM[Oxidation (M)]DLR_	0	6.58573e-27	1.16764e-33	20001.1	17887.7	19968.7	1	1	1
P07737	PFN1	Profilin-1	DSLLQDGEFSMDLR	76	(M86)	_DSLLQDGEFSM[Oxidation (M)]DLR_.3	_DSLLQDGEFSM[Oxidation (M)]DLR_	0	1.92466e-23	4.67107e-31	1801.94	3239.06	3405.89	1	1	1
P07737	PFN1	Profilin-1	DSPSVWAAVPGK	27		_DSPSVWAAVPGK_.2	_DSPSVWAAVPGK_	0	1.10809e-23	1.69115e-28	40109.1	44135.2	9181.8	NaN	NaN	NaN
P07737	PFN1	Profilin-1	SSFYVNGLTLGGQK	57		_SSFYVNGLTLGGQK_.2	_SSFYVNGLTLGGQK_	0	5.45788e-26	0.000447109	11834.7	19178.3	6528.27	NaN	NaN	NaN
P07737	PFN1	Profilin-1	STGGAPTFNVTVTK	92		_STGGAPTFNVTVTK_.2	_STGGAPTFNVTVTK_	0	7.14457e-21	1.02492e-14	12604.5	15191.8	502.711	NaN	NaN	NaN
P07737	PFN1	Profilin-1	TFVNITPAEVGVLVGK	39		_TFVNITPAEVGVLVGK_.2	_TFVNITPAEVGVLVGK_	0	1.72845e-07	0.00347831	1813.69	225.255	0.612823	NaN	NaN	NaN
P07741	APRT	Adenine phosphoribosyltransferase	IDYIAGLDSR	58		_IDYIAGLDSR_.2	_IDYIAGLDSR_	0	2.63405e-14	0.00480699	1020.66	2686.32	0.951473	NaN	NaN	NaN
P07814	EPRS1	Bifunctional glutamate/proline--tRNA ligase	EYIPGQPPLSQSSDSSPTR	871	(S886)	_EYIPGQPPLSQSSDSS[Phospho (STY)]PTR_.3	_EYIPGQPPLSQSSDSS[Phospho (STY)]PTR_	0	1.64039e-17	5.7454e-14	121076	126272	115199	0.947802	0.819116	0.818685
P07814	EPRS1	Bifunctional glutamate/proline--tRNA ligase	EYIPGQPPLSQSSDSSPTR	871	(S885,S886)	_EYIPGQPPLSQSSDS[Phospho (STY)]S[Phospho (STY)]PTR_.3	_EYIPGQPPLSQSSDS[Phospho (STY)]S[Phospho (STY)]PTR_	0	9.14049e-29	3.51175e-16	11078.1	11848.7	11616.6	0.40552	0.352691	0.26279
P07900	HSP90AA1	Heat shock protein HSP 90-alpha	ESEDKPEIEDVGSDEEEEK	251	(S263)	_ESEDKPEIEDVGS[Phospho (STY)]DEEEEK_.3	_ESEDKPEIEDVGS[Phospho (STY)]DEEEEK_	0	2.69323e-20	9.74694e-11	24999202	22318106	24140228	1	1	1
P07900	HSP90AA1	Heat shock protein HSP 90-alpha	ESEDKPEIEDVGSDEEEEK	251		_ESEDKPEIEDVGSDEEEEK_.3	_ESEDKPEIEDVGSDEEEEK_	0	9.52296e-21	6.89837e-14	91694.6	97087.9	92652.4	NaN	NaN	NaN
P07900	HSP90AA1	Heat shock protein HSP 90-alpha	ESEDKPEIEDVGSDEEEEK	251	(S252)	_ES[Phospho (STY)]EDKPEIEDVGSDEEEEK_.3	_ES[Phospho (STY)]EDKPEIEDVGSDEEEEK_	0	1.74214e-08	1.53679e-08	79005.4	58546.4	32538.4	1.60626e-07	0.796918	0.927993
P07900	HSP90AA1	Heat shock protein HSP 90-alpha	ESEDKPEIEDVGSDEEEEKK	251	(S263)	_ESEDKPEIEDVGS[Phospho (STY)]DEEEEKK_.3	_ESEDKPEIEDVGS[Phospho (STY)]DEEEEKK_	0	6.04277e-19	4.69587e-08	6896238	4673584	7832147	1	1	1
P07900	HSP90AA1	Heat shock protein HSP 90-alpha	ESEDKPEIEDVGSDEEEEKK	251	(S252)	_ES[Phospho (STY)]EDKPEIEDVGSDEEEEKK_.3	_ES[Phospho (STY)]EDKPEIEDVGSDEEEEKK_	0	9.43502e-20	4.53488e-17	5.73196e+06	3.80213e+06	6505839	1.09334e-21	2.51769e-24	3.98483e-17
P07900	HSP90AA1	Heat shock protein HSP 90-alpha	ESEDKPEIEDVGSDEEEEKK	251	(S263)	_ESEDKPEIEDVGS[Phospho (STY)]DEEEEKK_.4	_ESEDKPEIEDVGS[Phospho (STY)]DEEEEKK_	0	8.04044e-18	4.24189e-10	1.56239e+06	816334	1.50294e+06	1	1	1
P07900	HSP90AA1	Heat shock protein HSP 90-alpha	ESEDKPEIEDVGSDEEEEKK	251	(S252)	_ES[Phospho (STY)]EDKPEIEDVGSDEEEEKK_.4	_ES[Phospho (STY)]EDKPEIEDVGSDEEEEKK_	0	2.17141e-13	6.48479e-09	1.08949e+06	552761	1.06304e+06	1.52275e-09	1.97513e-08	2.59154e-08
P07900	HSP90AA1	Heat shock protein HSP 90-alpha	ESEDKPEIEDVGSDEEEEKK	251		_ESEDKPEIEDVGSDEEEEKK_.4	_ESEDKPEIEDVGSDEEEEKK_	0	6.36576e-23	1.6355e-12	18736.5	7408.82	16367.8	NaN	NaN	NaN
P07900	HSP90AA1	Heat shock protein HSP 90-alpha	ESEDKPEIEDVGSDEEEEKK	251		_ESEDKPEIEDVGSDEEEEKK_.3	_ESEDKPEIEDVGSDEEEEKK_	0	1.20292e-13	5.74051e-08	2441.5	1117.43	677.376	NaN	NaN	NaN
P07900	HSP90AA1	Heat shock protein HSP 90-alpha	PEIEDVGSDEEEEKK	256	(S263)	_PEIEDVGS[Phospho (STY)]DEEEEKK_.3	_PEIEDVGS[Phospho (STY)]DEEEEKK_	0	2.19856e-09	4.05928e-12	8917.35	361734	9964.09	1	1	1
P07900	HSP90AA1	Heat shock protein HSP 90-alpha	DQVANSAFVER	500		_DQVANSAFVER_.2	_DQVANSAFVER_	0	9.01283e-24	1.95938e-29	116694	166244	10355	NaN	NaN	NaN
P07900	HSP90AA1	Heat shock protein HSP 90-alpha	ADLINNLGTIAK	101		_ADLINNLGTIAK_.2	_ADLINNLGTIAK_	0	8.65612e-23	3.03799e-22	94088.2	135519	10522.6	NaN	NaN	NaN
P07900	HSP90AA1	Heat shock protein HSP 90-alpha	YIDQEELNK	284		_YIDQEELNK_.2	_YIDQEELNK_	0	3.53353e-23	7.07625e-24	83334.4	96709.4	31565.1	NaN	NaN	NaN
P07900	HSP90AA1	Heat shock protein HSP 90-alpha	EGLELPEDEEEK	547		_EGLELPEDEEEK_.2	_EGLELPEDEEEK_	0	1.06619e-22	5.49037e-15	68179.9	67517.7	61428	NaN	NaN	NaN
P07900	HSP90AA1	Heat shock protein HSP 90-alpha	EDQTEYLEER	192		_EDQTEYLEER_.2	_EDQTEYLEER_	0	1.25926e-18	1.06463e-19	64875	74927.8	44745.2	NaN	NaN	NaN
P07900	HSP90AA1	Heat shock protein HSP 90-alpha	EVSDDEAEEK	229	(S231)	_EVS[Phospho (STY)]DDEAEEK_.2	_EVS[Phospho (STY)]DDEAEEK_	0	1.23063e-21	4.98588e-36	46980	55451.6	51581.4	1	1	1
P07900	HSP90AA1	Heat shock protein HSP 90-alpha	NPDDITNEEYGEFYK	300		_NPDDITNEEYGEFYK_.2	_NPDDITNEEYGEFYK_	0	8.77326e-23	8.86591e-14	45327.4	51242.1	14209	NaN	NaN	NaN
P07900	HSP90AA1	Heat shock protein HSP 90-alpha	ELISNSSDALDK	47		_ELISNSSDALDK_.2	_ELISNSSDALDK_	0	2.91988e-23	1.24027e-28	30866.5	36414.5	17413.6	NaN	NaN	NaN
P07900	HSP90AA1	Heat shock protein HSP 90-alpha	EEKESEDKPEIEDVGSDEEEEK	248	(S252,S263)	_EEKES[Phospho (STY)]EDKPEIEDVGS[Phospho (STY)]DEEEEK_.3	_EEKES[Phospho (STY)]EDKPEIEDVGS[Phospho (STY)]DEEEEK_	0	1.14469e-17	4.65144e-16	15439.4	15153	19454.6	1	1	1
P07900	HSP90AA1	Heat shock protein HSP 90-alpha	PEIEDVGSDEEEEK	256	(S263)	_PEIEDVGS[Phospho (STY)]DEEEEK_.2	_PEIEDVGS[Phospho (STY)]DEEEEK_	0	6.18815e-15	4.13323e-20	13115.2	14714.8	12803.2	1	1	1
P07900	HSP90AA1	Heat shock protein HSP 90-alpha	ELISNSSDALDKIR	47		_ELISNSSDALDKIR_.3	_ELISNSSDALDKIR_	0	3.77273e-25	0.00275686	21984	13512.9	1.62249	NaN	NaN	NaN
P07900	HSP90AA1	Heat shock protein HSP 90-alpha	YYTSASGDEMVSLK	465	(M474,S476)	_YYTSASGDEM[Oxidation (M)]VS[Phospho (STY)]LK_.2	_YYTSASGDEM[Oxidation (M)]VS[Phospho (STY)]LK_	0	1.41916e-14	3.17747e-12	6533.71	7013.19	7457.73	0.990722	0.933747	0.968651
P07900	HSP90AA1	Heat shock protein HSP 90-alpha	YYTSASGDEMVSLK	465		_YYTSASGDEMVSLK_.2	_YYTSASGDEMVSLK_	0	8.55068e-25	0.00189903	2192.08	2908.97	0.742912	NaN	NaN	NaN
P07900	HSP90AA1	Heat shock protein HSP 90-alpha	DNSTMGYMAAK	621		_DNSTMGYMAAK_.2	_DNSTMGYMAAK_	0	4.49519e-22	4.10577e-05	9537.15	11198.7	274.958	NaN	NaN	NaN
P07900	HSP90AA1	Heat shock protein HSP 90-alpha	APFDLFENR	347		_APFDLFENR_.2	_APFDLFENR_	0	5.81848e-21	1.61336e-20	9357.48	4290.4	7102.7	NaN	NaN	NaN
P07900	HSP90AA1	Heat shock protein HSP 90-alpha	LGIHEDSQNR	447		_LGIHEDSQNR_.2	_LGIHEDSQNR_	0	4.27091e-09	0.000286746	7924.78	1855.12	3028.87	NaN	NaN	NaN
P07900	HSP90AA1	Heat shock protein HSP 90-alpha	HNDDEQYAWESSAGGSFTVR	154		_HNDDEQYAWESSAGGSFTVR_.3	_HNDDEQYAWESSAGGSFTVR_	0	1.23801e-11	3.96991e-05	4880.96	1862.41	260.879	NaN	NaN	NaN
P07900	HSP90AA1	Heat shock protein HSP 90-alpha	YESLTDPSKLDSGK	61		_YESLTDPSKLDSGK_.3	_YESLTDPSKLDSGK_	0	1.93576e-20	0.000535999	3074.26	3341.39	0.460499	NaN	NaN	NaN
P07900	HSP90AA1	Heat shock protein HSP 90-alpha	HIYYITGETK	490		_HIYYITGETK_.2	_HIYYITGETK_	0	2.31992e-18	8.96109e-08	4109.98	1246.82	0.970367	NaN	NaN	NaN
P07900	HSP90AA1	Heat shock protein HSP 90-alpha	DKEVSDDEAEEK	227	(S231)	_DKEVS[Phospho (STY)]DDEAEEK_.2	_DKEVS[Phospho (STY)]DDEAEEK_	0	5.32112e-20	5.05232e-29	1760.81	1224.33	1850.36	1	1	1
P07900	HSP90AA1	Heat shock protein HSP 90-alpha	EVSDDEAEEKEDKEEEK	229	(S231)	_EVS[Phospho (STY)]DDEAEEKEDKEEEK_.3	_EVS[Phospho (STY)]DDEAEEKEDKEEEK_	0	2.18008e-16	2.23518e-25	1790.95	944.153	984.627	1	1	1
P07900	HSP90AA1	Heat shock protein HSP 90-alpha	TLVSVTK	540		_TLVSVTK_.1	_TLVSVTK_	0	7.57617e-20	0.00218054	418.819	1754.44	0.999865	NaN	NaN	NaN
P07910	HNRNPC	Heterogeneous nuclear ribonucleoproteins C1/C2	MESEGGADDSAEEGDLLDDDDNEDRGDDQLELIK	251	(M251,S260)	_M[Oxidation (M)]ESEGGADDS[Phospho (STY)]AEEGDLLDDDDNEDRGDDQLELIK_.4	_M[Oxidation (M)]ESEGGADDS[Phospho (STY)]AEEGDLLDDDDNEDRGDDQLELIK_	0	3.20395e-18	1.87881e-13	126389	116285	147490	0.999733	0.999999	0.999998
P07910	HNRNPC	Heterogeneous nuclear ribonucleoproteins C1/C2	MESEGGADDSAEEGDLLDDDDNEDRGDDQLELIK	251	(M251,S253)	_M[Oxidation (M)]ES[Phospho (STY)]EGGADDSAEEGDLLDDDDNEDRGDDQLELIK_.4	_M[Oxidation (M)]ES[Phospho (STY)]EGGADDSAEEGDLLDDDDNEDRGDDQLELIK_	0	4.10782e-14	1.80558e-14	18643.5	28278.1	63504.3	0.000521617	5.72267e-07	1.54855e-06
P07910	HNRNPC	Heterogeneous nuclear ribonucleoproteins C1/C2	MESEGGADDSAEEGDLLDDDDNEDRGDDQLELIK	251	(M251,S253,S260)	_M[Oxidation (M)]ES[Phospho (STY)]EGGADDS[Phospho (STY)]AEEGDLLDDDDNEDRGDDQLELIK_.4	_M[Oxidation (M)]ES[Phospho (STY)]EGGADDS[Phospho (STY)]AEEGDLLDDDDNEDRGDDQLELIK_	0	2.09128e-17	1.03942e-29	25116.8	35267.6	28156.8	1	1	1
P07910	HNRNPC	Heterogeneous nuclear ribonucleoproteins C1/C2	MESEGGADDSAEEGDLLDDDDNEDR	251	(M251,S260)	_M[Oxidation (M)]ESEGGADDS[Phospho (STY)]AEEGDLLDDDDNEDR_.3	_M[Oxidation (M)]ESEGGADDS[Phospho (STY)]AEEGDLLDDDDNEDR_	0	2.79395e-21	9.94894e-07	82075.8	83321.6	75344.6	1	1	1
P07910	HNRNPC	Heterogeneous nuclear ribonucleoproteins C1/C2	MESEGGADDSAEEGDLLDDDDNEDR	251	(M251,S253)	_M[Oxidation (M)]ES[Phospho (STY)]EGGADDSAEEGDLLDDDDNEDR_.3	_M[Oxidation (M)]ES[Phospho (STY)]EGGADDSAEEGDLLDDDDNEDR_	0	1.00005e-16	5.10686e-08	82075.9	82630.6	71408.4	2.02821e-08	6.09849e-10	1.35412e-09
P07910	HNRNPC	Heterogeneous nuclear ribonucleoproteins C1/C2	GFAFVQYVNER	51		_GFAFVQYVNER_.2	_GFAFVQYVNER_	0	1.9517e-29	Filtered	4075.07	1813.25	Filtered	NaN	NaN	Filtered
P07910	HNRNPC	Heterogeneous nuclear ribonucleoproteins C1/C2	VDSLLENLEK	207		_VDSLLENLEK_.2	_VDSLLENLEK_	0	2.87656e-18	9.85297e-25	690.447	2053.44	0.729435	NaN	NaN	NaN
P07910	HNRNPC	Heterogeneous nuclear ribonucleoproteins C1/C2	VFIGNLNTLVVK	18		_VFIGNLNTLVVK_.2	_VFIGNLNTLVVK_	0	5.8761e-09	0.00154641	1486.65	1150.95	0.954208	NaN	NaN	NaN
P08048;P17010	ZFY;ZFX	Zinc finger Y-chromosomal protein;Zinc finger X-chromosomal protein	ADPGEDDLGGTVDIVESEPENDHGVELLDQNSSIR	254;258	(S270);(S274)	_ADPGEDDLGGTVDIVES[Phospho (STY)]EPENDHGVELLDQNSSIR_.4	_ADPGEDDLGGTVDIVES[Phospho (STY)]EPENDHGVELLDQNSSIR_	0	1.50679e-13	1.76475e-18	2112.5	1567.34	1273.38	0.530779	0.525613	0.518317
P08134;P61586	RHOC;RHOA	Rho-related GTP-binding protein RhoC;Transforming protein RhoA	LVIVGDGACGK	8;8	(C16);(C16)	_LVIVGDGAC[Carbamidomethyl (C)]GK_.2	_LVIVGDGAC[Carbamidomethyl (C)]GK_	0	1.56589e-12	0.000340602	1957.47	2223.1	366.583	1	1	1
P08195	SLC3A2	4F2 cell-surface antigen heavy chain	VILDLTPNYR	304		_VILDLTPNYR_.2	_VILDLTPNYR_	0	7.09856e-27	0.00627361	4162.69	6355.25	0.90984	NaN	NaN	NaN
P08195	SLC3A2	4F2 cell-surface antigen heavy chain	VAEDEAEAAAAAK	148		_VAEDEAEAAAAAK_.2	_VAEDEAEAAAAAK_	0	1.14762e-21	0.000735831	206.367	950.065	0.460258	NaN	NaN	NaN
P08238	HSP90AB1	Heat shock protein HSP 90-beta	IEDVGSDEEDDSGK	250	(S261)	_IEDVGSDEEDDS[Phospho (STY)]GK_.2	_IEDVGSDEEDDS[Phospho (STY)]GK_	0	6.00361e-22	1.67958e-24	1.13463e+06	1.22189e+06	1.29254e+06	2.16458e-11	8.22373e-13	2.84379e-10
P08238	HSP90AB1	Heat shock protein HSP 90-beta	IEDVGSDEEDDSGK	250		_IEDVGSDEEDDSGK_.2	_IEDVGSDEEDDSGK_	0	3.85863e-23	1.04735e-21	10688.4	14131.5	13115.7	NaN	NaN	NaN
P08238	HSP90AB1	Heat shock protein HSP 90-beta	PKIEDVGSDEEDDSGK	248	(S255)	_PKIEDVGS[Phospho (STY)]DEEDDSGK_.3	_PKIEDVGS[Phospho (STY)]DEEDDSGK_	0	5.59082e-17	4.76378e-15	457500	275558	505514	1	1	1
P08238	HSP90AB1	Heat shock protein HSP 90-beta	PKIEDVGSDEEDDSGK	248	(S255)	_PKIEDVGS[Phospho (STY)]DEEDDSGK_.2	_PKIEDVGS[Phospho (STY)]DEEDDSGK_	0	2.72695e-19	9.17224e-18	150499	94815.3	184562	1	0.999999	1
P08238	HSP90AB1	Heat shock protein HSP 90-beta	EISDDEAEEEK	224	(S226)	_EIS[Phospho (STY)]DDEAEEEK_.2	_EIS[Phospho (STY)]DDEAEEEK_	0	1.06404e-22	2.02979e-24	301706	364113	292318	1	1	1
P08238	HSP90AB1	Heat shock protein HSP 90-beta	EKEISDDEAEEEK	222	(S226)	_EKEIS[Phospho (STY)]DDEAEEEK_.2	_EKEIS[Phospho (STY)]DDEAEEEK_	0	3.43094e-24	3.78119e-37	31838.7	36079.9	33978.1	1	1	1
P08238	HSP90AB1	Heat shock protein HSP 90-beta	EKEISDDEAEEEK	222	(S226)	_EKEIS[Phospho (STY)]DDEAEEEK_.3	_EKEIS[Phospho (STY)]DDEAEEEK_	0	3.12102e-26	2.50409e-32	24942.4	25860.1	30119.3	1	1	1
P08238	HSP90AB1	Heat shock protein HSP 90-beta	DDEEKPKIEDVGSDEEDDSGK	243	(S255)	_DDEEKPKIEDVGS[Phospho (STY)]DEEDDSGK_.3	_DDEEKPKIEDVGS[Phospho (STY)]DEEDDSGK_	0	4.58783e-23	8.57403e-24	35820.3	27138.5	38523.6	0.999575	0.996162	0.999987
P08238	HSP90AB1	Heat shock protein HSP 90-beta	EQVANSAFVER	492		_EQVANSAFVER_.2	_EQVANSAFVER_	0	1.91087e-20	9.41518e-09	34367.5	48886.6	4203.63	NaN	NaN	NaN
P08238	HSP90AB1	Heat shock protein HSP 90-beta	ELISNASDALDK	42		_ELISNASDALDK_.2	_ELISNASDALDK_	0	4.94492e-22	5.23572e-21	20536.2	22576.6	10175.8	NaN	NaN	NaN
P08238	HSP90AB1	Heat shock protein HSP 90-beta	SIYYITGESK	482		_SIYYITGESK_.2	_SIYYITGESK_	0	2.74379e-18	5.89561e-07	14862.9	21367.4	433.942	NaN	NaN	NaN
P08238	HSP90AB1	Heat shock protein HSP 90-beta	NPDDITQEEYGEFYK	292		_NPDDITQEEYGEFYK_.2	_NPDDITQEEYGEFYK_	0	1.29452e-30	3.7982e-12	9203.45	13097.2	1394.37	NaN	NaN	NaN
P08238	HSP90AB1	Heat shock protein HSP 90-beta	ELISNASDALDKIR	42		_ELISNASDALDKIR_.3	_ELISNASDALDKIR_	0	1.64405e-11	0.00120558	19922.8	2869.07	0.913467	NaN	NaN	NaN
P08238	HSP90AB1	Heat shock protein HSP 90-beta	YHTSQSGDEMTSLSEYVSR	457	(M466)	_YHTSQSGDEM[Oxidation (M)]TSLSEYVSR_.3	_YHTSQSGDEM[Oxidation (M)]TSLSEYVSR_	0	3.08705e-11	4.41039e-05	1751.25	627.263	384.841	1	1	1
P08581	MET	Hepatocyte growth factor receptor	SVSPTTEMVSNESVDYR	988	(S988,M995)	_S[Phospho (STY)]VSPTTEM[Oxidation (M)]VSNESVDYR_.3	_S[Phospho (STY)]VSPTTEM[Oxidation (M)]VSNESVDYR_	0	1.50546e-19	6.73009e-15	1420.12	2149.69	703.003	0.108599	0.132323	0.129126
P08621	SNRNP70	U1 small nuclear ribonucleoprotein 70 kDa	YDERPGPSPLPHR	219	(S226)	_YDERPGPS[Phospho (STY)]PLPHR_.3	_YDERPGPS[Phospho (STY)]PLPHR_	0	4.80956e-18	5.11448e-25	26333.9	8612.69	20829	0.997534	0.913414	0.98059
P08621	SNRNP70	U1 small nuclear ribonucleoprotein 70 kDa	GGGGGQDNGLEGLGNDSR	394		_GGGGGQDNGLEGLGNDSR_.2	_GGGGGQDNGLEGLGNDSR_	0	3.28576e-28	9.49405e-23	8052.98	8625.18	8302.11	NaN	NaN	NaN
P08651	NFIC	Nuclear factor 1 C-type	SPFNSPSPQDSPR	333	(S339)	_SPFNSPS[Phospho (STY)]PQDSPR_.2	_SPFNSPS[Phospho (STY)]PQDSPR_	0	1.55937e-22	2.3502e-17	40435.1	30169.3	37944.3	0.865004	0.868204	0.419604
P08651	NFIC	Nuclear factor 1 C-type	SPFNSPSPQDSPR	333	(S333,S339)	_S[Phospho (STY)]PFNSPS[Phospho (STY)]PQDSPR_.2	_S[Phospho (STY)]PFNSPS[Phospho (STY)]PQDSPR_	0	3.21126e-24	2.84942e-36	31186.9	30681.9	28770.5	0.259524	0.204054	0.781094
P08651	NFIC	Nuclear factor 1 C-type	NWTEDMEGGISSPVK	312	(M317,S323)	_NWTEDM[Oxidation (M)]EGGISS[Phospho (STY)]PVK_.2	_NWTEDM[Oxidation (M)]EGGISS[Phospho (STY)]PVK_	0	2.73021e-21	3.05559e-37	9521.01	9346.81	7873.91	0.986033	0.987833	0.990573
P08651	NFIC	Nuclear factor 1 C-type	SGSMEEDVDTSPGGDYYTSPSSPTSSSR	284	(M287,S305)	_SGSM[Oxidation (M)]EEDVDTSPGGDYYTSPSS[Phospho (STY)]PTSSSR_.3	_SGSM[Oxidation (M)]EEDVDTSPGGDYYTSPSS[Phospho (STY)]PTSSSR_	0	4.70123e-24	1.60235e-07	4998.77	6862.42	5618.58	0.483419	0.00963757	0.187052
P08670	VIM	Vimentin	SLYASSPGGVYATR	51	(S56)	_SLYASS[Phospho (STY)]PGGVYATR_.2	_SLYASS[Phospho (STY)]PGGVYATR_	0	1.92782e-22	1.42904e-26	17315.4	17032.6	16115.9	0.159983	0.673192	0.334443
P08670	VIM	Vimentin	SLYASSPGGVYATR	51	(S51)	_S[Phospho (STY)]LYASSPGGVYATR_.2	_S[Phospho (STY)]LYASSPGGVYATR_	0	2.25729e-21	6.84165e-14	6353.88	5093.22	4840.12	0.0559128	0.1289	0.107668
P08670	VIM	Vimentin	VELQELNDR	105		_VELQELNDR_.2	_VELQELNDR_	0	6.67103e-13	6.63222e-16	2847.36	3136.14	2158.49	NaN	NaN	NaN
P08670	VIM	Vimentin	FADLSEAANR	295		_FADLSEAANR_.2	_FADLSEAANR_	0	3.77569e-16	0.000104957	3474.95	3947.11	0.616959	NaN	NaN	NaN
P08670	VIM	Vimentin	ILLAELEQLK	130		_ILLAELEQLK_.2	_ILLAELEQLK_	0	5.70748e-09	5.47774e-12	1457.58	573.625	182.053	NaN	NaN	NaN
P08708	RPS17	40S ribosomal protein S17	DNYVPEVSALDQEIIEVDPDTK	82		_DNYVPEVSALDQEIIEVDPDTK_.3	_DNYVPEVSALDQEIIEVDPDTK_	0	2.30113e-25	9.8384e-15	5532.79	5148.13	3464.52	NaN	NaN	NaN
P08727	KRT19	Keratin, type I cytoskeletal 19	QSSATSSFGGLGGGSVR	8	(T12)	_QSSAT[Phospho (STY)]SSFGGLGGGSVR_.2	_QSSAT[Phospho (STY)]SSFGGLGGGSVR_	0	5.48249e-21	7.11519e-21	212887	211644	200892	0.971071	0.191995	0.789729
P08727	KRT19	Keratin, type I cytoskeletal 19	QSSATSSFGGLGGGSVR	8	(S10)	_QSS[Phospho (STY)]ATSSFGGLGGGSVR_.2	_QSS[Phospho (STY)]ATSSFGGLGGGSVR_	0	8.09016e-21	2.10455e-26	192097	192163	180569	0.000454026	4.42163e-05	0.0135471
P08727	KRT19	Keratin, type I cytoskeletal 19	QSSATSSFGGLGGGSVR	8	(S13)	_QSSATS[Phospho (STY)]SFGGLGGGSVR_.2	_QSSATS[Phospho (STY)]SFGGLGGGSVR_	0	1.45247e-21	1.06215e-23	174157	170742	163722	0.0244479	0.796937	0.187848
P08727	KRT19	Keratin, type I cytoskeletal 19	QSSATSSFGGLGGGSVR	8	(S9)	_QS[Phospho (STY)]SATSSFGGLGGGSVR_.2	_QS[Phospho (STY)]SATSSFGGLGGGSVR_	0	2.92212e-27	8.31996e-27	145382	146428	134346	4.59366e-06	4.65906e-07	0.000159417
P08727	KRT19	Keratin, type I cytoskeletal 19	QSSATSSFGGLGGGSVR	8	(S22)	_QSSATSSFGGLGGGS[Phospho (STY)]VR_.2	_QSSATSSFGGLGGGS[Phospho (STY)]VR_	0	6.14403e-17	1.00181e-25	110138	104077	99762.4	0.999913	0.999944	0.999995
P08727	KRT19	Keratin, type I cytoskeletal 19	QSSATSSFGGLGGGSVR	8		_QSSATSSFGGLGGGSVR_.2	_QSSATSSFGGLGGGSVR_	0	6.4308e-25	2.11606e-12	37339.6	51392.5	1858.15	NaN	NaN	NaN
P08727	KRT19	Keratin, type I cytoskeletal 19	QSSATSSFGGLGGGSVR	8	(S14)	_QSSATSS[Phospho (STY)]FGGLGGGSVR_.2	_QSSATSS[Phospho (STY)]FGGLGGGSVR_	0	8.44716e-20	2.63774e-13	26399	24761.8	24562.2	0.795968	0.849495	0.441226
P08727	KRT19	Keratin, type I cytoskeletal 19	QSSATSSFGGLGGGSVR	8	(S9)	_QS[Phospho (STY)]SATSSFGGLGGGSVR_.3	_QS[Phospho (STY)]SATSSFGGLGGGSVR_	0	8.02208e-26	8.65756e-35	16291.7	17249.3	13405.5	0.455307	0.0823844	0.0294818
P08727	KRT19	Keratin, type I cytoskeletal 19	IVLQIDNAR	151		_IVLQIDNAR_.2	_IVLQIDNAR_	0	7.66269e-18	4.30734e-23	255113	282249	57647.5	NaN	NaN	NaN
P08727	KRT19	Keratin, type I cytoskeletal 19	AALEDTLAETEAR	318		_AALEDTLAETEAR_.2	_AALEDTLAETEAR_	0	6.11421e-24	1.86903e-21	96354.4	135813	9719.64	NaN	NaN	NaN
P08727	KRT19	Keratin, type I cytoskeletal 19	VLDELTLAR	189		_VLDELTLAR_.2	_VLDELTLAR_	0	2.42405e-23	1.92119e-25	89485.4	124179	4774.26	NaN	NaN	NaN
P08727	KRT19	Keratin, type I cytoskeletal 19	ILGATIENSR	141		_ILGATIENSR_.2	_ILGATIENSR_	0	1.03239e-23	1.54965e-09	42279.2	75506.7	691.606	NaN	NaN	NaN
P08727	KRT19	Keratin, type I cytoskeletal 19	SQYEVMAEQNR	254	(M259)	_SQYEVM[Oxidation (M)]AEQNR_.2	_SQYEVM[Oxidation (M)]AEQNR_	0	3.47413e-26	3.45328e-41	22437.3	26103	23367.2	1	1	1
P08727	KRT19	Keratin, type I cytoskeletal 19	SQYEVMAEQNR	254		_SQYEVMAEQNR_.2	_SQYEVMAEQNR_	0	9.45824e-28	0.000555801	11239.7	16752.8	0.614029	NaN	NaN	NaN
P08727	KRT19	Keratin, type I cytoskeletal 19	DAEAWFTSR	266		_DAEAWFTSR_.2	_DAEAWFTSR_	0	3.05737e-25	3.13538e-12	37976.3	38705.8	9082.33	NaN	NaN	NaN
P08727	KRT19	Keratin, type I cytoskeletal 19	ALEAANGELEVK	100		_ALEAANGELEVK_.2	_ALEAANGELEVK_	0	1.19572e-21	2.92857e-13	10984.6	17451.7	1260.22	NaN	NaN	NaN
P08727	KRT19	Keratin, type I cytoskeletal 19	GQVGGQVSVEVDSAPGTDLAK	227		_GQVGGQVSVEVDSAPGTDLAK_.3	_GQVGGQVSVEVDSAPGTDLAK_	0	1.08324e-20	3.09882e-20	11684.8	15691.5	1232.26	NaN	NaN	NaN
P08727	KRT19	Keratin, type I cytoskeletal 19	APSIHGGSGGR	33	(S35)	_APS[Phospho (STY)]IHGGSGGR_.2	_APS[Phospho (STY)]IHGGSGGR_	0	8.78914e-09	1.57142e-16	12262.5	783.358	15210.9	0.984768	0.567854	0.994784
P08727	KRT19	Keratin, type I cytoskeletal 19	LEQEIATYR	373		_LEQEIATYR_.2	_LEQEIATYR_	0	8.64814e-17	0.000810293	7378.08	8284.6	0.615997	NaN	NaN	NaN
P08727	KRT19	Keratin, type I cytoskeletal 19	NHEEEISTLR	217		_NHEEEISTLR_.2	_NHEEEISTLR_	0	5.65957e-20	6.39362e-07	5984.15	3658.52	0.46118	NaN	NaN	NaN
P08729	KRT7	Keratin, type II cytoskeletal 7	SIHFSSPVFTSR	2	(S2,S7)	_[Acetyl (Protein N-term)]S[Phospho (STY)]IHFSS[Phospho (STY)]PVFTSR_.2	_[Acetyl (Protein N-term)]S[Phospho (STY)]IHFSS[Phospho (STY)]PVFTSR_	0	5.42476e-21	8.92476e-23	320273	321969	399107	0.736489	0.0663782	0.223495
P08729	KRT7	Keratin, type II cytoskeletal 7	SIHFSSPVFTSR	2	(S2)	_[Acetyl (Protein N-term)]S[Phospho (STY)]IHFSSPVFTSR_.2	_[Acetyl (Protein N-term)]S[Phospho (STY)]IHFSSPVFTSR_	0	5.23998e-23	1.09471e-22	88646.9	89772	69882.7	1	1	1
P08729	KRT7	Keratin, type II cytoskeletal 7	SIHFSSPVFTSR	2	(S6)	_[Acetyl (Protein N-term)]SIHFS[Phospho (STY)]SPVFTSR_.2	_[Acetyl (Protein N-term)]SIHFS[Phospho (STY)]SPVFTSR_	0	1.58884e-24	7.11652e-25	34797.4	41512.2	37156.1	0.895082	0.792072	0.0437609
P08729	KRT7	Keratin, type II cytoskeletal 7	SIHFSSPVFTSR	2		_[Acetyl (Protein N-term)]SIHFSSPVFTSR_.2	_[Acetyl (Protein N-term)]SIHFSSPVFTSR_	0	3.64725e-23	3.60102e-34	55563.8	41408.3	4486.85	1	1	1
P08729	KRT7	Keratin, type II cytoskeletal 7	SIHFSSPVFTSR	2	(S7)	_[Acetyl (Protein N-term)]SIHFSS[Phospho (STY)]PVFTSR_.2	_[Acetyl (Protein N-term)]SIHFSS[Phospho (STY)]PVFTSR_	0	8.31789e-23	1.20856e-21	14704.7	18290.9	17454.7	0.0925073	0.135822	0.0104305
P08729	KRT7	Keratin, type II cytoskeletal 7	PGGLGSSSLYGLGASR	31	(S38)	_PGGLGSSS[Phospho (STY)]LYGLGASR_.2	_PGGLGSSS[Phospho (STY)]LYGLGASR_	0	2.69478e-21	6.36273e-28	109811	88353.9	133264	0.734622	0.462755	0.306051
P08729	KRT7	Keratin, type II cytoskeletal 7	SAYGGPVGAGIR	53		_SAYGGPVGAGIR_.2	_SAYGGPVGAGIR_	0	3.61166e-24	7.64253e-33	42878.2	38983	2487.48	NaN	NaN	NaN
P08729	KRT7	Keratin, type II cytoskeletal 7	SAYGGPVGAGIR	53	(S53)	_S[Phospho (STY)]AYGGPVGAGIR_.2	_S[Phospho (STY)]AYGGPVGAGIR_	0	1.16486e-26	3.4987e-23	6752.54	7831.98	5973.74	0.5	0.729895	0.5
P08729	KRT7	Keratin, type II cytoskeletal 7	LDADPSLQR	78		_LDADPSLQR_.2	_LDADPSLQR_	0	1.30857e-24	1.68327e-14	35218.3	45532.3	5730.28	NaN	NaN	NaN
P08729	KRT7	Keratin, type II cytoskeletal 7	FETLQAQAGK	287		_FETLQAQAGK_.2	_FETLQAQAGK_	0	6.66224e-23	3.02925e-20	33167.2	47168.2	1855.63	NaN	NaN	NaN
P08729	KRT7	Keratin, type II cytoskeletal 7	GQLEALQVDGGR	150		_GQLEALQVDGGR_.2	_GQLEALQVDGGR_	0	6.02257e-22	6.2162e-28	24708.6	28659.3	7745.45	NaN	NaN	NaN
P08729	KRT7	Keratin, type II cytoskeletal 7	EVTINQSLLAPLR	65		_EVTINQSLLAPLR_.2	_EVTINQSLLAPLR_	0	2.06183e-24	1.238e-09	35190.1	22545.8	561.524	NaN	NaN	NaN
P08729	KRT7	Keratin, type II cytoskeletal 7	LQAEIDNIK	318		_LQAEIDNIK_.2	_LQAEIDNIK_	0	1.91463e-21	1.05922e-23	17173.1	26325.9	6505.8	NaN	NaN	NaN
P08729	KRT7	Keratin, type II cytoskeletal 7	AEAEAWYQTK	277		_AEAEAWYQTK_.2	_AEAEAWYQTK_	0	1.00567e-22	4.22339e-11	15688.5	21854.6	1640.03	NaN	NaN	NaN
P08729	KRT7	Keratin, type II cytoskeletal 7	VDALNDEINFLR	215		_VDALNDEINFLR_.2	_VDALNDEINFLR_	0	3.72415e-28	7.27191e-06	19626.5	15915.5	0.868744	NaN	NaN	NaN
P08729	KRT7	Keratin, type II cytoskeletal 7	WTLLQEQK	123		_WTLLQEQK_.2	_WTLLQEQK_	0	2.73664e-22	0.000406848	15666.9	19014.9	1.23928	NaN	NaN	NaN
P08729	KRT7	Keratin, type II cytoskeletal 7	SLDLDGIIAEVK	254		_SLDLDGIIAEVK_.2	_SLDLDGIIAEVK_	0	1.49795e-16	0.000715966	19313.8	3631.13	1.2951	NaN	NaN	NaN
P08729	KRT7	Keratin, type II cytoskeletal 7	SLDLDGIIAEVK	254	(S254)	_S[Phospho (STY)]LDLDGIIAEVK_.2	_S[Phospho (STY)]LDLDGIIAEVK_	0	6.67029e-29	1.13646e-36	1.47774	2800.07	1736.85	1	1	1
P08729	KRT7	Keratin, type II cytoskeletal 7	EYQELMSVK	374		_EYQELMSVK_.2	_EYQELMSVK_	0	1.21888e-24	7.39205e-05	6970.86	9083.06	0.623417	NaN	NaN	NaN
P08729	KRT7	Keratin, type II cytoskeletal 7	DVDAAYMSK	200		_DVDAAYMSK_.2	_DVDAAYMSK_	0	9.47527e-20	0.000392129	5147.6	7960.03	0.459784	NaN	NaN	NaN
P08729	KRT7	Keratin, type II cytoskeletal 7	LPDIFEAQIAGLR	137		_LPDIFEAQIAGLR_.2	_LPDIFEAQIAGLR_	0	2.51252e-26	0.00180509	2417.4	8666.28	1.02981	NaN	NaN	NaN
P08729	KRT7	Keratin, type II cytoskeletal 7	QEELEAALQR	354		_QEELEAALQR_.2	_QEELEAALQR_	0	1.63856e-20	6.34933e-23	3485.61	2635.79	3487.62	NaN	NaN	NaN
P08729	KRT7	Keratin, type II cytoskeletal 7	SMQDVVEDFK	168		_SMQDVVEDFK_.2	_SMQDVVEDFK_	0	6.36822e-25	7.14113e-05	695.885	2387.92	938.336	NaN	NaN	NaN
P08729	KRT7	Keratin, type II cytoskeletal 7	LEAAIAEAEER	332		_LEAAIAEAEER_.2	_LEAAIAEAEER_	0	6.09736e-15	9.76897e-07	802.832	1053.45	608.233	NaN	NaN	NaN
P08758	ANXA5	Annexin A5	VLTEIIASR	109		_VLTEIIASR_.2	_VLTEIIASR_	0	2.0098e-24	1.19236e-13	16532.1	17219.9	231.598	NaN	NaN	NaN
P08758	ANXA5	Annexin A5	GTVTDFPGFDER	7		_GTVTDFPGFDER_.2	_GTVTDFPGFDER_	0	5.81576e-22	0.000918486	10987.9	12003.6	315.298	NaN	NaN	NaN
P08758	ANXA5	Annexin A5	SEIDLFNIR	277		_SEIDLFNIR_.2	_SEIDLFNIR_	0	3.98763e-10	0.00144387	8511.07	5605.99	256.076	NaN	NaN	NaN
P08758	ANXA5	Annexin A5	LYDAYELK	90		_LYDAYELK_.2	_LYDAYELK_	0	1.66962e-24	5.94609e-06	4425.37	6223.36	0.921616	NaN	NaN	NaN
P08758	ANXA5	Annexin A5	QVYEEEYGSSLEDDVVGDTSGYYQR	127		_QVYEEEYGSSLEDDVVGDTSGYYQR_.3	_QVYEEEYGSSLEDDVVGDTSGYYQR_	0	1.69909e-18	7.28581e-07	2438.9	0.596008	0.633057	NaN	NaN	NaN
P08865	RPSA	40S ribosomal protein SA	AIVAIENPADVSVISSR	64		_AIVAIENPADVSVISSR_.2	_AIVAIENPADVSVISSR_	0	3.70109e-29	0.000854665	4777.19	7990.85	0.571457	NaN	NaN	NaN
P08865	RPSA	40S ribosomal protein SA	AIVAIENPADVSVISSR	64		_AIVAIENPADVSVISSR_.3	_AIVAIENPADVSVISSR_	0	2.63476e-21	Filtered	1074.1	1399.84	Filtered	NaN	NaN	Filtered
P08865	RPSA	40S ribosomal protein SA	FAAATGATPIAGR	90		_FAAATGATPIAGR_.2	_FAAATGATPIAGR_	0	1.733e-25	2.4964e-07	4494.36	7519.43	0.61174	NaN	NaN	NaN
P08865	RPSA	40S ribosomal protein SA	SDGIYIINLK	43		_SDGIYIINLK_.2	_SDGIYIINLK_	0	1.54436e-21	Filtered	1597.09	1351	Filtered	NaN	NaN	Filtered
P09211	GSTP1	Glutathione S-transferase P	ASCLYGQLPK	46	(C48)	_ASC[Carbamidomethyl (C)]LYGQLPK_.2	_ASC[Carbamidomethyl (C)]LYGQLPK_	0	6.11156e-19	1.21617e-26	29027.5	34000.7	843.564	1	1	1
P09211	GSTP1	Glutathione S-transferase P	DQQEAALVDMVNDGVEDLR	83	(M92)	_DQQEAALVDM[Oxidation (M)]VNDGVEDLR_.3	_DQQEAALVDM[Oxidation (M)]VNDGVEDLR_	0	8.63298e-16	4.07153e-07	28904.6	9862.02	7167.13	1	1	1
P09211	GSTP1	Glutathione S-transferase P	PPYTVVYFPVR	2		_PPYTVVYFPVR_.2	_PPYTVVYFPVR_	0	6.62456e-20	1.47231e-06	6622.04	4899.7	0.440552	NaN	NaN	NaN
P09211	GSTP1	Glutathione S-transferase P	FQDGDLTLYQSNTILR	56		_FQDGDLTLYQSNTILR_.2	_FQDGDLTLYQSNTILR_	0	1.57302e-25	0.00078805	4595.17	4994.29	0.439522	NaN	NaN	NaN
P09651	HNRNPA1	Heterogeneous nuclear ribonucleoprotein A1	SESPKEPEQLR	4	(S6)	_SES[Phospho (STY)]PKEPEQLR_.2	_SES[Phospho (STY)]PKEPEQLR_	0	1.79476e-21	3.48471e-27	338202	337070	357519	0.990151	0.525341	0.056973
P09651	HNRNPA1	Heterogeneous nuclear ribonucleoprotein A1	SESPKEPEQLR	4	(S4)	_S[Phospho (STY)]ESPKEPEQLR_.2	_S[Phospho (STY)]ESPKEPEQLR_	0	2.04046e-17	8.78146e-20	310917	310889	329445	0.00987905	0.475611	0.942236
P09651	HNRNPA1	Heterogeneous nuclear ribonucleoprotein A1	SESPKEPEQLRK	4	(S6)	_SES[Phospho (STY)]PKEPEQLRK_.3	_SES[Phospho (STY)]PKEPEQLRK_	0	4.69679e-22	3.14137e-28	201252	60315.1	185138	0.999477	0.763668	0.0108401
P09651	HNRNPA1	Heterogeneous nuclear ribonucleoprotein A1	SKSESPKEPEQLR	2	(S4,S6)	_[Acetyl (Protein N-term)]SKS[Phospho (STY)]ES[Phospho (STY)]PKEPEQLR_.3	_[Acetyl (Protein N-term)]SKS[Phospho (STY)]ES[Phospho (STY)]PKEPEQLR_	0	7.80154e-27	1.45598e-34	21233.1	9329.87	24401.9	0.909869	0.507853	0.136225
P09651	HNRNPA1	Heterogeneous nuclear ribonucleoprotein A1	SKSESPKEPEQLR	2	(S4,S6)	_[Acetyl (Protein N-term)]SKS[Phospho (STY)]ES[Phospho (STY)]PKEPEQLR_.2	_[Acetyl (Protein N-term)]SKS[Phospho (STY)]ES[Phospho (STY)]PKEPEQLR_	0	7.32222e-25	4.81178e-27	4073.56	2126.3	7496.81	0.666667	0.666667	0.666667
P09651	HNRNPA1	Heterogeneous nuclear ribonucleoprotein A1	DYFEQYGK	123		_DYFEQYGK_.2	_DYFEQYGK_	0	6.56975e-26	4.26368e-29	3749.21	4352.43	2538.57	NaN	NaN	NaN
P09651	HNRNPA1	Heterogeneous nuclear ribonucleoprotein A1	IEVIEIMTDR	131		_IEVIEIMTDR_.2	_IEVIEIMTDR_	0	9.96562e-28	Filtered	2276.43	3037.73	Filtered	NaN	NaN	Filtered
P09936	UCHL1	Ubiquitin carboxyl-terminal hydrolase isozyme L1	NEAIQAAHDAVAQEGQCR	136	(C152)	_NEAIQAAHDAVAQEGQC[Carbamidomethyl (C)]R_.3	_NEAIQAAHDAVAQEGQC[Carbamidomethyl (C)]R_	0	2.53638e-24	1.64905e-21	11862.9	3582.29	8792.3	1	1	1
P09972	ALDOC	Fructose-bisphosphate aldolase C	GVVPLAGTDGETTTQGLDGLSER	112		_GVVPLAGTDGETTTQGLDGLSER_.3	_GVVPLAGTDGETTTQGLDGLSER_	0	2.16614e-29	0.00474747	7699.56	10312.6	1.2433	NaN	NaN	NaN
P09972	ALDOC	Fructose-bisphosphate aldolase C	VDKGVVPLAGTDGETTTQGLDGLSER	109		_VDKGVVPLAGTDGETTTQGLDGLSER_.3	_VDKGVVPLAGTDGETTTQGLDGLSER_	0	8.03258e-22	0.000630104	3325.4	2154.25	0.423855	NaN	NaN	NaN
P0C0S5;Q71UI9	H2AZ1;H2AZ2	Histone H2A.Z;Histone H2A.V	GDEELDSLIK	93;93		_GDEELDSLIK_.2	_GDEELDSLIK_	0	8.99609e-24	5.54774e-08	743.195	1304.62	0.419518	NaN	NaN	NaN
P0C1Z6	TFPT	TCF3 fusion partner	TPAPPEPGSPAPGEGPSGR	172	(T172)	_T[Phospho (STY)]PAPPEPGSPAPGEGPSGR_.3	_T[Phospho (STY)]PAPPEPGSPAPGEGPSGR_	0	2.22475e-15	1.42748e-32	5473.27	4912.95	6875.77	0.417223	0.035012	0.0247523
P0CG47;P0CG48;P62979;P62987	UBB;UBC;RPS27A;UBA52	Polyubiquitin-B;Polyubiquitin-C;Ubiquitin-40S ribosomal protein S27a;Ubiquitin-60S ribosomal protein L40	TITLEVEPSDTIENVK	12,88,164;12,88,164,240,316,392,468,544,620;12;12		_TITLEVEPSDTIENVK_.2	_TITLEVEPSDTIENVK_	0	6.84229e-25	2.14185e-20	4910.6	10151.5	2397.42	NaN	NaN	NaN
P0CG47;P0CG48;P62979;P62987	UBB;UBC;RPS27A;UBA52	Polyubiquitin-B;Polyubiquitin-C;Ubiquitin-40S ribosomal protein S27a;Ubiquitin-60S ribosomal protein L40	TITLEVEPSDTIENVK	12,88,164;12,88,164,240,316,392,468,544,620;12;12		_TITLEVEPSDTIENVK_.3	_TITLEVEPSDTIENVK_	0	7.92706e-28	1.30707e-08	512.829	942.904	0.445473	NaN	NaN	NaN
P0DME0;Q01105	SETSIP;SET	Protein SETSIP;Protein SET	VEVTEFEDIK	133;123		_VEVTEFEDIK_.2	_VEVTEFEDIK_	0	2.43308e-27	4.89472e-09	10031.9	14293	0.686874	NaN	NaN	NaN
P0DME0;Q01105	SETSIP;SET	Protein SETSIP;Protein SET	EQQEAIEHIDEVQNEIDR	50;40		_EQQEAIEHIDEVQNEIDR_.3	_EQQEAIEHIDEVQNEIDR_	0	2.9061e-22	7.02186e-21	2893.43	294.858	1015.37	NaN	NaN	NaN
P0DMV8;P0DMV9	HSPA1A;HSPA1B	Heat shock 70 kDa protein 1A;Heat shock 70 kDa protein 1B	TTPSYVAFTDTER	37;37		_TTPSYVAFTDTER_.2	_TTPSYVAFTDTER_	0	1.28119e-21	9.60207e-18	79156.7	105946	5817.03	NaN	NaN	NaN
P0DMV8;P0DMV9	HSPA1A;HSPA1B	Heat shock 70 kDa protein 1A;Heat shock 70 kDa protein 1B	ATAGDTHLGGEDFDNR	221;221		_ATAGDTHLGGEDFDNR_.3	_ATAGDTHLGGEDFDNR_	0	1.55665e-23	2.2411e-19	27583.3	16922.7	20692	NaN	NaN	NaN
P0DMV8;P0DMV9	HSPA1A;HSPA1B	Heat shock 70 kDa protein 1A;Heat shock 70 kDa protein 1B	IINEPTAAAIAYGLDR	172;172		_IINEPTAAAIAYGLDR_.2	_IINEPTAAAIAYGLDR_	0	1.08928e-28	1.31274e-06	5581.9	4676.25	384.497	NaN	NaN	NaN
P0DMV8;P0DMV9	HSPA1A;HSPA1B	Heat shock 70 kDa protein 1A;Heat shock 70 kDa protein 1B	IINEPTAAAIAYGLDR	172;172		_IINEPTAAAIAYGLDR_.3	_IINEPTAAAIAYGLDR_	0	3.53405e-21	0.000298234	6924.35	2231.77	202.39	NaN	NaN	NaN
P0DMV8;P0DMV9	HSPA1A;HSPA1B	Heat shock 70 kDa protein 1A;Heat shock 70 kDa protein 1B	LLQDFFNGR	349;349		_LLQDFFNGR_.2	_LLQDFFNGR_	0	1.80541e-20	Filtered	9348.23	5628.31	Filtered	NaN	NaN	Filtered
P0DMV8;P0DMV9	HSPA1A;HSPA1B	Heat shock 70 kDa protein 1A;Heat shock 70 kDa protein 1B	FGDPVVQSDMK	78;78		_FGDPVVQSDMK_.2	_FGDPVVQSDMK_	0	1.7505e-21	0.00123096	2354.41	3621.61	0.520226	NaN	NaN	NaN
P0DMV8;P0DMV9	HSPA1A;HSPA1B	Heat shock 70 kDa protein 1A;Heat shock 70 kDa protein 1B	NALESYAFNMK	540;540		_NALESYAFNMK_.2	_NALESYAFNMK_	0	3.54458e-26	0.00119132	2574.13	913.18	0.636292	NaN	NaN	NaN
P0DMW4;P0DMW5	SMIM10L2A;SMIM10L2B	Small integral membrane protein 10-like protein 2A;Small integral membrane protein 10-like protein 2B	GSYGAFCKGLTR	31;31	(C37,T41);(C37,T41)	_GSYGAFC[Carbamidomethyl (C)]KGLT[Phospho (STY)]R_.2	_GSYGAFC[Carbamidomethyl (C)]KGLT[Phospho (STY)]R_	0	3.74926e-24	3.69659e-06	1987.3	3431.88	3123.59	0.873659	0.96676	0.954431
P0DP23;P0DP24;P0DP25	CALM1;CALM2;CALM3	Calmodulin-1;Calmodulin-2;Calmodulin-3	DGNGYISAAELR	96;96;96		_DGNGYISAAELR_.2	_DGNGYISAAELR_	0	1.80525e-12	9.65887e-23	3423.73	3635.49	3378.03	NaN	NaN	NaN
P10075	GLI4	Zinc finger protein GLI4	SPGSQAPDEGAGGALR	86	(S86)	_S[Phospho (STY)]PGSQAPDEGAGGALR_.2	_S[Phospho (STY)]PGSQAPDEGAGGALR_	0	1.31528e-15	5.9797e-06	804.709	896.334	0.523573	0.5	0.5	0.5
P10244	MYBL2	Myb-related protein B	EEENSEEELAAATTSK	237	(S241)	_EEENS[Phospho (STY)]EEELAAATTSK_.2	_EEENS[Phospho (STY)]EEELAAATTSK_	0	3.65823e-25	8.71285e-30	1134.3	1511.43	1275.14	0.996589	0.990121	0.998177
P10244	MYBL2	Myb-related protein B	REDQEGSPPETSLPYK	276	(S282)	_REDQEGS[Phospho (STY)]PPETSLPYK_.3	_REDQEGS[Phospho (STY)]PPETSLPYK_	0	1.71073e-06	1.12427e-28	452.029	0.531361	2112.8	0.28287	0.256147	0.686058
P10412	H1-4	Histone H1.4	SETAPAAPAAPAPAEK	2	(S2)	_[Acetyl (Protein N-term)]S[Phospho (STY)]ETAPAAPAAPAPAEK_.2	_[Acetyl (Protein N-term)]S[Phospho (STY)]ETAPAAPAAPAPAEK_	0	1.45348e-19	3.56987e-25	182270	187356	140883	0.999996	0.838302	0.999995
P10412	H1-4	Histone H1.4	SETAPAAPAAPAPAEK	2		_[Acetyl (Protein N-term)]SETAPAAPAAPAPAEK_.2	_[Acetyl (Protein N-term)]SETAPAAPAAPAPAEK_	0	3.53505e-23	6.4543e-17	19122.9	28530.9	5885.33	1	1	1
P10412	H1-4	Histone H1.4	SETAPAAPAAPAPAEKTPVK	2	(T18)	_[Acetyl (Protein N-term)]SETAPAAPAAPAPAEKT[Phospho (STY)]PVK_.3	_[Acetyl (Protein N-term)]SETAPAAPAAPAPAEKT[Phospho (STY)]PVK_	0	3.07925e-23	7.34856e-26	112226	116388	109803	1	1	1
P10412	H1-4	Histone H1.4	SETAPAAPAAPAPAEKTPVK	2	(T18)	_SETAPAAPAAPAPAEKT[Phospho (STY)]PVK_.3	_SETAPAAPAAPAPAEKT[Phospho (STY)]PVK_	0	9.23085e-14	6.24664e-07	2623.24	1059.61	1185.86	0.943641	0.192921	0.635167
P10412	H1-4	Histone H1.4	SETAPAAPAAPAPAEKTPVKK	2	(T18)	_[Acetyl (Protein N-term)]SETAPAAPAAPAPAEKT[Phospho (STY)]PVKK_.3	_[Acetyl (Protein N-term)]SETAPAAPAAPAPAEKT[Phospho (STY)]PVKK_	0	1.50256e-29	3.29005e-32	30274.9	17569.7	26215	0.999947	0.997792	0.996507
P10451	SPP1	Osteopontin	ISHELDSASSEVN	302	(S310)	_ISHELDSAS[Phospho (STY)]SEVN_.2	_ISHELDSAS[Phospho (STY)]SEVN_	0	2.61188e-23	1.86544e-26	27863.3	32183.8	33227	0.757016	0.934058	0.660842
P10451	SPP1	Osteopontin	ISHELDSASSEVN	302	(S311)	_ISHELDSASS[Phospho (STY)]EVN_.2	_ISHELDSASS[Phospho (STY)]EVN_	0	3.27797e-22	2.67874e-25	26967.7	30851.3	31441.6	0.213649	0.0392307	0.28774
P10451	SPP1	Osteopontin	QNLLAPQNAVSSEETNDFK	52	(T66)	_QNLLAPQNAVSSEET[Phospho (STY)]NDFK_.3	_QNLLAPQNAVSSEET[Phospho (STY)]NDFK_	0	5.15929e-08	1.89655e-19	1532.28	1196.3	1377.78	0.264905	0.329893	0.274111
P10599	TXN	Thioredoxin	TAFQEALDAAGDK	9		_TAFQEALDAAGDK_.2	_TAFQEALDAAGDK_	0	5.18986e-22	8.97492e-19	59145	55116.7	55179	NaN	NaN	NaN
P10599	TXN	Thioredoxin	LEATINELV	97		_LEATINELV_.2	_LEATINELV_	0	5.09946e-26	0.00110852	2749.45	4737.24	512.572	NaN	NaN	NaN
P10599	TXN	Thioredoxin	YSNVIFLEVDVDDCQDVASECEVK	49	(C62,C69)	_YSNVIFLEVDVDDC[Carbamidomethyl (C)]QDVASEC[Carbamidomethyl (C)]EVK_.3	_YSNVIFLEVDVDDC[Carbamidomethyl (C)]QDVASEC[Carbamidomethyl (C)]EVK_	0	4.55726e-26	8.77996e-08	374.892	633.303	268.457	1	1	1
P10644	PRKAR1A	cAMP-dependent protein kinase type I-alpha regulatory subunit	TDSREDEISPPPPNPVVK	75	(S83)	_TDSREDEIS[Phospho (STY)]PPPPNPVVK_.3	_TDSREDEIS[Phospho (STY)]PPPPNPVVK_	0	2.11889e-22	3.23858e-18	387902	260700	380373	1	1	1
P10644	PRKAR1A	cAMP-dependent protein kinase type I-alpha regulatory subunit	TDSREDEISPPPPNPVVK	75	(T75,S83)	_T[Phospho (STY)]DSREDEIS[Phospho (STY)]PPPPNPVVK_.3	_T[Phospho (STY)]DSREDEIS[Phospho (STY)]PPPPNPVVK_	0	5.59685e-09	4.82805e-17	9287.01	3559.41	11885.6	0.464756	0.666667	0.451414
P10809	HSPD1	60 kDa heat shock protein, mitochondrial	TVIIEQSWGSPK	61	(S70)	_TVIIEQSWGS[Phospho (STY)]PK_.2	_TVIIEQSWGS[Phospho (STY)]PK_	0	5.06919e-24	8.38498e-32	13203.5	16532.8	16418.2	0.996799	0.999985	0.999793
P10809	HSPD1	60 kDa heat shock protein, mitochondrial	TVIIEQSWGSPK	61		_TVIIEQSWGSPK_.2	_TVIIEQSWGSPK_	0	2.98883e-24	Filtered	9040.4	10978	Filtered	NaN	NaN	Filtered
P10809	HSPD1	60 kDa heat shock protein, mitochondrial	NAGVEGSLIVEK	482		_NAGVEGSLIVEK_.2	_NAGVEGSLIVEK_	0	1.46342e-22	1.16964e-19	15261.5	24338.1	4998.67	NaN	NaN	NaN
P10809	HSPD1	60 kDa heat shock protein, mitochondrial	LVQDVANNTNEEAGDGTTTATVLAR	97		_LVQDVANNTNEEAGDGTTTATVLAR_.3	_LVQDVANNTNEEAGDGTTTATVLAR_	0	3.74194e-21	1.49375e-14	16166.1	20071.5	2342.64	NaN	NaN	NaN
P10809	HSPD1	60 kDa heat shock protein, mitochondrial	AAVEEGIVLGGGCALLR	430	(C442)	_AAVEEGIVLGGGC[Carbamidomethyl (C)]ALLR_.2	_AAVEEGIVLGGGC[Carbamidomethyl (C)]ALLR_	0	2.19058e-22	0.00412454	6617.52	7490.21	364.351	1	1	1
P10809	HSPD1	60 kDa heat shock protein, mitochondrial	VGGTSDVEVNEK	406		_VGGTSDVEVNEK_.2	_VGGTSDVEVNEK_	0	8.9242e-24	1.19456e-05	2861.3	4467.55	0.459852	NaN	NaN	NaN
P10809	HSPD1	60 kDa heat shock protein, mitochondrial	GYISPYFINTSK	222		_GYISPYFINTSK_.2	_GYISPYFINTSK_	0	5.06317e-06	0.00025176	2990.5	400.379	0.474598	NaN	NaN	NaN
P11021	HSPA5	Endoplasmic reticulum chaperone BiP	ITPSYVAFTPEGER	61		_ITPSYVAFTPEGER_.2	_ITPSYVAFTPEGER_	0	4.23355e-25	0.00407446	16286.4	25535.9	348.935	NaN	NaN	NaN
P11021	HSPA5	Endoplasmic reticulum chaperone BiP	ITITNDQNR	524		_ITITNDQNR_.2	_ITITNDQNR_	0	2.28045e-25	7.99875e-39	10237.7	13707.4	3289.38	NaN	NaN	NaN
P11021	HSPA5	Endoplasmic reticulum chaperone BiP	DAGTIAGLNVMR	186		_DAGTIAGLNVMR_.2	_DAGTIAGLNVMR_	0	4.51787e-27	Filtered	8282.78	13500.3	Filtered	NaN	NaN	Filtered
P11021	HSPA5	Endoplasmic reticulum chaperone BiP	TWNDPSVQQDIK	102		_TWNDPSVQQDIK_.2	_TWNDPSVQQDIK_	0	1.22988e-27	0.000240691	4714.84	7848.35	0.609604	NaN	NaN	NaN
P11021	HSPA5	Endoplasmic reticulum chaperone BiP	NELESYAYSLK	563		_NELESYAYSLK_.2	_NELESYAYSLK_	0	9.84699e-24	7.06626e-05	4754.44	4428.58	0.5854	NaN	NaN	NaN
P11021	HSPA5	Endoplasmic reticulum chaperone BiP	NQLTSNPENTVFDAK	82		_NQLTSNPENTVFDAK_.2	_NQLTSNPENTVFDAK_	0	3.27488e-24	1.30925e-08	2476.02	3338.86	334.3	NaN	NaN	NaN
P11021	HSPA5	Endoplasmic reticulum chaperone BiP	IINEPTAAAIAYGLDKR	198		_IINEPTAAAIAYGLDKR_.3	_IINEPTAAAIAYGLDKR_	0	2.01395e-20	6.88071e-05	2931.94	1992.94	0.44101	NaN	NaN	NaN
P11021	HSPA5	Endoplasmic reticulum chaperone BiP	SDIDEIVLVGGSTR	354		_SDIDEIVLVGGSTR_.2	_SDIDEIVLVGGSTR_	0	9.75115e-20	0.000682587	1873.26	2509.22	0.907116	NaN	NaN	NaN
P11021	HSPA5	Endoplasmic reticulum chaperone BiP	TKPYIQVDIGGGQTK	124		_TKPYIQVDIGGGQTK_.3	_TKPYIQVDIGGGQTK_	0	5.91636e-08	0.000273799	1906.67	0.679802	398.673	NaN	NaN	NaN
P11137	MAP2	Microtubule-associated protein 2	SVPSETVVEDSR	833	(S833)	_S[Phospho (STY)]VPSETVVEDSR_.2	_S[Phospho (STY)]VPSETVVEDSR_	0	3.65932e-19	2.61757e-20	29191.4	35866.1	26454.5	0.999974	0.999184	0.999872
P11137	MAP2	Microtubule-associated protein 2	LASVSADAEVAR	819	(S821)	_LAS[Phospho (STY)]VSADAEVAR_.2	_LAS[Phospho (STY)]VSADAEVAR_	0	1.91347e-23	4.76353e-39	13939.1	14546.1	13154.5	0.998472	0.99907	0.975056
P11137	MAP2	Microtubule-associated protein 2	DGSPEAPASPEREEVALSEYK	1345	(S1347,S1353)	_DGS[Phospho (STY)]PEAPAS[Phospho (STY)]PEREEVALSEYK_.3	_DGS[Phospho (STY)]PEAPAS[Phospho (STY)]PEREEVALSEYK_	0	7.21459e-29	1.04831e-30	3254.72	3271.39	4780.68	0.999983	0.999515	0.99999
P11137	MAP2	Microtubule-associated protein 2	ETSPESSLIQDEIAVK	1153	(T1154)	_ET[Phospho (STY)]SPESSLIQDEIAVK_.2	_ET[Phospho (STY)]SPESSLIQDEIAVK_	0	7.70984e-23	8.14341e-19	895.103	1374.93	1634.82	0.25	0.819236	0.535692
P11142	HSPA8	Heat shock cognate 71 kDa protein	STAGDTHLGGEDFDNR	221		_STAGDTHLGGEDFDNR_.3	_STAGDTHLGGEDFDNR_	0	3.60999e-24	3.68219e-29	105815	64999.7	80605	NaN	NaN	NaN
P11142	HSPA8	Heat shock cognate 71 kDa protein	DAGTIAGLNVLR	160		_DAGTIAGLNVLR_.2	_DAGTIAGLNVLR_	0	1.55812e-20	2.26803e-09	42630.4	71165.5	6959.58	NaN	NaN	NaN
P11142	HSPA8	Heat shock cognate 71 kDa protein	TVTNAVVTVPAYFNDSQR	138		_TVTNAVVTVPAYFNDSQR_.3	_TVTNAVVTVPAYFNDSQR_	0	3.44792e-27	0.000174287	12407.6	19035.8	0.437759	NaN	NaN	NaN
P11142	HSPA8	Heat shock cognate 71 kDa protein	TVTNAVVTVPAYFNDSQR	138		_TVTNAVVTVPAYFNDSQR_.2	_TVTNAVVTVPAYFNDSQR_	0	3.57698e-28	0.00210841	7976.8	11815.6	1.5682	NaN	NaN	NaN
P11142	HSPA8	Heat shock cognate 71 kDa protein	NQVAMNPTNTVFDAK	57		_NQVAMNPTNTVFDAK_.2	_NQVAMNPTNTVFDAK_	0	4.6195e-28	0.00703404	7761.9	12199.3	1.64753	NaN	NaN	NaN
P11142	HSPA8	Heat shock cognate 71 kDa protein	NQVAMNPTNTVFDAK	57	(M61)	_NQVAM[Oxidation (M)]NPTNTVFDAK_.2	_NQVAM[Oxidation (M)]NPTNTVFDAK_	0	1.07839e-30	9.30204e-23	3037.45	4140.62	1947.38	1	1	1
P11142	HSPA8	Heat shock cognate 71 kDa protein	IINEPTAAAIAYGLDKK	172		_IINEPTAAAIAYGLDKK_.3	_IINEPTAAAIAYGLDKK_	0	8.9942e-24	4.10907e-05	7850.19	4059.62	1.32547	NaN	NaN	NaN
P11142	HSPA8	Heat shock cognate 71 kDa protein	LLQDFFNGK	349		_LLQDFFNGK_.2	_LLQDFFNGK_	0	7.75e-17	0.00185493	5933.15	3945.54	502.608	NaN	NaN	NaN
P11142	HSPA8	Heat shock cognate 71 kDa protein	NSLESYAFNMK	540		_NSLESYAFNMK_.2	_NSLESYAFNMK_	0	1.33479e-25	0.00166574	6081.98	3827.1	164.968	NaN	NaN	NaN
P11142	HSPA8	Heat shock cognate 71 kDa protein	FDDAVVQSDMK	78		_FDDAVVQSDMK_.2	_FDDAVVQSDMK_	0	2.41839e-21	0.000192841	3379.66	4860.66	0.69136	NaN	NaN	NaN
P11142	HSPA8	Heat shock cognate 71 kDa protein	QTQTFTTYSDNQPGVLIQVYEGER	424		_QTQTFTTYSDNQPGVLIQVYEGER_.3	_QTQTFTTYSDNQPGVLIQVYEGER_	0	6.93623e-27	7.22645e-06	3045.89	2889.79	0.677673	NaN	NaN	NaN
P11142	HSPA8	Heat shock cognate 71 kDa protein	FEELNADLFR	302		_FEELNADLFR_.2	_FEELNADLFR_	0	7.16524e-20	0.000484004	1828.63	4055.24	0.431602	NaN	NaN	NaN
P11142	HSPA8	Heat shock cognate 71 kDa protein	IINEPTAAAIAYGLDK	172		_IINEPTAAAIAYGLDK_.2	_IINEPTAAAIAYGLDK_	0	2.08993e-23	0.00147167	2050.86	1016.07	0.944298	NaN	NaN	NaN
P11274	BCR	Breakpoint cluster region protein	VSPSPTTYR	353	(S354)	_VS[Phospho (STY)]PSPTTYR_.2	_VS[Phospho (STY)]PSPTTYR_	0	1.5865e-15	2.45264e-19	5172.21	5183.03	6968.18	0.953374	0.948418	0.976068
P11387	TOP1	DNA topoisomerase 1	SGDHLHNDSQIEADFR	2	(S10)	_[Acetyl (Protein N-term)]SGDHLHNDS[Phospho (STY)]QIEADFR_.3	_[Acetyl (Protein N-term)]SGDHLHNDS[Phospho (STY)]QIEADFR_	0	1.43406e-25	7.52196e-32	48056.7	19145.9	51021.9	1	0.999965	1
P11388	TOP2A	DNA topoisomerase 2-alpha	TQMAEVLPSPR	1205	(M1207,S1213)	_TQM[Oxidation (M)]AEVLPS[Phospho (STY)]PR_.2	_TQM[Oxidation (M)]AEVLPS[Phospho (STY)]PR_	0	1.30023e-20	5.189e-40	76856.6	80481.2	79648.4	1	1	1
P11388	TOP2A	DNA topoisomerase 2-alpha	SVVSDLEADDVK	1374	(S1377)	_SVVS[Phospho (STY)]DLEADDVK_.2	_SVVS[Phospho (STY)]DLEADDVK_	0	3.93813e-23	3.36846e-29	52905.6	52863.1	48252.9	0.855983	0.510279	0.997679
P11388	TOP2A	DNA topoisomerase 2-alpha	SVVSDLEADDVK	1374	(S1374,S1377)	_S[Phospho (STY)]VVS[Phospho (STY)]DLEADDVK_.2	_S[Phospho (STY)]VVS[Phospho (STY)]DLEADDVK_	0	1.12024e-18	7.73402e-23	388.676	1278.19	1397.74	1	1	1
P11388	TOP2A	DNA topoisomerase 2-alpha	YLEESDEDDLF	1521	(S1525)	_YLEES[Phospho (STY)]DEDDLF_.2	_YLEES[Phospho (STY)]DEDDLF_	0	1.02524e-27	3.16564e-29	15227	19091.8	10810.7	0.999746	0.999626	0.904166
P11388	TOP2A	DNA topoisomerase 2-alpha	NENTEGSPQEDGVELEGLK	1241	(S1247)	_NENTEGS[Phospho (STY)]PQEDGVELEGLK_.3	_NENTEGS[Phospho (STY)]PQEDGVELEGLK_	0	1.9384e-21	1.30673e-25	8625.16	15495.9	18976	0.645809	0.992584	0.607837
P11388	TOP2A	DNA topoisomerase 2-alpha	GESDDFHMDFDSAVAPR	1493	(M1500,S1504)	_GESDDFHM[Oxidation (M)]DFDS[Phospho (STY)]AVAPR_.3	_GESDDFHM[Oxidation (M)]DFDS[Phospho (STY)]AVAPR_	0	1.76789e-20	1.62911e-29	5931.83	2380.71	5391.98	0.923262	0.783311	0.990084
P11388	TOP2A	DNA topoisomerase 2-alpha	MEVSPLQPVNENMQVNK	1	(M1,S4,M13)	_[Acetyl (Protein N-term)]M[Oxidation (M)]EVS[Phospho (STY)]PLQPVNENM[Oxidation (M)]QVNK_.3	_[Acetyl (Protein N-term)]M[Oxidation (M)]EVS[Phospho (STY)]PLQPVNENM[Oxidation (M)]QVNK_	0	5.64014e-24	3.28612e-06	3117.85	2231.98	789.421	1	1	1
P11413	G6PD	Glucose-6-phosphate 1-dehydrogenase	NSYVAGQYDDAASYQR	105		_NSYVAGQYDDAASYQR_.2	_NSYVAGQYDDAASYQR_	0	3.10554e-22	7.42803e-09	12449.1	16303.5	4183.61	NaN	NaN	NaN
P11413	G6PD	Glucose-6-phosphate 1-dehydrogenase	VQPNEAVYTK	394		_VQPNEAVYTK_.2	_VQPNEAVYTK_	0	1.9523e-21	1.24997e-17	2508.39	5258.92	0.709745	NaN	NaN	NaN
P11413	G6PD	Glucose-6-phosphate 1-dehydrogenase	GPTEADELMK	488		_GPTEADELMK_.2	_GPTEADELMK_	0	3.2201e-22	0.00307521	2937.31	3136.08	0.779446	NaN	NaN	NaN
P11413	G6PD	Glucose-6-phosphate 1-dehydrogenase	VGFQYEGTYK	499		_VGFQYEGTYK_.2	_VGFQYEGTYK_	0	5.43507e-22	0.000360653	2019.08	3958.57	0.437759	NaN	NaN	NaN
P11413	G6PD	Glucose-6-phosphate 1-dehydrogenase	EMVQNLMVLR	206		_EMVQNLMVLR_.2	_EMVQNLMVLR_	0	3.39638e-15	0.00395496	3133.14	2418.62	1.2433	NaN	NaN	NaN
P11413	G6PD	Glucose-6-phosphate 1-dehydrogenase	DGLLPENTFIVGYAR	58		_DGLLPENTFIVGYAR_.2	_DGLLPENTFIVGYAR_	0	2.13718e-24	0.000103398	2203.56	2380.37	0.483124	NaN	NaN	NaN
P11413	G6PD	Glucose-6-phosphate 1-dehydrogenase	IFGPIWNR	220		_IFGPIWNR_.2	_IFGPIWNR_	0	1.58689e-13	2.53881e-06	1813.81	882.468	0.435802	NaN	NaN	NaN
P11586	MTHFD1	C-1-tetrahydrofolate synthase, cytoplasmic	TDTESELDLISR	761		_TDTESELDLISR_.2	_TDTESELDLISR_	0	8.4802e-24	0.00303532	610.85	2183.46	341.877	NaN	NaN	NaN
P11717	IGF2R	Cation-independent mannose-6-phosphate receptor	ALSSLHGDDQDSEDEVLTIPEVK	2398	(S2409)	_ALSSLHGDDQDS[Phospho (STY)]EDEVLTIPEVK_.3	_ALSSLHGDDQDS[Phospho (STY)]EDEVLTIPEVK_	0	2.71452e-17	1.55402e-25	17927.1	15608.8	32035.3	0.962906	0.951927	0.994677
P11717	IGF2R	Cation-independent mannose-6-phosphate receptor	ALSSLHGDDQDSEDEVLTIPEVK	2398	(T2415)	_ALSSLHGDDQDSEDEVLT[Phospho (STY)]IPEVK_.3	_ALSSLHGDDQDSEDEVLT[Phospho (STY)]IPEVK_	0	3.72624e-28	1.03734e-35	17440.6	15457.8	31204.7	0.0401517	0.0475658	0.00460261
P11940;Q13310	PABPC1;PABPC4	Polyadenylate-binding protein 1;Polyadenylate-binding protein 4	ALDTMNFDVIK	68;68		_ALDTMNFDVIK_.2	_ALDTMNFDVIK_	0	1.79652e-18	0.00415477	618.887	964.834	0.946232	NaN	NaN	NaN
P12004	PCNA	Proliferating cell nuclear antigen	FSASGELGNGNIK	169		_FSASGELGNGNIK_.2	_FSASGELGNGNIK_	0	1.98979e-08	0.000413095	1495.69	2752.46	0.71973	NaN	NaN	NaN
P12004	PCNA	Proliferating cell nuclear antigen	AEDNADTLALVFEAPNQEK	92		_AEDNADTLALVFEAPNQEK_.3	_AEDNADTLALVFEAPNQEK_	0	1.61128e-18	4.244e-24	1662.8	1153.74	1121.12	NaN	NaN	NaN
P12004	PCNA	Proliferating cell nuclear antigen	CAGNEDIITLR	81	(C81)	_C[Carbamidomethyl (C)]AGNEDIITLR_.2	_C[Carbamidomethyl (C)]AGNEDIITLR_	0	1.00323e-17	Filtered	2415.07	2334.36	Filtered	1	1	Filtered
P12270	TPR	Nucleoprotein TPR	TDGFAEAIHSPQVAGVPR	2146	(S2155)	_TDGFAEAIHS[Phospho (STY)]PQVAGVPR_.3	_TDGFAEAIHS[Phospho (STY)]PQVAGVPR_	0	2.88031e-26	9.55535e-25	111628	63269	124549	1	0.999999	1
P12270	TPR	Nucleoprotein TPR	EGVQGPLNVSLSEEGK	1176	(S1185)	_EGVQGPLNVS[Phospho (STY)]LSEEGK_.2	_EGVQGPLNVS[Phospho (STY)]LSEEGK_	0	1.48414e-22	4.95798e-26	5094.93	5078.59	6122.25	0.989831	0.985354	0.984548
P12270	TPR	Nucleoprotein TPR	AADSQNSGEGNTGAAESSFSQEVSR	2031	(S2048)	_AADSQNSGEGNTGAAESS[Phospho (STY)]FSQEVSR_.3	_AADSQNSGEGNTGAAESS[Phospho (STY)]FSQEVSR_	0	1.06894e-23	6.71863e-18	3189.77	3484.73	2210.72	0.297439	0.390616	0.210713
P12429	ANXA3	Annexin A3	GIGTDEFTLNR	264		_GIGTDEFTLNR_.2	_GIGTDEFTLNR_	0	6.87362e-16	0.00282563	3784.74	3478.79	1.09299	NaN	NaN	NaN
P12429	ANXA3	Annexin A3	SLGDDISSETSGDFR	139		_SLGDDISSETSGDFR_.2	_SLGDDISSETSGDFR_	0	2.61269e-12	5.23575e-06	816.738	928.314	0.43895	NaN	NaN	NaN
P12830	CDH1	Cadherin-1	NDVAPTLMSVPR	785	(M792,S793)	_NDVAPTLM[Oxidation (M)]S[Phospho (STY)]VPR_.2	_NDVAPTLM[Oxidation (M)]S[Phospho (STY)]VPR_	0	6.19037e-18	7.16507e-24	14875.8	14842.1	13056.1	0.742418	0.586752	0.736048
P12931	SRC	Proto-oncogene tyrosine-protein kinase Src	SLEPAENVHGAGGGAFPASQTPSK	17	(S17)	_S[Phospho (STY)]LEPAENVHGAGGGAFPASQTPSK_.3	_S[Phospho (STY)]LEPAENVHGAGGGAFPASQTPSK_	0	1.3825e-21	5.30415e-21	88322.2	51556.2	86344.7	1	1	0.999999
P12931	SRC	Proto-oncogene tyrosine-protein kinase Src	LIEDNEYTAR	413	(Y419)	_LIEDNEY[Phospho (STY)]TAR_.2	_LIEDNEY[Phospho (STY)]TAR_	0	9.11564e-23	6.13284e-23	3129.55	2944.89	2253.85	0.840455	0.856176	0.691746
P12956	XRCC6	X-ray repair cross-complementing protein 6	IMATPEQVGK	452		_IMATPEQVGK_.2	_IMATPEQVGK_	0	1.4346e-20	0.00423169	1843.26	4763.82	1.00238	NaN	NaN	NaN
P12956	XRCC6	X-ray repair cross-complementing protein 6	TEGDEEAEEEQEENLEASGDYK	10	(S27)	_TEGDEEAEEEQEENLEAS[Phospho (STY)]GDYK_.3	_TEGDEEAEEEQEENLEAS[Phospho (STY)]GDYK_	0	3.41101e-23	4.38038e-21	1650.02	2307.81	1717.07	0.993252	0.976972	0.998361
P12956	XRCC6	X-ray repair cross-complementing protein 6	ILELDQFK	116		_ILELDQFK_.2	_ILELDQFK_	0	8.40577e-21	0.00501066	1908.27	1669.58	0.831459	NaN	NaN	NaN
P13010	XRCC5	X-ray repair cross-complementing protein 5	YGSDIVPFSK	316		_YGSDIVPFSK_.2	_YGSDIVPFSK_	0	2.7336e-21	0.000760728	2858.41	4945.79	284.284	NaN	NaN	NaN
P13010	XRCC5	X-ray repair cross-complementing protein 5	TLFPLIEAK	535		_TLFPLIEAK_.2	_TLFPLIEAK_	0	1.74784e-21	0.000511399	2982.78	3184.7	0.458702	NaN	NaN	NaN
P13051	UNG	Uracil-DNA glycosylase	HAPSPEPAVQGTGVAGVPEESGDAAAIPAK	20	(S23)	_HAPS[Phospho (STY)]PEPAVQGTGVAGVPEESGDAAAIPAK_.3	_HAPS[Phospho (STY)]PEPAVQGTGVAGVPEESGDAAAIPAK_	0	1.38954e-23	4.68757e-28	7659.72	3028.46	7677.4	0.999795	0.997582	0.99909
P13051	UNG	Uracil-DNA glycosylase	APAGQEEPGTPPSSPLSAEQLDR	51	(S63,S64)	_APAGQEEPGTPPS[Phospho (STY)]S[Phospho (STY)]PLSAEQLDR_.3	_APAGQEEPGTPPS[Phospho (STY)]S[Phospho (STY)]PLSAEQLDR_	0	3.20967e-19	7.76255e-21	2908.48	2699.48	4660.99	0.323377	0.676073	0.413256
P13073	COX4I1	Cytochrome c oxidase subunit 4 isoform 1, mitochondrial	VNPIQGLASK	150		_VNPIQGLASK_.2	_VNPIQGLASK_	0	2.73755e-19	0.00695804	2450.06	2819.59	0.978218	NaN	NaN	NaN
P13639	EEF2	Elongation factor 2	VNFTVDQIR	2		_VNFTVDQIR_.2	_VNFTVDQIR_	0	3.24387e-24	3.21263e-15	15667.5	16511.6	729.996	NaN	NaN	NaN
P13639	EEF2	Elongation factor 2	STLTDSLVCK	33	(C41)	_STLTDSLVC[Carbamidomethyl (C)]K_.2	_STLTDSLVC[Carbamidomethyl (C)]K_	0	3.88433e-24	0.000103375	10124.5	14367	130.679	1	1	1
P13639	EEF2	Elongation factor 2	VFSGLVSTGLK	416		_VFSGLVSTGLK_.2	_VFSGLVSTGLK_	0	3.06304e-23	8.13032e-06	5642.42	5814.78	0.420456	NaN	NaN	NaN
P13639	EEF2	Elongation factor 2	ETVSEESNVLCLSK	581	(C591)	_ETVSEESNVLC[Carbamidomethyl (C)]LSK_.2	_ETVSEESNVLC[Carbamidomethyl (C)]LSK_	0	1.25529e-29	7.35154e-06	4096.82	5692.51	0.618759	1	1	1
P13639	EEF2	Elongation factor 2	EGALCEENMR	689	(C693)	_EGALC[Carbamidomethyl (C)]EENMR_.2	_EGALC[Carbamidomethyl (C)]EENMR_	0	7.81798e-24	Filtered	10103.7	12471.1	Filtered	1	1	Filtered
P13646	KRT13	Keratin, type I cytoskeletal 13	MIGFPSSAGSVSPR	416	(M416,S427)	_M[Oxidation (M)]IGFPSSAGSVS[Phospho (STY)]PR_.2	_M[Oxidation (M)]IGFPSSAGSVS[Phospho (STY)]PR_	0	1.77149e-24	1.24917e-28	738820	659170	782356	0.999975	1	0.999989
P13646	KRT13	Keratin, type I cytoskeletal 13	ILTATIENNR	166		_ILTATIENNR_.2	_ILTATIENNR_	0	4.10758e-18	2.12855e-05	7884.1	8387.94	266.95	NaN	NaN	NaN
P13646	KRT13	Keratin, type I cytoskeletal 13	ALEEANADLEVK	124		_ALEEANADLEVK_.2	_ALEEANADLEVK_	0	8.99564e-24	0.00045347	388.502	1944.79	221.259	NaN	NaN	NaN
P13646	KRT13	Keratin, type I cytoskeletal 13	VLDELTLSK	214		_VLDELTLSK_.2	_VLDELTLSK_	0	2.48492e-21	8.27478e-05	285.999	328.905	0.449535	NaN	NaN	NaN
P13647	KRT5	Keratin, type II cytoskeletal 5	SFSTASAITPSVSR	16	(S21)	_SFSTAS[Phospho (STY)]AITPSVSR_.2	_SFSTAS[Phospho (STY)]AITPSVSR_	0	3.89118e-24	6.69451e-22	75924.4	80544.8	79735.3	0.227311	0.810414	0.995956
P13647	KRT5	Keratin, type II cytoskeletal 5	SFSTASAITPSVSR	16	(T19)	_SFST[Phospho (STY)]ASAITPSVSR_.2	_SFST[Phospho (STY)]ASAITPSVSR_	0	3.21612e-24	8.37313e-23	66399.6	68645.1	70206.2	0.709482	0.183368	0.00239497
P13647	KRT5	Keratin, type II cytoskeletal 5	SFSTASAITPSVSR	16	(S26)	_SFSTASAITPS[Phospho (STY)]VSR_.2	_SFSTASAITPS[Phospho (STY)]VSR_	0	7.57663e-11	4.22158e-26	31250.5	33791	32132.5	2.85476e-05	4.38469e-07	0.000567945
P13647	KRT5	Keratin, type II cytoskeletal 5	SFSTASAITPSVSR	16	(S16)	_S[Phospho (STY)]FSTASAITPSVSR_.2	_S[Phospho (STY)]FSTASAITPSVSR_	0	4.06997e-14	2.96295e-09	4497.54	5500.06	3433.74	0.968033	0.334685	0.822858
P13647	KRT5	Keratin, type II cytoskeletal 5	SFSTASAITPSVSR	16		_SFSTASAITPSVSR_.2	_SFSTASAITPSVSR_	0	9.96582e-20	0.00404134	459.977	1075.66	0.443779	NaN	NaN	NaN
P13647	KRT5	Keratin, type II cytoskeletal 5	SLYNLGGSK	64	(S64)	_S[Phospho (STY)]LYNLGGSK_.2	_S[Phospho (STY)]LYNLGGSK_	0	4.9839e-23	4.95601e-25	93297.9	96942.4	97365.9	1	1	1
P13647	KRT5	Keratin, type II cytoskeletal 5	VSLAGACGVGGYGSR	49	(S50,C55)	_VS[Phospho (STY)]LAGAC[Carbamidomethyl (C)]GVGGYGSR_.2	_VS[Phospho (STY)]LAGAC[Carbamidomethyl (C)]GVGGYGSR_	0	7.48261e-23	6.30313e-19	6788.07	7331.72	6361.95	0.992021	0.998489	0.997584
P13667	PDIA4	Protein disulfide-isomerase A4	GESDPAYQQYQDAANNLR	314		_GESDPAYQQYQDAANNLR_.3	_GESDPAYQQYQDAANNLR_	0	2.76966e-29	1.11871e-24	14445	13411.6	12355.7	NaN	NaN	NaN
P13667	PDIA4	Protein disulfide-isomerase A4	IDATSASVLASR	120		_IDATSASVLASR_.2	_IDATSASVLASR_	0	1.31343e-18	3.53374e-05	6414.75	8661.2	1.00881	NaN	NaN	NaN
P13667	PDIA4	Protein disulfide-isomerase A4	MDATANDVPSDR	583		_MDATANDVPSDR_.2	_MDATANDVPSDR_	0	8.19106e-25	0.000931757	2254.23	5181.85	1.22865	NaN	NaN	NaN
P13667	PDIA4	Protein disulfide-isomerase A4	VDATAETDLAK	235		_VDATAETDLAK_.2	_VDATAETDLAK_	0	1.76041e-21	0.00189698	1165.95	2552.03	0.45904	NaN	NaN	NaN
P13693	TPT1	Translationally-controlled tumor protein	EIADGLCLEVEGK	22	(C28)	_EIADGLC[Carbamidomethyl (C)]LEVEGK_.2	_EIADGLC[Carbamidomethyl (C)]LEVEGK_	0	3.22342e-18	4.95669e-05	2182.97	1443.85	0.637543	1	1	1
P13796	LCP1	Plastin-2	GSVSDEEMMELR	4	(S5,M11,M12)	_GS[Phospho (STY)]VSDEEM[Oxidation (M)]M[Oxidation (M)]ELR_.2	_GS[Phospho (STY)]VSDEEM[Oxidation (M)]M[Oxidation (M)]ELR_	0	2.42318e-24	1.04982e-23	232409	240194	240418	0.997463	0.986857	0.998766
P13796	LCP1	Plastin-2	QFVTATDVVR	348		_QFVTATDVVR_.2	_QFVTATDVVR_	0	1.97472e-23	9.72492e-06	6376.95	8608.04	0.460396	NaN	NaN	NaN
P13797	PLS3	Plastin-3	MINLSVPDTIDER	169		_MINLSVPDTIDER_.2	_MINLSVPDTIDER_	0	4.47079e-26	0.00400699	4080.36	6300.7	0.921101	NaN	NaN	NaN
P13797	PLS3	Plastin-3	AVGDGIVLCK	159	(C167)	_AVGDGIVLC[Carbamidomethyl (C)]K_.2	_AVGDGIVLC[Carbamidomethyl (C)]K_	0	2.22619e-20	0.000105221	3048.11	2959.46	226.118	1	1	1
P13797	PLS3	Plastin-3	AESMLQQADK	337		_AESMLQQADK_.2	_AESMLQQADK_	0	6.37762e-18	0.000334923	0.707033	744.565	0.459766	NaN	NaN	NaN
P13798	APEH	Acylamino-acid-releasing enzyme	ALDVSASDDEIAR	181	(S187)	_ALDVSAS[Phospho (STY)]DDEIAR_.2	_ALDVSAS[Phospho (STY)]DDEIAR_	0	6.91241e-20	5.5549e-28	12293	13853.4	14321.9	0.986342	0.998326	0.888567
P13804	ETFA	Electron transfer flavoprotein subunit alpha, mitochondrial	LGGEVSCLVAGTK	47	(C53)	_LGGEVSC[Carbamidomethyl (C)]LVAGTK_.2	_LGGEVSC[Carbamidomethyl (C)]LVAGTK_	0	3.72755e-27	0.00385945	1076.8	847.643	0.699131	1	1	1
P13861	PRKAR2A	cAMP-dependent protein kinase type II-alpha regulatory subunit	GDSESEEDEDLEVPVPSR	76	(S78,S80)	_GDS[Phospho (STY)]ES[Phospho (STY)]EEDEDLEVPVPSR_.3	_GDS[Phospho (STY)]ES[Phospho (STY)]EEDEDLEVPVPSR_	0	1.01088e-25	7.16374e-17	135250	184389	165471	1	1	1
P13861	PRKAR2A	cAMP-dependent protein kinase type II-alpha regulatory subunit	VADAKGDSESEEDEDLEVPVPSR	71	(S78,S80)	_VADAKGDS[Phospho (STY)]ES[Phospho (STY)]EEDEDLEVPVPSR_.3	_VADAKGDS[Phospho (STY)]ES[Phospho (STY)]EEDEDLEVPVPSR_	0	1.22198e-26	2.92473e-06	47709.4	38924.2	75840.8	0.999998	0.999992	1
P14174	MIF	Macrophage migration inhibitory factor	LLCGLLAER	79	(C81)	_LLC[Carbamidomethyl (C)]GLLAER_.2	_LLC[Carbamidomethyl (C)]GLLAER_	0	1.05984e-17	0.000910013	30603	12299.7	252.174	1	1	1
P14174	MIF	Macrophage migration inhibitory factor	PMFIVNTNVPR	2		_PMFIVNTNVPR_.2	_PMFIVNTNVPR_	0	5.83204e-26	0.00101983	10321.6	7375.1	0.91412	NaN	NaN	NaN
P14174	MIF	Macrophage migration inhibitory factor	PMFIVNTNVPR	2	(M3)	_PM[Oxidation (M)]FIVNTNVPR_.2	_PM[Oxidation (M)]FIVNTNVPR_	0	1.43164e-13	9.65224e-05	8311.82	4434.16	550.97	1	1	1
P14618	PKM	Pyruvate kinase PKM	LDIDSPPITAR	33	(S37)	_LDIDS[Phospho (STY)]PPITAR_.2	_LDIDS[Phospho (STY)]PPITAR_	0	7.50967e-21	1.72735e-25	155306	183118	191630	1	1	1
P14618	PKM	Pyruvate kinase PKM	LDIDSPPITAR	33		_LDIDSPPITAR_.2	_LDIDSPPITAR_	0	7.18216e-25	5.61645e-25	97270.3	127914	7060.95	NaN	NaN	NaN
P14618	PKM	Pyruvate kinase PKM	GDLGIEIPAEK	295		_GDLGIEIPAEK_.2	_GDLGIEIPAEK_	0	5.8125e-23	2.07422e-23	84946.2	120875	13534.5	NaN	NaN	NaN
P14618	PKM	Pyruvate kinase PKM	GDYPLEAVR	368		_GDYPLEAVR_.2	_GDYPLEAVR_	0	4.06571e-22	1.16551e-22	19219.6	29052.8	1825.73	NaN	NaN	NaN
P14618	PKM	Pyruvate kinase PKM	NTGIICTIGPASR	44	(C49)	_NTGIIC[Carbamidomethyl (C)]TIGPASR_.2	_NTGIIC[Carbamidomethyl (C)]TIGPASR_	0	2.50789e-22	7.48339e-06	23790	22417.4	1687.85	1	1	1
P14618	PKM	Pyruvate kinase PKM	LAPITSDPTEATAVGAVEASFK	401		_LAPITSDPTEATAVGAVEASFK_.3	_LAPITSDPTEATAVGAVEASFK_	0	2.87142e-22	8.8163e-06	20379.4	12180.4	0.817795	NaN	NaN	NaN
P14618	PKM	Pyruvate kinase PKM	ITLDNAYMEK	142		_ITLDNAYMEK_.2	_ITLDNAYMEK_	0	2.81466e-24	Filtered	6873.98	12253.8	Filtered	NaN	NaN	Filtered
P14618	PKM	Pyruvate kinase PKM	IYVDDGLISLQVK	174		_IYVDDGLISLQVK_.2	_IYVDDGLISLQVK_	0	5.49502e-14	0.000283628	8517.86	2364.89	0.649445	NaN	NaN	NaN
P14618	PKM	Pyruvate kinase PKM	GADFLVTEVENGGSLGSK	189		_GADFLVTEVENGGSLGSK_.2	_GADFLVTEVENGGSLGSK_	0	8.57058e-24	6.11329e-05	2158.88	1758.26	1.009	NaN	NaN	NaN
P14618	PKM	Pyruvate kinase PKM	CCSGAIIVLTK	423	(C423,C424)	_C[Carbamidomethyl (C)]C[Carbamidomethyl (C)]SGAIIVLTK_.2	_C[Carbamidomethyl (C)]C[Carbamidomethyl (C)]SGAIIVLTK_	0	4.62595e-25	Filtered	4674.72	7581.99	Filtered	1	1	Filtered
P14625	HSP90B1	Endoplasmin	GVVDSDDLPLNVSR	435		_GVVDSDDLPLNVSR_.2	_GVVDSDDLPLNVSR_	0	1.6133e-24	2.27454e-18	11910.6	24284.5	1961.13	NaN	NaN	NaN
P14625	HSP90B1	Endoplasmin	SILFVPTSAPR	385		_SILFVPTSAPR_.2	_SILFVPTSAPR_	0	5.36125e-19	5.77521e-17	14454.1	15289.4	1154.69	NaN	NaN	NaN
P14625	HSP90B1	Endoplasmin	EAESSPFVER	548		_EAESSPFVER_.2	_EAESSPFVER_	0	2.05375e-22	0.000236095	8681.03	11887.3	304.744	NaN	NaN	NaN
P14625	HSP90B1	Endoplasmin	FAFQAEVNR	76		_FAFQAEVNR_.2	_FAFQAEVNR_	0	4.08085e-21	3.6742e-26	7319.84	4401.49	2417.39	NaN	NaN	NaN
P14625	HSP90B1	Endoplasmin	GLFDEYGSK	396		_GLFDEYGSK_.2	_GLFDEYGSK_	0	4.46159e-24	0.000127706	4473.01	7315.41	404.998	NaN	NaN	NaN
P14625	HSP90B1	Endoplasmin	EESDDEAAVEEEEEEK	304	(S306)	_EES[Phospho (STY)]DDEAAVEEEEEEK_.2	_EES[Phospho (STY)]DDEAAVEEEEEEK_	0	3.88525e-09	3.30512e-20	1524.01	714.756	755.48	1	1	1
P14625	HSP90B1	Endoplasmin	EESDDEAAVEEEEEEK	304		_EESDDEAAVEEEEEEK_.2	_EESDDEAAVEEEEEEK_	0	4.78803e-21	9.9015e-20	973.495	915.801	1053.22	NaN	NaN	NaN
P14625	HSP90B1	Endoplasmin	DISTNYYASQK	672		_DISTNYYASQK_.2	_DISTNYYASQK_	0	5.46709e-22	2.07307e-05	1675.62	2143.44	0.462347	NaN	NaN	NaN
P14625	HSP90B1	Endoplasmin	EEKEESDDEAAVEEEEEEK	301	(S306)	_EEKEES[Phospho (STY)]DDEAAVEEEEEEK_.3	_EEKEES[Phospho (STY)]DDEAAVEEEEEEK_	0	8.54861e-25	4.23292e-08	232.869	660.129	1321.22	1	1	1
P14859	POU2F1	POU domain, class 2, transcription factor 1	INPPSSGGTSSSPIK	437	(S448)	_INPPSSGGTSSS[Phospho (STY)]PIK_.2	_INPPSSGGTSSS[Phospho (STY)]PIK_	0	1.21912e-24	1.4942e-16	13816.1	13697.4	11924.9	0.685443	0.29794	0.665188
P14866	HNRNPL	Heterogeneous nuclear ribonucleoprotein L	NDQDTWDYTNPNLSGQGDPGSNPNK	278		_NDQDTWDYTNPNLSGQGDPGSNPNK_.3	_NDQDTWDYTNPNLSGQGDPGSNPNK_	0	5.73257e-20	1.611e-11	13715.1	12790.6	12261.8	NaN	NaN	NaN
P14866	HNRNPL	Heterogeneous nuclear ribonucleoprotein L	SSSGLLEWESK	542		_SSSGLLEWESK_.2	_SSSGLLEWESK_	0	3.93713e-17	0.00383577	2538.95	3432.98	3343.41	NaN	NaN	NaN
P15056	BRAF	Serine/threonine-protein kinase B-raf	RDSSDDWEIPDGQITVGQR	444	(S447)	_RDSS[Phospho (STY)]DDWEIPDGQITVGQR_.3	_RDSS[Phospho (STY)]DDWEIPDGQITVGQR_	0	3.12297e-17	2.30742e-21	19287.5	10987.9	21588.3	0.5	0.499985	0.20859
P15121	AKR1B1	Aldo-keto reductase family 1 member B1	SPPGQVTEAVK	23		_SPPGQVTEAVK_.2	_SPPGQVTEAVK_	0	3.32195e-22	1.08285e-09	28289.2	41917.1	1383.19	NaN	NaN	NaN
P15121	AKR1B1	Aldo-keto reductase family 1 member B1	LIQYCQSK	196	(C200)	_LIQYC[Carbamidomethyl (C)]QSK_.2	_LIQYC[Carbamidomethyl (C)]QSK_	0	8.58029e-20	0.000852038	6060.42	9649.36	0.616407	1	1	1
P15121	AKR1B1	Aldo-keto reductase family 1 member B1	REELFIVSK	70		_REELFIVSK_.2	_REELFIVSK_	0	1.772e-14	0.00354559	5568.98	2111.53	796.146	NaN	NaN	NaN
P15144	ANPEP	Aminopeptidase N	DNEETGFGSGTR	924		_DNEETGFGSGTR_.2	_DNEETGFGSGTR_	0	1.53536e-16	9.65601e-17	3830.02	2614.65	3082.87	NaN	NaN	NaN
P15153;P60763;P63000	RAC2;RAC3;RAC1	Ras-related C3 botulinum toxin substrate 2;Ras-related C3 botulinum toxin substrate 3;Ras-related C3 botulinum toxin substrate 1	CVVVGDGAVGK	6;6;6	(C6);(C6);(C6)	_C[Carbamidomethyl (C)]VVVGDGAVGK_.2	_C[Carbamidomethyl (C)]VVVGDGAVGK_	0	3.20165e-16	0.00375857	1099.7	1971.66	0.459223	1	1	1
P15153;P60763;P63000	RAC2;RAC3;RAC1	Ras-related C3 botulinum toxin substrate 2;Ras-related C3 botulinum toxin substrate 3;Ras-related C3 botulinum toxin substrate 1	YLECSALTQR	154;154;154	(C157);(C157);(C157)	_YLEC[Carbamidomethyl (C)]SALTQR_.2	_YLEC[Carbamidomethyl (C)]SALTQR_	0	2.94798e-19	Filtered	3908.98	6387.95	Filtered	1	1	Filtered
P15311	EZR	Ezrin	ELSEQIQR	364		_ELSEQIQR_.2	_ELSEQIQR_	0	3.57565e-18	4.64447e-17	5168.46	11636.8	686.616	NaN	NaN	NaN
P15311	EZR	Ezrin	QLLTLSSELSQAR	530		_QLLTLSSELSQAR_.2	_QLLTLSSELSQAR_	0	1.09701e-27	0.00351703	3665.05	4735.88	0.941414	NaN	NaN	NaN
P15336	ATF2	Cyclic AMP-dependent transcription factor ATF-2	NDSVIVADQTPTPTR	60	(T69,T71)	_NDSVIVADQT[Phospho (STY)]PT[Phospho (STY)]PTR_.2	_NDSVIVADQT[Phospho (STY)]PT[Phospho (STY)]PTR_	0	2.30415e-18	1.60462e-05	9798.19	12565.4	16178.2	0.799047	0.953853	0.373926
P15336	ATF2	Cyclic AMP-dependent transcription factor ATF-2	NDSVIVADQTPTPTR	60	(T71)	_NDSVIVADQTPT[Phospho (STY)]PTR_.2	_NDSVIVADQTPT[Phospho (STY)]PTR_	0	9.14809e-26	6.09121e-29	4115.75	5059.91	5880.51	0.749684	0.798117	0.79344
P15407	FOSL1	Fos-related antigen 1	PLTYPQYSPPQPR	67	(S74)	_PLTYPQYS[Phospho (STY)]PPQPR_.3	_PLTYPQYS[Phospho (STY)]PPQPR_	0	1.12787e-10	2.31594e-19	12403.1	3440.29	12882.9	0.201392	0.237001	0.935383
P15408	FOSL2	Fos-related antigen 2	QEPLEEDSPSSSSAGLDK	223	(S230)	_QEPLEEDS[Phospho (STY)]PSSSSAGLDK_.2	_QEPLEEDS[Phospho (STY)]PSSSSAGLDK_	0	1.11731e-23	1.36498e-21	5195.57	5414.28	4349.88	0.992758	0.99771	0.953413
P15531	NME1	Nucleoside diphosphate kinase A	GDFCIQVGR	106	(C109)	_GDFC[Carbamidomethyl (C)]IQVGR_.2	_GDFC[Carbamidomethyl (C)]IQVGR_	0	1.75772e-22	5.42802e-31	27648.9	26592.5	3883	1	1	1
P15531	NME1	Nucleoside diphosphate kinase A	VMLGETNPADSKPGTIR	89		_VMLGETNPADSKPGTIR_.3	_VMLGETNPADSKPGTIR_	0	2.73736e-19	0.00251436	8671.07	4585.24	1.01612	NaN	NaN	NaN
P15531	NME1	Nucleoside diphosphate kinase A	TFIAIKPDGVQR	7		_TFIAIKPDGVQR_.2	_TFIAIKPDGVQR_	0	5.83748e-15	0.00202578	3343.51	1604.17	0.494671	NaN	NaN	NaN
P15531	NME1	Nucleoside diphosphate kinase A	NIIHGSDSVESAEK	115	(S122)	_NIIHGSDS[Phospho (STY)]VESAEK_.3	_NIIHGSDS[Phospho (STY)]VESAEK_	0	4.06972e-20	5.28127e-15	1081.68	501.804	2064.88	0.118744	0.27751	0.471248
P15559	NQO1	NAD(P)H dehydrogenase [quinone] 1	SIPTDNQIK	263		_SIPTDNQIK_.2	_SIPTDNQIK_	0	9.29931e-23	0.000927819	5176.06	10797.5	0.612862	NaN	NaN	NaN
P15822	HIVEP1	Zinc finger protein 40	ASPVSFQELNR	1157	(S1158)	_AS[Phospho (STY)]PVSFQELNR_.2	_AS[Phospho (STY)]PVSFQELNR_	0	6.41963e-27	5.04415e-31	6339.9	7008.06	4023.88	0.607128	0.749215	0.936112
P15924	DSP	Desmoplakin	GLPSPYNMSSAPGSR	2812	(M2819,S2825)	_GLPSPYNM[Oxidation (M)]SSAPGS[Phospho (STY)]R_.2	_GLPSPYNM[Oxidation (M)]SSAPGS[Phospho (STY)]R_	0	3.31645e-14	7.57359e-13	24572.1	23027.3	26702.7	0.032281	6.74635e-05	0.962983
P15924	DSP	Desmoplakin	GLPSPYNMSSAPGSR	2812	(M2819,S2821)	_GLPSPYNM[Oxidation (M)]SS[Phospho (STY)]APGSR_.2	_GLPSPYNM[Oxidation (M)]SS[Phospho (STY)]APGSR_	0	5.14867e-17	2.0072e-14	7132.69	5433.85	7661.59	0.00177939	0.435304	0.442725
P15924	DSP	Desmoplakin	SSSFSDTLEESSPIAAIFDTENLEK	2606	(S2606)	_S[Phospho (STY)]SSFSDTLEESSPIAAIFDTENLEK_.3	_S[Phospho (STY)]SSFSDTLEESSPIAAIFDTENLEK_	0	1.52734e-23	1.81695e-33	9941.87	9226.58	7281.57	0.173187	0.169839	0.135696
P16070	CD44	CD44 antigen	SQEMVHLVNK	706	(S706,M709)	_S[Phospho (STY)]QEM[Oxidation (M)]VHLVNK_.2	_S[Phospho (STY)]QEM[Oxidation (M)]VHLVNK_	0	3.08956e-22	2.82936e-26	654076	565315	660173	1	1	1
P16070	CD44	CD44 antigen	LVINSGNGAVEDR	682	(S686)	_LVINS[Phospho (STY)]GNGAVEDR_.2	_LVINS[Phospho (STY)]GNGAVEDR_	0	4.69629e-22	2.86105e-20	3471.26	3541.54	3866.48	1	1	1
P16070	CD44	CD44 antigen	LVINSGNGAVEDR	682		_LVINSGNGAVEDR_.2	_LVINSGNGAVEDR_	0	1.10652e-21	1.82868e-05	1438.76	2246.48	751.653	NaN	NaN	NaN
P16070	CD44	CD44 antigen	ALSIGFETCR	69	(C77)	_ALSIGFETC[Carbamidomethyl (C)]R_.2	_ALSIGFETC[Carbamidomethyl (C)]R_	0	3.72165e-17	Filtered	5901.94	4717.88	Filtered	1	1	Filtered
P16144	ITGB4	Integrin beta-4	MDFAFPGSTNSLHR	1447	(M1447,S1457)	_M[Oxidation (M)]DFAFPGSTNS[Phospho (STY)]LHR_.3	_M[Oxidation (M)]DFAFPGSTNS[Phospho (STY)]LHR_	0	5.99896e-20	3.18566e-21	169111	63387.1	168174	0.748275	0.999288	0.998149
P16144	ITGB4	Integrin beta-4	MDFAFPGSTNSLHR	1447	(M1447,S1457)	_M[Oxidation (M)]DFAFPGSTNS[Phospho (STY)]LHR_.2	_M[Oxidation (M)]DFAFPGSTNS[Phospho (STY)]LHR_	0	1.97618e-09	5.29749e-22	30504.5	11840.7	37655.1	0.808858	0.525375	0.992132
P16144	ITGB4	Integrin beta-4	LTAGVPDTPTR	1523	(T1530)	_LTAGVPDT[Phospho (STY)]PTR_.2	_LTAGVPDT[Phospho (STY)]PTR_	0	8.33318e-24	9.06214e-37	22677.6	25300.3	24653.6	0.85199	0.972673	0.967193
P16144	ITGB4	Integrin beta-4	VLSTSSTLTR	1481	(T1487)	_VLSTSST[Phospho (STY)]LTR_.2	_VLSTSST[Phospho (STY)]LTR_	0	1.0668e-19	1.06703e-25	14825.5	17494.7	17678.4	0.918293	0.902909	0.712636
P16144	ITGB4	Integrin beta-4	VLSTSSTLTR	1481	(S1486,T1487)	_VLSTSS[Phospho (STY)]T[Phospho (STY)]LTR_.2	_VLSTSS[Phospho (STY)]T[Phospho (STY)]LTR_	0	8.63435e-24	5.84302e-26	6060.61	6373.23	5501.7	0.301256	0.281738	0.283771
P16144	ITGB4	Integrin beta-4	DYSTLTSVSSHDSR	1509	(S1517,S1518)	_DYSTLTSVS[Phospho (STY)]S[Phospho (STY)]HDSR_.3	_DYSTLTSVS[Phospho (STY)]S[Phospho (STY)]HDSR_	0	2.80423e-28	1.53629e-28	6427.17	6023.1	7052.58	0.166597	0.421347	0.174407
P16144	ITGB4	Integrin beta-4	DYSTLTSVSSHDSR	1509	(S1517,S1518)	_DYSTLTSVS[Phospho (STY)]S[Phospho (STY)]HDSR_.2	_DYSTLTSVS[Phospho (STY)]S[Phospho (STY)]HDSR_	0	6.45065e-27	3.26279e-22	2702.1	2881.72	3626.27	0.192492	0.177366	0.143706
P16144	ITGB4	Integrin beta-4	DYSTLTSVSSHDSR	1509	(S1521)	_DYSTLTSVSSHDS[Phospho (STY)]R_.2	_DYSTLTSVSSHDS[Phospho (STY)]R_	0	3.97837e-19	1.17524e-11	2161.01	2438.7	2462.99	0.0696077	0.00877595	0.0768009
P16333	NCK1	Cytoplasmic protein NCK1	RKPSVPDSASPADDSFVDPGER	82	(S85)	_RKPS[Phospho (STY)]VPDSASPADDSFVDPGER_.3	_RKPS[Phospho (STY)]VPDSASPADDSFVDPGER_	0	2.11424e-16	4.167e-08	23313.4	7130.33	10715.4	0.917225	0.206822	0.740978
P16401	H1-5	Histone H1.5	SETAPAETATPAPVEK	2	(S2)	_[Acetyl (Protein N-term)]S[Phospho (STY)]ETAPAETATPAPVEK_.2	_[Acetyl (Protein N-term)]S[Phospho (STY)]ETAPAETATPAPVEK_	0	2.87527e-24	7.09617e-26	175633	184981	171313	0.453425	0.929121	0.919397
P16401	H1-5	Histone H1.5	SETAPAETATPAPVEK	2	(T11)	_[Acetyl (Protein N-term)]SETAPAETAT[Phospho (STY)]PAPVEK_.2	_[Acetyl (Protein N-term)]SETAPAETAT[Phospho (STY)]PAPVEK_	0	2.46318e-24	6.87941e-29	48658.4	52207.1	53334	0.953878	0.961614	0.955081
P16401	H1-5	Histone H1.5	SETAPAETATPAPVEKSPAKK	2	(S18)	_[Acetyl (Protein N-term)]SETAPAETATPAPVEKS[Phospho (STY)]PAKK_.3	_[Acetyl (Protein N-term)]SETAPAETATPAPVEKS[Phospho (STY)]PAKK_	0	1.84846e-30	2.57621e-31	64602.2	50698.6	63230.3	1	0.999985	1
P16401	H1-5	Histone H1.5	SETAPAETATPAPVEKSPAK	2	(S18)	_[Acetyl (Protein N-term)]SETAPAETATPAPVEKS[Phospho (STY)]PAK_.3	_[Acetyl (Protein N-term)]SETAPAETATPAPVEKS[Phospho (STY)]PAK_	0	8.12681e-28	3.1315e-23	48681.7	56860.6	39128.2	0.999997	0.999999	0.999999
P16401	H1-5	Histone H1.5	ALAAGGYDVEK	68		_ALAAGGYDVEK_.2	_ALAAGGYDVEK_	0	7.03664e-24	5.37086e-19	11157.7	16405	1653.39	NaN	NaN	NaN
P16402	H1-3	Histone H1.3	ALAAAGYDVEK	66		_ALAAAGYDVEK_.2	_ALAAAGYDVEK_	0	7.26658e-24	2.3732e-19	27905.3	35919	7674.79	NaN	NaN	NaN
P16402	H1-3	Histone H1.3	SETAPLAPTIPAPAEK	2	(S2)	_[Acetyl (Protein N-term)]S[Phospho (STY)]ETAPLAPTIPAPAEK_.2	_[Acetyl (Protein N-term)]S[Phospho (STY)]ETAPLAPTIPAPAEK_	0	3.75635e-28	3.22784e-19	13699.1	14596.1	15526.5	0.338497	0.875282	0.881492
P16402	H1-3	Histone H1.3	ALAAAGYDVEKNNSR	66		_ALAAAGYDVEKNNSR_.3	_ALAAAGYDVEKNNSR_	0	7.11623e-24	Filtered	5647.22	3397.19	Filtered	NaN	NaN	Filtered
P16402	H1-3	Histone H1.3	KASGPPVSELITK	35	(S37)	_KAS[Phospho (STY)]GPPVSELITK_.2	_KAS[Phospho (STY)]GPPVSELITK_	0	3.28796e-09	1.14745e-12	5580.56	502.188	2884.85	0.999737	0.819112	0.992939
P16402	H1-3	Histone H1.3	ASGPPVSELITK	36		_ASGPPVSELITK_.2	_ASGPPVSELITK_	0	4.96013e-24	1.25286e-19	1804.04	2219.43	0.684574	NaN	NaN	NaN
P16403	H1-2	Histone H1.2	SETAPAAPAAAPPAEK	2	(S2)	_[Acetyl (Protein N-term)]S[Phospho (STY)]ETAPAAPAAAPPAEK_.2	_[Acetyl (Protein N-term)]S[Phospho (STY)]ETAPAAPAAAPPAEK_	0	7.2716e-17	9.81556e-07	98043.6	104134	99454.6	0.5	0.5	0.5
P16422	EPCAM	Epithelial cell adhesion molecule	LAVNCFVNNNR	34	(C38)	_LAVNC[Carbamidomethyl (C)]FVNNNR_.2	_LAVNC[Carbamidomethyl (C)]FVNNNR_	0	2.26266e-21	0.00127632	2694.93	2440.26	0.613022	1	1	1
P16520;P62873;P62879;Q9HAV0	GNB3;GNB1;GNB2;GNB4	Guanine nucleotide-binding protein G(I)/G(S)/G(T) subunit beta-3;Guanine nucleotide-binding protein G(I)/G(S)/G(T) subunit beta-1;Guanine nucleotide-binding protein G(I)/G(S)/G(T) subunit beta-2;Guanine nucleotide-binding protein subunit beta-4	LLVSASQDGK	69;69;69;69		_LLVSASQDGK_.2	_LLVSASQDGK_	0	1.39413e-18	0.000266213	3137.61	4279.93	748.115	NaN	NaN	NaN
P16949	STMN1	Stathmin	ESVPEFPLSPPK	30	(S38)	_ESVPEFPLS[Phospho (STY)]PPK_.2	_ESVPEFPLS[Phospho (STY)]PPK_	0	2.34525e-22	1.92687e-17	1.12354e+06	1.35892e+06	1.26589e+06	1	1	1
P16949	STMN1	Stathmin	ASGQAFELILSPR	15	(S25)	_ASGQAFELILS[Phospho (STY)]PR_.2	_ASGQAFELILS[Phospho (STY)]PR_	0	6.49286e-24	1.71499e-32	165540	159011	177326	1	1	1
P16949	STMN1	Stathmin	RASGQAFELILSPR	14	(S16,S25)	_RAS[Phospho (STY)]GQAFELILS[Phospho (STY)]PR_.3	_RAS[Phospho (STY)]GQAFELILS[Phospho (STY)]PR_	0	3.91829e-18	2.13565e-12	15354.5	12399.3	77522.6	1	1	1
P16949	STMN1	Stathmin	RASGQAFELILSPR	14	(S25)	_RASGQAFELILS[Phospho (STY)]PR_.3	_RASGQAFELILS[Phospho (STY)]PR_	0	8.15885e-06	2.59802e-20	4199.58	0.433582	2705.4	0.958737	0.5	0.962518
P16949	STMN1	Stathmin	DLSLEEIQK	44	(S46)	_DLS[Phospho (STY)]LEEIQK_.2	_DLS[Phospho (STY)]LEEIQK_	0	1.98244e-12	4.36581e-40	4170.33	3749.57	3632.87	1	1	1
P16949	STMN1	Stathmin	DLSLEEIQK	44		_DLSLEEIQK_.2	_DLSLEEIQK_	0	6.75463e-21	2.14438e-25	3401.9	2918.58	1593.65	NaN	NaN	NaN
P16989	YBX3	Y-box-binding protein 3	SVGDGETVEFDVVEGEK	134	(S134)	_S[Phospho (STY)]VGDGETVEFDVVEGEK_.2	_S[Phospho (STY)]VGDGETVEFDVVEGEK_	0	8.28323e-23	1.9052e-30	13489.1	18744.8	14985.8	0.999565	0.982419	0.998786
P16989	YBX3	Y-box-binding protein 3	SVGDGETVEFDVVEGEK	134		_SVGDGETVEFDVVEGEK_.2	_SVGDGETVEFDVVEGEK_	0	2.95654e-18	4.36297e-17	1234.37	2266.58	374.291	NaN	NaN	NaN
P16989	YBX3	Y-box-binding protein 3	NYAGEEEEEGSGSSEGFDPPATDR	191	(S203,S204)	_NYAGEEEEEGSGS[Phospho (STY)]S[Phospho (STY)]EGFDPPATDR_.3	_NYAGEEEEEGSGS[Phospho (STY)]S[Phospho (STY)]EGFDPPATDR_	0	7.60651e-17	8.48202e-21	10508.4	9624.07	15464.6	0.691426	0.684317	0.564494
P17029	ZKSCAN1	Zinc finger protein with KRAB and SCAN domains 1	EATGLSPQAAQEK	8	(T10)	_EAT[Phospho (STY)]GLSPQAAQEK_.2	_EAT[Phospho (STY)]GLSPQAAQEK_	0	4.02472e-12	4.92544e-24	3730.89	3261.15	4249.22	0.531582	0.841521	0.5
P17029	ZKSCAN1	Zinc finger protein with KRAB and SCAN domains 1	EATGLSPQAAQEK	8	(S13)	_EATGLS[Phospho (STY)]PQAAQEK_.2	_EATGLS[Phospho (STY)]PQAAQEK_	0	5.38908e-24	5.16716e-38	3042.95	3123.42	3946.69	0.430383	0.5	0.5
P17096	HMGA1	High mobility group protein HMG-I/HMG-Y	EPSEVPTPK	47	(T53)	_EPSEVPT[Phospho (STY)]PK_.2	_EPSEVPT[Phospho (STY)]PK_	0	1.66381e-21	1.93424e-32	719664	739513	782202	1	1	1
P17096	HMGA1	High mobility group protein HMG-I/HMG-Y	QPPVSPGTALVGSQK	32	(S36)	_QPPVS[Phospho (STY)]PGTALVGSQK_.2	_QPPVS[Phospho (STY)]PGTALVGSQK_	0	8.04193e-19	8.69229e-21	265385	217362	245588	0.999912	0.999901	0.999338
P17096	HMGA1	High mobility group protein HMG-I/HMG-Y	QPPVSPGTALVGSQK	32	(T39)	_QPPVSPGT[Phospho (STY)]ALVGSQK_.2	_QPPVSPGT[Phospho (STY)]ALVGSQK_	0	4.15453e-18	5.72573e-24	220474	183636	205615	9.20472e-05	0.000101832	0.000663055
P17096	HMGA1	High mobility group protein HMG-I/HMG-Y	QPPVSPGTALVGSQK	32	(S44)	_QPPVSPGTALVGS[Phospho (STY)]QK_.2	_QPPVSPGTALVGS[Phospho (STY)]QK_	0	1.89894e-17	7.48283e-21	107197	89158.9	98333.1	1.69207e-09	1.51257e-10	1.2427e-09
P17096	HMGA1	High mobility group protein HMG-I/HMG-Y	QPPVSPGTALVGSQK	32	(T39)	_QPPVSPGT[Phospho (STY)]ALVGSQK_.3	_QPPVSPGT[Phospho (STY)]ALVGSQK_	0	5.78764e-27	1.82817e-32	51051.8	50172.2	45338.2	0.561975	0.800911	0.281455
P17096	HMGA1	High mobility group protein HMG-I/HMG-Y	KQPPVSPGTALVGSQK	31	(T39)	_KQPPVSPGT[Phospho (STY)]ALVGSQK_.3	_KQPPVSPGT[Phospho (STY)]ALVGSQK_	0	9.34922e-16	1.67657e-18	266771	89801.1	234651	6.36154e-05	0.00257458	0.00118825
P17096	HMGA1	High mobility group protein HMG-I/HMG-Y	KQPPVSPGTALVGSQK	31	(S36)	_KQPPVS[Phospho (STY)]PGTALVGSQK_.3	_KQPPVS[Phospho (STY)]PGTALVGSQK_	0	2.01318e-11	1.5851e-06	150954	41490.7	192736	0.999964	0.996427	0.998864
P17275	JUNB	Transcription factor jun-B	SRDATPPVSPINMEDQER	251	(S251,T255,S259,M263)	_S[Phospho (STY)]RDAT[Phospho (STY)]PPVS[Phospho (STY)]PINM[Oxidation (M)]EDQER_.3	_S[Phospho (STY)]RDAT[Phospho (STY)]PPVS[Phospho (STY)]PINM[Oxidation (M)]EDQER_	0	1.44541e-28	5.13448e-23	15772.6	19903.9	22349.6	1	1	1
P17612	PRKACA	cAMP-dependent protein kinase catalytic subunit alpha	GPGDTSNFDDYEEEEIRVSINEK	321	(S339)	_GPGDTSNFDDYEEEEIRVS[Phospho (STY)]INEK_.3	_GPGDTSNFDDYEEEEIRVS[Phospho (STY)]INEK_	0	1.51781e-24	2.15104e-20	41377.6	20034.8	42609.2	0.905683	0.968818	0.00310231
P17706	PTPN2	Tyrosine-protein phosphatase non-receptor type 2	EDLSPAFDHSPNK	295	(S304)	_EDLSPAFDHS[Phospho (STY)]PNK_.3	_EDLSPAFDHS[Phospho (STY)]PNK_	0	1.4739e-23	5.78163e-34	58494.1	45284.8	64779.5	1	1	1
P17706	PTPN2	Tyrosine-protein phosphatase non-receptor type 2	EDLSPAFDHSPNK	295	(S304)	_EDLSPAFDHS[Phospho (STY)]PNK_.2	_EDLSPAFDHS[Phospho (STY)]PNK_	0	1.09338e-21	1.83256e-23	29027.8	25556.2	35863	0.999996	1	0.999997
P17812	CTPS1	CTP synthase 1	SGSSSPDSEITELK	571	(S575)	_SGSSS[Phospho (STY)]PDSEITELK_.2	_SGSSS[Phospho (STY)]PDSEITELK_	0	1.22006e-24	2.47745e-25	123464	131287	131487	0.921873	0.947741	0.877852
P17812	CTPS1	CTP synthase 1	SGSSSPDSEITELK	571	(S571)	_S[Phospho (STY)]GSSSPDSEITELK_.2	_S[Phospho (STY)]GSSSPDSEITELK_	0	1.5492e-27	1.26952e-25	102990	108087	107931	5.47628e-05	3.40958e-05	1.74731e-05
P17812	CTPS1	CTP synthase 1	SGSSSPDSEITELK	571	(S574,S575)	_SGSS[Phospho (STY)]S[Phospho (STY)]PDSEITELK_.2	_SGSS[Phospho (STY)]S[Phospho (STY)]PDSEITELK_	0	6.76289e-24	4.88335e-31	35678.8	40484.7	35831.8	0.893318	0.93316	0.920313
P17812	CTPS1	CTP synthase 1	SGSSSPDSEITELK	571	(S571,S573)	_S[Phospho (STY)]GS[Phospho (STY)]SSPDSEITELK_.2	_S[Phospho (STY)]GS[Phospho (STY)]SSPDSEITELK_	0	1.37205e-15	3.25498e-28	28934.2	16322.3	31544.5	0.00649096	0.349901	0.00313769
P17812	CTPS1	CTP synthase 1	SGSSSPDSEITELK	571	(S571,S575)	_S[Phospho (STY)]GSSS[Phospho (STY)]PDSEITELK_.2	_S[Phospho (STY)]GSSS[Phospho (STY)]PDSEITELK_	0	1.35464e-14	1.40548e-23	14340.5	15518.1	14884.9	0.366309	0.358165	0.283124
P17812	CTPS1	CTP synthase 1	DTYSDRSGSSSPDSEITELK	565	(T566,Y567)	_DT[Phospho (STY)]Y[Phospho (STY)]SDRSGSSSPDSEITELK_.3	_DT[Phospho (STY)]Y[Phospho (STY)]SDRSGSSSPDSEITELK_	0	2.03101e-28	9.70136e-36	8058.45	9602.85	8106.38	0.0321842	0.0601041	0.0184675
P17844	DDX5	Probable ATP-dependent RNA helicase DDX5	APILIATDVASR	392		_APILIATDVASR_.2	_APILIATDVASR_	0	1.74007e-20	5.38721e-09	8162.04	9034.95	898.576	NaN	NaN	NaN
P17844	DDX5	Probable ATP-dependent RNA helicase DDX5	TTYLVLDEADR	242		_TTYLVLDEADR_.2	_TTYLVLDEADR_	0	3.54723e-15	0.00166931	2079.04	1942.79	1.2695	NaN	NaN	NaN
P17844	DDX5	Probable ATP-dependent RNA helicase DDX5	GVEICIATPGR	217	(C221)	_GVEIC[Carbamidomethyl (C)]IATPGR_.2	_GVEIC[Carbamidomethyl (C)]IATPGR_	0	7.3796e-08	Filtered	2164.21	2738.93	Filtered	1	1	Filtered
P17987	TCP1	T-complex protein 1 subunit alpha	EQLAIAEFAR	434		_EQLAIAEFAR_.2	_EQLAIAEFAR_	0	1.22472e-23	0.00162325	3072.59	4231.44	0.992432	NaN	NaN	NaN
P17987	TCP1	T-complex protein 1 subunit alpha	FATEAAITILR	516		_FATEAAITILR_.2	_FATEAAITILR_	0	2.94642e-22	0.00432269	1091.81	1660.37	0.432415	NaN	NaN	NaN
P18031	PTPN1	Tyrosine-protein phosphatase non-receptor type 1	GSPLNAAPYGIESMSQDTEVR	351	(S352,M364)	_GS[Phospho (STY)]PLNAAPYGIESM[Oxidation (M)]SQDTEVR_.3	_GS[Phospho (STY)]PLNAAPYGIESM[Oxidation (M)]SQDTEVR_	0	6.65528e-21	2.60803e-27	19522.9	22953.2	23324	0.997539	0.999613	0.954405
P18085	ARF4	ADP-ribosylation factor 4	IQEVADELQK	100		_IQEVADELQK_.2	_IQEVADELQK_	0	1.98189e-19	4.305e-07	835.91	1968.48	0.475061	NaN	NaN	NaN
P18124	RPL7	60S ribosomal protein L7	IALTDNALIAR	167		_IALTDNALIAR_.2	_IALTDNALIAR_	0	4.71599e-25	0.000207975	11151	10408.9	0.572189	NaN	NaN	NaN
P18206	VCL	Vinculin	SLLDASEEAIK	721	(S721)	_S[Phospho (STY)]LLDASEEAIK_.2	_S[Phospho (STY)]LLDASEEAIK_	0	1.66507e-24	2.79011e-46	9607.76	12295.6	12185.4	0.999993	0.999962	0.999757
P18206	VCL	Vinculin	DPSASPGDAGEQAIR	286	(S288)	_DPS[Phospho (STY)]ASPGDAGEQAIR_.2	_DPS[Phospho (STY)]ASPGDAGEQAIR_	0	1.79268e-24	3.29315e-24	5971.68	5248.84	6544.43	0.5	0.5	0.5
P18206	VCL	Vinculin	DPSASPGDAGEQAIR	286	(S290)	_DPSAS[Phospho (STY)]PGDAGEQAIR_.2	_DPSAS[Phospho (STY)]PGDAGEQAIR_	0	2.61479e-22	2.00254e-07	4528.06	4366.92	4882.02	0.5	0.5	0.5
P18206	VCL	Vinculin	ELTPQVVSAAR	670		_ELTPQVVSAAR_.2	_ELTPQVVSAAR_	0	1.78065e-24	0.0018955	3734.68	5834.57	0.966351	NaN	NaN	NaN
P18206	VCL	Vinculin	SLLDASEEAIKK	721	(S721)	_S[Phospho (STY)]LLDASEEAIKK_.2	_S[Phospho (STY)]LLDASEEAIKK_	0	4.06652e-22	3.59847e-43	2359.06	2061.4	3099.49	0.996485	0.915611	0.989056
P18206	VCL	Vinculin	WIDNPTVDDR	503		_WIDNPTVDDR_.2	_WIDNPTVDDR_	0	5.37489e-26	0.000545641	2259.24	3677.75	0.432323	NaN	NaN	NaN
P18206	VCL	Vinculin	TNLLQVCER	1047	(C1053)	_TNLLQVC[Carbamidomethyl (C)]ER_.2	_TNLLQVC[Carbamidomethyl (C)]ER_	0	5.00098e-21	0.000363108	2157.26	2024.15	334.242	1	1	1
P18206	VCL	Vinculin	IPTISTQLK	1056		_IPTISTQLK_.2	_IPTISTQLK_	0	2.95248e-18	0.00610107	1706.81	1953.64	0.954632	NaN	NaN	NaN
P18206	VCL	Vinculin	NQGIEEALK	220		_NQGIEEALK_.2	_NQGIEEALK_	0	2.58883e-21	0.00171662	1221.51	1529.99	1.00238	NaN	NaN	NaN
P18206	VCL	Vinculin	AQQVSQGLDVLTAK	353		_AQQVSQGLDVLTAK_.2	_AQQVSQGLDVLTAK_	0	1.25843e-20	0.00503286	166.593	395.06	0.942352	NaN	NaN	NaN
P18583	SON	Protein SON	ESDQTLAALLSPK	1687	(S1697)	_ESDQTLAALLS[Phospho (STY)]PK_.2	_ESDQTLAALLS[Phospho (STY)]PK_	0	1.60922e-25	1.342e-25	135837	154270	130163	1	1	1
P18583	SON	Protein SON	EMEHNTVCAAGTSPVGEIGEEK	1544	(M1545,C1551,S1556)	_EM[Oxidation (M)]EHNTVC[Carbamidomethyl (C)]AAGTS[Phospho (STY)]PVGEIGEEK_.3	_EM[Oxidation (M)]EHNTVC[Carbamidomethyl (C)]AAGTS[Phospho (STY)]PVGEIGEEK_	0	2.78217e-24	2.09162e-26	19729.2	13559.6	24224.5	0.617485	0.612727	0.785764
P18583	SON	Protein SON	EMEHNTVCAAGTSPVGEIGEEK	1544	(M1545,T1549,C1551)	_EM[Oxidation (M)]EHNT[Phospho (STY)]VC[Carbamidomethyl (C)]AAGTSPVGEIGEEK_.3	_EM[Oxidation (M)]EHNT[Phospho (STY)]VC[Carbamidomethyl (C)]AAGTSPVGEIGEEK_	0	4.67635e-27	1.73223e-29	18230.1	13030.5	22464.6	2.93446e-05	0.0126791	0.000652922
P18615	NELFE	Negative elongation factor E	SISADDDLQESSR	113	(S115)	_SIS[Phospho (STY)]ADDDLQESSR_.2	_SIS[Phospho (STY)]ADDDLQESSR_	0	1.36681e-20	4.42279e-24	25106.2	26573.8	24560.2	0.975543	0.989595	0.557253
P18615	NELFE	Negative elongation factor E	SLYESFVSSSDR	131	(S131)	_S[Phospho (STY)]LYESFVSSSDR_.2	_S[Phospho (STY)]LYESFVSSSDR_	0	1.59087e-23	7.38709e-32	4249.47	4408.03	5127.49	0.551589	0.290428	0.919248
P18858	LIG1	DNA ligase 1	VLGSEGEEEDEALSPAK	63	(S66,S76)	_VLGS[Phospho (STY)]EGEEEDEALS[Phospho (STY)]PAK_.2	_VLGS[Phospho (STY)]EGEEEDEALS[Phospho (STY)]PAK_	0	5.25941e-28	5.27352e-25	86744.5	86031.7	87085.7	1	1	1
P18858	LIG1	DNA ligase 1	VLGSEGEEEDEALSPAK	63	(S76)	_VLGSEGEEEDEALS[Phospho (STY)]PAK_.2	_VLGSEGEEEDEALS[Phospho (STY)]PAK_	0	8.94101e-21	8.65913e-25	31569	40036.4	32807.4	1	1	1
P18858	LIG1	DNA ligase 1	VLGSEGEEEDEALSPAK	63	(S66,S76)	_VLGS[Phospho (STY)]EGEEEDEALS[Phospho (STY)]PAK_.3	_VLGS[Phospho (STY)]EGEEEDEALS[Phospho (STY)]PAK_	0	2.55652e-27	6.39858e-24	10585.8	14291.3	10911.7	1	1	1
P18858	LIG1	DNA ligase 1	TIQEVLEEQSEDEDREAK	132	(S141)	_TIQEVLEEQS[Phospho (STY)]EDEDREAK_.3	_TIQEVLEEQS[Phospho (STY)]EDEDREAK_	0	1.27929e-16	8.0358e-19	87984.5	48941.2	93553.4	1	1	1
P18858	LIG1	DNA ligase 1	EGEDGDQPTTPPKPLK	174	(T183)	_EGEDGDQPTT[Phospho (STY)]PPKPLK_.3	_EGEDGDQPTT[Phospho (STY)]PPKPLK_	0	1.24106e-19	3.36488e-21	79823.6	59134.2	79016.5	0.959033	0.973328	0.990661
P18858	LIG1	DNA ligase 1	EWNGVVSESDSPVK	41	(S51)	_EWNGVVSESDS[Phospho (STY)]PVK_.2	_EWNGVVSESDS[Phospho (STY)]PVK_	0	7.4454e-20	2.07386e-29	56418.6	58718	55665.1	0.999803	0.999226	0.999171
P18858	LIG1	DNA ligase 1	AETPTESVSEPEVATK	193	(T195)	_AET[Phospho (STY)]PTESVSEPEVATK_.2	_AET[Phospho (STY)]PTESVSEPEVATK_	0	8.18243e-22	5.20272e-33	24800.3	26531.4	25380.8	0.993243	0.999509	0.994702
P18858	LIG1	DNA ligase 1	AETPTESVSEPEVATK	193	(T195,S201)	_AET[Phospho (STY)]PTESVS[Phospho (STY)]EPEVATK_.2	_AET[Phospho (STY)]PTESVS[Phospho (STY)]EPEVATK_	0	4.00054e-25	3.87842e-16	5737.15	5334.24	4901.88	0.259639	0.075916	0.293747
P18858	LIG1	DNA ligase 1	AETPTESVSEPEVATK	193	(T195)	_AET[Phospho (STY)]PTESVSEPEVATK_.3	_AET[Phospho (STY)]PTESVSEPEVATK_	0	8.81043e-26	2.9535e-13	2372.86	2357.21	2463.16	0.900927	0.862232	0.815176
P18858	LIG1	DNA ligase 1	TIQEVLEEQSEDEDR	132	(S141)	_TIQEVLEEQS[Phospho (STY)]EDEDR_.3	_TIQEVLEEQS[Phospho (STY)]EDEDR_	0	3.86444e-20	3.66292e-18	5378.98	4695.82	5962.56	0.990338	0.991365	0.996699
P18858	LIG1	DNA ligase 1	TIQEVLEEQSEDEDR	132	(S141)	_TIQEVLEEQS[Phospho (STY)]EDEDR_.2	_TIQEVLEEQS[Phospho (STY)]EDEDR_	0	7.54042e-23	3.05231e-15	2574.95	3645.71	4552.15	0.999986	0.999252	0.9987
P18858	LIG1	DNA ligase 1	RTIQEVLEEQSEDEDREAK	131	(S141)	_RTIQEVLEEQS[Phospho (STY)]EDEDREAK_.3	_RTIQEVLEEQS[Phospho (STY)]EDEDREAK_	0	2.13766e-11	2.84271e-25	8025.41	1630.78	8306.36	0.996989	0.92717	0.997155
P18858	LIG1	DNA ligase 1	RTIQEVLEEQSEDEDR	131	(S141)	_RTIQEVLEEQS[Phospho (STY)]EDEDR_.3	_RTIQEVLEEQS[Phospho (STY)]EDEDR_	0	3.75715e-06	2.94487e-25	4249.18	0.433617	4459.04	0.989586	0.48973	0.999723
P18887	XRCC1	DNA repair protein XRCC1	TKPTQAAGPSSPQKPPTPEETK	437	(S447,T453)	_TKPTQAAGPSS[Phospho (STY)]PQKPPT[Phospho (STY)]PEETK_.3	_TKPTQAAGPSS[Phospho (STY)]PQKPPT[Phospho (STY)]PEETK_	0	1.36214e-28	4.15356e-28	25095.9	9568.14	22462.5	0.743998	0.238815	0.319873
P18887	XRCC1	DNA repair protein XRCC1	TKPTQAAGPSSPQKPPTPEETK	437	(T437,T453)	_T[Phospho (STY)]KPTQAAGPSSPQKPPT[Phospho (STY)]PEETK_.3	_T[Phospho (STY)]KPTQAAGPSSPQKPPT[Phospho (STY)]PEETK_	0	3.637e-23	4.14925e-22	22457.6	8411.5	20299.4	0.000874026	0.0220132	0.0215281
P18887	XRCC1	DNA repair protein XRCC1	TKPTQAAGPSSPQKPPTPEETK	437	(S447,T457)	_TKPTQAAGPSS[Phospho (STY)]PQKPPTPEET[Phospho (STY)]K_.3	_TKPTQAAGPSS[Phospho (STY)]PQKPPTPEET[Phospho (STY)]K_	0	2.09433e-17	9.81637e-20	17242	6702.19	15435.4	0.000741542	0.000579462	0.00667235
P19338	NCL	Nucleolin	NDLAVVDVR	334		_NDLAVVDVR_.2	_NDLAVVDVR_	0	4.46857e-27	9.296e-23	11650.9	13232.6	1525.15	NaN	NaN	NaN
P19338	NCL	Nucleolin	SISLYYTGEK	458		_SISLYYTGEK_.2	_SISLYYTGEK_	0	4.55296e-16	0.00018206	5639.05	8411.07	0.439167	NaN	NaN	NaN
P19338	NCL	Nucleolin	GFGFVDFNSEEDAK	611		_GFGFVDFNSEEDAK_.2	_GFGFVDFNSEEDAK_	0	1.17732e-23	2.96684e-06	4583.97	3101.93	0.822571	NaN	NaN	NaN
P19338	NCL	Nucleolin	GFGFVDFNSEEDAK	611	(S619)	_GFGFVDFNS[Phospho (STY)]EEDAK_.2	_GFGFVDFNS[Phospho (STY)]EEDAK_	0	9.62642e-28	9.95976e-35	1622.85	1678.72	971.719	1	1	1
P19338	NCL	Nucleolin	GLSEDTTEETLKESFDGSVR	578		_GLSEDTTEETLKESFDGSVR_.3	_GLSEDTTEETLKESFDGSVR_	0	1.07317e-21	0.001162	6814.09	4905.56	0.418682	NaN	NaN	NaN
P19338	NCL	Nucleolin	FGYVDFESAEDLEK	349		_FGYVDFESAEDLEK_.2	_FGYVDFESAEDLEK_	0	1.89994e-23	4.06258e-08	1049.21	1430.38	0.645882	NaN	NaN	NaN
P19634	SLC9A1	Sodium/hydrogen exchanger 1	ETSSPGTDDVFTPAPSDSPSSQR	768	(S785)	_ETSSPGTDDVFTPAPSDS[Phospho (STY)]PSSQR_.3	_ETSSPGTDDVFTPAPSDS[Phospho (STY)]PSSQR_	0	2.70139e-25	3.06165e-24	31418.9	28776.2	29366.6	0.812108	0.754534	0.352295
P19634	SLC9A1	Sodium/hydrogen exchanger 1	ETSSPGTDDVFTPAPSDSPSSQR	768	(S787)	_ETSSPGTDDVFTPAPSDSPS[Phospho (STY)]SQR_.3	_ETSSPGTDDVFTPAPSDSPS[Phospho (STY)]SQR_	0	2.38204e-27	2.68058e-26	21964.7	20929.7	21135.2	0.00161622	0.0840783	0.00132538
P19634	SLC9A1	Sodium/hydrogen exchanger 1	IGSDPLAYEPK	701	(S703)	_IGS[Phospho (STY)]DPLAYEPK_.2	_IGS[Phospho (STY)]DPLAYEPK_	0	1.29009e-23	2.13857e-27	30792.9	32813.9	23302.8	1	0.999998	0.999981
P19838	NFKB1	Nuclear factor NF-kappa-B p105 subunit	TTSQAHSLPLSPASTR	897	(T897,S907)	_T[Phospho (STY)]TSQAHSLPLS[Phospho (STY)]PASTR_.3	_T[Phospho (STY)]TSQAHSLPLS[Phospho (STY)]PASTR_	0	1.85014e-24	9.13345e-25	3346.58	2128.83	2835.73	0.0248289	0.157116	0.0907713
P19838	NFKB1	Nuclear factor NF-kappa-B p105 subunit	TTSQAHSLPLSPASTR	897	(S903,S907)	_TTSQAHS[Phospho (STY)]LPLS[Phospho (STY)]PASTR_.3	_TTSQAHS[Phospho (STY)]LPLS[Phospho (STY)]PASTR_	0	2.70465e-27	4.14182e-26	3349.36	2123.75	2829.76	0.837649	0.748724	0.722088
P20020	ATP2B1	Plasma membrane calcium-transporting ATPase 1	IEDSEPHIPLIDDTDAEDDAPTK	1152	(S1155)	_IEDS[Phospho (STY)]EPHIPLIDDTDAEDDAPTK_.3	_IEDS[Phospho (STY)]EPHIPLIDDTDAEDDAPTK_	0	1.21138e-18	1.03133e-29	53370.2	43025.4	64615.3	0.995222	0.99134	0.958254
P20020	ATP2B1	Plasma membrane calcium-transporting ATPase 1	IEDSEPHIPLIDDTDAEDDAPTK	1152	(T1165)	_IEDSEPHIPLIDDT[Phospho (STY)]DAEDDAPTK_.3	_IEDSEPHIPLIDDT[Phospho (STY)]DAEDDAPTK_	0	7.14174e-18	4.35717e-21	38425	31235.1	44857.1	0.00133229	0.00872891	0.0416376
P20020	ATP2B1	Plasma membrane calcium-transporting ATPase 1	IEDSEPHIPLIDDTDAEDDAPTK	1152	(S1155,T1165)	_IEDS[Phospho (STY)]EPHIPLIDDT[Phospho (STY)]DAEDDAPTK_.3	_IEDS[Phospho (STY)]EPHIPLIDDT[Phospho (STY)]DAEDDAPTK_	0	2.25832e-26	8.45559e-20	9779.98	7061.89	12666.2	0.999953	0.999716	1
P20042	EIF2S2	Eukaryotic translation initiation factor 2 subunit 2	IESDVQEPTEPEDDLDIMLGNK	103	(T111,M120)	_IESDVQEPT[Phospho (STY)]EPEDDLDIM[Oxidation (M)]LGNK_.3	_IESDVQEPT[Phospho (STY)]EPEDDLDIM[Oxidation (M)]LGNK_	0	1.26187e-23	8.04991e-19	46891.7	45443.9	33085.2	0.999938	0.99935	0.996459
P20042	EIF2S2	Eukaryotic translation initiation factor 2 subunit 2	IESDVQEPTEPEDDLDIMLGNK	103	(S105,M120)	_IES[Phospho (STY)]DVQEPTEPEDDLDIM[Oxidation (M)]LGNK_.3	_IES[Phospho (STY)]DVQEPTEPEDDLDIM[Oxidation (M)]LGNK_	0	1.17134e-21	8.06652e-09	24722	24108.8	25056.4	0.99998	0.999982	0.999982
P20042	EIF2S2	Eukaryotic translation initiation factor 2 subunit 2	IESDVQEPTEPEDDLDIMLGNK	103	(S105,T111,M120)	_IES[Phospho (STY)]DVQEPT[Phospho (STY)]EPEDDLDIM[Oxidation (M)]LGNK_.3	_IES[Phospho (STY)]DVQEPT[Phospho (STY)]EPEDDLDIM[Oxidation (M)]LGNK_	0	7.69064e-23	2.45099e-10	1762.92	1283.26	1694.64	1	1	1
P20042	EIF2S2	Eukaryotic translation initiation factor 2 subunit 2	SGDEMIFDPTMSK	2	(M6,M12)	_[Acetyl (Protein N-term)]SGDEM[Oxidation (M)]IFDPTM[Oxidation (M)]SK_.2	_[Acetyl (Protein N-term)]SGDEM[Oxidation (M)]IFDPTM[Oxidation (M)]SK_	0	1.57058e-25	9.00627e-26	5302.13	6365.17	6276.68	1	1	1
P20042	EIF2S2	Eukaryotic translation initiation factor 2 subunit 2	DASDDLDDLNFFNQK	65		_DASDDLDDLNFFNQK_.2	_DASDDLDDLNFFNQK_	0	2.15037e-26	7.19205e-17	2903.75	3323.1	3117.77	NaN	NaN	NaN
P20042	EIF2S2	Eukaryotic translation initiation factor 2 subunit 2	DASDDLDDLNFFNQK	65		_DASDDLDDLNFFNQK_.3	_DASDDLDDLNFFNQK_	0	6.64131e-27	2.68805e-10	0.471611	1485.6	519.134	NaN	NaN	NaN
P20042	EIF2S2	Eukaryotic translation initiation factor 2 subunit 2	DYTYEELLNR	173		_DYTYEELLNR_.2	_DYTYEELLNR_	0	3.3813e-22	1.02781e-24	1960.4	3331.75	899.261	NaN	NaN	NaN
P20290	BTF3	Transcription factor BTF3	APLATGEDDDDEVPDLVENFDEASK	178	(S201)	_APLATGEDDDDEVPDLVENFDEAS[Phospho (STY)]K_.3	_APLATGEDDDDEVPDLVENFDEAS[Phospho (STY)]K_	0	2.61225e-17	6.95417e-06	1426.84	2385.11	229.064	0.999997	0.999979	0.679601
P20339;P51148;P61020	RAB5A;RAB5C;RAB5B	Ras-related protein Rab-5A;Ras-related protein Rab-5C;Ras-related protein Rab-5B	LVLLGESAVGK	23;24;23		_LVLLGESAVGK_.2	_LVLLGESAVGK_	0	2.63839e-22	0.000474437	3497.78	3797.36	142.019	NaN	NaN	NaN
P20700	LMNB1	Lamin-B1	AGGPTTPLSPTR	15	(T20,S23)	_AGGPTT[Phospho (STY)]PLS[Phospho (STY)]PTR_.2	_AGGPTT[Phospho (STY)]PLS[Phospho (STY)]PTR_	0	6.37023e-20	7.03851e-32	90102.8	83132.6	84446.6	0.926364	0.982044	0.980637
P20700	LMNB1	Lamin-B1	AGGPTTPLSPTR	15	(S23)	_AGGPTTPLS[Phospho (STY)]PTR_.2	_AGGPTTPLS[Phospho (STY)]PTR_	0	2.22309e-22	5.62377e-38	29645.4	31568.4	35038.4	0.954179	0.928322	0.949181
P20810	CAST	Calpastatin	SESELIDELSEDFDR	364	(S364)	_S[Phospho (STY)]ESELIDELSEDFDR_.2	_S[Phospho (STY)]ESELIDELSEDFDR_	0	3.93277e-16	2.08428e-11	4480.01	5119.68	12646.5	0.359891	0.800531	0.944313
P20810	CAST	Calpastatin	SESELIDELSEDFDR	364	(S366)	_SES[Phospho (STY)]ELIDELSEDFDR_.2	_SES[Phospho (STY)]ELIDELSEDFDR_	0	9.93995e-21	5.7422e-15	3481.45	3464.46	8952.21	0.639312	0.189164	0.0556867
P20810	CAST	Calpastatin	PIGPDDAIDALSSDFTCGSPTAAGK	225	(C241,T245)	_PIGPDDAIDALSSDFTC[Carbamidomethyl (C)]GSPT[Phospho (STY)]AAGK_.3	_PIGPDDAIDALSSDFTC[Carbamidomethyl (C)]GSPT[Phospho (STY)]AAGK_	0	3.17235e-27	3.21561e-22	1644.7	3373.97	5161.36	0.00709486	0.0175404	0.0137811
P20810	CAST	Calpastatin	PIGPDDAIDALSSDFTCGSPTAAGK	225	(C241,S243)	_PIGPDDAIDALSSDFTC[Carbamidomethyl (C)]GS[Phospho (STY)]PTAAGK_.3	_PIGPDDAIDALSSDFTC[Carbamidomethyl (C)]GS[Phospho (STY)]PTAAGK_	0	3.53989e-28	4.6241e-18	1666.28	2797.23	3991.97	0.243792	0.725555	0.975521
P20810	CAST	Calpastatin	DLDDALDKLSDSLGQR	566	(S575)	_DLDDALDKLS[Phospho (STY)]DSLGQR_.3	_DLDDALDKLS[Phospho (STY)]DSLGQR_	0	2.24308e-13	1.25691e-18	1626.3	516.085	3033.28	0.853196	0.5	0.5
P20962	PTMS	Parathymosin	SVEAAAELSAK	5	(S5)	_S[Phospho (STY)]VEAAAELSAK_.2	_S[Phospho (STY)]VEAAAELSAK_	0	9.55584e-08	5.86911e-07	10565.5	10667.9	5813.72	0.999994	0.999787	0.998812
P20962	PTMS	Parathymosin	SVEAAAELSAK	5		_SVEAAAELSAK_.2	_SVEAAAELSAK_	0	2.03277e-16	8.28391e-06	422.841	861.696	0.459944	NaN	NaN	NaN
P21127;Q9UQ88	CDK11B;CDK11A	Cyclin-dependent kinase 11B;Cyclin-dependent kinase 11A	DLLSDLQDISDSER	274;262	(S283);(S271)	_DLLSDLQDIS[Phospho (STY)]DSER_.2	_DLLSDLQDIS[Phospho (STY)]DSER_	0	5.00075e-21	5.86675e-14	30314.9	21507.8	21749.3	0.996263	0.992244	0.969279
P21333	FLNA	Filamin-A	APSVANVGSHCDLSLK	2150	(S2152,C2160)	_APS[Phospho (STY)]VANVGSHC[Carbamidomethyl (C)]DLSLK_.3	_APS[Phospho (STY)]VANVGSHC[Carbamidomethyl (C)]DLSLK_	0	4.36978e-23	1.07504e-21	380240	188081	385049	1	1	1
P21333	FLNA	Filamin-A	APSVANVGSHCDLSLK	2150	(S2152,C2160)	_APS[Phospho (STY)]VANVGSHC[Carbamidomethyl (C)]DLSLK_.2	_APS[Phospho (STY)]VANVGSHC[Carbamidomethyl (C)]DLSLK_	0	4.0253e-22	2.85628e-29	18410	11232.2	25795.2	1	0.999966	1
P21333	FLNA	Filamin-A	CSGPGLSPGMVR	1453	(C1453,S1459,M1462)	_C[Carbamidomethyl (C)]SGPGLS[Phospho (STY)]PGM[Oxidation (M)]VR_.2	_C[Carbamidomethyl (C)]SGPGLS[Phospho (STY)]PGM[Oxidation (M)]VR_	0	2.4012e-14	8.34607e-30	177040	154961	179209	1	0.999998	1
P21333	FLNA	Filamin-A	RAPSVANVGSHCDLSLK	2149	(S2152,C2160)	_RAPS[Phospho (STY)]VANVGSHC[Carbamidomethyl (C)]DLSLK_.3	_RAPS[Phospho (STY)]VANVGSHC[Carbamidomethyl (C)]DLSLK_	0	5.5869e-19	1.8227e-21	192472	62911	137403	1	1	1
P21333	FLNA	Filamin-A	AFGPGLQGGSAGSPAR	1072	(S1084)	_AFGPGLQGGSAGS[Phospho (STY)]PAR_.2	_AFGPGLQGGSAGS[Phospho (STY)]PAR_	0	1.05357e-21	1.05416e-17	103028	83591.5	103991	0.999999	0.999964	0.999948
P21333	FLNA	Filamin-A	AFGPGLQGGSAGSPAR	1072		_AFGPGLQGGSAGSPAR_.2	_AFGPGLQGGSAGSPAR_	0	3.39747e-23	8.59251e-05	4009.16	2788.69	290.361	NaN	NaN	NaN
P21333	FLNA	Filamin-A	GTVEPQLEAR	428		_GTVEPQLEAR_.2	_GTVEPQLEAR_	0	1.536e-25	0.000341113	9377.24	13672.8	889.612	NaN	NaN	NaN
P21333	FLNA	Filamin-A	DAGEGGLSLAIEGPSK	1892		_DAGEGGLSLAIEGPSK_.2	_DAGEGGLSLAIEGPSK_	0	7.51112e-23	1.63756e-22	7125.85	9042.26	6505.31	NaN	NaN	NaN
P21333	FLNA	Filamin-A	IQQNTFTR	44		_IQQNTFTR_.2	_IQQNTFTR_	0	5.97764e-22	2.63593e-06	8735.76	9557.21	1.41507	NaN	NaN	NaN
P21333	FLNA	Filamin-A	SPFSVAVSPSLDLSK	959		_SPFSVAVSPSLDLSK_.2	_SPFSVAVSPSLDLSK_	0	1.0903e-27	0.000204248	8334.91	5312.71	0.603638	NaN	NaN	NaN
P21333	FLNA	Filamin-A	IANLQTDLSDGLR	64		_IANLQTDLSDGLR_.2	_IANLQTDLSDGLR_	0	3.18829e-20	0.000895563	7301.62	4788.02	1.16572	NaN	NaN	NaN
P21333	FLNA	Filamin-A	SSFTVDCSK	2576	(C2582)	_SSFTVDC[Carbamidomethyl (C)]SK_.2	_SSFTVDC[Carbamidomethyl (C)]SK_	0	6.09413e-21	0.0010367	2547.62	7213.56	1.30051	1	1	1
P21333	FLNA	Filamin-A	YGGQPVPNFPSK	1235		_YGGQPVPNFPSK_.2	_YGGQPVPNFPSK_	0	2.56646e-26	3.21918e-05	4232.87	4621.02	94.5088	NaN	NaN	NaN
P21333	FLNA	Filamin-A	ANLPQSFQVDTSK	1465		_ANLPQSFQVDTSK_.2	_ANLPQSFQVDTSK_	0	3.12956e-23	Filtered	2795.43	6032.61	Filtered	NaN	NaN	Filtered
P21333	FLNA	Filamin-A	GAGTGGLGLAVEGPSEAK	1382		_GAGTGGLGLAVEGPSEAK_.2	_GAGTGGLGLAVEGPSEAK_	0	6.58346e-20	0.00125135	3907.7	4578.77	225.105	NaN	NaN	NaN
P21333	FLNA	Filamin-A	VEPGLGADNSVVR	1020		_VEPGLGADNSVVR_.2	_VEPGLGADNSVVR_	0	4.62325e-22	Filtered	3218	5339.45	Filtered	NaN	NaN	Filtered
P21333	FLNA	Filamin-A	TPCEEILVK	2599	(C2601)	_TPC[Carbamidomethyl (C)]EEILVK_.2	_TPC[Carbamidomethyl (C)]EEILVK_	0	1.94322e-21	0.000830619	2365.69	3238.97	119.567	1	1	1
P21333	FLNA	Filamin-A	TPCEEILVK	2599	(T2599,C2601)	_T[Phospho (STY)]PC[Carbamidomethyl (C)]EEILVK_.2	_T[Phospho (STY)]PC[Carbamidomethyl (C)]EEILVK_	0	3.9267e-15	3.85876e-17	488.41	552.706	0.727547	1	1	1
P21333	FLNA	Filamin-A	EATTEFSVDAR	1273		_EATTEFSVDAR_.2	_EATTEFSVDAR_	0	1.17194e-18	3.04479e-19	2417.29	3269.75	280.01	NaN	NaN	NaN
P21333	FLNA	Filamin-A	GLVEPVDVVDNADGTQTVNYVPSR	1492		_GLVEPVDVVDNADGTQTVNYVPSR_.3	_GLVEPVDVVDNADGTQTVNYVPSR_	0	4.76631e-25	4.12742e-05	1648.94	3741.41	246.542	NaN	NaN	NaN
P21333	FLNA	Filamin-A	EAGAGGLAIAVEGPSK	2265		_EAGAGGLAIAVEGPSK_.2	_EAGAGGLAIAVEGPSK_	0	1.13527e-18	0.00150422	2651.96	1796.27	0.988518	NaN	NaN	NaN
P21333	FLNA	Filamin-A	LYSVSYLLK	2613		_LYSVSYLLK_.2	_LYSVSYLLK_	0	2.98963e-25	0.00165752	2017.26	1731.93	0.940521	NaN	NaN	NaN
P21333	FLNA	Filamin-A	AWGPGLEGGVVGK	581		_AWGPGLEGGVVGK_.2	_AWGPGLEGGVVGK_	0	7.29824e-12	0.00274909	2539.57	1122.4	0.96278	NaN	NaN	NaN
P21333	FLNA	Filamin-A	VANPSGNLTETYVQDR	1297		_VANPSGNLTETYVQDR_.2	_VANPSGNLTETYVQDR_	0	6.93619e-20	3.44122e-06	1800.65	1483.36	193.238	NaN	NaN	NaN
P21333	FLNA	Filamin-A	NDNDTFTVK	829		_NDNDTFTVK_.2	_NDNDTFTVK_	0	1.44505e-24	4.14991e-17	1684.76	1617.96	0.493887	NaN	NaN	NaN
P21333	FLNA	Filamin-A	MDCQECPEGYR	2474	(C2476,C2479)	_MDC[Carbamidomethyl (C)]QEC[Carbamidomethyl (C)]PEGYR_.2	_MDC[Carbamidomethyl (C)]QEC[Carbamidomethyl (C)]PEGYR_	0	3.4524e-20	0.00533657	615.34	2167.52	179.806	1	1	1
P21333	FLNA	Filamin-A	VTAQGPGLEPSGNIANK	384		_VTAQGPGLEPSGNIANK_.2	_VTAQGPGLEPSGNIANK_	0	2.49891e-22	0.000901572	152.462	871.843	0.449192	NaN	NaN	NaN
P21359	NF1	Neurofibromin	KVSVSESNVLLDEEVLTDPK	2595	(S2597)	_KVS[Phospho (STY)]VSESNVLLDEEVLTDPK_.3	_KVS[Phospho (STY)]VSESNVLLDEEVLTDPK_	0	1.21944e-23	7.54801e-14	12957.7	5493.99	12247.2	0.748277	0.566958	0.951932
P21359	NF1	Neurofibromin	SFDHLISDTK	2543	(S2543)	_S[Phospho (STY)]FDHLISDTK_.2	_S[Phospho (STY)]FDHLISDTK_	0	2.44049e-13	2.11224e-26	6376.38	4974.67	5166.09	0.997499	0.99611	0.998754
P21709	EPHA1	Ephrin type-A receptor 1	LPSLSGSDGIPYR	904	(S910)	_LPSLSGS[Phospho (STY)]DGIPYR_.2	_LPSLSGS[Phospho (STY)]DGIPYR_	0	3.28058e-20	4.31406e-13	3911.83	4826.81	4651.48	0.450326	0.75476	0.689752
P21709	EPHA1	Ephrin type-A receptor 1	LPSLSGSDGIPYR	904	(S906,S910)	_LPS[Phospho (STY)]LSGS[Phospho (STY)]DGIPYR_.2	_LPS[Phospho (STY)]LSGS[Phospho (STY)]DGIPYR_	0	4.24446e-13	2.66997e-30	2691.46	4188.36	4797.09	0.269077	0.339181	0.185117
P21796	VDAC1	Voltage-dependent anion-selective channel protein 1	LTFDSSFSPNTGK	97	(S104)	_LTFDSSFS[Phospho (STY)]PNTGK_.2	_LTFDSSFS[Phospho (STY)]PNTGK_	0	2.05365e-22	6.40478e-16	44088.2	40682	45964.7	0.957708	0.998602	0.997895
P21980	TGM2	Protein-glutamine gamma-glutamyltransferase 2	NEFGEIQGDK	318		_NEFGEIQGDK_.2	_NEFGEIQGDK_	0	2.13625e-24	1.39293e-36	29543.8	30089.7	23564.6	NaN	NaN	NaN
P21980	TGM2	Protein-glutamine gamma-glutamyltransferase 2	AEELVLER	2		_[Acetyl (Protein N-term)]AEELVLER_.2	_[Acetyl (Protein N-term)]AEELVLER_	0	6.10941e-23	5.42602e-23	13944.2	20909.3	2929.37	1	1	1
P21980	TGM2	Protein-glutamine gamma-glutamyltransferase 2	DLYLENPEIK	581		_DLYLENPEIK_.2	_DLYLENPEIK_	0	3.08873e-25	1.08185e-16	14178.2	19132	639.997	NaN	NaN	NaN
P21980	TGM2	Protein-glutamine gamma-glutamyltransferase 2	SEGTYCCGPVPVR	365	(C370,C371)	_SEGTYC[Carbamidomethyl (C)]C[Carbamidomethyl (C)]GPVPVR_.2	_SEGTYC[Carbamidomethyl (C)]C[Carbamidomethyl (C)]GPVPVR_	0	1.17199e-28	0.00711019	5463.45	7053.44	0.500954	1	1	1
P21980	TGM2	Protein-glutamine gamma-glutamyltransferase 2	CDLELETNGR	10	(C10)	_C[Carbamidomethyl (C)]DLELETNGR_.2	_C[Carbamidomethyl (C)]DLELETNGR_	0	9.61499e-23	4.02182e-13	1816.1	2618.19	403.852	1	1	1
P21980	TGM2	Protein-glutamine gamma-glutamyltransferase 2	TVSYNGILGPECGTK	513	(C524)	_TVSYNGILGPEC[Carbamidomethyl (C)]GTK_.2	_TVSYNGILGPEC[Carbamidomethyl (C)]GTK_	0	6.5269e-25	Filtered	6615.82	12200	Filtered	1	1	Filtered
P21980	TGM2	Protein-glutamine gamma-glutamyltransferase 2	VVSGMVNCNDDQGVLLGR	223	(C230)	_VVSGMVNC[Carbamidomethyl (C)]NDDQGVLLGR_.2	_VVSGMVNC[Carbamidomethyl (C)]NDDQGVLLGR_	0	2.8602e-13	Filtered	1477.99	2875.77	Filtered	1	1	Filtered
P21980	TGM2	Protein-glutamine gamma-glutamyltransferase 2	VVSGMVNCNDDQGVLLGR	223	(C230)	_VVSGMVNC[Carbamidomethyl (C)]NDDQGVLLGR_.3	_VVSGMVNC[Carbamidomethyl (C)]NDDQGVLLGR_	0	3.72245e-17	Filtered	938.027	702.174	Filtered	1	1	Filtered
P22059	OSBP	Oxysterol-binding protein 1	MLAESDESGDEESVSQTDK	186	(M186,S190,S193)	_M[Oxidation (M)]LAES[Phospho (STY)]DES[Phospho (STY)]GDEESVSQTDK_.3	_M[Oxidation (M)]LAES[Phospho (STY)]DES[Phospho (STY)]GDEESVSQTDK_	0	2.20926e-23	1.78943e-24	35000.5	49535.2	38084.6	0.999999	0.999992	0.999939
P22059	OSBP	Oxysterol-binding protein 1	TGSNISGASSDISLDEQYK	377	(T377)	_T[Phospho (STY)]GSNISGASSDISLDEQYK_.3	_T[Phospho (STY)]GSNISGASSDISLDEQYK_	0	3.49384e-22	8.7829e-19	10149	9386.49	8009.67	0.216187	0.221916	0.246404
P22059	OSBP	Oxysterol-binding protein 1	SLSELESLK	238	(S240)	_SLS[Phospho (STY)]ELESLK_.2	_SLS[Phospho (STY)]ELESLK_	0	1.62083e-22	1.08083e-28	3611.88	3021.4	3284.09	0.919238	0.887541	0.896759
P22059	OSBP	Oxysterol-binding protein 1	RTGSNISGASSDISLDEQYK	376	(S379)	_RTGS[Phospho (STY)]NISGASSDISLDEQYK_.3	_RTGS[Phospho (STY)]NISGASSDISLDEQYK_	0	1.38325e-11	9.44489e-15	3705.06	1956.03	2871.99	0.463765	0.364708	0.36622
P22234	PAICS	Multifunctional protein ADE2	EVYELLDSPGK	20	(S27)	_EVYELLDS[Phospho (STY)]PGK_.2	_EVYELLDS[Phospho (STY)]PGK_	0	2.16791e-25	4.15171e-28	111864	118084	94472.5	1	1	1
P22314	UBA1	Ubiquitin-like modifier-activating enzyme 1	DNPGVVTCLDEAR	227	(C234)	_DNPGVVTC[Carbamidomethyl (C)]LDEAR_.2	_DNPGVVTC[Carbamidomethyl (C)]LDEAR_	0	5.6228e-21	2.06102e-10	4016.83	4307.8	1878.94	1	1	1
P22314	UBA1	Ubiquitin-like modifier-activating enzyme 1	NGSEADIDEGLYSR	44	(S46)	_NGS[Phospho (STY)]EADIDEGLYSR_.2	_NGS[Phospho (STY)]EADIDEGLYSR_	0	1.46837e-24	2.13274e-26	3090.76	3789.76	3122.28	0.99862	0.996199	0.996407
P22626	HNRNPA2B1	Heterogeneous nuclear ribonucleoproteins A2/B1	GFGDGYNGYGGGPGGGNFGGSPGYGGGR	239	(S259)	_GFGDGYNGYGGGPGGGNFGGS[Phospho (STY)]PGYGGGR_.3	_GFGDGYNGYGGGPGGGNFGGS[Phospho (STY)]PGYGGGR_	0	1.46462e-28	3.60126e-15	19509.6	42411.4	38054.9	0.565626	0.768623	0.493824
P22626	HNRNPA2B1	Heterogeneous nuclear ribonucleoproteins A2/B1	IDTIEIITDR	138		_IDTIEIITDR_.2	_IDTIEIITDR_	0	4.07344e-12	7.15494e-08	13777.9	19087.5	11233.5	NaN	NaN	NaN
P22626	HNRNPA2B1	Heterogeneous nuclear ribonucleoproteins A2/B1	GGGGNFGPGPGSNFR	214		_GGGGNFGPGPGSNFR_.2	_GGGGNFGPGPGSNFR_	0	9.67531e-15	3.63261e-07	18554.7	9204.67	860.732	NaN	NaN	NaN
P22626	HNRNPA2B1	Heterogeneous nuclear ribonucleoproteins A2/B1	DYFEEYGK	130		_DYFEEYGK_.2	_DYFEEYGK_	0	1.35036e-23	1.0506e-28	5711.48	5737.2	6099.94	NaN	NaN	NaN
P22626	HNRNPA2B1	Heterogeneous nuclear ribonucleoproteins A2/B1	TLETVPLER	4		_TLETVPLER_.2	_TLETVPLER_	0	1.12147e-18	0.000173502	6445.88	9484.24	0.453506	NaN	NaN	NaN
P22694	PRKACB	cAMP-dependent protein kinase catalytic subunit beta	GSGDTSNFDDYEEEDIRVSITEK	321	(S339)	_GSGDTSNFDDYEEEDIRVS[Phospho (STY)]ITEK_.3	_GSGDTSNFDDYEEEDIRVS[Phospho (STY)]ITEK_	0	8.57898e-22	5.38411e-15	12609.3	11364.7	15029.9	0.234371	0.324295	0.00560574
P22694	PRKACB	cAMP-dependent protein kinase catalytic subunit beta	GSGDTSNFDDYEEEDIRVSITEK	321	(T341)	_GSGDTSNFDDYEEEDIRVSIT[Phospho (STY)]EK_.3	_GSGDTSNFDDYEEEDIRVSIT[Phospho (STY)]EK_	0	6.56622e-26	9.83264e-14	8753.45	9006.76	10805.9	0.00252147	0.0350175	0.00814243
P23193	TCEA1	Transcription elongation factor A protein 1	EPAITSQNSPEAR	92	(S100)	_EPAITSQNS[Phospho (STY)]PEAR_.2	_EPAITSQNS[Phospho (STY)]PEAR_	0	4.87385e-20	2.60807e-24	83384.6	84031.8	88655.1	0.99981	0.999999	0.999998
P23193	TCEA1	Transcription elongation factor A protein 1	KEPAITSQNSPEAR	91	(S100)	_KEPAITSQNS[Phospho (STY)]PEAR_.3	_KEPAITSQNS[Phospho (STY)]PEAR_	0	2.12924e-19	1.2875e-30	4087.59	1807.31	4783.44	0.569022	0.47097	0.980911
P23246	SFPQ	Splicing factor, proline- and glutamine-rich	GMGPGTPAGYGR	682	(M683,T687)	_GM[Oxidation (M)]GPGT[Phospho (STY)]PAGYGR_.2	_GM[Oxidation (M)]GPGT[Phospho (STY)]PAGYGR_	0	5.83664e-16	4.1694e-30	8673.84	5057.52	6471.45	0.999957	1	0.999846
P23246	SFPQ	Splicing factor, proline- and glutamine-rich	AELDDTPMR	350		_AELDDTPMR_.2	_AELDDTPMR_	0	3.93937e-17	0.00495932	1313.86	2771.78	1.00032	NaN	NaN	NaN
P23246	SFPQ	Splicing factor, proline- and glutamine-rich	FGQGGAGPVGGQGPR	667		_FGQGGAGPVGGQGPR_.2	_FGQGGAGPVGGQGPR_	0	1.92756e-15	0.00232533	2406.14	1113.6	1.00142	NaN	NaN	NaN
P23284	PPIB	Peptidyl-prolyl cis-trans isomerase B	VLEGMEVVR	172		_VLEGMEVVR_.2	_VLEGMEVVR_	0	4.14348e-22	0.00150381	4941.23	8506.28	0.999401	NaN	NaN	NaN
P23284	PPIB	Peptidyl-prolyl cis-trans isomerase B	TVDNFVALATGEK	72		_TVDNFVALATGEK_.2	_TVDNFVALATGEK_	0	7.87551e-25	0.00481299	3014.9	5346.23	3497.63	NaN	NaN	NaN
P23396	RPS3	40S ribosomal protein S3	DEILPTTPISEQK	215	(T221)	_DEILPTT[Phospho (STY)]PISEQK_.2	_DEILPTT[Phospho (STY)]PISEQK_	0	3.38529e-18	1.30403e-19	728362	797273	782866	0.999769	0.999463	0.99963
P23396	RPS3	40S ribosomal protein S3	DEILPTTPISEQK	215	(T221)	_DEILPTT[Phospho (STY)]PISEQK_.3	_DEILPTT[Phospho (STY)]PISEQK_	0	1.05373e-25	9.43818e-29	9961.22	11851.1	9087.67	0.976083	0.989248	0.982862
P23396	RPS3	40S ribosomal protein S3	ELAEDGYSGVEVR	28		_ELAEDGYSGVEVR_.2	_ELAEDGYSGVEVR_	0	5.8497e-26	1.31281e-06	13505	14264.5	355.216	NaN	NaN	NaN
P23396	RPS3	40S ribosomal protein S3	TEIIILATR	46		_TEIIILATR_.2	_TEIIILATR_	0	7.29895e-24	0.00324846	9098.99	11239	0.933884	NaN	NaN	NaN
P23396	RPS3	40S ribosomal protein S3	AELNEFLTR	19		_AELNEFLTR_.2	_AELNEFLTR_	0	4.01484e-23	0.00049602	5323	7216.11	177.495	NaN	NaN	NaN
P23396	RPS3	40S ribosomal protein S3	GLCAIAQAESLR	95	(C97)	_GLC[Carbamidomethyl (C)]AIAQAESLR_.2	_GLC[Carbamidomethyl (C)]AIAQAESLR_	0	1.74086e-14	Filtered	5499.66	2047.08	Filtered	1	1	Filtered
P23497	SP100	Nuclear autoantigen Sp-100	SEPVINNDNPLESNDEK	350	(S362)	_SEPVINNDNPLES[Phospho (STY)]NDEK_.2	_SEPVINNDNPLES[Phospho (STY)]NDEK_	0	2.9589e-20	4.60323e-12	72619.2	82460.4	75217.2	0.999987	1	0.999998
P23497	SP100	Nuclear autoantigen Sp-100	SEPVINNDNPLESNDEK	350	(S362)	_SEPVINNDNPLES[Phospho (STY)]NDEK_.3	_SEPVINNDNPLES[Phospho (STY)]NDEK_	0	2.21733e-22	9.88527e-30	34568	34885.3	32938.4	1	1	1
P23497	SP100	Nuclear autoantigen Sp-100	LPLQESEEEEREER	152	(S157)	_LPLQES[Phospho (STY)]EEEEREER_.3	_LPLQES[Phospho (STY)]EEEEREER_	0	9.34563e-21	1.50958e-20	81094.1	52927.5	97476.3	1	1	1
P23526	AHCY	Adenosylhomocysteinase	VPAINVNDSVTK	175		_VPAINVNDSVTK_.2	_VPAINVNDSVTK_	0	6.80676e-24	Filtered	3063.38	4712.58	Filtered	NaN	NaN	Filtered
P23528	CFL1	Cofilin-1	ASGVAVSDGVIK	2	(S3)	_[Acetyl (Protein N-term)]AS[Phospho (STY)]GVAVSDGVIK_.2	_[Acetyl (Protein N-term)]AS[Phospho (STY)]GVAVSDGVIK_	0	5.52347e-15	1.85839e-18	109651	251107	193342	0.999408	1	0.999999
P23528	CFL1	Cofilin-1	ASGVAVSDGVIK	2		_[Acetyl (Protein N-term)]ASGVAVSDGVIK_.2	_[Acetyl (Protein N-term)]ASGVAVSDGVIK_	0	8.32438e-20	2.26204e-33	177721	220975	130772	1	1	1
P23528	CFL1	Cofilin-1	ASGVAVSDGVIK	2	(S3)	_AS[Phospho (STY)]GVAVSDGVIK_.2	_AS[Phospho (STY)]GVAVSDGVIK_	0	3.34014e-21	2.28585e-42	17816.5	18563.5	18003.8	0.999565	0.999595	0.99989
P23528	CFL1	Cofilin-1	YALYDATYETK	82		_YALYDATYETK_.2	_YALYDATYETK_	0	5.10033e-24	4.7332e-26	20905.7	31304.9	1882.83	NaN	NaN	NaN
P23528	CFL1	Cofilin-1	LGGSAVISLEGKPL	153		_LGGSAVISLEGKPL_.2	_LGGSAVISLEGKPL_	0	5.93304e-22	2.81119e-05	14495.1	16374.6	646.816	NaN	NaN	NaN
P23528	CFL1	Cofilin-1	LGGSAVISLEGK	153	(S156)	_LGGS[Phospho (STY)]AVISLEGK_.2	_LGGS[Phospho (STY)]AVISLEGK_	0	1.58228e-18	1.05528e-18	7112.29	9388.55	5145.59	0.636242	0.989931	0.999081
P23528	CFL1	Cofilin-1	AVLFCLSEDK	35	(C39)	_AVLFC[Carbamidomethyl (C)]LSEDK_.2	_AVLFC[Carbamidomethyl (C)]LSEDK_	0	3.6814e-20	6.12039e-13	2049.08	1362.06	660.563	1	1	1
P23528	CFL1	Cofilin-1	EILVGDVGQTVDDPYATFVK	54		_EILVGDVGQTVDDPYATFVK_.3	_EILVGDVGQTVDDPYATFVK_	0	9.33279e-24	2.72216e-12	0.768341	1440.93	1180.65	NaN	NaN	NaN
P23528	CFL1	Cofilin-1	HELQANCYEEVK	133	(C139)	_HELQANC[Carbamidomethyl (C)]YEEVK_.3	_HELQANC[Carbamidomethyl (C)]YEEVK_	0	9.03194e-07	6.33916e-17	630.605	0.741331	975.056	1	1	1
P23588	EIF4B	Eukaryotic translation initiation factor 4B	SLENETLNK	445	(S445)	_S[Phospho (STY)]LENETLNK_.2	_S[Phospho (STY)]LENETLNK_	0	2.74359e-19	1.95249e-22	257772	256855	247510	1	1	1
P23588	EIF4B	Eukaryotic translation initiation factor 4B	EEDCHSPTSKPPKPDQPLK	454	(C457,S462)	_EEDC[Carbamidomethyl (C)]HSPTS[Phospho (STY)]KPPKPDQPLK_.4	_EEDC[Carbamidomethyl (C)]HSPTS[Phospho (STY)]KPPKPDQPLK_	0	1.77721e-24	1.28056e-22	38212.7	14815	18924.6	0.00975886	0.301319	0.304746
P23588	EIF4B	Eukaryotic translation initiation factor 4B	EEDCHSPTSKPPKPDQPLK	454	(C457,S462)	_EEDC[Carbamidomethyl (C)]HSPTS[Phospho (STY)]KPPKPDQPLK_.3	_EEDC[Carbamidomethyl (C)]HSPTS[Phospho (STY)]KPPKPDQPLK_	0	2.78329e-09	1.29682e-20	2744.43	723.446	1197.23	0.250899	0.317902	0.31451
P23588	EIF4B	Eukaryotic translation initiation factor 4B	SPPYTAFLGNLPYDVTEESIK	93	(S93)	_S[Phospho (STY)]PPYTAFLGNLPYDVTEESIK_.3	_S[Phospho (STY)]PPYTAFLGNLPYDVTEESIK_	0	2.53524e-06	2.77558e-29	0.40686	491.572	1680.59	0.563065	0.0621774	0.576293
P23771	GATA3	Trans-acting T-cell-specific transcription factor GATA-3	DVSPDPSLSTPGSAGSAR	160	(S162)	_DVS[Phospho (STY)]PDPSLSTPGSAGSAR_.2	_DVS[Phospho (STY)]PDPSLSTPGSAGSAR_	0	4.95291e-13	5.71284e-10	6315.52	6735.9	5341.9	0.991177	0.951989	0.736556
P24534	EEF1B2	Elongation factor 1-beta	DDDDIDLFGSDDEEESEEAK	97	(S106)	_DDDDIDLFGS[Phospho (STY)]DDEEESEEAK_.3	_DDDDIDLFGS[Phospho (STY)]DDEEESEEAK_	0	2.65739e-18	2.06355e-27	592484	577418	569504	1	1	1
P24534	EEF1B2	Elongation factor 1-beta	DDDDIDLFGSDDEEESEEAKR	97	(S106)	_DDDDIDLFGS[Phospho (STY)]DDEEESEEAKR_.3	_DDDDIDLFGS[Phospho (STY)]DDEEESEEAKR_	0	3.89006e-25	2.23997e-21	154574	173699	188647	1	1	1
P24534	EEF1B2	Elongation factor 1-beta	YGPADVEDTTGSGATDSK	79	(S95)	_YGPADVEDTTGSGATDS[Phospho (STY)]K_.2	_YGPADVEDTTGSGATDS[Phospho (STY)]K_	0	2.18243e-20	1.991e-32	70646.2	80347.6	72670.9	0.976935	0.979646	0.998747
P24534	EEF1B2	Elongation factor 1-beta	SIQADGLVWGSSK	164		_SIQADGLVWGSSK_.2	_SIQADGLVWGSSK_	0	5.79861e-22	0.00543259	700.755	2789.5	0.563576	NaN	NaN	NaN
P24928	POLR2A	DNA-directed RNA polymerase II subunit RPB1	YSPTSPTYSPTSPK	19091923	(S1913)(S1927)	_YSPTS[Phospho (STY)]PTYSPTSPK_.2	_YSPTS[Phospho (STY)]PTYSPTSPK_	0	9.86468e-21	9.16539e-17	11142.6	12493.6	12304.8	0.577283	0.915943	0.747752
P24928	POLR2A	DNA-directed RNA polymerase II subunit RPB1	YSPTSPTYSPTSPK	19091923	(S1920)(S1934)	_YSPTSPTYSPTS[Phospho (STY)]PK_.2	_YSPTSPTYSPTS[Phospho (STY)]PK_	0	3.27303e-24	5.79484e-19	2369.88	1417.96	3816.23	0.102501	0.731811	0.367844
P24928	POLR2A	DNA-directed RNA polymerase II subunit RPB1	YSPTSPTYSPTTPK	1874	(S1878)	_YSPTS[Phospho (STY)]PTYSPTTPK_.2	_YSPTS[Phospho (STY)]PTYSPTTPK_	0	6.49717e-24	1.66509e-38	4553.91	5393.2	4568.51	0.212998	0.271516	0.579064
P24928	POLR2A	DNA-directed RNA polymerase II subunit RPB1	YSPTSPTYSPTTPK	1874	(T1880)	_YSPTSPT[Phospho (STY)]YSPTTPK_.2	_YSPTSPT[Phospho (STY)]YSPTTPK_	0	3.91117e-20	8.55859e-35	4196.31	4531.88	4047.93	0.00263356	0.020796	0.0525079
P25205	MCM3	DNA replication licensing factor MCM3	DGDSYDPYDFSDTEEEMPQVHTPK	701	(Y708,M717,T722)	_DGDSYDPY[Phospho (STY)]DFSDTEEEM[Oxidation (M)]PQVHT[Phospho (STY)]PK_.3	_DGDSYDPY[Phospho (STY)]DFSDTEEEM[Oxidation (M)]PQVHT[Phospho (STY)]PK_	0	2.60703e-12	4.30277e-14	165643	162710	195849	0.999982	0.999999	0.999971
P25205	MCM3	DNA replication licensing factor MCM3	DGDSYDPYDFSDTEEEMPQVHTPK	701	(S704,M717,T722)	_DGDS[Phospho (STY)]YDPYDFSDTEEEM[Oxidation (M)]PQVHT[Phospho (STY)]PK_.3	_DGDS[Phospho (STY)]YDPYDFSDTEEEM[Oxidation (M)]PQVHT[Phospho (STY)]PK_	0	8.69864e-12	2.66482e-11	163378	158871	189780	7.81819e-10	2.29887e-12	3.62049e-13
P25205	MCM3	DNA replication licensing factor MCM3	DGDSYDPYDFSDTEEEMPQVHTPK	701	(Y708,M717)	_DGDSYDPY[Phospho (STY)]DFSDTEEEM[Oxidation (M)]PQVHTPK_.3	_DGDSYDPY[Phospho (STY)]DFSDTEEEM[Oxidation (M)]PQVHTPK_	0	3.42533e-28	5.15726e-20	82879	56760.9	94067.5	0.999988	0.999795	0.999987
P25205	MCM3	DNA replication licensing factor MCM3	DGDSYDPYDFSDTEEEMPQVHTPK	701	(S704,M717)	_DGDS[Phospho (STY)]YDPYDFSDTEEEM[Oxidation (M)]PQVHTPK_.3	_DGDS[Phospho (STY)]YDPYDFSDTEEEM[Oxidation (M)]PQVHTPK_	0	1.75793e-29	1.48857e-18	77031.1	54362.9	90100.3	4.58978e-09	8.67404e-07	5.0206e-09
P25205	MCM3	DNA replication licensing factor MCM3	AGTVVLDDVELR	2		_[Acetyl (Protein N-term)]AGTVVLDDVELR_.2	_[Acetyl (Protein N-term)]AGTVVLDDVELR_	0	4.52069e-18	Filtered	222.34	1733.32	Filtered	1	1	Filtered
P25398	RPS12	40S ribosomal protein S12	AEEGIAAGGVMDVNTALQEVLK	2	(M12)	_[Acetyl (Protein N-term)]AEEGIAAGGVM[Oxidation (M)]DVNTALQEVLK_.3	_[Acetyl (Protein N-term)]AEEGIAAGGVM[Oxidation (M)]DVNTALQEVLK_	0	4.69156e-07	0.000461409	2678.5	0.542023	0.555664	1	1	1
P25705	ATP5F1A	ATP synthase subunit alpha, mitochondrial	VLSIGDGIAR	74		_VLSIGDGIAR_.2	_VLSIGDGIAR_	0	7.80572e-26	7.02815e-05	10969.6	14506	0.442348	NaN	NaN	NaN
P25705	ATP5F1A	ATP synthase subunit alpha, mitochondrial	ILGADTSVDLEETGR	59		_ILGADTSVDLEETGR_.2	_ILGADTSVDLEETGR_	0	7.39069e-22	0.00609805	9420.38	9714.23	1.17093	NaN	NaN	NaN
P25705	ATP5F1A	ATP synthase subunit alpha, mitochondrial	AVDSLVPIGR	195		_AVDSLVPIGR_.2	_AVDSLVPIGR_	0	8.69367e-22	0.000101806	8643.86	9093.63	419.649	NaN	NaN	NaN
P25705	ATP5F1A	ATP synthase subunit alpha, mitochondrial	TGAIVDVPVGEELLGR	134		_TGAIVDVPVGEELLGR_.2	_TGAIVDVPVGEELLGR_	0	4.7515e-07	0.000135116	4264.08	4792.98	0.425949	NaN	NaN	NaN
P25705	ATP5F1A	ATP synthase subunit alpha, mitochondrial	TSIAIDTIINQK	219		_TSIAIDTIINQK_.2	_TSIAIDTIINQK_	0	5.2754e-13	0.00240839	2789.8	2756.74	1.3567	NaN	NaN	NaN
P25705	ATP5F1A	ATP synthase subunit alpha, mitochondrial	VVDALGNAIDGK	150		_VVDALGNAIDGK_.2	_VVDALGNAIDGK_	0	5.62893e-20	0.000583059	2363.44	3145.23	0.963341	NaN	NaN	NaN
P25788	PSMA3	Proteasome subunit alpha type-3	AVENSSTAIGIR	30		_AVENSSTAIGIR_.2	_AVENSSTAIGIR_	0	3.60352e-20	0.0053676	2770.9	2754.7	1.33143	NaN	NaN	NaN
P25789	PSMA4	Proteasome subunit alpha type-4	TTIFSPEGR	9		_TTIFSPEGR_.2	_TTIFSPEGR_	0	6.24262e-15	0.000254333	4450.99	5396.39	4062.76	NaN	NaN	NaN
P25789	PSMA4	Proteasome subunit alpha type-4	LLDEVFFSEK	55		_LLDEVFFSEK_.2	_LLDEVFFSEK_	0	3.69285e-22	0.00526522	0.676186	2031.11	1.01601	NaN	NaN	NaN
P26038	MSN	Moesin	QRIDEFESM	569	(S576,M577)	_QRIDEFES[Phospho (STY)]M[Oxidation (M)]_.2	_QRIDEFES[Phospho (STY)]M[Oxidation (M)]_	0	5.42524e-21	9.57119e-26	16302	13811.6	16471.4	1	1	1
P26038	MSN	Moesin	APDFVFYAPR	264		_APDFVFYAPR_.2	_APDFVFYAPR_	0	6.34778e-16	0.000348079	6223.4	3033.7	0.430801	NaN	NaN	NaN
P26038	MSN	Moesin	ALTSELANAR	524		_ALTSELANAR_.2	_ALTSELANAR_	0	3.65689e-19	0.000646183	3322.64	3425.57	0.626709	NaN	NaN	NaN
P26038	MSN	Moesin	AQMVQEDLEK	449		_AQMVQEDLEK_.2	_AQMVQEDLEK_	0	3.31129e-22	0.00205738	1897.93	3245.05	0.613411	NaN	NaN	NaN
P26038	MSN	Moesin	ESEAVEWQQK	439		_ESEAVEWQQK_.2	_ESEAVEWQQK_	0	3.01772e-24	0.000275922	1581.71	2457	0.905308	NaN	NaN	NaN
P26045	PTPN3	Tyrosine-protein phosphatase non-receptor type 3	GSLAPQDSDSEVSQNR	418	(S425)	_GSLAPQDS[Phospho (STY)]DSEVSQNR_.2	_GSLAPQDS[Phospho (STY)]DSEVSQNR_	0	1.12525e-20	9.56046e-28	6116.07	6352.58	5598.26	0.921823	0.918024	0.858324
P26045	PTPN3	Tyrosine-protein phosphatase non-receptor type 3	GSLAPQDSDSEVSQNR	418	(S419)	_GS[Phospho (STY)]LAPQDSDSEVSQNR_.3	_GS[Phospho (STY)]LAPQDSDSEVSQNR_	0	1.95646e-13	1.3687e-19	800.441	373.869	872.202	0.0726261	0.00939901	0.0719722
P26358	DNMT1	DNA (cytosine-5)-methyltransferase 1	EADDDEEVDDNIPEMPSPK	698	(M712,S714)	_EADDDEEVDDNIPEM[Oxidation (M)]PS[Phospho (STY)]PK_.3	_EADDDEEVDDNIPEM[Oxidation (M)]PS[Phospho (STY)]PK_	0	1.69786e-26	1.69748e-24	77900.1	78599.7	73324.7	1	1	1
P26368	U2AF2	Splicing factor U2AF 65 kDa subunit	SDFDEFER	2	(S2)	_[Acetyl (Protein N-term)]S[Phospho (STY)]DFDEFER_.2	_[Acetyl (Protein N-term)]S[Phospho (STY)]DFDEFER_	0	1.56846e-20	7.66655e-33	413364	497608	408272	1	1	1
P26368	U2AF2	Splicing factor U2AF 65 kDa subunit	SDFDEFER	2		_[Acetyl (Protein N-term)]SDFDEFER_.2	_[Acetyl (Protein N-term)]SDFDEFER_	0	4.995e-13	1.26591e-06	1531.54	2238.6	424.961	1	1	1
P26373	RPL13	60S ribosomal protein L13	STESLQANVQR	106		_STESLQANVQR_.2	_STESLQANVQR_	0	1.83355e-21	3.33711e-05	5808.06	14696.2	0.919979	NaN	NaN	NaN
P26373	RPL13	60S ribosomal protein L13	STESLQANVQR	106	(S106)	_S[Phospho (STY)]TESLQANVQR_.2	_S[Phospho (STY)]TESLQANVQR_	0	9.11055e-13	3.12286e-10	472.051	844.662	899.203	0.430208	0.55637	0.37036
P26639	TARS1	Threonine--tRNA ligase 1, cytoplasmic	VNTPTTTVYR	244		_VNTPTTTVYR_.2	_VNTPTTTVYR_	0	5.23729e-22	Filtered	5064.69	7639.12	Filtered	NaN	NaN	Filtered
P26639	TARS1	Threonine--tRNA ligase 1, cytoplasmic	NELSGALTGLTR	443		_NELSGALTGLTR_.2	_NELSGALTGLTR_	0	2.66013e-11	Filtered	5125.12	5137.12	Filtered	NaN	NaN	Filtered
P26639	TARS1	Threonine--tRNA ligase 1, cytoplasmic	CGPLIDLCR	254	(C254,C261)	_C[Carbamidomethyl (C)]GPLIDLC[Carbamidomethyl (C)]R_.2	_C[Carbamidomethyl (C)]GPLIDLC[Carbamidomethyl (C)]R_	0	1.46883e-12	Filtered	1332.98	1282.53	Filtered	1	1	Filtered
P26641	EEF1G	Elongation factor 1-gamma	AAGTLYTYPENWR	2		_[Acetyl (Protein N-term)]AAGTLYTYPENWR_.2	_[Acetyl (Protein N-term)]AAGTLYTYPENWR_	0	5.35212e-26	0.000632296	13960.6	20559.5	287.456	1	1	1
P26641	EEF1G	Elongation factor 1-gamma	ALIAAQYSGAQVR	18		_ALIAAQYSGAQVR_.2	_ALIAAQYSGAQVR_	0	4.99587e-24	3.663e-05	7469.35	8415.55	0.614868	NaN	NaN	NaN
P27348	YWHAQ	14-3-3 protein theta	DNLTLWTSDSAGEECDAAEGAEN	223	(C237)	_DNLTLWTSDSAGEEC[Carbamidomethyl (C)]DAAEGAEN_.3	_DNLTLWTSDSAGEEC[Carbamidomethyl (C)]DAAEGAEN_	0	1.80575e-24	1.65613e-21	28001.9	33125.2	23215	1	1	1
P27348	YWHAQ	14-3-3 protein theta	DNLTLWTSDSAGEECDAAEGAEN	223	(T226,C237)	_DNLT[Phospho (STY)]LWTSDSAGEEC[Carbamidomethyl (C)]DAAEGAEN_.3	_DNLT[Phospho (STY)]LWTSDSAGEEC[Carbamidomethyl (C)]DAAEGAEN_	0	3.11019e-28	3.35092e-25	19364.1	25741.6	19138.4	0.810119	0.185648	0.020819
P27348	YWHAQ	14-3-3 protein theta	DNLTLWTSDSAGEECDAAEGAEN	223	(S230,C237)	_DNLTLWTS[Phospho (STY)]DSAGEEC[Carbamidomethyl (C)]DAAEGAEN_.3	_DNLTLWTS[Phospho (STY)]DSAGEEC[Carbamidomethyl (C)]DAAEGAEN_	0	2.20571e-28	2.40114e-29	14970.2	19614	14903.3	0.057624	0.189357	0.189858
P27348	YWHAQ	14-3-3 protein theta	DNLTLWTSDSAGEECDAAEGAEN	223	(S232,C237)	_DNLTLWTSDS[Phospho (STY)]AGEEC[Carbamidomethyl (C)]DAAEGAEN_.3	_DNLTLWTSDS[Phospho (STY)]AGEEC[Carbamidomethyl (C)]DAAEGAEN_	0	4.39127e-27	2.88276e-26	13124.9	17889.5	13881.7	0.066359	0.395641	0.697588
P27348	YWHAQ	14-3-3 protein theta	AVTEQGAELSNEER	28		_AVTEQGAELSNEER_.2	_AVTEQGAELSNEER_	0	2.51597e-26	6.40239e-14	9832.13	14123.4	1811.84	NaN	NaN	NaN
P27348	YWHAQ	14-3-3 protein theta	YLAEVACGDDR	128	(C134)	_YLAEVAC[Carbamidomethyl (C)]GDDR_.2	_YLAEVAC[Carbamidomethyl (C)]GDDR_	0	9.96848e-25	2.37448e-06	3231.6	6293.58	282.169	1	1	1
P27448	MARK3	MAP/microtubule affinity-regulating kinase 3	GIAPASPMLGNASNPNK	464	(S469,M471)	_GIAPAS[Phospho (STY)]PM[Oxidation (M)]LGNASNPNK_.2	_GIAPAS[Phospho (STY)]PM[Oxidation (M)]LGNASNPNK_	0	2.06382e-24	3.54829e-26	19062.4	22473.2	21334.7	1	1	1
P27448	MARK3	MAP/microtubule affinity-regulating kinase 3	TPVASTHSISSAATPDR	536	(T536)	_T[Phospho (STY)]PVASTHSISSAATPDR_.3	_T[Phospho (STY)]PVASTHSISSAATPDR_	0	9.92341e-19	1.94722e-13	1730.46	1319.26	1561.47	0.134285	0.013998	0.152668
P27448	MARK3	MAP/microtubule affinity-regulating kinase 3	TPVASTHSISSAATPDR	536	(T541)	_TPVAST[Phospho (STY)]HSISSAATPDR_.3	_TPVAST[Phospho (STY)]HSISSAATPDR_	0	1.1691e-21	2.46296e-35	1730.5	1319.3	1561.35	0.407913	0.471979	0.401932
P27708	CAD	CAD protein	IHRASDPGLPAEEPK	1855	(S1859)	_IHRAS[Phospho (STY)]DPGLPAEEPK_.3	_IHRAS[Phospho (STY)]DPGLPAEEPK_	0	1.17362e-20	5.4764e-31	72040.3	22130.8	67119.5	1	1	1
P27797	CALR	Calreticulin	EDDEDKDEDEEDEEDKEEDEEEDVPGQAK	386		_EDDEDKDEDEEDEEDKEEDEEEDVPGQAK_.4	_EDDEDKDEDEEDEEDKEEDEEEDVPGQAK_	0	2.27984e-25	1.78364e-14	18645.5	13354	21547.3	NaN	NaN	NaN
P27797	CALR	Calreticulin	DEDEEDEEDKEEDEEEDVPGQAK	392		_DEDEEDEEDKEEDEEEDVPGQAK_.3	_DEDEEDEEDKEEDEEEDVPGQAK_	0	1.72522e-22	6.18297e-24	6935.65	6612.75	5966.57	NaN	NaN	NaN
P27797	CALR	Calreticulin	EQFLDGDGWTSR	25		_EQFLDGDGWTSR_.2	_EQFLDGDGWTSR_	0	1.67075e-24	4.20704e-06	3389.6	4316.9	0.43119	NaN	NaN	NaN
P27797	CALR	Calreticulin	GQTLVVQFTVK	88		_GQTLVVQFTVK_.2	_GQTLVVQFTVK_	0	2.70435e-27	0.000722001	1638.3	1530.32	0.670589	NaN	NaN	NaN
P27816	MAP4	Microtubule-associated protein 4	DVTPPPETEVVLIK	519	(T521)	_DVT[Phospho (STY)]PPPETEVVLIK_.2	_DVT[Phospho (STY)]PPPETEVVLIK_	0	1.72254e-26	1.09102e-24	185053	222327	196507	1	1	1
P27816	MAP4	Microtubule-associated protein 4	DVTPPPETEVVLIK	519	(T521)	_DVT[Phospho (STY)]PPPETEVVLIK_.3	_DVT[Phospho (STY)]PPPETEVVLIK_	0	9.13171e-21	8.83116e-36	9827.31	7572.56	8443.01	0.993867	0.988418	0.988473
P27816	MAP4	Microtubule-associated protein 4	DGVLTLANNVTPAK	561	(T571)	_DGVLTLANNVT[Phospho (STY)]PAK_.2	_DGVLTLANNVT[Phospho (STY)]PAK_	0	2.12554e-26	1.39799e-20	107065	99684.4	107375	1	1	1
P27816	MAP4	Microtubule-associated protein 4	DMSPLSETEMALGK	505	(M506,S507,M514)	_DM[Oxidation (M)]S[Phospho (STY)]PLSETEM[Oxidation (M)]ALGK_.2	_DM[Oxidation (M)]S[Phospho (STY)]PLSETEM[Oxidation (M)]ALGK_	0	1.03445e-20	1.05843e-11	47239.4	112808	108762	0.999785	0.999297	0.999974
P27816	MAP4	Microtubule-associated protein 4	DMSPLSETEMALGK	505	(M506,S507,S510,M514)	_DM[Oxidation (M)]S[Phospho (STY)]PLS[Phospho (STY)]ETEM[Oxidation (M)]ALGK_.2	_DM[Oxidation (M)]S[Phospho (STY)]PLS[Phospho (STY)]ETEM[Oxidation (M)]ALGK_	0	3.1086e-22	6.4978e-14	5034.17	7342.93	5597.83	0.983857	0.764034	0.98515
P27816	MAP4	Microtubule-associated protein 4	KCSLPAEEDSVLEK	634	(C635,S636)	_KC[Carbamidomethyl (C)]S[Phospho (STY)]LPAEEDSVLEK_.3	_KC[Carbamidomethyl (C)]S[Phospho (STY)]LPAEEDSVLEK_	0	3.85211e-23	8.36522e-36	34863.8	22489.1	34094.1	0.999964	0.995066	0.999945
P27816	MAP4	Microtubule-associated protein 4	KCSLPAEEDSVLEK	634	(C635,S636)	_KC[Carbamidomethyl (C)]S[Phospho (STY)]LPAEEDSVLEK_.2	_KC[Carbamidomethyl (C)]S[Phospho (STY)]LPAEEDSVLEK_	0	2.06078e-18	4.97951e-26	5351.57	4730.24	8431.63	0.987645	0.999558	0.999875
P27816	MAP4	Microtubule-associated protein 4	SPSTLLPK	825	(S825)	_S[Phospho (STY)]PSTLLPK_.1	_S[Phospho (STY)]PSTLLPK_	0	1.10645e-11	3.62764e-14	3349.74	3375.84	4050.98	0.982698	0.25793	0.917304
P27816	MAP4	Microtubule-associated protein 4	PTLLANGGHGVEGSDTTGSPTEFLEEK	81	(S99)	_PTLLANGGHGVEGSDTTGS[Phospho (STY)]PTEFLEEK_.3	_PTLLANGGHGVEGSDTTGS[Phospho (STY)]PTEFLEEK_	0	6.62517e-19	2.28093e-26	1811.99	977.854	3605.47	0.145172	0.140402	0.155359
P27816	MAP4	Microtubule-associated protein 4	ADLSLADALTEPSPDIEGEIK	2	(S14)	_[Acetyl (Protein N-term)]ADLSLADALTEPS[Phospho (STY)]PDIEGEIK_.3	_[Acetyl (Protein N-term)]ADLSLADALTEPS[Phospho (STY)]PDIEGEIK_	0	3.03513e-18	7.45958e-05	1278.67	1735.32	807.417	0.473425	0.377565	0.333333
P27824	CANX	Calnexin	AEEDEILNRSPR	574	(S583)	_AEEDEILNRS[Phospho (STY)]PR_.3	_AEEDEILNRS[Phospho (STY)]PR_	0	8.58746e-12	9.53864e-15	2.97855e+06	2136582	3.30642e+06	1	1	1
P27824	CANX	Calnexin	AEEDEILNRSPR	574	(S583)	_AEEDEILNRS[Phospho (STY)]PR_.2	_AEEDEILNRS[Phospho (STY)]PR_	0	4.82242e-20	3.49045e-20	797753	591333	848352	1	1	1
P27824	CANX	Calnexin	QKSDAEEDGGTVSQEEEDR	552	(S554)	_QKS[Phospho (STY)]DAEEDGGTVSQEEEDR_.3	_QKS[Phospho (STY)]DAEEDGGTVSQEEEDR_	0	4.55393e-23	1.8759e-20	107467	149982	137771	0.999844	1	1
P27824	CANX	Calnexin	QKSDAEEDGGTVSQEEEDR	552	(T562)	_QKSDAEEDGGT[Phospho (STY)]VSQEEEDR_.3	_QKSDAEEDGGT[Phospho (STY)]VSQEEEDR_	0	8.25381e-24	2.95331e-18	97319.1	138952	126944	0.000157935	3.86074e-08	7.64337e-08
P27824	CANX	Calnexin	QKSDAEEDGGTVSQEEEDR	552	(T562,S564)	_QKSDAEEDGGT[Phospho (STY)]VS[Phospho (STY)]QEEEDR_.3	_QKSDAEEDGGT[Phospho (STY)]VS[Phospho (STY)]QEEEDR_	0	1.77757e-22	5.23461e-20	30566.2	43969.6	47839.4	0.169326	0.410947	0.00985814
P27824	CANX	Calnexin	QKSDAEEDGGTVSQEEEDR	552	(S554,S564)	_QKS[Phospho (STY)]DAEEDGGTVS[Phospho (STY)]QEEEDR_.3	_QKS[Phospho (STY)]DAEEDGGTVS[Phospho (STY)]QEEEDR_	0	1.28861e-19	7.28925e-26	29233.2	41431.2	44424.9	0.253566	0.549484	0.992176
P27824	CANX	Calnexin	SDAEEDGGTVSQEEEDRKPK	554	(S564)	_SDAEEDGGTVS[Phospho (STY)]QEEEDRKPK_.3	_SDAEEDGGTVS[Phospho (STY)]QEEEDRKPK_	0	1.30721e-18	1.25533e-24	77875.5	44807.9	82965.7	0.997283	0.99405	0.910312
P27824	CANX	Calnexin	SDAEEDGGTVSQEEEDRKPK	554	(S554,S564)	_S[Phospho (STY)]DAEEDGGTVS[Phospho (STY)]QEEEDRKPK_.3	_S[Phospho (STY)]DAEEDGGTVS[Phospho (STY)]QEEEDRKPK_	0	2.99032e-17	2.47274e-17	59654.1	44997.4	69800.9	0.944904	0.999172	0.998538
P27824	CANX	Calnexin	SDAEEDGGTVSQEEEDRKPK	554	(S564)	_SDAEEDGGTVS[Phospho (STY)]QEEEDRKPK_.4	_SDAEEDGGTVS[Phospho (STY)]QEEEDRKPK_	0	3.59439e-19	3.3817e-25	23928.2	13372.1	25922.6	0.999242	0.999065	0.999898
P27824	CANX	Calnexin	SDAEEDGGTVSQEEEDR	554	(S564)	_SDAEEDGGTVS[Phospho (STY)]QEEEDR_.2	_SDAEEDGGTVS[Phospho (STY)]QEEEDR_	0	7.92283e-22	4.90323e-23	10460	11368.8	12396.8	0.977805	0.97806	0.966898
P27824	CANX	Calnexin	SDAEEDGGTVSQEEEDR	554	(S554)	_S[Phospho (STY)]DAEEDGGTVSQEEEDR_.2	_S[Phospho (STY)]DAEEDGGTVSQEEEDR_	0	1.61864e-12	1.33895e-06	1701.24	1838.7	1873.36	0.984758	0.965048	0.99881
P27824	CANX	Calnexin	SDAEEDGGTVSQEEEDR	554	(S564)	_SDAEEDGGTVS[Phospho (STY)]QEEEDR_.3	_SDAEEDGGTVS[Phospho (STY)]QEEEDR_	0	2.70086e-24	3.79286e-16	1156.61	1207.73	803.434	0.950749	0.9473	0.793079
P27824	CANX	Calnexin	QKSDAEEDGGTVSQEEEDRK	552	(T562)	_QKSDAEEDGGT[Phospho (STY)]VSQEEEDRK_.3	_QKSDAEEDGGT[Phospho (STY)]VSQEEEDRK_	0	1.2328e-10	9.89107e-27	7236.15	2048.86	7442.32	0.640888	0.179648	0.629748
P27824	CANX	Calnexin	QKSDAEEDGGTVSQEEEDRK	552	(S554)	_QKS[Phospho (STY)]DAEEDGGTVSQEEEDRK_.3	_QKS[Phospho (STY)]DAEEDGGTVSQEEEDRK_	0	3.83016e-17	4.69444e-35	7177.63	2048.92	7442.27	0.33613	0.409857	0.347688
P27824	CANX	Calnexin	AEEDEILNR	574		_AEEDEILNR_.2	_AEEDEILNR_	0	2.58683e-19	2.43753e-29	5168.81	5237.96	2066.68	NaN	NaN	NaN
P28066	PSMA5	Proteasome subunit alpha type-5	ITSPLMEPSSIEK	54	(S56,M59)	_ITS[Phospho (STY)]PLM[Oxidation (M)]EPSSIEK_.2	_ITS[Phospho (STY)]PLM[Oxidation (M)]EPSSIEK_	0	1.42227e-21	1.63946e-22	14703.7	19393.3	15824.7	0.804813	0.915154	0.709712
P28066	PSMA5	Proteasome subunit alpha type-5	ITSPLMEPSSIEK	54	(T55,M59)	_IT[Phospho (STY)]SPLM[Oxidation (M)]EPSSIEK_.2	_IT[Phospho (STY)]SPLM[Oxidation (M)]EPSSIEK_	0	3.135e-22	1.90346e-25	13230.4	16821	15584.5	0.19309	0.0847875	0.28615
P28066	PSMA5	Proteasome subunit alpha type-5	GVNTFSPEGR	11	(S16)	_GVNTFS[Phospho (STY)]PEGR_.2	_GVNTFS[Phospho (STY)]PEGR_	0	2.15417e-19	1.66813e-36	34151.6	31856	28620.6	0.989331	0.99789	0.999363
P28070	PSMB4	Proteasome subunit beta type-4	QPVLSQTEAR	202		_QPVLSQTEAR_.2	_QPVLSQTEAR_	0	8.16209e-23	Filtered	1414.98	3685.26	Filtered	NaN	NaN	Filtered
P28072	PSMB6	Proteasome subunit beta type-6	LAAIAESGVER	210		_LAAIAESGVER_.2	_LAAIAESGVER_	0	3.06308e-23	0.00555689	5003.14	7073.78	0.502539	NaN	NaN	NaN
P28072	PSMB6	Proteasome subunit beta type-6	TTTGSYIANR	54		_TTTGSYIANR_.2	_TTTGSYIANR_	0	1.87122e-26	0.000854415	2179.26	2125.35	1.33329	NaN	NaN	NaN
P28290	ITPRID2	Protein ITPRID2	TPLGASLDEQSSSTLK	87	(S92)	_TPLGAS[Phospho (STY)]LDEQSSSTLK_.2	_TPLGAS[Phospho (STY)]LDEQSSSTLK_	0	3.14888e-21	3.38302e-31	76666.9	83490.1	82057.2	0.999799	0.999993	1
P28290	ITPRID2	Protein ITPRID2	TPLGASLDEQSSSTLK	87	(S92)	_TPLGAS[Phospho (STY)]LDEQSSSTLK_.3	_TPLGAS[Phospho (STY)]LDEQSSSTLK_	0	2.82172e-18	9.91526e-15	5073.37	5999.44	4646.17	0.969441	0.930059	0.974717
P28290	ITPRID2	Protein ITPRID2	ASVALTPTAPSR	1151	(S1161)	_ASVALTPTAPS[Phospho (STY)]R_.2	_ASVALTPTAPS[Phospho (STY)]R_	0	1.04493e-21	3.26253e-45	37866	43373.1	41482.5	0.798902	0.97465	0.991627
P28290	ITPRID2	Protein ITPRID2	ASVALTPTAPSR	1151	(T1156)	_ASVALT[Phospho (STY)]PTAPSR_.2	_ASVALT[Phospho (STY)]PTAPSR_	0	2.02889e-10	1.27756e-33	2417.98	1450.99	1793.16	0.709061	0.736137	0.493879
P28290	ITPRID2	Protein ITPRID2	TGSVQTPPDLESSEEVDAAEGAPEVVGPK	1163	(T1163)	_T[Phospho (STY)]GSVQTPPDLESSEEVDAAEGAPEVVGPK_.3	_T[Phospho (STY)]GSVQTPPDLESSEEVDAAEGAPEVVGPK_	0	4.94314e-18	3.23155e-06	11436.2	7766.74	9691.14	0.257804	0.0372	0.0935754
P28290	ITPRID2	Protein ITPRID2	DCRTPLGASLDEQSSSTLK	84	(C85,T87,S92)	_DC[Carbamidomethyl (C)]RT[Phospho (STY)]PLGAS[Phospho (STY)]LDEQSSSTLK_.3	_DC[Carbamidomethyl (C)]RT[Phospho (STY)]PLGAS[Phospho (STY)]LDEQSSSTLK_	0	2.62375e-24	9.69831e-17	3580.49	5461.47	5760.55	0.997339	0.917861	0.999962
P28290	ITPRID2	Protein ITPRID2	ILNVSVIEESGNK	326	(S330)	_ILNVS[Phospho (STY)]VIEESGNK_.2	_ILNVS[Phospho (STY)]VIEESGNK_	0	7.08405e-16	7.92927e-13	2693.06	3246.59	1467.81	0.975404	0.957891	0.852518
P28482	MAPK1	Mitogen-activated protein kinase 1	VADPDHDHTGFLTEYVATR	173	(T185,Y187)	_VADPDHDHTGFLT[Phospho (STY)]EY[Phospho (STY)]VATR_.3	_VADPDHDHTGFLT[Phospho (STY)]EY[Phospho (STY)]VATR_	0	1.98313e-07	3.83433e-25	5226.35	543.006	9575.87	0.127989	0.304061	0.104482
P28715	ERCC5	DNA excision repair protein ERCC-5	NAPAAVDEGSISPR	373	(S384)	_NAPAAVDEGSIS[Phospho (STY)]PR_.2	_NAPAAVDEGSIS[Phospho (STY)]PR_	0	1.34998e-19	5.06273e-33	44031.6	45099.7	42716.8	1	1	0.999946
P28715	ERCC5	DNA excision repair protein ERCC-5	FDSSLLSSDDETK	556	(S563)	_FDSSLLSS[Phospho (STY)]DDETK_.2	_FDSSLLSS[Phospho (STY)]DDETK_	0	1.51018e-21	0.000955861	797.937	1173.46	266.751	0.376737	0.720552	0.12011
P28749	RBL1	Retinoblastoma-like protein 1	DMQPLSPISVHER	635	(M636,S640)	_DM[Oxidation (M)]QPLS[Phospho (STY)]PISVHER_.3	_DM[Oxidation (M)]QPLS[Phospho (STY)]PISVHER_	0	2.5321e-26	3.26769e-33	12639.4	5042.61	13485.9	0.99966	0.972423	0.999685
P28749	RBL1	Retinoblastoma-like protein 1	VIAIDSDAESPAK	1032	(S1041)	_VIAIDSDAES[Phospho (STY)]PAK_.2	_VIAIDSDAES[Phospho (STY)]PAK_	0	9.54367e-25	5.09915e-26	8252.46	7772	6005.56	0.999969	0.999928	0.911852
P29317	EPHA2	Ephrin type-A receptor 2	LPSTSGSEGVPFR	895	(S901)	_LPSTSGS[Phospho (STY)]EGVPFR_.2	_LPSTSGS[Phospho (STY)]EGVPFR_	0	2.10518e-23	3.60653e-27	69994.2	79199.3	86679.7	0.143561	0.654555	0.0115414
P29317	EPHA2	Ephrin type-A receptor 2	LPSTSGSEGVPFR	895	(S897)	_LPS[Phospho (STY)]TSGSEGVPFR_.2	_LPS[Phospho (STY)]TSGSEGVPFR_	0	1.04383e-16	1.10617e-17	40497.4	47018.9	50921.2	0.401155	0.704455	0.810219
P29317	EPHA2	Ephrin type-A receptor 2	LPSTSGSEGVPFR	895	(T898)	_LPST[Phospho (STY)]SGSEGVPFR_.2	_LPST[Phospho (STY)]SGSEGVPFR_	0	1.49716e-25	1.36394e-33	40068.4	43285	47385.2	0.198821	0.0710694	0.0489399
P29317	EPHA2	Ephrin type-A receptor 2	LPSTSGSEGVPFR	895	(S897,S901)	_LPS[Phospho (STY)]TSGS[Phospho (STY)]EGVPFR_.2	_LPS[Phospho (STY)]TSGS[Phospho (STY)]EGVPFR_	0	2.40721e-27	1.91809e-32	31361.3	35455.4	34586.5	0.68412	0.918771	0.884034
P29317	EPHA2	Ephrin type-A receptor 2	VLEDDPEATYTTSGGK	763	(Y772)	_VLEDDPEATY[Phospho (STY)]TTSGGK_.2	_VLEDDPEATY[Phospho (STY)]TTSGGK_	0	8.9853e-17	5.13323e-12	1170.19	618.644	1309.25	0.815077	0.617307	0.140905
P29323	EPHB2	Ephrin type-B receptor 2	FLEDDTSDPTYTSALGGK	770	(S776)	_FLEDDTS[Phospho (STY)]DPTYTSALGGK_.2	_FLEDDTS[Phospho (STY)]DPTYTSALGGK_	0	5.09513e-26	9.75371e-15	3722.35	4240.54	2853.34	0.232792	0.242246	0.38759
P29353	SHC1	SHC-transforming protein 1	ELFDDPSYVNVQNLDK	420	(Y427)	_ELFDDPSY[Phospho (STY)]VNVQNLDK_.2	_ELFDDPSY[Phospho (STY)]VNVQNLDK_	0	1.6308e-24	9.88675e-25	16076.1	14827.4	12450.9	0.954404	0.999898	0.99973
P29353	SHC1	SHC-transforming protein 1	ELFDDPSYVNVQNLDK	420	(Y427)	_ELFDDPSY[Phospho (STY)]VNVQNLDK_.3	_ELFDDPSY[Phospho (STY)]VNVQNLDK_	0	3.69546e-21	5.52953e-17	1097.29	1089.77	720.599	0.865296	0.866284	0.704831
P29375	KDM5A	Lysine-specific demethylase 5A	DLDLEPLSDLEEGLEETR	1104	(S1111)	_DLDLEPLS[Phospho (STY)]DLEEGLEETR_.3	_DLDLEPLS[Phospho (STY)]DLEEGLEETR_	0	5.06647e-06	4.36261e-06	1390.28	0.556671	1197.63	0.998104	0.5	0.989158
P29401	TKT	Transketolase	ILATPPQEDAPSVDIANIR	284		_ILATPPQEDAPSVDIANIR_.3	_ILATPPQEDAPSVDIANIR_	0	9.64081e-28	0.00417617	12951.3	8169.48	0.946232	NaN	NaN	NaN
P29401	TKT	Transketolase	SVPTSTVFYPSDGVATEK	439		_SVPTSTVFYPSDGVATEK_.2	_SVPTSTVFYPSDGVATEK_	0	3.54935e-20	5.56045e-05	4784.66	7605.75	0.554321	NaN	NaN	NaN
P29401	TKT	Transketolase	TSRPENAIIYNNNEDFQVGQAK	472		_TSRPENAIIYNNNEDFQVGQAK_.3	_TSRPENAIIYNNNEDFQVGQAK_	0	2.47664e-26	9.07203e-12	3710.31	1795.18	282.518	NaN	NaN	NaN
P29590	PML	Protein PML	AVSPPHLDGPPSPR	516	(S518,S527)	_AVS[Phospho (STY)]PPHLDGPPS[Phospho (STY)]PR_.2	_AVS[Phospho (STY)]PPHLDGPPS[Phospho (STY)]PR_	0	3.29965e-14	3.21995e-40	27441.8	14791.2	31331	1	1	1
P29692	EEF1D	Elongation factor 1-delta	KPATPAEDDEDDDIDLFGSDNEEEDK	144	(S162)	_KPATPAEDDEDDDIDLFGS[Phospho (STY)]DNEEEDK_.3	_KPATPAEDDEDDDIDLFGS[Phospho (STY)]DNEEEDK_	0	1.37847e-14	8.34411e-30	3.70923e+06	2.12541e+06	4.25373e+06	1	1	1
P29692	EEF1D	Elongation factor 1-delta	KPATPAEDDEDDDIDLFGSDNEEEDK	144	(S162)	_KPATPAEDDEDDDIDLFGS[Phospho (STY)]DNEEEDK_.4	_KPATPAEDDEDDDIDLFGS[Phospho (STY)]DNEEEDK_	0	1.67768e-16	2.01096e-17	30334.4	20772.2	41682.1	0.999998	1	0.999992
P29692	EEF1D	Elongation factor 1-delta	KPATPAEDDEDDDIDLFGSDNEEEDK	144	(T147,S162)	_KPAT[Phospho (STY)]PAEDDEDDDIDLFGS[Phospho (STY)]DNEEEDK_.4	_KPAT[Phospho (STY)]PAEDDEDDDIDLFGS[Phospho (STY)]DNEEEDK_	0	1.63333e-24	6.6031e-08	9138.94	9957.55	12232.6	1	1	1
P29692	EEF1D	Elongation factor 1-delta	PATPAEDDEDDDIDLFGSDNEEEDK	145	(S162)	_PATPAEDDEDDDIDLFGS[Phospho (STY)]DNEEEDK_.3	_PATPAEDDEDDDIDLFGS[Phospho (STY)]DNEEEDK_	0	1.08917e-11	1.7382e-27	41207.8	47024.5	46353.7	1	1	1
P29692	EEF1D	Elongation factor 1-delta	ATAPQTQHVSPMR	124	(S133,M135)	_ATAPQTQHVS[Phospho (STY)]PM[Oxidation (M)]R_.2	_ATAPQTQHVS[Phospho (STY)]PM[Oxidation (M)]R_	0	1.67222e-19	1.01911e-34	13684.8	7240.25	13254.9	0.698879	0.28772	0.988481
P29692	EEF1D	Elongation factor 1-delta	ATNFLAHEK	2		_[Acetyl (Protein N-term)]ATNFLAHEK_.2	_[Acetyl (Protein N-term)]ATNFLAHEK_	0	3.81503e-26	6.47962e-09	3976.25	3080.36	912.032	1	1	1
P29692	EEF1D	Elongation factor 1-delta	LQIQCVVEDDK	243	(C247)	_LQIQC[Carbamidomethyl (C)]VVEDDK_.2	_LQIQC[Carbamidomethyl (C)]VVEDDK_	0	1.05044e-17	8.95749e-26	2424.56	1508.99	1283.19	1	1	1
P29692	EEF1D	Elongation factor 1-delta	QENGASVILR	39		_QENGASVILR_.2	_QENGASVILR_	0	1.09055e-17	0.00116539	957.668	1329.06	0.489756	NaN	NaN	NaN
P29966	MARCKS	Myristoylated alanine-rich C-kinase substrate	GEAAAERPGEAAVASSPSK	12	(S27)	_GEAAAERPGEAAVASS[Phospho (STY)]PSK_.3	_GEAAAERPGEAAVASS[Phospho (STY)]PSK_	0	3.976e-16	4.02337e-16	160420	145322	186136	0.984264	0.984085	0.954464
P29966	MARCKS	Myristoylated alanine-rich C-kinase substrate	GEAAAERPGEAAVASSPSK	12	(S27)	_GEAAAERPGEAAVASS[Phospho (STY)]PSK_.2	_GEAAAERPGEAAVASS[Phospho (STY)]PSK_	0	1.9082e-26	4.13568e-30	40284	37745.4	45102.4	0.333333	0.333333	0.333333
P29966	MARCKS	Myristoylated alanine-rich C-kinase substrate	GEAAAERPGEAAVASSPSK	12	(S29)	_GEAAAERPGEAAVASSPS[Phospho (STY)]K_.2	_GEAAAERPGEAAVASSPS[Phospho (STY)]K_	0	8.78596e-24	3.35879e-23	36577.2	34436.2	41369.6	0.333333	0.333333	0.333333
P29966	MARCKS	Myristoylated alanine-rich C-kinase substrate	GEPAAAAAPEAGASPVEK	88	(S101)	_GEPAAAAAPEAGAS[Phospho (STY)]PVEK_.2	_GEPAAAAAPEAGAS[Phospho (STY)]PVEK_	0	3.45329e-17	2.28222e-20	115315	112200	111781	1	1	1
P29966	MARCKS	Myristoylated alanine-rich C-kinase substrate	GEPAAAAAPEAGASPVEK	88	(S101)	_GEPAAAAAPEAGAS[Phospho (STY)]PVEK_.3	_GEPAAAAAPEAGAS[Phospho (STY)]PVEK_	0	1.93532e-13	1.74167e-19	7576.42	8669.33	6006.06	1	1	1
P29966	MARCKS	Myristoylated alanine-rich C-kinase substrate	EAPAEGEAAEPGSPTAAEGEAASAASSTSSPK	106	(T120)	_EAPAEGEAAEPGSPT[Phospho (STY)]AAEGEAASAASSTSSPK_.3	_EAPAEGEAAEPGSPT[Phospho (STY)]AAEGEAASAASSTSSPK_	0	4.35398e-24	9.62426e-30	90698.3	95419.5	85385.2	0.135035	0.173089	0.179629
P29966	MARCKS	Myristoylated alanine-rich C-kinase substrate	EAPAEGEAAEPGSPTAAEGEAASAASSTSSPK	106	(S135)	_EAPAEGEAAEPGSPTAAEGEAASAASSTSS[Phospho (STY)]PK_.3	_EAPAEGEAAEPGSPTAAEGEAASAASSTSS[Phospho (STY)]PK_	0	5.09399e-24	2.02925e-18	21239.8	25132	21656.8	0.805292	0.84906	0.992051
P29966	MARCKS	Myristoylated alanine-rich C-kinase substrate	EAPAEGEAAEPGSPTAAEGEAASAASSTSSPK	106	(S134)	_EAPAEGEAAEPGSPTAAEGEAASAASSTS[Phospho (STY)]SPK_.3	_EAPAEGEAAEPGSPTAAEGEAASAASSTS[Phospho (STY)]SPK_	0	7.9456e-19	6.16343e-14	1188.72	841.486	849.432	0.145217	0.171203	0.0741059
P29966	MARCKS	Myristoylated alanine-rich C-kinase substrate	AEDGATPSPSNETPK	138	(T150)	_AEDGATPSPSNET[Phospho (STY)]PK_.2	_AEDGATPSPSNET[Phospho (STY)]PK_	0	6.09894e-20	9.49215e-25	28992.7	41022.9	35609.7	0.999943	0.999997	0.999718
P29966	MARCKS	Myristoylated alanine-rich C-kinase substrate	AEDGATPSPSNETPK	138	(S145)	_AEDGATPS[Phospho (STY)]PSNETPK_.2	_AEDGATPS[Phospho (STY)]PSNETPK_	0	6.62721e-20	1.00424e-30	14262.1	16998.7	18123	0.934469	0.990013	0.991453
P29966	MARCKS	Myristoylated alanine-rich C-kinase substrate	EEPAAAGSGAASPSAAEK	70	(S81)	_EEPAAAGSGAAS[Phospho (STY)]PSAAEK_.2	_EEPAAAGSGAAS[Phospho (STY)]PSAAEK_	0	2.49216e-12	1.94164e-13	8246.33	8626.36	8767.14	0.809143	0.966634	0.937183
P29966	MARCKS	Myristoylated alanine-rich C-kinase substrate	EEPAAAGSGAASPSAAEK	70	(S83)	_EEPAAAGSGAASPS[Phospho (STY)]AAEK_.2	_EEPAAAGSGAASPS[Phospho (STY)]AAEK_	0	1.45567e-08	0.000135516	1937.73	3062.99	2422.21	0.190196	0.0269525	0.030044
P29966	MARCKS	Myristoylated alanine-rich C-kinase substrate	AEDGATPSPSNETPKK	138	(T150)	_AEDGATPSPSNET[Phospho (STY)]PKK_.3	_AEDGATPSPSNET[Phospho (STY)]PKK_	0	1.02023e-18	2.9421e-17	4495.27	3382.95	5086.94	0.844059	0.86537	0.786602
P30040	ERP29	Endoplasmic reticulum resident protein 29	GALPLDTVTFYK	37		_GALPLDTVTFYK_.2	_GALPLDTVTFYK_	0	4.93763e-15	0.00449371	310.513	898.043	0.950752	NaN	NaN	NaN
P30041	PRDX6	Peroxiredoxin-6	DFTPVCTTELGR	42	(C47)	_DFTPVC[Carbamidomethyl (C)]TTELGR_.2	_DFTPVC[Carbamidomethyl (C)]TTELGR_	0	6.78055e-28	8.70909e-11	12796	16190.3	1463.23	1	1	1
P30041	PRDX6	Peroxiredoxin-6	LSILYPATTGR	145		_LSILYPATTGR_.2	_LSILYPATTGR_	0	7.37262e-22	0.000121398	10361.9	12860.8	700.533	NaN	NaN	NaN
P30043	BLVRB	Flavin reductase (NADPH)	NDLSPTTVMSEGAR	79		_NDLSPTTVMSEGAR_.2	_NDLSPTTVMSEGAR_	0	2.00908e-21	0.00352454	3136.57	4966.05	0.431843	NaN	NaN	NaN
P30044	PRDX5	Peroxiredoxin-5, mitochondrial	FSMVVQDGIVK	181		_FSMVVQDGIVK_.2	_FSMVVQDGIVK_	0	1.48304e-24	0.00112461	2108.19	2778.64	0.918251	NaN	NaN	NaN
P30086	PEBP1	Phosphatidylethanolamine-binding protein 1	GNDISSGTVLSDYVGSGPPK	94		_GNDISSGTVLSDYVGSGPPK_.2	_GNDISSGTVLSDYVGSGPPK_	0	5.01292e-22	0.00113545	56.1035	579.487	0.507317	NaN	NaN	NaN
P30101	PDIA3	Protein disulfide-isomerase A3	LAPEYEAAATR	63		_LAPEYEAAATR_.2	_LAPEYEAAATR_	0	1.35841e-22	9.19334e-12	13626.7	17191.8	664.953	NaN	NaN	NaN
P30101	PDIA3	Protein disulfide-isomerase A3	SEPIPESNDGPVK	367		_SEPIPESNDGPVK_.2	_SEPIPESNDGPVK_	0	1.27852e-20	2.46661e-12	9333	14028.9	2692.08	NaN	NaN	NaN
P30101	PDIA3	Protein disulfide-isomerase A3	DGEEAGAYDGPR	108		_DGEEAGAYDGPR_.2	_DGEEAGAYDGPR_	0	1.69372e-23	8.77132e-21	6729.76	9579.88	5046.78	NaN	NaN	NaN
P30101	PDIA3	Protein disulfide-isomerase A3	YGVSGYPTLK	95		_YGVSGYPTLK_.2	_YGVSGYPTLK_	0	3.39846e-23	2.19702e-08	8185.86	10545.3	428.832	NaN	NaN	NaN
P30101	PDIA3	Protein disulfide-isomerase A3	VVVAENFDEIVNNENK	380		_VVVAENFDEIVNNENK_.2	_VVVAENFDEIVNNENK_	0	1.66649e-29	6.26223e-25	4481.48	3039.85	2283.01	NaN	NaN	NaN
P30101	PDIA3	Protein disulfide-isomerase A3	VVVAENFDEIVNNENK	380		_VVVAENFDEIVNNENK_.3	_VVVAENFDEIVNNENK_	0	6.32128e-12	4.17523e-11	2349.81	1407.02	1131.65	NaN	NaN	NaN
P30101	PDIA3	Protein disulfide-isomerase A3	FVMQEEFSR	336		_FVMQEEFSR_.2	_FVMQEEFSR_	0	1.95225e-22	0.0051266	5110.1	6978.75	511.261	NaN	NaN	NaN
P30101	PDIA3	Protein disulfide-isomerase A3	GFPTIYFSPANK	449		_GFPTIYFSPANK_.2	_GFPTIYFSPANK_	0	3.1146e-16	0.000465967	1249.78	174.031	0.933186	NaN	NaN	NaN
P30414	NKTR	NK-tumor recognition protein	VEETSPLGNAR	1142	(S1146)	_VEETS[Phospho (STY)]PLGNAR_.2	_VEETS[Phospho (STY)]PLGNAR_	0	4.54428e-20	4.02435e-37	11472	11109.2	10266.3	0.997274	0.5	0.796589
P30414	NKTR	NK-tumor recognition protein	ILIPSDIESSK	459	(S463)	_ILIPS[Phospho (STY)]DIESSK_.2	_ILIPS[Phospho (STY)]DIESSK_	0	7.72945e-29	5.30958e-52	4755.21	6180.57	7401.6	0.938884	0.99337	0.987511
P30414	NKTR	NK-tumor recognition protein	HDTVTVSSDLDQFTK	1070	(T1074)	_HDTVT[Phospho (STY)]VSSDLDQFTK_.3	_HDTVT[Phospho (STY)]VSSDLDQFTK_	0	8.92225e-17	2.31721e-20	2730.31	1961.6	2911.15	0.334611	0.595807	0.335638
P30419	NMT1	Glycylpeptide N-tetradecanoyltransferase 1	GGLSPANDTGAK	44	(S47)	_GGLS[Phospho (STY)]PANDTGAK_.2	_GGLS[Phospho (STY)]PANDTGAK_	0	2.56701e-20	2.80471e-34	6652.32	9929.99	7947.54	0.999726	0.999966	0.999933
P30566	ADSL	Adenylosuccinate lyase	AAGGDHGSPDSYR	2	(S9)	_[Acetyl (Protein N-term)]AAGGDHGS[Phospho (STY)]PDSYR_.2	_[Acetyl (Protein N-term)]AAGGDHGS[Phospho (STY)]PDSYR_	0	5.21701e-25	4.23775e-30	10394.9	9170.23	8622.71	0.997019	0.991835	0.984813
P30622	CLIP1	CAP-Gly domain-containing linker protein 1	TASESISNLSEAGSIK	191	(S200,S204)	_TASESISNLS[Phospho (STY)]EAGS[Phospho (STY)]IK_.2	_TASESISNLS[Phospho (STY)]EAGS[Phospho (STY)]IK_	0	1.83015e-26	7.8853e-27	62871.4	68654.4	62044.9	0.999992	0.999997	0.984922
P30622	CLIP1	CAP-Gly domain-containing linker protein 1	TASESISNLSEAGSIK	191	(T191)	_T[Phospho (STY)]ASESISNLSEAGSIK_.2	_T[Phospho (STY)]ASESISNLSEAGSIK_	0	1.03194e-23	4.08753e-17	3122.34	2238.34	2861.17	0.203544	0.0249595	0.0411994
P30622	CLIP1	CAP-Gly domain-containing linker protein 1	TASESISNLSEAGSIK	191	(T191,S200)	_T[Phospho (STY)]ASESISNLS[Phospho (STY)]EAGSIK_.2	_T[Phospho (STY)]ASESISNLS[Phospho (STY)]EAGSIK_	0	4.63813e-06	3.3595e-09	2663.4	1023.31	1523.82	0.0605399	5.09734e-06	0.0127
P30622	CLIP1	CAP-Gly domain-containing linker protein 1	VEMMSEAALNGNGDDLNNYDSDDQEK	1344	(M1346,M1347,S1364)	_VEM[Oxidation (M)]M[Oxidation (M)]SEAALNGNGDDLNNYDS[Phospho (STY)]DDQEK_.3	_VEM[Oxidation (M)]M[Oxidation (M)]SEAALNGNGDDLNNYDS[Phospho (STY)]DDQEK_	0	1.12893e-27	4.28604e-24	31609.7	35603.6	31813.8	0.997089	0.99815	0.998084
P30622	CLIP1	CAP-Gly domain-containing linker protein 1	KVQAEDEANGLQTTPASR	127	(S143)	_KVQAEDEANGLQTTPAS[Phospho (STY)]R_.3	_KVQAEDEANGLQTTPAS[Phospho (STY)]R_	0	1.99728e-16	3.28887e-13	9141.99	5727.34	14069.2	0.858713	0.412608	0.805886
P30740	SERPINB1	Leukocyte elastase inhibitor	EATTNAPFR	178		_EATTNAPFR_.2	_EATTNAPFR_	0	3.63965e-23	0.000477286	1358.65	3006.76	1.33318	NaN	NaN	NaN
P30740	SERPINB1	Leukocyte elastase inhibitor	LGVQDLFNSSK	291		_LGVQDLFNSSK_.2	_LGVQDLFNSSK_	0	3.99739e-21	0.0060853	716.187	1531.42	0.944298	NaN	NaN	NaN
P31040	SDHA	Succinate dehydrogenase [ubiquinone] flavoprotein subunit, mitochondrial	VGSVLQEGCGK	528	(C536)	_VGSVLQEGC[Carbamidomethyl (C)]GK_.2	_VGSVLQEGC[Carbamidomethyl (C)]GK_	0	9.74394e-21	0.00341841	744.82	1297.37	0.680643	1	1	1
P31040	SDHA	Succinate dehydrogenase [ubiquinone] flavoprotein subunit, mitochondrial	NTVVATGGYGR	251		_NTVVATGGYGR_.2	_NTVVATGGYGR_	0	3.70654e-19	0.00536708	0.459915	1206.34	0.999807	NaN	NaN	NaN
P31321	PRKAR1B	cAMP-dependent protein kinase type I-beta regulatory subunit	SNSQSDSHDEEVSPTPPNPVVK	71	(S77)	_SNSQSDS[Phospho (STY)]HDEEVSPTPPNPVVK_.3	_SNSQSDS[Phospho (STY)]HDEEVSPTPPNPVVK_	0	1.74203e-24	1.79371e-29	17998.6	16127.8	20372.5	0.436484	0.268798	0.513137
P31629	HIVEP2	Transcription factor HIVEP2	MSPGPPIPLDIASR	295	(M295,S296)	_M[Oxidation (M)]S[Phospho (STY)]PGPPIPLDIASR_.2	_M[Oxidation (M)]S[Phospho (STY)]PGPPIPLDIASR_	0	9.2891e-19	6.08712e-26	2505.36	1701.24	3794.99	0.996116	0.999334	0.99996
P31689	DNAJA1	DnaJ homolog subfamily A member 1	VNFPENGFLSPDK	326	(S335)	_VNFPENGFLS[Phospho (STY)]PDK_.2	_VNFPENGFLS[Phospho (STY)]PDK_	0	1.61134e-19	1.83548e-07	19722.8	27145.1	24124.6	1	1	1
P31749	AKT1	RAC-alpha serine/threonine-protein kinase	SGSPSDNSGAEEMEVSLAK	122	(S122,M134)	_S[Phospho (STY)]GSPSDNSGAEEM[Oxidation (M)]EVSLAK_.2	_S[Phospho (STY)]GSPSDNSGAEEM[Oxidation (M)]EVSLAK_	0	1.15504e-26	1.15641e-28	6151.61	5950.79	5725.57	0.095359	0.0900016	0.529603
P31749	AKT1	RAC-alpha serine/threonine-protein kinase	SGSPSDNSGAEEMEVSLAK	122	(S122,M134)	_S[Phospho (STY)]GSPSDNSGAEEM[Oxidation (M)]EVSLAK_.3	_S[Phospho (STY)]GSPSDNSGAEEM[Oxidation (M)]EVSLAK_	0	2.16469e-25	5.75016e-15	4568.27	3482.7	3513.2	0.0859493	0.0676577	0.0958361
P31749	AKT1	RAC-alpha serine/threonine-protein kinase	TFCGTPEYLAPEVLEDNDYGR	308	(T308,C310)	_T[Phospho (STY)]FC[Carbamidomethyl (C)]GTPEYLAPEVLEDNDYGR_.3	_T[Phospho (STY)]FC[Carbamidomethyl (C)]GTPEYLAPEVLEDNDYGR_	0	2.73051e-18	1.15104e-22	2163.74	1774.85	3810.02	0.77181	0.152479	0.897166
P31930	UQCRC1	Cytochrome b-c1 complex subunit 1, mitochondrial	IAEVDASVVR	433		_IAEVDASVVR_.2	_IAEVDASVVR_	0	1.02184e-17	0.00107514	2694.72	2740.43	0.992569	NaN	NaN	NaN
P31939	ATIC	Bifunctional purine biosynthesis protein ATIC	TLTPISAAYAR	295		_TLTPISAAYAR_.2	_TLTPISAAYAR_	0	2.81767e-22	0.00170451	6042.14	8908.02	223.094	NaN	NaN	NaN
P31939	ATIC	Bifunctional purine biosynthesis protein ATIC	NGQVIGIGAGQQSR	438		_NGQVIGIGAGQQSR_.2	_NGQVIGIGAGQQSR_	0	1.34647e-20	0.000187306	3740.94	4907.71	436.642	NaN	NaN	NaN
P31942	HNRNPH3	Heterogeneous nuclear ribonucleoprotein H3	DGMDNQGGYGSVGR	288	(M290)	_DGM[Oxidation (M)]DNQGGYGSVGR_.2	_DGM[Oxidation (M)]DNQGGYGSVGR_	0	4.76629e-21	4.13842e-28	12872.9	20908.6	20664.4	1	1	1
P31942	HNRNPH3	Heterogeneous nuclear ribonucleoprotein H3	STGEAFVQFASK	56		_STGEAFVQFASK_.2	_STGEAFVQFASK_	0	6.93858e-28	7.70332e-05	963.447	1601.63	0.478455	NaN	NaN	NaN
P31943	HNRNPH1	Heterogeneous nuclear ribonucleoprotein H	HTGPNSPDTANDGFVR	99	(S104)	_HTGPNS[Phospho (STY)]PDTANDGFVR_.3	_HTGPNS[Phospho (STY)]PDTANDGFVR_	0	3.577e-21	5.52105e-17	182801	68970.3	192302	0.919444	0.982669	0.999982
P31943	HNRNPH1	Heterogeneous nuclear ribonucleoprotein H	HTGPNSPDTANDGFVR	99	(T107)	_HTGPNSPDT[Phospho (STY)]ANDGFVR_.3	_HTGPNSPDT[Phospho (STY)]ANDGFVR_	0	6.63364e-27	1.01854e-16	140254	55437.8	149864	8.73038e-11	1.65661e-08	4.93239e-10
P31943	HNRNPH1	Heterogeneous nuclear ribonucleoprotein H	HTGPNSPDTANDGFVR	99	(S104)	_HTGPNS[Phospho (STY)]PDTANDGFVR_.2	_HTGPNS[Phospho (STY)]PDTANDGFVR_	0	2.34744e-11	5.00424e-27	25300.7	2935.8	16248.9	0.881208	0.729414	0.240049
P31943	HNRNPH1	Heterogeneous nuclear ribonucleoprotein H	EGRPSGEAFVELESEDEVK	50	(S63)	_EGRPSGEAFVELES[Phospho (STY)]EDEVK_.3	_EGRPSGEAFVELES[Phospho (STY)]EDEVK_	0	3.54875e-12	4.9439e-29	3536.26	1895.78	4479.43	0.995892	0.839303	0.982869
P31943	HNRNPH1	Heterogeneous nuclear ribonucleoprotein H	PSGEAFVELESEDEVK	53	(S63)	_PSGEAFVELES[Phospho (STY)]EDEVK_.2	_PSGEAFVELES[Phospho (STY)]EDEVK_	0	3.16872e-26	8.20769e-23	1722.78	3841.04	3204.94	0.980478	0.995215	0.999466
P31946	YWHAB	14-3-3 protein beta/alpha	DNLTLWTSENQGDEGDAGEGEN	225		_DNLTLWTSENQGDEGDAGEGEN_.3	_DNLTLWTSENQGDEGDAGEGEN_	0	9.14988e-26	1.35923e-15	106013	139256	145643	NaN	NaN	NaN
P31946	YWHAB	14-3-3 protein beta/alpha	YLSEVASGDNK	130		_YLSEVASGDNK_.2	_YLSEVASGDNK_	0	6.84313e-26	2.79271e-35	13419.2	21540.7	7720.32	NaN	NaN	NaN
P31946	YWHAB	14-3-3 protein beta/alpha	AVTEQGHELSNEER	30		_AVTEQGHELSNEER_.3	_AVTEQGHELSNEER_	0	7.02762e-27	1.04013e-12	3464.86	2063.08	322.345	NaN	NaN	NaN
P31946	YWHAB	14-3-3 protein beta/alpha	YDDMAAAMK	21		_YDDMAAAMK_.2	_YDDMAAAMK_	0	1.91223e-17	0.000585728	1331.16	1576.23	0.999395	NaN	NaN	NaN
P31947	SFN	14-3-3 protein sigma	DNLTLWTADNAGEEGGEAPQEPQS	225		_DNLTLWTADNAGEEGGEAPQEPQS_.3	_DNLTLWTADNAGEEGGEAPQEPQS_	0	3.04508e-28	1.64462e-34	98235.1	108644	104196	NaN	NaN	NaN
P31947	SFN	14-3-3 protein sigma	DNLTLWTADNAGEEGGEAPQEPQS	225	(S248)	_DNLTLWTADNAGEEGGEAPQEPQS[Phospho (STY)]_.3	_DNLTLWTADNAGEEGGEAPQEPQS[Phospho (STY)]_	0	5.43295e-27	1.98909e-22	6892.14	8840.91	8346.62	0.974534	0.99929	0.992504
P31947	SFN	14-3-3 protein sigma	YLAEVATGDDK	130		_YLAEVATGDDK_.2	_YLAEVATGDDK_	0	7.34373e-21	2.59883e-21	2684.56	3766.76	2299.45	NaN	NaN	NaN
P31947	SFN	14-3-3 protein sigma	GAVEKGEELSCEER	28	(C38)	_GAVEKGEELSC[Carbamidomethyl (C)]EER_.3	_GAVEKGEELSC[Carbamidomethyl (C)]EER_	0	2.58211e-11	0.00491817	1675.95	1312.83	1.00037	1	1	1
P31948	STIP1	Stress-induced-phosphoprotein 1	ALDLDSSCK	454	(C461)	_ALDLDSSC[Carbamidomethyl (C)]K_.2	_ALDLDSSC[Carbamidomethyl (C)]K_	0	8.42285e-19	0.000558729	1760.3	2772.39	0.613434	1	1	1
P31948	STIP1	Stress-induced-phosphoprotein 1	EGLQNMEAR	110		_EGLQNMEAR_.2	_EGLQNMEAR_	0	8.7506e-24	0.000112223	1697.21	2207.5	196.215	NaN	NaN	NaN
P31948	STIP1	Stress-induced-phosphoprotein 1	MEQVNELKEK	1		_[Acetyl (Protein N-term)]MEQVNELKEK_.2	_[Acetyl (Protein N-term)]MEQVNELKEK_	0	5.00122e-13	Filtered	597.323	1690.05	Filtered	1	1	Filtered
P31949	S100A11	Protein S100-A11	DGYNYTLSK	28		_DGYNYTLSK_.2	_DGYNYTLSK_	0	6.82728e-24	1.87702e-23	15015.6	19409.8	6424.79	NaN	NaN	NaN
P32969	RPL9	60S ribosomal protein L9	FLDGIYVSEK	175		_FLDGIYVSEK_.2	_FLDGIYVSEK_	0	1.75101e-28	8.05132e-11	4488.96	7028.73	313.459	NaN	NaN	NaN
P33176	KIF5B	Kinesin-1 heavy chain	DLAEIGIAVGNNDVK	561		_DLAEIGIAVGNNDVK_.2	_DLAEIGIAVGNNDVK_	0	2.48999e-07	7.41156e-25	992.566	0.726105	269.196	NaN	NaN	NaN
P33527	ABCC1	Multidrug resistance-associated protein 1	QLSSSSSYSGDISR	913	(S916)	_QLSS[Phospho (STY)]SSSYSGDISR_.2	_QLSS[Phospho (STY)]SSSYSGDISR_	0	5.60464e-22	1.61744e-27	7894.75	7840.94	6295.66	0.0261013	0.016778	0.158836
P33527	ABCC1	Multidrug resistance-associated protein 1	QLSSSSSYSGDISR	913	(S915)	_QLS[Phospho (STY)]SSSSYSGDISR_.2	_QLS[Phospho (STY)]SSSSYSGDISR_	0	1.96977e-14	3.94897e-16	7599.83	7856.05	6229.54	0.971359	0.979118	0.82845
P33527	ABCC1	Multidrug resistance-associated protein 1	QLSSSSSYSGDISR	913	(S919)	_QLSSSSS[Phospho (STY)]YSGDISR_.2	_QLSSSSS[Phospho (STY)]YSGDISR_	0	3.27183e-21	1.19329e-20	4864.48	3769.47	3836.37	0.171058	0.128844	0.900348
P33527	ABCC1	Multidrug resistance-associated protein 1	QLSSSSSYSGDISR	913	(S921)	_QLSSSSSYS[Phospho (STY)]GDISR_.2	_QLSSSSSYS[Phospho (STY)]GDISR_	0	8.26604e-08	2.67968e-06	2065.49	2617.15	2021.27	0.524089	0.877888	0.528002
P33992	MCM5	DNA replication licensing factor MCM5	SGFDDPGIFYSDSFGGDAQADEGQAR	2	(Y11)	_[Acetyl (Protein N-term)]SGFDDPGIFY[Phospho (STY)]SDSFGGDAQADEGQAR_.3	_[Acetyl (Protein N-term)]SGFDDPGIFY[Phospho (STY)]SDSFGGDAQADEGQAR_	0	2.07435e-30	8.8515e-19	896.558	2025.55	1038.89	0.398929	0.905013	0.651198
P33992	MCM5	DNA replication licensing factor MCM5	SGFDDPGIFYSDSFGGDAQADEGQAR	2	(S2)	_[Acetyl (Protein N-term)]S[Phospho (STY)]GFDDPGIFYSDSFGGDAQADEGQAR_.3	_[Acetyl (Protein N-term)]S[Phospho (STY)]GFDDPGIFYSDSFGGDAQADEGQAR_	0	2.56136e-31	6.95824e-17	432.891	1090.06	1040.42	0.36414	0.0154099	0.256048
P34932	HSPA4	Heat shock 70 kDa protein 4	NAEQNGPVDGQGDNPGPQAAEQGTDTAVPSDSDK	799		_NAEQNGPVDGQGDNPGPQAAEQGTDTAVPSDSDK_.4	_NAEQNGPVDGQGDNPGPQAAEQGTDTAVPSDSDK_	0	1.69996e-27	4.01395e-16	4828.28	4410.42	4610.44	NaN	NaN	NaN
P34932	HSPA4	Heat shock 70 kDa protein 4	AFSDPFVEAEK	74	(S76)	_AFS[Phospho (STY)]DPFVEAEK_.2	_AFS[Phospho (STY)]DPFVEAEK_	0	9.57421e-23	2.84441e-30	2079.57	3911.6	4453.24	1	1	1
P34932	HSPA4	Heat shock 70 kDa protein 4	STNEAMEWMNNK	737	(M742,M745)	_STNEAM[Oxidation (M)]EWM[Oxidation (M)]NNK_.2	_STNEAM[Oxidation (M)]EWM[Oxidation (M)]NNK_	0	4.33306e-13	2.07983e-08	2913.82	3738.12	2615.92	1	1	1
P34932	HSPA4	Heat shock 70 kDa protein 4	VLATAFDTTLGGR	222		_VLATAFDTTLGGR_.2	_VLATAFDTTLGGR_	0	5.30288e-23	0.00189733	1890	2724.6	0.913067	NaN	NaN	NaN
P34932	HSPA4	Heat shock 70 kDa protein 4	ELSTTLNADEAVTR	361		_ELSTTLNADEAVTR_.2	_ELSTTLNADEAVTR_	0	1.03409e-21	0.00276312	338.246	1472.2	0.990337	NaN	NaN	NaN
P34947;P43250	GRK5;GRK6	G protein-coupled receptor kinase 5;G protein-coupled receptor kinase 6	DVLDIEQFSTVK	476;476	(T485);(T485)	_DVLDIEQFST[Phospho (STY)]VK_.2	_DVLDIEQFST[Phospho (STY)]VK_	0	1.05867e-19	2.26672e-32	4991.84	6810.09	4449.32	0.603419	0.5	0.603374
P35221	CTNNA1	Catenin alpha-1	TPEELDDSDFETEDFDVR	634	(T645)	_TPEELDDSDFET[Phospho (STY)]EDFDVR_.3	_TPEELDDSDFET[Phospho (STY)]EDFDVR_	0	2.66311e-31	2.43385e-28	3674.46	3167.69	2690.7	0.152121	0.148432	0.445482
P35222	CTNNB1	Catenin beta-1	TSMGGTQQQFVEGVR	551	(T551,M553)	_T[Phospho (STY)]SM[Oxidation (M)]GGTQQQFVEGVR_.2	_T[Phospho (STY)]SM[Oxidation (M)]GGTQQQFVEGVR_	0	9.21627e-20	1.67398e-24	149328	144776	162783	0.601454	0.610017	0.598365
P35222	CTNNB1	Catenin beta-1	TSMGGTQQQFVEGVR	551	(T551,M553)	_T[Phospho (STY)]SM[Oxidation (M)]GGTQQQFVEGVR_.3	_T[Phospho (STY)]SM[Oxidation (M)]GGTQQQFVEGVR_	0	9.47436e-21	1.3655e-25	75940.8	75879.1	66639.8	0.57136	0.575486	0.522792
P35222	CTNNB1	Catenin beta-1	RTSMGGTQQQFVEGVR	550	(S552,M553)	_RTS[Phospho (STY)]M[Oxidation (M)]GGTQQQFVEGVR_.3	_RTS[Phospho (STY)]M[Oxidation (M)]GGTQQQFVEGVR_	0	1.42829e-25	7.16869e-20	76357.7	29585.9	93921.8	0.772408	0.664866	0.923335
P35222	CTNNB1	Catenin beta-1	RTSMGGTQQQFVEGVR	550	(M553,T556)	_RTSM[Oxidation (M)]GGT[Phospho (STY)]QQQFVEGVR_.3	_RTSM[Oxidation (M)]GGT[Phospho (STY)]QQQFVEGVR_	0	6.78156e-24	7.08966e-20	74855.4	28682.6	87910.1	0.00234354	0.0675231	0.000783458
P35222	CTNNB1	Catenin beta-1	RTSMGGTQQQFVEGVR	550	(T551,M553)	_RT[Phospho (STY)]SM[Oxidation (M)]GGTQQQFVEGVR_.3	_RT[Phospho (STY)]SM[Oxidation (M)]GGTQQQFVEGVR_	0	3.68291e-29	6.04614e-33	71928.6	28507.2	84501.5	0.202067	0.23684	0.231021
P35232	PHB	Prohibitin	QVSDDLTER	149		_QVSDDLTER_.2	_QVSDDLTER_	0	6.38533e-19	8.14055e-05	4501.66	6813.86	311.559	NaN	NaN	NaN
P35232	PHB	Prohibitin	FDAGELITQR	134		_FDAGELITQR_.2	_FDAGELITQR_	0	5.56473e-22	0.00120279	4304.33	5037.5	0.70649	NaN	NaN	NaN
P35232	PHB	Prohibitin	IFTSIGEDYDER	106		_IFTSIGEDYDER_.2	_IFTSIGEDYDER_	0	8.49065e-26	0.000364938	4137.93	5104.77	0.900696	NaN	NaN	NaN
P35232	PHB	Prohibitin	DLQNVNITLR	84		_DLQNVNITLR_.2	_DLQNVNITLR_	0	8.11886e-18	0.00709972	3217.95	5140.62	0.938644	NaN	NaN	NaN
P35232	PHB	Prohibitin	AAIISAEGDSK	209		_AAIISAEGDSK_.2	_AAIISAEGDSK_	0	3.36811e-21	0.00691424	2075.8	5287.24	1.00037	NaN	NaN	NaN
P35232	PHB	Prohibitin	VLPSITTEILK	118		_VLPSITTEILK_.2	_VLPSITTEILK_	0	4.01934e-14	0.00300723	2102.92	2039.65	1.01603	NaN	NaN	NaN
P35237	SERPINB6	Serpin B6	IAELLSPGSVDPLTR	146		_IAELLSPGSVDPLTR_.2	_IAELLSPGSVDPLTR_	0	4.21096e-17	0.00254605	4397.23	8782.95	429.554	NaN	NaN	NaN
P35250	RFC2	Replication factor C subunit 2	DAMLELNASNDR	100	(M102)	_DAM[Oxidation (M)]LELNASNDR_.2	_DAM[Oxidation (M)]LELNASNDR_	0	2.54777e-19	1.46217e-16	3046.76	3599.76	2952.54	1	1	1
P35251	RFC1	Replication factor C subunit 1	IIYDSDSESEETLQVK	65	(Y67,S73)	_IIY[Phospho (STY)]DSDSES[Phospho (STY)]EETLQVK_.3	_IIY[Phospho (STY)]DSDSES[Phospho (STY)]EETLQVK_	0	1.1997e-25	5.37433e-14	4489.3	5912.16	8118.41	0.213965	0.176827	0.171819
P35251	RFC1	Replication factor C subunit 1	HSTSPSLDSEYNEELNEDDSQSDEK	1085	(S1104)	_HSTSPSLDSEYNEELNEDDS[Phospho (STY)]QSDEK_.3	_HSTSPSLDSEYNEELNEDDS[Phospho (STY)]QSDEK_	0	2.29547e-09	1.42769e-21	502.221	0.690845	1730.62	0.128357	0.134853	0.0769012
P35268	RPL22	60S ribosomal protein L22	AGNLGGGVVTIER	53		_AGNLGGGVVTIER_.2	_AGNLGGGVVTIER_	0	3.02917e-23	5.71737e-12	11731.5	16291	470.853	NaN	NaN	NaN
P35269	GTF2F1	General transcription factor IIF subunit 1	GNSRPGTPSAEGGSTSSTLR	383	(S385,T389)	_GNS[Phospho (STY)]RPGT[Phospho (STY)]PSAEGGSTSSTLR_.3	_GNS[Phospho (STY)]RPGT[Phospho (STY)]PSAEGGSTSSTLR_	0	3.80445e-24	1.34308e-22	94633.2	74382.8	96912.4	0.999969	0.988995	0.988235
P35269	GTF2F1	General transcription factor IIF subunit 1	GNSRPGTPSAEGGSTSSTLR	383	(T389)	_GNSRPGT[Phospho (STY)]PSAEGGSTSSTLR_.3	_GNSRPGT[Phospho (STY)]PSAEGGSTSSTLR_	0	6.93743e-20	1.60092e-12	4812.77	3376.93	5313.59	0.683125	0.675494	0.705615
P35269	GTF2F1	General transcription factor IIF subunit 1	TTPNSGDVQVTEDAVR	445	(T445)	_T[Phospho (STY)]TPNSGDVQVTEDAVR_.2	_T[Phospho (STY)]TPNSGDVQVTEDAVR_	0	5.94036e-18	2.22732e-14	4372.6	3498.58	2716.54	0.457237	0.494811	0.490584
P35568	IRS1	Insulin receptor substrate 1	SQSSSNCSNPISVPLR	270	(S270,C276)	_S[Phospho (STY)]QSSSNC[Carbamidomethyl (C)]SNPISVPLR_.2	_S[Phospho (STY)]QSSSNC[Carbamidomethyl (C)]SNPISVPLR_	0	4.9797e-23	5.51057e-28	27727.6	24780	22385.1	0.0748219	0.975495	0.105859
P35568	IRS1	Insulin receptor substrate 1	SQSSSNCSNPISVPLR	270	(S270,C276)	_S[Phospho (STY)]QSSSNC[Carbamidomethyl (C)]SNPISVPLR_.3	_S[Phospho (STY)]QSSSNC[Carbamidomethyl (C)]SNPISVPLR_	0	1.61057e-21	2.35163e-36	8341.14	8167.81	6317.58	0.282528	0.472042	0.044447
P35568	IRS1	Insulin receptor substrate 1	HSSETFSSTPSATR	1099	(T1103)	_HSSET[Phospho (STY)]FSSTPSATR_.3	_HSSET[Phospho (STY)]FSSTPSATR_	0	9.20829e-27	1.28414e-28	14106.7	13723.7	14540.6	0.139095	0.00608437	0.315673
P35568	IRS1	Insulin receptor substrate 1	HSSETFSSTPSATR	1099	(S1101)	_HSS[Phospho (STY)]ETFSSTPSATR_.3	_HSS[Phospho (STY)]ETFSSTPSATR_	0	3.68288e-19	3.28145e-32	11850	10821.2	12159.8	0.730969	0.37969	0.493164
P35568	IRS1	Insulin receptor substrate 1	HSSETFSSTPSATR	1099	(S1101)	_HSS[Phospho (STY)]ETFSSTPSATR_.2	_HSS[Phospho (STY)]ETFSSTPSATR_	0	5.07337e-17	1.60705e-30	2816.07	2774.65	3767.88	0.906532	0.823128	0.87935
P35568	IRS1	Insulin receptor substrate 1	PVLSYYSLPR	760	(S766)	_PVLSYYS[Phospho (STY)]LPR_.2	_PVLSYYS[Phospho (STY)]LPR_	0	2.32536e-25	2.10717e-24	16297.3	15790.9	18907.1	0.997904	0.987552	0.976221
P35568	IRS1	Insulin receptor substrate 1	PASVDGSPVSPSTNR	339	(S348)	_PASVDGSPVS[Phospho (STY)]PSTNR_.2	_PASVDGSPVS[Phospho (STY)]PSTNR_	0	3.89817e-29	5.85978e-22	16089.6	16653.3	15669.1	0.79917	0.575368	0.906809
P35568	IRS1	Insulin receptor substrate 1	ASPPESDGFSDVRK	2	(S3)	_[Acetyl (Protein N-term)]AS[Phospho (STY)]PPESDGFSDVRK_.2	_[Acetyl (Protein N-term)]AS[Phospho (STY)]PPESDGFSDVRK_	0	5.78895e-17	4.95142e-21	10957.1	8464.86	11603.8	0.990096	0.973545	0.938957
P35568	IRS1	Insulin receptor substrate 1	SSEDLSAYASISFQK	1222	(S1222)	_S[Phospho (STY)]SEDLSAYASISFQK_.2	_S[Phospho (STY)]SEDLSAYASISFQK_	0	1.38632e-27	1.09944e-28	3927.41	3674.8	2979.13	0.244993	0.498958	0.495799
P35568	IRS1	Insulin receptor substrate 1	RSSEDLSAYASISFQK	1221	(S1223)	_RSS[Phospho (STY)]EDLSAYASISFQK_.3	_RSS[Phospho (STY)]EDLSAYASISFQK_	0	4.99038e-09	6.11046e-27	1745.26	578.963	3186.31	0.784477	0.49685	0.902584
P35579	MYH9	Myosin-9	IAQLEEELEEEQGNTELINDR	1731		_IAQLEEELEEEQGNTELINDR_.3	_IAQLEEELEEEQGNTELINDR_	0	1.3637e-22	3.58493e-10	406667	406113	541568	NaN	NaN	NaN
P35579	MYH9	Myosin-9	IAQLEEELEEEQGNTELINDR	1731		_IAQLEEELEEEQGNTELINDR_.4	_IAQLEEELEEEQGNTELINDR_	0	1.02083e-07	1.58596e-30	1044.57	488.79	1360.18	NaN	NaN	NaN
P35579	MYH9	Myosin-9	GAGDGSDEEVDGK	1938	(S1943)	_GAGDGS[Phospho (STY)]DEEVDGK_.2	_GAGDGS[Phospho (STY)]DEEVDGK_	0	3.16168e-25	2.79333e-30	18357.7	22532.4	20946.4	1	1	1
P35579	MYH9	Myosin-9	ALELDSNLYR	746		_ALELDSNLYR_.2	_ALELDSNLYR_	0	2.12083e-25	9.35802e-08	21771.2	23532.3	283.073	NaN	NaN	NaN
P35579	MYH9	Myosin-9	ELEDATETADAMNR	1899		_ELEDATETADAMNR_.2	_ELEDATETADAMNR_	0	9.97897e-20	0.00107632	9236.22	13272.2	359.621	NaN	NaN	NaN
P35579	MYH9	Myosin-9	DFSALESQLQDTQELLQEENR	1302		_DFSALESQLQDTQELLQEENR_.3	_DFSALESQLQDTQELLQEENR_	0	4.92238e-18	5.01441e-12	10488	4364.8	5470.96	NaN	NaN	NaN
P35579	MYH9	Myosin-9	QLEEAEEEAQR	1878		_QLEEAEEEAQR_.2	_QLEEAEEEAQR_	0	4.21845e-23	3.42075e-10	6072.6	11243.3	187.769	NaN	NaN	NaN
P35579	MYH9	Myosin-9	DELADEIANSSGK	1704		_DELADEIANSSGK_.2	_DELADEIANSSGK_	0	8.8362e-25	6.68099e-19	3589.76	4944.08	3462.78	NaN	NaN	NaN
P35579	MYH9	Myosin-9	IAQLEEQLDNETK	1816		_IAQLEEQLDNETK_.2	_IAQLEEQLDNETK_	0	1.2928e-22	7.47316e-18	2427.28	3864.44	2615.91	NaN	NaN	NaN
P35579	MYH9	Myosin-9	TDLLLEPYNK	290		_TDLLLEPYNK_.2	_TDLLLEPYNK_	0	6.95435e-23	1.80351e-17	3943.42	4275.92	0.675339	NaN	NaN	NaN
P35579	MYH9	Myosin-9	EMEAELEDER	1593		_EMEAELEDER_.2	_EMEAELEDER_	0	1.27519e-25	Filtered	3145.78	4790.7	Filtered	NaN	NaN	Filtered
P35579	MYH9	Myosin-9	IAQLEEQLDNETKER	1816		_IAQLEEQLDNETKER_.3	_IAQLEEQLDNETKER_	0	4.98122e-18	0.000752095	3795.49	2208.55	0.75943	NaN	NaN	NaN
P35579	MYH9	Myosin-9	ELESQISELQEDLESER	1108		_ELESQISELQEDLESER_.3	_ELESQISELQEDLESER_	0	1.69872e-07	5.88427e-07	4152.31	216.505	452.41	NaN	NaN	NaN
P35579	MYH9	Myosin-9	ALEEAMEQK	1484		_ALEEAMEQK_.2	_ALEEAMEQK_	0	2.71011e-20	2.9549e-06	1589.17	2475.76	0.460167	NaN	NaN	NaN
P35579	MYH9	Myosin-9	LQEMEGTVK	1794		_LQEMEGTVK_.2	_LQEMEGTVK_	0	2.76779e-22	0.00581807	1491.18	2431.75	0.99991	NaN	NaN	NaN
P35579	MYH9	Myosin-9	TQLEELEDELQATEDAK	1539		_TQLEELEDELQATEDAK_.3	_TQLEELEDELQATEDAK_	0	4.42613e-26	1.84271e-13	1842.31	1491.16	0.411736	NaN	NaN	NaN
P35579	MYH9	Myosin-9	IAEFTTNLTEEEEKSK	1001		_IAEFTTNLTEEEEKSK_.3	_IAEFTTNLTEEEEKSK_	0	3.5926e-21	Filtered	1799.94	1426.11	Filtered	NaN	NaN	Filtered
P35579	MYH9	Myosin-9	LEVNLQAMK	1558		_LEVNLQAMK_.2	_LEVNLQAMK_	0	1.4124e-20	0.00441548	1476.97	1675.69	0.901978	NaN	NaN	NaN
P35579	MYH9	Myosin-9	EDQSILCTGESGAGK	166	(C172)	_EDQSILC[Carbamidomethyl (C)]TGESGAGK_.2	_EDQSILC[Carbamidomethyl (C)]TGESGAGK_	0	8.58466e-16	2.0652e-43	1330.58	753.558	1043.23	1	1	1
P35579	MYH9	Myosin-9	LQVELDNVTGLLSQSDSK	1278		_LQVELDNVTGLLSQSDSK_.2	_LQVELDNVTGLLSQSDSK_	0	1.3042e-13	0.00279253	1456.93	1095.36	415.926	NaN	NaN	NaN
P35579	MYH9	Myosin-9	KLEEEQIILEDQNCK	975	(C988)	_KLEEEQIILEDQNC[Carbamidomethyl (C)]K_.3	_KLEEEQIILEDQNC[Carbamidomethyl (C)]K_	0	3.60055e-21	4.52699e-24	882.93	517.102	402.935	1	1	1
P35579	MYH9	Myosin-9	ALEQQVEEMK	1529		_ALEQQVEEMK_.2	_ALEQQVEEMK_	0	2.23039e-14	0.0011135	0.669331	1032.03	0.782181	NaN	NaN	NaN
P35606	COPB2	Coatomer subunit beta'	STAQQELDGKPASPTPVIVASHTANK	847	(S847)	_S[Phospho (STY)]TAQQELDGKPASPTPVIVASHTANK_.4	_S[Phospho (STY)]TAQQELDGKPASPTPVIVASHTANK_	0	6.69071e-25	7.9196e-35	33324.7	12005.4	22744.4	0.00226844	0.121319	0.0875922
P35606	COPB2	Coatomer subunit beta'	STAQQELDGKPASPTPVIVASHTANK	847	(S847)	_S[Phospho (STY)]TAQQELDGKPASPTPVIVASHTANK_.3	_S[Phospho (STY)]TAQQELDGKPASPTPVIVASHTANK_	0	2.38649e-07	4.25741e-18	453.525	1.18326	754.907	0.141153	0.266563	0.201177
P35609	ACTN2	Alpha-actinin-2	LVSIGAEEIVDGNVK	114		_LVSIGAEEIVDGNVK_.2	_LVSIGAEEIVDGNVK_	0	9.59553e-28	0.00673723	1361.31	2086.93	0.963375	NaN	NaN	NaN
P35611	ADD1	Alpha-adducin	SPGSPVGEGTGSPPK	355	(S358)	_SPGS[Phospho (STY)]PVGEGTGSPPK_.2	_SPGS[Phospho (STY)]PVGEGTGSPPK_	0	8.69206e-22	6.75491e-24	77308.2	69313.9	79978.1	0.999681	0.99933	0.998732
P35611	ADD1	Alpha-adducin	SPGSPVGEGTGSPPK	355	(S355)	_S[Phospho (STY)]PGSPVGEGTGSPPK_.2	_S[Phospho (STY)]PGSPVGEGTGSPPK_	0	8.63768e-27	1.34642e-27	60488.6	55283.9	60957.2	0.000321571	0.000624187	0.00127779
P35611	ADD1	Alpha-adducin	AAVVTSPPPTTAPHK	7	(S12)	_AAVVTS[Phospho (STY)]PPPTTAPHK_.3	_AAVVTS[Phospho (STY)]PPPTTAPHK_	0	7.91785e-19	9.72358e-18	19420.1	7697.23	20136.9	0.481835	0.474661	0.840322
P35613	BSG	Basigin	KPEDVLDDDDAGSAPLK	350	(S362)	_KPEDVLDDDDAGS[Phospho (STY)]APLK_.3	_KPEDVLDDDDAGS[Phospho (STY)]APLK_	0	1.92143e-17	1.58849e-27	24005.6	9281.76	22464.1	1	1	1
P35658	NUP214	Nuclear pore complex protein Nup214	SPGSTPTTPTSSQAPQK	430	(S430)	_S[Phospho (STY)]PGSTPTTPTSSQAPQK_.2	_S[Phospho (STY)]PGSTPTTPTSSQAPQK_	0	8.3042e-28	5.85149e-28	5207.87	5152.24	5232.9	0.030546	0.0141786	0.0416865
P35658	NUP214	Nuclear pore complex protein Nup214	SPGSTPTTPTSSQAPQK	430	(S433)	_SPGS[Phospho (STY)]TPTTPTSSQAPQK_.2	_SPGS[Phospho (STY)]TPTTPTSSQAPQK_	0	9.34337e-23	1.42063e-23	4144.87	4482.61	5795.14	0.761304	0.485394	0.744047
P35658	NUP214	Nuclear pore complex protein Nup214	SPGSTPTTPTSSQAPQK	430	(S430,T437)	_S[Phospho (STY)]PGSTPTT[Phospho (STY)]PTSSQAPQK_.2	_S[Phospho (STY)]PGSTPTT[Phospho (STY)]PTSSQAPQK_	0	9.67222e-27	8.4714e-06	3479	3927.48	3598.9	0.00754972	0.00680502	0.0804761
P35659	DEK	Protein DEK	EESEEEEDEDDEEEEEEEK	30	(S32)	_EES[Phospho (STY)]EEEEDEDDEEEEEEEK_.3	_EES[Phospho (STY)]EEEEDEDDEEEEEEEK_	0	1.32845e-21	3.09824e-25	42044.5	42982.2	46586.2	1	1	1
P35659	DEK	Protein DEK	SLIVEGK	51	(S51)	_S[Phospho (STY)]LIVEGK_.1	_S[Phospho (STY)]LIVEGK_	0	1.33364e-17	2.6957e-18	3573.05	4214.5	3349.28	1	1	1
P36542	ATP5F1C	ATP synthase subunit gamma, mitochondrial	SEVATLTAAGK	116		_SEVATLTAAGK_.2	_SEVATLTAAGK_	0	3.87886e-21	0.00183112	355.747	1829.37	1.33301	NaN	NaN	NaN
P36578	RPL4	60S ribosomal protein L4	NIPGITLLNVSK	223		_NIPGITLLNVSK_.2	_NIPGITLLNVSK_	0	5.14617e-30	0.000672614	2285.16	2618.58	0.59024	NaN	NaN	NaN
P36871	PGM1	Phosphoglucomutase-1	LSGTGSAGATIR	504		_LSGTGSAGATIR_.2	_LSGTGSAGATIR_	0	3.25799e-19	0.00697854	1716.02	3152.05	1.33331	NaN	NaN	NaN
P36915	GNL1	Guanine nucleotide-binding protein-like 1	EEQTDTSDGESVTHHIR	45	(T50,S51)	_EEQTDT[Phospho (STY)]S[Phospho (STY)]DGESVTHHIR_.3	_EEQTDT[Phospho (STY)]S[Phospho (STY)]DGESVTHHIR_	0	1.82996e-23	5.2456e-26	7085.38	2736.3	8588.29	0.569625	0.536218	0.569558
P36915	GNL1	Guanine nucleotide-binding protein-like 1	EEQTDTSDGESVTHHIR	45	(S51)	_EEQTDTS[Phospho (STY)]DGESVTHHIR_.3	_EEQTDTS[Phospho (STY)]DGESVTHHIR_	0	1.59738e-24	2.07599e-22	7393.47	1998.91	7450.85	0.332169	0.315203	0.677005
P37802	TAGLN2	Transgelin-2	NFSDNQLQEGK	161		_NFSDNQLQEGK_.2	_NFSDNQLQEGK_	0	4.79035e-26	3.30431e-22	26250.8	32167	17099.9	NaN	NaN	NaN
P37802	TAGLN2	Transgelin-2	TLMNLGGLAVAR	128		_TLMNLGGLAVAR_.2	_TLMNLGGLAVAR_	0	8.37945e-23	7.52467e-06	9102.97	12313.3	221.602	NaN	NaN	NaN
P37802	TAGLN2	Transgelin-2	TLMNLGGLAVAR	128	(M130)	_TLM[Oxidation (M)]NLGGLAVAR_.2	_TLM[Oxidation (M)]NLGGLAVAR_	0	3.3711e-14	Filtered	4598.28	2139.9	Filtered	1	1	Filtered
P37802	TAGLN2	Transgelin-2	NVIGLQMGTNR	172		_NVIGLQMGTNR_.2	_NVIGLQMGTNR_	0	6.1348e-21	0.0062484	7559.38	10089.2	0.718826	NaN	NaN	NaN
P37802	TAGLN2	Transgelin-2	GASQAGMTGYGMPR	183		_GASQAGMTGYGMPR_.2	_GASQAGMTGYGMPR_	0	5.09556e-22	0.00648297	4349	4248.95	0.973583	NaN	NaN	NaN
P37837	TALDO1	Transaldolase	ALAGCDFLTISPK	246	(C250)	_ALAGC[Carbamidomethyl (C)]DFLTISPK_.2	_ALAGC[Carbamidomethyl (C)]DFLTISPK_	0	3.98996e-17	0.00294361	1452.94	2599.37	597.444	1	1	1
P38159	RBMX	RNA-binding motif protein, X chromosome	VEQATKPSFESGR	81	(S88)	_VEQATKPS[Phospho (STY)]FESGR_.3	_VEQATKPS[Phospho (STY)]FESGR_	0	2.68147e-19	8.46907e-30	9506.95	7371.84	9975.65	0.970935	0.813296	0.861986
P38159	RBMX	RNA-binding motif protein, X chromosome	DSYSSSRSDLYSSGR	325	(S332)	_DSYSSSRS[Phospho (STY)]DLYSSGR_.3	_DSYSSSRS[Phospho (STY)]DLYSSGR_	0	3.25964e-22	4.27416e-19	4250.47	2870.9	3063.82	0.0946699	0.186916	0.0782428
P38159	RBMX	RNA-binding motif protein, X chromosome	LFIGGLNTETNEK	10		_LFIGGLNTETNEK_.2	_LFIGGLNTETNEK_	0	9.15308e-18	0.00677015	3201.36	3804.06	0.911682	NaN	NaN	NaN
P38398	BRCA1	Breast cancer type 1 susceptibility protein	EDTSFAENDIK	1161	(S1164)	_EDTS[Phospho (STY)]FAENDIK_.2	_EDTS[Phospho (STY)]FAENDIK_	0	2.17345e-24	1.797e-14	1787.11	2752.36	1365.48	0.426225	0.403267	0.5
P38432	COIL	Coilin	AFQLEEGEETEPDCK	113	(T122,C126)	_AFQLEEGEET[Phospho (STY)]EPDC[Carbamidomethyl (C)]K_.2	_AFQLEEGEET[Phospho (STY)]EPDC[Carbamidomethyl (C)]K_	0	2.83059e-18	2.60786e-31	9784.15	9047.53	9571.12	1	1	1
P38646	HSPA9	Stress-70 protein, mitochondrial	DAGQISGLNVLR	207		_DAGQISGLNVLR_.2	_DAGQISGLNVLR_	0	9.84307e-24	2.92661e-23	10155.1	11145.1	1034.56	NaN	NaN	NaN
P38646	HSPA9	Stress-70 protein, mitochondrial	TTPSVVAFTADGER	86		_TTPSVVAFTADGER_.2	_TTPSVVAFTADGER_	0	7.86272e-24	7.68761e-06	7311.12	11712.3	0.806961	NaN	NaN	NaN
P38646	HSPA9	Stress-70 protein, mitochondrial	VQQTVQDLFGR	395		_VQQTVQDLFGR_.2	_VQQTVQDLFGR_	0	1.337e-17	0.000857778	2693.34	746.159	0.429085	NaN	NaN	NaN
P39019	RPS19	40S ribosomal protein S19	DVNQQEFVR	8		_DVNQQEFVR_.2	_DVNQQEFVR_	0	4.50811e-20	8.68662e-36	11721.7	15269.9	4103.2	NaN	NaN	NaN
P39023	RPL3	60S ribosomal protein L3	NNASTDYDLSDK	301		_NNASTDYDLSDK_.2	_NNASTDYDLSDK_	0	6.77863e-23	1.51697e-21	24456.1	23719.2	20735.3	NaN	NaN	NaN
P39880	CUX1	Homeobox protein cut-like 1	SLTELVQQPCPPIEASK	1069	(S1069,C1078)	_S[Phospho (STY)]LTELVQQPC[Carbamidomethyl (C)]PPIEASK_.2	_S[Phospho (STY)]LTELVQQPC[Carbamidomethyl (C)]PPIEASK_	0	3.76352e-23	1.04093e-12	4828.52	6295.57	4629.41	0.253786	0.270337	0.264385
P39880	CUX1	Homeobox protein cut-like 1	ELFIEEIQAGSQGQAGASDSPSAR	1302	(S1321)	_ELFIEEIQAGSQGQAGASDS[Phospho (STY)]PSAR_.3	_ELFIEEIQAGSQGQAGASDS[Phospho (STY)]PSAR_	0	6.09101e-25	5.89948e-24	2404.65	1916.92	3101.28	0.781087	0.804948	0.763593
P40121	CAPG	Macrophage-capping protein	VSDATGQMNLTK	254		_VSDATGQMNLTK_.2	_VSDATGQMNLTK_	0	5.7386e-14	0.0029233	153.92	2062.42	0.999561	NaN	NaN	NaN
P40121	CAPG	Macrophage-capping protein	QAALQVAEGFISR	307		_QAALQVAEGFISR_.2	_QAALQVAEGFISR_	0	4.35488e-07	Filtered	1732.44	261.377	Filtered	NaN	NaN	Filtered
P40222	TXLNA	Alpha-taxilin	SSPGQPEAGPEGAQERPSQAAPAVEAEGPGSSQAPR	18	(S18)	_S[Phospho (STY)]SPGQPEAGPEGAQERPSQAAPAVEAEGPGSSQAPR_.4	_S[Phospho (STY)]SPGQPEAGPEGAQERPSQAAPAVEAEGPGSSQAPR_	0	1.56414e-07	0.00148251	1060.34	446.493	261.611	0.441221	0.357069	0.381087
P40429	RPL13A	60S ribosomal protein L13a	YQAVTATLEEK	149		_YQAVTATLEEK_.2	_YQAVTATLEEK_	0	2.59408e-21	0.00345994	3768.77	5775.26	0.825439	NaN	NaN	NaN
P40429	RPL13A	60S ribosomal protein L13a	AEVQVLVLDGR	2		_[Acetyl (Protein N-term)]AEVQVLVLDGR_.2	_[Acetyl (Protein N-term)]AEVQVLVLDGR_	0	7.05951e-28	Filtered	10838	8204.84	Filtered	1	1	Filtered
P40818	USP8	Ubiquitin carboxyl-terminal hydrolase 8	SYSSPDITQAIQEEEK	716	(S718)	_SYS[Phospho (STY)]SPDITQAIQEEEK_.2	_SYS[Phospho (STY)]SPDITQAIQEEEK_	0	5.78289e-22	1.90263e-19	14881.8	16654.5	20175	0.693275	0.737643	0.870274
P40818	USP8	Ubiquitin carboxyl-terminal hydrolase 8	SYSSPDITQAIQEEEK	716	(S716)	_S[Phospho (STY)]YSSPDITQAIQEEEK_.2	_S[Phospho (STY)]YSSPDITQAIQEEEK_	0	1.1089e-27	2.02101e-27	9970.27	11625	13521.6	0.247952	0.219141	0.0440704
P40818	USP8	Ubiquitin carboxyl-terminal hydrolase 8	SYSSPDITQAIQEEEK	716	(S716)	_S[Phospho (STY)]YSSPDITQAIQEEEK_.3	_S[Phospho (STY)]YSSPDITQAIQEEEK_	0	1.12041e-26	3.18538e-16	5504.39	5584.49	4424.38	0.0525631	0.0654624	0.0546953
P40818	USP8	Ubiquitin carboxyl-terminal hydrolase 8	SYSSPDITQAIQEEEK	716	(S718)	_SYS[Phospho (STY)]SPDITQAIQEEEK_.3	_SYS[Phospho (STY)]SPDITQAIQEEEK_	0	9.33754e-29	2.32712e-10	2373.46	2914.1	1925.37	0.850812	0.855521	0.873759
P40818	USP8	Ubiquitin carboxyl-terminal hydrolase 8	RSYSSPDITQAIQEEEK	715	(S718)	_RSYS[Phospho (STY)]SPDITQAIQEEEK_.3	_RSYS[Phospho (STY)]SPDITQAIQEEEK_	0	8.73229e-27	2.35061e-11	16075.1	24612	10348.7	0.870616	0.477751	0.852177
P40818	USP8	Ubiquitin carboxyl-terminal hydrolase 8	RSYSSPDITQAIQEEEK	715	(S719)	_RSYSS[Phospho (STY)]PDITQAIQEEEK_.3	_RSYSS[Phospho (STY)]PDITQAIQEEEK_	0	5.93702e-24	3.5651e-05	13914.8	21590.9	8892.98	0.126516	0.0444947	0.0901972
P40818	USP8	Ubiquitin carboxyl-terminal hydrolase 8	SYSSPDITQAIQEEEKR	716	(S718)	_SYS[Phospho (STY)]SPDITQAIQEEEKR_.3	_SYS[Phospho (STY)]SPDITQAIQEEEKR_	0	1.23463e-16	3.92212e-18	2593.76	1566.59	3165.49	0.837724	0.359146	0.859285
P40855	PEX19	Peroxisomal biogenesis factor 19	NATDLQNSSMSEEELTK	139	(S147,M148)	_NATDLQNSS[Phospho (STY)]M[Oxidation (M)]SEEELTK_.2	_NATDLQNSS[Phospho (STY)]M[Oxidation (M)]SEEELTK_	0	1.21506e-23	3.11395e-20	12030.1	13737.6	9967.03	0.341869	0.341794	0.512936
P40926	MDH2	Malate dehydrogenase, mitochondrial	GCDVVVIPAGVPR	92	(C93)	_GC[Carbamidomethyl (C)]DVVVIPAGVPR_.2	_GC[Carbamidomethyl (C)]DVVVIPAGVPR_	0	4.04274e-28	0.00601026	4854.53	8405.14	0.42588	1	1	1
P40926	MDH2	Malate dehydrogenase, mitochondrial	IQEAGTEVVK	230		_IQEAGTEVVK_.2	_IQEAGTEVVK_	0	6.31657e-22	0.000507306	4541.32	6926.17	1.3333	NaN	NaN	NaN
P40926	MDH2	Malate dehydrogenase, mitochondrial	AGAGSATLSMAYAGAR	242		_AGAGSATLSMAYAGAR_.2	_AGAGSATLSMAYAGAR_	0	8.17619e-25	Filtered	5105.63	4688.13	Filtered	NaN	NaN	Filtered
P40926	MDH2	Malate dehydrogenase, mitochondrial	TIIPLISQCTPK	204	(C212)	_TIIPLISQC[Carbamidomethyl (C)]TPK_.2	_TIIPLISQC[Carbamidomethyl (C)]TPK_	0	1.06433e-17	Filtered	5129.73	6682.26	Filtered	1	1	Filtered
P41091;Q2VIR3	EIF2S3;EIF2S3B	Eukaryotic translation initiation factor 2 subunit 3;Eukaryotic translation initiation factor 2 subunit 3B	QDLTTLDVTK	18;18		_QDLTTLDVTK_.2	_QDLTTLDVTK_	0	5.76664e-16	0.00096584	587.204	851.079	242.674	NaN	NaN	NaN
P41162	ETV3	ETS translocation variant 3	SSGVVPQSAPPVPTASSR	132	(S139)	_SSGVVPQS[Phospho (STY)]APPVPTASSR_.2	_SSGVVPQS[Phospho (STY)]APPVPTASSR_	0	3.00796e-24	1.0362e-27	20212.1	19448	18067.2	0.96231	0.988365	0.89355
P41162	ETV3	ETS translocation variant 3	SSGVVPQSAPPVPTASSR	132	(S139)	_SSGVVPQS[Phospho (STY)]APPVPTASSR_.3	_SSGVVPQS[Phospho (STY)]APPVPTASSR_	0	7.45506e-27	9.85634e-17	10796.8	7636.39	8187.03	0.956123	0.643151	0.845675
P41208	CETN2	Centrin-2	RMSPKPELTEEQK	18	(M19,S20)	_RM[Oxidation (M)]S[Phospho (STY)]PKPELTEEQK_.3	_RM[Oxidation (M)]S[Phospho (STY)]PKPELTEEQK_	0	5.64671e-16	1.92094e-29	10163.4	2321.31	8989.51	0.999999	0.987375	0.999996
P41229	KDM5C	Lysine-specific demethylase 5C	VQGLLENGDSVTSPEK	1347	(S1359)	_VQGLLENGDSVTS[Phospho (STY)]PEK_.2	_VQGLLENGDSVTS[Phospho (STY)]PEK_	0	4.84409e-22	3.27081e-15	5746.73	6061.33	5780.49	0.906009	0.98105	0.940935
P41236	PPP1R2	Protein phosphatase inhibitor 2	IQEQESSGEEDSDLSPEER	116	(S121,S122)	_IQEQES[Phospho (STY)]S[Phospho (STY)]GEEDSDLSPEER_.3	_IQEQES[Phospho (STY)]S[Phospho (STY)]GEEDSDLSPEER_	0	1.04484e-27	1.18022e-22	71828.8	78794	79422.8	0.999963	0.999997	0.999997
P41236	PPP1R2	Protein phosphatase inhibitor 2	IQEQESSGEEDSDLSPEER	116	(S122,S127)	_IQEQESS[Phospho (STY)]GEEDS[Phospho (STY)]DLSPEER_.3	_IQEQESS[Phospho (STY)]GEEDS[Phospho (STY)]DLSPEER_	0	4.07945e-24	1.34157e-20	60242.4	66917.1	66622	5.40855e-05	4.62405e-06	4.47247e-06
P41236	PPP1R2	Protein phosphatase inhibitor 2	IDEPSTPYHSMMGDDEDACSDTEATEAMAPDILAR	68	(Y75,M78,M79,C86,M95)	_IDEPSTPY[Phospho (STY)]HSM[Oxidation (M)]M[Oxidation (M)]GDDEDAC[Carbamidomethyl (C)]SDTEATEAM[Oxidation (M)]APDILAR_.4	_IDEPSTPY[Phospho (STY)]HSM[Oxidation (M)]M[Oxidation (M)]GDDEDAC[Carbamidomethyl (C)]SDTEATEAM[Oxidation (M)]APDILAR_	0	2.28897e-23	6.41955e-19	104414	71092.1	112615	0.99999	0.999912	0.999994
P42166	TMPO	Lamina-associated polypeptide 2, isoform alpha	SSTPLPTISSSAENTR	158	(T160)	_SST[Phospho (STY)]PLPTISSSAENTR_.2	_SST[Phospho (STY)]PLPTISSSAENTR_	0	3.10485e-24	5.16163e-26	229368	239189	225714	0.940736	0.938511	0.904319
P42166	TMPO	Lamina-associated polypeptide 2, isoform alpha	SSTPLPTISSSAENTR	158	(S158)	_S[Phospho (STY)]STPLPTISSSAENTR_.2	_S[Phospho (STY)]STPLPTISSSAENTR_	0	3.10485e-24	2.29481e-24	222109	231916	218911	0.027184	0.028582	0.0447833
P42166	TMPO	Lamina-associated polypeptide 2, isoform alpha	SSTPLPTISSSAENTR	158	(S158)	_S[Phospho (STY)]STPLPTISSSAENTR_.3	_S[Phospho (STY)]STPLPTISSSAENTR_	0	1.6913e-22	7.16674e-32	34739	28607.8	30124.8	0.404799	0.169304	0.155771
P42166	TMPO	Lamina-associated polypeptide 2, isoform alpha	GPPDFSSDEEREPTPVLGSGAAAAGR	61	(S66,S67)	_GPPDFS[Phospho (STY)]S[Phospho (STY)]DEEREPTPVLGSGAAAAGR_.3	_GPPDFS[Phospho (STY)]S[Phospho (STY)]DEEREPTPVLGSGAAAAGR_	0	9.05407e-23	4.89179e-11	7680.76	6402.21	9412.46	0.69167	0.779473	0.823306
P42166	TMPO	Lamina-associated polypeptide 2, isoform alpha	GPPDFSSDEEREPTPVLGSGAAAAGR	61	(T74)	_GPPDFSSDEEREPT[Phospho (STY)]PVLGSGAAAAGR_.3	_GPPDFSSDEEREPT[Phospho (STY)]PVLGSGAAAAGR_	0	5.83674e-07	1.16517e-05	9625.92	598.573	6102.05	0.832846	0.459667	0.560813
P42166	TMPO	Lamina-associated polypeptide 2, isoform alpha	SHISDQSPLSSK	345	(S351)	_SHISDQS[Phospho (STY)]PLSSK_.2	_SHISDQS[Phospho (STY)]PLSSK_	0	1.24608e-16	1.65125e-21	5938.08	3620.76	7472.2	0.898074	0.396108	0.893481
P42166	TMPO	Lamina-associated polypeptide 2, isoform alpha	YGVNPGPIVGTTR	127		_YGVNPGPIVGTTR_.2	_YGVNPGPIVGTTR_	0	1.82768e-19	0.00633437	1081.22	1205.87	0.954632	NaN	NaN	NaN
P42224	STAT1	Signal transducer and activator of transcription 1-alpha/beta	LQTTDNLLPMSPEEFDEVSR	717	(M726,S727)	_LQTTDNLLPM[Oxidation (M)]S[Phospho (STY)]PEEFDEVSR_.3	_LQTTDNLLPM[Oxidation (M)]S[Phospho (STY)]PEEFDEVSR_	0	5.55063e-26	1.69484e-10	8701.56	8224.19	4964.15	0.169098	0.46639	0.189095
P42330	AKR1C3	Aldo-keto reductase family 1 member C3	PGEELSPTDENGK	124	(S129)	_PGEELS[Phospho (STY)]PTDENGK_.2	_PGEELS[Phospho (STY)]PTDENGK_	0	4.61002e-26	8.02799e-16	5882.28	5407.53	6939.28	0.813578	0.986723	0.989738
P42330	AKR1C3	Aldo-keto reductase family 1 member C3	EDIFYTSK	77		_EDIFYTSK_.2	_EDIFYTSK_	0	2.4671e-24	0.00270404	4532.37	7184.17	0.450039	NaN	NaN	NaN
P42356	PI4KA	Phosphatidylinositol 4-kinase alpha	SNLDITVGSR	1436	(S1436)	_S[Phospho (STY)]NLDITVGSR_.2	_S[Phospho (STY)]NLDITVGSR_	0	7.82295e-17	1.79373e-30	5993.35	6012.71	6393.72	0.999345	0.999998	0.999734
P42566	EPS15	Epidermal growth factor receptor substrate 15	LNDPFQPFPGNDSPK	802	(S814)	_LNDPFQPFPGNDS[Phospho (STY)]PK_.2	_LNDPFQPFPGNDS[Phospho (STY)]PK_	0	6.67292e-22	9.94956e-33	73917.8	61548.9	80206	1	1	1
P42566	EPS15	Epidermal growth factor receptor substrate 15	LNDPFQPFPGNDSPK	802	(S814)	_LNDPFQPFPGNDS[Phospho (STY)]PK_.3	_LNDPFQPFPGNDS[Phospho (STY)]PK_	0	2.04592e-23	2.54092e-16	2440	3459.45	3219.41	1	1	1
P42566	EPS15	Epidermal growth factor receptor substrate 15	SSPELLPSGVTDENEVTTAVTEK	562	(S562)	_S[Phospho (STY)]SPELLPSGVTDENEVTTAVTEK_.3	_S[Phospho (STY)]SPELLPSGVTDENEVTTAVTEK_	0	1.14225e-26	2.15386e-29	14501.4	15801.9	14552.1	0.49577	0.496815	0.496377
P42677	RPS27	40S ribosomal protein S27	DLLHPSPEEEK	6	(S11)	_DLLHPS[Phospho (STY)]PEEEK_.2	_DLLHPS[Phospho (STY)]PEEEK_	0	1.53227e-20	1.22692e-26	20352.1	16867.4	20142.9	1	1	1
P42684	ABL2	Tyrosine-protein kinase ABL2	SPSSLLEDAK	631	(S631)	_S[Phospho (STY)]PSSLLEDAK_.2	_S[Phospho (STY)]PSSLLEDAK_	0	9.24173e-18	1.1852e-40	7019.81	6566.62	4075.03	0.880923	0.989091	0.964466
P42696	RBM34	RNA-binding protein 34	SVQEGENPDDGVR	14	(S14)	_S[Phospho (STY)]VQEGENPDDGVR_.2	_S[Phospho (STY)]VQEGENPDDGVR_	0	3.38372e-25	2.33556e-27	6476.96	7584.32	8421.95	1	1	1
P42704	LRPPRC	Leucine-rich PPR motif-containing protein, mitochondrial	TVLDQQQTPSR	1129		_TVLDQQQTPSR_.2	_TVLDQQQTPSR_	0	2.1352e-21	0.00164993	1597.05	3545.45	0.999588	NaN	NaN	NaN
P42704	LRPPRC	Leucine-rich PPR motif-containing protein, mitochondrial	GFTLNDAANSR	1099		_GFTLNDAANSR_.2	_GFTLNDAANSR_	0	4.97721e-20	0.00169462	742.431	908.686	347.608	NaN	NaN	NaN
P42766	RPL35	60S ribosomal protein L35	VLTVINQTQK	57		_VLTVINQTQK_.2	_VLTVINQTQK_	0	1.1284e-20	0.00110733	4805.75	8347.31	1.33689	NaN	NaN	NaN
P43243	MATR3	Matrin-3	DTSENADGQSDENKDDYTIPDEYR	757	(S759)	_DTS[Phospho (STY)]ENADGQSDENKDDYTIPDEYR_.3	_DTS[Phospho (STY)]ENADGQSDENKDDYTIPDEYR_	0	8.87504e-29	4.63381e-33	116645	126689	120957	0.000256751	0.00343775	0.165356
P43243	MATR3	Matrin-3	DTSENADGQSDENKDDYTIPDEYR	757	(T758)	_DT[Phospho (STY)]SENADGQSDENKDDYTIPDEYR_.3	_DT[Phospho (STY)]SENADGQSDENKDDYTIPDEYR_	0	1.99274e-26	1.60497e-25	94243.6	101269	98507.8	3.7384e-05	0.00061594	0.0308966
P43243	MATR3	Matrin-3	NEENTEPGAESSENADDPNK	737		_NEENTEPGAESSENADDPNK_.3	_NEENTEPGAESSENADDPNK_	0	2.71386e-27	3.01559e-16	1756.54	1218.63	1569.17	NaN	NaN	NaN
P45880	VDAC2	Voltage-dependent anion-selective channel protein 2	LTFDTTFSPNTGK	108	(S115)	_LTFDTTFS[Phospho (STY)]PNTGK_.2	_LTFDTTFS[Phospho (STY)]PNTGK_	0	3.00521e-24	1.73202e-34	14206.3	17787.3	15331.9	0.975428	0.975456	0.96307
P45880	VDAC2	Voltage-dependent anion-selective channel protein 2	LTFDTTFSPNTGK	108		_LTFDTTFSPNTGK_.2	_LTFDTTFSPNTGK_	0	1.82951e-23	0.0014394	1078.52	1435.48	0.91729	NaN	NaN	NaN
P45880	VDAC2	Voltage-dependent anion-selective channel protein 2	YQLDPTASISAK	236		_YQLDPTASISAK_.2	_YQLDPTASISAK_	0	1.8091e-24	5.15509e-09	6025.46	7846.55	293.853	NaN	NaN	NaN
P45973	CBX5	Chromobox protein homolog 5	SNFSNSADDIK	92	(S92)	_S[Phospho (STY)]NFSNSADDIK_.2	_S[Phospho (STY)]NFSNSADDIK_	0	1.52896e-24	1.36506e-32	32173.7	36085.4	30911.6	0.999959	0.999966	0.999991
P45973	CBX5	Chromobox protein homolog 5	TADSSSSEDEEEYVVEK	8	(T8)	_T[Phospho (STY)]ADSSSSEDEEEYVVEK_.2	_T[Phospho (STY)]ADSSSSEDEEEYVVEK_	0	2.00761e-26	1.94063e-35	2750.71	3689.06	2930.91	0.00441991	0.00786534	0.00101818
P45974	USP5	Ubiquitin carboxyl-terminal hydrolase 5	SAADSISESVPVGPK	779	(S779)	_S[Phospho (STY)]AADSISESVPVGPK_.2	_S[Phospho (STY)]AADSISESVPVGPK_	0	2.54145e-22	1.81568e-33	11465	12883.5	14590.1	0.239574	0.0580071	0.214221
P46013	MKI67	Proliferation marker protein Ki-67	AQSLVISPPAPSPR	573	(S584)	_AQSLVISPPAPS[Phospho (STY)]PR_.2	_AQSLVISPPAPS[Phospho (STY)]PR_	0	3.37067e-24	6.32213e-25	56716.7	52642.5	56872.9	0.999998	0.999999	0.999988
P46013	MKI67	Proliferation marker protein Ki-67	SGGSGHAVAEPASPEQELDQNK	296	(S308)	_SGGSGHAVAEPAS[Phospho (STY)]PEQELDQNK_.3	_SGGSGHAVAEPAS[Phospho (STY)]PEQELDQNK_	0	2.52904e-11	5.03381e-07	19594.7	17329.7	24130.2	0.999955	0.999974	0.999986
P46013	MKI67	Proliferation marker protein Ki-67	DINTFLGTPVQK	1794	(T1801)	_DINTFLGT[Phospho (STY)]PVQK_.2	_DINTFLGT[Phospho (STY)]PVQK_	0	4.03593e-27	3.43945e-41	18527.9	16901.9	15078.9	0.996049	0.999333	0.995132
P46013	MKI67	Proliferation marker protein Ki-67	SPQPDPVDTPASTK	2344	(S2344)	_S[Phospho (STY)]PQPDPVDTPASTK_.2	_S[Phospho (STY)]PQPDPVDTPASTK_	0	2.14591e-23	3.87215e-24	17281	16965.5	15797.8	0.999996	0.999793	0.999916
P46013	MKI67	Proliferation marker protein Ki-67	SSPELEDTATSSK	2827	(S2827)	_S[Phospho (STY)]SPELEDTATSSK_.2	_S[Phospho (STY)]SPELEDTATSSK_	0	2.57898e-24	6.78603e-28	14918.7	14643.3	13265.1	0.564981	0.571255	0.56423
P46013	MKI67	Proliferation marker protein Ki-67	TPVQYSQQQNSPQK	347	(S357)	_TPVQYSQQQNS[Phospho (STY)]PQK_.3	_TPVQYSQQQNS[Phospho (STY)]PQK_	0	5.97013e-20	8.9256e-26	6771	8375.48	5104.08	0.982746	0.942297	0.985545
P46013	MKI67	Proliferation marker protein Ki-67	TPVQYSQQQNSPQK	347	(S357)	_TPVQYSQQQNS[Phospho (STY)]PQK_.2	_TPVQYSQQQNS[Phospho (STY)]PQK_	0	1.58319e-24	4.86373e-16	4487.88	4479.78	4602.35	0.932485	0.997784	0.914195
P46013	MKI67	Proliferation marker protein Ki-67	DIIIFVGTPVQK	1308	(T1315)	_DIIIFVGT[Phospho (STY)]PVQK_.2	_DIIIFVGT[Phospho (STY)]PVQK_	0	8.02752e-16	1.89879e-24	4373.34	8934.99	9922.35	1	1	1
P46013	MKI67	Proliferation marker protein Ki-67	LDLTENLTGSK	13201562	(T1327)(T1569)	_LDLTENLT[Phospho (STY)]GSK_.2	_LDLTENLT[Phospho (STY)]GSK_	0	7.48771e-08	1.76973e-31	6158.54	5223.85	6608.61	0.987152	0.987552	0.936458
P46013	MKI67	Proliferation marker protein Ki-67	LDLAGTLPGSK	1198	(S1207)	_LDLAGTLPGS[Phospho (STY)]K_.2	_LDLAGTLPGS[Phospho (STY)]K_	0	3.22491e-07	1.47494e-40	5206.89	6270.18	5606.77	0.950822	0.996459	0.99816
P46013	MKI67	Proliferation marker protein Ki-67	DINTFVGTPVEK	1916	(T1923)	_DINTFVGT[Phospho (STY)]PVEK_.2	_DINTFVGT[Phospho (STY)]PVEK_	0	1.05852e-23	8.15106e-35	4389.41	5596.15	6290.02	0.997986	0.999368	0.987202
P46013	MKI67	Proliferation marker protein Ki-67	SPQPDPVGTPTIFK	2223	(S2223)	_S[Phospho (STY)]PQPDPVGTPTIFK_.2	_S[Phospho (STY)]PQPDPVGTPTIFK_	0	5.5978e-29	9.55365e-40	2743.62	2977.82	2962.99	0.976085	0.972805	0.967107
P46013	MKI67	Proliferation marker protein Ki-67	SGASEANLIVAK	648	(S648)	_S[Phospho (STY)]GASEANLIVAK_.2	_S[Phospho (STY)]GASEANLIVAK_	0	4.27646e-20	6.51027e-38	2447.24	2525.87	2807.36	0.98669	0.96406	0.773623
P46013	MKI67	Proliferation marker protein Ki-67	IPCESPPLEVVDTTASTK	2704	(C2706,S2708)	_IPC[Carbamidomethyl (C)]ES[Phospho (STY)]PPLEVVDTTASTK_.3	_IPC[Carbamidomethyl (C)]ES[Phospho (STY)]PPLEVVDTTASTK_	0	7.73154e-18	2.44352e-12	2716.1	2768.04	2209.07	0.910774	0.871433	0.989445
P46019	PHKA2	Phosphorylase b kinase regulatory subunit alpha, liver isoform	SLNLVDSPQPLLEK	729	(S729)	_S[Phospho (STY)]LNLVDSPQPLLEK_.2	_S[Phospho (STY)]LNLVDSPQPLLEK_	0	1.91484e-29	4.8142e-34	1846.4	1354.85	1083.95	0.975734	0.91586	0.6905
P46087	NOP2	Probable 28S rRNA (cytosine(4447)-C(5))-methyltransferase	GPQPPTVSPIR	779	(S786)	_GPQPPTVS[Phospho (STY)]PIR_.2	_GPQPPTVS[Phospho (STY)]PIR_	0	4.89052e-16	1.13434e-15	335729	265271	345150	1	1	1
P46087	NOP2	Probable 28S rRNA (cytosine(4447)-C(5))-methyltransferase	GPQPPTVSPIR	779	(T784)	_GPQPPT[Phospho (STY)]VSPIR_.2	_GPQPPT[Phospho (STY)]VSPIR_	0	1.58647e-25	1.42333e-33	298298	234657	303102	0.000807098	8.2408e-09	5.70087e-08
P46087	NOP2	Probable 28S rRNA (cytosine(4447)-C(5))-methyltransferase	GTDTQTPAVLSPSK	722	(S732)	_GTDTQTPAVLS[Phospho (STY)]PSK_.2	_GTDTQTPAVLS[Phospho (STY)]PSK_	0	9.51398e-24	4.76019e-22	428714	479466	452700	0.994051	0.991533	0.964786
P46087	NOP2	Probable 28S rRNA (cytosine(4447)-C(5))-methyltransferase	EAAAGIQWSEEETEDEEEEK	173	(S181,T185)	_EAAAGIQWS[Phospho (STY)]EEET[Phospho (STY)]EDEEEEK_.3	_EAAAGIQWS[Phospho (STY)]EEET[Phospho (STY)]EDEEEEK_	0	3.67377e-24	4.69777e-26	62218.4	65205.6	66690.2	1	1	1
P46100	ATRX	Transcriptional regulator ATRX	LTPVSLSNSPIK	590	(S598)	_LTPVSLSNS[Phospho (STY)]PIK_.2	_LTPVSLSNS[Phospho (STY)]PIK_	0	4.82152e-24	1.04835e-25	85160	95000.1	100068	0.991748	0.999998	0.999778
P46100	ATRX	Transcriptional regulator ATRX	LTPVSLSNSPIK	590	(S594,S598)	_LTPVS[Phospho (STY)]LSNS[Phospho (STY)]PIK_.2	_LTPVS[Phospho (STY)]LSNS[Phospho (STY)]PIK_	0	8.72466e-29	1.82851e-34	16019.8	16608.3	18748.6	0.854763	0.520386	0.073516
P46100	ATRX	Transcriptional regulator ATRX	EVIEIEDASPTK	1519	(S1527)	_EVIEIEDAS[Phospho (STY)]PTK_.2	_EVIEIEDAS[Phospho (STY)]PTK_	0	6.26581e-28	1.33836e-20	28160.8	27988.7	24460.8	0.00566138	0.999988	0.991258
P46100	ATRX	Transcriptional regulator ATRX	ETFSSAEGTVDK	886	(S890)	_ETFSS[Phospho (STY)]AEGTVDK_.2	_ETFSS[Phospho (STY)]AEGTVDK_	0	3.54787e-20	1.96373e-41	1624.04	3019.75	1211.9	0.29529	0.393146	0.370988
P46100	ATRX	Transcriptional regulator ATRX	LREVIEIEDASPTK	1517	(S1527)	_LREVIEIEDAS[Phospho (STY)]PTK_.3	_LREVIEIEDAS[Phospho (STY)]PTK_	0	5.04489e-08	2.42508e-23	2293.45	290.974	2497.72	0.446383	0.5	0.565629
P46108	CRK	Adapter molecule crk	DSSTSPGDYVLSVSENSR	39	(Y47)	_DSSTSPGDY[Phospho (STY)]VLSVSENSR_.3	_DSSTSPGDY[Phospho (STY)]VLSVSENSR_	0	2.31747e-24	1.35035e-27	18549.6	22985.7	22283.3	0.87621	0.744027	0.91791
P46108	CRK	Adapter molecule crk	DSSTSPGDYVLSVSENSR	39	(S40)	_DS[Phospho (STY)]STSPGDYVLSVSENSR_.2	_DS[Phospho (STY)]STSPGDYVLSVSENSR_	0	6.94459e-27	5.84692e-18	19423.4	18054.9	18202.1	0.0170242	0.115906	0.111009
P46108	CRK	Adapter molecule crk	DSSTSPGDYVLSVSENSR	39	(S40)	_DS[Phospho (STY)]STSPGDYVLSVSENSR_.3	_DS[Phospho (STY)]STSPGDYVLSVSENSR_	0	1.00039e-21	3.46866e-21	13843.2	16366.8	15549.5	0.0129475	0.147909	0.0139103
P46379	BAG6	Large proline-rich protein BAG6	PLTSPESLSR	1078	(S1081)	_PLTS[Phospho (STY)]PESLSR_.2	_PLTS[Phospho (STY)]PESLSR_	0	2.89105e-20	2.57679e-34	23045.3	27905	26669.3	0.945205	0.995637	0.982278
P46379	BAG6	Large proline-rich protein BAG6	LQEDPNYSPQR	1110	(S1117)	_LQEDPNYS[Phospho (STY)]PQR_.2	_LQEDPNYS[Phospho (STY)]PQR_	0	1.55764e-23	4.72081e-40	23181.3	24158.5	23445.2	0.995144	0.996282	0.971747
P46379	BAG6	Large proline-rich protein BAG6	LQEDPNYSPQRFPNAQR	1110	(S1117)	_LQEDPNYS[Phospho (STY)]PQRFPNAQR_.3	_LQEDPNYS[Phospho (STY)]PQRFPNAQR_	0	2.01915e-19	4.21131e-35	15986.2	6454.85	19062.4	0.810733	0.5	0.746304
P46776	RPL27A	60S ribosomal protein L27a	TGAAPIIDVVR	95		_TGAAPIIDVVR_.2	_TGAAPIIDVVR_	0	2.82693e-24	2.72449e-05	3800.68	5067.78	0.669479	NaN	NaN	NaN
P46777	RPL5	60S ribosomal protein L5	DIICQIAYAR	59	(C62)	_DIIC[Carbamidomethyl (C)]QIAYAR_.2	_DIIC[Carbamidomethyl (C)]QIAYAR_	0	1.0035e-19	Filtered	3771.72	4277	Filtered	1	1	Filtered
P46779	RPL28	60S ribosomal protein L28	QTYSTEPNNLK	23		_QTYSTEPNNLK_.2	_QTYSTEPNNLK_	0	6.51207e-26	0.000683987	1842.09	2096.07	0.46027	NaN	NaN	NaN
P46783;Q9NQ39	RPS10;RPS10P5	40S ribosomal protein S10;Putative 40S ribosomal protein S10-like	AEAGAGSATEFQFR	140;151	(S146);(S157)	_AEAGAGS[Phospho (STY)]ATEFQFR_.2	_AEAGAGS[Phospho (STY)]ATEFQFR_	0	3.9786e-23	4.4636e-22	3541.19	3031.7	3938.28	0.858439	0.592786	0.977549
P46821	MAP1B	Microtubule-associated protein 1B	SPSLSPSPPSPLEK	1256	(S1256,S1258,S1265)	_S[Phospho (STY)]PS[Phospho (STY)]LSPSPPS[Phospho (STY)]PLEK_.2	_S[Phospho (STY)]PS[Phospho (STY)]LSPSPPS[Phospho (STY)]PLEK_	0	6.61512e-26	1.1286e-32	263902	294576	297397	0.00765427	0.122946	0.126928
P46821	MAP1B	Microtubule-associated protein 1B	SPSLSPSPPSPLEK	1256	(S1256,S1260,S1265)	_S[Phospho (STY)]PSLS[Phospho (STY)]PSPPS[Phospho (STY)]PLEK_.2	_S[Phospho (STY)]PSLS[Phospho (STY)]PSPPS[Phospho (STY)]PLEK_	0	2.82243e-26	1.00491e-26	245176	274029	276148	0.993221	0.883109	0.880012
P46821	MAP1B	Microtubule-associated protein 1B	SPSLSPSPPSPLEK	1256	(S1256,S1265)	_S[Phospho (STY)]PSLSPSPPS[Phospho (STY)]PLEK_.2	_S[Phospho (STY)]PSLSPSPPS[Phospho (STY)]PLEK_	0	2.06632e-17	2.49515e-06	216759	229049	221327	0.910458	0.766134	0.161475
P46821	MAP1B	Microtubule-associated protein 1B	SPSLSPSPPSPLEK	1256	(S1256,S1262,S1265)	_S[Phospho (STY)]PSLSPS[Phospho (STY)]PPS[Phospho (STY)]PLEK_.2	_S[Phospho (STY)]PSLSPS[Phospho (STY)]PPS[Phospho (STY)]PLEK_	0	2.65399e-14	2.92849e-07	201137	211877	222093	2.49272e-06	0.00282389	0.00204413
P46821	MAP1B	Microtubule-associated protein 1B	SPSLSPSPPSPLEK	1256	(S1265)	_SPSLSPSPPS[Phospho (STY)]PLEK_.2	_SPSLSPSPPS[Phospho (STY)]PLEK_	0	3.09556e-17	4.40122e-27	122129	112112	110304	0.999999	0.999999	0.999035
P46821	MAP1B	Microtubule-associated protein 1B	SPSLSPSPPSPLEK	1256	(S1260,S1265)	_SPSLS[Phospho (STY)]PSPPS[Phospho (STY)]PLEK_.2	_SPSLS[Phospho (STY)]PSPPS[Phospho (STY)]PLEK_	0	1.05313e-29	4.91841e-25	23316.9	23508	24292.8	0.307105	0.765084	0.639149
P46821	MAP1B	Microtubule-associated protein 1B	SEQSSMSIEFGQESPEQSLAMDFSR	1640	(M1645,S1653,M1660)	_SEQSSM[Oxidation (M)]SIEFGQES[Phospho (STY)]PEQSLAM[Oxidation (M)]DFSR_.3	_SEQSSM[Oxidation (M)]SIEFGQES[Phospho (STY)]PEQSLAM[Oxidation (M)]DFSR_	0	1.5795e-23	9.45752e-23	158568	160077	198300	0.998994	0.00284213	0.03387
P46821	MAP1B	Microtubule-associated protein 1B	SEQSSMSIEFGQESPEQSLAMDFSR	1640	(M1645,S1646,M1660)	_SEQSSM[Oxidation (M)]S[Phospho (STY)]IEFGQESPEQSLAM[Oxidation (M)]DFSR_.3	_SEQSSM[Oxidation (M)]S[Phospho (STY)]IEFGQESPEQSLAM[Oxidation (M)]DFSR_	0	2.80011e-22	2.04814e-25	158147	121459	198300	0.00014767	0.0624938	0.905039
P46821	MAP1B	Microtubule-associated protein 1B	SEQSSMSIEFGQESPEQSLAMDFSR	1640	(S1644,M1645,M1660)	_SEQSS[Phospho (STY)]M[Oxidation (M)]SIEFGQESPEQSLAM[Oxidation (M)]DFSR_.3	_SEQSS[Phospho (STY)]M[Oxidation (M)]SIEFGQESPEQSLAM[Oxidation (M)]DFSR_	0	2.17923e-24	2.81797e-26	151275	129410	196638	0.00165183	0.639497	0.0579225
P46821	MAP1B	Microtubule-associated protein 1B	SEQSSMSIEFGQESPEQSLAMDFSR	1640	(M1645,S1657,M1660)	_SEQSSM[Oxidation (M)]SIEFGQESPEQS[Phospho (STY)]LAM[Oxidation (M)]DFSR_.3	_SEQSSM[Oxidation (M)]SIEFGQESPEQS[Phospho (STY)]LAM[Oxidation (M)]DFSR_	0	2.09231e-18	7.35996e-15	134048	135638	165132	2.02702e-09	9.406e-14	1.19708e-12
P46821	MAP1B	Microtubule-associated protein 1B	SEQSSMSIEFGQESPEQSLAMDFSR	1640	(S1640,M1645,M1660)	_S[Phospho (STY)]EQSSM[Oxidation (M)]SIEFGQESPEQSLAM[Oxidation (M)]DFSR_.3	_S[Phospho (STY)]EQSSM[Oxidation (M)]SIEFGQESPEQSLAM[Oxidation (M)]DFSR_	0	1.84873e-25	4.08478e-23	117841	124504	155660	4.70251e-08	0.000265904	1.91903e-06
P46821	MAP1B	Microtubule-associated protein 1B	QGSPDQVSPVSEMTSTSLYQDK	1436	(S1438,S1443,M1448)	_QGS[Phospho (STY)]PDQVS[Phospho (STY)]PVSEM[Oxidation (M)]TSTSLYQDK_.3	_QGS[Phospho (STY)]PDQVS[Phospho (STY)]PVSEM[Oxidation (M)]TSTSLYQDK_	0	3.47147e-20	5.38514e-26	144775	154606	144388	0.999465	0.999675	0.981835
P46821	MAP1B	Microtubule-associated protein 1B	QGSPDQVSPVSEMTSTSLYQDK	1436	(S1438,M1448,T1449)	_QGS[Phospho (STY)]PDQVSPVSEM[Oxidation (M)]T[Phospho (STY)]STSLYQDK_.3	_QGS[Phospho (STY)]PDQVSPVSEM[Oxidation (M)]T[Phospho (STY)]STSLYQDK_	0	1.70125e-21	3.89158e-07	135679	146391	136075	4.04859e-09	6.60132e-08	3.26311e-06
P46821	MAP1B	Microtubule-associated protein 1B	QGSPDQVSPVSEMTSTSLYQDK	1436	(S1438,S1446,M1448)	_QGS[Phospho (STY)]PDQVSPVS[Phospho (STY)]EM[Oxidation (M)]TSTSLYQDK_.3	_QGS[Phospho (STY)]PDQVSPVS[Phospho (STY)]EM[Oxidation (M)]TSTSLYQDK_	0	2.32287e-18	7.98791e-17	116559	129023	121481	0.000536262	0.000323587	0.0181485
P46821	MAP1B	Microtubule-associated protein 1B	QGSPDQVSPVSEMTSTSLYQDK	1436	(S1438,M1448)	_QGS[Phospho (STY)]PDQVSPVSEM[Oxidation (M)]TSTSLYQDK_.3	_QGS[Phospho (STY)]PDQVSPVSEM[Oxidation (M)]TSTSLYQDK_	0	6.75805e-19	1.33244e-13	22774.1	21910.6	20792.6	0.00905549	0.441696	0.653003
P46821	MAP1B	Microtubule-associated protein 1B	TATCHSSSSPPIDAASAEPYGFR	1811	(C1814,S1819)	_TATC[Carbamidomethyl (C)]HSSSS[Phospho (STY)]PPIDAASAEPYGFR_.3	_TATC[Carbamidomethyl (C)]HSSSS[Phospho (STY)]PPIDAASAEPYGFR_	0	6.17967e-24	2.62828e-18	177047	93578.3	169402	0.243278	0.580837	0.650447
P46821	MAP1B	Microtubule-associated protein 1B	TATCHSSSSPPIDAASAEPYGFR	1811	(C1814,S1818)	_TATC[Carbamidomethyl (C)]HSSS[Phospho (STY)]SPPIDAASAEPYGFR_.3	_TATC[Carbamidomethyl (C)]HSSS[Phospho (STY)]SPPIDAASAEPYGFR_	0	1.27607e-25	1.4343e-16	158809	93129.1	168319	0.693174	0.342147	0.312756
P46821	MAP1B	Microtubule-associated protein 1B	TATCHSSSSPPIDAASAEPYGFR	1811	(T1811,C1814)	_T[Phospho (STY)]ATC[Carbamidomethyl (C)]HSSSSPPIDAASAEPYGFR_.3	_T[Phospho (STY)]ATC[Carbamidomethyl (C)]HSSSSPPIDAASAEPYGFR_	0	2.51456e-11	6.42213e-07	70248.7	28024.5	163966	8.3621e-08	2.22783e-05	1.18175e-07
P46821	MAP1B	Microtubule-associated protein 1B	TTSPPEVSGYSYEK	1963	(S1965)	_TTS[Phospho (STY)]PPEVSGYSYEK_.2	_TTS[Phospho (STY)]PPEVSGYSYEK_	0	4.52087e-24	2.71989e-31	152980	148568	147874	0.908819	0.936066	0.929275
P46821	MAP1B	Microtubule-associated protein 1B	TTSPPEVSGYSYEK	1963	(T1963)	_T[Phospho (STY)]TSPPEVSGYSYEK_.2	_T[Phospho (STY)]TSPPEVSGYSYEK_	0	3.80254e-25	6.57709e-25	149687	147327	145921	0.0419835	0.0324928	0.0320731
P46821	MAP1B	Microtubule-associated protein 1B	GAESPFEEK	1424	(S1427)	_GAES[Phospho (STY)]PFEEK_.2	_GAES[Phospho (STY)]PFEEK_	0	5.5576e-20	2.96795e-20	240948	243235	261028	1	1	1
P46821	MAP1B	Microtubule-associated protein 1B	DVMSDETNNEETESPSQEFVNITK	1141	(M1143,S1154)	_DVM[Oxidation (M)]SDETNNEETES[Phospho (STY)]PSQEFVNITK_.3	_DVM[Oxidation (M)]SDETNNEETES[Phospho (STY)]PSQEFVNITK_	0	2.50667e-23	6.43766e-35	63889.9	84289.8	80270.6	0.18264	0.932203	0.944445
P46821	MAP1B	Microtubule-associated protein 1B	DVMSDETNNEETESPSQEFVNITK	1141	(M1143,S1156)	_DVM[Oxidation (M)]SDETNNEETESPS[Phospho (STY)]QEFVNITK_.3	_DVM[Oxidation (M)]SDETNNEETESPS[Phospho (STY)]QEFVNITK_	0	1.74512e-28	6.12062e-17	55156.6	72161.2	68003.9	0.00966712	6.28887e-05	5.13793e-05
P46821	MAP1B	Microtubule-associated protein 1B	DVMSDETNNEETESPSQEFVNITK	1141	(M1143,S1144)	_DVM[Oxidation (M)]S[Phospho (STY)]DETNNEETESPSQEFVNITK_.3	_DVM[Oxidation (M)]S[Phospho (STY)]DETNNEETESPSQEFVNITK_	0	1.1974e-21	7.2342e-25	50621.7	64757.5	61369.5	1.89403e-05	3.61796e-07	4.87926e-10
P46821	MAP1B	Microtubule-associated protein 1B	ESSPLYSPTFSDSTSAVK	1791	(S1792,S1793)	_ES[Phospho (STY)]S[Phospho (STY)]PLYSPTFSDSTSAVK_.3	_ES[Phospho (STY)]S[Phospho (STY)]PLYSPTFSDSTSAVK_	0	1.69359e-24	1.28067e-26	66404	77074.4	76084.6	0.0190004	0.0440721	0.0966634
P46821	MAP1B	Microtubule-associated protein 1B	ESSPLYSPTFSDSTSAVK	1791	(S1792)	_ES[Phospho (STY)]SPLYSPTFSDSTSAVK_.2	_ES[Phospho (STY)]SPLYSPTFSDSTSAVK_	0	1.61463e-21	3.59837e-28	48039	43099.6	36720	0.0117568	0.00780521	0.0001428
P46821	MAP1B	Microtubule-associated protein 1B	ESSPLYSPTFSDSTSAVK	1791	(S1793)	_ESS[Phospho (STY)]PLYSPTFSDSTSAVK_.2	_ESS[Phospho (STY)]PLYSPTFSDSTSAVK_	0	1.07019e-21	1.96625e-22	38779.9	39620.2	28523.1	0.0386698	0.0292886	0.000575182
P46821	MAP1B	Microtubule-associated protein 1B	ESSPLYSPTFSDSTSAVK	1791	(Y1796)	_ESSPLY[Phospho (STY)]SPTFSDSTSAVK_.2	_ESSPLY[Phospho (STY)]SPTFSDSTSAVK_	0	8.92409e-24	9.97936e-26	19356.7	20028.5	15151.8	0.952629	0.963275	0.999267
P46821	MAP1B	Microtubule-associated protein 1B	ESSPLYSPTFSDSTSAVK	1791	(S1792)	_ES[Phospho (STY)]SPLYSPTFSDSTSAVK_.3	_ES[Phospho (STY)]SPLYSPTFSDSTSAVK_	0	1.03042e-18	2.25117e-24	3685.62	3110.92	2600.84	0.0506806	0.00348414	0.00986452
P46821	MAP1B	Microtubule-associated protein 1B	ESSPLYSPTFSDSTSAVK	1791	(Y1796)	_ESSPLY[Phospho (STY)]SPTFSDSTSAVK_.3	_ESSPLY[Phospho (STY)]SPTFSDSTSAVK_	0	1.67879e-16	3.08224e-18	2292.67	3110.88	2718	0.789993	0.979599	0.955485
P46821	MAP1B	Microtubule-associated protein 1B	SLMSSPEDLTK	828	(M830,S831,S832)	_SLM[Oxidation (M)]S[Phospho (STY)]S[Phospho (STY)]PEDLTK_.2	_SLM[Oxidation (M)]S[Phospho (STY)]S[Phospho (STY)]PEDLTK_	0	1.36935e-23	1.16428e-07	165386	160326	180308	1	1	1
P46821	MAP1B	Microtubule-associated protein 1B	SLMSSPEDLTK	828	(M830,S832)	_SLM[Oxidation (M)]SS[Phospho (STY)]PEDLTK_.2	_SLM[Oxidation (M)]SS[Phospho (STY)]PEDLTK_	0	3.00921e-14	2.1957e-20	4322.05	5883.6	5703.5	0.799977	0.893304	0.916849
P46821	MAP1B	Microtubule-associated protein 1B	ASVSPMDEPVPDSESPIEK	1375	(S1378,M1380)	_ASVS[Phospho (STY)]PM[Oxidation (M)]DEPVPDSESPIEK_.3	_ASVS[Phospho (STY)]PM[Oxidation (M)]DEPVPDSESPIEK_	0	4.40722e-24	1.02684e-17	69114.8	66685.1	67564	0.957744	0.969087	0.959359
P46821	MAP1B	Microtubule-associated protein 1B	ASVSPMDEPVPDSESPIEK	1375	(S1378,M1380,S1389)	_ASVS[Phospho (STY)]PM[Oxidation (M)]DEPVPDSES[Phospho (STY)]PIEK_.3	_ASVS[Phospho (STY)]PM[Oxidation (M)]DEPVPDSES[Phospho (STY)]PIEK_	0	5.11776e-31	2.41993e-13	38992.9	42711.3	36430	0.0305534	0.743618	0.718607
P46821	MAP1B	Microtubule-associated protein 1B	ASVSPMDEPVPDSESPIEK	1375	(S1376,M1380,S1389)	_AS[Phospho (STY)]VSPM[Oxidation (M)]DEPVPDSES[Phospho (STY)]PIEK_.3	_AS[Phospho (STY)]VSPM[Oxidation (M)]DEPVPDSES[Phospho (STY)]PIEK_	0	3.86724e-27	3.01157e-27	32654.2	34968.6	33869	0.000134018	0.000136502	0.000164708
P46821	MAP1B	Microtubule-associated protein 1B	ASVSPMDEPVPDSESPIEK	1375	(M1380,S1389)	_ASVSPM[Oxidation (M)]DEPVPDSES[Phospho (STY)]PIEK_.3	_ASVSPM[Oxidation (M)]DEPVPDSES[Phospho (STY)]PIEK_	0	1.23208e-14	2.01802e-08	31444.9	30073.9	29036.9	0.9977	0.997899	0.956172
P46821	MAP1B	Microtubule-associated protein 1B	RESVASGDDRAEEDMDEAIEK	990	(S992,S995,M1004)	_RES[Phospho (STY)]VAS[Phospho (STY)]GDDRAEEDM[Oxidation (M)]DEAIEK_.3	_RES[Phospho (STY)]VAS[Phospho (STY)]GDDRAEEDM[Oxidation (M)]DEAIEK_	0	5.49314e-15	2.73254e-16	91106.4	47196.5	110098	1	1	1
P46821	MAP1B	Microtubule-associated protein 1B	RESVASGDDRAEEDMDEAIEK	990	(S995,M1004)	_RESVAS[Phospho (STY)]GDDRAEEDM[Oxidation (M)]DEAIEK_.3	_RESVAS[Phospho (STY)]GDDRAEEDM[Oxidation (M)]DEAIEK_	0	6.39215e-12	2.79127e-13	42335.4	8534.49	48812.9	0.928492	0.563061	0.994551
P46821	MAP1B	Microtubule-associated protein 1B	SPSDSGYSYETIGK	1915	(S1915)	_S[Phospho (STY)]PSDSGYSYETIGK_.2	_S[Phospho (STY)]PSDSGYSYETIGK_	0	5.53106e-22	5.00629e-27	96027.5	107343	90496.6	0.994457	0.99873	0.921672
P46821	MAP1B	Microtubule-associated protein 1B	FEDEGAGFEESSETGDYEEK	926	(S937)	_FEDEGAGFEESS[Phospho (STY)]ETGDYEEK_.3	_FEDEGAGFEESS[Phospho (STY)]ETGDYEEK_	0	1.36261e-20	1.10676e-22	50443.5	44318.6	42496.5	0.879642	0.570023	0.98914
P46821	MAP1B	Microtubule-associated protein 1B	FEDEGAGFEESSETGDYEEK	926	(T939)	_FEDEGAGFEESSET[Phospho (STY)]GDYEEK_.3	_FEDEGAGFEESSET[Phospho (STY)]GDYEEK_	0	7.36052e-28	8.57041e-18	35269.8	30466.6	29452.7	0.00929327	0.344507	0.00202315
P46821	MAP1B	Microtubule-associated protein 1B	SDISPLTPR	1782	(T1788)	_SDISPLT[Phospho (STY)]PR_.2	_SDISPLT[Phospho (STY)]PR_	0	1.50043e-22	6.35556e-43	19126.1	19293	19627.4	0.999686	0.999992	0.999987
P46821	MAP1B	Microtubule-associated protein 1B	SDISPLTPR	1782	(S1785)	_SDIS[Phospho (STY)]PLTPR_.2	_SDIS[Phospho (STY)]PLTPR_	0	4.96704e-21	4.60252e-35	15911.8	16444.5	14102.3	0.997087	0.99944	0.997047
P46821	MAP1B	Microtubule-associated protein 1B	GEAEQSEEEADEEDKAEDAREEEYEPEK	1011	(S1016)	_GEAEQS[Phospho (STY)]EEEADEEDKAEDAREEEYEPEK_.4	_GEAEQS[Phospho (STY)]EEEADEEDKAEDAREEEYEPEK_	0	5.96944e-29	3.41108e-23	33970.2	18723	42941.8	0.998882	0.793288	0.999653
P46821	MAP1B	Microtubule-associated protein 1B	VSAEAEVAPVSPEVTQEVVEEHCASPEDK	1288	(T1302,C1310,S1312)	_VSAEAEVAPVSPEVT[Phospho (STY)]QEVVEEHC[Carbamidomethyl (C)]AS[Phospho (STY)]PEDK_.4	_VSAEAEVAPVSPEVT[Phospho (STY)]QEVVEEHC[Carbamidomethyl (C)]AS[Phospho (STY)]PEDK_	0	9.97425e-28	8.81921e-25	24836.4	30801.8	34301	0.969207	0.975691	0.971963
P46821	MAP1B	Microtubule-associated protein 1B	VSAEAEVAPVSPEVTQEVVEEHCASPEDK	1288	(C1310,S1312)	_VSAEAEVAPVSPEVTQEVVEEHC[Carbamidomethyl (C)]AS[Phospho (STY)]PEDK_.4	_VSAEAEVAPVSPEVTQEVVEEHC[Carbamidomethyl (C)]AS[Phospho (STY)]PEDK_	0	5.92052e-15	7.0216e-09	1269.23	1513.56	2204.2	0.030757	0.468878	0.441035
P46821	MAP1B	Microtubule-associated protein 1B	AETEEAEEPEEDGEEHVCVSASK	946	(T948,C963)	_AET[Phospho (STY)]EEAEEPEEDGEEHVC[Carbamidomethyl (C)]VSASK_.3	_AET[Phospho (STY)]EEAEEPEEDGEEHVC[Carbamidomethyl (C)]VSASK_	0	2.32552e-18	1.68408e-22	30125.9	30846.9	30122.4	1	1	1
P46821	MAP1B	Microtubule-associated protein 1B	DYNASASTISPPSSMEEDK	1199	(S1208,M1213)	_DYNASASTIS[Phospho (STY)]PPSSM[Oxidation (M)]EEDK_.3	_DYNASASTIS[Phospho (STY)]PPSSM[Oxidation (M)]EEDK_	0	1.86712e-24	1.11981e-24	26203.4	27406.5	27463.4	0.0977772	0.296226	0.270774
P46821	MAP1B	Microtubule-associated protein 1B	VQSLEGEKLSPK	1770	(S1779)	_VQSLEGEKLS[Phospho (STY)]PK_.2	_VQSLEGEKLS[Phospho (STY)]PK_	0	1.05714e-23	1.75909e-25	27682.4	19972.5	30695.7	1	0.999999	1
P46821	MAP1B	Microtubule-associated protein 1B	SVNFSLTPNEIK	1276	(S1276,T1282)	_S[Phospho (STY)]VNFSLT[Phospho (STY)]PNEIK_.2	_S[Phospho (STY)]VNFSLT[Phospho (STY)]PNEIK_	0	9.86424e-24	1.04052e-18	15334.7	21778.6	15421.6	0.986848	0.993174	0.860778
P46821	MAP1B	Microtubule-associated protein 1B	SVNFSLTPNEIK	1276	(T1282)	_SVNFSLT[Phospho (STY)]PNEIK_.2	_SVNFSLT[Phospho (STY)]PNEIK_	0	2.42194e-25	4.00348e-19	6155.17	7412.26	6708.44	0.996847	0.987601	0.923354
P46821	MAP1B	Microtubule-associated protein 1B	TPEEGGYSYDISEK	1949	(T1949)	_T[Phospho (STY)]PEEGGYSYDISEK_.2	_T[Phospho (STY)]PEEGGYSYDISEK_	0	2.71999e-20	5.38875e-29	21368.9	21468.1	19076.9	0.999805	0.999997	0.999981
P46821	MAP1B	Microtubule-associated protein 1B	SPPLIGSESAYESFLSADDK	1400	(S1400)	_S[Phospho (STY)]PPLIGSESAYESFLSADDK_.3	_S[Phospho (STY)]PPLIGSESAYESFLSADDK_	0	4.22868e-12	3.08583e-24	27224.2	17422	16268.4	0.997806	0.326846	0.999997
P46821	MAP1B	Microtubule-associated protein 1B	TTRTPEEGGYSYDISEK	1946	(T1946)	_T[Phospho (STY)]TRTPEEGGYSYDISEK_.3	_T[Phospho (STY)]TRTPEEGGYSYDISEK_	0	5.4223e-20	1.38756e-25	13514.8	12417.6	14604.8	0.176382	0.150909	0.191534
P46821	MAP1B	Microtubule-associated protein 1B	AAEAGGAEEQYGFLTTPTK	1052	(T1067)	_AAEAGGAEEQYGFLTT[Phospho (STY)]PTK_.3	_AAEAGGAEEQYGFLTT[Phospho (STY)]PTK_	0	1.06715e-26	1.35443e-30	8535.91	7751.85	8206.72	0.628465	0.652496	0.772289
P46821	MAP1B	Microtubule-associated protein 1B	AAEAGGAEEQYGFLTTPTK	1052	(T1069)	_AAEAGGAEEQYGFLTTPT[Phospho (STY)]K_.3	_AAEAGGAEEQYGFLTTPT[Phospho (STY)]K_	0	3.97125e-24	5.79932e-23	935.234	1678.17	992.969	0.323326	0.113176	0.127822
P46821	MAP1B	Microtubule-associated protein 1B	VLSPLRSPPLIGSESAYESFLSADDK	1394	(S1396,S1400)	_VLS[Phospho (STY)]PLRS[Phospho (STY)]PPLIGSESAYESFLSADDK_.3	_VLS[Phospho (STY)]PLRS[Phospho (STY)]PPLIGSESAYESFLSADDK_	0	1.24886e-11	1.39002e-12	10972.2	1243.48	6541.54	0.99994	0.525054	0.999935
P46821	MAP1B	Microtubule-associated protein 1B	DLSTPGLEK	1850	(T1853)	_DLST[Phospho (STY)]PGLEK_.2	_DLST[Phospho (STY)]PGLEK_	0	6.80113e-14	1.28077e-25	3042.36	5329.57	4450.53	0.35876	0.646872	0.599197
P46821	MAP1B	Microtubule-associated protein 1B	LGDVSPTQIDVSQFGSFK	1497	(T1503)	_LGDVSPT[Phospho (STY)]QIDVSQFGSFK_.3	_LGDVSPT[Phospho (STY)]QIDVSQFGSFK_	0	9.15359e-31	4.72248e-29	3433.42	3805.82	3952.42	0.536083	0.530384	0.53293
P46821	MAP1B	Microtubule-associated protein 1B	TPEDGDYSYEIIEK	1932	(T1932)	_T[Phospho (STY)]PEDGDYSYEIIEK_.2	_T[Phospho (STY)]PEDGDYSYEIIEK_	0	5.44177e-28	1.99057e-20	3351.15	3893.26	3772.43	0.937513	0.743741	0.219531
P46821	MAP1B	Microtubule-associated protein 1B	GEAEQSEEEADEEDKAEDAR	1011	(S1016)	_GEAEQS[Phospho (STY)]EEEADEEDKAEDAR_.3	_GEAEQS[Phospho (STY)]EEEADEEDKAEDAR_	0	3.77357e-25	2.81319e-27	2092.96	2824.18	3323.86	1	1	1
P46821	MAP1B	Microtubule-associated protein 1B	TSDVGGYYYEK	1898	(T1898)	_T[Phospho (STY)]SDVGGYYYEK_.2	_T[Phospho (STY)]SDVGGYYYEK_	0	3.0616e-18	1.42312e-27	2836.46	2141.94	3066.12	0.466235	0.541518	0.266373
P46821	MAP1B	Microtubule-associated protein 1B	PEETTRSPDEEDYDYESYEK	1875	(Y1887)	_PEETTRSPDEEDY[Phospho (STY)]DYESYEK_.3	_PEETTRSPDEEDY[Phospho (STY)]DYESYEK_	0	7.14254e-22	8.68729e-25	1436.31	1340.45	1447.99	0.660524	0.338146	0.740525
P46821	MAP1B	Microtubule-associated protein 1B	GEAEQSEEEADEEDK	1011	(S1016)	_GEAEQS[Phospho (STY)]EEEADEEDK_.2	_GEAEQS[Phospho (STY)]EEEADEEDK_	0	2.18854e-13	1.84398e-05	1629.87	942.868	711.481	1	1	1
P46821	MAP1B	Microtubule-associated protein 1B	TTRTPDTSTYCYETAEK	2031	(T2034,C2041)	_TTRT[Phospho (STY)]PDTSTYC[Carbamidomethyl (C)]YETAEK_.3	_TTRT[Phospho (STY)]PDTSTYC[Carbamidomethyl (C)]YETAEK_	0	4.67679e-24	1.90963e-19	1103.71	966.975	1134.9	0.120663	0.0661804	0.47816
P46937	YAP1	Transcriptional coactivator YAP1	QASTDAGTAGALTPQHVR	107	(S109)	_QAS[Phospho (STY)]TDAGTAGALTPQHVR_.3	_QAS[Phospho (STY)]TDAGTAGALTPQHVR_	0	1.92561e-25	1.9174e-21	206745	106497	206742	0.0542804	0.186372	0.886051
P46937	YAP1	Transcriptional coactivator YAP1	QASTDAGTAGALTPQHVR	107	(T114)	_QASTDAGT[Phospho (STY)]AGALTPQHVR_.3	_QASTDAGT[Phospho (STY)]AGALTPQHVR_	0	1.02888e-24	2.2305e-20	175221	89689.5	174895	5.4494e-09	5.5002e-06	9.57189e-10
P46937	YAP1	Transcriptional coactivator YAP1	QASTDAGTAGALTPQHVR	107	(S109)	_QAS[Phospho (STY)]TDAGTAGALTPQHVR_.2	_QAS[Phospho (STY)]TDAGTAGALTPQHVR_	0	3.75472e-27	1.75185e-17	11927.6	5986.37	9483.34	0.772073	0.469678	0.497073
P46937	YAP1	Transcriptional coactivator YAP1	QASTDAGTAGALTPQHVR	107	(T110)	_QAST[Phospho (STY)]DAGTAGALTPQHVR_.2	_QAST[Phospho (STY)]DAGTAGALTPQHVR_	0	3.74223e-21	1.2902e-19	11326.7	5976.13	8968.82	0.205608	0.462764	0.192005
P46937	YAP1	Transcriptional coactivator YAP1	SQLPTLEQDGGTQNPVSSPGMSQELR	350	(S367,M370)	_SQLPTLEQDGGTQNPVSS[Phospho (STY)]PGM[Oxidation (M)]SQELR_.3	_SQLPTLEQDGGTQNPVSS[Phospho (STY)]PGM[Oxidation (M)]SQELR_	0	7.02674e-27	7.82987e-22	4707.99	4101.68	5263.89	0.122062	0.0204929	0.0111925
P46937	YAP1	Transcriptional coactivator YAP1	DESTDSGLSMSSYSVPR	395	(S397,M404)	_DES[Phospho (STY)]TDSGLSM[Oxidation (M)]SSYSVPR_.2	_DES[Phospho (STY)]TDSGLSM[Oxidation (M)]SSYSVPR_	0	9.96686e-20	3.11647e-10	0.434475	613.257	639.697	0.186388	0.378877	0.0350349
P47712	PLA2G4A	Cytosolic phospholipase A2	CSVSLSNVEAR	726	(C726,S727)	_C[Carbamidomethyl (C)]S[Phospho (STY)]VSLSNVEAR_.2	_C[Carbamidomethyl (C)]S[Phospho (STY)]VSLSNVEAR_	0	3.96517e-24	1.36899e-22	4349.4	5561.18	3792.8	0.986303	0.93882	0.957512
P47736	RAP1GAP	Rap1 GTPase-activating protein 1	RSSAIGIENIQEVQEK	497	(S499)	_RSS[Phospho (STY)]AIGIENIQEVQEK_.3	_RSS[Phospho (STY)]AIGIENIQEVQEK_	0	8.27486e-22	4.07022e-29	11485.1	6292.29	13079.8	0.5	0.5	0.999002
P47755	CAPZA2	F-actin-capping protein subunit alpha-2	ADLEEQLSDEEK	2	(S9)	_[Acetyl (Protein N-term)]ADLEEQLS[Phospho (STY)]DEEK_.2	_[Acetyl (Protein N-term)]ADLEEQLS[Phospho (STY)]DEEK_	0	9.06037e-29	1.27995e-15	4280.38	4954.6	3855.5	1	1	1
P47756	CAPZB	F-actin-capping protein subunit beta	DYLLCDYNR	58	(C62)	_DYLLC[Carbamidomethyl (C)]DYNR_.2	_DYLLC[Carbamidomethyl (C)]DYNR_	0	7.23676e-18	2.94028e-33	3538.41	3195.84	2547.67	1	1	1
P47914	RPL29	60S ribosomal protein L29	AQAAAPASVPAQAPK	135		_AQAAAPASVPAQAPK_.2	_AQAAAPASVPAQAPK_	0	6.4898e-24	1.64006e-07	3490.56	5610.53	0.463949	NaN	NaN	NaN
P48634	PRRC2A	Protein PRRC2A	KQSSSEISLAVER	454	(S458)	_KQSSS[Phospho (STY)]EISLAVER_.3	_KQSSS[Phospho (STY)]EISLAVER_	0	1.31765e-22	1.20105e-31	14299.7	8935.48	16422.7	0.218058	0.233039	0.232354
P48634	PRRC2A	Protein PRRC2A	KQSSSEISLAVER	454	(S456)	_KQS[Phospho (STY)]SSEISLAVER_.2	_KQS[Phospho (STY)]SSEISLAVER_	0	1.136e-19	1.22026e-18	11213.1	6583.26	11267.7	0.952257	0.400067	0.996175
P48634	PRRC2A	Protein PRRC2A	SDSGGSSSEPFDR	759	(S759)	_S[Phospho (STY)]DSGGSSSEPFDR_.2	_S[Phospho (STY)]DSGGSSSEPFDR_	0	9.73249e-22	7.11019e-20	9681.93	12321.8	11244.8	0.635954	0.126962	0.134464
P48643	CCT5	T-complex protein 1 subunit epsilon	IADGYEQAAR	133		_IADGYEQAAR_.2	_IADGYEQAAR_	0	1.50895e-24	0.00166899	4273.15	8634.87	0.750257	NaN	NaN	NaN
P48668	KRT6C	Keratin, type II cytoskeletal 6C	SLYGLGGSK	60	(S60)	_S[Phospho (STY)]LYGLGGSK_.1	_S[Phospho (STY)]LYGLGGSK_	0	1.50285e-18	1.63161e-25	87099.2	97412.4	76256.1	1	1	1
P48668	KRT6C	Keratin, type II cytoskeletal 6C	SGFSSISVSR	31	(S37)	_SGFSSIS[Phospho (STY)]VSR_.2	_SGFSSIS[Phospho (STY)]VSR_	0	1.58995e-20	1.99829e-30	79206.3	78456.9	76907.2	0.997685	0.997501	0.998842
P48668	KRT6C	Keratin, type II cytoskeletal 6C	EYQELMNVK	447		_EYQELMNVK_.2	_EYQELMNVK_	0	1.64294e-22	3.20103e-06	20547.9	26982.3	0.806522	NaN	NaN	NaN
P48668	KRT6C	Keratin, type II cytoskeletal 6C	GRLDSELR	233	(S237)	_GRLDS[Phospho (STY)]ELR_.2	_GRLDS[Phospho (STY)]ELR_	0	8.3483e-08	2.14283e-18	7390.65	2307.43	8523.34	1	1	1
P48668	KRT6C	Keratin, type II cytoskeletal 6C	ADTLTDEINFLR	288		_ADTLTDEINFLR_.2	_ADTLTDEINFLR_	0	8.86324e-30	0.000136132	8504.39	4481.54	37.5168	NaN	NaN	NaN
P48668	KRT6C	Keratin, type II cytoskeletal 6C	FASFIDK	174		_FASFIDK_.1	_FASFIDK_	0	1.04035e-24	0.00135968	4439.88	6600.78	506.316	NaN	NaN	NaN
P48668	KRT6C	Keratin, type II cytoskeletal 6C	YEELQVTAGR	360		_YEELQVTAGR_.2	_YEELQVTAGR_	0	1.95886e-11	0.000352088	2613.73	3113.87	3901.39	NaN	NaN	NaN
P48668	KRT6C	Keratin, type II cytoskeletal 6C	AQYEEIAQR	339		_AQYEEIAQR_.2	_AQYEEIAQR_	0	1.41033e-22	1.36342e-09	3892.9	5527.86	0.713717	NaN	NaN	NaN
P48668	KRT6C	Keratin, type II cytoskeletal 6C	QLDSIVGER	224		_QLDSIVGER_.2	_QLDSIVGER_	0	1.61918e-16	0.00121408	3386.89	4216.26	1.00031	NaN	NaN	NaN
P48668	KRT6C	Keratin, type II cytoskeletal 6C	AIGGGLSSVGGGSSTIK	534		_AIGGGLSSVGGGSSTIK_.2	_AIGGGLSSVGGGSSTIK_	0	1.23122e-23	Filtered	2193.33	2908.35	Filtered	NaN	NaN	Filtered
P48668	KRT6C	Keratin, type II cytoskeletal 6C	WTLLQEQGTK	195		_WTLLQEQGTK_.2	_WTLLQEQGTK_	0	3.27822e-17	0.00580565	1734.63	1913.84	0.934158	NaN	NaN	NaN
P48668	KRT6C	Keratin, type II cytoskeletal 6C	FASFIDKVR	174		_FASFIDKVR_.2	_FASFIDKVR_	0	3.44312e-11	0.0011046	1998.45	999.746	0.960079	NaN	NaN	NaN
P48668	KRT6C	Keratin, type II cytoskeletal 6C	LALDVEIATYR	456		_LALDVEIATYR_.2	_LALDVEIATYR_	0	2.00436e-06	0.00206513	1599.94	0.434635	0.937901	NaN	NaN	NaN
P48681	NES	Nestin	SLGEQDQMTLRPPEK	768	(S768,M775)	_S[Phospho (STY)]LGEQDQM[Oxidation (M)]TLRPPEK_.3	_S[Phospho (STY)]LGEQDQM[Oxidation (M)]TLRPPEK_	0	1.8306e-10	2.94058e-14	4107.91	1715.08	10284.9	0.800689	0.961712	0.77991
P48730	CSNK1D	Casein kinase I isoform delta	GAPVNISSSDLTGR	376	(S382)	_GAPVNIS[Phospho (STY)]SSDLTGR_.2	_GAPVNIS[Phospho (STY)]SSDLTGR_	0	8.31862e-23	1.85295e-07	9211.7	9173.45	9494.97	0.989174	0.985759	0.988585
P48730	CSNK1D	Casein kinase I isoform delta	GAPVNISSSDLTGR	376	(S384)	_GAPVNISSS[Phospho (STY)]DLTGR_.2	_GAPVNISSS[Phospho (STY)]DLTGR_	0	2.79263e-16	2.84061e-06	3637.94	2149.93	2038.8	0.5671	0.489657	0.496944
P49006	MARCKSL1	MARCKS-related protein	GDVTAEEAAGASPAK	11	(S22)	_GDVTAEEAAGAS[Phospho (STY)]PAK_.2	_GDVTAEEAAGAS[Phospho (STY)]PAK_	0	9.72618e-25	1.33841e-23	90584.1	92690.5	106448	1	1	1
P49006	MARCKSL1	MARCKS-related protein	GAEASAASEEEAGPQATEPSTPSGPESGPTPASAEQNE	158	(T187)	_GAEASAASEEEAGPQATEPSTPSGPESGPT[Phospho (STY)]PASAEQNE_.4	_GAEASAASEEEAGPQATEPSTPSGPESGPT[Phospho (STY)]PASAEQNE_	0	1.15027e-24	2.39205e-15	0.737995	995.302	0.824444	0.0702849	0.0829662	0.0998257
P49023	PXN	Paxillin	SAEPSPTVMSTSLGSNLSELDR	126	(S126,M134,S135)	_S[Phospho (STY)]AEPSPTVM[Oxidation (M)]S[Phospho (STY)]TSLGSNLSELDR_.3	_S[Phospho (STY)]AEPSPTVM[Oxidation (M)]S[Phospho (STY)]TSLGSNLSELDR_	0	3.6436e-24	5.70438e-16	66202.8	70257.9	49666.2	0.000157988	0.00109915	0.00109102
P49023	PXN	Paxillin	SAEPSPTVMSTSLGSNLSELDR	126	(S126,T132,M134)	_S[Phospho (STY)]AEPSPT[Phospho (STY)]VM[Oxidation (M)]STSLGSNLSELDR_.3	_S[Phospho (STY)]AEPSPT[Phospho (STY)]VM[Oxidation (M)]STSLGSNLSELDR_	0	3.29068e-24	3.42895e-17	66243.4	70632.2	48642.4	0.0782739	0.0907667	0.712895
P49023	PXN	Paxillin	SAEPSPTVMSTSLGSNLSELDR	126	(S126,M134,T136)	_S[Phospho (STY)]AEPSPTVM[Oxidation (M)]ST[Phospho (STY)]SLGSNLSELDR_.3	_S[Phospho (STY)]AEPSPTVM[Oxidation (M)]ST[Phospho (STY)]SLGSNLSELDR_	0	7.42741e-23	9.84258e-12	61040.3	64259.4	45948	2.04066e-06	0.000504155	9.37805e-06
P49023	PXN	Paxillin	SAEPSPTVMSTSLGSNLSELDR	126	(S126,M134,S137)	_S[Phospho (STY)]AEPSPTVM[Oxidation (M)]STS[Phospho (STY)]LGSNLSELDR_.3	_S[Phospho (STY)]AEPSPTVM[Oxidation (M)]STS[Phospho (STY)]LGSNLSELDR_	0	1.82888e-26	5.50125e-31	47377.5	49029.5	35413.6	2.13312e-08	6.06736e-05	1.74198e-07
P49023	PXN	Paxillin	SAEPSPTVMSTSLGSNLSELDR	126	(M134,S137)	_SAEPSPTVM[Oxidation (M)]STS[Phospho (STY)]LGSNLSELDR_.3	_SAEPSPTVM[Oxidation (M)]STS[Phospho (STY)]LGSNLSELDR_	0	7.89132e-26	1.32439e-24	29725.3	30177.3	31480.9	0.714742	0.779946	0.868429
P49023	PXN	Paxillin	SAEPSPTVMSTSLGSNLSELDR	126	(S126,M134)	_S[Phospho (STY)]AEPSPTVM[Oxidation (M)]STSLGSNLSELDR_.3	_S[Phospho (STY)]AEPSPTVM[Oxidation (M)]STSLGSNLSELDR_	0	1.02692e-20	1.33441e-22	7779.82	8128.58	9153.94	0.980584	0.997802	0.998221
P49023	PXN	Paxillin	SAEPSPTVMSTSLGSNLSELDR	126	(S126,M134,T136,S137)	_S[Phospho (STY)]AEPSPTVM[Oxidation (M)]ST[Phospho (STY)]S[Phospho (STY)]LGSNLSELDR_.3	_S[Phospho (STY)]AEPSPTVM[Oxidation (M)]ST[Phospho (STY)]S[Phospho (STY)]LGSNLSELDR_	0	3.19193e-29	3.84179e-25	6692.68	9900.78	6833.51	0.387681	0.0461365	0.0351665
P49023	PXN	Paxillin	FIHQQPQSSSPVYGSSAK	76	(S85)	_FIHQQPQSSS[Phospho (STY)]PVYGSSAK_.3	_FIHQQPQSSS[Phospho (STY)]PVYGSSAK_	0	1.26648e-19	6.07769e-16	134080	58502.2	141825	0.99067	0.933307	0.976173
P49023	PXN	Paxillin	TSSVSNPQDSVGSPCSR	94	(S106,C108)	_TSSVSNPQDSVGS[Phospho (STY)]PC[Carbamidomethyl (C)]SR_.2	_TSSVSNPQDSVGS[Phospho (STY)]PC[Carbamidomethyl (C)]SR_	0	3.41083e-17	1.26019e-17	48303.5	50023.3	51522.4	0.998356	0.998702	0.997145
P49023	PXN	Paxillin	TSSVSNPQDSVGSPCSR	94	(S106,C108)	_TSSVSNPQDSVGS[Phospho (STY)]PC[Carbamidomethyl (C)]SR_.3	_TSSVSNPQDSVGS[Phospho (STY)]PC[Carbamidomethyl (C)]SR_	0	2.54477e-27	8.89962e-31	18414.8	18372.2	18168.3	0.995528	0.995439	0.926399
P49023	PXN	Paxillin	SSPGGQDEGGFMAQGK	302	(S302,M313)	_S[Phospho (STY)]SPGGQDEGGFM[Oxidation (M)]AQGK_.2	_S[Phospho (STY)]SPGGQDEGGFM[Oxidation (M)]AQGK_	0	4.09176e-26	2.00592e-21	7315.99	9240.67	7335.46	0.571246	0.565659	0.555571
P49023	PXN	Paxillin	PGSQLDSMLGSLQSDLNK	330	(M337,S343)	_PGSQLDSM[Oxidation (M)]LGSLQS[Phospho (STY)]DLNK_.3	_PGSQLDSM[Oxidation (M)]LGSLQS[Phospho (STY)]DLNK_	0	4.83444e-15	1.95944e-23	1809	955.578	1114.9	0.584962	0.0870455	0.627277
P49023	PXN	Paxillin	PGSQLDSMLGSLQSDLNK	330	(M337,S340)	_PGSQLDSM[Oxidation (M)]LGS[Phospho (STY)]LQSDLNK_.3	_PGSQLDSM[Oxidation (M)]LGS[Phospho (STY)]LQSDLNK_	0	1.46928e-10	9.07519e-12	1122.53	1248.65	1308.97	0.70908	0.612993	0.261219
P49116	NR2C2	Nuclear receptor subfamily 2 group C member 2	IQIVTAVDASGSPK	35	(S46)	_IQIVTAVDASGS[Phospho (STY)]PK_.2	_IQIVTAVDASGS[Phospho (STY)]PK_	0	3.0066e-08	3.5754e-12	8422.28	8445.24	7584.27	0.993981	0.931324	0.981705
P49321	NASP	Nuclear autoantigenic sperm protein	TEEMPNDSVLENK	490	(M493,S497)	_TEEM[Oxidation (M)]PNDS[Phospho (STY)]VLENK_.2	_TEEM[Oxidation (M)]PNDS[Phospho (STY)]VLENK_	0	1.18657e-26	1.16276e-21	21545	42106	38677.8	0.999991	0.999903	0.998921
P49321	NASP	Nuclear autoantigenic sperm protein	TEDESLVENNDNIDEEAREELR	123	(S127)	_TEDES[Phospho (STY)]LVENNDNIDEEAREELR_.3	_TEDES[Phospho (STY)]LVENNDNIDEEAREELR_	0	4.54822e-27	7.53549e-21	8684.74	6278.62	7777.26	0.5	0.5	0.5
P49321	NASP	Nuclear autoantigenic sperm protein	ENDKTEEMPNDSVLENK	486	(T490,M493)	_ENDKT[Phospho (STY)]EEM[Oxidation (M)]PNDSVLENK_.3	_ENDKT[Phospho (STY)]EEM[Oxidation (M)]PNDSVLENK_	0	2.09803e-14	6.51191e-09	1018.39	625.071	1273.97	0.250879	0.980921	0.998175
P49327	FASN	Fatty acid synthase	ADEASELACPTPK	2194	(C2202,T2204)	_ADEASELAC[Carbamidomethyl (C)]PT[Phospho (STY)]PK_.2	_ADEASELAC[Carbamidomethyl (C)]PT[Phospho (STY)]PK_	0	3.99114e-24	3.68631e-24	20740.5	24615.5	21913	1	1	0.999985
P49327	FASN	Fatty acid synthase	LQVVDQPLPVR	374		_LQVVDQPLPVR_.2	_LQVVDQPLPVR_	0	1.85025e-24	0.0036996	4127.35	5193.66	0.928539	NaN	NaN	NaN
P49327	FASN	Fatty acid synthase	AQVADVVVSR	1073		_AQVADVVVSR_.2	_AQVADVVVSR_	0	4.1138e-22	0.001422	4016.38	5040.86	0.63295	NaN	NaN	NaN
P49327	FASN	Fatty acid synthase	QEPLLIGSTK	317		_QEPLLIGSTK_.2	_QEPLLIGSTK_	0	1.62226e-20	0.00579187	954.096	3772.49	0.475822	NaN	NaN	NaN
P49368	CCT3	T-complex protein 1 subunit gamma	AVAQALEVIPR	439		_AVAQALEVIPR_.2	_AVAQALEVIPR_	0	8.38038e-23	0.000824492	3449.02	3107.08	0.922337	NaN	NaN	NaN
P49368	CCT3	T-complex protein 1 subunit gamma	NLQDAMQVCR	390	(C398)	_NLQDAMQVC[Carbamidomethyl (C)]R_.2	_NLQDAMQVC[Carbamidomethyl (C)]R_	0	7.45329e-19	0.00212896	1605.63	1743.11	0.451458	1	1	1
P49368	CCT3	T-complex protein 1 subunit gamma	TAVETAVLLLR	508		_TAVETAVLLLR_.2	_TAVETAVLLLR_	0	3.78155e-11	0.00379885	2287.3	563.51	0.987877	NaN	NaN	NaN
P49368	CCT3	T-complex protein 1 subunit gamma	IVLLDSSLEYK	238		_IVLLDSSLEYK_.2	_IVLLDSSLEYK_	0	2.56367e-23	0.0020555	0.657738	1497.69	143.08	NaN	NaN	NaN
P49407	ARRB1	Beta-arrestin-1	DDKEEEEDGTGSPQLNNR	401	(S412)	_DDKEEEEDGTGS[Phospho (STY)]PQLNNR_.3	_DDKEEEEDGTGS[Phospho (STY)]PQLNNR_	0	1.28914e-21	1.91112e-25	26703.2	26257.8	28979.2	0.999989	0.999997	0.999995
P49407	ARRB1	Beta-arrestin-1	DDKEEEEDGTGSPQLNNR	401		_DDKEEEEDGTGSPQLNNR_.3	_DDKEEEEDGTGSPQLNNR_	0	1.86107e-23	6.53714e-18	4420.08	4244.34	6101.19	NaN	NaN	NaN
P49411	TUFM	Elongation factor Tu, mitochondrial	GTVVTGTLER	272		_GTVVTGTLER_.2	_GTVVTGTLER_	0	4.23903e-20	0.00658152	11699.7	15691.4	0.977743	NaN	NaN	NaN
P49411	TUFM	Elongation factor Tu, mitochondrial	LLDAVDTYIPVPAR	239		_LLDAVDTYIPVPAR_.2	_LLDAVDTYIPVPAR_	0	9.24352e-26	0.00694818	9125.84	8445.97	1.99704	NaN	NaN	NaN
P49411	TUFM	Elongation factor Tu, mitochondrial	AEAGDNLGALVR	316		_AEAGDNLGALVR_.2	_AEAGDNLGALVR_	0	4.11414e-21	Filtered	7518.81	7625.06	Filtered	NaN	NaN	Filtered
P49454	CENPF	Centromere protein F	SLLGIDTEDAIQGR	1654	(S1654)	_S[Phospho (STY)]LLGIDTEDAIQGR_.2	_S[Phospho (STY)]LLGIDTEDAIQGR_	0	7.21328e-14	6.28875e-34	3707.22	4893.78	7317.04	0.990442	0.99209	0.999985
P49454	CENPF	Centromere protein F	LQLQGLDLSSR	1643	(S1652)	_LQLQGLDLSS[Phospho (STY)]R_.2	_LQLQGLDLSS[Phospho (STY)]R_	0	6.21118e-09	2.4286e-05	3787.65	3545.26	4612.44	0.587394	0.587371	0.570451
P49585	PCYT1A	Choline-phosphate cytidylyltransferase A	TSPPCSPANLSR	342	(T342,C346,S347)	_T[Phospho (STY)]SPPC[Carbamidomethyl (C)]S[Phospho (STY)]PANLSR_.2	_T[Phospho (STY)]SPPC[Carbamidomethyl (C)]S[Phospho (STY)]PANLSR_	0	1.3818e-24	1.13575e-34	340465	356760	335634	0.385154	0.280673	0.310432
P49585	PCYT1A	Choline-phosphate cytidylyltransferase A	TSPPCSPANLSR	342	(T342,C346)	_T[Phospho (STY)]SPPC[Carbamidomethyl (C)]SPANLSR_.2	_T[Phospho (STY)]SPPC[Carbamidomethyl (C)]SPANLSR_	0	2.26942e-22	5.63947e-23	47870.4	46948.5	44621.1	0.562724	0.546011	0.557711
P49585	PCYT1A	Choline-phosphate cytidylyltransferase A	ERSPSPSFR	327	(S329,S331)	_ERS[Phospho (STY)]PS[Phospho (STY)]PSFR_.2	_ERS[Phospho (STY)]PS[Phospho (STY)]PSFR_	0	7.76231e-20	1.3301e-20	39928.7	24058.4	59674.2	0.995366	0.999127	0.999849
P49585	PCYT1A	Choline-phosphate cytidylyltransferase A	ELNVSFINEK	229	(S233)	_ELNVS[Phospho (STY)]FINEK_.2	_ELNVS[Phospho (STY)]FINEK_	0	4.5367e-24	7.40022e-25	1570.28	2232.93	2123.58	1	1	1
P49711	CTCF	Transcriptional repressor CTCF	DVDVSVYDFEEEQQEGLLSEVNAEK	220	(S224)	_DVDVS[Phospho (STY)]VYDFEEEQQEGLLSEVNAEK_.3	_DVDVS[Phospho (STY)]VYDFEEEQQEGLLSEVNAEK_	0	2.06009e-10	1.30685e-14	6207.95	4520.22	4548.56	0.279417	0.283772	0.32924
P49736	MCM2	DNA replication licensing factor MCM2	GLLYDSDEEDEERPAR	134	(S139)	_GLLYDS[Phospho (STY)]DEEDEERPAR_.3	_GLLYDS[Phospho (STY)]DEEDEERPAR_	0	4.8966e-23	1.39991e-21	704760	420740	767916	0.000404507	0.0117293	0.00574384
P49736	MCM2	DNA replication licensing factor MCM2	GLLYDSDEEDEERPAR	134	(S139)	_GLLYDS[Phospho (STY)]DEEDEERPAR_.2	_GLLYDS[Phospho (STY)]DEEDEERPAR_	0	1.30088e-23	3.84671e-24	132564	79076.2	153850	0.971288	0.116602	0.999614
P49736	MCM2	DNA replication licensing factor MCM2	GNDPLTSSPGR	20	(S27)	_GNDPLTSS[Phospho (STY)]PGR_.2	_GNDPLTSS[Phospho (STY)]PGR_	0	1.50046e-14	1.92455e-19	401838	400185	382986	0.999931	0.999933	0.999972
P49736	MCM2	DNA replication licensing factor MCM2	AESSESFTMASSPAQR	2	(M10,S13)	_[Acetyl (Protein N-term)]AESSESFTM[Oxidation (M)]ASS[Phospho (STY)]PAQR_.2	_[Acetyl (Protein N-term)]AESSESFTM[Oxidation (M)]ASS[Phospho (STY)]PAQR_	0	7.50975e-26	2.2215e-30	147582	157550	153173	0.218836	0.449639	0.972097
P49736	MCM2	DNA replication licensing factor MCM2	AESSESFTMASSPAQR	2	(M10,S13)	_[Acetyl (Protein N-term)]AESSESFTM[Oxidation (M)]ASS[Phospho (STY)]PAQR_.3	_[Acetyl (Protein N-term)]AESSESFTM[Oxidation (M)]ASS[Phospho (STY)]PAQR_	0	1.41944e-21	6.16743e-23	41954.9	39537.6	34051	0.900822	0.772087	0.739378
P49736	MCM2	DNA replication licensing factor MCM2	RGNDPLTSSPGR	19	(S27)	_RGNDPLTSS[Phospho (STY)]PGR_.2	_RGNDPLTSS[Phospho (STY)]PGR_	0	6.4993e-24	2.52256e-30	108705	41351.5	143174	0.608416	0.555543	0.676215
P49756	RBM25	RNA-binding protein 25	LGASNSPGQPNSVK	672	(S677)	_LGASNS[Phospho (STY)]PGQPNSVK_.2	_LGASNS[Phospho (STY)]PGQPNSVK_	0	9.03039e-21	1.49654e-23	64022.6	84308.8	66445.2	0.998191	0.986749	0.999923
P49756	RBM25	RNA-binding protein 25	FEDEDSDDVPRK	698	(S703)	_FEDEDS[Phospho (STY)]DDVPRK_.2	_FEDEDS[Phospho (STY)]DDVPRK_	0	4.84231e-18	3.03889e-24	3812.53	2303.13	4261.53	1	1	1
P49756	RBM25	RNA-binding protein 25	FEDEDSDDVPR	698	(S703)	_FEDEDS[Phospho (STY)]DDVPR_.2	_FEDEDS[Phospho (STY)]DDVPR_	0	3.80317e-21	1.09421e-27	549.468	1883.8	799.181	1	1	1
P49761	CLK3	Dual specificity protein kinase CLK3	YRSPEPDPYLSYR	155	(S157)	_YRS[Phospho (STY)]PEPDPYLSYR_.3	_YRS[Phospho (STY)]PEPDPYLSYR_	0	1.46419e-17	5.94648e-37	7861.2	3823	10088.7	0.98311	0.585009	0.987928
P49768	PSEN1	Presenilin-1	AAVQELSSSILAGEDPEER	359	(S367)	_AAVQELSSS[Phospho (STY)]ILAGEDPEER_.3	_AAVQELSSS[Phospho (STY)]ILAGEDPEER_	0	6.13753e-22	3.45264e-34	7151.69	5570.14	5302.72	0.333333	0.333333	0.333333
P49790	NUP153	Nuclear pore complex protein Nup153	DSTSQHDDDNISTTSGFSSR	171	(S174)	_DSTS[Phospho (STY)]QHDDDNISTTSGFSSR_.3	_DSTS[Phospho (STY)]QHDDDNISTTSGFSSR_	0	2.11508e-17	1.81514e-22	5863.29	7069.29	4951.23	0.17656	0.407364	0.313608
P49790	NUP153	Nuclear pore complex protein Nup153	DSTSQHDDDNISTTSGFSSR	171	(T183)	_DSTSQHDDDNIST[Phospho (STY)]TSGFSSR_.3	_DSTSQHDDDNIST[Phospho (STY)]TSGFSSR_	0	4.609e-12	5.7681e-05	3613.58	3172.22	3301.59	0.0306991	0.0877164	0.0865245
P49792	RANBP2	E3 SUMO-protein ligase RanBP2	NRPDYVSEEEEDDEDFETAVK	2662	(S2668)	_NRPDYVS[Phospho (STY)]EEEEDDEDFETAVK_.3	_NRPDYVS[Phospho (STY)]EEEEDDEDFETAVK_	0	5.6355e-21	8.19931e-18	41471.3	27093.9	55752.7	1	0.999989	1
P49792	RANBP2	E3 SUMO-protein ligase RanBP2	DSLITPHVSR	2446	(T2450,S2454)	_DSLIT[Phospho (STY)]PHVS[Phospho (STY)]R_.2	_DSLIT[Phospho (STY)]PHVS[Phospho (STY)]R_	0	4.40402e-24	2.95664e-27	38988.6	35833.7	42176.6	0.98811	0.999096	0.985743
P49792	RANBP2	E3 SUMO-protein ligase RanBP2	ELVGPPLAETVFTPKTSPENVQDR	1384	(T1396,S1400)	_ELVGPPLAETVFT[Phospho (STY)]PKTS[Phospho (STY)]PENVQDR_.3	_ELVGPPLAETVFT[Phospho (STY)]PKTS[Phospho (STY)]PENVQDR_	0	2.30424e-10	5.48206e-20	12864.1	9760.43	12570.6	0.14125	0.772592	0.0877255
P49792	RANBP2	E3 SUMO-protein ligase RanBP2	SISSPSVSSETMDKPVDLSTR	2802	(S2802,M2813)	_S[Phospho (STY)]ISSPSVSSETM[Oxidation (M)]DKPVDLSTR_.3	_S[Phospho (STY)]ISSPSVSSETM[Oxidation (M)]DKPVDLSTR_	0	1.52963e-21	1.25532e-36	7983.28	6108.5	7624.98	0.0439503	0.0456428	0.0432026
P49792	RANBP2	E3 SUMO-protein ligase RanBP2	TDVIQGDDVADATSEVEVSSTSETTPK	2480	(T2504)	_TDVIQGDDVADATSEVEVSSTSETT[Phospho (STY)]PK_.3	_TDVIQGDDVADATSEVEVSSTSETT[Phospho (STY)]PK_	0	7.98264e-18	1.03202e-15	4785.94	4118.11	4067.08	0.306597	0.131932	0.514623
P49792	RANBP2	E3 SUMO-protein ligase RanBP2	EDALDDSVSSSSVHASPLASSPVRK	2231	(S2251)	_EDALDDSVSSSSVHASPLASS[Phospho (STY)]PVRK_.3	_EDALDDSVSSSSVHASPLASS[Phospho (STY)]PVRK_	0	1.43274e-20	4.86768e-22	4217.24	1004.09	3941.19	0.0489591	0.074095	0.340091
P49792	RANBP2	E3 SUMO-protein ligase RanBP2	LNQSGTSVGTDEESDVTQEEER	2284	(T2293)	_LNQSGTSVGT[Phospho (STY)]DEESDVTQEEER_.3	_LNQSGTSVGT[Phospho (STY)]DEESDVTQEEER_	0	1.50131e-24	3.53148e-06	1478.61	1527.61	1021.76	0.337843	0.325191	0.249801
P49796	RGS3	Regulator of G-protein signaling 3	DLPAIQESPTR	799	(S806)	_DLPAIQES[Phospho (STY)]PTR_.2	_DLPAIQES[Phospho (STY)]PTR_	0	2.2289e-16	2.78838e-29	4587	2302.6	4552.4	0.96758	0.950875	0.970923
P49815	TSC2	Tuberin	GYTISDSAPSR	1460	(T1462)	_GYT[Phospho (STY)]ISDSAPSR_.2	_GYT[Phospho (STY)]ISDSAPSR_	0	1.64708e-19	1.46594e-41	8643.2	11282.8	11432.1	0.0711859	0.115398	0.737807
P49815	TSC2	Tuberin	SISVSEHVVR	979	(S981)	_SIS[Phospho (STY)]VSEHVVR_.2	_SIS[Phospho (STY)]VSEHVVR_	0	6.52445e-20	5.44249e-39	8631.94	6698.69	9836.9	0.996434	0.749245	0.95885
P49815	TSC2	Tuberin	ADVGRLSPEVK	1405	(S1411)	_ADVGRLS[Phospho (STY)]PEVK_.2	_ADVGRLS[Phospho (STY)]PEVK_	0	9.22334e-12	8.76764e-16	10037	4585.26	9237.37	1	1	1
P49841	GSK3B	Glycogen synthase kinase-3 beta	GEPNVSYICSR	210	(Y216,C218)	_GEPNVSY[Phospho (STY)]IC[Carbamidomethyl (C)]SR_.2	_GEPNVSY[Phospho (STY)]IC[Carbamidomethyl (C)]SR_	0	5.14904e-17	1.95028e-25	400992	406651	400793	1	1	0.999843
P49841	GSK3B	Glycogen synthase kinase-3 beta	GEPNVSYICSR	210	(S215,C218)	_GEPNVS[Phospho (STY)]YIC[Carbamidomethyl (C)]SR_.2	_GEPNVS[Phospho (STY)]YIC[Carbamidomethyl (C)]SR_	0	9.57579e-20	3.74983e-29	362187	366458	362126	9.2852e-08	3.13028e-07	0.000155195
P49841	GSK3B	Glycogen synthase kinase-3 beta	IQAAASTPTNATAASDANTGDR	384	(T395)	_IQAAASTPTNAT[Phospho (STY)]AASDANTGDR_.3	_IQAAASTPTNAT[Phospho (STY)]AASDANTGDR_	0	2.43347e-27	7.02151e-23	611.988	830.224	956.537	0.283329	0.296311	0.294903
P49916	LIG3	DNA ligase 3	LTTTGQVTSPVK	202	(S210)	_LTTTGQVTS[Phospho (STY)]PVK_.2	_LTTTGQVTS[Phospho (STY)]PVK_	0	1.4632e-25	2.93901e-30	18530	18275.9	17439.1	0.997895	0.997467	0.97908
P49959	MRE11	Double-strand break repair protein MRE11	NYSEVIEVDESDVEEDIFPTTSK	639	(S649)	_NYSEVIEVDES[Phospho (STY)]DVEEDIFPTTSK_.3	_NYSEVIEVDES[Phospho (STY)]DVEEDIFPTTSK_	0	1.62439e-25	1.10638e-30	55334.4	46610.8	54431.8	0.999854	0.999999	0.999996
P49959	MRE11	Double-strand break repair protein MRE11	NYSEVIEVDESDVEEDIFPTTSK	639	(S641)	_NYS[Phospho (STY)]EVIEVDESDVEEDIFPTTSK_.3	_NYS[Phospho (STY)]EVIEVDESDVEEDIFPTTSK_	0	1.67768e-27	9.08935e-37	45261.2	36302.1	44943.4	0.000143926	5.85594e-07	3.49154e-06
P49959	MRE11	Double-strand break repair protein MRE11	GVDFESSEDDDDDPFMNTSSLR	683	(S688,S689,M698)	_GVDFES[Phospho (STY)]S[Phospho (STY)]EDDDDDPFM[Oxidation (M)]NTSSLR_.3	_GVDFES[Phospho (STY)]S[Phospho (STY)]EDDDDDPFM[Oxidation (M)]NTSSLR_	0	4.08667e-28	1.47679e-39	5220.03	7353.86	9978.44	0.999999	0.999999	1
P50395	GDI2	Rab GDP dissociation inhibitor beta	NDIYGED	439		_NDIYGED_.1	_NDIYGED_	0	7.17186e-08	4.85562e-14	9511.07	9274.29	10802.5	NaN	NaN	NaN
P50395	GDI2	Rab GDP dissociation inhibitor beta	DLGTESQIFISR	391		_DLGTESQIFISR_.2	_DLGTESQIFISR_	0	1.35714e-24	5.32027e-05	5078.44	9786.55	521.8	NaN	NaN	NaN
P50395	GDI2	Rab GDP dissociation inhibitor beta	TDDYLDQPCYETINR	194	(C202)	_TDDYLDQPC[Carbamidomethyl (C)]YETINR_.2	_TDDYLDQPC[Carbamidomethyl (C)]YETINR_	0	7.04074e-18	0.000269565	3265.78	4614.69	1495.68	1	1	1
P50402	EMD	Emerin	DSAYQSITHYRPVSASR	158	(S171)	_DSAYQSITHYRPVS[Phospho (STY)]ASR_.3	_DSAYQSITHYRPVS[Phospho (STY)]ASR_	0	3.19389e-27	1.20583e-23	64171.1	24455.4	45646.5	0.0583339	0.991802	0.981488
P50402	EMD	Emerin	DSAYQSITHYRPVSASR	158	(S173)	_DSAYQSITHYRPVSAS[Phospho (STY)]R_.3	_DSAYQSITHYRPVSAS[Phospho (STY)]R_	0	1.17699e-23	1.53509e-16	61679.6	24159.7	45453.9	0.000271213	0.00656267	0.00659865
P50402	EMD	Emerin	MDNYADLSDTELTTLLR	1	(M1,S8)	_[Acetyl (Protein N-term)]M[Oxidation (M)]DNYADLS[Phospho (STY)]DTELTTLLR_.3	_[Acetyl (Protein N-term)]M[Oxidation (M)]DNYADLS[Phospho (STY)]DTELTTLLR_	0	4.79828e-20	1.43186e-25	14696.6	6535.86	17841.1	0.0199423	0.284471	0.0073232
P50454	SERPINH1	Serpin H1	DTQSGSLLFIGR	394		_DTQSGSLLFIGR_.2	_DTQSGSLLFIGR_	0	5.55065e-24	Filtered	2554.27	3295.77	Filtered	NaN	NaN	Filtered
P50479	PDLIM4	PDZ and LIM domain protein 4	IHIDPEIQDGSPTTSR	102	(S112)	_IHIDPEIQDGS[Phospho (STY)]PTTSR_.3	_IHIDPEIQDGS[Phospho (STY)]PTTSR_	0	5.11028e-26	4.74261e-34	246118	123715	286802	0.999976	0.99971	1
P50479	PDLIM4	PDZ and LIM domain protein 4	IHIDPEIQDGSPTTSR	102	(S112)	_IHIDPEIQDGS[Phospho (STY)]PTTSR_.2	_IHIDPEIQDGS[Phospho (STY)]PTTSR_	0	7.55808e-19	5.12411e-20	36455.6	16413.9	45052.7	0.856435	0.951636	0.821715
P50479	PDLIM4	PDZ and LIM domain protein 4	IHIDPEIQDGSPTTSR	102	(T114)	_IHIDPEIQDGSPT[Phospho (STY)]TSR_.2	_IHIDPEIQDGSPT[Phospho (STY)]TSR_	0	9.50559e-16	2.36746e-07	26799.5	10424.2	32664.1	0.221212	0.0205891	0.178088
P50502	ST13	Hsc70-interacting protein	ADEPSSEESDLEIDK	71	(S76,S79)	_ADEPSS[Phospho (STY)]EES[Phospho (STY)]DLEIDK_.2	_ADEPSS[Phospho (STY)]EES[Phospho (STY)]DLEIDK_	0	3.22711e-24	4.97336e-31	214305	220685	212723	0.156334	0.956591	0.9288
P50502	ST13	Hsc70-interacting protein	ADEPSSEESDLEIDK	71	(S79)	_ADEPSSEES[Phospho (STY)]DLEIDK_.2	_ADEPSSEES[Phospho (STY)]DLEIDK_	0	6.13878e-20	1.64538e-29	51989.1	48161.2	45003	0.999529	0.999823	0.999655
P50502	ST13	Hsc70-interacting protein	ADEPSSEESDLEIDK	71	(S75,S76,S79)	_ADEPS[Phospho (STY)]S[Phospho (STY)]EES[Phospho (STY)]DLEIDK_.2	_ADEPS[Phospho (STY)]S[Phospho (STY)]EES[Phospho (STY)]DLEIDK_	0	4.75913e-24	2.50175e-20	7475.82	30300.1	37222.7	1	1	1
P50502	ST13	Hsc70-interacting protein	ADEPSSEESDLEIDK	71	(S75,S76)	_ADEPS[Phospho (STY)]S[Phospho (STY)]EESDLEIDK_.2	_ADEPS[Phospho (STY)]S[Phospho (STY)]EESDLEIDK_	0	2.39234e-28	3.4683e-09	5485.95	5936.65	6952.94	0.988496	0.991904	0.992682
P50502	ST13	Hsc70-interacting protein	EGVIEPDTDAPQEMGDENAEITEEMMDQANDK	86	(M99,M110,M111)	_EGVIEPDTDAPQEM[Oxidation (M)]GDENAEITEEM[Oxidation (M)]M[Oxidation (M)]DQANDK_.4	_EGVIEPDTDAPQEM[Oxidation (M)]GDENAEITEEM[Oxidation (M)]M[Oxidation (M)]DQANDK_	0	7.04893e-31	1.82694e-29	4828.31	4033.01	4696.08	1	1	1
P50502	ST13	Hsc70-interacting protein	AIDLFTDAIK	133		_AIDLFTDAIK_.2	_AIDLFTDAIK_	0	1.45834e-17	0.00105424	705.621	2756.53	163.139	NaN	NaN	NaN
P50851	LRBA	Lipopolysaccharide-responsive and beige-like anchor protein	ASEDNRVPSPPPTGDDGGGGGR	2	(S10)	_[Acetyl (Protein N-term)]ASEDNRVPS[Phospho (STY)]PPPTGDDGGGGGR_.3	_[Acetyl (Protein N-term)]ASEDNRVPS[Phospho (STY)]PPPTGDDGGGGGR_	0	2.05476e-20	1.24402e-21	62550.8	68390.3	64296.3	0.994113	0.999326	0.99908
P50851	LRBA	Lipopolysaccharide-responsive and beige-like anchor protein	SIVEEEEDDDYVELK	1100	(S1100)	_S[Phospho (STY)]IVEEEEDDDYVELK_.2	_S[Phospho (STY)]IVEEEEDDDYVELK_	0	1.13813e-26	2.98689e-29	35673.7	40147.8	37263.1	1	1	1
P50851	LRBA	Lipopolysaccharide-responsive and beige-like anchor protein	SIVEEEEDDDYVELK	1100	(S1100)	_S[Phospho (STY)]IVEEEEDDDYVELK_.3	_S[Phospho (STY)]IVEEEEDDDYVELK_	0	2.66621e-25	1.96517e-29	1274.23	2302.46	1459.73	0.0470167	0.502586	0.363513
P50914	RPL14	60S ribosomal protein L14	LVAIVDVIDQNR	24		_LVAIVDVIDQNR_.2	_LVAIVDVIDQNR_	0	2.06738e-28	0.00109526	9730.27	22392.7	292.727	NaN	NaN	NaN
P50914	RPL14	60S ribosomal protein L14	ALVDGPCTQVR	36	(C42)	_ALVDGPC[Carbamidomethyl (C)]TQVR_.2	_ALVDGPC[Carbamidomethyl (C)]TQVR_	0	1.43348e-22	Filtered	3231.26	7198.67	Filtered	1	1	Filtered
P50990	CCT8	T-complex protein 1 subunit theta	LFVTNDAATILR	63		_LFVTNDAATILR_.2	_LFVTNDAATILR_	0	7.78127e-25	0.00460299	7389.69	6035.85	1.54865	NaN	NaN	NaN
P50990	CCT8	T-complex protein 1 subunit theta	FAEAFEAIPR	441		_FAEAFEAIPR_.2	_FAEAFEAIPR_	0	9.81514e-20	Filtered	2394.31	1784.42	Filtered	NaN	NaN	Filtered
P50991	CCT4	T-complex protein 1 subunit delta	VIDPATATSVDLR	194		_VIDPATATSVDLR_.2	_VIDPATATSVDLR_	0	3.28367e-23	0.00178259	4529.15	6962.84	0.436249	NaN	NaN	NaN
P50995	ANXA11	Annexin A11	DAQELYAAGENR	360		_DAQELYAAGENR_.2	_DAQELYAAGENR_	0	3.0354e-25	1.04412e-24	25275.6	32370.7	22010.5	NaN	NaN	NaN
P51114	FXR1	Fragile X mental retardation syndrome-related protein 1	RGPNYTSGYGTNSELSNPSETESER	391	(S409)	_RGPNYTSGYGTNSELSNPS[Phospho (STY)]ETESER_.3	_RGPNYTSGYGTNSELSNPS[Phospho (STY)]ETESER_	0	2.26149e-18	4.36526e-25	7869.11	2711.31	8583.05	0.810711	0.458563	0.861791
P51114	FXR1	Fragile X mental retardation syndrome-related protein 1	DPDSNPYSLLDNTESDQTADTDASESHHSTNR	471	(S474)	_DPDS[Phospho (STY)]NPYSLLDNTESDQTADTDASESHHSTNR_.4	_DPDS[Phospho (STY)]NPYSLLDNTESDQTADTDASESHHSTNR_	0	1.00799e-15	1.20167e-17	4874.79	2238.8	3623.8	0.0715382	0.0133612	0.0123126
P51114	FXR1	Fragile X mental retardation syndrome-related protein 1	DPDSNPYSLLDNTESDQTADTDASESHHSTNR	471	(Y477)	_DPDSNPY[Phospho (STY)]SLLDNTESDQTADTDASESHHSTNR_.4	_DPDSNPY[Phospho (STY)]SLLDNTESDQTADTDASESHHSTNR_	0	2.70851e-08	1.9113e-10	3418.57	886.3	2542.39	0.662861	0.555705	0.913641
P51116	FXR2	Fragile X mental retardation syndrome-related protein 2	TDGSISGDRQPVTVADYISR	598	(S601,S603)	_TDGS[Phospho (STY)]IS[Phospho (STY)]GDRQPVTVADYISR_.3	_TDGS[Phospho (STY)]IS[Phospho (STY)]GDRQPVTVADYISR_	0	1.36808e-17	7.17569e-26	52398.4	39140.8	76199.4	0.996157	0.913916	0.995602
P51116	FXR2	Fragile X mental retardation syndrome-related protein 2	TDGSISGDRQPVTVADYISR	598	(T598,S603)	_T[Phospho (STY)]DGSIS[Phospho (STY)]GDRQPVTVADYISR_.3	_T[Phospho (STY)]DGSIS[Phospho (STY)]GDRQPVTVADYISR_	0	1.28948e-20	1.44941e-15	40207.6	13510.9	41014.2	0.00670543	0.0931776	0.00464963
P51116	FXR2	Fragile X mental retardation syndrome-related protein 2	TDGSISGDRQPVTVADYISR	598	(S601)	_TDGS[Phospho (STY)]ISGDRQPVTVADYISR_.3	_TDGS[Phospho (STY)]ISGDRQPVTVADYISR_	0	1.33032e-22	1.2431e-23	12280	8746.98	16655.6	0.962483	0.924718	0.962963
P51116	FXR2	Fragile X mental retardation syndrome-related protein 2	TDGSISGDRQPVTVADYISR	598	(T598)	_T[Phospho (STY)]DGSISGDRQPVTVADYISR_.3	_T[Phospho (STY)]DGSISGDRQPVTVADYISR_	0	1.51377e-29	2.26392e-33	10392.6	7090.91	14024.8	0.0125866	0.0923894	0.02792
P51149	RAB7A	Ras-related protein Rab-7a	VIILGDSGVGK	11		_VIILGDSGVGK_.2	_VIILGDSGVGK_	0	1.8009e-25	Filtered	3925.74	5651.97	Filtered	NaN	NaN	Filtered
P51532	SMARCA4	Transcription activator BRG1	LSPNPPNLTK	1451	(S1452)	_LS[Phospho (STY)]PNPPNLTK_.2	_LS[Phospho (STY)]PNPPNLTK_	0	3.3929e-21	1.69164e-29	102324	106363	100156	1	0.999999	0.999998
P51532	SMARCA4	Transcription activator BRG1	KIPDPDSDDVSEVDAR	689	(S695)	_KIPDPDS[Phospho (STY)]DDVSEVDAR_.3	_KIPDPDS[Phospho (STY)]DDVSEVDAR_	0	1.12868e-23	8.21723e-43	6444.8	2760.06	7538.89	0.980164	0.935266	0.990018
P51572	BCAP31	B-cell receptor-associated protein 31	AENQVLAMR	205		_AENQVLAMR_.2	_AENQVLAMR_	0	2.6995e-22	0.00386107	3976.34	6720.89	1.00164	NaN	NaN	NaN
P51572	BCAP31	B-cell receptor-associated protein 31	LDVGNAEVKLEEENR	168		_LDVGNAEVKLEEENR_.3	_LDVGNAEVKLEEENR_	0	3.15575e-06	0.00105082	955.823	0.592896	123.324	NaN	NaN	NaN
P51580	TPMT	Thiopurine S-methyltransferase	TSLDIEEYSDTEVQK	6	(S14)	_TSLDIEEYS[Phospho (STY)]DTEVQK_.2	_TSLDIEEYS[Phospho (STY)]DTEVQK_	0	3.8908e-16	5.11434e-12	1840.57	1452.74	1954.34	0.595122	0.90418	0.512587
P51812	RPS6KA3	Ribosomal protein S6 kinase alpha-3	AYSFCGTVEYMAPEVVNR	225	(C229,Y234,M235)	_AYSFC[Carbamidomethyl (C)]GTVEY[Phospho (STY)]M[Oxidation (M)]APEVVNR_.3	_AYSFC[Carbamidomethyl (C)]GTVEY[Phospho (STY)]M[Oxidation (M)]APEVVNR_	0	4.65099e-27	1.69196e-26	122068	140932	145935	0.211953	0.312217	0.473445
P51812	RPS6KA3	Ribosomal protein S6 kinase alpha-3	NQSPVLEPVGR	713	(S715)	_NQS[Phospho (STY)]PVLEPVGR_.2	_NQS[Phospho (STY)]PVLEPVGR_	0	4.50251e-20	4.84319e-24	22938.7	20029.9	22506	1	1	1
P51812	RPS6KA3	Ribosomal protein S6 kinase alpha-3	NSIQFTDGYEVK	414	(S415)	_NS[Phospho (STY)]IQFTDGYEVK_.2	_NS[Phospho (STY)]IQFTDGYEVK_	0	1.27399e-22	7.02319e-24	8306.96	8453.34	7734	0.999953	0.999991	0.999947
P51858	HDGF	Hepatoma-derived growth factor	AGDLLEDSPK	158	(S165)	_AGDLLEDS[Phospho (STY)]PK_.2	_AGDLLEDS[Phospho (STY)]PK_	0	1.25225e-12	1.38925e-20	3.04821e+06	3338237	3134323	1	1	1
P51858	HDGF	Hepatoma-derived growth factor	AGDLLEDSPK	158		_AGDLLEDSPK_.2	_AGDLLEDSPK_	0	4.77815e-15	6.64828e-26	3196.86	2543.61	1752.21	NaN	NaN	NaN
P51858	HDGF	Hepatoma-derived growth factor	RAGDLLEDSPK	157	(S165)	_RAGDLLEDS[Phospho (STY)]PK_.2	_RAGDLLEDS[Phospho (STY)]PK_	0	1.04459e-19	4.20656e-31	49392	18951.4	57010.6	1	1	1
P51858	HDGF	Hepatoma-derived growth factor	AGDLLEDSPKRPK	158	(S165)	_AGDLLEDS[Phospho (STY)]PKRPK_.3	_AGDLLEDS[Phospho (STY)]PKRPK_	0	1.18865e-12	3.64292e-27	14560	6107.22	13531.2	1	1	1
P51946	CCNH	Cyclin-H	HEEEEWTDDDLVESL	309	(T315)	_HEEEEWT[Phospho (STY)]DDDLVESL_.2	_HEEEEWT[Phospho (STY)]DDDLVESL_	0	2.93368e-24	2.02801e-16	5047.36	8009.91	5414.91	0.999786	0.999516	0.877958
P51991	HNRNPA3	Heterogeneous nuclear ribonucleoprotein A3	SSGSPYGGGYGSGGGSGGYGSR	355	(S355)	_S[Phospho (STY)]SGSPYGGGYGSGGGSGGYGSR_.2	_S[Phospho (STY)]SGSPYGGGYGSGGGSGGYGSR_	0	7.67858e-18	7.61014e-08	66597.2	61769.9	72437.9	0.00248705	0.0022799	0.00120634
P51991	HNRNPA3	Heterogeneous nuclear ribonucleoprotein A3	SSGSPYGGGYGSGGGSGGYGSR	355	(S355)	_S[Phospho (STY)]SGSPYGGGYGSGGGSGGYGSR_.3	_S[Phospho (STY)]SGSPYGGGYGSGGGSGGYGSR_	0	7.33195e-14	7.1489e-12	3438.11	3536.34	5561.36	0.00857006	0.00934563	0.0318824
P51991	HNRNPA3	Heterogeneous nuclear ribonucleoprotein A3	SSGSPYGGGYGSGGGSGGYGSR	355	(Y364)	_SSGSPYGGGY[Phospho (STY)]GSGGGSGGYGSR_.3	_SSGSPYGGGY[Phospho (STY)]GSGGGSGGYGSR_	0	7.42216e-17	1.13299e-08	2901.2	2917.01	635.815	0.477186	0.46617	0.49504
P51991	HNRNPA3	Heterogeneous nuclear ribonucleoprotein A3	SSGSPYGGGYGSGGGSGGYGSR	355		_SSGSPYGGGYGSGGGSGGYGSR_.2	_SSGSPYGGGYGSGGGSGGYGSR_	0	7.94961e-24	0.00105703	211.607	1100.45	1.3365	NaN	NaN	NaN
P51991	HNRNPA3	Heterogeneous nuclear ribonucleoprotein A3	IETIEVMEDR	152		_IETIEVMEDR_.2	_IETIEVMEDR_	0	3.7719e-22	0.00301029	0.500977	1765.38	1208.19	NaN	NaN	NaN
P52209	PGD	6-phosphogluconate dehydrogenase, decarboxylating	AGQAVDDFIEK	77		_AGQAVDDFIEK_.2	_AGQAVDDFIEK_	0	1.71694e-24	1.9256e-10	2194.31	3284.85	0.461151	NaN	NaN	NaN
P52272	HNRNPM	Heterogeneous nuclear ribonucleoprotein M	FESPEVAER	699	(S701)	_FES[Phospho (STY)]PEVAER_.2	_FES[Phospho (STY)]PEVAER_	0	3.49389e-15	2.76608e-33	1681.31	2530.06	2566.25	1	1	1
P52272	HNRNPM	Heterogeneous nuclear ribonucleoprotein M	LGSTVFVANLDYK	202		_LGSTVFVANLDYK_.2	_LGSTVFVANLDYK_	0	6.80211e-18	0.000894792	986.429	1494.89	0.681404	NaN	NaN	NaN
P52272	HNRNPM	Heterogeneous nuclear ribonucleoprotein M	INEILSNALK	372		_INEILSNALK_.2	_INEILSNALK_	0	4.21373e-14	0.00375721	404.553	902.074	0.915733	NaN	NaN	NaN
P52292	KPNA2	Importin subunit alpha-1	NVSSFPDDATSPLQENR	52	(S62)	_NVSSFPDDATS[Phospho (STY)]PLQENR_.2	_NVSSFPDDATS[Phospho (STY)]PLQENR_	0	1.55787e-24	5.95183e-29	166776	173383	169816	0.00669123	0.597703	0.00189858
P52292	KPNA2	Importin subunit alpha-1	NVSSFPDDATSPLQENR	52	(S54)	_NVS[Phospho (STY)]SFPDDATSPLQENR_.2	_NVS[Phospho (STY)]SFPDDATSPLQENR_	0	1.30669e-23	7.306e-22	163002	170125	170838	0.861515	0.0152241	0.820268
P52292	KPNA2	Importin subunit alpha-1	NVSSFPDDATSPLQENR	52	(S62)	_NVSSFPDDATS[Phospho (STY)]PLQENR_.3	_NVSSFPDDATS[Phospho (STY)]PLQENR_	0	2.80104e-25	8.60036e-33	84812.8	97898.4	83623.4	0.950996	0.102212	0.967075
P52292	KPNA2	Importin subunit alpha-1	NVSSFPDDATSPLQENR	52	(S55)	_NVSS[Phospho (STY)]FPDDATSPLQENR_.2	_NVSS[Phospho (STY)]FPDDATSPLQENR_	0	5.37598e-18	1.00485e-18	2132.85	2371.02	3128.15	0.660511	0.597057	0.487354
P52566	ARHGDIB	Rho GDP-dissociation inhibitor 2	TLLGDGPVVTDPK	51		_TLLGDGPVVTDPK_.2	_TLLGDGPVVTDPK_	0	9.16087e-29	0.00147565	1577.7	3012.76	0.930908	NaN	NaN	NaN
[truncated: 2,846 more rows]

## Sheet: (5b) dirDIA_1 µg
Table S5b. Identification results of dirDIA from 1 µg cell lysate
[truncated: 6,620 more rows]

## Sheet: (5c) dirDIA_2.5 µg
Table S5c. Identification results of dirDIA from 2.5µg cell lysate
[truncated: 11,862 more rows]

[truncated: 1 more sheets: (5d) dirDIA_5 µg]
