# Supplementary material for: A Rapid One-Pot Workflow for Sensitive Microscale Phosphoproteomics
Source: J Proteome Res. 2024 Jul 22;23(8):3294–309. doi: 10.1021/acs.jproteome.3c00862 (PMC11301667; doi:10.1021/acs.jproteome.3c00862)
Supplement: Supplementary file 7 — pr3c00862_si_007.xlsx [file pr3c00862_si_007.xlsx]

## Sheet: Table S6
	Table 6. Summary of identification results from library DIA
	Table S6a. Identification results of small library DIA from 0.5 µg cell lysate
	Table S6b. Identification results of small library DIA from 1 µg cell lysate
	Table S6c. Identification results of small library DIA from 2.5 µg cell lysate
	Table S6d. Identification results of small library DIA from 5 µg cell lysate
	Table S6e. Identification results of large library DIA from 0.5 µg cell lysate
	Table S6f. Identification results of large library DIA from 1 µg cell lysate
	Table S6g. Identification results of large library DIA from 2.5 µg cell lysate
	Table S6h. Identification results of large library DIA from 5 µg cell lysate

## Sheet: (S6a) Small-libDIA_0.5 µg
Table S6a. Identification results of small library DIA from 0.5 µg cell lysate
Protein Groups	Genes	Protein Descriptions	Stripped Sequence	Peptide Position	Protein PTM Locations	PrecursorId	ModifiedSequence	500ng_1 Qvalue	500ng_2 Qvalue	500ng_3 Qvalue	500ng_1 TotalQuantity	500ng_2 TotalQuantity	500ng_3 TotalQuantity	500ng_1 PTM Assay Probability	500ng_2 PTM Assay Probability	500ng_3 PTM Assay Probability
A0AVK6;A0AVK6	E2F8	Transcription factor E2F8	MLISAVSPEIR	65	(M65,S68)	_M[Oxidation (M)]LIS[Phospho (STY)]AVSPEIR_.2	_M[Oxidation (M)]LIS[Phospho (STY)]AVSPEIR_	Filtered	0.00145495	0.00120338	Filtered	3863.83	4020.25	Filtered	0.43534	0.401804
A0AVK6;A0AVK6	E2F8	Transcription factor E2F8	MLISAVSPEIR	65	(M65,S71)	_M[Oxidation (M)]LISAVS[Phospho (STY)]PEIR_.2	_M[Oxidation (M)]LISAVS[Phospho (STY)]PEIR_	Filtered	0.00316187	0.00071769	Filtered	777.449	657.844	Filtered	0.579599	0.824059
A0FGR8;A0FGR8	ESYT2	Extended synaptotagmin-2	EPTPSIASDISLPIATQELR	751	(T753,S761)	_EPT[Phospho (STY)]PSIASDIS[Phospho (STY)]LPIATQELR_.3	_EPT[Phospho (STY)]PSIASDIS[Phospho (STY)]LPIATQELR_	0.000231442	9.30682e-05	3.78392e-05	19776.3	19960.7	30228.7	0.0439215	0.0368729	0.567884
A0FGR8;A0FGR8	ESYT2	Extended synaptotagmin-2	EPTPSIASDISLPIATQELR	751	(T753,S758)	_EPT[Phospho (STY)]PSIAS[Phospho (STY)]DISLPIATQELR_.3	_EPT[Phospho (STY)]PSIAS[Phospho (STY)]DISLPIATQELR_	0.000254917	0.000200603	4.68178e-05	18577.2	18302.1	27813.1	0.622665	0.606961	0.532641
A0FGR8;A0FGR8	ESYT2	Extended synaptotagmin-2	EPTPSIASDISLPIATQELR	751	(S758,S761)	_EPTPSIAS[Phospho (STY)]DIS[Phospho (STY)]LPIATQELR_.3	_EPTPSIAS[Phospho (STY)]DIS[Phospho (STY)]LPIATQELR_	0.000231442	3.17126e-05	2.3348e-05	18269.7	18154	27704.7	0.0449106	0.0368127	0.562231
A0FGR8;A0FGR8	ESYT2	Extended synaptotagmin-2	EPTPSIASDISLPIATQELR	751	(S755,S761)	_EPTPS[Phospho (STY)]IASDIS[Phospho (STY)]LPIATQELR_.3	_EPTPS[Phospho (STY)]IASDIS[Phospho (STY)]LPIATQELR_	0.000236363	2.97737e-05	2.49206e-05	17966.7	18008.6	26045	0.0439201	0.0367214	0.299312
A0FGR8;A0FGR8	ESYT2	Extended synaptotagmin-2	EPTPSIASDISLPIATQELR	751	(T753,S755)	_EPT[Phospho (STY)]PS[Phospho (STY)]IASDISLPIATQELR_.3	_EPT[Phospho (STY)]PS[Phospho (STY)]IASDISLPIATQELR_	0.000264487	0.00012459	8.05396e-05	16256	16937.2	25875	0.364328	0.382823	0.293559
A0FGR8;A0FGR8	ESYT2	Extended synaptotagmin-2	EPTPSIASDISLPIATQELR	751	(S755,S758)	_EPTPS[Phospho (STY)]IAS[Phospho (STY)]DISLPIATQELR_.3	_EPTPS[Phospho (STY)]IAS[Phospho (STY)]DISLPIATQELR_	0.000239934	0.000102076	2.60605e-05	14446.7	14985.3	22486.6	0.44968	0.452797	0.333059
A0FGR8;A0FGR8	ESYT2	Extended synaptotagmin-2	EPTPSIASDISLPIATQELR	751	(T753,S755,S758)	_EPT[Phospho (STY)]PS[Phospho (STY)]IAS[Phospho (STY)]DISLPIATQELR_.3	_EPT[Phospho (STY)]PS[Phospho (STY)]IAS[Phospho (STY)]DISLPIATQELR_	0.00277286	0.00105557	0.000596211	3757.42	3627.37	7646.59	0.830446	0.772121	0.840563
A0FGR8;A0FGR8	ESYT2	Extended synaptotagmin-2	EPTPSIASDISLPIATQELR	751	(T753,S758,S761)	_EPT[Phospho (STY)]PSIAS[Phospho (STY)]DIS[Phospho (STY)]LPIATQELR_.3	_EPT[Phospho (STY)]PSIAS[Phospho (STY)]DIS[Phospho (STY)]LPIATQELR_	0.000852736	0.000154526	0.000402643	3491.7	3627.14	6737.07	0.419977	0.429768	0.435668
A0FGR8;A0FGR8	ESYT2	Extended synaptotagmin-2	EPTPSIASDISLPIATQELR	751	(S755,S758,S761)	_EPTPS[Phospho (STY)]IAS[Phospho (STY)]DIS[Phospho (STY)]LPIATQELR_.3	_EPTPS[Phospho (STY)]IAS[Phospho (STY)]DIS[Phospho (STY)]LPIATQELR_	0.000402037	0.000156078	0.000400662	3615.57	3626.58	6162.1	0.420258	0.434208	0.437502
A0FGR8;A0FGR8	ESYT2	Extended synaptotagmin-2	EPTPSIASDISLPIATQELR	751	(T753,S755,S761)	_EPT[Phospho (STY)]PS[Phospho (STY)]IASDIS[Phospho (STY)]LPIATQELR_.3	_EPT[Phospho (STY)]PS[Phospho (STY)]IASDIS[Phospho (STY)]LPIATQELR_	0.00108663	9.84324e-05	0.000204444	2008.19	2423.66	4050.25	0.418818	0.430902	0.430087
A0FGR8;A0FGR8	ESYT2	Extended synaptotagmin-2	EPTPSIASDISLPIATQELR	751	(T753,T766)	_EPT[Phospho (STY)]PSIASDISLPIAT[Phospho (STY)]QELR_.3	_EPT[Phospho (STY)]PSIASDISLPIAT[Phospho (STY)]QELR_	0.000361824	0.000523059	2.3348e-05	2266.78	2623.88	3165.57	6.2063e-05	7.75895e-07	6.55375e-07
A0FGR8;A0FGR8	ESYT2	Extended synaptotagmin-2	SSSSLLASPGHISVK	736	(S736)	_S[Phospho (STY)]SSSLLASPGHISVK_.3	_S[Phospho (STY)]SSSLLASPGHISVK_	0.000335267	0.00478245	6.22009e-05	1362.59	358.669	2505.75	0.411343	0.270884	0.142148
A0FGR8;A0FGR8	ESYT2	Extended synaptotagmin-2	SSSSLLASPGHISVK	736	(S737)	_SS[Phospho (STY)]SSLLASPGHISVK_.3	_SS[Phospho (STY)]SSLLASPGHISVK_	0.000343526	0.00500379	6.7294e-05	505.993	368.656	1256.12	0.408643	0.111279	0.141373
A0FGR8;A0FGR8	ESYT2	Extended synaptotagmin-2	SSSSLLASPGHISVK	736	(S743)	_SSSSLLAS[Phospho (STY)]PGHISVK_.3	_SSSSLLAS[Phospho (STY)]PGHISVK_	0.000280286	0.000965459	0.000125161	305.265	1.66186	996.929	0.00336757	0.211568	0.00392759
A0FGR8;A0FGR8	ESYT2	Extended synaptotagmin-2	SSSSLLASPGHISVK	736	(S739)	_SSSS[Phospho (STY)]LLASPGHISVK_.3	_SSSS[Phospho (STY)]LLASPGHISVK_	0.00042919	Filtered	0.000213662	1564.4	Filtered	1923.55	0.0385107	Filtered	0.122996
A0FGR8;A0FGR8	ESYT2	Extended synaptotagmin-2	SSSSLLASPGHISVK	736	(S738)	_SSS[Phospho (STY)]SLLASPGHISVK_.3	_SSS[Phospho (STY)]SLLASPGHISVK_	0.000387043	Filtered	0.000237613	728.078	Filtered	1641.72	0.137328	Filtered	0.393332
A0FGR8;A0FGR8	ESYT2	Extended synaptotagmin-2	SSSSLLASPGHISVK	736	(S738,S739)	_SSS[Phospho (STY)]S[Phospho (STY)]LLASPGHISVK_.2	_SSS[Phospho (STY)]S[Phospho (STY)]LLASPGHISVK_	0.000643986	Filtered	0.00801478	1439.58	Filtered	1.35811	0.37847	Filtered	0.332687
A0FGR8;A0FGR8	ESYT2	Extended synaptotagmin-2	SSSSLLASPGHISVK	736	(S736,S738)	_S[Phospho (STY)]SS[Phospho (STY)]SLLASPGHISVK_.2	_S[Phospho (STY)]SS[Phospho (STY)]SLLASPGHISVK_	0.00402557	Filtered	0.00329858	886.822	Filtered	1.35816	0.323203	Filtered	0.339186
A0FGR8;A0FGR8	ESYT2	Extended synaptotagmin-2	SSSSLLASPGHISVK	736	(S736,S743)	_S[Phospho (STY)]SSSLLAS[Phospho (STY)]PGHISVK_.2	_S[Phospho (STY)]SSSLLAS[Phospho (STY)]PGHISVK_	0.00195175	Filtered	0.00240576	787.313	Filtered	2.37707	0.246649	Filtered	0.307646
A0FGR8;A0FGR8	ESYT2	Extended synaptotagmin-2	SSSSLLASPGHISVK	736	(S738,S743)	_SSS[Phospho (STY)]SLLAS[Phospho (STY)]PGHISVK_.2	_SSS[Phospho (STY)]SLLAS[Phospho (STY)]PGHISVK_	0.00739437	Filtered	0.00238953	287.256	Filtered	1.69767	0.246416	Filtered	0.355232
A0FGR8;A0FGR8	ESYT2	Extended synaptotagmin-2	SSSSLLASPGHISVK	736	(S736,S739)	_S[Phospho (STY)]SSS[Phospho (STY)]LLASPGHISVK_.2	_S[Phospho (STY)]SSS[Phospho (STY)]LLASPGHISVK_	0.000747399	Filtered	Filtered	1982.56	Filtered	Filtered	0.323091	Filtered	Filtered
A0FGR8;A0FGR8	ESYT2	Extended synaptotagmin-2	SSSSLLASPGHISVK	736	(S738,S739)	_SSS[Phospho (STY)]S[Phospho (STY)]LLASPGHISVK_.3	_SSS[Phospho (STY)]S[Phospho (STY)]LLASPGHISVK_	Filtered	Filtered	0.00646446	Filtered	Filtered	811.528	Filtered	Filtered	0.560108
A0FGR8;A0FGR8	ESYT2	Extended synaptotagmin-2	SSSSLLASPGHISVK	736	(S739,S743)	_SSSS[Phospho (STY)]LLAS[Phospho (STY)]PGHISVK_.3	_SSSS[Phospho (STY)]LLAS[Phospho (STY)]PGHISVK_	Filtered	Filtered	0.00717188	Filtered	Filtered	594.709	Filtered	Filtered	0.183588
A0FGR8;A0FGR8	ESYT2	Extended synaptotagmin-2	SSSSLLASPGHISVK	736	(S737,S739)	_SS[Phospho (STY)]SS[Phospho (STY)]LLASPGHISVK_.2	_SS[Phospho (STY)]SS[Phospho (STY)]LLASPGHISVK_	0.000784747	Filtered	Filtered	500.585	Filtered	Filtered	0.346396	Filtered	Filtered
A0FGR8;A0FGR8	ESYT2	Extended synaptotagmin-2	SSSSLLASPGHISVK	736	(S738)	_SSS[Phospho (STY)]SLLASPGHISVK_.2	_SSS[Phospho (STY)]SLLASPGHISVK_	0.00606588	Filtered	Filtered	264.545	Filtered	Filtered	0.627276	Filtered	Filtered
A0FGR8;A0FGR8	ESYT2	Extended synaptotagmin-2	SSSSLLASPGHISVK	736	(S739,S743)	_SSSS[Phospho (STY)]LLAS[Phospho (STY)]PGHISVK_.2	_SSSS[Phospho (STY)]LLAS[Phospho (STY)]PGHISVK_	Filtered	Filtered	0.00658826	Filtered	Filtered	241.829	Filtered	Filtered	0.332727
A0FGR8;A0FGR8	ESYT2	Extended synaptotagmin-2	SSSSLLASPGHISVK	736	(S737)	_SS[Phospho (STY)]SSLLASPGHISVK_.2	_SS[Phospho (STY)]SSLLASPGHISVK_	0.00561273	Filtered	Filtered	1.86312	Filtered	Filtered	0.0831993	Filtered	Filtered
A0JNW5;A0JNW5	UHRF1BP1L	UHRF1-binding protein 1-like	EYYSTESEPLTNGGQK	771	(S774)	_EYYS[Phospho (STY)]TESEPLTNGGQK_.2	_EYYS[Phospho (STY)]TESEPLTNGGQK_	Filtered	0.00116196	0.00189728	Filtered	2.32658	2.39834	Filtered	0.168268	0.139082
A0JNW5;A0JNW5	UHRF1BP1L	UHRF1-binding protein 1-like	SMSVDLSHIPLK	933	(M934,S935)	_SM[Oxidation (M)]S[Phospho (STY)]VDLSHIPLK_.2	_SM[Oxidation (M)]S[Phospho (STY)]VDLSHIPLK_	0.000917012	Filtered	0.00825753	1	Filtered	213.583	0.362987	Filtered	0.347569
A0MZ66;A0MZ66	SHTN1	Shootin-1	SMPVLGSVSSVTK	506	(S506,M507)	_S[Phospho (STY)]M[Oxidation (M)]PVLGSVSSVTK_.2	_S[Phospho (STY)]M[Oxidation (M)]PVLGSVSSVTK_	0.000250621	4.49808e-05	3.01147e-05	18435.3	19843.2	16480.6	0.999969	1	1
A1A4S6;A1A4S6	ARHGAP10	Rho GTPase-activating protein 10	EDTPTSSLDSLSSPSPVTTAVPGPPGPDK	631	(S643)	_EDTPTSSLDSLSS[Phospho (STY)]PSPVTTAVPGPPGPDK_.3	_EDTPTSSLDSLSS[Phospho (STY)]PSPVTTAVPGPPGPDK_	0.000520263	3.48656e-05	0.000631483	4577.17	4157.7	4997.63	0.123894	0.123977	0.132561
A1A4S6;A1A4S6	ARHGAP10	Rho GTPase-activating protein 10	EDTPTSSLDSLSSPSPVTTAVPGPPGPDK	631	(T633)	_EDT[Phospho (STY)]PTSSLDSLSSPSPVTTAVPGPPGPDK_.3	_EDT[Phospho (STY)]PTSSLDSLSSPSPVTTAVPGPPGPDK_	0.000995477	0.000330098	0.000800624	4158.87	4157.63	4966.98	0.0818608	0.0819952	0.0845372
A1A4S6;A1A4S6	ARHGAP10	Rho GTPase-activating protein 10	EDTPTSSLDSLSSPSPVTTAVPGPPGPDK	631	(S640)	_EDTPTSSLDS[Phospho (STY)]LSSPSPVTTAVPGPPGPDK_.3	_EDTPTSSLDS[Phospho (STY)]LSSPSPVTTAVPGPPGPDK_	0.000433705	2.97737e-05	0.00031938	4160.26	4157.64	4631.41	0.104297	0.104221	0.103739
A1A4S6;A1A4S6	ARHGAP10	Rho GTPase-activating protein 10	EDTPTSSLDSLSSPSPVTTAVPGPPGPDK	631	(S642)	_EDTPTSSLDSLS[Phospho (STY)]SPSPVTTAVPGPPGPDK_.3	_EDTPTSSLDSLS[Phospho (STY)]SPSPVTTAVPGPPGPDK_	0.00117939	0.000176209	0.000755409	2454.29	2561.8	2862.29	0.116936	0.116934	0.114122
A1A4S6;A1A4S6	ARHGAP10	Rho GTPase-activating protein 10	EDTPTSSLDSLSSPSPVTTAVPGPPGPDK	631	(T635)	_EDTPT[Phospho (STY)]SSLDSLSSPSPVTTAVPGPPGPDK_.3	_EDTPT[Phospho (STY)]SSLDSLSSPSPVTTAVPGPPGPDK_	0.000427728	6.42487e-05	0.00053787	2456.58	2561.46	2828.11	0.0793934	0.0827033	0.0718822
A1A4S6;A1A4S6	ARHGAP10	Rho GTPase-activating protein 10	EDTPTSSLDSLSSPSPVTTAVPGPPGPDK	631	(S645)	_EDTPTSSLDSLSSPS[Phospho (STY)]PVTTAVPGPPGPDK_.3	_EDTPTSSLDSLSSPS[Phospho (STY)]PVTTAVPGPPGPDK_	0.000489875	3.47947e-05	0.000210325	418.232	1.28231	359.263	0.120527	0.120441	0.11707
A1KXE4;A1KXE4	FAM168B	Myelin-associated neurite-outgrowth inhibitor	MNPVYSPGSSGVPYANAK	1	(M1,S6)	_[Acetyl (Protein N-term)]M[Oxidation (M)]NPVYS[Phospho (STY)]PGSSGVPYANAK_.2	_[Acetyl (Protein N-term)]M[Oxidation (M)]NPVYS[Phospho (STY)]PGSSGVPYANAK_	0.00168023	0.00750518	0.000697431	405.958	1.91924	391.719	0.00211502	0.00618527	0.00881848
A1KXE4;A1KXE4	FAM168B	Myelin-associated neurite-outgrowth inhibitor	MNPVYSPGSSGVPYANAK	1	(M1,Y5)	_[Acetyl (Protein N-term)]M[Oxidation (M)]NPVY[Phospho (STY)]SPGSSGVPYANAK_.3	_[Acetyl (Protein N-term)]M[Oxidation (M)]NPVY[Phospho (STY)]SPGSSGVPYANAK_	Filtered	0.0029145	Filtered	Filtered	218.349	Filtered	Filtered	0.244189	Filtered
A1L170;A1L170	C1orf226	Uncharacterized protein C1orf226	ASSPSLIER	221	(S223)	_ASS[Phospho (STY)]PSLIER_.2	_ASS[Phospho (STY)]PSLIER_	0.000395257	0.000304786	0.00050736	2673.2	2794.55	2070.21	0.709666	0.81699	0.804202
A1L170;A1L170	C1orf226	Uncharacterized protein C1orf226	RASSPSLIER	220	(S222,S223)	_RAS[Phospho (STY)]S[Phospho (STY)]PSLIER_.2	_RAS[Phospho (STY)]S[Phospho (STY)]PSLIER_	Filtered	Filtered	0.00870247	Filtered	Filtered	1265.6	Filtered	Filtered	0.754325
A1L390;A1L390	PLEKHG3	Pleckstrin homology domain-containing family G member 3	GPLSPFNSR	73	(S76)	_GPLS[Phospho (STY)]PFNSR_.2	_GPLS[Phospho (STY)]PFNSR_	0.000374935	0.000465641	0.000724043	26082.2	20509.8	30152.3	0.999938	0.977274	0.999763
A1L390;A1L390	PLEKHG3	Pleckstrin homology domain-containing family G member 3	DGKSPTVPCLQEEAGEPLGGK	959	(T964,C967)	_DGKSPT[Phospho (STY)]VPC[Carbamidomethyl (C)]LQEEAGEPLGGK_.3	_DGKSPT[Phospho (STY)]VPC[Carbamidomethyl (C)]LQEEAGEPLGGK_	0.00047739	0.00764116	0.000639533	2491.74	1391.92	1916.46	0.818824	0.809315	0.481546
A1L390;A1L390	PLEKHG3	Pleckstrin homology domain-containing family G member 3	DGKSPTVPCLQEEAGEPLGGK	959	(S962,C967)	_DGKS[Phospho (STY)]PTVPC[Carbamidomethyl (C)]LQEEAGEPLGGK_.3	_DGKS[Phospho (STY)]PTVPC[Carbamidomethyl (C)]LQEEAGEPLGGK_	0.000546375	0.00563188	0.000640907	287.307	1	1.01718	0.18128	0.190509	0.512187
A1L390;A1L390	PLEKHG3	Pleckstrin homology domain-containing family G member 3	SSSVLSLEGSEK	638	(S643)	_SSSVLS[Phospho (STY)]LEGSEK_.2	_SSSVLS[Phospho (STY)]LEGSEK_	0.000322486	0.000355612	0.000700629	6515.73	6593.5	5373	0.772402	0.679935	0.93124
A1L390;A1L390	PLEKHG3	Pleckstrin homology domain-containing family G member 3	SSSVLSLEGSEK	638	(S647)	_SSSVLSLEGS[Phospho (STY)]EK_.2	_SSSVLSLEGS[Phospho (STY)]EK_	0.0050299	0.00980894	0.00812934	1500.86	292.555	132.543	0.147856	0.0349914	0.0277892
A1L390;A1L390	PLEKHG3	Pleckstrin homology domain-containing family G member 3	SSSVLSLEGSEK	638	(S640)	_SSS[Phospho (STY)]VLSLEGSEK_.2	_SSS[Phospho (STY)]VLSLEGSEK_	Filtered	0.00297723	0.00805296	Filtered	4204.26	3138.56	Filtered	0.28612	0.0295928
A1L390;A1L390	PLEKHG3	Pleckstrin homology domain-containing family G member 3	SSSVLSLEGSEK	638	(S643,S647)	_SSSVLS[Phospho (STY)]LEGS[Phospho (STY)]EK_.2	_SSSVLS[Phospho (STY)]LEGS[Phospho (STY)]EK_	0.00377106	Filtered	Filtered	3763.05	Filtered	Filtered	0.722596	Filtered	Filtered
A1L390;A1L390	PLEKHG3	Pleckstrin homology domain-containing family G member 3	AWSSQDEVSTNVR	430	(S433)	_AWSS[Phospho (STY)]QDEVSTNVR_.2	_AWSS[Phospho (STY)]QDEVSTNVR_	Filtered	0.000285036	0.000632097	Filtered	280.269	272.423	Filtered	0.356847	0.437398
A1L390;A1L390	PLEKHG3	Pleckstrin homology domain-containing family G member 3	SPLSPTETFSWPDVR	1037	(S1037,S1040)	_S[Phospho (STY)]PLS[Phospho (STY)]PTETFSWPDVR_.2	_S[Phospho (STY)]PLS[Phospho (STY)]PTETFSWPDVR_	0.000826563	0.000145537	4.77485e-05	908.933	739.155	2864.08	0.445366	0.936475	0.933148
A1L390;A1L390	PLEKHG3	Pleckstrin homology domain-containing family G member 3	SPLSPTETFSWPDVR	1037	(S1037,S1046)	_S[Phospho (STY)]PLSPTETFS[Phospho (STY)]WPDVR_.2	_S[Phospho (STY)]PLSPTETFS[Phospho (STY)]WPDVR_	0.0010543	0.0054332	8.33056e-05	1.55134	1.67599	1.73104	0.0185089	0.00691166	0.00238646
A1L390;A1L390	PLEKHG3	Pleckstrin homology domain-containing family G member 3	SHSVPENMVEPPLSGR	1079	(S1081,M1086)	_SHS[Phospho (STY)]VPENM[Oxidation (M)]VEPPLSGR_.3	_SHS[Phospho (STY)]VPENM[Oxidation (M)]VEPPLSGR_	0.00129794	0.00425276	0.00109027	707.869	1.30557	1073.63	0.37287	0.452398	0.365166
A1L390;A1L390	PLEKHG3	Pleckstrin homology domain-containing family G member 3	SHSVPENMVEPPLSGR	1079	(S1079,M1086)	_S[Phospho (STY)]HSVPENM[Oxidation (M)]VEPPLSGR_.3	_S[Phospho (STY)]HSVPENM[Oxidation (M)]VEPPLSGR_	0.0083495	0.00317204	0.00139605	1	1	1.02293	0.0474123	0.124122	0.0488021
A1L390;A1L390	PLEKHG3	Pleckstrin homology domain-containing family G member 3	SPTVPCLQEEAGEPLGGK	962	(S962,C967)	_S[Phospho (STY)]PTVPC[Carbamidomethyl (C)]LQEEAGEPLGGK_.2	_S[Phospho (STY)]PTVPC[Carbamidomethyl (C)]LQEEAGEPLGGK_	Filtered	0.00146368	0.00111101	Filtered	488.5	477.331	Filtered	0.410225	0.419438
A1L390;A1L390	PLEKHG3	Pleckstrin homology domain-containing family G member 3	SPTVPCLQEEAGEPLGGK	962	(S962,C967)	_S[Phospho (STY)]PTVPC[Carbamidomethyl (C)]LQEEAGEPLGGK_.3	_S[Phospho (STY)]PTVPC[Carbamidomethyl (C)]LQEEAGEPLGGK_	Filtered	0.00144789	0.00076351	Filtered	1.62904	214.989	Filtered	0.416684	0.417844
A1X283;A1X283	SH3PXD2B	SH3 and PX domain-containing protein 2B	PGPGSPSHPGALDLDGVSR	287	(S293)	_PGPGSPS[Phospho (STY)]HPGALDLDGVSR_.3	_PGPGSPS[Phospho (STY)]HPGALDLDGVSR_	0.000700626	Filtered	0.00192747	1314.71	Filtered	1586.73	0.126987	Filtered	0.772854
A1X283;A1X283	SH3PXD2B	SH3 and PX domain-containing protein 2B	PGPGSPSHPGALDLDGVSR	287	(S291)	_PGPGS[Phospho (STY)]PSHPGALDLDGVSR_.3	_PGPGS[Phospho (STY)]PSHPGALDLDGVSR_	0.000243779	Filtered	0.00659348	1821.55	Filtered	1041.66	0.879777	Filtered	0.226631
A1X283;A1X283	SH3PXD2B	SH3 and PX domain-containing protein 2B	KASSDMSASAGYEEISDPDMEEK	497	(S499,M502,M516)	_KAS[Phospho (STY)]SDM[Oxidation (M)]SASAGYEEISDPDM[Oxidation (M)]EEK_.3	_KAS[Phospho (STY)]SDM[Oxidation (M)]SASAGYEEISDPDM[Oxidation (M)]EEK_	0.000231442	0.000267599	2.37343e-05	4254.1	4286.67	4810.07	0.0314267	0.100989	0.00744519
A2RU67;A2RU67	KIAA1467	Uncharacterized protein KIAA1467	SPLGEAPEPDSDAEVAEAAK	52	(S62)	_SPLGEAPEPDS[Phospho (STY)]DAEVAEAAK_.3	_SPLGEAPEPDS[Phospho (STY)]DAEVAEAAK_	0.000324774	9.72273e-05	0.000628801	1605.13	1712.43	719.35	0.932159	0.935391	0.858463
A5YM69;A5YM69	ARHGEF35	Rho guanine nucleotide exchange factor 35	YYSPCEEHPAETNQNEGAESGTIR	182	(Y183,C186)	_YY[Phospho (STY)]SPC[Carbamidomethyl (C)]EEHPAETNQNEGAESGTIR_.3	_YY[Phospho (STY)]SPC[Carbamidomethyl (C)]EEHPAETNQNEGAESGTIR_	0.00173297	0.00160098	0.00332024	253.105	1	402.933	0.169514	0.352559	0.406087
A5YM69;A5YM69	ARHGEF35	Rho guanine nucleotide exchange factor 35	YYSPCEEHPAETNQNEGAESGTIR	182	(S184,C186)	_YYS[Phospho (STY)]PC[Carbamidomethyl (C)]EEHPAETNQNEGAESGTIR_.3	_YYS[Phospho (STY)]PC[Carbamidomethyl (C)]EEHPAETNQNEGAESGTIR_	0.000431321	0.00050534	0.000629179	1	1	1.02147	0.117459	0.103979	0.0650093
A5YM69;A5YM69	ARHGEF35	Rho guanine nucleotide exchange factor 35	AEELSPAALSPLLEPIR	441	(S445,S450)	_AEELS[Phospho (STY)]PAALS[Phospho (STY)]PLLEPIR_.2	_AEELS[Phospho (STY)]PAALS[Phospho (STY)]PLLEPIR_	0.000237517	0.000506931	0.000628357	3621.06	4056.82	2169.38	1	1	1
A5YM69;A5YM69	ARHGEF35	Rho guanine nucleotide exchange factor 35	AEELSPAALSPLLEPIR	441	(S445,S450)	_AEELS[Phospho (STY)]PAALS[Phospho (STY)]PLLEPIR_.3	_AEELS[Phospho (STY)]PAALS[Phospho (STY)]PLLEPIR_	0.00104532	Filtered	0.000630622	1.24107	Filtered	1.38483	1	Filtered	1
A6ND36;A6ND36	FAM83G	Protein FAM83G	QLSAPHITR	648	(S650)	_QLS[Phospho (STY)]APHITR_.2	_QLS[Phospho (STY)]APHITR_	0.000387145	0.00271053	0.000390973	286.186	1.32937	2175.56	0.951235	0.837598	0.996231
A6ND36;A6ND36	FAM83G	Protein FAM83G	LLPDPGSPR	754	(S760)	_LLPDPGS[Phospho (STY)]PR_.2	_LLPDPGS[Phospho (STY)]PR_	0.00206589	0.00267645	0.0075397	284.868	628.782	348.713	1	1	1
A6ND36;A6ND36	FAM83G	Protein FAM83G	AFSQVQCLDDNHVNWR	2	(S4,C8)	_A[Acetyl (Protein N-term)]FS[Phospho (STY)]QVQC[Carbamidomethyl (C)]LDDNHVNWR_.3	_A[Acetyl (Protein N-term)]FS[Phospho (STY)]QVQC[Carbamidomethyl (C)]LDDNHVNWR_	0.00604314	Filtered	0.000677663	658.001	Filtered	1183.2	1	Filtered	1
A6ND36;A6ND36	FAM83G	Protein FAM83G	AFSQVQCLDDNHVNWR	2	(S4,C8)	_[Acetyl (Protein N-term)]AFS[Phospho (STY)]QVQC[Carbamidomethyl (C)]LDDNHVNWR_.3	_[Acetyl (Protein N-term)]AFS[Phospho (STY)]QVQC[Carbamidomethyl (C)]LDDNHVNWR_	0.000689594	Filtered	0.000624784	358.733	Filtered	194.033	1	Filtered	1
A6NDB9;A6NDB9	PALM3	Paralemmin-3	VPEVVQTSSPR	295	(S302)	_VPEVVQTS[Phospho (STY)]SPR_.2	_VPEVVQTS[Phospho (STY)]SPR_	0.000310787	0.000103281	0.000100836	4915.17	4306.25	4123.68	0.308274	0.314881	0.320153
A6NDB9;A6NDB9	PALM3	Paralemmin-3	VPEVVQTSSPR	295	(S303)	_VPEVVQTSS[Phospho (STY)]PR_.2	_VPEVVQTSS[Phospho (STY)]PR_	0.000231442	6.26792e-05	8.43758e-05	4915.24	4299.67	4121.19	0.50699	0.481038	0.458204
A6NDB9;A6NDB9	PALM3	Paralemmin-3	VPEVVQTSSPR	295	(T301)	_VPEVVQT[Phospho (STY)]SSPR_.2	_VPEVVQT[Phospho (STY)]SSPR_	0.000245026	9.9186e-05	0.000290533	3744.13	3138.01	3248.31	0.180461	0.199376	0.221041
A6NDB9;A6NDB9	PALM3	Paralemmin-3	PGTGRDEAEMSPVVER	410	(M419,S420)	_PGTGRDEAEM[Oxidation (M)]S[Phospho (STY)]PVVER_.3	_PGTGRDEAEM[Oxidation (M)]S[Phospho (STY)]PVVER_	0.000363971	0.00361343	0.000802004	1	1.09038	1	0.831481	0.449981	0.0963841
A6NFI3;A6NFI3	ZNF316	Zinc finger protein 316	AALHTTPDSPAAQLER	2	(T7)	_[Acetyl (Protein N-term)]AALHTT[Phospho (STY)]PDSPAAQLER_.2	_[Acetyl (Protein N-term)]AALHTT[Phospho (STY)]PDSPAAQLER_	0.00118662	0.00113893	0.00280463	4410.97	4093.02	4553.18	0.35017	0.243568	0.333333
A6NFI3;A6NFI3	ZNF316	Zinc finger protein 316	AALHTTPDSPAAQLER	2	(T7)	_A[Acetyl (Protein N-term)]ALHTT[Phospho (STY)]PDSPAAQLER_.2	_A[Acetyl (Protein N-term)]ALHTT[Phospho (STY)]PDSPAAQLER_	0.00146682	0.00153865	0.000959844	4404.2	4092.57	4552.84	0.10699	0.250936	0.346132
A6NFI3;A6NFI3	ZNF316	Zinc finger protein 316	AALHTTPDSPAAQLER	2	(S10)	_[Acetyl (Protein N-term)]AALHTTPDS[Phospho (STY)]PAAQLER_.2	_[Acetyl (Protein N-term)]AALHTTPDS[Phospho (STY)]PAAQLER_	0.000788127	0.000585805	0.0006746	4827.27	3797.32	3919.41	0.784686	0.849848	0.286564
A6NFI3;A6NFI3	ZNF316	Zinc finger protein 316	AALHTTPDSPAAQLER	2	(S10)	_A[Acetyl (Protein N-term)]ALHTTPDS[Phospho (STY)]PAAQLER_.2	_A[Acetyl (Protein N-term)]ALHTTPDS[Phospho (STY)]PAAQLER_	0.000926595	0.00101359	0.000709546	4406.24	3797.42	3919.39	0.268264	0.247749	0.286562
A6NFI3;A6NFI3	ZNF316	Zinc finger protein 316	AALHTTPDSPAAQLER	2	(T7)	_A[Acetyl (Protein N-term)]ALHTT[Phospho (STY)]PDSPAAQLER_.3	_A[Acetyl (Protein N-term)]ALHTT[Phospho (STY)]PDSPAAQLER_	0.000384477	0.00058177	0.00459679	4792.47	4173.79	2242.17	0.316194	0.352005	0.111639
A6NFI3;A6NFI3	ZNF316	Zinc finger protein 316	AALHTTPDSPAAQLER	2	(S10)	_[Acetyl (Protein N-term)]AALHTTPDS[Phospho (STY)]PAAQLER_.3	_[Acetyl (Protein N-term)]AALHTTPDS[Phospho (STY)]PAAQLER_	0.000375024	0.00103315	0.00968761	4136.57	3457.23	2768.8	0.309965	0.261602	0.0371188
A6NFI3;A6NFI3	ZNF316	Zinc finger protein 316	AALHTTPDSPAAQLER	2	(S10)	_A[Acetyl (Protein N-term)]ALHTTPDS[Phospho (STY)]PAAQLER_.3	_A[Acetyl (Protein N-term)]ALHTTPDS[Phospho (STY)]PAAQLER_	0.000407489	0.000740843	0.00453263	4136.46	3337.84	2731.18	0.300939	0.26293	0.103036
A6NIE6;A6NIE6;Q9NYV6;Q9NYV6	RRN3P2;RRN3	Putative RRN3-like protein RRN3P2;RNA polymerase I-specific transcription initiation factor RRN3	ALENDFFNSPPRK	36;36	(S44);(S44)	_ALENDFFNS[Phospho (STY)]PPRK_.3	_ALENDFFNS[Phospho (STY)]PPRK_	0.000745954	Filtered	0.000671114	829.278	Filtered	1253.91	1	Filtered	1
A6NIZ1;A6NIZ1;P61224;P61224	;RAP1B	Ras-related protein Rap-1b-like protein;Ras-related protein Rap-1b	DTDDVPMILVGNK	105;105	(M111);(M111)	_DTDDVPM[Oxidation (M)]ILVGNK_.2	_DTDDVPM[Oxidation (M)]ILVGNK_	0.000367512	0.000578793	0.000638844	2607.21	1620.1	1662.28	1	1	1
A6NKC4;P12314;P12314;Q92637;Q92637	FCGR1C;FCGR1A;FCGR1B	Putative high affinity immunoglobulin gamma Fc receptor IC;High affinity immunoglobulin gamma Fc receptor I;High affinity immunoglobulin gamma Fc receptor IB	VISSLQEDR	243;337;243		_VISSLQEDR_.2	_VISSLQEDR_	0.00084978	0.00495165	0.000630614	63450.2	106474	5521.82	NaN	NaN	NaN
A6NKF1;A6NKF1	SAC3D1	SAC3 domain-containing protein 1	TLEEVVMAEEEDEGTDRPGSPA	383	(M389,S402)	_TLEEVVM[Oxidation (M)]AEEEDEGTDRPGS[Phospho (STY)]PA_.3	_TLEEVVM[Oxidation (M)]AEEEDEGTDRPGS[Phospho (STY)]PA_	0.000344297	0.00113622	0.000834835	2895.95	2076.97	2384.09	0.682706	0.949743	0.811518
A7E2V4;A7E2V4	ZSWIM8	Zinc finger SWIM domain-containing protein 8	HTGMASIDSSAPETTSDSSPTLSR	1138	(M1141,S1153)	_HTGM[Oxidation (M)]ASIDSSAPETTS[Phospho (STY)]DSSPTLSR_.3	_HTGM[Oxidation (M)]ASIDSSAPETTS[Phospho (STY)]DSSPTLSR_	0.000325031	0.000523683	0.000608364	1373.32	657.596	1549.49	0.129823	0.134531	0.141
A7E2V4;A7E2V4	ZSWIM8	Zinc finger SWIM domain-containing protein 8	HTGMASIDSSAPETTSDSSPTLSR	1138	(M1141,S1156)	_HTGM[Oxidation (M)]ASIDSSAPETTSDSS[Phospho (STY)]PTLSR_.3	_HTGM[Oxidation (M)]ASIDSSAPETTSDSS[Phospho (STY)]PTLSR_	0.000257727	0.00272925	0.000627977	1	1	1.01635	0.254304	0.146041	0.294593
A7E2V4;A7E2V4	ZSWIM8	Zinc finger SWIM domain-containing protein 8	HTGMASIDSSAPETTSDSSPTLSR	1138	(M1141,S1155,S1156)	_HTGM[Oxidation (M)]ASIDSSAPETTSDS[Phospho (STY)]S[Phospho (STY)]PTLSR_.3	_HTGM[Oxidation (M)]ASIDSSAPETTSDS[Phospho (STY)]S[Phospho (STY)]PTLSR_	0.00474485	Filtered	Filtered	245.342	Filtered	Filtered	0.219921	Filtered	Filtered
A7E2V4;A7E2V4	ZSWIM8	Zinc finger SWIM domain-containing protein 8	HTGMASIDSSAPETTSDSSPTLSR	1138	(M1141,S1153,S1156)	_HTGM[Oxidation (M)]ASIDSSAPETTS[Phospho (STY)]DSS[Phospho (STY)]PTLSR_.3	_HTGM[Oxidation (M)]ASIDSSAPETTS[Phospho (STY)]DSS[Phospho (STY)]PTLSR_	0.00366187	Filtered	Filtered	1.85957	Filtered	Filtered	0.21843	Filtered	Filtered
A7E2V4;A7E2V4	ZSWIM8	Zinc finger SWIM domain-containing protein 8	HTGMASIDSSAPETTSDSSPTLSR	1138	(M1141,S1153,S1155)	_HTGM[Oxidation (M)]ASIDSSAPETTS[Phospho (STY)]DS[Phospho (STY)]SPTLSR_.3	_HTGM[Oxidation (M)]ASIDSSAPETTS[Phospho (STY)]DS[Phospho (STY)]SPTLSR_	0.00250751	Filtered	Filtered	1.23881	Filtered	Filtered	0.218431	Filtered	Filtered
A7KAX9;A7KAX9	ARHGAP32	Rho GTPase-activating protein 32	SEESLTSLHAVDGDSK	706	(S706)	_S[Phospho (STY)]EESLTSLHAVDGDSK_.3	_S[Phospho (STY)]EESLTSLHAVDGDSK_	0.000619652	0.000187353	0.000100438	2433.14	3279.91	3342.9	0.756097	0.295204	0.307828
A7KAX9;A7KAX9	ARHGAP32	Rho GTPase-activating protein 32	SEESLTSLHAVDGDSK	706	(S709)	_SEES[Phospho (STY)]LTSLHAVDGDSK_.3	_SEES[Phospho (STY)]LTSLHAVDGDSK_	0.00077602	0.000329683	0.000629021	1	723.733	589.425	0.0923824	0.0862682	0.270604
A7KAX9;A7KAX9	ARHGAP32	Rho GTPase-activating protein 32	SEESLTSLHAVDGDSK	706	(S706)	_S[Phospho (STY)]EESLTSLHAVDGDSK_.2	_S[Phospho (STY)]EESLTSLHAVDGDSK_	Filtered	0.00336821	0.000779941	Filtered	1.66185	264.191	Filtered	0.624801	0.754328
A7KAX9;A7KAX9	ARHGAP32	Rho GTPase-activating protein 32	DAETGSSQCQTPGSTASSEPVSPLQEK	835	(C843,S856)	_DAETGSSQC[Carbamidomethyl (C)]QTPGSTASSEPVS[Phospho (STY)]PLQEK_.3	_DAETGSSQC[Carbamidomethyl (C)]QTPGSTASSEPVS[Phospho (STY)]PLQEK_	Filtered	Filtered	0.0013583	Filtered	Filtered	598.757	Filtered	Filtered	0.22973
A8CG34;A8CG34	POM121C	Nuclear envelope pore membrane protein POM 121C	NGPSSSPFSSPASSR	407	(S412)	_NGPSSS[Phospho (STY)]PFSSPASSR_.2	_NGPSSS[Phospho (STY)]PFSSPASSR_	0.000231442	0.000375332	0.000116071	5545.05	4228.43	5257.85	0.619757	0.715557	0.31325
A8CG34;A8CG34	POM121C	Nuclear envelope pore membrane protein POM 121C	NGPSSSPFSSPASSR	407	(S410)	_NGPS[Phospho (STY)]SSPFSSPASSR_.2	_NGPS[Phospho (STY)]SSPFSSPASSR_	0.000231442	0.000181302	2.77463e-05	4621.77	3759.14	4100.92	0.21208	0.0726389	0.369259
A8CG34;A8CG34	POM121C	Nuclear envelope pore membrane protein POM 121C	NGPSSSPFSSPASSR	407	(S411)	_NGPSS[Phospho (STY)]SPFSSPASSR_.2	_NGPSS[Phospho (STY)]SPFSSPASSR_	0.000236396	9.73959e-05	0.0006284	4000.28	3370.57	3926.35	0.16319	0.198211	0.313613
A8CG34;A8CG34	POM121C	Nuclear envelope pore membrane protein POM 121C	NGPSSSPFSSPASSR	407	(S416)	_NGPSSSPFSS[Phospho (STY)]PASSR_.2	_NGPSSSPFSS[Phospho (STY)]PASSR_	0.000283512	0.0040989	0.000821381	2840.75	2364.59	1978.29	8.28723e-05	0.000991644	0.00120194
A8CG34;A8CG34	POM121C	Nuclear envelope pore membrane protein POM 121C	NGPSSSPFSSPASSR	407	(S412,S416)	_NGPSSS[Phospho (STY)]PFSS[Phospho (STY)]PASSR_.2	_NGPSSS[Phospho (STY)]PFSS[Phospho (STY)]PASSR_	Filtered	Filtered	0.00530414	Filtered	Filtered	218.853	Filtered	Filtered	0.327008
A8CG34;A8CG34	POM121C	Nuclear envelope pore membrane protein POM 121C	SPLPSYPGANPQPAFGAAEGQPPGAAK	935	(S935)	_S[Phospho (STY)]PLPSYPGANPQPAFGAAEGQPPGAAK_.3	_S[Phospho (STY)]PLPSYPGANPQPAFGAAEGQPPGAAK_	0.00778812	Filtered	0.00275516	604.463	Filtered	811.754	0.333333	Filtered	0.333333
A8CG34;A8CG34	POM121C	Nuclear envelope pore membrane protein POM 121C	SSSMSSLTGAYTSGIPSSSR	368	(S368,M371)	_S[Phospho (STY)]SSM[Oxidation (M)]SSLTGAYTSGIPSSSR_.3	_S[Phospho (STY)]SSM[Oxidation (M)]SSLTGAYTSGIPSSSR_	0.00291556	0.000462711	0.00102077	3033.93	3017.26	2581.27	0.000983549	0.00473782	0.0617606
A8CG34;A8CG34	POM121C	Nuclear envelope pore membrane protein POM 121C	SSSMSSLTGAYTSGIPSSSR	368	(M371,Y378)	_SSSM[Oxidation (M)]SSLTGAY[Phospho (STY)]TSGIPSSSR_.3	_SSSM[Oxidation (M)]SSLTGAY[Phospho (STY)]TSGIPSSSR_	0.0019472	0.000480698	0.00108159	2891.29	2556.56	2226.18	0.973015	0.753957	0.655895
A8CG34;A8CG34	POM121C	Nuclear envelope pore membrane protein POM 121C	SSSMSSLTGAYTSGIPSSSR	368	(M371,T375)	_SSSM[Oxidation (M)]SSLT[Phospho (STY)]GAYTSGIPSSSR_.3	_SSSM[Oxidation (M)]SSLT[Phospho (STY)]GAYTSGIPSSSR_	0.00149568	0.00037151	0.000659786	2817.09	2556.58	2225.55	0.0272998	0.0381436	0.0301178
A8MPP1;A8MPP1;Q96FC9;Q96FC9	DDX11L8;DDX11	Putative ATP-dependent RNA helicase DDX11-like protein 8;Probable ATP-dependent RNA helicase DDX11	LEQLESGEEELVLAEYESDEEK	187;187	(S204);(S204)	_LEQLESGEEELVLAEYES[Phospho (STY)]DEEK_.3	_LEQLESGEEELVLAEYES[Phospho (STY)]DEEK_	0.00032666	0.000499733	3.11631e-05	14826.4	4653.1	28245.9	0.999973	0.999088	1
A8MPP1;A8MPP1;Q96FC9;Q96FC9	DDX11L8;DDX11	Putative ATP-dependent RNA helicase DDX11-like protein 8;Probable ATP-dependent RNA helicase DDX11	IGIFESPTGTGK	39;39		_IGIFESPTGTGK_.2	_IGIFESPTGTGK_	0.00038875	0.000509189	0.00489718	9220.06	10475.3	543.906	NaN	NaN	NaN
A8MPP1;A8MPP1;Q96FC9;Q96FC9	DDX11L8;DDX11	Putative ATP-dependent RNA helicase DDX11-like protein 8;Probable ATP-dependent RNA helicase DDX11	LEQLESGEEELVLAEYESDEEKK	187;187	(S204);(S204)	_LEQLESGEEELVLAEYES[Phospho (STY)]DEEKK_.3	_LEQLESGEEELVLAEYES[Phospho (STY)]DEEKK_	Filtered	Filtered	0.000936766	Filtered	Filtered	861.892	Filtered	Filtered	0.200188
A8MXV4;A8MXV4	NUDT19	Nucleoside diphosphate-linked moiety X motif 19	SSSLRPGPSR	2	(S2,S3)	_S[Acetyl (Protein N-term)]S[Phospho (STY)]SLRPGPSR_.2	_S[Acetyl (Protein N-term)]S[Phospho (STY)]SLRPGPSR_	0.00911399	0.00344945	0.0023831	342.63	780.825	757.848	0.103784	0.105737	0.10621
A8MXV4;A8MXV4	NUDT19	Nucleoside diphosphate-linked moiety X motif 19	SSSLRPGPSR	2	(S2)	_[Acetyl (Protein N-term)]S[Phospho (STY)]SSLRPGPSR_.2	_[Acetyl (Protein N-term)]S[Phospho (STY)]SSLRPGPSR_	Filtered	Filtered	0.000648435	Filtered	Filtered	758.026	Filtered	Filtered	0.286461
B2RBV5;B2RBV5		Putative MORF4 family-associated protein 1-like protein UPP	EEPGSPLSPAPR	14	(S18)	_EEPGS[Phospho (STY)]PLSPAPR_.2	_EEPGS[Phospho (STY)]PLSPAPR_	0.000760664	0.000910747	0.0050858	1833.76	2856.24	2558.9	0.800792	0.902493	0.745655
B2RBV5;B2RBV5		Putative MORF4 family-associated protein 1-like protein UPP	EEPGSPLSPAPR	14	(S18,S21)	_EEPGS[Phospho (STY)]PLS[Phospho (STY)]PAPR_.2	_EEPGS[Phospho (STY)]PLS[Phospho (STY)]PAPR_	Filtered	0.00950129	0.00122888	Filtered	697.809	1244.52	Filtered	1	1
B5ME19;B5ME19;Q99613;Q99613	EIF3CL;EIF3C	Eukaryotic translation initiation factor 3 subunit C-like protein;Eukaryotic translation initiation factor 3 subunit C	LGSLVENNER	864;863		_LGSLVENNER_.2	_LGSLVENNER_	0.000262483	0.000486378	0.000628774	4194.41	5727.89	1834.33	NaN	NaN	NaN
B5ME19;B5ME19;Q99613;Q99613	EIF3CL;EIF3C	Eukaryotic translation initiation factor 3 subunit C-like protein;Eukaryotic translation initiation factor 3 subunit C	QNPEQSADEDAEK	161;161	(S166);(S166)	_QNPEQS[Phospho (STY)]ADEDAEK_.2	_QNPEQS[Phospho (STY)]ADEDAEK_	0.000431817	0.0003464	0.000244352	183.244	861.399	183.959	1	1	1
B5ME19;B5ME19;Q99613;Q99613	EIF3CL;EIF3C	Eukaryotic translation initiation factor 3 subunit C-like protein;Eukaryotic translation initiation factor 3 subunit C	QPLLLSEDEEDTK	34;34	(S39);(S39)	_QPLLLS[Phospho (STY)]EDEEDTK_.2	_QPLLLS[Phospho (STY)]EDEEDTK_	0.000231442	2.97737e-05	7.80932e-05	293150	362623	338159	1	1	1
B5ME19;B5ME19;Q99613;Q99613	EIF3CL;EIF3C	Eukaryotic translation initiation factor 3 subunit C-like protein;Eukaryotic translation initiation factor 3 subunit C	QPLLLSEDEEDTK	34;34	(T45);(T45)	_QPLLLSEDEEDT[Phospho (STY)]K_.2	_QPLLLSEDEEDT[Phospho (STY)]K_	Filtered	Filtered	2.72139e-05	Filtered	Filtered	180500	Filtered	Filtered	2.41295e-14
B5ME19;B5ME19;Q99613;Q99613	EIF3CL;EIF3C	Eukaryotic translation initiation factor 3 subunit C-like protein;Eukaryotic translation initiation factor 3 subunit C	QPLLLSEDEEDTK	34;34	(S39);(S39)	_QPLLLS[Phospho (STY)]EDEEDTK_.3	_QPLLLS[Phospho (STY)]EDEEDTK_	0.00917276	Filtered	Filtered	302.288	Filtered	Filtered	0.845094	Filtered	Filtered
B5ME19;B5ME19;Q99613;Q99613	EIF3CL;EIF3C	Eukaryotic translation initiation factor 3 subunit C-like protein;Eukaryotic translation initiation factor 3 subunit C	QPLLLSEDEEDTKR	34;34	(S39);(S39)	_QPLLLS[Phospho (STY)]EDEEDTKR_.3	_QPLLLS[Phospho (STY)]EDEEDTKR_	0.000407763	0.000425853	4.40146e-05	19162.3	11089.4	19113.6	0.999932	0.99982	0.999799
B5ME19;B5ME19;Q99613;Q99613	EIF3CL;EIF3C	Eukaryotic translation initiation factor 3 subunit C-like protein;Eukaryotic translation initiation factor 3 subunit C	QPLLLSEDEEDTKR	34;34	(T45);(T45)	_QPLLLSEDEEDT[Phospho (STY)]KR_.3	_QPLLLSEDEEDT[Phospho (STY)]KR_	0.00644622	0.00363963	Filtered	3633.71	871.82	Filtered	0.0130874	0.0239031	Filtered
B5ME19;B5ME19;Q99613;Q99613	EIF3CL;EIF3C	Eukaryotic translation initiation factor 3 subunit C-like protein;Eukaryotic translation initiation factor 3 subunit C	NEEDSEGSSDEDEDEDGVSAATFLK	174;174	(S178,S182);(S178,S182)	_NEEDS[Phospho (STY)]EGSS[Phospho (STY)]DEDEDEDGVSAATFLK_.3	_NEEDS[Phospho (STY)]EGSS[Phospho (STY)]DEDEDEDGVSAATFLK_	Filtered	0.0029956	Filtered	Filtered	3.68107	Filtered	Filtered	0.543714	Filtered
B5ME19;B5ME19;Q99613;Q99613	EIF3CL;EIF3C	Eukaryotic translation initiation factor 3 subunit C-like protein;Eukaryotic translation initiation factor 3 subunit C	NEEDSEGSSDEDEDEDGVSAATFLK	174;174	(S178,S181,S182);(S178,S181,S182)	_NEEDS[Phospho (STY)]EGS[Phospho (STY)]S[Phospho (STY)]DEDEDEDGVSAATFLK_.3	_NEEDS[Phospho (STY)]EGS[Phospho (STY)]S[Phospho (STY)]DEDEDEDGVSAATFLK_	Filtered	Filtered	0.000744296	Filtered	Filtered	1.38483	Filtered	Filtered	0.926146
B5ME19;B5ME19;Q99613;Q99613	EIF3CL;EIF3C	Eukaryotic translation initiation factor 3 subunit C-like protein;Eukaryotic translation initiation factor 3 subunit C	FFTTGSDSESESSLSGEELVTK	4;4	(S11,S13);(S11,S13)	_FFTTGSDS[Phospho (STY)]ES[Phospho (STY)]ESSLSGEELVTK_.3	_FFTTGSDS[Phospho (STY)]ES[Phospho (STY)]ESSLSGEELVTK_	Filtered	0.00331656	Filtered	Filtered	1.22402	Filtered	Filtered	0.273686	Filtered
C9JLW8;C9JLW8	FAM195B	Mapk-regulated corepressor-interacting protein 1	SPPSSSEIFTPAHEENVR	21	(S24)	_SPPS[Phospho (STY)]SSEIFTPAHEENVR_.3	_SPPS[Phospho (STY)]SSEIFTPAHEENVR_	0.000231442	5.24307e-05	2.46746e-05	75320.7	32373	76614.1	0.251568	0.0106745	0.290493
C9JLW8;C9JLW8	FAM195B	Mapk-regulated corepressor-interacting protein 1	SPPSSSEIFTPAHEENVR	21	(S21)	_S[Phospho (STY)]PPSSSEIFTPAHEENVR_.3	_S[Phospho (STY)]PPSSSEIFTPAHEENVR_	0.000231442	3.52579e-05	2.96711e-05	51829	25897.1	54058.8	0.162912	0.00466088	0.0414089
C9JLW8;C9JLW8	FAM195B	Mapk-regulated corepressor-interacting protein 1	SPPSSSEIFTPAHEENVR	21	(T30)	_SPPSSSEIFT[Phospho (STY)]PAHEENVR_.3	_SPPSSSEIFT[Phospho (STY)]PAHEENVR_	Filtered	Filtered	0.00263789	Filtered	Filtered	263054	Filtered	Filtered	0.1203
E9PAV3;E9PAV3;Q13765;Q13765	NACA	Nascent polypeptide-associated complex subunit alpha, muscle-specific form;Nascent polypeptide-associated complex subunit alpha	VQGEAVSNIQENTQTPTVQEESEEEEVDETGVEVK	2008;145	(T2020);(T157)	_VQGEAVSNIQENT[Phospho (STY)]QTPTVQEESEEEEVDETGVEVK_.4	_VQGEAVSNIQENT[Phospho (STY)]QTPTVQEESEEEEVDETGVEVK_	0.000764071	0.000499258	0.000675061	610923	660596	565336	0.42772	0.304978	0.25
E9PAV3;E9PAV3;Q13765;Q13765	NACA	Nascent polypeptide-associated complex subunit alpha, muscle-specific form;Nascent polypeptide-associated complex subunit alpha	VQGEAVSNIQENTQTPTVQEESEEEEVDETGVEVK	2008;145	(T2024);(T161)	_VQGEAVSNIQENTQTPT[Phospho (STY)]VQEESEEEEVDETGVEVK_.4	_VQGEAVSNIQENTQTPT[Phospho (STY)]VQEESEEEEVDETGVEVK_	0.000350739	0.000921641	0.00062763	625484	438691	574072	0.114192	0.24975	0.25
E9PAV3;E9PAV3;Q13765;Q13765	NACA	Nascent polypeptide-associated complex subunit alpha, muscle-specific form;Nascent polypeptide-associated complex subunit alpha	VQGEAVSNIQENTQTPTVQEESEEEEVDETGVEVK	2008;145	(S2029);(S166)	_VQGEAVSNIQENTQTPTVQEES[Phospho (STY)]EEEEVDETGVEVK_.4	_VQGEAVSNIQENTQTPTVQEES[Phospho (STY)]EEEEVDETGVEVK_	0.000401348	0.000111201	0.000599616	532296	31215.1	458168	0.189882	0.232485	0.246271
E9PAV3;E9PAV3;Q13765;Q13765	NACA	Nascent polypeptide-associated complex subunit alpha, muscle-specific form;Nascent polypeptide-associated complex subunit alpha	VQGEAVSNIQENTQTPTVQEESEEEEVDETGVEVK	2008;145	(S2014);(S151)	_VQGEAVS[Phospho (STY)]NIQENTQTPTVQEESEEEEVDETGVEVK_.4	_VQGEAVS[Phospho (STY)]NIQENTQTPTVQEESEEEEVDETGVEVK_	0.000724813	0.000141921	3.24902e-05	502034	2667.72	333575	1.47859e-09	0.04798	0.0149311
E9PAV3;E9PAV3;Q13765;Q13765	NACA	Nascent polypeptide-associated complex subunit alpha, muscle-specific form;Nascent polypeptide-associated complex subunit alpha	VQGEAVSNIQENTQTPTVQEESEEEEVDETGVEVK	2008;145	(S2014);(S151)	_VQGEAVS[Phospho (STY)]NIQENTQTPTVQEESEEEEVDETGVEVK_.5	_VQGEAVS[Phospho (STY)]NIQENTQTPTVQEESEEEEVDETGVEVK_	0.000460054	0.000469207	0.00120352	12373.5	12571.5	10679.8	0.710782	0.0707532	0.469576
E9PAV3;E9PAV3;Q13765;Q13765	NACA	Nascent polypeptide-associated complex subunit alpha, muscle-specific form;Nascent polypeptide-associated complex subunit alpha	VQGEAVSNIQENTQTPTVQEESEEEEVDETGVEVK	2008;145	(S2029);(S166)	_VQGEAVSNIQENTQTPTVQEES[Phospho (STY)]EEEEVDETGVEVK_.5	_VQGEAVSNIQENTQTPTVQEES[Phospho (STY)]EEEEVDETGVEVK_	0.000494299	0.000331732	0.00363375	10819.5	10838.1	8330.12	0.0721882	0.231374	0.132984
E9PAV3;E9PAV3;Q13765;Q13765	NACA	Nascent polypeptide-associated complex subunit alpha, muscle-specific form;Nascent polypeptide-associated complex subunit alpha	VQGEAVSNIQENTQTPTVQEESEEEEVDETGVEVK	2008;145	(T2024);(T161)	_VQGEAVSNIQENTQTPT[Phospho (STY)]VQEESEEEEVDETGVEVK_.5	_VQGEAVSNIQENTQTPT[Phospho (STY)]VQEESEEEEVDETGVEVK_	0.000408502	3.47853e-05	0.00075516	6378.52	6315.79	3747.15	0.0786629	0.122711	0.134063
E9PAV3;E9PAV3;Q13765;Q13765	NACA	Nascent polypeptide-associated complex subunit alpha, muscle-specific form;Nascent polypeptide-associated complex subunit alpha	VQGEAVSNIQENTQTPTVQEESEEEEVDETGVEVK	2008;145	(T2037);(T174)	_VQGEAVSNIQENTQTPTVQEESEEEEVDET[Phospho (STY)]GVEVK_.4	_VQGEAVSNIQENTQTPTVQEESEEEEVDET[Phospho (STY)]GVEVK_	0.00180129	0.00631462	0.00066952	635.16	1333.85	1.35753	0.13411	0.119627	0.166667
E9PAV3;E9PAV3;Q13765;Q13765	NACA	Nascent polypeptide-associated complex subunit alpha, muscle-specific form;Nascent polypeptide-associated complex subunit alpha	VQGEAVSNIQENTQTPTVQEESEEEEVDETGVEVK	2008;145	(T2020);(T157)	_VQGEAVSNIQENT[Phospho (STY)]QTPTVQEESEEEEVDETGVEVK_.6	_VQGEAVSNIQENT[Phospho (STY)]QTPTVQEESEEEEVDETGVEVK_	0.00634399	Filtered	Filtered	674.819	Filtered	Filtered	0.144683	Filtered	Filtered
E9PAV3;E9PAV3;Q13765;Q13765	NACA	Nascent polypeptide-associated complex subunit alpha, muscle-specific form;Nascent polypeptide-associated complex subunit alpha	IEDLSQQAQLAAAEK	1991;128		_IEDLSQQAQLAAAEK_.2	_IEDLSQQAQLAAAEK_	0.000263914	0.000336233	0.000959963	3229.1	4695.88	644.077	NaN	NaN	NaN
E9PAV3;E9PAV3;Q13765;Q13765	NACA	Nascent polypeptide-associated complex subunit alpha, muscle-specific form;Nascent polypeptide-associated complex subunit alpha	IEDLSQQAQLAAAEK	1991;128		_IEDLSQQAQLAAAEK_.3	_IEDLSQQAQLAAAEK_	0.00137618	0.000243631	Filtered	259.397	800.213	Filtered	NaN	NaN	Filtered
E9PAV3;E9PAV3;Q13765;Q13765	NACA	Nascent polypeptide-associated complex subunit alpha, muscle-specific form;Nascent polypeptide-associated complex subunit alpha	SPASDTYIVFGEAK	1977;114		_SPASDTYIVFGEAK_.2	_SPASDTYIVFGEAK_	0.00048062	0.0015237	Filtered	2199.23	1896.32	Filtered	NaN	NaN	Filtered
E9PAV3;E9PAV3;Q13765;Q13765	NACA	Nascent polypeptide-associated complex subunit alpha, muscle-specific form;Nascent polypeptide-associated complex subunit alpha	DIELVMSQANVSR	2043;180	(M2048);(M185)	_DIELVM[Oxidation (M)]SQANVSR_.2	_DIELVM[Oxidation (M)]SQANVSR_	0.00869082	Filtered	Filtered	1119.58	Filtered	Filtered	1	Filtered	Filtered
E9PAV3;E9PAV3;Q13765;Q13765	NACA	Nascent polypeptide-associated complex subunit alpha, muscle-specific form;Nascent polypeptide-associated complex subunit alpha	NNSNDIVNAIMELTM	2064;201	(M2074,M2078);(M211,M215)	_NNSNDIVNAIM[Oxidation (M)]ELTM[Oxidation (M)]_.2	_NNSNDIVNAIM[Oxidation (M)]ELTM[Oxidation (M)]_	0.00597312	0.00285704	Filtered	1.55134	1.67599	Filtered	1	1	Filtered
I3L3R5;I3L3R5	CCER2	Coiled-coil domain-containing glutamate-rich protein 2	DEEEEEVAER	102		_DEEEEEVAER_.2	_DEEEEEVAER_	Filtered	0.000475587	0.000644643	Filtered	2129.47	1241.37	Filtered	NaN	NaN
iRT-Kit_WR_fusion;iRT-Kit_WR_fusion			GTFIIDPAAVIR	32		_GTFIIDPAAVIR_.2	_GTFIIDPAAVIR_	0.000430514	0.000356607	0.000642465	60519096	19013760	69364432	NaN	NaN	NaN
iRT-Kit_WR_fusion;iRT-Kit_WR_fusion			LFLQFGAQGSPFLK	121		_LFLQFGAQGSPFLK_.2	_LFLQFGAQGSPFLK_	0.000236034	3.82241e-05	9.15471e-05	28984506	7322248	37561296	NaN	NaN	NaN
iRT-Kit_WR_fusion;iRT-Kit_WR_fusion			LFLQFGAQGSPFLK	121		_LFLQFGAQGSPFLK_.3	_LFLQFGAQGSPFLK_	0.000283707	0.000235911	0.000575	1.78332e+06	266723	1.12086e+06	NaN	NaN	NaN
iRT-Kit_WR_fusion;iRT-Kit_WR_fusion			DGLDAASYYAPVR	95		_DGLDAASYYAPVR_.2	_DGLDAASYYAPVR_	0.000245803	0.000158636	0.000532416	13786917	32861050	12998407	NaN	NaN	NaN
iRT-Kit_WR_fusion;iRT-Kit_WR_fusion			GTFIIDPGGVIR	20		_GTFIIDPGGVIR_.2	_GTFIIDPGGVIR_	0.000411565	0.000504086	0.00119281	31622592	14434832	27350522	NaN	NaN	NaN
iRT-Kit_WR_fusion;iRT-Kit_WR_fusion			TPVITGAPYEYR	83		_TPVITGAPYEYR_.2	_TPVITGAPYEYR_	0.000231442	0.000322087	3.88759e-05	18166458	11351869	17797114	NaN	NaN	NaN
iRT-Kit_WR_fusion;iRT-Kit_WR_fusion			VEATFGVDESNAK	70		_VEATFGVDESNAK_.2	_VEATFGVDESNAK_	0.00024884	0.000218277	2.46777e-05	10071005	12263232	10577408	NaN	NaN	NaN
iRT-Kit_WR_fusion;iRT-Kit_WR_fusion			ADVTPADFSEWSK	108		_ADVTPADFSEWSK_.2	_ADVTPADFSEWSK_	0.000267813	0.000185627	0.000640913	14734382	10481140	4.09769e+06	NaN	NaN	NaN
iRT-Kit_WR_fusion;iRT-Kit_WR_fusion			GAGSSEPVTGLDAK	44		_GAGSSEPVTGLDAK_.2	_GAGSSEPVTGLDAK_	0.000263936	0.000195072	0.000369964	8521456	9963129	48220.3	NaN	NaN	NaN
iRT-Kit_WR_fusion;iRT-Kit_WR_fusion			LGGNEQVTR	1		_L[Acetyl (Protein N-term)]GGNEQVTR_.2	_L[Acetyl (Protein N-term)]GGNEQVTR_	0.000454354	0.000405074	0.000154653	15593	32622	15829.1	1	1	1
iRT-Kit_WR_fusion;iRT-Kit_WR_fusion			YILAGVENSK	10		_YILAGVENSK_.2	_YILAGVENSK_	0.000231442	0.000120533	4.77281e-05	14116858	16076617	16278240	NaN	NaN	NaN
iRT-Kit_WR_fusion;iRT-Kit_WR_fusion			TPVISGGPYEYR	58		_TPVISGGPYEYR_.2	_TPVISGGPYEYR_	0.000278592	0.000147258	0.000612424	13068122	10943832	15264905	NaN	NaN	NaN
O00116;O00116	AGPS	Alkyldihydroxyacetonephosphate synthase, peroxisomal	AASAATAAPTATPAAQESGTIPK	63	(S65)	_AAS[Phospho (STY)]AATAAPTATPAAQESGTIPK_.3	_AAS[Phospho (STY)]AATAAPTATPAAQESGTIPK_	0.000231442	5.49022e-05	2.3348e-05	10578.9	8906.17	6653.39	0.974506	0.996786	0.952709
O00116;O00116	AGPS	Alkyldihydroxyacetonephosphate synthase, peroxisomal	RAASAATAAPTATPAAQESGTIPK	62	(S65)	_RAAS[Phospho (STY)]AATAAPTATPAAQESGTIPK_.3	_RAAS[Phospho (STY)]AATAAPTATPAAQESGTIPK_	0.000284239	0.000174438	0.000137258	3359.29	2041.17	2187.51	0.435395	0.400995	0.402239
O00116;O00116	AGPS	Alkyldihydroxyacetonephosphate synthase, peroxisomal	ETNISYSQEADDR	170		_ETNISYSQEADDR_.2	_ETNISYSQEADDR_	0.000379588	0.000541956	Filtered	975.265	1154.28	Filtered	NaN	NaN	Filtered
O00116;O00116	AGPS	Alkyldihydroxyacetonephosphate synthase, peroxisomal	EYVDPNNIFGNR	644		_EYVDPNNIFGNR_.2	_EYVDPNNIFGNR_	Filtered	0.00838805	Filtered	Filtered	735.521	Filtered	Filtered	NaN	Filtered
O00148;O00148	DDX39A	ATP-dependent RNA helicase DDX39A	AEQDVENDLLDYDEEEEPQAPQESTPAPPKK	2	(T26)	_A[Acetyl (Protein N-term)]EQDVENDLLDYDEEEEPQAPQEST[Phospho (STY)]PAPPKK_.4	_A[Acetyl (Protein N-term)]EQDVENDLLDYDEEEEPQAPQEST[Phospho (STY)]PAPPKK_	0.000427772	0.000447031	0.00100668	1092.03	1172.57	593.686	0.193496	0.227883	0.333333
O00148;O00148	DDX39A	ATP-dependent RNA helicase DDX39A	AEQDVENDLLDYDEEEEPQAPQESTPAPPKK	2	(Y13)	_A[Acetyl (Protein N-term)]EQDVENDLLDY[Phospho (STY)]DEEEEPQAPQESTPAPPKK_.4	_A[Acetyl (Protein N-term)]EQDVENDLLDY[Phospho (STY)]DEEEEPQAPQESTPAPPKK_	0.00769794	0.00445716	0.000633803	1.26591	1.26812	1.40949	0.533914	0.534228	0.534115
O00151;O00151	PDLIM1	PDZ and LIM domain protein 1	VWSPLVTEEGK	88	(S90)	_VWS[Phospho (STY)]PLVTEEGK_.2	_VWS[Phospho (STY)]PLVTEEGK_	0.00138575	0.000598463	0.000625347	3139.17	5568.6	3769.2	0.5	0.973967	0.986017
O00151;O00151	PDLIM1	PDZ and LIM domain protein 1	SAMPFTASPASSTTAR	123	(M125,S130)	_SAM[Oxidation (M)]PFTAS[Phospho (STY)]PASSTTAR_.2	_SAM[Oxidation (M)]PFTAS[Phospho (STY)]PASSTTAR_	0.000331672	0.000134771	0.000544	4189.61	5078.51	3588.79	0.800784	0.783596	0.440221
O00151;O00151	PDLIM1	PDZ and LIM domain protein 1	SAMPFTASPASSTTAR	123	(M125,S133)	_SAM[Oxidation (M)]PFTASPAS[Phospho (STY)]STTAR_.2	_SAM[Oxidation (M)]PFTASPAS[Phospho (STY)]STTAR_	Filtered	0.00316284	0.00682911	Filtered	3294.97	3336.38	Filtered	0.0134066	0.0758898
O00151;O00151	PDLIM1	PDZ and LIM domain protein 1	DFEQPLAISR	23		_DFEQPLAISR_.2	_DFEQPLAISR_	0.00978715	Filtered	Filtered	206.085	Filtered	Filtered	NaN	Filtered	Filtered
O00154;O00154	ACOT7	Cytosolic acyl coenzyme A thioester hydrolase	MIEEAGAIISTR	79		_MIEEAGAIISTR_.2	_MIEEAGAIISTR_	0.00172416	0.000729919	Filtered	1225.85	1145.67	Filtered	NaN	NaN	Filtered
O00154;O00154	ACOT7	Cytosolic acyl coenzyme A thioester hydrolase	LMDEVAGIVAAR	253		_LMDEVAGIVAAR_.2	_LMDEVAGIVAAR_	Filtered	0.00163324	Filtered	Filtered	887.333	Filtered	Filtered	NaN	Filtered
O00159;O00159	MYO1C	Unconventional myosin-Ic	DVESPSWR	405	(S408)	_DVES[Phospho (STY)]PSWR_.2	_DVES[Phospho (STY)]PSWR_	0.00912287	0.00185896	0.000631494	2525.98	4041.73	3159.65	0.80771	0.667429	0.651931
O00161;O00161	SNAP23	Synaptosomal-associated protein 23	TTWGDGGENSPCNVVSK	101	(T102,C112)	_TT[Phospho (STY)]WGDGGENSPC[Carbamidomethyl (C)]NVVSK_.2	_TT[Phospho (STY)]WGDGGENSPC[Carbamidomethyl (C)]NVVSK_	Filtered	0.000224838	0.000624451	Filtered	1279.99	852.296	Filtered	0.446881	0.451885
O00161;O00161	SNAP23	Synaptosomal-associated protein 23	TTWGDGGENSPCNVVSK	101	(S110,C112)	_TTWGDGGENS[Phospho (STY)]PC[Carbamidomethyl (C)]NVVSK_.2	_TTWGDGGENS[Phospho (STY)]PC[Carbamidomethyl (C)]NVVSK_	Filtered	0.000388245	0.000634375	Filtered	1280.57	851.349	Filtered	0.0736265	0.0519628
O00161;O00161	SNAP23	Synaptosomal-associated protein 23	TTWGDGGENSPCNVVSK	101	(T101,C112)	_T[Phospho (STY)]TWGDGGENSPC[Carbamidomethyl (C)]NVVSK_.2	_T[Phospho (STY)]TWGDGGENSPC[Carbamidomethyl (C)]NVVSK_	Filtered	0.000111847	0.000634672	Filtered	656.127	476.415	Filtered	0.432106	0.496261
O00178;O00178	GTPBP1	GTP-binding protein 1	SAMDSPVPASMFAPEPSSPGAAR	8	(M10,M18,S25)	_SAM[Oxidation (M)]DSPVPASM[Oxidation (M)]FAPEPSS[Phospho (STY)]PGAAR_.3	_SAM[Oxidation (M)]DSPVPASM[Oxidation (M)]FAPEPSS[Phospho (STY)]PGAAR_	0.000231442	2.97737e-05	2.40175e-05	37463	36798.2	46322.8	0.899238	0.839122	0.881845
O00178;O00178	GTPBP1	GTP-binding protein 1	SAMDSPVPASMFAPEPSSPGAAR	8	(M10,S12,M18)	_SAM[Oxidation (M)]DS[Phospho (STY)]PVPASM[Oxidation (M)]FAPEPSSPGAAR_.3	_SAM[Oxidation (M)]DS[Phospho (STY)]PVPASM[Oxidation (M)]FAPEPSSPGAAR_	0.000231442	0.000149959	0.000306921	21925.8	20414.9	21680.5	8.08332e-06	1.07913e-08	2.01394e-09
O00178;O00178	GTPBP1	GTP-binding protein 1	SAMDSPVPASMFAPEPSSPGAAR	8	(M10,S12,M18,S25)	_SAM[Oxidation (M)]DS[Phospho (STY)]PVPASM[Oxidation (M)]FAPEPSS[Phospho (STY)]PGAAR_.3	_SAM[Oxidation (M)]DS[Phospho (STY)]PVPASM[Oxidation (M)]FAPEPSS[Phospho (STY)]PGAAR_	Filtered	Filtered	0.0055443	Filtered	Filtered	2954.86	Filtered	Filtered	0.336474
O00192;O00192	ARVCF	Armadillo repeat protein deleted in velo-cardio-facial syndrome	NFDTLDLPK	639	(T642)	_NFDT[Phospho (STY)]LDLPK_.2	_NFDT[Phospho (STY)]LDLPK_	0.000280291	0.000273873	3.31957e-05	3487.07	3887.4	3962.37	1	1	1
O00192;O00192	ARVCF	Armadillo repeat protein deleted in velo-cardio-facial syndrome	GALSPGGFDDSTLPLVDK	861	(S864)	_GALS[Phospho (STY)]PGGFDDSTLPLVDK_.2	_GALS[Phospho (STY)]PGGFDDSTLPLVDK_	Filtered	Filtered	0.00867158	Filtered	Filtered	274.538	Filtered	Filtered	0.353191
O00193;O00193	SMAP	Small acidic protein	EESAEELQAAEHPDEVEDPK	145	(S147)	_EES[Phospho (STY)]AEELQAAEHPDEVEDPK_.3	_EES[Phospho (STY)]AEELQAAEHPDEVEDPK_	0.00413595	0.00218454	0.000509251	9884.24	15701.8	15160.9	1	1	1
O00193;O00193	SMAP	Small acidic protein	SASPDDDLGSSNWEAADLGNEER	15	(S15)	_S[Phospho (STY)]ASPDDDLGSSNWEAADLGNEER_.3	_S[Phospho (STY)]ASPDDDLGSSNWEAADLGNEER_	0.000231442	2.97737e-05	2.37353e-05	135698	142140	126606	0.206702	0.153939	0.204711
O00193;O00193	SMAP	Small acidic protein	SASPDDDLGSSNWEAADLGNEER	15	(S17)	_SAS[Phospho (STY)]PDDDLGSSNWEAADLGNEER_.3	_SAS[Phospho (STY)]PDDDLGSSNWEAADLGNEER_	0.000241573	4.48234e-05	6.5877e-05	128089	134804	119483	0.791003	0.844853	0.793167
O00193;O00193	SMAP	Small acidic protein	SASPDDDLGSSNWEAADLGNEERK	15	(S15)	_S[Phospho (STY)]ASPDDDLGSSNWEAADLGNEERK_.3	_S[Phospho (STY)]ASPDDDLGSSNWEAADLGNEERK_	0.000231442	2.97737e-05	2.41372e-05	11049.5	7976.32	12977.1	0.317654	0.0347085	0.285779
O00193;O00193	SMAP	Small acidic protein	SASPDDDLGSSNWEAADLGNEERK	15	(S17)	_SAS[Phospho (STY)]PDDDLGSSNWEAADLGNEERK_.3	_SAS[Phospho (STY)]PDDDLGSSNWEAADLGNEERK_	0.000231442	5.22343e-05	3.0113e-05	10268.7	7474.69	11790.5	0.517311	0.714336	0.523974
O00193;O00193	SMAP	Small acidic protein	SASPDDDLGSSNWEAADLGNEERK	15	(S24)	_SASPDDDLGS[Phospho (STY)]SNWEAADLGNEERK_.3	_SASPDDDLGS[Phospho (STY)]SNWEAADLGNEERK_	0.000231442	3.17169e-05	3.33997e-05	8106.74	6430.84	9633.67	0.108401	0.109219	0.0855464
O00193;O00193	SMAP	Small acidic protein	RSASPDDDLGSSNWEAADLGNEERK	14	(S15)	_RS[Phospho (STY)]ASPDDDLGSSNWEAADLGNEERK_.3	_RS[Phospho (STY)]ASPDDDLGSSNWEAADLGNEERK_	0.000231442	0.00307964	0.000103224	5592.46	1022.53	3463.22	0.396652	0.351399	0.493438
O00193;O00193	SMAP	Small acidic protein	RSASPDDDLGSSNWEAADLGNEERK	14	(S17)	_RSAS[Phospho (STY)]PDDDLGSSNWEAADLGNEERK_.3	_RSAS[Phospho (STY)]PDDDLGSSNWEAADLGNEERK_	0.000231442	0.000683503	0.0005904	5056.58	1022.14	3238	0.409061	0.35413	0.493393
O00193;O00193	SMAP	Small acidic protein	RSASPDDDLGSSNWEAADLGNEERK	14	(S17)	_RSAS[Phospho (STY)]PDDDLGSSNWEAADLGNEERK_.4	_RSAS[Phospho (STY)]PDDDLGSSNWEAADLGNEERK_	0.000465063	Filtered	0.00964595	1041.72	Filtered	239.495	0.418167	Filtered	0.415032
O00193;O00193	SMAP	Small acidic protein	RSASPDDDLGSSNWEAADLGNEER	14	(S15)	_RS[Phospho (STY)]ASPDDDLGSSNWEAADLGNEER_.3	_RS[Phospho (STY)]ASPDDDLGSSNWEAADLGNEER_	0.000231442	5.29414e-05	0.000149533	235899	169778	249574	2.09745e-05	1.71301e-05	8.61923e-05
O00193;O00193	SMAP	Small acidic protein	RSASPDDDLGSSNWEAADLGNEER	14	(S24)	_RSASPDDDLGS[Phospho (STY)]SNWEAADLGNEER_.3	_RSASPDDDLGS[Phospho (STY)]SNWEAADLGNEER_	0.00025492	6.01254e-05	8.38428e-05	174424	125131	185066	8.48267e-10	1.55606e-10	4.42599e-13
O00193;O00193	SMAP	Small acidic protein	RSASPDDDLGSSNWEAADLGNEER	14	(S17)	_RSAS[Phospho (STY)]PDDDLGSSNWEAADLGNEER_.3	_RSAS[Phospho (STY)]PDDDLGSSNWEAADLGNEER_	0.000345517	9.13773e-05	0.000126586	73579.6	52242.8	74181.9	0.999968	0.999977	0.999901
O00204;O00204	SULT2B1	Sulfotransferase family cytosolic 2B member 1	PNSSPSPSPGQASETPHPRPS	345	(S348)	_PNSS[Phospho (STY)]PSPSPGQASETPHPRPS_.3	_PNSS[Phospho (STY)]PSPSPGQASETPHPRPS_	0.00269348	Filtered	0.000880186	1186.52	Filtered	1000.03	0.134932	Filtered	0.134937
O00204;O00204	SULT2B1	Sulfotransferase family cytosolic 2B member 1	PNSSPSPSPGQASETPHPRPS	345	(S350)	_PNSSPS[Phospho (STY)]PSPGQASETPHPRPS_.3	_PNSSPS[Phospho (STY)]PSPGQASETPHPRPS_	0.00134719	Filtered	0.000795111	305.748	Filtered	178.448	0.149588	Filtered	0.149947
O00204;O00204	SULT2B1	Sulfotransferase family cytosolic 2B member 1	PNSSPSPSPGQASETPHPRPS	345	(S347)	_PNS[Phospho (STY)]SPSPSPGQASETPHPRPS_.3	_PNS[Phospho (STY)]SPSPSPGQASETPHPRPS_	0.00278787	Filtered	0.000913212	1.27596	Filtered	1.23499	0.140618	Filtered	0.134602
O00231;O00231	PSMD11	26S proteasome non-ATPase regulatory subunit 11	AAAAVVEFQR	2		_A[Acetyl (Protein N-term)]AAAVVEFQR_.2	_A[Acetyl (Protein N-term)]AAAVVEFQR_	0.000878264	0.000453093	Filtered	2945.07	4459.05	Filtered	1	1	Filtered
O00231;O00231	PSMD11	26S proteasome non-ATPase regulatory subunit 11	AAAAVVEFQR	2		_[Acetyl (Protein N-term)]AAAAVVEFQR_.2	_[Acetyl (Protein N-term)]AAAAVVEFQR_	0.000583862	0.000453093	Filtered	2183.52	3040.98	Filtered	1	1	Filtered
O00231;O00231	PSMD11	26S proteasome non-ATPase regulatory subunit 11	AQSLLSTDR	12	(S14)	_AQS[Phospho (STY)]LLSTDR_.2	_AQS[Phospho (STY)]LLSTDR_	Filtered	0.00354526	0.00256531	Filtered	2316.08	1529.93	Filtered	0.748613	0.751844
O00231;O00231	PSMD11	26S proteasome non-ATPase regulatory subunit 11	LYDNLLEQNLIR	326		_LYDNLLEQNLIR_.2	_LYDNLLEQNLIR_	0.000837782	0.00341612	Filtered	328.168	1.61091	Filtered	NaN	NaN	Filtered
O00231;O00231	PSMD11	26S proteasome non-ATPase regulatory subunit 11	TTANAIYCPPK	195	(C202)	_TTANAIYC[Carbamidomethyl (C)]PPK_.2	_TTANAIYC[Carbamidomethyl (C)]PPK_	Filtered	0.00366448	Filtered	Filtered	1478.35	Filtered	Filtered	1	Filtered
O00231;O00231	PSMD11	26S proteasome non-ATPase regulatory subunit 11	TGQAAELGGLLK	60		_TGQAAELGGLLK_.2	_TGQAAELGGLLK_	Filtered	0.000562134	Filtered	Filtered	556.485	Filtered	Filtered	NaN	Filtered
O00231;O00231	PSMD11	26S proteasome non-ATPase regulatory subunit 11	DIQENDEEAVQVK	34		_DIQENDEEAVQVK_.2	_DIQENDEEAVQVK_	Filtered	Filtered	0.00922093	Filtered	Filtered	3.69453	Filtered	Filtered	NaN
O00264;O00264	PGRMC1	Membrane-associated progesterone receptor component 1	GDQPAASGDSDDDEPPPLPR	48	(S57)	_GDQPAASGDS[Phospho (STY)]DDDEPPPLPR_.3	_GDQPAASGDS[Phospho (STY)]DDDEPPPLPR_	0.000231442	6.04615e-05	2.5653e-05	727435	719137	788132	0.999974	0.999955	0.999992
O00264;O00264	PGRMC1	Membrane-associated progesterone receptor component 1	GDQPAASGDSDDDEPPPLPR	48	(S54)	_GDQPAAS[Phospho (STY)]GDSDDDEPPPLPR_.3	_GDQPAAS[Phospho (STY)]GDSDDDEPPPLPR_	0.000236006	7.4219e-05	0.00062836	716922	709077	753354	2.61263e-05	4.38536e-05	7.86648e-06
O00264;O00264	PGRMC1	Membrane-associated progesterone receptor component 1	GDQPAASGDSDDDEPPPLPR	48		_GDQPAASGDSDDDEPPPLPR_.3	_GDQPAASGDSDDDEPPPLPR_	0.000520725	0.000498143	0.000636083	3764.7	3577.46	3879.6	NaN	NaN	NaN
O00264;O00264	PGRMC1	Membrane-associated progesterone receptor component 1	EGEEPTVYSDEEEPK	173	(S181)	_EGEEPTVYS[Phospho (STY)]DEEEPK_.2	_EGEEPTVYS[Phospho (STY)]DEEEPK_	0.000231442	2.97737e-05	3.11776e-05	421163	446746	421864	0.734311	1	1
O00264;O00264	PGRMC1	Membrane-associated progesterone receptor component 1	EGEEPTVYSDEEEPK	173	(S181)	_EGEEPTVYS[Phospho (STY)]DEEEPK_.3	_EGEEPTVYS[Phospho (STY)]DEEEPK_	0.000231442	7.16333e-05	2.3348e-05	8037.15	8958.51	6827.95	0.999708	0.969269	0.838991
O00264;O00264	PGRMC1	Membrane-associated progesterone receptor component 1	EGEEPTVYSDEEEPKDESARK	173	(Y180)	_EGEEPTVY[Phospho (STY)]SDEEEPKDESARK_.3	_EGEEPTVY[Phospho (STY)]SDEEEPKDESARK_	0.000345251	0.00035407	0.000629164	4023.55	1171.01	4141.9	0.393577	0.618024	0.091122
O00264;O00264	PGRMC1	Membrane-associated progesterone receptor component 1	EGEEPTVYSDEEEPKDESARK	173	(S181)	_EGEEPTVYS[Phospho (STY)]DEEEPKDESARK_.3	_EGEEPTVYS[Phospho (STY)]DEEEPKDESARK_	0.000320445	0.000359476	0.000628413	3314.91	921.59	3390.88	0.518273	0.173929	0.802276
O00264;O00264	PGRMC1	Membrane-associated progesterone receptor component 1	EGEEPTVYSDEEEPKDESARK	173	(Y180)	_EGEEPTVY[Phospho (STY)]SDEEEPKDESARK_.4	_EGEEPTVY[Phospho (STY)]SDEEEPKDESARK_	0.000482181	0.000610746	4.31737e-05	2148.55	1724.17	2062.92	0.644434	0.493169	0.641337
O00264;O00264	PGRMC1	Membrane-associated progesterone receptor component 1	EGEEPTVYSDEEEPKDESARK	173	(T178)	_EGEEPT[Phospho (STY)]VYSDEEEPKDESARK_.4	_EGEEPT[Phospho (STY)]VYSDEEEPKDESARK_	0.000399973	0.00114783	8.08645e-05	2146.8	1722.07	1899.43	0.155486	0.209876	0.154682
O00264;O00264	PGRMC1	Membrane-associated progesterone receptor component 1	EGEEPTVYSDEEEPKDESARK	173	(S181)	_EGEEPTVYS[Phospho (STY)]DEEEPKDESARK_.4	_EGEEPTVYS[Phospho (STY)]DEEEPKDESARK_	0.000602603	0.00337407	0.0012973	1.82418	2.13849	1.90271	0.190264	0.216569	0.16321
O00264;O00264	PGRMC1	Membrane-associated progesterone receptor component 1	EGEEPTVYSDEEEPKDESARK	173	(S190)	_EGEEPTVYSDEEEPKDES[Phospho (STY)]ARK_.3	_EGEEPTVYSDEEEPKDES[Phospho (STY)]ARK_	0.000445857	0.00758002	0.000628448	1.52165	1.77823	1.58776	8.68973e-05	0.069949	0.000121058
O00264;O00264	PGRMC1	Membrane-associated progesterone receptor component 1	EGEEPTVYSDEEEPKDESAR	173	(S181)	_EGEEPTVYS[Phospho (STY)]DEEEPKDESAR_.3	_EGEEPTVYS[Phospho (STY)]DEEEPKDESAR_	0.000239025	3.47154e-05	4.86058e-05	640682	688809	689656	0.716176	0.985121	0.993953
O00264;O00264	PGRMC1	Membrane-associated progesterone receptor component 1	EGEEPTVYSDEEEPKDESAR	173	(Y180)	_EGEEPTVY[Phospho (STY)]SDEEEPKDESAR_.3	_EGEEPTVY[Phospho (STY)]SDEEEPKDESAR_	0.000381641	0.00011536	0.0006283	626927	687900	669948	0.441886	0.0127801	0.00654579
O00264;O00264	PGRMC1	Membrane-associated progesterone receptor component 1	EGEEPTVYSDEEEPKDESAR	173	(S190)	_EGEEPTVYSDEEEPKDES[Phospho (STY)]AR_.3	_EGEEPTVYSDEEEPKDES[Phospho (STY)]AR_	0.00171932	0.00330531	0.000741706	93660.5	99195.9	102477	6.17318e-35	4.30835e-30	1.21852e-29
O00264;O00264	PGRMC1	Membrane-associated progesterone receptor component 1	EGEEPTVYSDEEEPKDESAR	173	(S181)	_EGEEPTVYS[Phospho (STY)]DEEEPKDESAR_.4	_EGEEPTVYS[Phospho (STY)]DEEEPKDESAR_	0.00296373	0.00363311	0.000782589	10124	9925.44	9827.95	0.0419211	0.0146033	0.0494981
O00264;O00264	PGRMC1	Membrane-associated progesterone receptor component 1	EGEEPTVYSDEEEPKDESAR	173	(Y180)	_EGEEPTVY[Phospho (STY)]SDEEEPKDESAR_.4	_EGEEPTVY[Phospho (STY)]SDEEEPKDESAR_	Filtered	Filtered	0.0076141	Filtered	Filtered	10129.9	Filtered	Filtered	0.908394
O00264;O00264	PGRMC1	Membrane-associated progesterone receptor component 1	EGEEPTVYSDEEEPKDESAR	173		_EGEEPTVYSDEEEPKDESAR_.3	_EGEEPTVYSDEEEPKDESAR_	Filtered	Filtered	0.00772583	Filtered	Filtered	986.887	Filtered	Filtered	NaN
O00264;O00264	PGRMC1	Membrane-associated progesterone receptor component 1	IVRGDQPAASGDSDDDEPPPLPR	45	(S57)	_IVRGDQPAASGDS[Phospho (STY)]DDDEPPPLPR_.3	_IVRGDQPAASGDS[Phospho (STY)]DDDEPPPLPR_	0.000231442	0.00044654	2.40675e-05	7085.1	3483.8	7331.52	0.548877	0.524595	0.539087
O00264;O00264	PGRMC1	Membrane-associated progesterone receptor component 1	IVRGDQPAASGDSDDDEPPPLPR	45	(S54)	_IVRGDQPAAS[Phospho (STY)]GDSDDDEPPPLPR_.3	_IVRGDQPAAS[Phospho (STY)]GDSDDDEPPPLPR_	0.000231442	0.000537843	5.04434e-05	4897.23	1778.4	5078.34	0.451505	0.47044	0.446498
O00267;O00267	SUPT5H	Transcription elongation factor SPT5	DVTNFTVGGFAPMSPR	653	(M665,S666)	_DVTNFTVGGFAPM[Oxidation (M)]S[Phospho (STY)]PR_.2	_DVTNFTVGGFAPM[Oxidation (M)]S[Phospho (STY)]PR_	0.000231442	0.000128416	2.3348e-05	5566.43	5074.56	5024.76	0.190495	0.478615	0.965922
O00267;O00267	SUPT5H	Transcription elongation factor SPT5	DVTNFTVGGFAPMSPR	653	(M665,S666)	_DVTNFTVGGFAPM[Oxidation (M)]S[Phospho (STY)]PR_.3	_DVTNFTVGGFAPM[Oxidation (M)]S[Phospho (STY)]PR_	0.00101927	0.000344387	5.05109e-05	559.902	991.695	744.874	0.928546	0.13175	0.92993
O00267;O00267	SUPT5H	Transcription elongation factor SPT5	TPMYGSQTPLQDGSR	784	(M786,T791)	_TPM[Oxidation (M)]YGSQT[Phospho (STY)]PLQDGSR_.2	_TPM[Oxidation (M)]YGSQT[Phospho (STY)]PLQDGSR_	Filtered	0.000495353	0.000725353	Filtered	1097.05	735.029	Filtered	0.105252	0.0693702
O00273;O00273	DFFA	DNA fragmentation factor subunit alpha	ASPPGDLQNPK	314	(S315)	_AS[Phospho (STY)]PPGDLQNPK_.2	_AS[Phospho (STY)]PPGDLQNPK_	0.000231442	0.00040578	3.15842e-05	24191	34714.1	36793	1	1	1
O00299;O00299	CLIC1	Chloride intracellular channel protein 1	NSNPALNDNLEK	120		_NSNPALNDNLEK_.2	_NSNPALNDNLEK_	0.000623445	0.000362353	0.00238304	46254.9	55145.4	35833.1	NaN	NaN	NaN
O00299;O00299	CLIC1	Chloride intracellular channel protein 1	GVTFNVTTVDTK	38		_GVTFNVTTVDTK_.2	_GVTFNVTTVDTK_	0.000275776	7.34604e-05	Filtered	2404.51	3202.54	Filtered	NaN	NaN	Filtered
O00299;O00299	CLIC1	Chloride intracellular channel protein 1	VLDNYLTSPLPEEVDETSAEDEGVSQR	139		_VLDNYLTSPLPEEVDETSAEDEGVSQR_.3	_VLDNYLTSPLPEEVDETSAEDEGVSQR_	0.000277112	0.000413054	Filtered	1321.44	4013.99	Filtered	NaN	NaN	Filtered
O00299;O00299	CLIC1	Chloride intracellular channel protein 1	IGNCPFSQR	21	(C24)	_IGNC[Carbamidomethyl (C)]PFSQR_.2	_IGNC[Carbamidomethyl (C)]PFSQR_	0.000306218	0.000418519	Filtered	2506.02	2225.57	Filtered	1	1	Filtered
O00299;O00299	CLIC1	Chloride intracellular channel protein 1	LAALNPESNTAGLDIFAK	96		_LAALNPESNTAGLDIFAK_.2	_LAALNPESNTAGLDIFAK_	0.00045715	0.00238766	Filtered	863.18	1414.55	Filtered	NaN	NaN	Filtered
O00299;O00299	CLIC1	Chloride intracellular channel protein 1	LAALNPESNTAGLDIFAK	96		_LAALNPESNTAGLDIFAK_.3	_LAALNPESNTAGLDIFAK_	0.00037968	0.00380072	Filtered	1.57175	1.60205	Filtered	NaN	NaN	Filtered
O00299;O00299	CLIC1	Chloride intracellular channel protein 1	AEEQPQVELFVK	2		_A[Acetyl (Protein N-term)]EEQPQVELFVK_.2	_A[Acetyl (Protein N-term)]EEQPQVELFVK_	0.00226992	0.00392183	Filtered	1	1	Filtered	1	1	Filtered
O00299;O00299	CLIC1	Chloride intracellular channel protein 1	AEEQPQVELFVK	2		_[Acetyl (Protein N-term)]AEEQPQVELFVK_.2	_[Acetyl (Protein N-term)]AEEQPQVELFVK_	0.00253437	Filtered	Filtered	1	Filtered	Filtered	1	Filtered	Filtered
O00299;O00299	CLIC1	Chloride intracellular channel protein 1	EEFASTCPDDEEIELAYEQVAK	217	(C223)	_EEFASTC[Carbamidomethyl (C)]PDDEEIELAYEQVAK_.3	_EEFASTC[Carbamidomethyl (C)]PDDEEIELAYEQVAK_	Filtered	0.00027042	Filtered	Filtered	1.59288	Filtered	Filtered	1	Filtered
O00410;O00410	IPO5	Importin-5	RQDEDYDEQVEESLQDEDDNDVYILTK	815	(S827)	_RQDEDYDEQVEES[Phospho (STY)]LQDEDDNDVYILTK_.4	_RQDEDYDEQVEES[Phospho (STY)]LQDEDDNDVYILTK_	0.000523471	0.00635166	0.00213497	1	1	1.02511	0.25442	0.257815	0.168722
O00410;O00410	IPO5	Importin-5	SLVEIADTVPK	239		_SLVEIADTVPK_.2	_SLVEIADTVPK_	Filtered	0.00214305	Filtered	Filtered	501.464	Filtered	Filtered	NaN	Filtered
O00410;O00410	IPO5	Importin-5	LCGDTSLNNMQR	265	(C266)	_LC[Carbamidomethyl (C)]GDTSLNNMQR_.2	_LC[Carbamidomethyl (C)]GDTSLNNMQR_	0.00697295	Filtered	Filtered	647.33	Filtered	Filtered	1	Filtered	Filtered
O00418;O00418	EEF2K	Eukaryotic elongation factor 2 kinase	LEGVDGGQSPR	10	(S18)	_LEGVDGGQS[Phospho (STY)]PR_.2	_LEGVDGGQS[Phospho (STY)]PR_	0.000248056	0.000257347	0.000637897	6198.58	7604.51	4263.69	1	1	1
O00418;O00418	EEF2K	Eukaryotic elongation factor 2 kinase	KYESDEDSLGSSGR	467	(S470)	_KYES[Phospho (STY)]DEDSLGSSGR_.2	_KYES[Phospho (STY)]DEDSLGSSGR_	0.00730777	0.00674718	0.00083799	636.452	732.234	1288.29	0.193479	0.217517	0.220272
O00418;O00418	EEF2K	Eukaryotic elongation factor 2 kinase	KYESDEDSLGSSGR	467	(S470)	_KYES[Phospho (STY)]DEDSLGSSGR_.3	_KYES[Phospho (STY)]DEDSLGSSGR_	0.00126557	0.000854963	0.000628343	1.25648	1.45488	232.55	0.190327	0.190482	0.190327
O00418;O00418	EEF2K	Eukaryotic elongation factor 2 kinase	KYESDEDSLGSSGR	467	(S474)	_KYESDEDS[Phospho (STY)]LGSSGR_.3	_KYESDEDS[Phospho (STY)]LGSSGR_	0.000943574	0.0034436	0.000706357	1.57074	1.81863	1.5989	0.17826	0.177975	0.149488
O00418;O00418	EEF2K	Eukaryotic elongation factor 2 kinase	KYESDEDSLGSSGR	467	(S474)	_KYESDEDS[Phospho (STY)]LGSSGR_.2	_KYESDEDS[Phospho (STY)]LGSSGR_	Filtered	Filtered	0.00839144	Filtered	Filtered	3.19574	Filtered	Filtered	0.0527764
O00418;O00418	EEF2K	Eukaryotic elongation factor 2 kinase	YSSSGSPANSFHFK	69	(S72,S74)	_YSSS[Phospho (STY)]GS[Phospho (STY)]PANSFHFK_.2	_YSSS[Phospho (STY)]GS[Phospho (STY)]PANSFHFK_	Filtered	Filtered	0.000481706	Filtered	Filtered	1074.83	Filtered	Filtered	0.361311
O00418;O00418	EEF2K	Eukaryotic elongation factor 2 kinase	YSSSGSPANSFHFK	69	(S74,S78)	_YSSSGS[Phospho (STY)]PANS[Phospho (STY)]FHFK_.2	_YSSSGS[Phospho (STY)]PANS[Phospho (STY)]FHFK_	Filtered	Filtered	0.000628397	Filtered	Filtered	933.615	Filtered	Filtered	0.0092653
O00418;O00418	EEF2K	Eukaryotic elongation factor 2 kinase	YSSSGSPANSFHFK	69	(S71,S72)	_YSS[Phospho (STY)]S[Phospho (STY)]GSPANSFHFK_.2	_YSS[Phospho (STY)]S[Phospho (STY)]GSPANSFHFK_	Filtered	Filtered	0.00069671	Filtered	Filtered	733.153	Filtered	Filtered	0.260053
O00418;O00418	EEF2K	Eukaryotic elongation factor 2 kinase	YSSSGSPANSFHFK	69	(S71,S74)	_YSS[Phospho (STY)]SGS[Phospho (STY)]PANSFHFK_.2	_YSS[Phospho (STY)]SGS[Phospho (STY)]PANSFHFK_	Filtered	Filtered	5.49897e-05	Filtered	Filtered	581.834	Filtered	Filtered	0.130001
O00418;O00418	EEF2K	Eukaryotic elongation factor 2 kinase	YSSSGSPANSFHFK	69	(S74,S78)	_YSSSGS[Phospho (STY)]PANS[Phospho (STY)]FHFK_.3	_YSSSGS[Phospho (STY)]PANS[Phospho (STY)]FHFK_	Filtered	Filtered	0.00294207	Filtered	Filtered	3.73339	Filtered	Filtered	0.227546
O00418;O00418	EEF2K	Eukaryotic elongation factor 2 kinase	YSSSGSPANSFHFK	69	(S78)	_YSSSGSPANS[Phospho (STY)]FHFK_.3	_YSSSGSPANS[Phospho (STY)]FHFK_	Filtered	Filtered	0.00902327	Filtered	Filtered	2.77392	Filtered	Filtered	0.164578
O00425;O00425	IGF2BP3	Insulin-like growth factor 2 mRNA-binding protein 3	DQTPDENDQVVVK	526		_DQTPDENDQVVVK_.2	_DQTPDENDQVVVK_	Filtered	0.000625641	0.0014322	Filtered	327.05	1.27597	Filtered	NaN	NaN
O00429;O00429	DNM1L	Dynamin-1-like protein	SKPIPIMPASPQK	607	(M613,S616)	_SKPIPIM[Oxidation (M)]PAS[Phospho (STY)]PQK_.2	_SKPIPIM[Oxidation (M)]PAS[Phospho (STY)]PQK_	0.000272867	0.000167445	3.36794e-05	34097.5	15935.8	26793.4	1	1	1
O00429;O00429	DNM1L	Dynamin-1-like protein	PIPIMPASPQK	609	(M613,S616)	_PIPIM[Oxidation (M)]PAS[Phospho (STY)]PQK_.2	_PIPIM[Oxidation (M)]PAS[Phospho (STY)]PQK_	0.00802194	Filtered	Filtered	2536.76	Filtered	Filtered	1	Filtered	Filtered
O00483;O00483	NDUFA4	Cytochrome c oxidase subunit NDUFA4	FYSVNVDYSK	64		_FYSVNVDYSK_.2	_FYSVNVDYSK_	Filtered	0.000578791	Filtered	Filtered	911.393	Filtered	Filtered	NaN	Filtered
O00487;O00487	PSMD14	26S proteasome non-ATPase regulatory subunit 14	AVAVVVDPIQSVK	140		_AVAVVVDPIQSVK_.2	_AVAVVVDPIQSVK_	Filtered	0.000477226	Filtered	Filtered	1	Filtered	Filtered	NaN	Filtered
O00499;O00499	BIN1	Myc box-dependent-interacting protein 1	SPSPPDGSPAATPEIR	296	(S296)	_S[Phospho (STY)]PSPPDGSPAATPEIR_.2	_S[Phospho (STY)]PSPPDGSPAATPEIR_	0.000231442	8.08733e-05	5.54353e-05	28402.3	31401.8	32257.8	0.775436	0.810467	0.806729
O00499;O00499	BIN1	Myc box-dependent-interacting protein 1	SPSPPDGSPAATPEIR	296	(S298)	_SPS[Phospho (STY)]PPDGSPAATPEIR_.2	_SPS[Phospho (STY)]PPDGSPAATPEIR_	0.000231442	0.000123341	2.44507e-05	28366.9	26246.3	30677.2	0.926321	0.781482	0.765438
O00499;O00499	BIN1	Myc box-dependent-interacting protein 1	SPSPPDGSPAATPEIR	296	(S298)	_SPS[Phospho (STY)]PPDGSPAATPEIR_.3	_SPS[Phospho (STY)]PPDGSPAATPEIR_	0.000231442	2.97737e-05	2.37375e-05	18656.6	18321.6	18837.8	0.657286	0.713953	0.511358
O00499;O00499	BIN1	Myc box-dependent-interacting protein 1	SPSPPDGSPAATPEIR	296	(S303)	_SPSPPDGS[Phospho (STY)]PAATPEIR_.2	_SPSPPDGS[Phospho (STY)]PAATPEIR_	0.000276376	0.000180147	0.000700625	16574.6	18170.8	15623.8	3.79295e-06	1.72902e-06	5.87184e-06
O00499;O00499	BIN1	Myc box-dependent-interacting protein 1	SPSPPDGSPAATPEIR	296	(S303)	_SPSPPDGS[Phospho (STY)]PAATPEIR_.3	_SPSPPDGS[Phospho (STY)]PAATPEIR_	0.000277031	9.01021e-05	2.71295e-05	15219.3	14099.8	10530.8	0.784637	0.0261305	0.00321023
O00499;O00499	BIN1	Myc box-dependent-interacting protein 1	SPSPPDGSPAATPEIR	296	(S296)	_S[Phospho (STY)]PSPPDGSPAATPEIR_.3	_S[Phospho (STY)]PSPPDGSPAATPEIR_	0.000231442	0.000124283	2.854e-05	14357.4	12293.6	11346.2	0.772941	0.688964	0.793034
O00499;O00499	BIN1	Myc box-dependent-interacting protein 1	SPSPPDGSPAATPEIR	296	(S296,S298)	_S[Phospho (STY)]PS[Phospho (STY)]PPDGSPAATPEIR_.2	_S[Phospho (STY)]PS[Phospho (STY)]PPDGSPAATPEIR_	0.000403992	0.000738756	3.26927e-05	7937.52	8114.07	10150.8	0.837138	0.546849	0.200391
O00499;O00499	BIN1	Myc box-dependent-interacting protein 1	SPSPPDGSPAATPEIR	296	(S296,S303)	_S[Phospho (STY)]PSPPDGS[Phospho (STY)]PAATPEIR_.2	_S[Phospho (STY)]PSPPDGS[Phospho (STY)]PAATPEIR_	0.000811104	0.000115571	7.76562e-05	7476.88	9106.91	8769.49	0.673399	0.67693	0.163022
O00499;O00499	BIN1	Myc box-dependent-interacting protein 1	SPSPPDGSPAATPEIR	296	(S298,S303)	_SPS[Phospho (STY)]PPDGS[Phospho (STY)]PAATPEIR_.2	_SPS[Phospho (STY)]PPDGS[Phospho (STY)]PAATPEIR_	0.000278203	0.000126393	2.3348e-05	6561.3	8252.3	8383.31	0.309765	0.556569	0.877852
O00499;O00499	BIN1	Myc box-dependent-interacting protein 1	SPSPPDGSPAATPEIR	296	(S296,S298)	_S[Phospho (STY)]PS[Phospho (STY)]PPDGSPAATPEIR_.3	_S[Phospho (STY)]PS[Phospho (STY)]PPDGSPAATPEIR_	0.000438194	0.000494286	0.000654849	2912.15	2371.93	2674	0.397547	0.389428	0.333721
O00499;O00499	BIN1	Myc box-dependent-interacting protein 1	SPSPPDGSPAATPEIR	296	(S298,S303)	_SPS[Phospho (STY)]PPDGS[Phospho (STY)]PAATPEIR_.3	_SPS[Phospho (STY)]PPDGS[Phospho (STY)]PAATPEIR_	0.000801561	0.000759008	0.000633571	1455.75	1817.43	1732.51	0.72689	0.77677	0.729936
O00499;O00499	BIN1	Myc box-dependent-interacting protein 1	SPSPPDGSPAATPEIR	296	(S296,S303)	_S[Phospho (STY)]PSPPDGS[Phospho (STY)]PAATPEIR_.3	_S[Phospho (STY)]PSPPDGS[Phospho (STY)]PAATPEIR_	0.00139519	0.000355735	0.000628776	1	1	227.389	0.698159	0.389652	0.349183
O00499;O00499	BIN1	Myc box-dependent-interacting protein 1	GNKSPSPPDGSPAATPEIR	293	(S296,S298)	_GNKS[Phospho (STY)]PS[Phospho (STY)]PPDGSPAATPEIR_.3	_GNKS[Phospho (STY)]PS[Phospho (STY)]PPDGSPAATPEIR_	Filtered	Filtered	0.00171678	Filtered	Filtered	1107.27	Filtered	Filtered	0.73629
O00499;O00499	BIN1	Myc box-dependent-interacting protein 1	GNKSPSPPDGSPAATPEIR	293	(S296,S298,S303)	_GNKS[Phospho (STY)]PS[Phospho (STY)]PPDGS[Phospho (STY)]PAATPEIR_.3	_GNKS[Phospho (STY)]PS[Phospho (STY)]PPDGS[Phospho (STY)]PAATPEIR_	Filtered	Filtered	0.00267418	Filtered	Filtered	436.065	Filtered	Filtered	0.752546
O00499;O00499	BIN1	Myc box-dependent-interacting protein 1	GNKSPSPPDGSPAATPEIR	293	(S296,S298,T307)	_GNKS[Phospho (STY)]PS[Phospho (STY)]PPDGSPAAT[Phospho (STY)]PEIR_.3	_GNKS[Phospho (STY)]PS[Phospho (STY)]PPDGSPAAT[Phospho (STY)]PEIR_	Filtered	Filtered	0.00410406	Filtered	Filtered	1.73206	Filtered	Filtered	0.691587
O00505;O00505	KPNA3	Importin subunit alpha-4	NVPQEESLEDSDVDADFK	50	(S60)	_NVPQEESLEDS[Phospho (STY)]DVDADFK_.3	_NVPQEESLEDS[Phospho (STY)]DVDADFK_	0.000231442	5.68031e-05	2.37093e-05	73637	81937.1	76126	0.999963	0.999983	1
O00505;O00505	KPNA3	Importin subunit alpha-4	NVPQEESLEDSDVDADFK	50	(S56)	_NVPQEES[Phospho (STY)]LEDSDVDADFK_.3	_NVPQEES[Phospho (STY)]LEDSDVDADFK_	0.00027396	8.41587e-05	9.41623e-05	66062.3	72183.5	67080.7	0.00104125	9.72571e-05	1.13945e-06
O00505;O00505	KPNA3	Importin subunit alpha-4	NVPQEESLEDSDVDADFK	50	(S56,S60)	_NVPQEES[Phospho (STY)]LEDS[Phospho (STY)]DVDADFK_.3	_NVPQEES[Phospho (STY)]LEDS[Phospho (STY)]DVDADFK_	Filtered	0.00440789	Filtered	Filtered	308.846	Filtered	Filtered	1	Filtered
O00505;O00505	KPNA3	Importin subunit alpha-4	RNVPQEESLEDSDVDADFK	49	(S56)	_RNVPQEES[Phospho (STY)]LEDSDVDADFK_.3	_RNVPQEES[Phospho (STY)]LEDSDVDADFK_	0.000236043	0.00048926	0.000694882	6633.94	2696.57	7219.42	0.00750291	0.5	0.0648939
O00505;O00505	KPNA3	Importin subunit alpha-4	RNVPQEESLEDSDVDADFK	49	(S60)	_RNVPQEESLEDS[Phospho (STY)]DVDADFK_.3	_RNVPQEESLEDS[Phospho (STY)]DVDADFK_	0.000231442	0.00197873	0.000295717	5069.45	396.391	4697.15	0.996365	0.5	0.948524
O00505;O00505	KPNA3	Importin subunit alpha-4	AENPSLENHR	2		_[Acetyl (Protein N-term)]AENPSLENHR_.2	_[Acetyl (Protein N-term)]AENPSLENHR_	Filtered	0.00579514	Filtered	Filtered	1.9201	Filtered	Filtered	1	Filtered
O00512;O00512	BCL9	B-cell CLL/lymphoma 9 protein	IPVEGPLSPSR	680	(S687)	_IPVEGPLS[Phospho (STY)]PSR_.2	_IPVEGPLS[Phospho (STY)]PSR_	0.0011424	7.05607e-05	8.05256e-05	17482.4	16627.2	16365.3	0.939651	0.975427	0.974395
O00512;O00512	BCL9	B-cell CLL/lymphoma 9 protein	IPVEGPLSPSR	680	(S689)	_IPVEGPLSPS[Phospho (STY)]R_.2	_IPVEGPLSPS[Phospho (STY)]R_	0.00337626	0.00359602	0.000635749	16414.2	14248.5	14096.2	0.0663478	0.0371708	0.0620391
O00512;O00512	BCL9	B-cell CLL/lymphoma 9 protein	SISADSFDQR	102	(S104)	_SIS[Phospho (STY)]ADSFDQR_.2	_SIS[Phospho (STY)]ADSFDQR_	0.00133678	0.000481886	0.000623417	859.007	1270.4	1015.96	0.723383	0.916417	0.777981
O00512;O00512	BCL9	B-cell CLL/lymphoma 9 protein	SISADSFDQR	102	(S102)	_S[Phospho (STY)]ISADSFDQR_.2	_S[Phospho (STY)]ISADSFDQR_	0.00355856	0.00338507	0.00180018	224.442	1	300.016	0.214293	0.0463207	0.193574
O00512;O00512	BCL9	B-cell CLL/lymphoma 9 protein	SISADSFDQR	102	(S107)	_SISADS[Phospho (STY)]FDQR_.2	_SISADS[Phospho (STY)]FDQR_	Filtered	0.00324564	0.00291525	Filtered	2.57397	2.77626	Filtered	0.213168	0.0771186
O00512;O00512	BCL9	B-cell CLL/lymphoma 9 protein	SSTPSHGQTTATEPTPAQK	153	(S153)	_S[Phospho (STY)]STPSHGQTTATEPTPAQK_.3	_S[Phospho (STY)]STPSHGQTTATEPTPAQK_	0.00369642	0.00556348	Filtered	1.50749	3.32962	Filtered	0.125	0.123118	Filtered
O00512;O00512	BCL9	B-cell CLL/lymphoma 9 protein	SSTPSHGQTTATEPTPAQK	153	(T155)	_SST[Phospho (STY)]PSHGQTTATEPTPAQK_.3	_SST[Phospho (STY)]PSHGQTTATEPTPAQK_	0.00170285	0.00406135	Filtered	1	1.66481	Filtered	0.125	0.122608	Filtered
O00515;O00515	LAD1	Ladinin-1	LPSVEEAEVPK	62	(S64)	_LPS[Phospho (STY)]VEEAEVPK_.2	_LPS[Phospho (STY)]VEEAEVPK_	0.000231442	0.000183708	0.000205063	4771.22	5344.85	3734.53	1	1	1
O00515;O00515	LAD1	Ladinin-1	NLSSTTDDEAPR	36	(S38)	_NLS[Phospho (STY)]STTDDEAPR_.2	_NLS[Phospho (STY)]STTDDEAPR_	0.000375751	0.000484076	4.90175e-05	11654.6	15312.4	10644.9	0.99766	0.999597	0.9989
O00515;O00515	LAD1	Ladinin-1	NLSSTTDDEAPR	36	(S39)	_NLSS[Phospho (STY)]TTDDEAPR_.2	_NLSS[Phospho (STY)]TTDDEAPR_	0.000300557	0.000358656	5.22452e-05	9942.03	12852.4	9274.03	0.00106238	0.000353855	0.000605547
O00515;O00515	LAD1	Ladinin-1	NLSSTTDDEAPR	36	(T41)	_NLSSTT[Phospho (STY)]DDEAPR_.2	_NLSSTT[Phospho (STY)]DDEAPR_	0.000475997	0.000989688	0.000690284	5407.62	6936.27	5039.61	0.00130661	0.000561941	0.00504476
O00515;O00515	LAD1	Ladinin-1	NLSSTTDDEAPR	36	(T40)	_NLSST[Phospho (STY)]TDDEAPR_.2	_NLSST[Phospho (STY)]TDDEAPR_	0.000380778	0.000808281	0.000701983	4982.86	6114.28	4282.24	0.00287392	0.0181788	0.0157875
O00515;O00515	LAD1	Ladinin-1	SASMKLPDNTVK	392	(S394,M395)	_SAS[Phospho (STY)]M[Oxidation (M)]KLPDNTVK_.2	_SAS[Phospho (STY)]M[Oxidation (M)]KLPDNTVK_	0.000483129	0.000304617	0.000622864	2343.81	3167.13	1827.65	0.33238	0.311418	0.832112
O00515;O00515	LAD1	Ladinin-1	SASMKLPDNTVK	392	(S392,M395)	_S[Phospho (STY)]ASM[Oxidation (M)]KLPDNTVK_.2	_S[Phospho (STY)]ASM[Oxidation (M)]KLPDNTVK_	0.000405028	0.000361034	9.36887e-05	771.04	1179.95	689.853	0.610903	0.693521	0.663763
O00515;O00515	LAD1	Ladinin-1	NSLSPVQATQK	120	(S123)	_NSLS[Phospho (STY)]PVQATQK_.2	_NSLS[Phospho (STY)]PVQATQK_	0.00216698	0.000211724	0.00209953	1617.11	2437.42	1910.54	0.999888	0.994286	0.945607
O00515;O00515	LAD1	Ladinin-1	LEAEEGRNSLSPVQATQK	113	(S121,S123)	_LEAEEGRNS[Phospho (STY)]LS[Phospho (STY)]PVQATQK_.3	_LEAEEGRNS[Phospho (STY)]LS[Phospho (STY)]PVQATQK_	0.000258131	0.000311154	5.37374e-05	1855.16	478.391	1975.53	0.914394	0.955003	0.981322
O00515;O00515	LAD1	Ladinin-1	LPSVEEAEVPKPLPPASK	62	(S64)	_LPS[Phospho (STY)]VEEAEVPKPLPPASK_.3	_LPS[Phospho (STY)]VEEAEVPKPLPPASK_	0.00768702	Filtered	Filtered	416.062	Filtered	Filtered	0.861058	Filtered	Filtered
O00559;O00559	EBAG9	Receptor-binding cancer antigen expressed on SiSo cells	KLSGDQITLPTTVDYSSVPK	34	(S36)	_KLS[Phospho (STY)]GDQITLPTTVDYSSVPK_.3	_KLS[Phospho (STY)]GDQITLPTTVDYSSVPK_	0.00100558	0.00395043	5.01486e-05	566.283	674.829	1917.97	0.804874	0.648822	0.400198
O00559;O00559	EBAG9	Receptor-binding cancer antigen expressed on SiSo cells	KLSGDQITLPTTVDYSSVPK	34	(T41)	_KLSGDQIT[Phospho (STY)]LPTTVDYSSVPK_.3	_KLSGDQIT[Phospho (STY)]LPTTVDYSSVPK_	0.00623627	Filtered	Filtered	250.33	Filtered	Filtered	0.0437599	Filtered	Filtered
O00560;O00560	SDCBP	Syntenin-1	SLYPSLEDLK	2	(S6)	_[Acetyl (Protein N-term)]SLYPS[Phospho (STY)]LEDLK_.2	_[Acetyl (Protein N-term)]SLYPS[Phospho (STY)]LEDLK_	0.000402785	0.000140242	0.000712042	2742.13	4246.87	2970.05	0.192522	0.369147	0.277372
O00560;O00560	SDCBP	Syntenin-1	SLYPSLEDLK	2	(S2,S6)	_S[Acetyl (Protein N-term)]LYPS[Phospho (STY)]LEDLK_.2	_S[Acetyl (Protein N-term)]LYPS[Phospho (STY)]LEDLK_	0.000388857	0.000276961	0.000700421	2431.19	3647.88	2643	0.210247	0.34057	0.26686
O00567;O00567	NOP56	Nucleolar protein 56	EEPVSSGPEEAVGK	565	(S570)	_EEPVSS[Phospho (STY)]GPEEAVGK_.2	_EEPVSS[Phospho (STY)]GPEEAVGK_	0.000247971	0.000238025	0.000644872	38744.9	44435.1	42262.3	0.999684	0.999757	0.997482
O00567;O00567	NOP56	Nucleolar protein 56	EEPVSSGPEEAVGK	565	(S569,S570)	_EEPVS[Phospho (STY)]S[Phospho (STY)]GPEEAVGK_.2	_EEPVS[Phospho (STY)]S[Phospho (STY)]GPEEAVGK_	0.000233172	3.62308e-05	0.000215437	37608.2	44073.9	35132	1	1	1
O00567;O00567	NOP56	Nucleolar protein 56	EEPVSSGPEEAVGK	565	(S569)	_EEPVS[Phospho (STY)]SGPEEAVGK_.2	_EEPVS[Phospho (STY)]SGPEEAVGK_	0.000266541	0.000374278	0.000646106	38048.3	32148.3	42702.2	0.000338893	0.000288108	0.000273391
O00567;O00567	NOP56	Nucleolar protein 56	LAALALASSENSSSTPEECEEMSEK	454	(T468,C472,M475)	_LAALALASSENSSST[Phospho (STY)]PEEC[Carbamidomethyl (C)]EEM[Oxidation (M)]SEK_.3	_LAALALASSENSSST[Phospho (STY)]PEEC[Carbamidomethyl (C)]EEM[Oxidation (M)]SEK_	0.000324494	0.000349697	0.000627234	1684.71	1356.79	1205.24	0.00938054	0.0155511	0.0155684
O00567;O00567	NOP56	Nucleolar protein 56	LAALALASSENSSSTPEECEEMSEK	454	(S467,T468,C472,M475)	_LAALALASSENSSS[Phospho (STY)]T[Phospho (STY)]PEEC[Carbamidomethyl (C)]EEM[Oxidation (M)]SEK_.3	_LAALALASSENSSS[Phospho (STY)]T[Phospho (STY)]PEEC[Carbamidomethyl (C)]EEM[Oxidation (M)]SEK_	0.000991668	0.00104486	0.00163637	1.01082	1	1	0.0623996	0.0624598	0.0341581
O00567;O00567	NOP56	Nucleolar protein 56	EELMSSDLEETAGSTSIPK	515	(M518,S520)	_EELM[Oxidation (M)]SS[Phospho (STY)]DLEETAGSTSIPK_.3	_EELM[Oxidation (M)]SS[Phospho (STY)]DLEETAGSTSIPK_	0.000231442	2.99524e-05	2.49215e-05	98856.4	103470	113119	0.627832	0.561769	0.970211
O00567;O00567	NOP56	Nucleolar protein 56	EELMSSDLEETAGSTSIPK	515	(M518,S519)	_EELM[Oxidation (M)]S[Phospho (STY)]SDLEETAGSTSIPK_.3	_EELM[Oxidation (M)]S[Phospho (STY)]SDLEETAGSTSIPK_	0.000355619	0.000218327	0.000100421	93426.6	106299	113958	0.362662	0.437517	0.0299095
O00567;O00567	NOP56	Nucleolar protein 56	EELMSSDLEETAGSTSIPK	515	(M518,T525)	_EELM[Oxidation (M)]SSDLEET[Phospho (STY)]AGSTSIPK_.3	_EELM[Oxidation (M)]SSDLEET[Phospho (STY)]AGSTSIPK_	0.00029425	0.000106768	0.000625732	74476.8	82923.5	74614.1	0.0423862	1.11674e-05	0.000595438
O00567;O00567	NOP56	Nucleolar protein 56	EELMSSDLEETAGSTSIPK	515	(M518,S519,S520)	_EELM[Oxidation (M)]S[Phospho (STY)]S[Phospho (STY)]DLEETAGSTSIPK_.3	_EELM[Oxidation (M)]S[Phospho (STY)]S[Phospho (STY)]DLEETAGSTSIPK_	0.000357008	0.000228828	6.12187e-05	2472.05	4011.59	3838.42	0.734278	0.340595	0.999999
O00567;O00567	NOP56	Nucleolar protein 56	SFSKEELMSSDLEETAGSTSIPK	511	(M518,S519)	_SFSKEELM[Oxidation (M)]S[Phospho (STY)]SDLEETAGSTSIPK_.3	_SFSKEELM[Oxidation (M)]S[Phospho (STY)]SDLEETAGSTSIPK_	0.00785403	Filtered	Filtered	1.58684	Filtered	Filtered	0.0789488	Filtered	Filtered
O00567;O00567	NOP56	Nucleolar protein 56	SFSKEELMSSDLEETAGSTSIPK	511	(S513,M518)	_SFS[Phospho (STY)]KEELM[Oxidation (M)]SSDLEETAGSTSIPK_.3	_SFS[Phospho (STY)]KEELM[Oxidation (M)]SSDLEETAGSTSIPK_	0.00838997	Filtered	Filtered	1	Filtered	Filtered	0.0706868	Filtered	Filtered
O00567;O00567	NOP56	Nucleolar protein 56	SFSKEELMSSDLEETAGSTSIPK	511	(M518,T525)	_SFSKEELM[Oxidation (M)]SSDLEET[Phospho (STY)]AGSTSIPK_.3	_SFSKEELM[Oxidation (M)]SSDLEET[Phospho (STY)]AGSTSIPK_	0.00766705	Filtered	Filtered	1	Filtered	Filtered	0.107167	Filtered	Filtered
O00571;O00571;O15523;O15523	DDX3X;DDX3Y	ATP-dependent RNA helicase DDX3X;ATP-dependent RNA helicase DDX3Y	SPILVATAVAAR	492;490		_SPILVATAVAAR_.2	_SPILVATAVAAR_	0.000882135	0.00195977	Filtered	2677.21	3517.26	Filtered	NaN	NaN	Filtered
O00571;O00571;O15523;O15523	DDX3X;DDX3Y	ATP-dependent RNA helicase DDX3X;ATP-dependent RNA helicase DDX3Y	YLVLDEADR	343;341		_YLVLDEADR_.2	_YLVLDEADR_	0.000428824	0.00016721	Filtered	1738.24	3942.84	Filtered	NaN	NaN	Filtered
O00592;O00592	PODXL	Podocalyxin	LTEELQTVENGYHDNPTLEVMETSSEMQEK	496	(M516,S519,M522)	_LTEELQTVENGYHDNPTLEVM[Oxidation (M)]ETS[Phospho (STY)]SEM[Oxidation (M)]QEK_.4	_LTEELQTVENGYHDNPTLEVM[Oxidation (M)]ETS[Phospho (STY)]SEM[Oxidation (M)]QEK_	0.000718068	7.62687e-05	0.000105868	1197.29	1416.98	1853.35	0.0307745	0.0300418	0.00801947
O00592;O00592	PODXL	Podocalyxin	KVVSLNGELGDSWIVPLDNLTKDDLDEEEDTHL	526		_KVVSLNGELGDSWIVPLDNLTKDDLDEEEDTHL_.4	_KVVSLNGELGDSWIVPLDNLTKDDLDEEEDTHL_	Filtered	Filtered	0.00809885	Filtered	Filtered	1064.97	Filtered	Filtered	NaN
O00592;O00592	PODXL	Podocalyxin	KVVSLNGELGDSWIVPLDNLTKDDLDEEEDTHL	526	(S537)	_KVVSLNGELGDS[Phospho (STY)]WIVPLDNLTKDDLDEEEDTHL_.4	_KVVSLNGELGDS[Phospho (STY)]WIVPLDNLTKDDLDEEEDTHL_	0.00780917	Filtered	Filtered	1.24107	Filtered	Filtered	0.305581	Filtered	Filtered
O00629;O00629	KPNA4	Importin subunit alpha-3	NVPHEDICEDSDIDGDYR	50	(C57,S60)	_NVPHEDIC[Carbamidomethyl (C)]EDS[Phospho (STY)]DIDGDYR_.3	_NVPHEDIC[Carbamidomethyl (C)]EDS[Phospho (STY)]DIDGDYR_	0.000231442	0.000191171	4.82803e-05	44015.5	23457.2	48936.2	1	1	1
O00629;O00629	KPNA4	Importin subunit alpha-3	NVPHEDICEDSDIDGDYR	50	(C57,Y66)	_NVPHEDIC[Carbamidomethyl (C)]EDSDIDGDY[Phospho (STY)]R_.3	_NVPHEDIC[Carbamidomethyl (C)]EDSDIDGDY[Phospho (STY)]R_	0.00433272	0.00267449	0.00657178	3954.48	2998.73	5124.51	2.28519e-05	0.000316958	3.22736e-11
O00712;O00712	NFIB	Nuclear factor 1 B-type	PLFSSASPQDSSPR	322	(S328)	_PLFSSAS[Phospho (STY)]PQDSSPR_.2	_PLFSSAS[Phospho (STY)]PQDSSPR_	0.000416076	0.000112035	0.000397026	5084.79	4754.56	5831.87	0.39412	0.287191	0.509526
O00712;O00712	NFIB	Nuclear factor 1 B-type	PLFSSASPQDSSPR	322	(S325)	_PLFS[Phospho (STY)]SASPQDSSPR_.2	_PLFS[Phospho (STY)]SASPQDSSPR_	0.00045596	0.000220222	0.000649745	3258.52	4372.89	4448.32	0.146827	0.384879	0.122032
O00712;O00712	NFIB	Nuclear factor 1 B-type	PLFSSASPQDSSPR	322	(S332)	_PLFSSASPQDS[Phospho (STY)]SPR_.2	_PLFSSASPQDS[Phospho (STY)]SPR_	Filtered	0.00470366	0.00724184	Filtered	2134.03	3836.09	Filtered	0.00486538	0.0134551
O00712;O00712	NFIB	Nuclear factor 1 B-type	PLFSSASPQDSSPR	322	(S333)	_PLFSSASPQDSS[Phospho (STY)]PR_.2	_PLFSSASPQDSS[Phospho (STY)]PR_	Filtered	0.00439189	0.00428339	Filtered	671.597	2363.62	Filtered	0.0122358	0.0460822
O14497;O14497	ARID1A	AT-rich interactive domain-containing protein 1A	GPSPSPVGSPASVAQSR	694	(S696)	_GPS[Phospho (STY)]PSPVGSPASVAQSR_.2	_GPS[Phospho (STY)]PSPVGSPASVAQSR_	0.000231442	3.33065e-05	2.3348e-05	35513.7	34194.3	38262.3	0.994501	0.993309	0.994641
O14497;O14497	ARID1A	AT-rich interactive domain-containing protein 1A	GPSPSPVGSPASVAQSR	694	(S698)	_GPSPS[Phospho (STY)]PVGSPASVAQSR_.2	_GPSPS[Phospho (STY)]PVGSPASVAQSR_	0.000380078	0.000252638	0.000463164	29473.7	26775.7	32839.2	0.0218895	0.00635224	0.0223944
O14497;O14497	ARID1A	AT-rich interactive domain-containing protein 1A	GPSPSPVGSPASVAQSR	694	(S696)	_GPS[Phospho (STY)]PSPVGSPASVAQSR_.3	_GPS[Phospho (STY)]PSPVGSPASVAQSR_	0.000236012	3.771e-05	4.12024e-05	9648.19	7790.63	8430.77	0.693903	0.609145	0.268466
O14497;O14497	ARID1A	AT-rich interactive domain-containing protein 1A	GPSPSPVGSPASVAQSR	694	(S702)	_GPSPSPVGS[Phospho (STY)]PASVAQSR_.3	_GPSPSPVGS[Phospho (STY)]PASVAQSR_	0.000237507	0.000219367	0.000635242	10362.4	6862.16	6456.11	0.648193	0.963846	0.0733813
O14497;O14497	ARID1A	AT-rich interactive domain-containing protein 1A	GPSPSPVGSPASVAQSR	694	(S698)	_GPSPS[Phospho (STY)]PVGSPASVAQSR_.3	_GPSPS[Phospho (STY)]PVGSPASVAQSR_	0.000231442	2.97737e-05	2.3348e-05	6972.58	5462.9	5864.99	0.22654	0.200964	0.0912466
O14497;O14497	ARID1A	AT-rich interactive domain-containing protein 1A	GPSPSPVGSPASVAQSR	694	(S698,S702)	_GPSPS[Phospho (STY)]PVGS[Phospho (STY)]PASVAQSR_.2	_GPSPS[Phospho (STY)]PVGS[Phospho (STY)]PASVAQSR_	0.000466571	0.00250337	0.000631493	4609.86	3308.74	4336.95	0.595655	0.197246	0.521786
O14497;O14497	ARID1A	AT-rich interactive domain-containing protein 1A	GPSPSPVGSPASVAQSR	694	(S696,S702)	_GPS[Phospho (STY)]PSPVGS[Phospho (STY)]PASVAQSR_.2	_GPS[Phospho (STY)]PSPVGS[Phospho (STY)]PASVAQSR_	0.000331136	0.00127148	0.000628283	3779.35	3770.24	3891.84	0.334516	0.194674	0.509367
O14497;O14497	ARID1A	AT-rich interactive domain-containing protein 1A	GPSPSPVGSPASVAQSR	694	(S696,S698)	_GPS[Phospho (STY)]PS[Phospho (STY)]PVGSPASVAQSR_.2	_GPS[Phospho (STY)]PS[Phospho (STY)]PVGSPASVAQSR_	0.00047728	0.00363878	0.00687252	2217.76	1640.78	1109.27	0.669341	0.647042	0.394088
O14497;O14497	ARID1A	AT-rich interactive domain-containing protein 1A	GPSPSPVGSPASVAQSR	694	(S696,S702)	_GPS[Phospho (STY)]PSPVGS[Phospho (STY)]PASVAQSR_.3	_GPS[Phospho (STY)]PSPVGS[Phospho (STY)]PASVAQSR_	0.00876091	0.00562873	Filtered	271.525	1.66186	Filtered	0.210349	0.392406	Filtered
O14497;O14497	ARID1A	AT-rich interactive domain-containing protein 1A	SNSVGIQDAFNDGSDSTFQK	1182	(S1184)	_SNS[Phospho (STY)]VGIQDAFNDGSDSTFQK_.3	_SNS[Phospho (STY)]VGIQDAFNDGSDSTFQK_	0.000414939	0.000135552	0.000549109	2283.98	2736.41	2156.06	0.674579	0.884596	0.838401
O14497;O14497	ARID1A	AT-rich interactive domain-containing protein 1A	SNSVGIQDAFNDGSDSTFQK	1182	(S1182)	_S[Phospho (STY)]NSVGIQDAFNDGSDSTFQK_.3	_S[Phospho (STY)]NSVGIQDAFNDGSDSTFQK_	0.000278202	7.96529e-05	0.000272758	1	1159.07	623.409	0.10946	0.121615	0.119137
O14497;O14497	ARID1A	AT-rich interactive domain-containing protein 1A	VSSPAPMEGGEEEEELLGPK	1753	(S1755,M1759)	_VSS[Phospho (STY)]PAPM[Oxidation (M)]EGGEEEEELLGPK_.3	_VSS[Phospho (STY)]PAPM[Oxidation (M)]EGGEEEEELLGPK_	0.000231442	0.000505096	2.37324e-05	10657.9	11077.7	8178.52	0.584718	0.597985	0.598448
O14497;O14497	ARID1A	AT-rich interactive domain-containing protein 1A	NPQMPQYSSPQPGSALSPR	756	(M759,S772)	_NPQM[Oxidation (M)]PQYSSPQPGSALS[Phospho (STY)]PR_.3	_NPQM[Oxidation (M)]PQYSSPQPGSALS[Phospho (STY)]PR_	0.000261318	Filtered	0.000628331	8510.24	Filtered	11524.3	0.0143707	Filtered	0.142873
O14497;O14497	ARID1A	AT-rich interactive domain-containing protein 1A	SHHAPMSPGSSGGGGQPLAR	357	(M362,S363)	_SHHAPM[Oxidation (M)]S[Phospho (STY)]PGSSGGGGQPLAR_.3	_SHHAPM[Oxidation (M)]S[Phospho (STY)]PGSSGGGGQPLAR_	0.000356045	Filtered	Filtered	604.618	Filtered	Filtered	0.314538	Filtered	Filtered
O14497;O14497	ARID1A	AT-rich interactive domain-containing protein 1A	RNSMTPNPGYQPSMNTSDMMGR	1202	(S1204)	_RNS[Phospho (STY)]MTPNPGYQPSMNTSDMMGR_.3	_RNS[Phospho (STY)]MTPNPGYQPSMNTSDMMGR_	Filtered	0.00598412	Filtered	Filtered	1	Filtered	Filtered	0.164808	Filtered
O14523;O14523	C2CD2L	C2 domain-containing protein 2-like	EAGLSQSHDDLSNATATPSVR	656	(S667)	_EAGLSQSHDDLS[Phospho (STY)]NATATPSVR_.3	_EAGLSQSHDDLS[Phospho (STY)]NATATPSVR_	0.000231442	0.000453844	5.68691e-05	2102.42	1177.23	2335.29	0.35625	0.385629	0.354794
O14523;O14523	C2CD2L	C2 domain-containing protein 2-like	EAGLSQSHDDLSNATATPSVR	656	(S662)	_EAGLSQS[Phospho (STY)]HDDLSNATATPSVR_.3	_EAGLSQS[Phospho (STY)]HDDLSNATATPSVR_	0.000340248	0.000951047	4.16387e-05	599.594	715.639	339.307	0.294711	0.131742	0.175751
O14523;O14523	C2CD2L	C2 domain-containing protein 2-like	EAGLSQSHDDLSNATATPSVR	656	(S660)	_EAGLS[Phospho (STY)]QSHDDLSNATATPSVR_.3	_EAGLS[Phospho (STY)]QSHDDLSNATATPSVR_	0.000252685	0.00092229	4.98678e-05	485.661	715.255	338.676	0.236064	0.0544973	0.25648
O14523;O14523	C2CD2L	C2 domain-containing protein 2-like	EAGLSQSHDDLSNATATPSVR	656	(T672)	_EAGLSQSHDDLSNATAT[Phospho (STY)]PSVR_.3	_EAGLSQSHDDLSNATAT[Phospho (STY)]PSVR_	Filtered	Filtered	0.000763456	Filtered	Filtered	2.68729	Filtered	Filtered	0.00391972
O14545;O14545	TRAFD1	TRAF-type zinc finger domain-containing protein 1	ALPSLNTGSSSPR	317	(S327)	_ALPSLNTGSSS[Phospho (STY)]PR_.2	_ALPSLNTGSSS[Phospho (STY)]PR_	0.000231442	2.97737e-05	2.3348e-05	76912.5	98235.2	82805.4	0.980442	0.998861	0.998502
O14545;O14545	TRAFD1	TRAF-type zinc finger domain-containing protein 1	ALPSLNTGSSSPR	317	(S326)	_ALPSLNTGSS[Phospho (STY)]SPR_.2	_ALPSLNTGSS[Phospho (STY)]SPR_	0.000231442	3.97624e-05	2.3348e-05	69616	90931	77676.7	0.0194298	0.00116306	0.00112446
O14545;O14545	TRAFD1	TRAF-type zinc finger domain-containing protein 1	ALPSLNTGSSSPR	317	(S325)	_ALPSLNTGS[Phospho (STY)]SSPR_.2	_ALPSLNTGS[Phospho (STY)]SSPR_	0.000279242	6.68543e-05	3.28547e-05	63564.5	81016.8	70116.7	0.000572187	8.06354e-06	0.000382531
O14545;O14545	TRAFD1	TRAF-type zinc finger domain-containing protein 1	ALPSLNTGSSSPR	317	(T323)	_ALPSLNT[Phospho (STY)]GSSSPR_.2	_ALPSLNT[Phospho (STY)]GSSSPR_	0.000332933	8.65002e-05	7.69599e-05	14700.1	18767.6	15231.9	2.60487e-06	1.03661e-09	6.87672e-12
O14545;O14545	TRAFD1	TRAF-type zinc finger domain-containing protein 1	LDSQPQETSPELPR	407	(T414)	_LDSQPQET[Phospho (STY)]SPELPR_.2	_LDSQPQET[Phospho (STY)]SPELPR_	0.000231442	2.97737e-05	3.09028e-05	83282.7	88848.8	81224.7	0.00596636	0.146599	0.025016
O14545;O14545	TRAFD1	TRAF-type zinc finger domain-containing protein 1	LDSQPQETSPELPR	407	(S415)	_LDSQPQETS[Phospho (STY)]PELPR_.2	_LDSQPQETS[Phospho (STY)]PELPR_	0.000231442	2.97737e-05	2.3348e-05	81439.9	86214.8	80454.6	0.994027	0.853367	0.974726
O14545;O14545	TRAFD1	TRAF-type zinc finger domain-containing protein 1	LDSQPQETSPELPR	407	(S409)	_LDS[Phospho (STY)]QPQETSPELPR_.3	_LDS[Phospho (STY)]QPQETSPELPR_	0.000231442	7.39344e-05	2.58281e-05	6958.34	8595.05	6491.56	0.998044	0.838347	0.826103
O14545;O14545	TRAFD1	TRAF-type zinc finger domain-containing protein 1	LDSQPQETSPELPR	407	(S415)	_LDSQPQETS[Phospho (STY)]PELPR_.3	_LDSQPQETS[Phospho (STY)]PELPR_	0.000231442	2.97737e-05	2.3348e-05	7369.47	7417.15	5307.71	0.00103033	0.0792535	0.0862433
O14545;O14545	TRAFD1	TRAF-type zinc finger domain-containing protein 1	LDSQPQETSPELPR	407	(T414)	_LDSQPQET[Phospho (STY)]SPELPR_.3	_LDSQPQET[Phospho (STY)]SPELPR_	0.000231442	7.59126e-05	0.000636132	2168.33	2219.78	1933.98	0.25271	0.283833	0.0892485
O14578;O14578	CIT	Citron Rho-interacting kinase	SESVVSGLDSPAK	431	(S440)	_SESVVSGLDS[Phospho (STY)]PAK_.2	_SESVVSGLDS[Phospho (STY)]PAK_	0.000307455	3.62479e-05	4.82307e-05	13099.1	12962.8	11058.1	0.99788	0.995582	0.999897
O14578;O14578	CIT	Citron Rho-interacting kinase	SESVVSGLDSPAK	431	(S433)	_SES[Phospho (STY)]VVSGLDSPAK_.2	_SES[Phospho (STY)]VVSGLDSPAK_	0.00105632	0.00166396	0.00639728	9018.13	8632.29	7556.01	8.21725e-06	5.31961e-06	2.57264e-05
O14578;O14578	CIT	Citron Rho-interacting kinase	RVSEVEAVLSQK	478	(S480)	_RVS[Phospho (STY)]EVEAVLSQK_.2	_RVS[Phospho (STY)]EVEAVLSQK_	0.00448805	Filtered	0.00149059	1580.41	Filtered	1111.66	0.389972	Filtered	0.934254
O14578;O14578	CIT	Citron Rho-interacting kinase	VASSPAPPEGPSHPR	1937	(S1939)	_VAS[Phospho (STY)]SPAPPEGPSHPR_.3	_VAS[Phospho (STY)]SPAPPEGPSHPR_	0.00457762	Filtered	0.00741878	149.033	Filtered	634.248	0.333333	Filtered	0.740207
O14578;O14578	CIT	Citron Rho-interacting kinase	VASSPAPPEGPSHPR	1937	(S1940)	_VASS[Phospho (STY)]PAPPEGPSHPR_.3	_VASS[Phospho (STY)]PAPPEGPSHPR_	0.00523526	Filtered	0.00534276	1.52926	Filtered	1.50974	0.45224	Filtered	0.383906
O14579;O14579	COPE	Coatomer subunit epsilon	RDSIVAELDR	97	(S99)	_RDS[Phospho (STY)]IVAELDR_.2	_RDS[Phospho (STY)]IVAELDR_	0.000306854	6.64384e-05	0.000286242	15077.2	14011.8	25455.3	1	1	1
O14579;O14579	COPE	Coatomer subunit epsilon	DSIVAELDR	98		_DSIVAELDR_.2	_DSIVAELDR_	0.000424483	0.00391935	0.0016369	1656.77	1900.02	794.842	NaN	NaN	NaN
O14579;O14579	COPE	Coatomer subunit epsilon	LSSPERDVER	43	(S45)	_LSS[Phospho (STY)]PERDVER_.2	_LSS[Phospho (STY)]PERDVER_	Filtered	Filtered	0.00290688	Filtered	Filtered	169.374	Filtered	Filtered	0.5
O14639;O14639	ABLIM1	Actin-binding LIM protein 1	TASLPGYGR	653	(S655)	_TAS[Phospho (STY)]LPGYGR_.2	_TAS[Phospho (STY)]LPGYGR_	0.000420447	0.000257677	0.000554337	22224.4	27030.7	23350	0.81037	0.966804	0.985944
O14639;O14639	ABLIM1	Actin-binding LIM protein 1	TASLPGYGR	653	(T653)	_T[Phospho (STY)]ASLPGYGR_.2	_T[Phospho (STY)]ASLPGYGR_	0.000447286	0.000316031	0.000704337	22224.5	27029.6	23350.1	0.189629	0.0331954	0.0130778
O14639;O14639	ABLIM1	Actin-binding LIM protein 1	TLSPTPSAEGYQDVR	429	(T429)	_T[Phospho (STY)]LSPTPSAEGYQDVR_.2	_T[Phospho (STY)]LSPTPSAEGYQDVR_	0.000242611	2.97737e-05	4.4714e-05	13581.4	14308.6	12887.3	0.0732656	0.0395754	0.0800396
O14639;O14639	ABLIM1	Actin-binding LIM protein 1	TLSPTPSAEGYQDVR	429	(S431)	_TLS[Phospho (STY)]PTPSAEGYQDVR_.2	_TLS[Phospho (STY)]PTPSAEGYQDVR_	0.000231442	3.84366e-05	2.3348e-05	13689.8	14106.1	12823.5	0.923436	0.953351	0.915986
O14639;O14639	ABLIM1	Actin-binding LIM protein 1	TLSPTPSAEGYQDVR	429	(S435)	_TLSPTPS[Phospho (STY)]AEGYQDVR_.2	_TLSPTPS[Phospho (STY)]AEGYQDVR_	0.000231442	4.05254e-05	3.13817e-05	5071.31	5931.58	5162.43	3.4876e-05	5.44282e-05	8.44641e-07
O14639;O14639	ABLIM1	Actin-binding LIM protein 1	TLSPTPSAEGYQDVR	429	(T429)	_T[Phospho (STY)]LSPTPSAEGYQDVR_.3	_T[Phospho (STY)]LSPTPSAEGYQDVR_	0.000523498	0.000670959	0.000625793	1013.88	585.711	636.592	0.282168	0.248743	0.218882
O14639;O14639	ABLIM1	Actin-binding LIM protein 1	TLSPTPSAEGYQDVR	429	(S431)	_TLS[Phospho (STY)]PTPSAEGYQDVR_.3	_TLS[Phospho (STY)]PTPSAEGYQDVR_	0.000795405	0.000498146	0.000628441	1	1	237.909	0.607495	0.243936	0.443017
O14639;O14639	ABLIM1	Actin-binding LIM protein 1	TLSPTPSAEGYQDVR	429	(T433)	_TLSPT[Phospho (STY)]PSAEGYQDVR_.3	_TLSPT[Phospho (STY)]PSAEGYQDVR_	0.00131665	0.00119961	0.000629192	1.54076	54.4619	1.72773	0.0408531	0.200143	0.0274343
O14639;O14639	ABLIM1	Actin-binding LIM protein 1	TLSPTPSAEGYQDVR	429	(S431,T433)	_TLS[Phospho (STY)]PT[Phospho (STY)]PSAEGYQDVR_.2	_TLS[Phospho (STY)]PT[Phospho (STY)]PSAEGYQDVR_	0.00815187	0.00786432	Filtered	1	1	Filtered	0.358812	0.253651	Filtered
O14639;O14639	ABLIM1	Actin-binding LIM protein 1	TLSPTPSAEGYQDVR	429	(S431,S435)	_TLS[Phospho (STY)]PTPS[Phospho (STY)]AEGYQDVR_.2	_TLS[Phospho (STY)]PTPS[Phospho (STY)]AEGYQDVR_	0.00754872	Filtered	Filtered	1.21639	Filtered	Filtered	0.276142	Filtered	Filtered
O14639;O14639	ABLIM1	Actin-binding LIM protein 1	STSQGSINSPVYSR	450	(S452)	_STS[Phospho (STY)]QGSINSPVYSR_.2	_STS[Phospho (STY)]QGSINSPVYSR_	0.000291658	6.96768e-05	0.00063379	6688.6	7762.64	6529.29	0.57147	0.569752	0.536059
O14639;O14639	ABLIM1	Actin-binding LIM protein 1	STSQGSINSPVYSR	450	(S455)	_STSQGS[Phospho (STY)]INSPVYSR_.2	_STSQGS[Phospho (STY)]INSPVYSR_	0.000335428	0.000228148	0.000630611	4209.02	4675.59	3437.11	0.00370846	0.00415258	0.00150668
O14639;O14639	ABLIM1	Actin-binding LIM protein 1	STSQGSINSPVYSR	450	(S458)	_STSQGSINS[Phospho (STY)]PVYSR_.2	_STSQGSINS[Phospho (STY)]PVYSR_	0.000482188	0.00279973	0.000758035	1638.81	1809.41	762.99	9.97858e-06	4.65067e-05	0.0679301
O14639;O14639	ABLIM1	Actin-binding LIM protein 1	GVSMPNMLEPK	704	(S706,M707,M710)	_GVS[Phospho (STY)]M[Oxidation (M)]PNM[Oxidation (M)]LEPK_.2	_GVS[Phospho (STY)]M[Oxidation (M)]PNM[Oxidation (M)]LEPK_	0.000231442	0.000469159	0.000628468	7352.21	8353.33	7011.75	1	1	1
O14639;O14639	ABLIM1	Actin-binding LIM protein 1	SSGREEDDEELLR	586	(S586)	_S[Phospho (STY)]SGREEDDEELLR_.3	_S[Phospho (STY)]SGREEDDEELLR_	0.000444972	0.00397161	0.00139125	772.703	393.942	1086.07	0.5	0.5	0.5
O14639;O14639	ABLIM1	Actin-binding LIM protein 1	SSGREEDDEELLR	586	(S587)	_SS[Phospho (STY)]GREEDDEELLR_.3	_SS[Phospho (STY)]GREEDDEELLR_	0.000461463	0.00548127	0.00227089	243.626	1	1	0.5	0.5	0.5
O14639;O14639	ABLIM1	Actin-binding LIM protein 1	TSSESIYSR	351	(T351)	_T[Phospho (STY)]SSESIYSR_.2	_T[Phospho (STY)]SSESIYSR_	0.00385713	Filtered	Filtered	641.039	Filtered	Filtered	0.388671	Filtered	Filtered
O14639;O14639	ABLIM1	Actin-binding LIM protein 1	TSSESIYSR	351	(S352)	_TS[Phospho (STY)]SESIYSR_.2	_TS[Phospho (STY)]SESIYSR_	0.00376209	Filtered	Filtered	1	Filtered	Filtered	0.310045	Filtered	Filtered
O14639;O14639	ABLIM1	Actin-binding LIM protein 1	YDSPINSASHIPSSK	638	(S640)	_YDS[Phospho (STY)]PINSASHIPSSK_.3	_YDS[Phospho (STY)]PINSASHIPSSK_	Filtered	Filtered	0.00961701	Filtered	Filtered	240.455	Filtered	Filtered	0.169474
O14639;O14639	ABLIM1	Actin-binding LIM protein 1	YDSPINSASHIPSSK	638	(Y638)	_Y[Phospho (STY)]DSPINSASHIPSSK_.3	_Y[Phospho (STY)]DSPINSASHIPSSK_	Filtered	Filtered	0.00903792	Filtered	Filtered	237.549	Filtered	Filtered	0.478719
O14639;O14639	ABLIM1	Actin-binding LIM protein 1	QSLGESPRTLSPTPSAEGYQDVR	421	(S426)	_QSLGES[Phospho (STY)]PRTLSPTPSAEGYQDVR_.3	_QSLGES[Phospho (STY)]PRTLSPTPSAEGYQDVR_	Filtered	0.00586253	0.00236213	Filtered	10071.6	8718.46	Filtered	0.0709833	0.0833368
O14646;O14646	CHD1	Chromodomain-helicase-DNA-binding protein 1	SSPSILAVQR	89	(S90)	_SS[Phospho (STY)]PSILAVQR_.2	_SS[Phospho (STY)]PSILAVQR_	0.000330973	0.000374824	0.000628413	14256.8	16286.2	11185.4	0.370265	0.374715	0.382445
O14646;O14646	CHD1	Chromodomain-helicase-DNA-binding protein 1	SSPSILAVQR	89	(S89)	_S[Phospho (STY)]SPSILAVQR_.2	_S[Phospho (STY)]SPSILAVQR_	0.000331759	0.000382229	0.00038921	13571.5	15557.8	10487.7	0.629193	0.623152	0.615612
O14646;O14646	CHD1	Chromodomain-helicase-DNA-binding protein 1	QIDSSEEDDDEEDYDNDKR	212	(S215,S216)	_QIDS[Phospho (STY)]S[Phospho (STY)]EEDDDEEDYDNDKR_.3	_QIDS[Phospho (STY)]S[Phospho (STY)]EEDDDEEDYDNDKR_	Filtered	0.000549566	0.00058345	Filtered	1.32875	421.336	Filtered	0.846003	0.625342
O14646;O14646	CHD1	Chromodomain-helicase-DNA-binding protein 1	ASSSGPRSPLDQR	1670	(S1677)	_ASSSGPRS[Phospho (STY)]PLDQR_.2	_ASSSGPRS[Phospho (STY)]PLDQR_	0.0022099	Filtered	0.00854816	528.171	Filtered	272.236	0.221335	Filtered	0.223103
O14646;O14646	CHD1	Chromodomain-helicase-DNA-binding protein 1	ASSSGPRSPLDQR	1670	(S1672)	_ASS[Phospho (STY)]SGPRSPLDQR_.2	_ASS[Phospho (STY)]SGPRSPLDQR_	Filtered	Filtered	0.0065971	Filtered	Filtered	272.582	Filtered	Filtered	0.258428
O14646;O14646	CHD1	Chromodomain-helicase-DNA-binding protein 1	RQIDSSEEDDDEEDYDNDKR	211	(S215,S216)	_RQIDS[Phospho (STY)]S[Phospho (STY)]EEDDDEEDYDNDKR_.3	_RQIDS[Phospho (STY)]S[Phospho (STY)]EEDDDEEDYDNDKR_	Filtered	Filtered	0.000730795	Filtered	Filtered	214.48	Filtered	Filtered	0.610037
O14646;O14646	CHD1	Chromodomain-helicase-DNA-binding protein 1	RQIDSSEEDDDEEDYDNDKR	211		_RQIDSSEEDDDEEDYDNDKR_.3	_RQIDSSEEDDDEEDYDNDKR_	Filtered	Filtered	0.00302666	Filtered	Filtered	197.777	Filtered	Filtered	NaN
O14646;O14646	CHD1	Chromodomain-helicase-DNA-binding protein 1	RQIDSSEEDDDEEDYDNDK	211	(S215,S216)	_RQIDS[Phospho (STY)]S[Phospho (STY)]EEDDDEEDYDNDK_.3	_RQIDS[Phospho (STY)]S[Phospho (STY)]EEDDDEEDYDNDK_	Filtered	Filtered	0.000628305	Filtered	Filtered	1.99747	Filtered	Filtered	0.666667
O14681;O14681	EI24	Etoposide-induced protein 2.4 homolog	FPSPHPSPAK	324	(S326,S330)	_FPS[Phospho (STY)]PHPS[Phospho (STY)]PAK_.2	_FPS[Phospho (STY)]PHPS[Phospho (STY)]PAK_	0.000477272	0.00013298	0.000632096	16280.2	11387.7	19174	1	1	1
O14681;O14681	EI24	Etoposide-induced protein 2.4 homolog	FPSPHPSPAK	324	(S330)	_FPSPHPS[Phospho (STY)]PAK_.2	_FPSPHPS[Phospho (STY)]PAK_	0.00058091	Filtered	0.000943485	789.48	Filtered	878.633	0.335171	Filtered	0.337151
O14681;O14681	EI24	Etoposide-induced protein 2.4 homolog	FPSPHPSPAK	324	(S326)	_FPS[Phospho (STY)]PHPSPAK_.2	_FPS[Phospho (STY)]PHPSPAK_	0.00102314	Filtered	0.000641996	787.952	Filtered	731.081	0.665999	Filtered	0.68012
O14684;O14684	PTGES	Prostaglandin E synthase	AFANPEDALR	43		_AFANPEDALR_.2	_AFANPEDALR_	0.000365986	0.00038119	Filtered	4036.07	4295.29	Filtered	NaN	NaN	Filtered
O14686;O14686	KMT2D	Histone-lysine N-methyltransferase 2D	LEGPVSPDVEPGKEETEESK	1666	(S1671)	_LEGPVS[Phospho (STY)]PDVEPGKEETEESK_.3	_LEGPVS[Phospho (STY)]PDVEPGKEETEESK_	0.000319493	0.000121097	0.000703648	1.86146	1.99423	2.01636	0.762014	0.485324	0.380034
O14686;O14686	KMT2D	Histone-lysine N-methyltransferase 2D	ASEPLLSPPPFGESR	2268	(S2269)	_AS[Phospho (STY)]EPLLSPPPFGESR_.2	_AS[Phospho (STY)]EPLLSPPPFGESR_	Filtered	0.00408889	0.00660281	Filtered	1022.32	207.775	Filtered	0.35625	0.582559
O14686;O14686	KMT2D	Histone-lysine N-methyltransferase 2D	ASEPLLSPPPFGESR	2268	(S2274)	_ASEPLLS[Phospho (STY)]PPPFGESR_.2	_ASEPLLS[Phospho (STY)]PPPFGESR_	Filtered	0.00357993	0.00106466	Filtered	287.806	207.104	Filtered	0.613128	0.356052
O14686;O14686	KMT2D	Histone-lysine N-methyltransferase 2D	LEGPVSPDVEPGK	1666	(S1671)	_LEGPVS[Phospho (STY)]PDVEPGK_.2	_LEGPVS[Phospho (STY)]PDVEPGK_	0.000620478	Filtered	Filtered	1.84336	Filtered	Filtered	1	Filtered	Filtered
O14686;O14686	KMT2D	Histone-lysine N-methyltransferase 2D	GSPVLLDPEELAPVTPMEVYPECK	1150	(S1151,T1164,M1166,C1172)	_GS[Phospho (STY)]PVLLDPEELAPVT[Phospho (STY)]PM[Oxidation (M)]EVYPEC[Carbamidomethyl (C)]K_.3	_GS[Phospho (STY)]PVLLDPEELAPVT[Phospho (STY)]PM[Oxidation (M)]EVYPEC[Carbamidomethyl (C)]K_	Filtered	Filtered	0.00062839	Filtered	Filtered	364.633	Filtered	Filtered	0.284592
O14713;O14713	ITGB1BP1	Integrin beta-1-binding protein 1	SSTVASLDTDSTK	36	(S41)	_SSTVAS[Phospho (STY)]LDTDSTK_.2	_SSTVAS[Phospho (STY)]LDTDSTK_	0.00776519	0.000300202	0.00696525	1892.25	2868.63	1515.87	0.100203	0.46154	0.103084
O14737;O14737	PDCD5	Programmed cell death protein 5	ADEELEALRR	2		_[Acetyl (Protein N-term)]ADEELEALRR_.2	_[Acetyl (Protein N-term)]ADEELEALRR_	0.00075804	0.0034758	Filtered	594.84	343.878	Filtered	1	1	Filtered
O14737;O14737	PDCD5	Programmed cell death protein 5	ADEELEALRR	2		_A[Acetyl (Protein N-term)]DEELEALRR_.2	_A[Acetyl (Protein N-term)]DEELEALRR_	0.0023178	0.00283626	Filtered	197.756	228.346	Filtered	1	1	Filtered
O14737;O14737	PDCD5	Programmed cell death protein 5	NSILAQVLDQSAR	41		_NSILAQVLDQSAR_.2	_NSILAQVLDQSAR_	0.00100798	Filtered	Filtered	794.182	Filtered	Filtered	NaN	Filtered	Filtered
O14745;O14745	SLC9A3R1	Na(+)/H(+) exchange regulatory cofactor NHE-RF1	SASSDTSEELNSQDSPPK	288	(S288)	_S[Phospho (STY)]ASSDTSEELNSQDSPPK_.3	_S[Phospho (STY)]ASSDTSEELNSQDSPPK_	0.000231442	0.00012018	2.98006e-05	16260.3	27262	19033.8	0.0284	0.068981	0.0503821
O14745;O14745	SLC9A3R1	Na(+)/H(+) exchange regulatory cofactor NHE-RF1	SASSDTSEELNSQDSPPK	288	(S291)	_SASS[Phospho (STY)]DTSEELNSQDSPPK_.2	_SASS[Phospho (STY)]DTSEELNSQDSPPK_	0.000231442	2.97737e-05	2.3348e-05	11094.9	15510.8	14083.2	0.193549	0.20551	0.203402
O14745;O14745	SLC9A3R1	Na(+)/H(+) exchange regulatory cofactor NHE-RF1	SASSDTSEELNSQDSPPK	288	(S294)	_SASSDTS[Phospho (STY)]EELNSQDSPPK_.2	_SASSDTS[Phospho (STY)]EELNSQDSPPK_	0.000231442	0.000102979	2.46789e-05	10999.8	15513.3	14096	0.000729176	0.024258	0.0219973
O14745;O14745	SLC9A3R1	Na(+)/H(+) exchange regulatory cofactor NHE-RF1	SASSDTSEELNSQDSPPK	288	(S288)	_S[Phospho (STY)]ASSDTSEELNSQDSPPK_.2	_S[Phospho (STY)]ASSDTSEELNSQDSPPK_	0.000231442	2.97737e-05	2.3348e-05	10414.9	14468.3	13346.8	0.0741398	0.0730702	0.0659869
O14745;O14745	SLC9A3R1	Na(+)/H(+) exchange regulatory cofactor NHE-RF1	SASSDTSEELNSQDSPPK	288	(S290)	_SAS[Phospho (STY)]SDTSEELNSQDSPPK_.2	_SAS[Phospho (STY)]SDTSEELNSQDSPPK_	0.000231442	2.97737e-05	2.3348e-05	9865.57	13384.6	12519.8	0.713363	0.661292	0.685151
O14745;O14745	SLC9A3R1	Na(+)/H(+) exchange regulatory cofactor NHE-RF1	SASSDTSEELNSQDSPPK	288	(S299)	_SASSDTSEELNS[Phospho (STY)]QDSPPK_.2	_SASSDTSEELNS[Phospho (STY)]QDSPPK_	0.000322279	0.000222269	2.60561e-05	657.451	901.667	613.028	2.96931e-06	3.10558e-05	4.22452e-06
O14745;O14745	SLC9A3R1	Na(+)/H(+) exchange regulatory cofactor NHE-RF1	SASSDTSEELNSQDSPPK	288	(S302)	_SASSDTSEELNSQDS[Phospho (STY)]PPK_.2	_SASSDTSEELNSQDS[Phospho (STY)]PPK_	0.000240326	0.000361461	0.000630606	307.336	1.70038	1.70236	0.000863864	3.45827e-05	5.86775e-06
O14745;O14745	SLC9A3R1	Na(+)/H(+) exchange regulatory cofactor NHE-RF1	EALAEAALESPRPALVR	271	(S280)	_EALAEAALES[Phospho (STY)]PRPALVR_.3	_EALAEAALES[Phospho (STY)]PRPALVR_	0.000250273	0.000272687	0.00019091	29492.8	12430.5	30026.6	1	1	1
O14745;O14745	SLC9A3R1	Na(+)/H(+) exchange regulatory cofactor NHE-RF1	EALAEAALESPRPALVR	271	(S280)	_EALAEAALES[Phospho (STY)]PRPALVR_.2	_EALAEAALES[Phospho (STY)]PRPALVR_	Filtered	Filtered	0.00612919	Filtered	Filtered	270.183	Filtered	Filtered	1
O14757;O14757	CHEK1	Serine/threonine-protein kinase Chk1	HIQSNLDFSPVNSASSEENVK	293	(S296)	_HIQS[Phospho (STY)]NLDFSPVNSASSEENVK_.3	_HIQS[Phospho (STY)]NLDFSPVNSASSEENVK_	0.00073476	Filtered	Filtered	323.988	Filtered	Filtered	0.856163	Filtered	Filtered
O14757;O14757	CHEK1	Serine/threonine-protein kinase Chk1	HIQSNLDFSPVNSASSEENVK	293	(S305)	_HIQSNLDFSPVNS[Phospho (STY)]ASSEENVK_.3	_HIQSNLDFSPVNS[Phospho (STY)]ASSEENVK_	0.00617958	Filtered	Filtered	296.941	Filtered	Filtered	0.301443	Filtered	Filtered
O14757;O14757	CHEK1	Serine/threonine-protein kinase Chk1	HIQSNLDFSPVNSASSEENVK	293	(S301)	_HIQSNLDFS[Phospho (STY)]PVNSASSEENVK_.3	_HIQSNLDFS[Phospho (STY)]PVNSASSEENVK_	0.000566523	Filtered	Filtered	296.469	Filtered	Filtered	0.301463	Filtered	Filtered
O14777;O14777	NDC80	Kinetochore protein NDC80 homolog	NSQLGIFSSSEK	68	(S69)	_NS[Phospho (STY)]QLGIFSSSEK_.2	_NS[Phospho (STY)]QLGIFSSSEK_	0.00165758	0.00207575	0.00097233	5390.7	4336.03	4162	0.99927	0.991806	0.946733
O14818;O14818	PSMA7	Proteasome subunit alpha type-7	ILNPEEIEK	219		_ILNPEEIEK_.2	_ILNPEEIEK_	0.000615675	0.00244518	0.00120609	1346.38	1957.21	691.649	NaN	NaN	NaN
O14818;O14818	PSMA7	Proteasome subunit alpha type-7	ALLEVVQSGGK	194	(S201)	_ALLEVVQS[Phospho (STY)]GGK_.2	_ALLEVVQS[Phospho (STY)]GGK_	0.00440674	0.00536691	0.00412814	13440.1	11019.3	11004.9	1	1	1
O14818;O14818	PSMA7	Proteasome subunit alpha type-7	ALLEVVQSGGK	194		_ALLEVVQSGGK_.2	_ALLEVVQSGGK_	0.000294693	0.000142218	Filtered	3285.97	4669.35	Filtered	NaN	NaN	Filtered
O14818;O14818	PSMA7	Proteasome subunit alpha type-7	NYTDEAIETDDLTIK	175		_NYTDEAIETDDLTIK_.2	_NYTDEAIETDDLTIK_	0.00625376	0.00376839	Filtered	1	259.307	Filtered	NaN	NaN	Filtered
O14818;O14818	PSMA7	Proteasome subunit alpha type-7	LTVEDPVTVEYITR	96		_LTVEDPVTVEYITR_.2	_LTVEDPVTVEYITR_	0.000565758	0.00530401	Filtered	2582.48	6458.81	Filtered	NaN	NaN	Filtered
O14896;O14896	IRF6	Interferon regulatory factor 6	LQISTPDIK	421	(S424)	_LQIS[Phospho (STY)]TPDIK_.2	_LQIS[Phospho (STY)]TPDIK_	0.000860771	0.000607003	0.00432102	2016.24	1890.61	1422.92	0.3971	0.321554	0.53631
O14896;O14896	IRF6	Interferon regulatory factor 6	LQISTPDIK	421	(T425)	_LQIST[Phospho (STY)]PDIK_.2	_LQIST[Phospho (STY)]PDIK_	0.000468297	0.00120865	Filtered	2015.31	1890.5	Filtered	0.612045	0.781869	Filtered
O14907;O14907	TAX1BP3	Tax1-binding protein 3	SYIPGQPVTAVVQR	2		_[Acetyl (Protein N-term)]SYIPGQPVTAVVQR_.2	_[Acetyl (Protein N-term)]SYIPGQPVTAVVQR_	Filtered	0.00369623	Filtered	Filtered	1469.28	Filtered	Filtered	1	Filtered
O14907;O14907	TAX1BP3	Tax1-binding protein 3	VSEGGPAEIAGLQIGDK	60	(S61)	_VS[Phospho (STY)]EGGPAEIAGLQIGDK_.2	_VS[Phospho (STY)]EGGPAEIAGLQIGDK_	Filtered	0.00218398	0.000691343	Filtered	1	1	Filtered	1	1
O14908;O14908	GIPC1	PDZ domain-containing protein GIPC1	SAGGRPGSGPQLGTGR	225	(S232)	_SAGGRPGS[Phospho (STY)]GPQLGTGR_.3	_SAGGRPGS[Phospho (STY)]GPQLGTGR_	0.000329592	Filtered	0.000627928	1532.38	Filtered	1785.48	0.837192	Filtered	0.838712
O14908;O14908	GIPC1	PDZ domain-containing protein GIPC1	SAGGRPGSGPQLGTGR	225	(S225)	_S[Phospho (STY)]AGGRPGSGPQLGTGR_.3	_S[Phospho (STY)]AGGRPGSGPQLGTGR_	0.000313857	Filtered	9.39823e-05	1400.52	Filtered	1786.66	0.236617	Filtered	0.0415573
O14908;O14908	GIPC1	PDZ domain-containing protein GIPC1	SAGGRPGSGPQLGTGR	225	(T238)	_SAGGRPGSGPQLGT[Phospho (STY)]GR_.3	_SAGGRPGSGPQLGT[Phospho (STY)]GR_	Filtered	Filtered	0.0056618	Filtered	Filtered	2132.27	Filtered	Filtered	0.115337
O14950;O14950;P19105;P19105	MYL12B;MYL12A	Myosin regulatory light chain 12B;Myosin regulatory light chain 12A	ATSNVFAMFDQSQIQEFK	18;17	(T19,S20,M25);(T18,S19,M24)	_AT[Phospho (STY)]S[Phospho (STY)]NVFAM[Oxidation (M)]FDQSQIQEFK_.3	_AT[Phospho (STY)]S[Phospho (STY)]NVFAM[Oxidation (M)]FDQSQIQEFK_	0.000257927	8.23669e-05	0.00066548	22524.2	22345.6	32156	1	1	1
O14950;O14950;P19105;P19105	MYL12B;MYL12A	Myosin regulatory light chain 12B;Myosin regulatory light chain 12A	ATSNVFAMFDQSQIQEFK	18;17	(S20,M25);(S19,M24)	_ATS[Phospho (STY)]NVFAM[Oxidation (M)]FDQSQIQEFK_.3	_ATS[Phospho (STY)]NVFAM[Oxidation (M)]FDQSQIQEFK_	0.000231442	4.08307e-05	3.9436e-05	14351.6	18044.5	20976	0.822341	0.773421	0.838664
O14950;O14950;P19105;P19105	MYL12B;MYL12A	Myosin regulatory light chain 12B;Myosin regulatory light chain 12A	ATSNVFAMFDQSQIQEFK	18;17	(S20);(S19)	_ATS[Phospho (STY)]NVFAMFDQSQIQEFK_.3	_ATS[Phospho (STY)]NVFAMFDQSQIQEFK_	0.00815174	0.00366716	0.00296421	12363.3	15233.2	18857.1	0.764812	0.69204	0.787523
O14950;O14950;P19105;P19105	MYL12B;MYL12A	Myosin regulatory light chain 12B;Myosin regulatory light chain 12A	ATSNVFAMFDQSQIQEFK	18;17	(T19,M25);(T18,M24)	_AT[Phospho (STY)]SNVFAM[Oxidation (M)]FDQSQIQEFK_.3	_AT[Phospho (STY)]SNVFAM[Oxidation (M)]FDQSQIQEFK_	0.000284773	0.000115388	6.96406e-05	8153.77	10735.7	11174.9	0.18372	0.226266	0.165151
O14950;O14950;P19105;P19105	MYL12B;MYL12A	Myosin regulatory light chain 12B;Myosin regulatory light chain 12A	ATSNVFAMFDQSQIQEFK	18;17	(M25,S29);(M24,S28)	_ATSNVFAM[Oxidation (M)]FDQS[Phospho (STY)]QIQEFK_.3	_ATSNVFAM[Oxidation (M)]FDQS[Phospho (STY)]QIQEFK_	0.000231442	4.68792e-05	0.000628431	4552.13	6794.88	6456.16	1.39015e-06	0.00842073	8.58734e-07
O14950;O14950;P19105;P19105	MYL12B;MYL12A	Myosin regulatory light chain 12B;Myosin regulatory light chain 12A	ATSNVFAMFDQSQIQEFK	18;17	(T19,S20);(T18,S19)	_AT[Phospho (STY)]S[Phospho (STY)]NVFAMFDQSQIQEFK_.3	_AT[Phospho (STY)]S[Phospho (STY)]NVFAMFDQSQIQEFK_	Filtered	0.00461592	Filtered	Filtered	25563.5	Filtered	Filtered	1	Filtered
O14950;O14950;P19105;P19105	MYL12B;MYL12A	Myosin regulatory light chain 12B;Myosin regulatory light chain 12A	ATSNVFAMFDQSQIQEFK	18;17	(T19);(T18)	_AT[Phospho (STY)]SNVFAMFDQSQIQEFK_.3	_AT[Phospho (STY)]SNVFAMFDQSQIQEFK_	Filtered	Filtered	0.00713189	Filtered	Filtered	14164	Filtered	Filtered	0.215975
O14950;O14950;P19105;P19105	MYL12B;MYL12A	Myosin regulatory light chain 12B;Myosin regulatory light chain 12A	LNGTDPEDVIR	94;93		_LNGTDPEDVIR_.2	_LNGTDPEDVIR_	0.00266651	0.0046211	Filtered	10278.5	15558	Filtered	NaN	NaN	Filtered
O14950;O14950;P19105;P19105	MYL12B;MYL12A	Myosin regulatory light chain 12B;Myosin regulatory light chain 12A	EAFNMIDQNR	36;35	(M40);(M39)	_EAFNM[Oxidation (M)]IDQNR_.2	_EAFNM[Oxidation (M)]IDQNR_	0.000263632	5.9012e-05	5.85234e-05	5809.34	7995.12	5660.75	1	1	1
O14950;O14950;P19105;P19105	MYL12B;MYL12A	Myosin regulatory light chain 12B;Myosin regulatory light chain 12A	EAFNMIDQNR	36;35		_EAFNMIDQNR_.2	_EAFNMIDQNR_	0.00067161	0.00209102	Filtered	328.136	1028	Filtered	NaN	NaN	Filtered
O14950;O14950;P19105;P19105	MYL12B;MYL12A	Myosin regulatory light chain 12B;Myosin regulatory light chain 12A	FTDEEVDELYR	134;133		_FTDEEVDELYR_.2	_FTDEEVDELYR_	0.000889924	0.000163907	Filtered	3668.76	5342.26	Filtered	NaN	NaN	Filtered
O14950;O14950;P19105;P19105	MYL12B;MYL12A	Myosin regulatory light chain 12B;Myosin regulatory light chain 12A	ELLTTMGDR	125;124		_ELLTTMGDR_.2	_ELLTTMGDR_	0.00334974	0.0036123	Filtered	3439.99	4923.29	Filtered	NaN	NaN	Filtered
O14950;O14950;P19105;P19105	MYL12B;MYL12A	Myosin regulatory light chain 12B;Myosin regulatory light chain 12A	ELLTTMGDR	125;124	(M130);(M129)	_ELLTTM[Oxidation (M)]GDR_.2	_ELLTTM[Oxidation (M)]GDR_	0.0028959	Filtered	Filtered	1	Filtered	Filtered	1	Filtered	Filtered
O14950;O14950;P19105;P19105	MYL12B;MYL12A	Myosin regulatory light chain 12B;Myosin regulatory light chain 12A	GNFNYIEFTR	152;151		_GNFNYIEFTR_.2	_GNFNYIEFTR_	0.000244663	0.000346463	Filtered	3923.64	3473.49	Filtered	NaN	NaN	Filtered
O14974;O14974	PPP1R12A	Protein phosphatase 1 regulatory subunit 12A	LASTSDIEEK	505	(S507)	_LAS[Phospho (STY)]TSDIEEK_.2	_LAS[Phospho (STY)]TSDIEEK_	0.000253811	9.4352e-05	0.000627028	4131.44	7226.41	4220.53	0.995849	0.985504	0.90073
O14974;O14974	PPP1R12A	Protein phosphatase 1 regulatory subunit 12A	LASTSDIEEK	505	(S509)	_LASTS[Phospho (STY)]DIEEK_.2	_LASTS[Phospho (STY)]DIEEK_	0.000297568	0.000111273	0.00224737	3556.19	5258.69	2929.58	0.00822557	0.211476	0.093658
O14974;O14974	PPP1R12A	Protein phosphatase 1 regulatory subunit 12A	TGSYGALAEITASK	443	(T443)	_T[Phospho (STY)]GSYGALAEITASK_.2	_T[Phospho (STY)]GSYGALAEITASK_	0.000264974	0.000238509	4.26601e-05	82722.6	92531.2	96202.4	0.143239	0.0131729	0.0124678
O14974;O14974	PPP1R12A	Protein phosphatase 1 regulatory subunit 12A	TGSYGALAEITASK	443	(S445)	_TGS[Phospho (STY)]YGALAEITASK_.2	_TGS[Phospho (STY)]YGALAEITASK_	0.000231442	2.97737e-05	2.3348e-05	83486.6	93682.7	90911.2	0.701235	0.986736	0.985352
O14974;O14974	PPP1R12A	Protein phosphatase 1 regulatory subunit 12A	TGSYGALAEITASK	443	(Y446)	_TGSY[Phospho (STY)]GALAEITASK_.2	_TGSY[Phospho (STY)]GALAEITASK_	0.000231442	8.22442e-05	2.40493e-05	64671.6	72676.9	74161.2	2.19352e-07	6.98797e-06	6.10736e-09
O14974;O14974	PPP1R12A	Protein phosphatase 1 regulatory subunit 12A	RLASTSDIEEK	504	(S507)	_RLAS[Phospho (STY)]TSDIEEK_.2	_RLAS[Phospho (STY)]TSDIEEK_	0.000231442	2.97737e-05	2.3348e-05	21031.2	21507.8	21980.5	0.985113	0.998765	0.577643
O14974;O14974	PPP1R12A	Protein phosphatase 1 regulatory subunit 12A	RLASTSDIEEK	504	(S509)	_RLASTS[Phospho (STY)]DIEEK_.2	_RLASTS[Phospho (STY)]DIEEK_	0.000260445	2.97737e-05	2.3348e-05	20866.1	20361.1	21867.6	0.000370859	0.00105204	0.00545699
O14974;O14974	PPP1R12A	Protein phosphatase 1 regulatory subunit 12A	RLASTSDIEEK	504	(T508)	_RLAST[Phospho (STY)]SDIEEK_.2	_RLAST[Phospho (STY)]SDIEEK_	0.000232669	0.000107076	5.25064e-05	20108.1	20209.5	21030.3	0.0146822	0.000638039	0.420231
O14974;O14974	PPP1R12A	Protein phosphatase 1 regulatory subunit 12A	KSPLIESTANMDNNQSQK	298	(S299,M308)	_KS[Phospho (STY)]PLIESTANM[Oxidation (M)]DNNQSQK_.3	_KS[Phospho (STY)]PLIESTANM[Oxidation (M)]DNNQSQK_	0.000231442	3.30994e-05	2.49216e-05	21980.9	25124.6	20978.5	1	1	0.999998
O14974;O14974	PPP1R12A	Protein phosphatase 1 regulatory subunit 12A	SGSYSYLEER	908	(S908)	_S[Phospho (STY)]GSYSYLEER_.2	_S[Phospho (STY)]GSYSYLEER_	0.00512666	0.000791255	0.000714045	2909.55	2950.68	2886.26	0.0331002	0.209576	0.0258931
O14974;O14974	PPP1R12A	Protein phosphatase 1 regulatory subunit 12A	SGSYSYLEER	908	(Y911)	_SGSY[Phospho (STY)]SYLEER_.2	_SGSY[Phospho (STY)]SYLEER_	0.00388045	0.00138838	0.000800592	1512.08	3714.3	1264.63	0.205332	0.830562	0.711077
O14974;O14974	PPP1R12A	Protein phosphatase 1 regulatory subunit 12A	SGSYSYLEER	908	(S910)	_SGS[Phospho (STY)]YSYLEER_.2	_SGS[Phospho (STY)]YSYLEER_	0.0010052	0.000897838	0.000727492	351.149	370.952	561.701	0.709141	0.107244	0.111811
O14974;O14974	PPP1R12A	Protein phosphatase 1 regulatory subunit 12A	SPLIESTANMDNNQSQK	299	(S299,M308)	_S[Phospho (STY)]PLIESTANM[Oxidation (M)]DNNQSQK_.3	_S[Phospho (STY)]PLIESTANM[Oxidation (M)]DNNQSQK_	0.000232977	8.1725e-05	4.19614e-05	1428.1	3303.14	2127.57	0.83163	0.796037	0.815752
O14974;O14974	PPP1R12A	Protein phosphatase 1 regulatory subunit 12A	SPLIESTANMDNNQSQK	299	(S299,M308)	_S[Phospho (STY)]PLIESTANM[Oxidation (M)]DNNQSQK_.2	_S[Phospho (STY)]PLIESTANM[Oxidation (M)]DNNQSQK_	0.00692601	0.00285308	0.00108069	232.168	2.04347	2.03712	0.637932	0.640068	0.639131
O14974;O14974	PPP1R12A	Protein phosphatase 1 regulatory subunit 12A	RSTQGVTLTDLQEAEK	694	(T696)	_RST[Phospho (STY)]QGVTLTDLQEAEK_.3	_RST[Phospho (STY)]QGVTLTDLQEAEK_	0.000807875	0.00726827	0.00064092	512.258	485.454	1224.64	0.448037	0.255637	0.448657
O14974;O14974	PPP1R12A	Protein phosphatase 1 regulatory subunit 12A	RSTQGVTLTDLQEAEK	694	(S695)	_RS[Phospho (STY)]TQGVTLTDLQEAEK_.3	_RS[Phospho (STY)]TQGVTLTDLQEAEK_	0.0051688	Filtered	0.000640385	1.55111	Filtered	1.6902	0.447598	Filtered	0.449574
O14974;O14974	PPP1R12A	Protein phosphatase 1 regulatory subunit 12A	STGVSFWTQDSDENEQEQQSDTEEGSNKK	852	(S862)	_STGVSFWTQDS[Phospho (STY)]DENEQEQQSDTEEGSNKK_.4	_STGVSFWTQDS[Phospho (STY)]DENEQEQQSDTEEGSNKK_	Filtered	0.00051616	0.000629493	Filtered	1906.08	1423.09	Filtered	0.131212	0.118867
O14974;O14974	PPP1R12A	Protein phosphatase 1 regulatory subunit 12A	STGVSFWTQDSDENEQEQQSDTEEGSNKK	852	(S871)	_STGVSFWTQDSDENEQEQQS[Phospho (STY)]DTEEGSNKK_.4	_STGVSFWTQDSDENEQEQQS[Phospho (STY)]DTEEGSNKK_	Filtered	0.00357213	0.00110214	Filtered	1.66218	1.69721	Filtered	0.040046	0.107944
O14974;O14974	PPP1R12A	Protein phosphatase 1 regulatory subunit 12A	STGVSFWTQDSDENEQEQQSDTEEGSNKK	852	(T873)	_STGVSFWTQDSDENEQEQQSDT[Phospho (STY)]EEGSNKK_.4	_STGVSFWTQDSDENEQEQQSDT[Phospho (STY)]EEGSNKK_	Filtered	0.00184771	0.000919483	Filtered	1.32985	1.35716	Filtered	0.0396856	0.0886969
O14974;O14974	PPP1R12A	Protein phosphatase 1 regulatory subunit 12A	STGVSFWTQDSDENEQEQQSDTEEGSNKK	852	(S877)	_STGVSFWTQDSDENEQEQQSDTEEGS[Phospho (STY)]NKK_.4	_STGVSFWTQDSDENEQEQQSDTEEGS[Phospho (STY)]NKK_	Filtered	Filtered	0.000807015	Filtered	Filtered	1150.88	Filtered	Filtered	0.0658181
O15013;O15013	ARHGEF10	Rho guanine nucleotide exchange factor 10	SLIAQDHR	379	(S379)	_S[Phospho (STY)]LIAQDHR_.2	_S[Phospho (STY)]LIAQDHR_	0.00118212	Filtered	0.00270955	1.06689	Filtered	1.12798	1	Filtered	1
O15013;O15013	ARHGEF10	Rho guanine nucleotide exchange factor 10	SDLSSSSGSLSLSHGSSSLEHR	1279	(S1287)	_SDLSSSSGS[Phospho (STY)]LSLSHGSSSLEHR_.3	_SDLSSSSGS[Phospho (STY)]LSLSHGSSSLEHR_	0.00365227	Filtered	0.000763115	1223.6	Filtered	1163.75	0.138768	Filtered	0.148028
O15013;O15013	ARHGEF10	Rho guanine nucleotide exchange factor 10	SDLSSSSGSLSLSHGSSSLEHR	1279	(S1285)	_SDLSSSS[Phospho (STY)]GSLSLSHGSSSLEHR_.3	_SDLSSSS[Phospho (STY)]GSLSLSHGSSSLEHR_	0.00177515	Filtered	0.000634737	990.736	Filtered	1164.43	0.119889	Filtered	0.132265
O15013;O15013	ARHGEF10	Rho guanine nucleotide exchange factor 10	SDLSSSSGSLSLSHGSSSLEHR	1279	(S1284,S1287)	_SDLSSS[Phospho (STY)]SGS[Phospho (STY)]LSLSHGSSSLEHR_.3	_SDLSSS[Phospho (STY)]SGS[Phospho (STY)]LSLSHGSSSLEHR_	0.00375234	Filtered	0.000689308	653.436	Filtered	916.548	0.303848	Filtered	0.303897
O15013;O15013	ARHGEF10	Rho guanine nucleotide exchange factor 10	SDLSSSSGSLSLSHGSSSLEHR	1279	(S1285,S1287)	_SDLSSSS[Phospho (STY)]GS[Phospho (STY)]LSLSHGSSSLEHR_.3	_SDLSSSS[Phospho (STY)]GS[Phospho (STY)]LSLSHGSSSLEHR_	0.00694261	Filtered	0.000641283	573.795	Filtered	291.265	0.324057	Filtered	0.324285
O15013;O15013	ARHGEF10	Rho guanine nucleotide exchange factor 10	SDLSSSSGSLSLSHGSSSLEHR	1279	(S1282,S1287)	_SDLS[Phospho (STY)]SSSGS[Phospho (STY)]LSLSHGSSSLEHR_.3	_SDLS[Phospho (STY)]SSSGS[Phospho (STY)]LSLSHGSSSLEHR_	0.00616154	Filtered	0.000711093	573.76	Filtered	291.012	0.233582	Filtered	0.233626
O15013;O15013	ARHGEF10	Rho guanine nucleotide exchange factor 10	SDLSSSSGSLSLSHGSSSLEHR	1279	(S1284)	_SDLSSS[Phospho (STY)]SGSLSLSHGSSSLEHR_.3	_SDLSSS[Phospho (STY)]SGSLSLSHGSSSLEHR_	0.00335004	Filtered	0.00187581	406.331	Filtered	211.239	0.111645	Filtered	0.12518
O15013;O15013	ARHGEF10	Rho guanine nucleotide exchange factor 10	SDLSSSSGSLSLSHGSSSLEHR	1279	(S1289)	_SDLSSSSGSLS[Phospho (STY)]LSHGSSSLEHR_.3	_SDLSSSSGSLS[Phospho (STY)]LSHGSSSLEHR_	0.000803571	Filtered	0.00143757	171.333	Filtered	209.849	0.148537	Filtered	0.156204
O15013;O15013	ARHGEF10	Rho guanine nucleotide exchange factor 10	SDLSSSSGSLSLSHGSSSLEHR	1279	(S1284,S1289)	_SDLSSS[Phospho (STY)]SGSLS[Phospho (STY)]LSHGSSSLEHR_.3	_SDLSSS[Phospho (STY)]SGSLS[Phospho (STY)]LSHGSSSLEHR_	Filtered	Filtered	0.000697429	Filtered	Filtered	4183.18	Filtered	Filtered	0.290581
O15013;O15013	ARHGEF10	Rho guanine nucleotide exchange factor 10	SDLSSSSGSLSLSHGSSSLEHR	1279	(S1289,S1291)	_SDLSSSSGSLS[Phospho (STY)]LS[Phospho (STY)]HGSSSLEHR_.3	_SDLSSSSGSLS[Phospho (STY)]LS[Phospho (STY)]HGSSSLEHR_	Filtered	Filtered	0.000502038	Filtered	Filtered	4182.42	Filtered	Filtered	0.186575
O15013;O15013	ARHGEF10	Rho guanine nucleotide exchange factor 10	SDLSSSSGSLSLSHGSSSLEHR	1279	(S1287,S1291)	_SDLSSSSGS[Phospho (STY)]LSLS[Phospho (STY)]HGSSSLEHR_.3	_SDLSSSSGS[Phospho (STY)]LSLS[Phospho (STY)]HGSSSLEHR_	Filtered	Filtered	0.000631494	Filtered	Filtered	3890.19	Filtered	Filtered	0.185577
O15013;O15013	ARHGEF10	Rho guanine nucleotide exchange factor 10	SDLSSSSGSLSLSHGSSSLEHR	1279	(S1291,S1296)	_SDLSSSSGSLSLS[Phospho (STY)]HGSSS[Phospho (STY)]LEHR_.3	_SDLSSSSGSLSLS[Phospho (STY)]HGSSS[Phospho (STY)]LEHR_	Filtered	Filtered	0.000808031	Filtered	Filtered	2979.54	Filtered	Filtered	0.0169227
O15013;O15013	ARHGEF10	Rho guanine nucleotide exchange factor 10	SDLSSSSGSLSLSHGSSSLEHR	1279	(S1282,S1283)	_SDLS[Phospho (STY)]S[Phospho (STY)]SSGSLSLSHGSSSLEHR_.3	_SDLS[Phospho (STY)]S[Phospho (STY)]SSGSLSLSHGSSSLEHR_	Filtered	Filtered	0.000650544	Filtered	Filtered	912.111	Filtered	Filtered	0.234284
O15013;O15013	ARHGEF10	Rho guanine nucleotide exchange factor 10	SDLSSSSGSLSLSHGSSSLEHR	1279	(S1282)	_SDLS[Phospho (STY)]SSSGSLSLSHGSSSLEHR_.3	_SDLS[Phospho (STY)]SSSGSLSLSHGSSSLEHR_	Filtered	Filtered	0.000919796	Filtered	Filtered	210.114	Filtered	Filtered	0.119018
O15013;O15013	ARHGEF10	Rho guanine nucleotide exchange factor 10	SDLSSSSGSLSLSHGSSSLEHR	1279	(S1291)	_SDLSSSSGSLSLS[Phospho (STY)]HGSSSLEHR_.3	_SDLSSSSGSLSLS[Phospho (STY)]HGSSSLEHR_	0.000705461	Filtered	Filtered	1	Filtered	Filtered	0.147215	Filtered	Filtered
O15013;O15013	ARHGEF10	Rho guanine nucleotide exchange factor 10	SRDSLAPGPEPQDEDQK	1229	(S1229)	_S[Phospho (STY)]RDSLAPGPEPQDEDQK_.3	_S[Phospho (STY)]RDSLAPGPEPQDEDQK_	Filtered	Filtered	0.000656621	Filtered	Filtered	1356.39	Filtered	Filtered	0.514586
O15013;O15013	ARHGEF10	Rho guanine nucleotide exchange factor 10	SRDSLAPGPEPQDEDQK	1229	(S1232)	_SRDS[Phospho (STY)]LAPGPEPQDEDQK_.3	_SRDS[Phospho (STY)]LAPGPEPQDEDQK_	Filtered	Filtered	0.000634209	Filtered	Filtered	1134.14	Filtered	Filtered	0.485208
O15014;O15014	ZNF609	Zinc finger protein 609	ELESPLTPGK	740	(T746)	_ELESPLT[Phospho (STY)]PGK_.2	_ELESPLT[Phospho (STY)]PGK_	0.000244642	0.000326247	0.000704658	2122.09	3682.87	2032.77	0.93001	0.981079	0.944524
O15014;O15014	ZNF609	Zinc finger protein 609	ELESPLTPGK	740	(S743)	_ELES[Phospho (STY)]PLTPGK_.2	_ELES[Phospho (STY)]PLTPGK_	0.000358393	0.00331391	0.000631492	2085.55	2673.61	1960.67	0.302956	0.0234001	0.372223
O15014;O15014	ZNF609	Zinc finger protein 609	ELESPLTPGK	740	(S743,T746)	_ELES[Phospho (STY)]PLT[Phospho (STY)]PGK_.2	_ELES[Phospho (STY)]PLT[Phospho (STY)]PGK_	Filtered	0.000673293	0.00103275	Filtered	3335.13	3233.24	Filtered	1	1
O15014;O15014	ZNF609	Zinc finger protein 609	LVEPHSPSPSSK	571	(S576,S578)	_LVEPHS[Phospho (STY)]PS[Phospho (STY)]PSSK_.2	_LVEPHS[Phospho (STY)]PS[Phospho (STY)]PSSK_	0.000409859	0.00270954	8.13964e-05	1961.24	1173.69	3331.65	0.941596	0.440598	0.938964
O15014;O15014	ZNF609	Zinc finger protein 609	LVEPHSPSPSSK	571	(S576)	_LVEPHS[Phospho (STY)]PSPSSK_.2	_LVEPHS[Phospho (STY)]PSPSSK_	0.0002449	Filtered	0.000204786	1793.84	Filtered	1286.62	0.723638	Filtered	0.406419
O15014;O15014	ZNF609	Zinc finger protein 609	LVEPHSPSPSSK	571	(S578)	_LVEPHSPS[Phospho (STY)]PSSK_.2	_LVEPHSPS[Phospho (STY)]PSSK_	0.000450723	Filtered	0.00128275	956.612	Filtered	1020.75	0.0972573	Filtered	0.209796
O15014;O15014	ZNF609	Zinc finger protein 609	LVEPHSPSPSSK	571	(S576,S580)	_LVEPHS[Phospho (STY)]PSPS[Phospho (STY)]SK_.2	_LVEPHS[Phospho (STY)]PSPS[Phospho (STY)]SK_	Filtered	Filtered	0.00740446	Filtered	Filtered	1716.86	Filtered	Filtered	0.0544338
O15014;O15014	ZNF609	Zinc finger protein 609	NCPSPVLIDCPHPNCNK	488	(C489,S491,C497,C502)	_NC[Carbamidomethyl (C)]PS[Phospho (STY)]PVLIDC[Carbamidomethyl (C)]PHPNC[Carbamidomethyl (C)]NK_.3	_NC[Carbamidomethyl (C)]PS[Phospho (STY)]PVLIDC[Carbamidomethyl (C)]PHPNC[Carbamidomethyl (C)]NK_	0.000478424	Filtered	0.000756188	635.096	Filtered	1555.19	1	Filtered	1
O15014;O15014	ZNF609	Zinc finger protein 609	TNSMGSATGPLPGTK	465	(T465,M468)	_T[Phospho (STY)]NSM[Oxidation (M)]GSATGPLPGTK_.2	_T[Phospho (STY)]NSM[Oxidation (M)]GSATGPLPGTK_	0.000231442	8.27022e-05	0.00011127	16893.9	17485.1	15867.5	0.0215639	0.0439312	0.0256765
O15014;O15014	ZNF609	Zinc finger protein 609	TNSMGSATGPLPGTK	465	(S467,M468)	_TNS[Phospho (STY)]M[Oxidation (M)]GSATGPLPGTK_.2	_TNS[Phospho (STY)]M[Oxidation (M)]GSATGPLPGTK_	0.000231442	8.67992e-05	3.03092e-05	16900	17475.9	15867.5	0.977563	0.953907	0.971857
O15014;O15014	ZNF609	Zinc finger protein 609	IYSFTDNAPSPSIGGSSR	795	(S804)	_IYSFTDNAPS[Phospho (STY)]PSIGGSSR_.3	_IYSFTDNAPS[Phospho (STY)]PSIGGSSR_	0.000849785	0.00608817	Filtered	3162.92	3487.73	Filtered	0.168042	0.145908	Filtered
O15014;O15014	ZNF609	Zinc finger protein 609	IYSFTDNAPSPSIGGSSR	795	(S797)	_IYS[Phospho (STY)]FTDNAPSPSIGGSSR_.3	_IYS[Phospho (STY)]FTDNAPSPSIGGSSR_	0.000815622	Filtered	Filtered	2892.55	Filtered	Filtered	0.00503313	Filtered	Filtered
O15014;O15014	ZNF609	Zinc finger protein 609	IYSFTDNAPSPSIGGSSR	795	(S806)	_IYSFTDNAPSPS[Phospho (STY)]IGGSSR_.3	_IYSFTDNAPSPS[Phospho (STY)]IGGSSR_	0.00805681	Filtered	Filtered	2163.58	Filtered	Filtered	0.425075	Filtered	Filtered
O15021;O15021	MAST4	Microtubule-associated serine/threonine-protein kinase 4	TELPSPESAQSPSPSGDVR	1821	(S1825)	_TELPS[Phospho (STY)]PESAQSPSPSGDVR_.3	_TELPS[Phospho (STY)]PESAQSPSPSGDVR_	0.000436762	0.00269745	0.00632986	295.825	1.31379	641.074	0.0709481	0.169997	0.18453
O15021;O15021	MAST4	Microtubule-associated serine/threonine-protein kinase 4	TELPSPESAQSPSPSGDVR	1821	(S1828)	_TELPSPES[Phospho (STY)]AQSPSPSGDVR_.3	_TELPSPES[Phospho (STY)]AQSPSPSGDVR_	0.000668449	0.00197064	0.00891975	1	761.202	1.04614	0.0894154	0.239877	0.207072
O15021;O15021	MAST4	Microtubule-associated serine/threonine-protein kinase 4	TELPSPESAQSPSPSGDVR	1821	(T1821)	_T[Phospho (STY)]ELPSPESAQSPSPSGDVR_.3	_T[Phospho (STY)]ELPSPESAQSPSPSGDVR_	0.000847578	0.00253507	0.00646044	1	1	1.0452	0.0297854	0.0730004	0.0249267
O15021;O15021	MAST4	Microtubule-associated serine/threonine-protein kinase 4	QESVDDLDRDK	1524	(S1526)	_QES[Phospho (STY)]VDDLDRDK_.2	_QES[Phospho (STY)]VDDLDRDK_	Filtered	0.00456031	0.0025307	Filtered	1.09482	292.607	Filtered	1	1
O15021;O15021	MAST4	Microtubule-associated serine/threonine-protein kinase 4	SAGNIPLSPLAR	1373	(S1373)	_S[Phospho (STY)]AGNIPLSPLAR_.2	_S[Phospho (STY)]AGNIPLSPLAR_	0.00144483	0.000340608	0.00070535	17197	19892.8	19289.4	0.999384	0.999999	0.999977
O15021;O15021	MAST4	Microtubule-associated serine/threonine-protein kinase 4	SAGNIPLSPLAR	1373	(S1373,S1380)	_S[Phospho (STY)]AGNIPLS[Phospho (STY)]PLAR_.2	_S[Phospho (STY)]AGNIPLS[Phospho (STY)]PLAR_	Filtered	Filtered	0.000691373	Filtered	Filtered	3545.01	Filtered	Filtered	1
O15027;O15027	SEC16A	Protein transport protein Sec16A	QIDSSPVGGETDETTVSQNYR	387	(S390)	_QIDS[Phospho (STY)]SPVGGETDETTVSQNYR_.3	_QIDS[Phospho (STY)]SPVGGETDETTVSQNYR_	0.000231442	3.47377e-05	3.75272e-05	50719.9	61178.7	48108.6	0.777301	0.0755786	0.682788
O15027;O15027	SEC16A	Protein transport protein Sec16A	QIDSSPVGGETDETTVSQNYR	387	(S391)	_QIDSS[Phospho (STY)]PVGGETDETTVSQNYR_.3	_QIDSS[Phospho (STY)]PVGGETDETTVSQNYR_	0.000231442	4.08439e-05	4.03694e-05	46611.5	58097.7	46144.7	0.194777	0.922151	0.152912
O15027;O15027	SEC16A	Protein transport protein Sec16A	AQQELVPPQQQASPPQLPK	879	(S891)	_AQQELVPPQQQAS[Phospho (STY)]PPQLPK_.3	_AQQELVPPQQQAS[Phospho (STY)]PPQLPK_	0.00034252	0.000447705	0.000525715	11753.9	11112.4	11976.2	1	1	1
O15027;O15027	SEC16A	Protein transport protein Sec16A	ADSGPTQPPLSLSPAPETK	1893	(S1905)	_ADSGPTQPPLSLS[Phospho (STY)]PAPETK_.3	_ADSGPTQPPLSLS[Phospho (STY)]PAPETK_	0.000231442	2.97737e-05	2.59064e-05	14119	15846.1	11827.6	0.499928	0.911434	0.914113
O15027;O15027	SEC16A	Protein transport protein Sec16A	ADSGPTQPPLSLSPAPETK	1893	(S1905)	_ADSGPTQPPLSLS[Phospho (STY)]PAPETK_.2	_ADSGPTQPPLSLS[Phospho (STY)]PAPETK_	0.000265439	0.000152284	2.63336e-05	9754.15	10769.7	9612.53	0.489972	0.876784	0.600267
O15027;O15027	SEC16A	Protein transport protein Sec16A	ADSGPTQPPLSLSPAPETK	1893	(T1910)	_ADSGPTQPPLSLSPAPET[Phospho (STY)]K_.3	_ADSGPTQPPLSLSPAPET[Phospho (STY)]K_	0.00030014	0.000467606	0.000212069	3704.46	3926.7	3120.52	0.000297289	0.000399073	0.00237828
O15027;O15027	SEC16A	Protein transport protein Sec16A	ADSGPTQPPLSLSPAPETK	1893	(T1910)	_ADSGPTQPPLSLSPAPET[Phospho (STY)]K_.2	_ADSGPTQPPLSLSPAPET[Phospho (STY)]K_	Filtered	0.00285161	0.000720517	Filtered	5475.81	4897.4	Filtered	0.00259606	0.000950557
O15027;O15027	SEC16A	Protein transport protein Sec16A	SPDPGIVPQEAPVGNSLSELSEENFDGK	1844	(S1844)	_S[Phospho (STY)]PDPGIVPQEAPVGNSLSELSEENFDGK_.3	_S[Phospho (STY)]PDPGIVPQEAPVGNSLSELSEENFDGK_	0.00280635	0.000142195	Filtered	1.29557	565.378	Filtered	0.984407	0.998389	Filtered
O15027;O15027	SEC16A	Protein transport protein Sec16A	SPDPGIVPQEAPVGNSLSELSEENFDGK	1844	(S1859)	_SPDPGIVPQEAPVGNS[Phospho (STY)]LSELSEENFDGK_.3	_SPDPGIVPQEAPVGNS[Phospho (STY)]LSELSEENFDGK_	0.0019349	0.000363617	Filtered	1	329.47	Filtered	0.00812222	0.00123718	Filtered
O15027;O15027	SEC16A	Protein transport protein Sec16A	SPDPGIVPQEAPVGNSLSELSEENFDGK	1844	(S1864)	_SPDPGIVPQEAPVGNSLSELS[Phospho (STY)]EENFDGK_.3	_SPDPGIVPQEAPVGNSLSELS[Phospho (STY)]EENFDGK_	0.0028055	0.00265901	Filtered	1	236.893	Filtered	0.00194737	0.000144406	Filtered
O15027;O15027	SEC16A	Protein transport protein Sec16A	SSLSSHSHQSQIYR	1190	(S1190)	_S[Phospho (STY)]SLSSHSHQSQIYR_.3	_S[Phospho (STY)]SLSSHSHQSQIYR_	0.000372714	Filtered	0.000757057	247.261	Filtered	324.294	0.20772	Filtered	0.348334
O15027;O15027	SEC16A	Protein transport protein Sec16A	SSLSSHSHQSQIYR	1190	(S1191)	_SS[Phospho (STY)]LSSHSHQSQIYR_.3	_SS[Phospho (STY)]LSSHSHQSQIYR_	0.000305987	Filtered	0.000689969	1	Filtered	284.751	0.207493	Filtered	0.39861
O15027;O15027	SEC16A	Protein transport protein Sec16A	EHSAFGDRPEK	1125	(S1127)	_EHS[Phospho (STY)]AFGDRPEK_.2	_EHS[Phospho (STY)]AFGDRPEK_	Filtered	Filtered	0.00610169	Filtered	Filtered	164.038	Filtered	Filtered	1
O15042;O15042	U2SURP	U2 snRNP-associated SURP motif-containing protein	LYSILQGDSPTK	477	(S485)	_LYSILQGDS[Phospho (STY)]PTK_.2	_LYSILQGDS[Phospho (STY)]PTK_	0.000390605	0.000413044	0.000621408	9108.96	11258.2	9754.96	0.848847	0.631558	0.851662
O15042;O15042	U2SURP	U2 snRNP-associated SURP motif-containing protein	LYSILQGDSPTK	477	(T487)	_LYSILQGDSPT[Phospho (STY)]K_.2	_LYSILQGDSPT[Phospho (STY)]K_	0.00127002	0.000379527	0.00077096	7357.68	7724.39	7585.05	0.150144	0.150242	0.148442
O15042;O15042	U2SURP	U2 snRNP-associated SURP motif-containing protein	ESLCDSPHQNLSR	62	(C65,S67)	_ESLC[Carbamidomethyl (C)]DS[Phospho (STY)]PHQNLSR_.3	_ESLC[Carbamidomethyl (C)]DS[Phospho (STY)]PHQNLSR_	0.000244622	0.000208346	3.64354e-05	5331.85	3396.56	5519.76	0.954114	0.964559	0.978191
O15042;O15042	U2SURP	U2 snRNP-associated SURP motif-containing protein	ESLCDSPHQNLSR	62	(S63,C65)	_ES[Phospho (STY)]LC[Carbamidomethyl (C)]DSPHQNLSR_.2	_ES[Phospho (STY)]LC[Carbamidomethyl (C)]DSPHQNLSR_	Filtered	Filtered	0.00205534	Filtered	Filtered	653.52	Filtered	Filtered	0.0749161
O15042;O15042	U2SURP	U2 snRNP-associated SURP motif-containing protein	ESLCDSPHQNLSR	62	(C65,S67)	_ESLC[Carbamidomethyl (C)]DS[Phospho (STY)]PHQNLSR_.2	_ESLC[Carbamidomethyl (C)]DS[Phospho (STY)]PHQNLSR_	Filtered	Filtered	0.00590406	Filtered	Filtered	3.44602	Filtered	Filtered	0.661841
O15042;O15042	U2SURP	U2 snRNP-associated SURP motif-containing protein	DKLEEILR	540		_DKLEEILR_.2	_DKLEEILR_	0.00884771	Filtered	Filtered	1	Filtered	Filtered	NaN	Filtered	Filtered
O15047;O15047	SETD1A	Histone-lysine N-methyltransferase SETD1A	PSTPAEEDEDDPEQEK	914	(T916)	_PST[Phospho (STY)]PAEEDEDDPEQEK_.2	_PST[Phospho (STY)]PAEEDEDDPEQEK_	0.0010395	0.000493016	0.000726657	1.26367	1.43949	1.24692	0.5	0.5	0.5
O15047;O15047	SETD1A	Histone-lysine N-methyltransferase SETD1A	SGSPAPETTNESVPFAQHSSLDSR	468	(S468)	_S[Phospho (STY)]GSPAPETTNESVPFAQHSSLDSR_.3	_S[Phospho (STY)]GSPAPETTNESVPFAQHSSLDSR_	0.000231442	3.4639e-05	2.3348e-05	11854.1	7074.96	12206.6	0.0823413	0.163844	0.0811253
O15047;O15047	SETD1A	Histone-lysine N-methyltransferase SETD1A	SGSPAPETTNESVPFAQHSSLDSR	468	(S470)	_SGS[Phospho (STY)]PAPETTNESVPFAQHSSLDSR_.3	_SGS[Phospho (STY)]PAPETTNESVPFAQHSSLDSR_	0.000231442	3.07625e-05	2.3348e-05	6323.61	3962.88	6800.74	0.81767	0.166393	0.693603
O15047;O15047	SETD1A	Histone-lysine N-methyltransferase SETD1A	FSFLASDTEEEEENSSMVLGAR	503	(T510,M519)	_FSFLASDT[Phospho (STY)]EEEEENSSM[Oxidation (M)]VLGAR_.3	_FSFLASDT[Phospho (STY)]EEEEENSSM[Oxidation (M)]VLGAR_	0.000243014	0.000253666	2.80769e-05	3938.27	3753.59	2209.91	0.377316	0.345357	0.366615
O15047;O15047	SETD1A	Histone-lysine N-methyltransferase SETD1A	FSFLASDTEEEEENSSMVLGAR	503	(S504,M519)	_FS[Phospho (STY)]FLASDTEEEEENSSM[Oxidation (M)]VLGAR_.3	_FS[Phospho (STY)]FLASDTEEEEENSSM[Oxidation (M)]VLGAR_	0.000231442	8.64316e-05	2.3348e-05	3073.24	3106.03	1981.12	0.200455	0.0433784	0.0977371
O15047;O15047	SETD1A	Histone-lysine N-methyltransferase SETD1A	FSFLASDTEEEEENSSMVLGAR	503	(S508,M519)	_FSFLAS[Phospho (STY)]DTEEEEENSSM[Oxidation (M)]VLGAR_.3	_FSFLAS[Phospho (STY)]DTEEEEENSSM[Oxidation (M)]VLGAR_	0.000231442	9.25386e-05	3.42087e-05	2595.3	2116.85	1302.56	0.346871	0.332929	0.347068
O15047;O15047	SETD1A	Histone-lysine N-methyltransferase SETD1A	FSFLASDTEEEEENSSMVLGAR	503	(S508,T510,M519)	_FSFLAS[Phospho (STY)]DT[Phospho (STY)]EEEEENSSM[Oxidation (M)]VLGAR_.3	_FSFLAS[Phospho (STY)]DT[Phospho (STY)]EEEEENSSM[Oxidation (M)]VLGAR_	0.00099708	0.000578794	0.000622449	958.696	1167.67	1733.07	0.745669	0.594837	0.799819
O15047;O15047	SETD1A	Histone-lysine N-methyltransferase SETD1A	FSFLASDTEEEEENSSMVLGAR	503	(S504,T510)	_FS[Phospho (STY)]FLASDT[Phospho (STY)]EEEEENSSMVLGAR_.3	_FS[Phospho (STY)]FLASDT[Phospho (STY)]EEEEENSSMVLGAR_	Filtered	Filtered	0.0094915	Filtered	Filtered	3222.35	Filtered	Filtered	0.380786
O15055;O15055	PER2	Period circadian protein homolog 2	ASPPLFQSR	976	(S977)	_AS[Phospho (STY)]PPLFQSR_.2	_AS[Phospho (STY)]PPLFQSR_	0.000424971	0.000486385	0.000727478	7425.98	8336.46	7190.56	0.983603	0.997518	0.991597
O15075;O15075	DCLK1	Serine/threonine-protein kinase DCLK1	SPSPSPTSPGSLR	330	(S332)	_SPS[Phospho (STY)]PSPTSPGSLR_.2	_SPS[Phospho (STY)]PSPTSPGSLR_	0.000417146	Filtered	0.00698031	282.492	Filtered	2.00918	0.607974	Filtered	0.0497661
O15075;O15075	DCLK1	Serine/threonine-protein kinase DCLK1	SPSPSPTSPGSLR	330	(S330)	_S[Phospho (STY)]PSPSPTSPGSLR_.2	_S[Phospho (STY)]PSPSPTSPGSLR_	0.00102627	Filtered	Filtered	281.274	Filtered	Filtered	0.359901	Filtered	Filtered
O15084;O15084	ANKRD28	Serine/threonine-protein phosphatase 6 regulatory ankyrin repeat subunit A	TVSFEALPIMR	1009	(S1011,M1018)	_TVS[Phospho (STY)]FEALPIM[Oxidation (M)]R_.2	_TVS[Phospho (STY)]FEALPIM[Oxidation (M)]R_	0.000692132	0.000432963	0.000895678	2187.21	1938.33	1790.71	0.764418	0.222781	0.5
O15084;O15084	ANKRD28	Serine/threonine-protein phosphatase 6 regulatory ankyrin repeat subunit A	TVSFEALPIMR	1009	(T1009,M1018)	_T[Phospho (STY)]VSFEALPIM[Oxidation (M)]R_.2	_T[Phospho (STY)]VSFEALPIM[Oxidation (M)]R_	0.0003763	0.000306413	0.000632129	640.649	1.93645	90.1452	0.8513	0.672573	0.706735
O15085;O15085	ARHGEF11	Rho guanine nucleotide exchange factor 11	SRSDVDMDAAAEATR	633	(S633,M639)	_S[Phospho (STY)]RSDVDM[Oxidation (M)]DAAAEATR_.3	_S[Phospho (STY)]RSDVDM[Oxidation (M)]DAAAEATR_	0.000301395	0.000213755	0.000703977	1554.09	1647.21	2860.59	0.554389	0.51767	0.204224
O15085;O15085	ARHGEF11	Rho guanine nucleotide exchange factor 11	SRSDVDMDAAAEATR	633	(S635,M639)	_SRS[Phospho (STY)]DVDM[Oxidation (M)]DAAAEATR_.3	_SRS[Phospho (STY)]DVDM[Oxidation (M)]DAAAEATR_	0.000345965	0.000325808	0.000628473	1267.21	1647.29	2466.01	0.445525	0.47085	0.795903
O15085;O15085	ARHGEF11	Rho guanine nucleotide exchange factor 11	RQGSDAAVPSTGDQGVDQSPK	268	(S271)	_RQGS[Phospho (STY)]DAAVPSTGDQGVDQSPK_.3	_RQGS[Phospho (STY)]DAAVPSTGDQGVDQSPK_	0.000252058	7.15189e-05	6.25754e-05	4111.32	1702.47	3763.34	0.999717	0.996445	0.999965
O15085;O15085	ARHGEF11	Rho guanine nucleotide exchange factor 11	SLGGESSGGTTPVGSFHTEAAR	1452	(S1452)	_S[Phospho (STY)]LGGESSGGTTPVGSFHTEAAR_.3	_S[Phospho (STY)]LGGESSGGTTPVGSFHTEAAR_	0.00088948	Filtered	0.00741535	1670.47	Filtered	708.355	0.00906164	Filtered	0.0214477
O15085;O15085	ARHGEF11	Rho guanine nucleotide exchange factor 11	SLGGESSGGTTPVGSFHTEAAR	1452	(S1457)	_SLGGES[Phospho (STY)]SGGTTPVGSFHTEAAR_.3	_SLGGES[Phospho (STY)]SGGTTPVGSFHTEAAR_	0.000598716	Filtered	0.00700402	606.545	Filtered	235.843	0.186039	Filtered	0.150836
O15085;O15085	ARHGEF11	Rho guanine nucleotide exchange factor 11	SLGGESSGGTTPVGSFHTEAAR	1452	(S1458)	_SLGGESS[Phospho (STY)]GGTTPVGSFHTEAAR_.3	_SLGGESS[Phospho (STY)]GGTTPVGSFHTEAAR_	0.000741671	Filtered	0.00196891	314.055	Filtered	407.822	0.206698	Filtered	0.18181
O15085;O15085	ARHGEF11	Rho guanine nucleotide exchange factor 11	SLGGESSGGTTPVGSFHTEAAR	1452	(S1457,T1462)	_SLGGES[Phospho (STY)]SGGTT[Phospho (STY)]PVGSFHTEAAR_.3	_SLGGES[Phospho (STY)]SGGTT[Phospho (STY)]PVGSFHTEAAR_	0.00230246	Filtered	Filtered	910.475	Filtered	Filtered	0.388766	Filtered	Filtered
O15085;O15085	ARHGEF11	Rho guanine nucleotide exchange factor 11	SLGGESSGGTTPVGSFHTEAAR	1452	(S1452,T1462)	_S[Phospho (STY)]LGGESSGGTT[Phospho (STY)]PVGSFHTEAAR_.3	_S[Phospho (STY)]LGGESSGGTT[Phospho (STY)]PVGSFHTEAAR_	0.00102967	Filtered	Filtered	865.477	Filtered	Filtered	0.0173655	Filtered	Filtered
O15085;O15085	ARHGEF11	Rho guanine nucleotide exchange factor 11	SLGGESSGGTTPVGSFHTEAAR	1452	(S1458,T1462)	_SLGGESS[Phospho (STY)]GGTT[Phospho (STY)]PVGSFHTEAAR_.3	_SLGGESS[Phospho (STY)]GGTT[Phospho (STY)]PVGSFHTEAAR_	0.00124972	Filtered	Filtered	1.53909	Filtered	Filtered	0.365066	Filtered	Filtered
O15085;O15085	ARHGEF11	Rho guanine nucleotide exchange factor 11	SLGGESSGGTTPVGSFHTEAAR	1452	(T1461,T1462)	_SLGGESSGGT[Phospho (STY)]T[Phospho (STY)]PVGSFHTEAAR_.3	_SLGGESSGGT[Phospho (STY)]T[Phospho (STY)]PVGSFHTEAAR_	0.00236926	Filtered	Filtered	1	Filtered	Filtered	0.490729	Filtered	Filtered
O15085;O15085	ARHGEF11	Rho guanine nucleotide exchange factor 11	TRNSGIWESPELDR	1292	(T1292)	_T[Phospho (STY)]RNSGIWESPELDR_.3	_T[Phospho (STY)]RNSGIWESPELDR_	0.00325324	0.00562537	0.000720557	622.544	1.33142	904.014	0.437646	0.388787	0.559877
O15085;O15085	ARHGEF11	Rho guanine nucleotide exchange factor 11	TRNSGIWESPELDR	1292	(S1295)	_TRNS[Phospho (STY)]GIWESPELDR_.3	_TRNS[Phospho (STY)]GIWESPELDR_	0.00188545	Filtered	0.000122255	1831.32	Filtered	1902.36	0.32986	Filtered	0.411549
O15085;O15085	ARHGEF11	Rho guanine nucleotide exchange factor 11	QPSDASETTGLVQR	33	(S35)	_QPS[Phospho (STY)]DASETTGLVQR_.2	_QPS[Phospho (STY)]DASETTGLVQR_	Filtered	0.00631864	0.00196907	Filtered	1589.75	900.201	Filtered	0.715494	0.491123
O15085;O15085	ARHGEF11	Rho guanine nucleotide exchange factor 11	QGSDAAVPSTGDQGVDQSPK	269	(S271)	_QGS[Phospho (STY)]DAAVPSTGDQGVDQSPK_.3	_QGS[Phospho (STY)]DAAVPSTGDQGVDQSPK_	0.000412453	Filtered	Filtered	527.912	Filtered	Filtered	0.279267	Filtered	Filtered
O15085;O15085	ARHGEF11	Rho guanine nucleotide exchange factor 11	SLENPTPPFTPK	663	(S663,T668)	_S[Phospho (STY)]LENPT[Phospho (STY)]PPFTPK_.2	_S[Phospho (STY)]LENPT[Phospho (STY)]PPFTPK_	Filtered	Filtered	0.0071923	Filtered	Filtered	1761.58	Filtered	Filtered	0.813454
O15085;O15085	ARHGEF11	Rho guanine nucleotide exchange factor 11	SLENPTPPFTPK	663	(T668,T672)	_SLENPT[Phospho (STY)]PPFT[Phospho (STY)]PK_.2	_SLENPT[Phospho (STY)]PPFT[Phospho (STY)]PK_	Filtered	Filtered	0.00554192	Filtered	Filtered	1.01312	Filtered	Filtered	0.733407
O15085;O15085	ARHGEF11	Rho guanine nucleotide exchange factor 11	NSVLSDPGLDSPRTSPVIMAR	241	(S251,T254,M259)	_NSVLSDPGLDS[Phospho (STY)]PRT[Phospho (STY)]SPVIM[Oxidation (M)]AR_.3	_NSVLSDPGLDS[Phospho (STY)]PRT[Phospho (STY)]SPVIM[Oxidation (M)]AR_	0.0073163	0.000484932	0.00122297	337.688	335.608	1	0.551326	0.587454	0.605217
O15085;O15085	ARHGEF11	Rho guanine nucleotide exchange factor 11	NSVLSDPGLDSPRTSPVIMAR	241	(S251,S255,M259)	_NSVLSDPGLDS[Phospho (STY)]PRTS[Phospho (STY)]PVIM[Oxidation (M)]AR_.3	_NSVLSDPGLDS[Phospho (STY)]PRTS[Phospho (STY)]PVIM[Oxidation (M)]AR_	0.00363302	0.000615906	0.000834198	82.6806	335.6	1	0.371505	0.41717	0.281296
O15143;O15143	ARPC1B	Actin-related protein 2/3 complex subunit 1B	NSVSQISVLSGGK	327		_NSVSQISVLSGGK_.2	_NSVSQISVLSGGK_	0.00104504	0.00170658	Filtered	314.533	315.945	Filtered	NaN	NaN	Filtered
O15144;O15144	ARPC2	Actin-related protein 2/3 complex subunit 2	IIEETLALK	10		_IIEETLALK_.2	_IIEETLALK_	Filtered	0.000529699	Filtered	Filtered	1267.24	Filtered	Filtered	NaN	Filtered
O15144;O15144	ARPC2	Actin-related protein 2/3 complex subunit 2	IIEETLALK	10	(T14)	_IIEET[Phospho (STY)]LALK_.2	_IIEET[Phospho (STY)]LALK_	Filtered	0.00562871	Filtered	Filtered	1212.77	Filtered	Filtered	1	Filtered
O15144;O15144	ARPC2	Actin-related protein 2/3 complex subunit 2	MILLEVNNR	1		_MILLEVNNR_.2	_MILLEVNNR_	Filtered	0.00470763	Filtered	Filtered	2087.55	Filtered	Filtered	NaN	Filtered
O15144;O15144	ARPC2	Actin-related protein 2/3 complex subunit 2	MILLEVNNR	1	(M1)	_M[Oxidation (M)]ILLEVNNR_.2	_M[Oxidation (M)]ILLEVNNR_	0.000890937	Filtered	Filtered	1	Filtered	Filtered	1	Filtered	Filtered
O15164;O15164	TRIM24	Transcription intermediary factor 1-alpha	SPLHVGETR	811	(S811)	_S[Phospho (STY)]PLHVGETR_.2	_S[Phospho (STY)]PLHVGETR_	0.000349831	0.000159969	0.000178556	19129.3	16980	21731.4	0.999992	0.999994	1
O15164;O15164	TRIM24	Transcription intermediary factor 1-alpha	QESDEESRPQNANYPR	742	(S744)	_QES[Phospho (STY)]DEESRPQNANYPR_.3	_QES[Phospho (STY)]DEESRPQNANYPR_	0.00127547	0.00338084	0.000631492	1	1.10871	1	0.759072	0.11564	0.684946
O15164;O15164	TRIM24	Transcription intermediary factor 1-alpha	NESEDNKFSDDSDDDFVQPR	1017	(S1019,S1028)	_NES[Phospho (STY)]EDNKFSDDS[Phospho (STY)]DDDFVQPR_.3	_NES[Phospho (STY)]EDNKFSDDS[Phospho (STY)]DDDFVQPR_	0.000231442	6.03539e-05	2.37054e-05	5128.24	4872.39	6766.85	0.323441	0.202079	0.220469
O15164;O15164	TRIM24	Transcription intermediary factor 1-alpha	NESEDNKFSDDSDDDFVQPR	1017	(S1025,S1028)	_NESEDNKFS[Phospho (STY)]DDS[Phospho (STY)]DDDFVQPR_.3	_NESEDNKFS[Phospho (STY)]DDS[Phospho (STY)]DDDFVQPR_	0.000231442	0.000154876	2.40994e-05	2369.9	2867.27	4766.36	0.833893	0.83245	0.822067
O15173;O15173	PGRMC2	Membrane-associated progesterone receptor component 2	LLKPGEEPSEYTDEEDTK	200	(T211)	_LLKPGEEPSEYT[Phospho (STY)]DEEDTK_.3	_LLKPGEEPSEYT[Phospho (STY)]DEEDTK_	0.000231442	4.93722e-05	2.3348e-05	114212	72199.7	123733	0.999994	0.995242	0.999996
O15173;O15173	PGRMC2	Membrane-associated progesterone receptor component 2	LLKPGEEPSEYTDEEDTK	200	(Y210,T211)	_LLKPGEEPSEY[Phospho (STY)]T[Phospho (STY)]DEEDTK_.3	_LLKPGEEPSEY[Phospho (STY)]T[Phospho (STY)]DEEDTK_	0.000409827	0.000116692	0.000624822	2627.52	3128.94	4826.28	0.922039	0.754089	0.73533
O15173;O15173	PGRMC2	Membrane-associated progesterone receptor component 2	LLKPGEEPSEYTDEEDTK	200	(S208,T211)	_LLKPGEEPS[Phospho (STY)]EYT[Phospho (STY)]DEEDTK_.3	_LLKPGEEPS[Phospho (STY)]EYT[Phospho (STY)]DEEDTK_	0.000811939	0.000448015	0.00234506	2644.91	2449.57	4106.72	0.115639	0.337517	0.325295
O15173;O15173	PGRMC2	Membrane-associated progesterone receptor component 2	LLKPGEEPSEYTDEEDTK	200	(T216)	_LLKPGEEPSEYTDEEDT[Phospho (STY)]K_.3	_LLKPGEEPSEYTDEEDT[Phospho (STY)]K_	0.000404863	4.05227e-05	Filtered	35415	28337.9	Filtered	4.94102e-06	0.00454791	Filtered
O15173;O15173	PGRMC2	Membrane-associated progesterone receptor component 2	PGEEPSEYTDEEDTK	203	(T211)	_PGEEPSEYT[Phospho (STY)]DEEDTK_.2	_PGEEPSEYT[Phospho (STY)]DEEDTK_	0.000232655	0.000101328	2.49762e-05	21599.7	26421.2	22582.6	0.998644	0.99813	0.999813
O15173;O15173	PGRMC2	Membrane-associated progesterone receptor component 2	GLGAGAGAGEESPATSLPR	79	(S90)	_GLGAGAGAGEES[Phospho (STY)]PATSLPR_.2	_GLGAGAGAGEES[Phospho (STY)]PATSLPR_	0.000718068	0.00298894	Filtered	1004.66	475.275	Filtered	0.345791	0.333333	Filtered
O15231;O15231	ZNF185	Zinc finger protein 185	RSSTSGDTEEEEEEEVVPFSSDEQK	151	(S153,T158)	_RSS[Phospho (STY)]TSGDT[Phospho (STY)]EEEEEEEVVPFSSDEQK_.3	_RSS[Phospho (STY)]TSGDT[Phospho (STY)]EEEEEEEVVPFSSDEQK_	0.000231442	2.98241e-05	2.3348e-05	181167	149904	175687	0.985499	0.998841	0.41179
O15231;O15231	ZNF185	Zinc finger protein 185	RSSTSGDTEEEEEEEVVPFSSDEQK	151	(T154,T158)	_RSST[Phospho (STY)]SGDT[Phospho (STY)]EEEEEEEVVPFSSDEQK_.3	_RSST[Phospho (STY)]SGDT[Phospho (STY)]EEEEEEEVVPFSSDEQK_	0.000231442	7.34346e-05	2.60332e-05	128632	125222	145549	0.0132962	0.000265185	0.592397
O15231;O15231	ZNF185	Zinc finger protein 185	RSSTSGDTEEEEEEEVVPFSSDEQK	151	(S152,S153)	_RS[Phospho (STY)]S[Phospho (STY)]TSGDTEEEEEEEVVPFSSDEQK_.3	_RS[Phospho (STY)]S[Phospho (STY)]TSGDTEEEEEEEVVPFSSDEQK_	0.000231442	0.000104896	9.34631e-05	123353	119733	140470	0.00136622	0.000942857	0.000307008
O15231;O15231	ZNF185	Zinc finger protein 185	RSSTSGDTEEEEEEEVVPFSSDEQK	151	(S152)	_RS[Phospho (STY)]STSGDTEEEEEEEVVPFSSDEQK_.3	_RS[Phospho (STY)]STSGDTEEEEEEEVVPFSSDEQK_	0.000231442	8.02703e-05	5.62205e-05	124588	124387	120751	0.0131222	0.082032	0.0127835
O15231;O15231	ZNF185	Zinc finger protein 185	RSSTSGDTEEEEEEEVVPFSSDEQK	151	(S153)	_RSS[Phospho (STY)]TSGDTEEEEEEEVVPFSSDEQK_.3	_RSS[Phospho (STY)]TSGDTEEEEEEEVVPFSSDEQK_	0.000231442	8.2912e-05	4.91304e-05	102932	102743	99933.3	0.885519	0.82494	0.868876
O15231;O15231	ZNF185	Zinc finger protein 185	RSSTSGDTEEEEEEEVVPFSSDEQK	151	(T158)	_RSSTSGDT[Phospho (STY)]EEEEEEEVVPFSSDEQK_.3	_RSSTSGDT[Phospho (STY)]EEEEEEEVVPFSSDEQK_	0.000231442	7.15807e-05	2.49215e-05	102154	102669	98470.1	6.99433e-08	2.18523e-07	2.49498e-05
O15231;O15231	ZNF185	Zinc finger protein 185	RSSTSGDTEEEEEEEVVPFSSDEQK	151	(T154)	_RSST[Phospho (STY)]SGDTEEEEEEEVVPFSSDEQK_.3	_RSST[Phospho (STY)]SGDTEEEEEEEVVPFSSDEQK_	0.000231442	3.83028e-05	3.81335e-05	90327.7	90625.2	87746.2	0.076481	0.0818032	0.104041
O15231;O15231	ZNF185	Zinc finger protein 185	GGQGDPAVPAQQPADPSTPER	430	(T447)	_GGQGDPAVPAQQPADPST[Phospho (STY)]PER_.3	_GGQGDPAVPAQQPADPST[Phospho (STY)]PER_	0.000231442	2.97737e-05	2.3348e-05	129578	133712	140352	0.739293	1	1
O15231;O15231	ZNF185	Zinc finger protein 185	GGQGDPAVPAQQPADPSTPER	430	(S446)	_GGQGDPAVPAQQPADPS[Phospho (STY)]TPER_.3	_GGQGDPAVPAQQPADPS[Phospho (STY)]TPER_	0.000231442	2.97737e-05	2.3348e-05	125099	130366	136175	0.260396	6.78841e-10	2.77808e-09
O15231;O15231	ZNF185	Zinc finger protein 185	ATSFSSAGEVPK	62	(S64)	_ATS[Phospho (STY)]FSSAGEVPK_.2	_ATS[Phospho (STY)]FSSAGEVPK_	0.000231442	5.63965e-05	2.79225e-05	145634	155403	126990	0.999907	0.999965	0.999708
O15231;O15231	ZNF185	Zinc finger protein 185	GGQGDPAVPTQQPADPSTPEQQNSPSGSEQFVR	496	(T513,S519)	_GGQGDPAVPTQQPADPST[Phospho (STY)]PEQQNS[Phospho (STY)]PSGSEQFVR_.4	_GGQGDPAVPTQQPADPST[Phospho (STY)]PEQQNS[Phospho (STY)]PSGSEQFVR_	0.000231442	3.83018e-05	4.31794e-05	7300.23	7890.6	10814.8	0.193827	0.421385	0.164969
O15231;O15231	ZNF185	Zinc finger protein 185	GGQGDPAVPTQQPADPSTPEQQNSPSGSEQFVR	496	(T505,S519)	_GGQGDPAVPT[Phospho (STY)]QQPADPSTPEQQNS[Phospho (STY)]PSGSEQFVR_.4	_GGQGDPAVPT[Phospho (STY)]QQPADPSTPEQQNS[Phospho (STY)]PSGSEQFVR_	0.000231442	3.19864e-05	2.3348e-05	5019.69	6603.13	7867.31	0.195664	0.140463	0.170731
O15231;O15231	ZNF185	Zinc finger protein 185	GGQGDPAVPTQQPADPSTPEQQNSPSGSEQFVR	496	(S519)	_GGQGDPAVPTQQPADPSTPEQQNS[Phospho (STY)]PSGSEQFVR_.4	_GGQGDPAVPTQQPADPSTPEQQNS[Phospho (STY)]PSGSEQFVR_	0.000231442	9.18435e-05	2.54635e-05	1811.2	2412.59	2612.22	0.546203	0.364736	0.048571
O15231;O15231	ZNF185	Zinc finger protein 185	GGQGDPAVPTQQPADPSTPEQQNSPSGSEQFVR	496	(S512)	_GGQGDPAVPTQQPADPS[Phospho (STY)]TPEQQNSPSGSEQFVR_.4	_GGQGDPAVPTQQPADPS[Phospho (STY)]TPEQQNSPSGSEQFVR_	0.000231442	0.000429212	5.89614e-05	1881.09	2393.61	2547.92	0.161369	0.258272	0.419423
O15231;O15231	ZNF185	Zinc finger protein 185	GGQGDPAVPTQQPADPSTPEQQNSPSGSEQFVR	496	(T513)	_GGQGDPAVPTQQPADPST[Phospho (STY)]PEQQNSPSGSEQFVR_.4	_GGQGDPAVPTQQPADPST[Phospho (STY)]PEQQNSPSGSEQFVR_	0.000241005	5.79858e-05	4.05785e-05	749.96	1445.21	1890.48	0.1616	0.258187	0.420036
O15231;O15231	ZNF185	Zinc finger protein 185	GGQGDPAVPTQQPADPSTPEQQNSPSGSEQFVR	496	(T505)	_GGQGDPAVPT[Phospho (STY)]QQPADPSTPEQQNSPSGSEQFVR_.4	_GGQGDPAVPT[Phospho (STY)]QQPADPSTPEQQNSPSGSEQFVR_	0.000231442	5.14563e-05	5.69734e-05	1394.43	968.895	985.969	0.111211	0.363858	0.134187
O15231;O15231	ZNF185	Zinc finger protein 185	GGQGDPAVPTQQPADPSTPEQQNSPSGSEQFVR	496	(S521)	_GGQGDPAVPTQQPADPSTPEQQNSPS[Phospho (STY)]GSEQFVR_.4	_GGQGDPAVPTQQPADPSTPEQQNSPS[Phospho (STY)]GSEQFVR_	0.000231442	0.000678237	0.00063208	298.295	1.99693	2.03118	0.000991125	0.00964059	0.00741822
O15231;O15231	ZNF185	Zinc finger protein 185	SSTSGDTEEEEEEEVVPFSSDEQK	152	(T158)	_SSTSGDT[Phospho (STY)]EEEEEEEVVPFSSDEQK_.3	_SSTSGDT[Phospho (STY)]EEEEEEEVVPFSSDEQK_	0.00032228	2.97737e-05	7.03226e-05	3880.72	4195.77	2661.42	0.0512411	0.0510216	0.105277
O15231;O15231	ZNF185	Zinc finger protein 185	SSTSGDTEEEEEEEVVPFSSDEQK	152	(S152)	_S[Phospho (STY)]STSGDTEEEEEEEVVPFSSDEQK_.3	_S[Phospho (STY)]STSGDTEEEEEEEVVPFSSDEQK_	0.000231442	2.99105e-05	3.2926e-05	3701.59	4194.7	2661.13	0.394565	0.397275	0.267107
O15231;O15231	ZNF185	Zinc finger protein 185	QSSPSGSEQLVR	451	(S453)	_QSS[Phospho (STY)]PSGSEQLVR_.2	_QSS[Phospho (STY)]PSGSEQLVR_	0.000268609	0.000364036	8.55593e-05	140715	181618	129061	0.999781	0.999731	0.999956
O15231;O15231	ZNF185	Zinc finger protein 185	QSSPSGSEQLVR	451	(S452)	_QS[Phospho (STY)]SPSGSEQLVR_.2	_QS[Phospho (STY)]SPSGSEQLVR_	0.000271277	0.000487832	0.000205036	120492	156194	109823	0.000531041	0.000264948	4.27748e-05
O15231;O15231	ZNF185	Zinc finger protein 185	QSSPSGSEQLVR	451		_QSSPSGSEQLVR_.2	_QSSPSGSEQLVR_	0.00358704	Filtered	Filtered	274.239	Filtered	Filtered	NaN	Filtered	Filtered
O15231;O15231	ZNF185	Zinc finger protein 185	RESCGSSVLTDFEGK	463	(S465,C466)	_RES[Phospho (STY)]C[Carbamidomethyl (C)]GSSVLTDFEGK_.3	_RES[Phospho (STY)]C[Carbamidomethyl (C)]GSSVLTDFEGK_	0.000231442	3.95237e-05	2.66871e-05	129455	64485.7	132718	0.999963	0.998593	0.999958
O15231;O15231	ZNF185	Zinc finger protein 185	RESCGSSVLTDFEGK	463	(C466,S469)	_RESC[Carbamidomethyl (C)]GSS[Phospho (STY)]VLTDFEGK_.2	_RESC[Carbamidomethyl (C)]GSS[Phospho (STY)]VLTDFEGK_	0.000231442	0.000365471	2.97976e-05	20050	7851.72	20227.2	0.336975	0.457824	0.234477
O15231;O15231	ZNF185	Zinc finger protein 185	RESCGSSVLTDFEGK	463	(C466,S468)	_RESC[Carbamidomethyl (C)]GS[Phospho (STY)]SVLTDFEGK_.2	_RESC[Carbamidomethyl (C)]GS[Phospho (STY)]SVLTDFEGK_	0.000231442	0.00046816	4.64019e-05	18251.2	7066.07	21050.1	0.155263	0.258736	0.124088
O15231;O15231	ZNF185	Zinc finger protein 185	RESCGSSVLTDFEGK	463	(S465,C466)	_RES[Phospho (STY)]C[Carbamidomethyl (C)]GSSVLTDFEGK_.2	_RES[Phospho (STY)]C[Carbamidomethyl (C)]GSSVLTDFEGK_	0.000231442	0.000416238	2.46757e-05	19954.2	6422.86	18527.8	0.598724	0.304372	0.69884
O15231;O15231	ZNF185	Zinc finger protein 185	RESCGSSVLTDFEGK	463	(S465,C466,S468)	_RES[Phospho (STY)]C[Carbamidomethyl (C)]GS[Phospho (STY)]SVLTDFEGK_.3	_RES[Phospho (STY)]C[Carbamidomethyl (C)]GS[Phospho (STY)]SVLTDFEGK_	Filtered	0.00432942	Filtered	Filtered	302.813	Filtered	Filtered	0.576715	Filtered
O15231;O15231	ZNF185	Zinc finger protein 185	GGQGDPAVPAQQPADPSTPERQSSPSGSEQLVR	430	(S452,S453)	_GGQGDPAVPAQQPADPSTPERQS[Phospho (STY)]S[Phospho (STY)]PSGSEQLVR_.4	_GGQGDPAVPAQQPADPSTPERQS[Phospho (STY)]S[Phospho (STY)]PSGSEQLVR_	0.000289475	7.09468e-05	3.03051e-05	2248.55	3137.22	2687.03	0.396864	0.27589	0.344692
O15231;O15231	ZNF185	Zinc finger protein 185	GGQGDPAVPAQQPADPSTPERQSSPSGSEQLVR	430	(T447,S453)	_GGQGDPAVPAQQPADPST[Phospho (STY)]PERQSS[Phospho (STY)]PSGSEQLVR_.4	_GGQGDPAVPAQQPADPST[Phospho (STY)]PERQSS[Phospho (STY)]PSGSEQLVR_	0.000396166	0.000369276	0.000492727	2187.88	2304.05	2782.86	0.185601	0.490557	0.345072
O15231;O15231	ZNF185	Zinc finger protein 185	SSTSGDTEEEEEEEVVPFSSDEQKR	152	(S152)	_S[Phospho (STY)]STSGDTEEEEEEEVVPFSSDEQKR_.3	_S[Phospho (STY)]STSGDTEEEEEEEVVPFSSDEQKR_	0.00851256	Filtered	Filtered	1.22922	Filtered	Filtered	0.137543	Filtered	Filtered
O15231;O15231	ZNF185	Zinc finger protein 185	SSTSGDTEEEEEEEVVPFSSDEQKR	152	(T158)	_SSTSGDT[Phospho (STY)]EEEEEEEVVPFSSDEQKR_.3	_SSTSGDT[Phospho (STY)]EEEEEEEVVPFSSDEQKR_	0.00224	Filtered	Filtered	1	Filtered	Filtered	0.109855	Filtered	Filtered
O15231;O15231	ZNF185	Zinc finger protein 185	SSTSGDTEEEEEEEVVPFSSDEQKR	152	(S152,T158)	_S[Phospho (STY)]STSGDT[Phospho (STY)]EEEEEEEVVPFSSDEQKR_.3	_S[Phospho (STY)]STSGDT[Phospho (STY)]EEEEEEEVVPFSSDEQKR_	0.00984913	Filtered	Filtered	1	Filtered	Filtered	0.0824815	Filtered	Filtered
O15234;O15234	CASC3	Protein CASC3	LEQTSVRDPSPEADAPVLGSPEK	354	(T357)	_LEQT[Phospho (STY)]SVRDPSPEADAPVLGSPEK_.3	_LEQT[Phospho (STY)]SVRDPSPEADAPVLGSPEK_	0.000237624	9.0507e-05	6.98958e-05	3689.82	2910.5	2882.79	0.266511	0.28914	0.236675
O15234;O15234	CASC3	Protein CASC3	LEQTSVRDPSPEADAPVLGSPEK	354	(S363)	_LEQTSVRDPS[Phospho (STY)]PEADAPVLGSPEK_.3	_LEQTSVRDPS[Phospho (STY)]PEADAPVLGSPEK_	0.000308393	2.97737e-05	0.000107897	3688.77	2910.41	2882.79	0.471598	0.472224	0.525372
O15234;O15234	CASC3	Protein CASC3	LEQTSVRDPSPEADAPVLGSPEK	354	(S363,S373)	_LEQTSVRDPS[Phospho (STY)]PEADAPVLGS[Phospho (STY)]PEK_.3	_LEQTSVRDPS[Phospho (STY)]PEADAPVLGS[Phospho (STY)]PEK_	0.00134629	0.0033055	0.00011683	1.23701	1.32946	1.3547	0.852575	0.676437	0.677354
O15234;O15234	CASC3	Protein CASC3	DPSPEADAPVLGSPEK	361	(S363)	_DPS[Phospho (STY)]PEADAPVLGSPEK_.2	_DPS[Phospho (STY)]PEADAPVLGSPEK_	0.00153621	0.00271015	0.00102371	1478.61	500.945	903.279	0.551114	0.555998	0.98854
O15234;O15234	CASC3	Protein CASC3	STVTGERQSGDGQESTEPVENK	140	(S140)	_S[Phospho (STY)]TVTGERQSGDGQESTEPVENK_.3	_S[Phospho (STY)]TVTGERQSGDGQESTEPVENK_	0.000283178	4.13435e-05	2.3348e-05	9193.98	16155.4	11974.4	0.182865	0.0535547	0.24854
O15234;O15234	CASC3	Protein CASC3	STVTGERQSGDGQESTEPVENK	140	(S148)	_STVTGERQS[Phospho (STY)]GDGQESTEPVENK_.3	_STVTGERQS[Phospho (STY)]GDGQESTEPVENK_	0.000255102	3.10617e-05	3.08352e-05	9529.52	14746.3	10987.6	0.34257	0.878174	0.369402
O15234;O15234	CASC3	Protein CASC3	YGSPPQRDPNWNGER	263	(S265)	_YGS[Phospho (STY)]PPQRDPNWNGER_.3	_YGS[Phospho (STY)]PPQRDPNWNGER_	0.0032605	Filtered	0.000660031	2382.03	Filtered	2636.59	0.499838	Filtered	0.5
O15234;O15234	CASC3	Protein CASC3	YGSPPQRDPNWNGER	263	(Y263)	_Y[Phospho (STY)]GSPPQRDPNWNGER_.3	_Y[Phospho (STY)]GSPPQRDPNWNGER_	0.00305431	Filtered	0.00120355	1	Filtered	1.0152	0.5	Filtered	0.5
O15234;O15234	CASC3	Protein CASC3	RLEQTSVRDPSPEADAPVLGSPEK	353	(S363,S373)	_RLEQTSVRDPS[Phospho (STY)]PEADAPVLGS[Phospho (STY)]PEK_.3	_RLEQTSVRDPS[Phospho (STY)]PEADAPVLGS[Phospho (STY)]PEK_	0.00227897	Filtered	0.00426382	837.597	Filtered	363.477	0.93358	Filtered	0.571255
O15258;O15258	RER1	Protein RER1	VDPSLMEDSDDGPSLPTK	87	(M92,S95)	_VDPSLM[Oxidation (M)]EDS[Phospho (STY)]DDGPSLPTK_.2	_VDPSLM[Oxidation (M)]EDS[Phospho (STY)]DDGPSLPTK_	0.000340665	0.00203719	0.000783032	1	1	1.01555	0.536016	0.489437	0.504834
O15264;O15264	MAPK13	Mitogen-activated protein kinase 13	HADAEMTGYVVTR	174	(M179,Y182)	_HADAEM[Oxidation (M)]TGY[Phospho (STY)]VVTR_.3	_HADAEM[Oxidation (M)]TGY[Phospho (STY)]VVTR_	0.00317517	Filtered	0.000292305	1	Filtered	501.018	0.788149	Filtered	0.811882
O15305;O15305	PMM2	Phosphomannomutase 2	IGVVGGSDFEK	41		_IGVVGGSDFEK_.2	_IGVVGGSDFEK_	Filtered	0.0012005	Filtered	Filtered	249.705	Filtered	Filtered	NaN	Filtered
O15320;Q96PC5;Q96PC5	CTAGE5;MIA2	cTAGE family member 5;Melanoma inhibitory activity protein 2	SFNMPSLDK	642	(M645,S647);	_SFNM[Oxidation (M)]PS[Phospho (STY)]LDK_.2	_SFNM[Oxidation (M)]PS[Phospho (STY)]LDK_	0.000620163	0.000305741	7.06592e-05	8224.9	9099.21	9689.36	0.97449	0.999846	0.999732
O15320;Q96PC5;Q96PC5	CTAGE5;MIA2	cTAGE family member 5;Melanoma inhibitory activity protein 2	SNSELEDEILCLEK	137	(S139,C147);	_SNS[Phospho (STY)]ELEDEILC[Carbamidomethyl (C)]LEK_.2	_SNS[Phospho (STY)]ELEDEILC[Carbamidomethyl (C)]LEK_	0.00788134	Filtered	0.00166573	1	Filtered	203.454	0.566755	Filtered	0.434624
O15320;Q96PC5;Q96PC5	CTAGE5;MIA2	cTAGE family member 5;Melanoma inhibitory activity protein 2	SNSELEDEILCLEK	137	(S137,C147);	_S[Phospho (STY)]NSELEDEILC[Carbamidomethyl (C)]LEK_.2	_S[Phospho (STY)]NSELEDEILC[Carbamidomethyl (C)]LEK_	0.0053184	Filtered	0.00106876	1.61549	Filtered	1.76808	0.433364	Filtered	0.565373
O15320;Q96PC5;Q96PC5	CTAGE5;MIA2	cTAGE family member 5;Melanoma inhibitory activity protein 2	SNSELEDEILCLEK	137	(S139,C147);	_SNS[Phospho (STY)]ELEDEILC[Carbamidomethyl (C)]LEK_.3	_SNS[Phospho (STY)]ELEDEILC[Carbamidomethyl (C)]LEK_	Filtered	Filtered	0.000630535	Filtered	Filtered	560.475	Filtered	Filtered	0.588695
O15320;Q96PC5;Q96PC5	CTAGE5;MIA2	cTAGE family member 5;Melanoma inhibitory activity protein 2	SNSELEDEILCLEK	137	(S137,C147);	_S[Phospho (STY)]NSELEDEILC[Carbamidomethyl (C)]LEK_.3	_S[Phospho (STY)]NSELEDEILC[Carbamidomethyl (C)]LEK_	Filtered	Filtered	0.000628447	Filtered	Filtered	2.47536	Filtered	Filtered	0.419364
O15320;Q96PC5;Q96PC5	CTAGE5;MIA2	cTAGE family member 5;Melanoma inhibitory activity protein 2	AFLSPPTLLEGPLR	533	(S536);	_AFLS[Phospho (STY)]PPTLLEGPLR_.2	_AFLS[Phospho (STY)]PPTLLEGPLR_	0.00406676	Filtered	Filtered	1	Filtered	Filtered	0.678996	Filtered	Filtered
O15327;O15327	INPP4B	Type II inositol 3,4-bisphosphate 4-phosphatase	SSTEESSPQDQPPVMR	490	(S496,M504)	_SSTEESS[Phospho (STY)]PQDQPPVM[Oxidation (M)]R_.2	_SSTEESS[Phospho (STY)]PQDQPPVM[Oxidation (M)]R_	Filtered	0.00299174	0.000669246	Filtered	2.5153	2.18382	Filtered	0.2	0.153601
O15327;O15327	INPP4B	Type II inositol 3,4-bisphosphate 4-phosphatase	GQDSIPHHSDYDEEEWDR	506	(S509)	_GQDS[Phospho (STY)]IPHHSDYDEEEWDR_.3	_GQDS[Phospho (STY)]IPHHSDYDEEEWDR_	0.0090371	Filtered	Filtered	1.58314	Filtered	Filtered	0.333333	Filtered	Filtered
O15327;O15327	INPP4B	Type II inositol 3,4-bisphosphate 4-phosphatase	GQDSIPHHSDYDEEEWDR	506	(Y516)	_GQDSIPHHSDY[Phospho (STY)]DEEEWDR_.3	_GQDSIPHHSDY[Phospho (STY)]DEEEWDR_	0.00980752	Filtered	Filtered	1.2652	Filtered	Filtered	0.333333	Filtered	Filtered
O15347;O15347	HMGB3	High mobility group protein B3	STNPGISIGDVAK	113		_STNPGISIGDVAK_.2	_STNPGISIGDVAK_	0.00971522	0.00267476	Filtered	242.865	1	Filtered	NaN	NaN	Filtered
O15347;O15347	HMGB3	High mobility group protein B3	KVEEEDEEEEEEEEEEEEEEDE	179		_KVEEEDEEEEEEEEEEEEEEDE_.3	_KVEEEDEEEEEEEEEEEEEEDE_	0.000685032	Filtered	0.000705852	1.54632	Filtered	1.66822	NaN	Filtered	NaN
O15347;O15347	HMGB3	High mobility group protein B3	KKVEEEDEEEEEEEEEEEEEEDE	178		_KKVEEEDEEEEEEEEEEEEEEDE_.3	_KKVEEEDEEEEEEEEEEEEEEDE_	Filtered	Filtered	0.00823226	Filtered	Filtered	2.02786	Filtered	Filtered	NaN
O15355;O15355	PPM1G	Protein phosphatase 1G	QLIVANAGDSR	340		_QLIVANAGDSR_.2	_QLIVANAGDSR_	Filtered	0.000613426	Filtered	Filtered	1477.25	Filtered	Filtered	NaN	Filtered
O15355;O15355	PPM1G	Protein phosphatase 1G	AYTGFSSNSER	210		_AYTGFSSNSER_.2	_AYTGFSSNSER_	Filtered	0.00298366	Filtered	Filtered	1.09401	Filtered	Filtered	NaN	Filtered
O15355;O15355	PPM1G	Protein phosphatase 1G	KLEEVLSTEGAEENGNSDK	521	(T528)	_KLEEVLST[Phospho (STY)]EGAEENGNSDK_.3	_KLEEVLST[Phospho (STY)]EGAEENGNSDK_	Filtered	Filtered	0.00180555	Filtered	Filtered	593.65	Filtered	Filtered	0.371551
O15355;O15355	PPM1G	Protein phosphatase 1G	KLEEVLSTEGAEENGNSDK	521	(S527)	_KLEEVLS[Phospho (STY)]TEGAEENGNSDK_.3	_KLEEVLS[Phospho (STY)]TEGAEENGNSDK_	Filtered	Filtered	0.00245432	Filtered	Filtered	2.07219	Filtered	Filtered	0.371786
O15357;O15357	INPPL1	Phosphatidylinositol 3,4,5-trisphosphate 5-phosphatase 2	DASDGEDEKPPLPPR	130	(S132)	_DAS[Phospho (STY)]DGEDEKPPLPPR_.3	_DAS[Phospho (STY)]DGEDEKPPLPPR_	0.000411551	0.00103573	0.00102404	980.221	431.471	1595.46	1	1	1
O15372;O15372	EIF3H	Eukaryotic translation initiation factor 3 subunit H	DFSPEALKK	181	(S183)	_DFS[Phospho (STY)]PEALKK_.2	_DFS[Phospho (STY)]PEALKK_	0.000298456	0.000513012	3.70121e-05	1914.13	1241.77	2622.84	1	1	1
O15372;O15372	EIF3H	Eukaryotic translation initiation factor 3 subunit H	LFMAQALQEYNN	341	(M343)	_LFM[Oxidation (M)]AQALQEYNN_.2	_LFM[Oxidation (M)]AQALQEYNN_	0.000383419	0.000355888	0.000165737	2941.83	3077.55	5120.57	1	1	1
O15400;O15400	STX7	Syntaxin-7	VSGSFPEDSSK	128	(S129)	_VS[Phospho (STY)]GSFPEDSSK_.2	_VS[Phospho (STY)]GSFPEDSSK_	0.00429111	0.001905	0.000694238	1	4.62181	237.151	0.235743	0.249392	0.594949
O15400;O15400	STX7	Syntaxin-7	VSGSFPEDSSK	128	(S131)	_VSGS[Phospho (STY)]FPEDSSK_.2	_VSGS[Phospho (STY)]FPEDSSK_	0.00704354	0.00302902	0.000641978	1.48031	1.86742	1.56817	0.339	0.570824	0.227433
O15427;O15427	SLC16A3	Monocarboxylate transporter 4	NGEVVHTPETSV	454	(T463)	_NGEVVHTPET[Phospho (STY)]SV_.2	_NGEVVHTPET[Phospho (STY)]SV_	0.000423169	4.33335e-05	0.000574513	5456.29	6589.71	5139.12	0.0136076	0.0684931	0.0571043
O15427;O15427	SLC16A3	Monocarboxylate transporter 4	NGEVVHTPETSV	454	(S464)	_NGEVVHTPETS[Phospho (STY)]V_.2	_NGEVVHTPETS[Phospho (STY)]V_	0.000352685	0.000445485	0.000639644	1399.98	362.066	518.608	0.758195	0.742225	0.870072
O15427;O15427	SLC16A3	Monocarboxylate transporter 4	NGEVVHTPETSV	454	(T460)	_NGEVVHT[Phospho (STY)]PETSV_.2	_NGEVVHT[Phospho (STY)]PETSV_	0.00214977	0.00148606	0.00225204	758.895	362.241	518.318	0.183889	0.0804908	0.0607969
O15438;O15438	ABCC3	Canalicular multispecific organic anion transporter 2	NASGEDEVLLGAR	279	(S281)	_NAS[Phospho (STY)]GEDEVLLGAR_.2	_NAS[Phospho (STY)]GEDEVLLGAR_	0.000367519	0.000377929	0.000628443	4104.3	3371.84	4205.3	1	1	1
O15438;O15438	ABCC3	Canalicular multispecific organic anion transporter 2	QLSALSSDGEGQGRPVPR	906	(S908,S912)	_QLS[Phospho (STY)]ALSS[Phospho (STY)]DGEGQGRPVPR_.3	_QLS[Phospho (STY)]ALSS[Phospho (STY)]DGEGQGRPVPR_	0.00291846	Filtered	0.000926732	257.587	Filtered	374.249	0.569504	Filtered	0.661258
O15438;O15438	ABCC3	Canalicular multispecific organic anion transporter 2	QLSALSSDGEGQGRPVPR	906	(S912)	_QLSALSS[Phospho (STY)]DGEGQGRPVPR_.3	_QLSALSS[Phospho (STY)]DGEGQGRPVPR_	0.00661692	Filtered	Filtered	2081.82	Filtered	Filtered	0.333333	Filtered	Filtered
O15438;O15438	ABCC3	Canalicular multispecific organic anion transporter 2	QLSALSSDGEGQGRPVPR	906	(S911,S912)	_QLSALS[Phospho (STY)]S[Phospho (STY)]DGEGQGRPVPR_.3	_QLSALS[Phospho (STY)]S[Phospho (STY)]DGEGQGRPVPR_	0.00499711	Filtered	Filtered	571.123	Filtered	Filtered	0.68077	Filtered	Filtered
O15438;O15438	ABCC3	Canalicular multispecific organic anion transporter 2	QLSALSSDGEGQGRPVPR	906	(S908,S911)	_QLS[Phospho (STY)]ALS[Phospho (STY)]SDGEGQGRPVPR_.3	_QLS[Phospho (STY)]ALS[Phospho (STY)]SDGEGQGRPVPR_	0.00696126	Filtered	Filtered	314.832	Filtered	Filtered	0.567829	Filtered	Filtered
O15439;O15439	ABCC4	Multidrug resistance-associated protein 4	DNEESEQPPVPGTPTLR	634	(T646)	_DNEESEQPPVPGT[Phospho (STY)]PTLR_.2	_DNEESEQPPVPGT[Phospho (STY)]PTLR_	0.000231442	3.61238e-05	2.58059e-05	12129.1	17371.3	14218.1	0.770461	0.878331	0.932024
O15439;O15439	ABCC4	Multidrug resistance-associated protein 4	DNEESEQPPVPGTPTLR	634	(T646)	_DNEESEQPPVPGT[Phospho (STY)]PTLR_.3	_DNEESEQPPVPGT[Phospho (STY)]PTLR_	0.00025191	2.97737e-05	0.000324302	9052.84	10488.2	9540.22	0.914028	0.968838	0.883127
O15439;O15439	ABCC4	Multidrug resistance-associated protein 4	KDNEESEQPPVPGTPTLR	633	(T646)	_KDNEESEQPPVPGT[Phospho (STY)]PTLR_.3	_KDNEESEQPPVPGT[Phospho (STY)]PTLR_	0.000348457	Filtered	0.000649746	1491.56	Filtered	1382.31	0.0846371	Filtered	0.449073
O15439;O15439	ABCC4	Multidrug resistance-associated protein 4	KDNEESEQPPVPGTPTLR	633	(T648)	_KDNEESEQPPVPGTPT[Phospho (STY)]LR_.3	_KDNEESEQPPVPGTPT[Phospho (STY)]LR_	0.00439132	Filtered	0.00141424	389.884	Filtered	288.959	0.0950559	Filtered	0.0507197
O15440;O15440	ABCC5	Multidrug resistance-associated protein 5	NATLAWDSSHSSIQNSPK	494	(S504,S509)	_NATLAWDSSHS[Phospho (STY)]SIQNS[Phospho (STY)]PK_.3	_NATLAWDSSHS[Phospho (STY)]SIQNS[Phospho (STY)]PK_	Filtered	Filtered	0.000636211	Filtered	Filtered	321.437	Filtered	Filtered	0.159138
O15440;O15440	ABCC5	Multidrug resistance-associated protein 5	NATLAWDSSHSSIQNSPK	494	(S505,S509)	_NATLAWDSSHSS[Phospho (STY)]IQNS[Phospho (STY)]PK_.3	_NATLAWDSSHSS[Phospho (STY)]IQNS[Phospho (STY)]PK_	Filtered	Filtered	0.000646274	Filtered	Filtered	260.45	Filtered	Filtered	0.326053
O15440;O15440	ABCC5	Multidrug resistance-associated protein 5	NATLAWDSSHSSIQNSPK	494	(T496,S509)	_NAT[Phospho (STY)]LAWDSSHSSIQNS[Phospho (STY)]PK_.3	_NAT[Phospho (STY)]LAWDSSHSSIQNS[Phospho (STY)]PK_	Filtered	Filtered	0.00381295	Filtered	Filtered	258.084	Filtered	Filtered	0.223795
O15440;O15440	ABCC5	Multidrug resistance-associated protein 5	NATLAWDSSHSSIQNSPK	494	(S509)	_NATLAWDSSHSSIQNS[Phospho (STY)]PK_.3	_NATLAWDSSHSSIQNS[Phospho (STY)]PK_	0.00179485	Filtered	Filtered	1.54159	Filtered	Filtered	0.111854	Filtered	Filtered
O15440;O15440	ABCC5	Multidrug resistance-associated protein 5	NATLAWDSSHSSIQNSPK	494	(S501)	_NATLAWDS[Phospho (STY)]SHSSIQNSPK_.3	_NATLAWDS[Phospho (STY)]SHSSIQNSPK_	0.00143224	Filtered	Filtered	1	Filtered	Filtered	0.0839576	Filtered	Filtered
O15446;O15446	CD3EAP	DNA-directed RNA polymerase I subunit RPA34	QEQINTEPLEDTVLSPTK	271	(S285)	_QEQINTEPLEDTVLS[Phospho (STY)]PTK_.3	_QEQINTEPLEDTVLS[Phospho (STY)]PTK_	0.000268596	5.80474e-05	0.000532276	28830.6	42173.3	30925	0.996053	0.967828	0.986522
O15446;O15446	CD3EAP	DNA-directed RNA polymerase I subunit RPA34	QEQINTEPLEDTVLSPTKK	271	(S285)	_QEQINTEPLEDTVLS[Phospho (STY)]PTKK_.3	_QEQINTEPLEDTVLS[Phospho (STY)]PTKK_	0.000255322	8.72514e-05	4.04672e-05	7682.59	7142.31	8655.43	0.912021	0.818564	0.904073
O15446;O15446	CD3EAP	DNA-directed RNA polymerase I subunit RPA34	SALAPNLLTSGK	163	(S172)	_SALAPNLLTS[Phospho (STY)]GK_.2	_SALAPNLLTS[Phospho (STY)]GK_	0.000366032	0.00070737	0.000839275	4826.02	6209.47	4371.79	0.583272	0.582756	0.573427
O15446;O15446	CD3EAP	DNA-directed RNA polymerase I subunit RPA34	PLESPGGTMAPQQPEGAK	356	(S359,M364)	_PLES[Phospho (STY)]PGGTM[Oxidation (M)]APQQPEGAK_.3	_PLES[Phospho (STY)]PGGTM[Oxidation (M)]APQQPEGAK_	0.000245042	3.31942e-05	5.96448e-05	1881.89	1451.06	1282.67	0.89254	0.719247	0.989296
O15446;O15446	CD3EAP	DNA-directed RNA polymerase I subunit RPA34	PLESPGGTMAPQQPEGAK	356	(S359,M364)	_PLES[Phospho (STY)]PGGTM[Oxidation (M)]APQQPEGAK_.2	_PLES[Phospho (STY)]PGGTM[Oxidation (M)]APQQPEGAK_	0.000461155	0.000949869	5.33398e-05	1.2036	1.34048	1.38724	0.61621	0.616638	0.617194
O15446;O15446	CD3EAP	DNA-directed RNA polymerase I subunit RPA34	MPETVPQEEMPGPPLNSESGEEAPTGR	472	(M472,M481,S490)	_M[Oxidation (M)]PETVPQEEM[Oxidation (M)]PGPPLNSES[Phospho (STY)]GEEAPTGR_.3	_M[Oxidation (M)]PETVPQEEM[Oxidation (M)]PGPPLNSES[Phospho (STY)]GEEAPTGR_	0.000231442	0.000124348	5.64873e-05	6924.07	5337.36	9094.59	0.808429	0.531643	0.801666
O15516;O15516	CLOCK	Circadian locomoter output cycles protein kaput	IPTDTSTPPR	455	(T457)	_IPT[Phospho (STY)]DTSTPPR_.2	_IPT[Phospho (STY)]DTSTPPR_	Filtered	0.000487202	0.00675868	Filtered	806.609	824.529	Filtered	0.278426	0.313778
O15516;O15516	CLOCK	Circadian locomoter output cycles protein kaput	IPTDTSTPPR	455	(T461)	_IPTDTST[Phospho (STY)]PPR_.2	_IPTDTST[Phospho (STY)]PPR_	Filtered	0.00288222	0.00536075	Filtered	1.39898	1.27965	Filtered	0.231	0.236575
O15530;O15530;Q6A1A2;Q6A1A2	PDPK1;PDPK2P	3-phosphoinositide-dependent protein kinase 1;Putative 3-phosphoinositide-dependent protein kinase 2	ANSFVGTAQYVSPELLTEK	239;212	(Y248);(Y221)	_ANSFVGTAQY[Phospho (STY)]VSPELLTEK_.3	_ANSFVGTAQY[Phospho (STY)]VSPELLTEK_	0.000418573	0.000681877	0.000628445	5056.53	1971.18	4313.33	0.291892	0.589083	0.881873
O15530;O15530;Q6A1A2;Q6A1A2	PDPK1;PDPK2P	3-phosphoinositide-dependent protein kinase 1;Putative 3-phosphoinositide-dependent protein kinase 2	ANSFVGTAQYVSPELLTEK	239;212	(S241);(S214)	_ANS[Phospho (STY)]FVGTAQYVSPELLTEK_.3	_ANS[Phospho (STY)]FVGTAQYVSPELLTEK_	0.000448892	0.00276642	0.000627777	4179.17	2377.71	4155.71	0.678833	0.225852	0.101358
O15530;O15530;Q6A1A2;Q6A1A2	PDPK1;PDPK2P	3-phosphoinositide-dependent protein kinase 1;Putative 3-phosphoinositide-dependent protein kinase 2	ANSFVGTAQYVSPELLTEK	239;212	(T245);(T218)	_ANSFVGT[Phospho (STY)]AQYVSPELLTEK_.3	_ANSFVGT[Phospho (STY)]AQYVSPELLTEK_	0.000231442	3.50345e-05	2.4319e-05	4667.69	2173.07	3680.82	0.00491601	0.195672	0.0100451
O15530;O15530;Q6A1A2;Q6A1A2	PDPK1;PDPK2P	3-phosphoinositide-dependent protein kinase 1;Putative 3-phosphoinositide-dependent protein kinase 2	TQTESSTPPGIPGGSR	31;4	(T37);(T10)	_TQTESST[Phospho (STY)]PPGIPGGSR_.2	_TQTESST[Phospho (STY)]PPGIPGGSR_	0.00314511	0.00125791	Filtered	1	1	Filtered	0.135688	0.219909	Filtered
O15541;O15541	RNF113A	RING finger protein 113A	YGVYEDENYEVGSDDEEIPFK	241	(S253)	_YGVYEDENYEVGS[Phospho (STY)]DDEEIPFK_.3	_YGVYEDENYEVGS[Phospho (STY)]DDEEIPFK_	0.000304184	6.96751e-05	0.000624493	14418.4	15980.5	15824.1	0.320592	0.602447	0.608082
O15541;O15541	RNF113A	RING finger protein 113A	YGVYEDENYEVGSDDEEIPFK	241	(Y249)	_YGVYEDENY[Phospho (STY)]EVGSDDEEIPFK_.3	_YGVYEDENY[Phospho (STY)]EVGSDDEEIPFK_	0.000375818	0.000105887	0.000653599	14094.6	14714	15339.4	0.683931	0.668102	0.402599
O15541;O15541	RNF113A	RING finger protein 113A	AAYGDLSSEEEEENEPESLGVVYK	78	(S84,S85)	_AAYGDLS[Phospho (STY)]S[Phospho (STY)]EEEEENEPESLGVVYK_.3	_AAYGDLS[Phospho (STY)]S[Phospho (STY)]EEEEENEPESLGVVYK_	0.000278669	3.46392e-05	2.3348e-05	8167	11455.5	11956.5	0.908714	0.668616	0.999331
O43143;O43143	DHX15	Pre-mRNA-splicing factor ATP-dependent RNA helicase DHX15	EVDDLGPEVGDIK	372		_EVDDLGPEVGDIK_.2	_EVDDLGPEVGDIK_	Filtered	0.000295093	Filtered	Filtered	1	Filtered	Filtered	NaN	Filtered
O43143;O43143	DHX15	Pre-mRNA-splicing factor ATP-dependent RNA helicase DHX15	EAMNDPLLER	244		_EAMNDPLLER_.2	_EAMNDPLLER_	Filtered	0.00857476	Filtered	Filtered	1587.48	Filtered	Filtered	NaN	Filtered
O43149;O43149	ZZEF1	Zinc finger ZZ-type and EF-hand domain-containing protein 1	GDREEEVERPVSSPGDPEQK	2432	(S2444)	_GDREEEVERPVSS[Phospho (STY)]PGDPEQK_.3	_GDREEEVERPVSS[Phospho (STY)]PGDPEQK_	0.000347363	0.000481503	0.000104424	4758.7	1143.54	4556.29	0.5	0.5	0.5
O43149;O43149	ZZEF1	Zinc finger ZZ-type and EF-hand domain-containing protein 1	GDREEEVERPVSSPGDPEQK	2432	(S2443)	_GDREEEVERPVS[Phospho (STY)]SPGDPEQK_.3	_GDREEEVERPVS[Phospho (STY)]SPGDPEQK_	0.000571242	0.000449101	0.000610079	3726.13	1.36509	3547.5	0.5	0.5	0.5
O43149;O43149	ZZEF1	Zinc finger ZZ-type and EF-hand domain-containing protein 1	LPSSSGLPAADVSPATAEEPLSPSTPTR	1497	(S1518)	_LPSSSGLPAADVSPATAEEPLS[Phospho (STY)]PSTPTR_.3	_LPSSSGLPAADVSPATAEEPLS[Phospho (STY)]PSTPTR_	0.00114248	0.00787734	0.000628397	1.01428	1	1	0.245398	0.206244	0.231824
O43149;O43149	ZZEF1	Zinc finger ZZ-type and EF-hand domain-containing protein 1	LPSSSGLPAADVSPATAEEPLSPSTPTR	1497	(S1520)	_LPSSSGLPAADVSPATAEEPLSPS[Phospho (STY)]TPTR_.3	_LPSSSGLPAADVSPATAEEPLSPS[Phospho (STY)]TPTR_	Filtered	0.00653783	0.00890195	Filtered	853.231	439.797	Filtered	0.16095	0.0232712
O43149;O43149	ZZEF1	Zinc finger ZZ-type and EF-hand domain-containing protein 1	LPSSSGLPAADVSPATAEEPLSPSTPTR	1497	(S1509)	_LPSSSGLPAADVS[Phospho (STY)]PATAEEPLSPSTPTR_.3	_LPSSSGLPAADVS[Phospho (STY)]PATAEEPLSPSTPTR_	0.000626772	Filtered	0.000735563	379.41	Filtered	800.218	0.149583	Filtered	0.19108
O43149;O43149	ZZEF1	Zinc finger ZZ-type and EF-hand domain-containing protein 1	LPSSSGLPAADVSPATAEEPLSPSTPTR	1497	(T1512)	_LPSSSGLPAADVSPAT[Phospho (STY)]AEEPLSPSTPTR_.3	_LPSSSGLPAADVSPAT[Phospho (STY)]AEEPLSPSTPTR_	0.00078084	Filtered	0.000632112	2.36792	Filtered	2.30565	0.150309	Filtered	0.194574
O43149;O43149	ZZEF1	Zinc finger ZZ-type and EF-hand domain-containing protein 1	LPSSSGLPAADVSPATAEEPLSPSTPTR	1497	(T1521)	_LPSSSGLPAADVSPATAEEPLSPST[Phospho (STY)]PTR_.3	_LPSSSGLPAADVSPATAEEPLSPST[Phospho (STY)]PTR_	Filtered	Filtered	0.000626926	Filtered	Filtered	2.30564	Filtered	Filtered	0.0231752
O43149;O43149	ZZEF1	Zinc finger ZZ-type and EF-hand domain-containing protein 1	EEEVERPVSSPGDPEQK	2435	(S2444)	_EEEVERPVSS[Phospho (STY)]PGDPEQK_.3	_EEEVERPVSS[Phospho (STY)]PGDPEQK_	0.00177464	Filtered	0.000628314	2.45175	Filtered	2.54439	0.5	Filtered	0.5
O43150;O43150	ASAP2	Arf-GAP with SH3 domain, ANK repeat and PH domain-containing protein 2	LLHEDLDESDDDMDEK	693	(S701,M705)	_LLHEDLDES[Phospho (STY)]DDDM[Oxidation (M)]DEK_.3	_LLHEDLDES[Phospho (STY)]DDDM[Oxidation (M)]DEK_	0.000231442	9.70919e-05	0.000284106	21450.4	21609.4	24847.7	1	1	1
O43166;O43166	SIPA1L1	Signal-induced proliferation-associated 1-like protein 1	TLSDESIYNSQR	1583	(S1585)	_TLS[Phospho (STY)]DESIYNSQR_.2	_TLS[Phospho (STY)]DESIYNSQR_	0.000231442	9.42929e-05	4.27489e-05	68815.7	87257	73417.7	0.151183	0.320247	0.356066
O43166;O43166	SIPA1L1	Signal-induced proliferation-associated 1-like protein 1	TLSDESIYNSQR	1583	(S1588)	_TLSDES[Phospho (STY)]IYNSQR_.2	_TLSDES[Phospho (STY)]IYNSQR_	0.000231442	3.17172e-05	3.82083e-05	45487	57274.1	48322.6	3.57978e-08	2.30024e-11	4.97006e-10
O43166;O43166	SIPA1L1	Signal-induced proliferation-associated 1-like protein 1	TLSDESIYNSQR	1583	(T1583)	_T[Phospho (STY)]LSDESIYNSQR_.2	_T[Phospho (STY)]LSDESIYNSQR_	0.000241616	5.7507e-05	3.70914e-05	40989.9	50264.9	47036.3	0.851995	0.376482	0.768891
O43166;O43166	SIPA1L1	Signal-induced proliferation-associated 1-like protein 1	TLSDESIYNSQR	1583	(T1583,S1585)	_T[Phospho (STY)]LS[Phospho (STY)]DESIYNSQR_.2	_T[Phospho (STY)]LS[Phospho (STY)]DESIYNSQR_	0.000379028	0.00018055	0.000643705	8254.91	8440.94	7879.55	0.138825	0.119357	0.0564642
O43166;O43166	SIPA1L1	Signal-induced proliferation-associated 1-like protein 1	TLSDESIYNSQR	1583	(S1585,S1588)	_TLS[Phospho (STY)]DES[Phospho (STY)]IYNSQR_.2	_TLS[Phospho (STY)]DES[Phospho (STY)]IYNSQR_	0.000374416	0.000233613	5.07123e-05	4076.23	4979.09	5263.75	0.882226	0.797039	0.790947
O43166;O43166	SIPA1L1	Signal-induced proliferation-associated 1-like protein 1	LIDLESPTPESQK	1544	(T1551)	_LIDLESPT[Phospho (STY)]PESQK_.2	_LIDLESPT[Phospho (STY)]PESQK_	0.000364877	3.75131e-05	6.76731e-05	49324	71191.7	63205.6	0.0381272	0.0175336	4.84183e-05
O43166;O43166	SIPA1L1	Signal-induced proliferation-associated 1-like protein 1	LIDLESPTPESQK	1544	(S1549)	_LIDLES[Phospho (STY)]PTPESQK_.2	_LIDLES[Phospho (STY)]PTPESQK_	0.000265021	3.55981e-05	5.14428e-05	39331.8	58185.8	51368.9	0.963082	0.982477	0.99995
O43166;O43166	SIPA1L1	Signal-induced proliferation-associated 1-like protein 1	LIDLESPTPESQK	1544	(S1549)	_LIDLES[Phospho (STY)]PTPESQK_.3	_LIDLES[Phospho (STY)]PTPESQK_	0.00202802	0.000599847	0.00560549	342.171	341.407	250.499	0.333333	0.3928	0.333333
O43166;O43166	SIPA1L1	Signal-induced proliferation-associated 1-like protein 1	LIDLESPTPESQK	1544	(S1549,S1554)	_LIDLES[Phospho (STY)]PTPES[Phospho (STY)]QK_.2	_LIDLES[Phospho (STY)]PTPES[Phospho (STY)]QK_	0.0053664	0.00826227	0.00106596	1.60527	1.62968	1.66472	0.519827	0.679321	0.520576
O43166;O43166	SIPA1L1	Signal-induced proliferation-associated 1-like protein 1	LIDLESPTPESQK	1544	(S1549,T1551)	_LIDLES[Phospho (STY)]PT[Phospho (STY)]PESQK_.2	_LIDLES[Phospho (STY)]PT[Phospho (STY)]PESQK_	Filtered	Filtered	0.00698936	Filtered	Filtered	1	Filtered	Filtered	0.463142
O43166;O43166	SIPA1L1	Signal-induced proliferation-associated 1-like protein 1	SKSETGDSSIFR	286	(S288)	_SKS[Phospho (STY)]ETGDSSIFR_.2	_SKS[Phospho (STY)]ETGDSSIFR_	0.000231442	0.000143601	3.10163e-05	17388.6	16541.5	20134.4	0.782566	0.958186	0.966743
O43166;O43166	SIPA1L1	Signal-induced proliferation-associated 1-like protein 1	SKSETGDSSIFR	286	(S286)	_S[Phospho (STY)]KSETGDSSIFR_.2	_S[Phospho (STY)]KSETGDSSIFR_	0.000231442	0.000119423	2.8233e-05	15770.2	12147.6	16565.4	0.0182622	0.0719341	0.0159509
O43166;O43166	SIPA1L1	Signal-induced proliferation-associated 1-like protein 1	QDPVVHLSPNK	1263	(S1270)	_QDPVVHLS[Phospho (STY)]PNK_.2	_QDPVVHLS[Phospho (STY)]PNK_	0.000231442	5.36354e-05	2.82262e-05	16685.6	13799.7	18967.6	1	1	1
O43166;O43166	SIPA1L1	Signal-induced proliferation-associated 1-like protein 1	SNSDITISELDVDSFDECISPTYK	174	(S174,C191,S193)	_S[Phospho (STY)]NSDITISELDVDSFDEC[Carbamidomethyl (C)]IS[Phospho (STY)]PTYK_.3	_S[Phospho (STY)]NSDITISELDVDSFDEC[Carbamidomethyl (C)]IS[Phospho (STY)]PTYK_	0.000231442	2.97737e-05	2.3348e-05	1981.21	2853.01	2560.75	0.000743978	0.00153496	0.0141497
O43166;O43166	SIPA1L1	Signal-induced proliferation-associated 1-like protein 1	SNSDITISELDVDSFDECISPTYK	174	(S176,C191,S193)	_SNS[Phospho (STY)]DITISELDVDSFDEC[Carbamidomethyl (C)]IS[Phospho (STY)]PTYK_.3	_SNS[Phospho (STY)]DITISELDVDSFDEC[Carbamidomethyl (C)]IS[Phospho (STY)]PTYK_	0.000233033	0.000156078	8.55052e-05	1732.1	2781.83	2560.79	0.0939548	0.0022547	0.0141763
O43166;O43166	SIPA1L1	Signal-induced proliferation-associated 1-like protein 1	SNSDITISELDVDSFDECISPTYK	174	(S174,C191)	_S[Phospho (STY)]NSDITISELDVDSFDEC[Carbamidomethyl (C)]ISPTYK_.3	_S[Phospho (STY)]NSDITISELDVDSFDEC[Carbamidomethyl (C)]ISPTYK_	0.00159104	0.00057375	0.000670961	424.967	2234.1	2242.38	0.170835	0.0454882	0.0131223
O43166;O43166	SIPA1L1	Signal-induced proliferation-associated 1-like protein 1	SNSDITISELDVDSFDECISPTYK	174	(S176,T179,C191)	_SNS[Phospho (STY)]DIT[Phospho (STY)]ISELDVDSFDEC[Carbamidomethyl (C)]ISPTYK_.3	_SNS[Phospho (STY)]DIT[Phospho (STY)]ISELDVDSFDEC[Carbamidomethyl (C)]ISPTYK_	0.000283168	0.000239509	0.00042859	486.086	1145.61	1359.25	0.402306	0.0709742	0.638391
O43166;O43166	SIPA1L1	Signal-induced proliferation-associated 1-like protein 1	SNSDITISELDVDSFDECISPTYK	174	(S176,C191)	_SNS[Phospho (STY)]DITISELDVDSFDEC[Carbamidomethyl (C)]ISPTYK_.3	_SNS[Phospho (STY)]DITISELDVDSFDEC[Carbamidomethyl (C)]ISPTYK_	0.00341303	0.000926657	0.000803622	613.32	1247.87	921.85	0.738555	0.223879	0.327149
O43166;O43166	SIPA1L1	Signal-induced proliferation-associated 1-like protein 1	SNSDITISELDVDSFDECISPTYK	174	(S174,S187,C191)	_S[Phospho (STY)]NSDITISELDVDS[Phospho (STY)]FDEC[Carbamidomethyl (C)]ISPTYK_.3	_S[Phospho (STY)]NSDITISELDVDS[Phospho (STY)]FDEC[Carbamidomethyl (C)]ISPTYK_	0.000231442	8.36448e-05	3.626e-05	1	753.828	649.565	0.000784967	0.00157016	0.000986236
O43166;O43166	SIPA1L1	Signal-induced proliferation-associated 1-like protein 1	SNSDITISELDVDSFDECISPTYK	174	(C191,S193)	_SNSDITISELDVDSFDEC[Carbamidomethyl (C)]IS[Phospho (STY)]PTYK_.3	_SNSDITISELDVDSFDEC[Carbamidomethyl (C)]IS[Phospho (STY)]PTYK_	0.00187765	0.00702409	0.000636173	1	1	1.05815	0.00876356	0.11292	0.00918875
O43166;O43166	SIPA1L1	Signal-induced proliferation-associated 1-like protein 1	KLIDLESPTPESQK	1543	(S1549)	_KLIDLES[Phospho (STY)]PTPESQK_.3	_KLIDLES[Phospho (STY)]PTPESQK_	0.000575554	0.00326732	0.000628308	2750.17	1101.79	2375.89	0.405668	0.404418	0.367632
O43166;O43166	SIPA1L1	Signal-induced proliferation-associated 1-like protein 1	KLIDLESPTPESQK	1543	(T1551)	_KLIDLESPT[Phospho (STY)]PESQK_.2	_KLIDLESPT[Phospho (STY)]PESQK_	0.000730481	0.0043304	0.000425409	1531.22	866.884	1462.62	0.366557	0.405143	0.333333
O43166;O43166	SIPA1L1	Signal-induced proliferation-associated 1-like protein 1	KLIDLESPTPESQK	1543	(S1549)	_KLIDLES[Phospho (STY)]PTPESQK_.2	_KLIDLES[Phospho (STY)]PTPESQK_	0.00167158	0.00601208	5.46825e-05	2.18946	268.76	247.886	0.364753	0.403069	0.510997
O43166;O43166	SIPA1L1	Signal-induced proliferation-associated 1-like protein 1	KLIDLESPTPESQK	1543	(T1551)	_KLIDLESPT[Phospho (STY)]PESQK_.3	_KLIDLESPT[Phospho (STY)]PESQK_	0.000448173	0.00299849	0.000715316	1	1	1.00566	0.403183	0.333333	0.364782
O43166;O43166	SIPA1L1	Signal-induced proliferation-associated 1-like protein 1	SETGDSSIFR	288	(T290)	_SET[Phospho (STY)]GDSSIFR_.2	_SET[Phospho (STY)]GDSSIFR_	0.000256563	0.00038807	0.000685531	1339.28	2218.59	1663.7	0.111146	0.482125	0.491876
O43166;O43166	SIPA1L1	Signal-induced proliferation-associated 1-like protein 1	SETGDSSIFR	288	(S288)	_S[Phospho (STY)]ETGDSSIFR_.2	_S[Phospho (STY)]ETGDSSIFR_	0.000361263	0.00032425	0.000292625	1058.9	1809.38	1334.41	0.869652	0.529802	0.503749
O43166;O43166	SIPA1L1	Signal-induced proliferation-associated 1-like protein 1	EYGSTSSIDK	205	(T209)	_EYGST[Phospho (STY)]SSIDK_.2	_EYGST[Phospho (STY)]SSIDK_	0.00346401	0.00122193	0.000646823	1129.11	1457.97	806.883	0.324794	0.236077	0.27186
O43166;O43166	SIPA1L1	Signal-induced proliferation-associated 1-like protein 1	EYGSTSSIDK	205	(S208)	_EYGS[Phospho (STY)]TSSIDK_.2	_EYGS[Phospho (STY)]TSSIDK_	0.0010914	0.00289602	0.000628368	1	266.017	1	0.405367	0.22339	0.345318
O43166;O43166	SIPA1L1	Signal-induced proliferation-associated 1-like protein 1	EYGSTSSIDK	205	(Y206)	_EY[Phospho (STY)]GSTSSIDK_.2	_EY[Phospho (STY)]GSTSSIDK_	0.00887517	Filtered	0.000628476	299.139	Filtered	551.858	0.122429	Filtered	0.392251
O43166;O43166	SIPA1L1	Signal-induced proliferation-associated 1-like protein 1	SISSDGRPLER	1114	(S1116)	_SIS[Phospho (STY)]SDGRPLER_.2	_SIS[Phospho (STY)]SDGRPLER_	0.000354987	0.00530391	0.000717502	977.043	873.171	733.082	0.30266	0.333333	0.333333
O43166;O43166	SIPA1L1	Signal-induced proliferation-associated 1-like protein 1	SLHGEFSASDSSLTDIQETR	1639	(S1647,S1650)	_SLHGEFSAS[Phospho (STY)]DSS[Phospho (STY)]LTDIQETR_.3	_SLHGEFSAS[Phospho (STY)]DSS[Phospho (STY)]LTDIQETR_	0.000231442	7.34571e-05	2.3348e-05	12591.1	5757	14410.7	0.115488	0.460915	0.517041
O43166;O43166	SIPA1L1	Signal-induced proliferation-associated 1-like protein 1	SLHGEFSASDSSLTDIQETR	1639	(S1647,S1649)	_SLHGEFSAS[Phospho (STY)]DS[Phospho (STY)]SLTDIQETR_.3	_SLHGEFSAS[Phospho (STY)]DS[Phospho (STY)]SLTDIQETR_	0.000233459	0.000177253	3.05506e-05	11515.4	5609.89	13420.6	0.409544	0.543119	0.548529
O43166;O43166	SIPA1L1	Signal-induced proliferation-associated 1-like protein 1	SLHGEFSASDSSLTDIQETR	1639	(S1645,S1649)	_SLHGEFS[Phospho (STY)]ASDS[Phospho (STY)]SLTDIQETR_.3	_SLHGEFS[Phospho (STY)]ASDS[Phospho (STY)]SLTDIQETR_	0.000231442	3.80527e-05	2.3348e-05	10202	5100.42	11261.4	0.410025	0.36063	0.294942
O43166;O43166	SIPA1L1	Signal-induced proliferation-associated 1-like protein 1	SLHGEFSASDSSLTDIQETR	1639	(S1645,S1650)	_SLHGEFS[Phospho (STY)]ASDSS[Phospho (STY)]LTDIQETR_.3	_SLHGEFS[Phospho (STY)]ASDSS[Phospho (STY)]LTDIQETR_	0.000231442	0.000147247	3.28969e-05	8235.25	4160.42	11360.7	0.117012	0.360931	0.157044
O43166;O43166	SIPA1L1	Signal-induced proliferation-associated 1-like protein 1	SLHGEFSASDSSLTDIQETR	1639	(S1649,S1650)	_SLHGEFSASDS[Phospho (STY)]S[Phospho (STY)]LTDIQETR_.3	_SLHGEFSASDS[Phospho (STY)]S[Phospho (STY)]LTDIQETR_	0.000231442	2.97737e-05	2.3348e-05	8243.57	4107.84	10764.7	0.165235	0.460112	0.521359
O43166;O43166	SIPA1L1	Signal-induced proliferation-associated 1-like protein 1	SLHGEFSASDSSLTDIQETR	1639	(S1645,S1647)	_SLHGEFS[Phospho (STY)]AS[Phospho (STY)]DSSLTDIQETR_.3	_SLHGEFS[Phospho (STY)]AS[Phospho (STY)]DSSLTDIQETR_	0.000231442	2.97737e-05	2.3348e-05	8439.01	4726.95	9620.59	0.658289	0.360063	0.15868
O43166;O43166	SIPA1L1	Signal-induced proliferation-associated 1-like protein 1	SLHGEFSASDSSLTDIQETR	1639	(S1645,T1652)	_SLHGEFS[Phospho (STY)]ASDSSLT[Phospho (STY)]DIQETR_.3	_SLHGEFS[Phospho (STY)]ASDSSLT[Phospho (STY)]DIQETR_	0.000263917	0.000164364	0.00042327	5878.59	2511.74	6112.3	0.0054338	0.0325642	0.0170462
O43166;O43166	SIPA1L1	Signal-induced proliferation-associated 1-like protein 1	SLHGEFSASDSSLTDIQETR	1639	(S1639)	_S[Phospho (STY)]LHGEFSASDSSLTDIQETR_.3	_S[Phospho (STY)]LHGEFSASDSSLTDIQETR_	0.0030397	Filtered	0.00567184	2359.21	Filtered	2079.18	0.0562949	Filtered	0.00816994
O43166;O43166	SIPA1L1	Signal-induced proliferation-associated 1-like protein 1	SLHGEFSASDSSLTDIQETR	1639	(S1647)	_SLHGEFSAS[Phospho (STY)]DSSLTDIQETR_.3	_SLHGEFSAS[Phospho (STY)]DSSLTDIQETR_	0.0016366	Filtered	0.000684917	1967.37	Filtered	1927.08	0.234059	Filtered	0.246385
O43166;O43166	SIPA1L1	Signal-induced proliferation-associated 1-like protein 1	SLHGEFSASDSSLTDIQETR	1639	(S1645)	_SLHGEFS[Phospho (STY)]ASDSSLTDIQETR_.3	_SLHGEFS[Phospho (STY)]ASDSSLTDIQETR_	0.00393397	Filtered	0.00084147	1983.58	Filtered	1598.97	0.205841	Filtered	0.216433
O43166;O43166	SIPA1L1	Signal-induced proliferation-associated 1-like protein 1	SLHGEFSASDSSLTDIQETR	1639	(S1650)	_SLHGEFSASDSS[Phospho (STY)]LTDIQETR_.3	_SLHGEFSASDSS[Phospho (STY)]LTDIQETR_	0.00373215	Filtered	0.00672264	1323.92	Filtered	464.063	0.236114	Filtered	0.252447
O43166;O43166	SIPA1L1	Signal-induced proliferation-associated 1-like protein 1	SLHGEFSASDSSLTDIQETR	1639	(S1647,S1649,S1650)	_SLHGEFSAS[Phospho (STY)]DS[Phospho (STY)]S[Phospho (STY)]LTDIQETR_.3	_SLHGEFSAS[Phospho (STY)]DS[Phospho (STY)]S[Phospho (STY)]LTDIQETR_	Filtered	Filtered	0.00553087	Filtered	Filtered	853.093	Filtered	Filtered	0.590471
O43166;O43166	SIPA1L1	Signal-induced proliferation-associated 1-like protein 1	SLHGEFSASDSSLTDIQETR	1639	(S1645,S1649,S1650)	_SLHGEFS[Phospho (STY)]ASDS[Phospho (STY)]S[Phospho (STY)]LTDIQETR_.3	_SLHGEFS[Phospho (STY)]ASDS[Phospho (STY)]S[Phospho (STY)]LTDIQETR_	Filtered	Filtered	0.00252462	Filtered	Filtered	793.176	Filtered	Filtered	0.485761
O43166;O43166	SIPA1L1	Signal-induced proliferation-associated 1-like protein 1	SLHGEFSASDSSLTDIQETR	1639	(S1639,S1647,S1650)	_S[Phospho (STY)]LHGEFSAS[Phospho (STY)]DSS[Phospho (STY)]LTDIQETR_.3	_S[Phospho (STY)]LHGEFSAS[Phospho (STY)]DSS[Phospho (STY)]LTDIQETR_	Filtered	Filtered	0.00249063	Filtered	Filtered	562.252	Filtered	Filtered	0.102724
O43166;O43166	SIPA1L1	Signal-induced proliferation-associated 1-like protein 1	SLHGEFSASDSSLTDIQETR	1639	(S1645,S1647,S1650)	_SLHGEFS[Phospho (STY)]AS[Phospho (STY)]DSS[Phospho (STY)]LTDIQETR_.3	_SLHGEFS[Phospho (STY)]AS[Phospho (STY)]DSS[Phospho (STY)]LTDIQETR_	Filtered	Filtered	0.000841897	Filtered	Filtered	310.609	Filtered	Filtered	0.634903
O43166;O43166	SIPA1L1	Signal-induced proliferation-associated 1-like protein 1	SLHGEFSASDSSLTDIQETR	1639	(S1645,S1647,S1649)	_SLHGEFS[Phospho (STY)]AS[Phospho (STY)]DS[Phospho (STY)]SLTDIQETR_.3	_SLHGEFS[Phospho (STY)]AS[Phospho (STY)]DS[Phospho (STY)]SLTDIQETR_	Filtered	Filtered	0.000649743	Filtered	Filtered	310.318	Filtered	Filtered	0.485663
O43166;O43166	SIPA1L1	Signal-induced proliferation-associated 1-like protein 1	SLHGEFSASDSSLTDIQETR	1639	(S1645,S1647,T1652)	_SLHGEFS[Phospho (STY)]AS[Phospho (STY)]DSSLT[Phospho (STY)]DIQETR_.3	_SLHGEFS[Phospho (STY)]AS[Phospho (STY)]DSSLT[Phospho (STY)]DIQETR_	Filtered	Filtered	0.00155487	Filtered	Filtered	1	Filtered	Filtered	0.485658
O43166;O43166	SIPA1L1	Signal-induced proliferation-associated 1-like protein 1	GSGFSLDVIDGPISQR	254	(S258)	_GSGFS[Phospho (STY)]LDVIDGPISQR_.2	_GSGFS[Phospho (STY)]LDVIDGPISQR_	0.000294832	0.000161187	3.11863e-05	14372.4	17351.5	17822.2	0.379938	0.00495647	0.028651
O43166;O43166	SIPA1L1	Signal-induced proliferation-associated 1-like protein 1	GSGFSLDVIDGPISQR	254	(S255)	_GS[Phospho (STY)]GFSLDVIDGPISQR_.2	_GS[Phospho (STY)]GFSLDVIDGPISQR_	0.000295917	0.000346308	4.04091e-05	3133.58	4053.4	3869.61	0.82097	0.995042	0.972285
O43166;O43166	SIPA1L1	Signal-induced proliferation-associated 1-like protein 1	GSGFSLDVIDGPISQR	254	(S255)	_GS[Phospho (STY)]GFSLDVIDGPISQR_.3	_GS[Phospho (STY)]GFSLDVIDGPISQR_	Filtered	0.00621856	0.000639697	Filtered	2.70058	826.449	Filtered	0.936602	0.534721
O43166;O43166	SIPA1L1	Signal-induced proliferation-associated 1-like protein 1	FLMPEAYPSSPR	153	(M155,S162)	_FLM[Oxidation (M)]PEAYPSS[Phospho (STY)]PR_.2	_FLM[Oxidation (M)]PEAYPSS[Phospho (STY)]PR_	Filtered	0.00291252	0.00834785	Filtered	4620.56	5346.18	Filtered	0.572649	0.576028
O43166;O43166	SIPA1L1	Signal-induced proliferation-associated 1-like protein 1	FLMPEAYPSSPR	153	(M155,S161)	_FLM[Oxidation (M)]PEAYPS[Phospho (STY)]SPR_.2	_FLM[Oxidation (M)]PEAYPS[Phospho (STY)]SPR_	Filtered	0.00556573	0.00837733	Filtered	1	1.00889	Filtered	0.39499	0.374683
O43166;O43166	SIPA1L1	Signal-induced proliferation-associated 1-like protein 1	HSASPVVFTSAR	1430	(S1431)	_HS[Phospho (STY)]ASPVVFTSAR_.2	_HS[Phospho (STY)]ASPVVFTSAR_	0.000471762	0.000893791	0.000628479	640.502	294.952	621.83	0.0377324	0.432025	0.0412999
O43166;O43166	SIPA1L1	Signal-induced proliferation-associated 1-like protein 1	HSASPVVFTSAR	1430	(S1433)	_HSAS[Phospho (STY)]PVVFTSAR_.2	_HSAS[Phospho (STY)]PVVFTSAR_	0.000333852	0.00669834	0.000628339	1	1.02269	800.533	0.786373	0.314881	0.982698
O43166;O43166	SIPA1L1	Signal-induced proliferation-associated 1-like protein 1	HSASPVVFTSAR	1430	(S1431,S1433)	_HS[Phospho (STY)]AS[Phospho (STY)]PVVFTSAR_.2	_HS[Phospho (STY)]AS[Phospho (STY)]PVVFTSAR_	0.00200286	Filtered	Filtered	1.26575	Filtered	Filtered	0.869345	Filtered	Filtered
O43166;O43166	SIPA1L1	Signal-induced proliferation-associated 1-like protein 1	RPSYTLGMK	1630	(S1632,M1637)	_RPS[Phospho (STY)]YTLGM[Oxidation (M)]K_.2	_RPS[Phospho (STY)]YTLGM[Oxidation (M)]K_	0.000534272	Filtered	0.000721233	1	Filtered	1	0.207462	Filtered	0.749932
O43166;O43166	SIPA1L1	Signal-induced proliferation-associated 1-like protein 1	FHALSSPQSPFPSTPTSR	1560	(S1565,S1568,T1573)	_FHALSS[Phospho (STY)]PQS[Phospho (STY)]PFPST[Phospho (STY)]PTSR_.3	_FHALSS[Phospho (STY)]PQS[Phospho (STY)]PFPST[Phospho (STY)]PTSR_	Filtered	Filtered	0.00970469	Filtered	Filtered	1862.31	Filtered	Filtered	0.233174
O43166;O43166	SIPA1L1	Signal-induced proliferation-associated 1-like protein 1	FHALSSPQSPFPSTPTSR	1560	(S1564,S1565,T1573)	_FHALS[Phospho (STY)]S[Phospho (STY)]PQSPFPST[Phospho (STY)]PTSR_.3	_FHALS[Phospho (STY)]S[Phospho (STY)]PQSPFPST[Phospho (STY)]PTSR_	Filtered	Filtered	0.00781714	Filtered	Filtered	1409.78	Filtered	Filtered	0.218921
O43166;O43166	SIPA1L1	Signal-induced proliferation-associated 1-like protein 1	FHALSSPQSPFPSTPTSR	1560	(S1564,S1572,T1573)	_FHALS[Phospho (STY)]SPQSPFPS[Phospho (STY)]T[Phospho (STY)]PTSR_.3	_FHALS[Phospho (STY)]SPQSPFPS[Phospho (STY)]T[Phospho (STY)]PTSR_	Filtered	Filtered	0.00540574	Filtered	Filtered	1146.14	Filtered	Filtered	0.426394
O43166;O43166	SIPA1L1	Signal-induced proliferation-associated 1-like protein 1	FHALSSPQSPFPSTPTSR	1560	(S1564,S1568,T1573)	_FHALS[Phospho (STY)]SPQS[Phospho (STY)]PFPST[Phospho (STY)]PTSR_.3	_FHALS[Phospho (STY)]SPQS[Phospho (STY)]PFPST[Phospho (STY)]PTSR_	Filtered	Filtered	0.00955361	Filtered	Filtered	1079.6	Filtered	Filtered	0.426361
O43166;O43166	SIPA1L1	Signal-induced proliferation-associated 1-like protein 1	FHALSSPQSPFPSTPTSR	1560	(S1568,S1572,T1573)	_FHALSSPQS[Phospho (STY)]PFPS[Phospho (STY)]T[Phospho (STY)]PTSR_.3	_FHALSSPQS[Phospho (STY)]PFPS[Phospho (STY)]T[Phospho (STY)]PTSR_	Filtered	Filtered	0.00789518	Filtered	Filtered	638.525	Filtered	Filtered	0.121598
O43166;O43166	SIPA1L1	Signal-induced proliferation-associated 1-like protein 1	EELHPAAPSQLAPSFSSSSSSSSGPR	1446	(S1464)	_EELHPAAPSQLAPSFSSSS[Phospho (STY)]SSSSGPR_.3	_EELHPAAPSQLAPSFSSSS[Phospho (STY)]SSSSGPR_	Filtered	Filtered	0.00266894	Filtered	Filtered	277.705	Filtered	Filtered	0.134328
O43166;O43166	SIPA1L1	Signal-induced proliferation-associated 1-like protein 1	FLMPEAYPSSPRK	153	(M155,S162)	_FLM[Oxidation (M)]PEAYPSS[Phospho (STY)]PRK_.3	_FLM[Oxidation (M)]PEAYPSS[Phospho (STY)]PRK_	Filtered	Filtered	0.0034956	Filtered	Filtered	242.414	Filtered	Filtered	0.352748
O43166;O43166	SIPA1L1	Signal-induced proliferation-associated 1-like protein 1	VAPLWHSSSEVISMADR	1359	(S1366,M1372)	_VAPLWHSS[Phospho (STY)]SEVISM[Oxidation (M)]ADR_.3	_VAPLWHSS[Phospho (STY)]SEVISM[Oxidation (M)]ADR_	Filtered	Filtered	0.00854401	Filtered	Filtered	228.707	Filtered	Filtered	0.325152
O43166;O43166	SIPA1L1	Signal-induced proliferation-associated 1-like protein 1	VAPLWHSSSEVISMADR	1359	(S1367,M1372)	_VAPLWHSSS[Phospho (STY)]EVISM[Oxidation (M)]ADR_.3	_VAPLWHSSS[Phospho (STY)]EVISM[Oxidation (M)]ADR_	Filtered	Filtered	0.00414303	Filtered	Filtered	2.34179	Filtered	Filtered	0.2845
O43166;O43166	SIPA1L1	Signal-induced proliferation-associated 1-like protein 1	VAPLWHSSSEVISMADR	1359	(S1365,M1372)	_VAPLWHS[Phospho (STY)]SSEVISM[Oxidation (M)]ADR_.3	_VAPLWHS[Phospho (STY)]SSEVISM[Oxidation (M)]ADR_	Filtered	Filtered	0.00859054	Filtered	Filtered	1.00341	Filtered	Filtered	0.288318
O43175;O43175	PHGDH	D-3-phosphoglycerate dehydrogenase	GGIVDEGALLR	237		_GGIVDEGALLR_.2	_GGIVDEGALLR_	0.000390069	0.000745737	Filtered	2072.06	2816.88	Filtered	NaN	NaN	Filtered
O43175;O43175	PHGDH	D-3-phosphoglycerate dehydrogenase	VTADVINAAEK	59		_VTADVINAAEK_.2	_VTADVINAAEK_	0.000261188	0.000222538	Filtered	2178.65	2664.95	Filtered	NaN	NaN	Filtered
O43175;O43175	PHGDH	D-3-phosphoglycerate dehydrogenase	AGTGVDNVDLEAATR	76		_AGTGVDNVDLEAATR_.2	_AGTGVDNVDLEAATR_	0.000494966	0.00042593	Filtered	1112.72	4111.51	Filtered	NaN	NaN	Filtered
O43175;O43175	PHGDH	D-3-phosphoglycerate dehydrogenase	GTIQVITQGTSLK	352		_GTIQVITQGTSLK_.2	_GTIQVITQGTSLK_	0.00637888	0.00147723	Filtered	2.14423	1019.4	Filtered	NaN	NaN	Filtered
O43175;O43175	PHGDH	D-3-phosphoglycerate dehydrogenase	QADVNLVNAK	385		_QADVNLVNAK_.2	_QADVNLVNAK_	Filtered	0.000660432	Filtered	Filtered	460.155	Filtered	Filtered	NaN	Filtered
O43194;O43194	GPR39	G-protein coupled receptor 39	SQSLSLESLEPNSGAK	423	(S427,S430)	_SQSLS[Phospho (STY)]LES[Phospho (STY)]LEPNSGAK_.2	_SQSLS[Phospho (STY)]LES[Phospho (STY)]LEPNSGAK_	0.000328663	0.000395772	0.00064343	6032.96	4039.48	4190.12	0.782344	0.706462	0.719627
O43194;O43194	GPR39	G-protein coupled receptor 39	SQSLSLESLEPNSGAK	423	(S423,S430)	_S[Phospho (STY)]QSLSLES[Phospho (STY)]LEPNSGAK_.2	_S[Phospho (STY)]QSLSLES[Phospho (STY)]LEPNSGAK_	0.000375028	0.000458532	0.000636991	6629.64	3566.39	3915.2	0.0368303	0.00611404	0.016835
O43194;O43194	GPR39	G-protein coupled receptor 39	SQSLSLESLEPNSGAK	423	(S425,S430)	_SQS[Phospho (STY)]LSLES[Phospho (STY)]LEPNSGAK_.2	_SQS[Phospho (STY)]LSLES[Phospho (STY)]LEPNSGAK_	0.000973695	0.000566281	0.000634272	5702.28	3564.48	3648.33	0.425239	0.198332	0.244789
O43194;O43194	GPR39	G-protein coupled receptor 39	SQSLSLESLEPNSGAK	423	(S423,S427)	_S[Phospho (STY)]QSLS[Phospho (STY)]LESLEPNSGAK_.2	_S[Phospho (STY)]QSLS[Phospho (STY)]LESLEPNSGAK_	0.00193298	0.002192	0.00172805	1.00409	1	1	0.0328399	0.00525752	0.0202731
O43194;O43194	GPR39	G-protein coupled receptor 39	SQSLSLESLEPNSGAK	423	(S427,S430)	_SQSLS[Phospho (STY)]LES[Phospho (STY)]LEPNSGAK_.3	_SQSLS[Phospho (STY)]LES[Phospho (STY)]LEPNSGAK_	0.00479892	Filtered	Filtered	1.00477	Filtered	Filtered	0.43639	Filtered	Filtered
O43237;O43237	DYNC1LI2	Cytoplasmic dynein 1 light intermediate chain 2	DFQDYMEPEEGCQGSPQR	180	(M185,C191,S194)	_DFQDYM[Oxidation (M)]EPEEGC[Carbamidomethyl (C)]QGS[Phospho (STY)]PQR_.3	_DFQDYM[Oxidation (M)]EPEEGC[Carbamidomethyl (C)]QGS[Phospho (STY)]PQR_	0.000231442	4.26415e-05	2.3348e-05	47083.5	60262.3	48894.1	0.00073711	0.00414225	0.000648999
O43237;O43237	DYNC1LI2	Cytoplasmic dynein 1 light intermediate chain 2	GGPASVPSSSPGTSVK	398	(S407)	_GGPASVPSSS[Phospho (STY)]PGTSVK_.2	_GGPASVPSSS[Phospho (STY)]PGTSVK_	0.000236023	8.908e-05	2.3348e-05	10531.1	12750.1	12799.9	0.153083	0.567453	0.279673
O43237;O43237	DYNC1LI2	Cytoplasmic dynein 1 light intermediate chain 2	DFQDYMEPEEGCQGSPQRR	180	(M185,C191,S194)	_DFQDYM[Oxidation (M)]EPEEGC[Carbamidomethyl (C)]QGS[Phospho (STY)]PQRR_.3	_DFQDYM[Oxidation (M)]EPEEGC[Carbamidomethyl (C)]QGS[Phospho (STY)]PQRR_	0.000231442	Filtered	3.62046e-05	14410.6	Filtered	15013	4.14119e-06	Filtered	0.000489053
O43242;O43242	PSMD3	26S proteasome non-ATPase regulatory subunit 3	ELDTVTLEDIK	66	(T69,T71)	_ELDT[Phospho (STY)]VT[Phospho (STY)]LEDIK_.2	_ELDT[Phospho (STY)]VT[Phospho (STY)]LEDIK_	0.00135314	0.00111086	0.000661169	3460.38	4292.93	3665.18	1	1	1
O43242;O43242	PSMD3	26S proteasome non-ATPase regulatory subunit 3	EQQDLEFAK	515		_EQQDLEFAK_.2	_EQQDLEFAK_	Filtered	0.00304109	Filtered	Filtered	642.797	Filtered	Filtered	NaN	Filtered
O43290;O43290	SART1	U4/U6.U5 tri-snRNP-associated protein 1	SANGGSESDGEENIGWSTVNLDEEK	591	(S591)	_S[Phospho (STY)]ANGGSESDGEENIGWSTVNLDEEK_.3	_S[Phospho (STY)]ANGGSESDGEENIGWSTVNLDEEK_	0.000231442	3.07674e-05	0.000637201	2103.29	3161.39	980.04	0.122902	0.0397698	0.2
O43290;O43290	SART1	U4/U6.U5 tri-snRNP-associated protein 1	SANGGSESDGEENIGWSTVNLDEEK	591	(T608)	_SANGGSESDGEENIGWST[Phospho (STY)]VNLDEEK_.3	_SANGGSESDGEENIGWST[Phospho (STY)]VNLDEEK_	0.000350845	0.000407357	0.00209658	1645.8	2670.91	645.651	0.0472384	0.055578	0.2
O43290;O43290	SART1	U4/U6.U5 tri-snRNP-associated protein 1	SANGGSESDGEENIGWSTVNLDEEK	591	(S598)	_SANGGSES[Phospho (STY)]DGEENIGWSTVNLDEEK_.3	_SANGGSES[Phospho (STY)]DGEENIGWSTVNLDEEK_	0.000231442	0.000198737	0.000808339	1388.23	2280.48	645.535	0.247615	0.464681	0.2
O43290;O43290	SART1	U4/U6.U5 tri-snRNP-associated protein 1	SANGGSESDGEENIGWSTVNLDEEK	591	(S596)	_SANGGS[Phospho (STY)]ESDGEENIGWSTVNLDEEK_.3	_SANGGS[Phospho (STY)]ESDGEENIGWSTVNLDEEK_	0.000310498	0.000266985	0.00116558	784.381	999.52	272.043	0.314815	0.370479	0.2
O43290;O43290	SART1	U4/U6.U5 tri-snRNP-associated protein 1	ADDLLPLGDQTQDGDFGSR	420	(T430)	_ADDLLPLGDQT[Phospho (STY)]QDGDFGSR_.3	_ADDLLPLGDQT[Phospho (STY)]QDGDFGSR_	0.000405035	0.000172736	0.00166101	1442.61	1668.95	2069.86	0.533358	0.81016	0.703496
O43290;O43290	SART1	U4/U6.U5 tri-snRNP-associated protein 1	RVSEVEEEKEPVPQPLPSDDTR	446	(S448)	_RVS[Phospho (STY)]EVEEEKEPVPQPLPSDDTR_.3	_RVS[Phospho (STY)]EVEEEKEPVPQPLPSDDTR_	0.000396271	Filtered	0.000673511	1642.7	Filtered	732.565	0.996948	Filtered	0.882004
O43314;O43314	PPIP5K2	Inositol hexakisphosphate and diphosphoinositol-pentakisphosphate kinase 2	SGEQITSSPVSPK	1006	(S1006)	_S[Phospho (STY)]GEQITSSPVSPK_.2	_S[Phospho (STY)]GEQITSSPVSPK_	0.00158681	0.00126804	0.000729854	981.895	1698.25	867.009	0.946937	0.982487	0.980077
O43318;O43318	MAP3K7	Mitogen-activated protein kinase kinase kinase 7	SIQDLTVTGTEPGQVSSR	439	(S439)	_S[Phospho (STY)]IQDLTVTGTEPGQVSSR_.2	_S[Phospho (STY)]IQDLTVTGTEPGQVSSR_	0.000231442	6.267e-05	2.34522e-05	123419	154135	117959	0.9963	0.999435	0.997002
O43318;O43318	MAP3K7	Mitogen-activated protein kinase kinase kinase 7	SIQDLTVTGTEPGQVSSR	439	(T444)	_SIQDLT[Phospho (STY)]VTGTEPGQVSSR_.2	_SIQDLT[Phospho (STY)]VTGTEPGQVSSR_	0.000231442	5.7886e-05	2.3348e-05	108466	129977	105147	0.00364179	0.000547411	0.00302611
O43318;O43318	MAP3K7	Mitogen-activated protein kinase kinase kinase 7	SIQDLTVTGTEPGQVSSR	439	(T446)	_SIQDLTVT[Phospho (STY)]GTEPGQVSSR_.2	_SIQDLTVT[Phospho (STY)]GTEPGQVSSR_	0.000260678	8.34059e-05	0.000628297	89353.8	112387	86743.1	2.31223e-06	5.86446e-08	2.90075e-07
O43318;O43318	MAP3K7	Mitogen-activated protein kinase kinase kinase 7	SIQDLTVTGTEPGQVSSR	439	(T444)	_SIQDLT[Phospho (STY)]VTGTEPGQVSSR_.3	_SIQDLT[Phospho (STY)]VTGTEPGQVSSR_	0.000247883	5.39452e-05	2.3348e-05	68661.8	106708	84183.3	0.128049	0.0018259	0.0207111
O43318;O43318	MAP3K7	Mitogen-activated protein kinase kinase kinase 7	SIQDLTVTGTEPGQVSSR	439	(T446)	_SIQDLTVT[Phospho (STY)]GTEPGQVSSR_.3	_SIQDLTVT[Phospho (STY)]GTEPGQVSSR_	0.000231442	5.50399e-05	2.44551e-05	65661.9	101842	80040.8	0.00101807	2.52714e-05	4.88365e-05
O43318;O43318	MAP3K7	Mitogen-activated protein kinase kinase kinase 7	SIQDLTVTGTEPGQVSSR	439	(T448)	_SIQDLTVTGT[Phospho (STY)]EPGQVSSR_.3	_SIQDLTVTGT[Phospho (STY)]EPGQVSSR_	0.000231442	2.97737e-05	2.44551e-05	66511.2	98086.5	76487.9	8.3008e-05	2.39176e-07	1.4048e-07
O43318;O43318	MAP3K7	Mitogen-activated protein kinase kinase kinase 7	SIQDLTVTGTEPGQVSSR	439	(T448)	_SIQDLTVTGT[Phospho (STY)]EPGQVSSR_.2	_SIQDLTVTGT[Phospho (STY)]EPGQVSSR_	0.000302683	0.000240777	0.000102159	74387.9	92958.7	70556.8	2.51745e-09	7.657e-11	4.92693e-10
O43318;O43318	MAP3K7	Mitogen-activated protein kinase kinase kinase 7	SIQDLTVTGTEPGQVSSR	439	(S439)	_S[Phospho (STY)]IQDLTVTGTEPGQVSSR_.3	_S[Phospho (STY)]IQDLTVTGTEPGQVSSR_	0.000231442	0.000101804	2.87403e-05	62703.8	92786	72833	0.869663	0.99826	0.980397
O43318;O43318	MAP3K7	Mitogen-activated protein kinase kinase kinase 7	SIQDLTVTGTEPGQVSSR	439	(S454)	_SIQDLTVTGTEPGQVS[Phospho (STY)]SR_.2	_SIQDLTVTGTEPGQVS[Phospho (STY)]SR_	0.00120457	0.00325507	0.000843753	29065.5	36096.1	27458.4	2.26032e-15	5.00352e-15	6.70395e-14
O43318;O43318	MAP3K7	Mitogen-activated protein kinase kinase kinase 7	SIQDLTVTGTEPGQVSSR	439	(S455)	_SIQDLTVTGTEPGQVSS[Phospho (STY)]R_.2	_SIQDLTVTGTEPGQVSS[Phospho (STY)]R_	Filtered	0.00290491	0.00355174	Filtered	39144	29459.2	Filtered	3.1566e-15	1.35475e-13
O43318;O43318	MAP3K7	Mitogen-activated protein kinase kinase kinase 7	SIQDLTVTGTEPGQVSSR	439	(S455)	_SIQDLTVTGTEPGQVSS[Phospho (STY)]R_.3	_SIQDLTVTGTEPGQVSS[Phospho (STY)]R_	Filtered	0.00302561	0.00641418	Filtered	20870.1	15202.8	Filtered	3.02785e-15	2.23897e-13
O43318;O43318	MAP3K7	Mitogen-activated protein kinase kinase kinase 7	RMSADMSEIEAR	387	(M388,S389,M392)	_RM[Oxidation (M)]S[Phospho (STY)]ADM[Oxidation (M)]SEIEAR_.3	_RM[Oxidation (M)]S[Phospho (STY)]ADM[Oxidation (M)]SEIEAR_	0.000260585	0.000765477	0.000102764	3393.24	1753.63	4077.96	0.962639	0.528157	0.970004
O43324;O43324	EEF1E1	Eukaryotic translation elongation factor 1 epsilon-1	AAAAELSLLEK	2		_A[Acetyl (Protein N-term)]AAAELSLLEK_.2	_A[Acetyl (Protein N-term)]AAAELSLLEK_	0.00136739	0.000344513	Filtered	647.411	663.108	Filtered	1	1	Filtered
O43324;O43324	EEF1E1	Eukaryotic translation elongation factor 1 epsilon-1	AAAAELSLLEK	2		_[Acetyl (Protein N-term)]AAAAELSLLEK_.2	_[Acetyl (Protein N-term)]AAAAELSLLEK_	0.00168321	0.000246455	Filtered	1	604.63	Filtered	1	1	Filtered
O43353;O43353	RIPK2	Receptor-interacting serine/threonine-protein kinase 2	SLPAPQDNDFLSR	363	(S363)	_S[Phospho (STY)]LPAPQDNDFLSR_.2	_S[Phospho (STY)]LPAPQDNDFLSR_	0.000245567	0.000529858	Filtered	1624.86	1098.07	Filtered	0.999727	0.999979	Filtered
O43365;O43365	HOXA3	Homeobox protein Hox-A3	SPLLNSPTVAK	143	(S143)	_S[Phospho (STY)]PLLNSPTVAK_.2	_S[Phospho (STY)]PLLNSPTVAK_	0.00563733	0.000699117	0.000733727	1697.76	620.241	1120.71	0.777353	0.899342	0.985707
O43365;O43365	HOXA3	Homeobox protein Hox-A3	SPLLNSPTVAK	143	(S148)	_SPLLNS[Phospho (STY)]PTVAK_.2	_SPLLNS[Phospho (STY)]PTVAK_	0.00167358	Filtered	0.000322012	1	Filtered	1.01387	0.460302	Filtered	0.363052
O43365;O43365	HOXA3	Homeobox protein Hox-A3	SPLLNSPTVAK	143	(S143,S148)	_S[Phospho (STY)]PLLNS[Phospho (STY)]PTVAK_.2	_S[Phospho (STY)]PLLNS[Phospho (STY)]PTVAK_	Filtered	Filtered	0.00375392	Filtered	Filtered	268.483	Filtered	Filtered	0.796862
O43379;O43379	WDR62	WD repeat-containing protein 62	GQSSPPPAPPICLR	30	(S32,C41)	_GQS[Phospho (STY)]SPPPAPPIC[Carbamidomethyl (C)]LR_.2	_GQS[Phospho (STY)]SPPPAPPIC[Carbamidomethyl (C)]LR_	0.000340007	0.00435195	0.000786166	7365.06	560.229	10290.9	0.681692	0.556999	0.529518
O43379;O43379	WDR62	WD repeat-containing protein 62	GQSSPPPAPPICLR	30	(S33,C41)	_GQSS[Phospho (STY)]PPPAPPIC[Carbamidomethyl (C)]LR_.2	_GQSS[Phospho (STY)]PPPAPPIC[Carbamidomethyl (C)]LR_	0.000377946	0.00341829	0.000126181	7365.11	560.196	9773.85	0.317738	0.461909	0.464006
O43379;O43379	WDR62	WD repeat-containing protein 62	TRLSTASEETVQNR	46	(T46)	_T[Phospho (STY)]RLSTASEETVQNR_.3	_T[Phospho (STY)]RLSTASEETVQNR_	0.000231442	0.000243973	2.46778e-05	13550.5	10090.1	15225.6	0.0688995	0.607281	0.395498
O43379;O43379	WDR62	WD repeat-containing protein 62	TRLSTASEETVQNR	46	(T50)	_TRLST[Phospho (STY)]ASEETVQNR_.3	_TRLST[Phospho (STY)]ASEETVQNR_	0.000231442	0.000183369	2.72146e-05	11784.6	9144.98	13576.3	0.143782	0.0554534	0.0622619
O43379;O43379	WDR62	WD repeat-containing protein 62	TRLSTASEETVQNR	46	(S52)	_TRLSTAS[Phospho (STY)]EETVQNR_.3	_TRLSTAS[Phospho (STY)]EETVQNR_	0.000255205	5.70024e-05	2.41064e-05	10608.5	8428.02	11833.6	0.000586033	0.210459	0.000195654
O43379;O43379	WDR62	WD repeat-containing protein 62	TRLSTASEETVQNR	46	(S49)	_TRLS[Phospho (STY)]TASEETVQNR_.3	_TRLS[Phospho (STY)]TASEETVQNR_	0.000244737	3.97614e-05	2.3348e-05	6380.56	3772.1	7442.88	0.785994	0.336496	0.544118
O43379;O43379	WDR62	WD repeat-containing protein 62	TRLSTASEETVQNR	46	(S49,T50)	_TRLS[Phospho (STY)]T[Phospho (STY)]ASEETVQNR_.3	_TRLS[Phospho (STY)]T[Phospho (STY)]ASEETVQNR_	Filtered	Filtered	0.00858404	Filtered	Filtered	1020.73	Filtered	Filtered	0.51785
O43379;O43379	WDR62	WD repeat-containing protein 62	TRLSTASEETVQNR	46	(S49)	_TRLS[Phospho (STY)]TASEETVQNR_.2	_TRLS[Phospho (STY)]TASEETVQNR_	0.00285706	Filtered	Filtered	229.751	Filtered	Filtered	0.666878	Filtered	Filtered
O43390;O43390	HNRNPR	Heterogeneous nuclear ribonucleoprotein R	TGYTLDVTTGQR	134		_TGYTLDVTTGQR_.2	_TGYTLDVTTGQR_	0.000310549	0.000230299	Filtered	6798.4	10021.4	Filtered	NaN	NaN	Filtered
O43390;O43390	HNRNPR	Heterogeneous nuclear ribonucleoprotein R	DLYEDELVPLFEK	175		_DLYEDELVPLFEK_.2	_DLYEDELVPLFEK_	Filtered	0.00568318	Filtered	Filtered	1	Filtered	Filtered	NaN	Filtered
O43390;O43390	HNRNPR	Heterogeneous nuclear ribonucleoprotein R	TLIEAGLPQK	32		_TLIEAGLPQK_.2	_TLIEAGLPQK_	0.00531374	0.00138413	Filtered	1	1	Filtered	NaN	NaN	Filtered
O43395;O43395	PRPF3	U4/U6 small nuclear ribonucleoprotein Prp3	FEEVEEEPEVIPGPPSESPGMLTK	116	(S133,M136)	_FEEVEEEPEVIPGPPSES[Phospho (STY)]PGM[Oxidation (M)]LTK_.3	_FEEVEEEPEVIPGPPSES[Phospho (STY)]PGM[Oxidation (M)]LTK_	0.000820796	0.00364146	0.00843997	1.94355	1.92413	2.0463	0.331149	0.327365	0.32734
O43399;O43399	TPD52L2	Tumor protein D54	GLLSDSMTDVPVDTGVAAR	16	(M22,T23)	_GLLSDSM[Oxidation (M)]T[Phospho (STY)]DVPVDTGVAAR_.3	_GLLSDSM[Oxidation (M)]T[Phospho (STY)]DVPVDTGVAAR_	0.000303049	6.06118e-05	0.000291401	40978.5	63010.6	52503.2	0.405197	0.470695	0.514892
O43399;O43399	TPD52L2	Tumor protein D54	GLLSDSMTDVPVDTGVAAR	16	(S19,M22)	_GLLS[Phospho (STY)]DSM[Oxidation (M)]TDVPVDTGVAAR_.3	_GLLS[Phospho (STY)]DSM[Oxidation (M)]TDVPVDTGVAAR_	0.000231442	2.97737e-05	2.3348e-05	41926.3	58195.7	52401.4	0.324437	0.30816	0.301142
O43399;O43399	TPD52L2	Tumor protein D54	GLLSDSMTDVPVDTGVAAR	16	(S21,M22)	_GLLSDS[Phospho (STY)]M[Oxidation (M)]TDVPVDTGVAAR_.3	_GLLSDS[Phospho (STY)]M[Oxidation (M)]TDVPVDTGVAAR_	0.000231442	2.97737e-05	2.3348e-05	42463.3	53379.4	52548	0.293123	0.264601	0.256084
O43399;O43399	TPD52L2	Tumor protein D54	GLLSDSMTDVPVDTGVAAR	16	(S21)	_GLLSDS[Phospho (STY)]MTDVPVDTGVAAR_.3	_GLLSDS[Phospho (STY)]MTDVPVDTGVAAR_	Filtered	Filtered	0.00754702	Filtered	Filtered	48516.1	Filtered	Filtered	0.317962
O43399;O43399	TPD52L2	Tumor protein D54	GLLSDSMTDVPVDTGVAAR	16		_GLLSDSMTDVPVDTGVAAR_.3	_GLLSDSMTDVPVDTGVAAR_	Filtered	0.00163556	Filtered	Filtered	1149.87	Filtered	Filtered	NaN	Filtered
O43399;O43399	TPD52L2	Tumor protein D54	GLLSDSMTDVPVDTGVAAR	16		_GLLSDSMTDVPVDTGVAAR_.2	_GLLSDSMTDVPVDTGVAAR_	Filtered	0.0032089	Filtered	Filtered	1	Filtered	Filtered	NaN	Filtered
O43399;O43399	TPD52L2	Tumor protein D54	MDSAGQDINLNSPNK	1	(M1,S12)	_[Acetyl (Protein N-term)]M[Oxidation (M)]DSAGQDINLNS[Phospho (STY)]PNK_.2	_[Acetyl (Protein N-term)]M[Oxidation (M)]DSAGQDINLNS[Phospho (STY)]PNK_	0.000290088	6.75815e-05	7.64157e-05	152967	188531	160011	1	1	1
O43399;O43399	TPD52L2	Tumor protein D54	LGLSTLGELK	81		_LGLSTLGELK_.2	_LGLSTLGELK_	0.00069989	0.00311297	Filtered	1035.42	783.592	Filtered	NaN	NaN	Filtered
O43423;O43423;P39687;P39687	ANP32C;ANP32A	Acidic leucine-rich nuclear phosphoprotein 32 family member C;Acidic leucine-rich nuclear phosphoprotein 32 family member A	VSGGLEVLAEK	72;76		_VSGGLEVLAEK_.2	_VSGGLEVLAEK_	0.000277118	0.000249087	Filtered	2268.28	4158.44	Filtered	NaN	NaN	Filtered
O43432;O43432	EIF4G3	Eukaryotic translation initiation factor 4 gamma 3	SPVPAQIAITVPK	495	(S495)	_S[Phospho (STY)]PVPAQIAITVPK_.2	_S[Phospho (STY)]PVPAQIAITVPK_	0.00159841	3.88627e-05	0.000190878	4314.21	5499.05	5260.79	0.991698	0.986254	0.98088
O43432;O43432	EIF4G3	Eukaryotic translation initiation factor 4 gamma 3	LDFIESDSPCSSEALSK	1402	(S1409,C1411)	_LDFIESDS[Phospho (STY)]PC[Carbamidomethyl (C)]SSEALSK_.2	_LDFIESDS[Phospho (STY)]PC[Carbamidomethyl (C)]SSEALSK_	0.000239968	0.000454756	0.00187166	274.289	1.25846	227.547	0.367045	0.240032	0.349074
O43432;O43432	EIF4G3	Eukaryotic translation initiation factor 4 gamma 3	RSPVPAQIAITVPK	494	(S495)	_RS[Phospho (STY)]PVPAQIAITVPK_.3	_RS[Phospho (STY)]PVPAQIAITVPK_	0.000470541	Filtered	0.00122989	782.647	Filtered	1083.07	0.815026	Filtered	0.957497
O43463;O43463	SUV39H1	Histone-lysine N-methyltransferase SUV39H1	MDSNFGLAGLPGSPK	379	(M379,S391)	_M[Oxidation (M)]DSNFGLAGLPGS[Phospho (STY)]PK_.2	_M[Oxidation (M)]DSNFGLAGLPGS[Phospho (STY)]PK_	0.00286283	0.00057559	0.0006283	2880.15	1903.2	2249.79	0.998556	0.996958	0.989824
O43474;O43474	KLF4	Krueppel-like factor 4	GSPDGSHPVVVAPYNGGPPR	253	(S258)	_GSPDGS[Phospho (STY)]HPVVVAPYNGGPPR_.3	_GSPDGS[Phospho (STY)]HPVVVAPYNGGPPR_	0.00412978	0.00356472	0.000734282	1	1	872.592	0.973769	0.504371	0.0100138
O43474;O43474	KLF4	Krueppel-like factor 4	GSPDGSHPVVVAPYNGGPPR	253	(S254)	_GS[Phospho (STY)]PDGSHPVVVAPYNGGPPR_.3	_GS[Phospho (STY)]PDGSHPVVVAPYNGGPPR_	0.0051443	Filtered	0.00188079	42.2768	Filtered	1.023	0.0182408	Filtered	0.0107899
O43491;O43491	EPB41L2	Band 4.1-like protein 2	GSQPPPAAESQSSLRR	46	(S57)	_GSQPPPAAESQS[Phospho (STY)]SLRR_.3	_GSQPPPAAESQS[Phospho (STY)]SLRR_	0.000557625	0.000391718	0.00067771	46056.6	25687.8	44050.1	0.389772	0.29912	0.297578
O43491;O43491	EPB41L2	Band 4.1-like protein 2	GSQPPPAAESQSSLRR	46	(S58)	_GSQPPPAAESQSS[Phospho (STY)]LRR_.3	_GSQPPPAAESQSS[Phospho (STY)]LRR_	0.000414371	0.000558005	0.000629202	39751.5	21955	37168.7	0.503873	0.40258	0.383627
O43491;O43491	EPB41L2	Band 4.1-like protein 2	GSQPPPAAESQSSLRR	46	(S55)	_GSQPPPAAES[Phospho (STY)]QSSLRR_.3	_GSQPPPAAES[Phospho (STY)]QSSLRR_	0.000615962	0.000428493	0.000664766	35768	21291.4	35095.6	0.305893	0.313907	0.297519
O43491;O43491	EPB41L2	Band 4.1-like protein 2	EISPGSGPGEIR	713	(S715)	_EIS[Phospho (STY)]PGSGPGEIR_.2	_EIS[Phospho (STY)]PGSGPGEIR_	0.000285718	0.000369993	4.31345e-05	54310.3	45975.5	57674.2	0.974984	0.992355	0.996352
O43491;O43491	EPB41L2	Band 4.1-like protein 2	EISPGSGPGEIR	713	(S718)	_EISPGS[Phospho (STY)]GPGEIR_.2	_EISPGS[Phospho (STY)]GPGEIR_	0.000579678	0.000867388	0.000618303	16784.1	16590.3	16894.6	0.0926261	0.0823921	0.00708863
O43491;O43491	EPB41L2	Band 4.1-like protein 2	EISPGSGPGEIR	713	(S715,S718)	_EIS[Phospho (STY)]PGS[Phospho (STY)]GPGEIR_.2	_EIS[Phospho (STY)]PGS[Phospho (STY)]GPGEIR_	0.00140684	Filtered	0.00236815	618.066	Filtered	353.719	1	Filtered	1
O43491;O43491	EPB41L2	Band 4.1-like protein 2	SLDGAPIGVMDQSLMK	550	(S562,M564)	_SLDGAPIGVMDQS[Phospho (STY)]LM[Oxidation (M)]K_.2	_SLDGAPIGVMDQS[Phospho (STY)]LM[Oxidation (M)]K_	0.00893589	Filtered	Filtered	5014.04	Filtered	Filtered	0.5	Filtered	Filtered
O43491;O43491	EPB41L2	Band 4.1-like protein 2	TTEVGSVSEVKK	2		_[Acetyl (Protein N-term)]TTEVGSVSEVKK_.2	_[Acetyl (Protein N-term)]TTEVGSVSEVKK_	Filtered	0.00499062	Filtered	Filtered	263.696	Filtered	Filtered	1	Filtered
O43491;O43491	EPB41L2	Band 4.1-like protein 2	ITPLSLQTQGSSHETLNIVEEK	672	(T686)	_ITPLSLQTQGSSHET[Phospho (STY)]LNIVEEK_.3	_ITPLSLQTQGSSHET[Phospho (STY)]LNIVEEK_	Filtered	Filtered	0.00820181	Filtered	Filtered	1.97649	Filtered	Filtered	0.251377
O43491;O43491	EPB41L2	Band 4.1-like protein 2	EVAENQQNQSSDPEEEK	29	(S39)	_EVAENQQNQSS[Phospho (STY)]DPEEEK_.3	_EVAENQQNQSS[Phospho (STY)]DPEEEK_	0.00992366	Filtered	Filtered	1.69472	Filtered	Filtered	0.5	Filtered	Filtered
O43491;O43491	EPB41L2	Band 4.1-like protein 2	NSLRVEGDNIYVR	613	(S614)	_NS[Phospho (STY)]LRVEGDNIYVR_.3	_NS[Phospho (STY)]LRVEGDNIYVR_	0.00425202	Filtered	Filtered	1.24209	Filtered	Filtered	0.832562	Filtered	Filtered
O43524;O43524	FOXO3	Forkhead box protein O3	AEAPASPAPLSPLEVELDPEFEPQSR	2	(S7,S12)	_A[Acetyl (Protein N-term)]EAPAS[Phospho (STY)]PAPLS[Phospho (STY)]PLEVELDPEFEPQSR_.3	_A[Acetyl (Protein N-term)]EAPAS[Phospho (STY)]PAPLS[Phospho (STY)]PLEVELDPEFEPQSR_	0.000415909	0.000337643	6.53842e-05	12004.3	16812.7	16955	0.999751	0.999976	1
O43524;O43524	FOXO3	Forkhead box protein O3	AEAPASPAPLSPLEVELDPEFEPQSR	2	(S7,S12)	_[Acetyl (Protein N-term)]AEAPAS[Phospho (STY)]PAPLS[Phospho (STY)]PLEVELDPEFEPQSR_.3	_[Acetyl (Protein N-term)]AEAPAS[Phospho (STY)]PAPLS[Phospho (STY)]PLEVELDPEFEPQSR_	0.000572506	0.000490621	5.92578e-05	10715.8	15427.4	15514.9	0.999813	0.999978	1
O43524;O43524	FOXO3	Forkhead box protein O3	AEAPASPAPLSPLEVELDPEFEPQSR	2	(S12)	_[Acetyl (Protein N-term)]AEAPASPAPLS[Phospho (STY)]PLEVELDPEFEPQSR_.3	_[Acetyl (Protein N-term)]AEAPASPAPLS[Phospho (STY)]PLEVELDPEFEPQSR_	0.00034734	0.00269094	0.000854364	3681.15	2613.96	2312.65	0.620993	0.566457	0.539411
O43524;O43524	FOXO3	Forkhead box protein O3	AEAPASPAPLSPLEVELDPEFEPQSR	2	(S7)	_[Acetyl (Protein N-term)]AEAPAS[Phospho (STY)]PAPLSPLEVELDPEFEPQSR_.3	_[Acetyl (Protein N-term)]AEAPAS[Phospho (STY)]PAPLSPLEVELDPEFEPQSR_	0.00027712	0.0010682	0.000632117	3681.2	2613.97	2312.6	0.377268	0.417964	0.418068
O43524;O43524	FOXO3	Forkhead box protein O3	AEAPASPAPLSPLEVELDPEFEPQSR	2	(S7)	_A[Acetyl (Protein N-term)]EAPAS[Phospho (STY)]PAPLSPLEVELDPEFEPQSR_.3	_A[Acetyl (Protein N-term)]EAPAS[Phospho (STY)]PAPLSPLEVELDPEFEPQSR_	0.000285275	0.00308917	0.000610746	1124.66	981.264	817.439	0.379116	0.418116	0.418033
O43524;O43524	FOXO3	Forkhead box protein O3	AEAPASPAPLSPLEVELDPEFEPQSR	2	(S12)	_A[Acetyl (Protein N-term)]EAPASPAPLS[Phospho (STY)]PLEVELDPEFEPQSR_.3	_A[Acetyl (Protein N-term)]EAPASPAPLS[Phospho (STY)]PLEVELDPEFEPQSR_	0.000361042	0.00195261	0.000759162	780.573	1.67599	240.476	0.618208	0.566081	0.538651
O43524;O43524	FOXO3	Forkhead box protein O3	MAEAPASPAPLSPLEVELDPEFEPQSR	1	(S7)	_MAEAPAS[Phospho (STY)]PAPLSPLEVELDPEFEPQSR_.3	_MAEAPAS[Phospho (STY)]PAPLSPLEVELDPEFEPQSR_	0.00422174	0.00548503	0.00218272	12432	17676.9	17674.1	0.382982	0.366023	0.30562
O43524;O43524	FOXO3	Forkhead box protein O3	SSDELDAWTDFR	299	(S299)	_S[Phospho (STY)]SDELDAWTDFR_.2	_S[Phospho (STY)]SDELDAWTDFR_	0.00050373	0.000177641	3.58096e-05	2724.39	778.258	2436.09	0.550395	0.522154	0.549638
O43524;O43524	FOXO3	Forkhead box protein O3	SSDELDAWTDFR	299	(S300)	_SS[Phospho (STY)]DELDAWTDFR_.2	_SS[Phospho (STY)]DELDAWTDFR_	0.000554443	0.000346477	0.000621293	2434.01	579.211	1960.37	0.436176	0.450341	0.452773
O43524;O43524	FOXO3	Forkhead box protein O3	AALQTAPESADDSPSQLSK	272	(S284)	_AALQTAPESADDS[Phospho (STY)]PSQLSK_.3	_AALQTAPESADDS[Phospho (STY)]PSQLSK_	0.000351876	Filtered	Filtered	406.572	Filtered	Filtered	0.249084	Filtered	Filtered
O43524;O43524	FOXO3	Forkhead box protein O3	AALQTAPESADDSPSQLSK	272	(S280)	_AALQTAPES[Phospho (STY)]ADDSPSQLSK_.3	_AALQTAPES[Phospho (STY)]ADDSPSQLSK_	0.0011445	Filtered	Filtered	2.16956	Filtered	Filtered	0.249512	Filtered	Filtered
O43524;O43524	FOXO3	Forkhead box protein O3	AALQTAPESADDSPSQLSK	272	(S280)	_AALQTAPES[Phospho (STY)]ADDSPSQLSK_.2	_AALQTAPES[Phospho (STY)]ADDSPSQLSK_	0.00377531	Filtered	Filtered	1.86185	Filtered	Filtered	0.2	Filtered	Filtered
O43524;O43524	FOXO3	Forkhead box protein O3	AALQTAPESADDSPSQLSK	272	(S284)	_AALQTAPESADDS[Phospho (STY)]PSQLSK_.2	_AALQTAPESADDS[Phospho (STY)]PSQLSK_	0.00271419	Filtered	Filtered	1.55166	Filtered	Filtered	0.2	Filtered	Filtered
O43572;O43572	AKAP10	A-kinase anchor protein 10, mitochondrial	QSSLAEPVSPSK	179	(S187)	_QSSLAEPVS[Phospho (STY)]PSK_.2	_QSSLAEPVS[Phospho (STY)]PSK_	0.000231442	2.97737e-05	2.37938e-05	21624.9	26792.6	23986.2	0.850323	0.239403	0.918548
O43572;O43572	AKAP10	A-kinase anchor protein 10, mitochondrial	QSSLAEPVSPSK	179	(S189)	_QSSLAEPVSPS[Phospho (STY)]K_.2	_QSSLAEPVSPS[Phospho (STY)]K_	0.000330394	0.000124032	3.44017e-05	11219.3	14699.4	12630.8	0.203638	0.756755	0.0966412
O43583;O43583	DENR	Density-regulated protein	LTVENSPKQEAGISEGQGTAGEEEEK	68	(S81)	_LTVENSPKQEAGIS[Phospho (STY)]EGQGTAGEEEEK_.3	_LTVENSPKQEAGIS[Phospho (STY)]EGQGTAGEEEEK_	0.000231442	5.91884e-05	2.3348e-05	8569.15	9001.21	9196.94	0.623573	0.232282	0.665274
O43583;O43583	DENR	Density-regulated protein	LTVENSPKQEAGISEGQGTAGEEEEK	68	(T69)	_LT[Phospho (STY)]VENSPKQEAGISEGQGTAGEEEEK_.3	_LT[Phospho (STY)]VENSPKQEAGISEGQGTAGEEEEK_	0.000231442	3.5025e-05	2.3348e-05	8197.97	8251.42	9000.77	0.218603	0.204275	0.177532
O43583;O43583	DENR	Density-regulated protein	LTVENSPKQEAGISEGQGTAGEEEEK	68	(S73)	_LTVENS[Phospho (STY)]PKQEAGISEGQGTAGEEEEK_.3	_LTVENS[Phospho (STY)]PKQEAGISEGQGTAGEEEEK_	0.000231442	0.000143408	6.94891e-05	7834.63	7833.78	8421.42	0.132639	0.308927	0.10699
O43583;O43583	DENR	Density-regulated protein	QEAGISEGQGTAGEEEEK	76	(T86)	_QEAGISEGQGT[Phospho (STY)]AGEEEEK_.2	_QEAGISEGQGT[Phospho (STY)]AGEEEEK_	Filtered	Filtered	0.00606566	Filtered	Filtered	3.78912	Filtered	Filtered	0.5
O43598;O43598	DNPH1	2'-deoxynucleoside 5'-phosphate N-hydrolase 1	YFEADPPGQVAASPDPTT	157	(S169)	_YFEADPPGQVAAS[Phospho (STY)]PDPTT_.2	_YFEADPPGQVAAS[Phospho (STY)]PDPTT_	Filtered	0.00140504	0.000831946	Filtered	3278.4	3230.28	Filtered	0.719618	0.48377
O43639;O43639	NCK2	Cytoplasmic protein NCK2	DASPTPSTDAEYPANGSGADR	88	(T92)	_DASPT[Phospho (STY)]PSTDAEYPANGSGADR_.3	_DASPT[Phospho (STY)]PSTDAEYPANGSGADR_	0.000231442	8.92367e-05	0.000464139	2355.46	2804.1	2777.46	0.0338865	0.0496877	0.06225
O43639;O43639	NCK2	Cytoplasmic protein NCK2	DASPTPSTDAEYPANGSGADR	88	(S90)	_DAS[Phospho (STY)]PTPSTDAEYPANGSGADR_.3	_DAS[Phospho (STY)]PTPSTDAEYPANGSGADR_	0.000231442	2.97737e-05	3.52899e-05	1035.26	706.661	969.702	0.272124	0.143194	0.00810882
O43639;O43639	NCK2	Cytoplasmic protein NCK2	GETMEVIEKPENDPEWWK	219		_GETMEVIEKPENDPEWWK_.3	_GETMEVIEKPENDPEWWK_	Filtered	Filtered	0.00666599	Filtered	Filtered	1.00556	Filtered	Filtered	NaN
O43663;O43663	PRC1	Protein regulator of cytokinesis 1	SEVLAEESIVCLQK	4	(S4,C14)	_S[Phospho (STY)]EVLAEESIVC[Carbamidomethyl (C)]LQK_.2	_S[Phospho (STY)]EVLAEESIVC[Carbamidomethyl (C)]LQK_	Filtered	Filtered	0.00071966	Filtered	Filtered	837.037	Filtered	Filtered	0.999995
O43683;O43683	BUB1	Mitotic checkpoint serine/threonine-protein kinase BUB1	DGKFSPIQEK	651	(S655)	_DGKFS[Phospho (STY)]PIQEK_.2	_DGKFS[Phospho (STY)]PIQEK_	0.00029382	Filtered	0.000140326	2047.21	Filtered	1996.01	1	Filtered	1
O43684;O43684	BUB3	Mitotic checkpoint protein BUB3	VYTLSVSGDR	140		_VYTLSVSGDR_.2	_VYTLSVSGDR_	0.0006584	0.00103287	Filtered	1226.7	2251.87	Filtered	NaN	NaN	Filtered
O43684;O43684	BUB3	Mitotic checkpoint protein BUB3	LYDVPANSMR	41		_LYDVPANSMR_.2	_LYDVPANSMR_	0.00768061	0.0051021	Filtered	1078.48	1549.07	Filtered	NaN	NaN	Filtered
O43684;O43684	BUB3	Mitotic checkpoint protein BUB3	TPCNAGTFSQPEK	127	(C129)	_TPC[Carbamidomethyl (C)]NAGTFSQPEK_.2	_TPC[Carbamidomethyl (C)]NAGTFSQPEK_	Filtered	0.00606014	Filtered	Filtered	1.08939	Filtered	Filtered	1	Filtered
O43707;O43707	ACTN4	Alpha-actinin-4	DDPVTNLNNAFEVAEK	218		_DDPVTNLNNAFEVAEK_.2	_DDPVTNLNNAFEVAEK_	0.000364447	2.97737e-05	2.3348e-05	10956.4	12995.7	12963.7	NaN	NaN	NaN
O43707;O43707	ACTN4	Alpha-actinin-4	DDPVTNLNNAFEVAEK	218		_DDPVTNLNNAFEVAEK_.3	_DDPVTNLNNAFEVAEK_	0.000231442	3.33945e-05	2.54765e-05	4154.28	5767.94	3990.48	NaN	NaN	NaN
O43707;O43707	ACTN4	Alpha-actinin-4	TINEVENQILTR	746		_TINEVENQILTR_.2	_TINEVENQILTR_	0.000310492	0.000273584	0.00937921	13975.7	14535.4	507.89	NaN	NaN	NaN
O43707;O43707	ACTN4	Alpha-actinin-4	FAIQDISVEETSAK	153	(S159)	_FAIQDIS[Phospho (STY)]VEETSAK_.2	_FAIQDIS[Phospho (STY)]VEETSAK_	0.000247887	3.05142e-05	2.3348e-05	3651.38	3806.2	3275.09	0.915713	0.89464	0.982133
O43707;O43707	ACTN4	Alpha-actinin-4	FAIQDISVEETSAK	153	(T163)	_FAIQDISVEET[Phospho (STY)]SAK_.2	_FAIQDISVEET[Phospho (STY)]SAK_	0.00219656	0.00414393	0.000763546	1994.84	1330.15	1255.49	0.048455	0.0930332	0.0929532
O43707;O43707	ACTN4	Alpha-actinin-4	FAIQDISVEETSAK	153		_FAIQDISVEETSAK_.2	_FAIQDISVEETSAK_	0.0020679	6.48628e-05	Filtered	6431.81	11632.6	Filtered	NaN	NaN	Filtered
O43707;O43707	ACTN4	Alpha-actinin-4	FAIQDISVEETSAK	153	(S164)	_FAIQDISVEETS[Phospho (STY)]AK_.2	_FAIQDISVEETS[Phospho (STY)]AK_	Filtered	0.00950162	0.0057772	Filtered	1.9359	2.01	Filtered	0.0782238	0.0404439
O43707;O43707	ACTN4	Alpha-actinin-4	EGLLLWCQR	167	(C173)	_EGLLLWC[Carbamidomethyl (C)]QR_.2	_EGLLLWC[Carbamidomethyl (C)]QR_	0.000337877	0.00035195	Filtered	9583	6703.04	Filtered	1	1	Filtered
O43707;O43707	ACTN4	Alpha-actinin-4	GISQEQMQEFR	761		_GISQEQMQEFR_.2	_GISQEQMQEFR_	0.000313587	0.000409049	Filtered	6204.25	4592.48	Filtered	NaN	NaN	Filtered
O43707;O43707	ACTN4	Alpha-actinin-4	GISQEQMQEFR	761	(M767)	_GISQEQM[Oxidation (M)]QEFR_.2	_GISQEQM[Oxidation (M)]QEFR_	0.00902643	Filtered	Filtered	1.25766	Filtered	Filtered	1	Filtered	Filtered
O43707;O43707	ACTN4	Alpha-actinin-4	LSGSNPYTTVTPQIINSK	605		_LSGSNPYTTVTPQIINSK_.3	_LSGSNPYTTVTPQIINSK_	0.000683436	5.93612e-05	Filtered	1379.83	2376.96	Filtered	NaN	NaN	Filtered
O43707;O43707	ACTN4	Alpha-actinin-4	LSGSNPYTTVTPQIINSK	605		_LSGSNPYTTVTPQIINSK_.2	_LSGSNPYTTVTPQIINSK_	0.000512763	0.000419206	Filtered	622.34	1707.81	Filtered	NaN	NaN	Filtered
O43707;O43707	ACTN4	Alpha-actinin-4	DYETATLSDIK	440		_DYETATLSDIK_.2	_DYETATLSDIK_	0.000751558	0.000291388	Filtered	1632.47	2382.06	Filtered	NaN	NaN	Filtered
O43707;O43707	ACTN4	Alpha-actinin-4	TIPWLEDR	312		_TIPWLEDR_.2	_TIPWLEDR_	0.00673308	0.00461574	Filtered	735.374	807.708	Filtered	NaN	NaN	Filtered
O43707;O43707	ACTN4	Alpha-actinin-4	DHGGALGPEEFK	780		_DHGGALGPEEFK_.2	_DHGGALGPEEFK_	0.00496511	Filtered	0.00700643	1.49902	Filtered	1.72824	NaN	Filtered	NaN
O43707;O43707	ACTN4	Alpha-actinin-4	LVSIGAEEIVDGNAK	126		_LVSIGAEEIVDGNAK_.2	_LVSIGAEEIVDGNAK_	0.000231442	0.00218552	Filtered	6501.71	10188.6	Filtered	NaN	NaN	Filtered
O43707;O43707	ACTN4	Alpha-actinin-4	MAPYQGPDAVPGALDYK	883		_MAPYQGPDAVPGALDYK_.2	_MAPYQGPDAVPGALDYK_	0.00102993	0.000343264	Filtered	2881.86	3311.48	Filtered	NaN	NaN	Filtered
O43707;O43707	ACTN4	Alpha-actinin-4	MAPYQGPDAVPGALDYK	883	(M883)	_M[Oxidation (M)]APYQGPDAVPGALDYK_.2	_M[Oxidation (M)]APYQGPDAVPGALDYK_	0.000798352	0.000469152	Filtered	1409.85	1669.53	Filtered	1	1	Filtered
O43707;O43707	ACTN4	Alpha-actinin-4	MAPYQGPDAVPGALDYK	883	(M883)	_M[Oxidation (M)]APYQGPDAVPGALDYK_.3	_M[Oxidation (M)]APYQGPDAVPGALDYK_	0.00652286	Filtered	Filtered	1	Filtered	Filtered	1	Filtered	Filtered
O43707;O43707	ACTN4	Alpha-actinin-4	ACLISLGYDVENDR	792	(C793)	_AC[Carbamidomethyl (C)]LISLGYDVENDR_.2	_AC[Carbamidomethyl (C)]LISLGYDVENDR_	0.000286644	Filtered	0.00677845	4337.32	Filtered	1616.7	1	Filtered	1
O43707;O43707	ACTN4	Alpha-actinin-4	ETTDTDTADQVIASFK	838		_ETTDTDTADQVIASFK_.2	_ETTDTDTADQVIASFK_	0.000231442	0.000203951	Filtered	1885.96	1229.23	Filtered	NaN	NaN	Filtered
O43707;O43707	ACTN4	Alpha-actinin-4	ETTDTDTADQVIASFK	838		_ETTDTDTADQVIASFK_.3	_ETTDTDTADQVIASFK_	Filtered	0.00159504	Filtered	Filtered	2233.37	Filtered	Filtered	NaN	Filtered
O43707;O43707	ACTN4	Alpha-actinin-4	SFSTALYGESDL	900		_SFSTALYGESDL_.2	_SFSTALYGESDL_	0.00115886	0.000115362	Filtered	852.069	1932.72	Filtered	NaN	NaN	Filtered
O43707;O43707	ACTN4	Alpha-actinin-4	DGLAFNALIHR	194		_DGLAFNALIHR_.2	_DGLAFNALIHR_	0.000396298	Filtered	Filtered	1699.64	Filtered	Filtered	NaN	Filtered	Filtered
O43707;O43707	ACTN4	Alpha-actinin-4	KDDPVTNLNNAFEVAEK	217		_KDDPVTNLNNAFEVAEK_.3	_KDDPVTNLNNAFEVAEK_	0.00029166	0.00472829	Filtered	1101.79	1.31326	Filtered	NaN	NaN	Filtered
O43707;O43707	ACTN4	Alpha-actinin-4	VGWEQLLTTIAR	734		_VGWEQLLTTIAR_.2	_VGWEQLLTTIAR_	0.00784808	Filtered	Filtered	775.549	Filtered	Filtered	NaN	Filtered	Filtered
O43707;O43707	ACTN4	Alpha-actinin-4	NFITAEELR	860		_NFITAEELR_.2	_NFITAEELR_	Filtered	0.00204699	Filtered	Filtered	554.962	Filtered	Filtered	NaN	Filtered
O43707;O43707	ACTN4	Alpha-actinin-4	VLAVNQENEHLMEDYEK	284	(M295)	_VLAVNQENEHLM[Oxidation (M)]EDYEK_.3	_VLAVNQENEHLM[Oxidation (M)]EDYEK_	0.000565754	Filtered	Filtered	255.075	Filtered	Filtered	1	Filtered	Filtered
O43707;O43707	ACTN4	Alpha-actinin-4	VLAVNQENEHLMEDYEK	284		_VLAVNQENEHLMEDYEK_.3	_VLAVNQENEHLMEDYEK_	0.006617	Filtered	Filtered	1.22761	Filtered	Filtered	NaN	Filtered	Filtered
O43707;O43707	ACTN4	Alpha-actinin-4	MLDAEDIVNTARPDEK	240		_MLDAEDIVNTARPDEK_.3	_MLDAEDIVNTARPDEK_	0.000324903	0.00489058	Filtered	2573.77	2216.82	Filtered	NaN	NaN	Filtered
O43707;O43707	ACTN4	Alpha-actinin-4	CQLEINFNTLQTK	351	(C351)	_C[Carbamidomethyl (C)]QLEINFNTLQTK_.2	_C[Carbamidomethyl (C)]QLEINFNTLQTK_	Filtered	0.000595771	Filtered	Filtered	499.685	Filtered	Filtered	1	Filtered
O43707;O43707	ACTN4	Alpha-actinin-4	AGTQIENIDEDFRDGLK	67		_AGTQIENIDEDFRDGLK_.3	_AGTQIENIDEDFRDGLK_	0.00049106	Filtered	Filtered	305.501	Filtered	Filtered	NaN	Filtered	Filtered
O43719;O43719	HTATSF1	HIV Tat-specific factor 1	LFEESDDKEDEDADGK	672	(S676)	_LFEES[Phospho (STY)]DDKEDEDADGK_.3	_LFEES[Phospho (STY)]DDKEDEDADGK_	0.000231442	4.84168e-05	2.87042e-05	63849.9	74008.9	68421.7	1	1	1
O43719;O43719	HTATSF1	HIV Tat-specific factor 1	LFEESDDKEDEDADGK	672	(S676)	_LFEES[Phospho (STY)]DDKEDEDADGK_.2	_LFEES[Phospho (STY)]DDKEDEDADGK_	0.000231442	3.17166e-05	2.3348e-05	28765.2	37358.4	34169	1	1	1
O43719;O43719	HTATSF1	HIV Tat-specific factor 1	LFDDSDER	717	(S721)	_LFDDS[Phospho (STY)]DER_.2	_LFDDS[Phospho (STY)]DER_	0.000493422	0.000162762	7.04915e-05	47495.9	50800.3	51074.4	1	1	1
O43719;O43719	HTATSF1	HIV Tat-specific factor 1	ESEDDLNKESEEEVGPTK	520	(S521)	_ES[Phospho (STY)]EDDLNKESEEEVGPTK_.3	_ES[Phospho (STY)]EDDLNKESEEEVGPTK_	0.00236856	0.00302543	0.00142349	13072.6	13913.9	13924.5	0.595738	0.377997	0.461693
O43719;O43719	HTATSF1	HIV Tat-specific factor 1	ESEDDLNKESEEEVGPTK	520	(S529)	_ESEDDLNKES[Phospho (STY)]EEEVGPTK_.3	_ESEDDLNKES[Phospho (STY)]EEEVGPTK_	0.00276837	0.00333037	0.00143668	10899.3	12553.8	11939.9	0.416208	0.605278	0.577491
O43719;O43719	HTATSF1	HIV Tat-specific factor 1	LFEESDDK	672	(S676)	_LFEES[Phospho (STY)]DDK_.2	_LFEES[Phospho (STY)]DDK_	0.000873177	0.000224063	0.000632104	4323.44	4452.67	3751.88	1	1	1
O43719;O43719	HTATSF1	HIV Tat-specific factor 1	VLDEEGSEREFDEDSDEK	610	(S616,S624)	_VLDEEGS[Phospho (STY)]EREFDEDS[Phospho (STY)]DEK_.3	_VLDEEGS[Phospho (STY)]EREFDEDS[Phospho (STY)]DEK_	0.00306061	0.00161368	0.00315921	1719.4	2137.3	3481.39	1	1	1
O43719;O43719	HTATSF1	HIV Tat-specific factor 1	LFEDDDSNEK	696	(S702)	_LFEDDDS[Phospho (STY)]NEK_.2	_LFEDDDS[Phospho (STY)]NEK_	0.000236381	4.76594e-05	2.59311e-05	384772	473613	413607	1	1	1
O43719;O43719	HTATSF1	HIV Tat-specific factor 1	LFDEEEDSSEK	706	(S713)	_LFDEEEDS[Phospho (STY)]SEK_.2	_LFDEEEDS[Phospho (STY)]SEK_	0.000290436	5.72052e-05	5.72314e-05	90158.9	101170	86364.3	0.584335	0.999735	0.529257
O43719;O43719	HTATSF1	HIV Tat-specific factor 1	LFDEEEDSSEK	706	(S713,S714)	_LFDEEEDS[Phospho (STY)]S[Phospho (STY)]EK_.2	_LFDEEEDS[Phospho (STY)]S[Phospho (STY)]EK_	0.000269725	0.000150725	0.000155469	63752.4	89176.4	110260	1	1	1
O43719;O43719	HTATSF1	HIV Tat-specific factor 1	LFDEEEDSSEK	706	(S714)	_LFDEEEDSS[Phospho (STY)]EK_.2	_LFDEEEDSS[Phospho (STY)]EK_	0.000293737	0.000156051	3.93507e-05	49189.7	60988.2	48577.5	0.999687	0.999997	0.999944
O43719;O43719	HTATSF1	HIV Tat-specific factor 1	ESEEGNPVRGSEEDSPKK	484	(S494)	_ESEEGNPVRGS[Phospho (STY)]EEDSPKK_.3	_ESEEGNPVRGS[Phospho (STY)]EEDSPKK_	0.000259196	0.000450838	0.000247158	4030.17	2980.11	4725.98	0.54255	0.279666	0.53854
O43719;O43719	HTATSF1	HIV Tat-specific factor 1	ESEEGNPVRGSEEDSPKK	484	(S498)	_ESEEGNPVRGSEEDS[Phospho (STY)]PKK_.3	_ESEEGNPVRGSEEDS[Phospho (STY)]PKK_	0.000262164	0.000498862	0.000414692	3618.64	1850.81	3613.75	0.457374	0.431802	0.446552
O43719;O43719	HTATSF1	HIV Tat-specific factor 1	ESEEGNPVRGSEEDSPKK	484	(S494,S498)	_ESEEGNPVRGS[Phospho (STY)]EEDS[Phospho (STY)]PKK_.3	_ESEEGNPVRGS[Phospho (STY)]EEDS[Phospho (STY)]PKK_	0.000309844	0.00770477	6.77007e-05	1020.43	1.66093	824.333	0.720315	0.666667	0.666667
O43719;O43719	HTATSF1	HIV Tat-specific factor 1	TEDGGEFEEGASENNAKESSPEK	434	(S452,S453)	_TEDGGEFEEGASENNAKES[Phospho (STY)]S[Phospho (STY)]PEK_.3	_TEDGGEFEEGASENNAKES[Phospho (STY)]S[Phospho (STY)]PEK_	0.000277743	0.000169036	0.000259278	4025.85	2713.52	3656.88	0.660701	0.97811	0.946289
O43719;O43719	HTATSF1	HIV Tat-specific factor 1	TEDGGEFEEGASENNAKESSPEK	434	(S445,S452)	_TEDGGEFEEGAS[Phospho (STY)]ENNAKES[Phospho (STY)]SPEK_.3	_TEDGGEFEEGAS[Phospho (STY)]ENNAKES[Phospho (STY)]SPEK_	0.000334999	0.00377273	2.71207e-05	702.796	1	740.87	0.483284	0.448116	0.0791026
O43719;O43719	HTATSF1	HIV Tat-specific factor 1	TEDGGEFEEGASENNAKESSPEK	434	(S452)	_TEDGGEFEEGASENNAKES[Phospho (STY)]SPEK_.3	_TEDGGEFEEGASENNAKES[Phospho (STY)]SPEK_	0.00960503	Filtered	Filtered	2.11519	Filtered	Filtered	0.0445055	Filtered	Filtered
O43719;O43719	HTATSF1	HIV Tat-specific factor 1	TEDGGEFEEGASENNAKESSPEK	434	(S453)	_TEDGGEFEEGASENNAKESS[Phospho (STY)]PEK_.3	_TEDGGEFEEGASENNAKESS[Phospho (STY)]PEK_	0.00355668	Filtered	Filtered	1.51271	Filtered	Filtered	0.044296	Filtered	Filtered
O43719;O43719	HTATSF1	HIV Tat-specific factor 1	VFDDESDEK	637	(S642)	_VFDDES[Phospho (STY)]DEK_.2	_VFDDES[Phospho (STY)]DEK_	0.00174601	Filtered	0.00162545	2421.26	Filtered	2739.01	1	Filtered	1
O43719;O43719	HTATSF1	HIV Tat-specific factor 1	EFDEDSDEKEEEEDTYEK	619	(S624)	_EFDEDS[Phospho (STY)]DEKEEEEDTYEK_.3	_EFDEDS[Phospho (STY)]DEKEEEEDTYEK_	Filtered	0.0032014	0.00263018	Filtered	1466.93	759.677	Filtered	0.705519	0.460371
O43719;O43719	HTATSF1	HIV Tat-specific factor 1	ELEENDSENSEFEDDGSEK	591	(S597,S600)	_ELEENDS[Phospho (STY)]ENS[Phospho (STY)]EFEDDGSEK_.3	_ELEENDS[Phospho (STY)]ENS[Phospho (STY)]EFEDDGSEK_	0.00736866	0.00581859	0.000148314	1	1	348.058	0.880011	0.677723	0.807741
O43719;O43719	HTATSF1	HIV Tat-specific factor 1	ELEENDSENSEFEDDGSEK	591	(S597,S607)	_ELEENDS[Phospho (STY)]ENSEFEDDGS[Phospho (STY)]EK_.3	_ELEENDS[Phospho (STY)]ENSEFEDDGS[Phospho (STY)]EK_	0.00997293	Filtered	0.00178426	1	Filtered	1.01765	0.240401	Filtered	0.380437
O43719;O43719	HTATSF1	HIV Tat-specific factor 1	ELEENDSENSEFEDDGSEK	591	(S597,S600,S607)	_ELEENDS[Phospho (STY)]ENS[Phospho (STY)]EFEDDGS[Phospho (STY)]EK_.3	_ELEENDS[Phospho (STY)]ENS[Phospho (STY)]EFEDDGS[Phospho (STY)]EK_	Filtered	0.00281018	Filtered	Filtered	564.262	Filtered	Filtered	1	Filtered
O43719;O43719	HTATSF1	HIV Tat-specific factor 1	NDCEENGLAKESEDDLNK	510	(C512,S521)	_NDC[Carbamidomethyl (C)]EENGLAKES[Phospho (STY)]EDDLNK_.3	_NDC[Carbamidomethyl (C)]EENGLAKES[Phospho (STY)]EDDLNK_	0.00306652	Filtered	0.00271001	2.72207	Filtered	2.98561	1	Filtered	1
O43719;O43719	HTATSF1	HIV Tat-specific factor 1	VFDDESDEKEDEEYADEK	637	(S642)	_VFDDES[Phospho (STY)]DEKEDEEYADEK_.3	_VFDDES[Phospho (STY)]DEKEDEEYADEK_	0.000231442	5.9737e-05	2.73887e-05	107002	120517	117500	1	1	1
O43719;O43719	HTATSF1	HIV Tat-specific factor 1	VFDDESDEKEDEEYADEK	637		_VFDDESDEKEDEEYADEK_.3	_VFDDESDEKEDEEYADEK_	Filtered	Filtered	0.00964739	Filtered	Filtered	221.723	Filtered	Filtered	NaN
O43719;O43719	HTATSF1	HIV Tat-specific factor 1	VLDEEGSEREFDEDSDEKEEEEDTYEK	610	(S616,S624)	_VLDEEGS[Phospho (STY)]EREFDEDS[Phospho (STY)]DEKEEEEDTYEK_.4	_VLDEEGS[Phospho (STY)]EREFDEDS[Phospho (STY)]DEKEEEEDTYEK_	0.000249581	0.000156882	0.000125931	6635.95	5258.65	8880.41	0.999763	0.998178	1
O43719;O43719	HTATSF1	HIV Tat-specific factor 1	VLDEEGSEREFDEDSDEKEEEEDTYEK	610	(S624,T633)	_VLDEEGSEREFDEDS[Phospho (STY)]DEKEEEEDT[Phospho (STY)]YEK_.4	_VLDEEGSEREFDEDS[Phospho (STY)]DEKEEEEDT[Phospho (STY)]YEK_	0.000371286	7.81179e-05	0.000195544	3512.06	3083.35	4568.77	8.38697e-06	0.0057073	8.0969e-07
O43719;O43719	HTATSF1	HIV Tat-specific factor 1	VLDEEGSEREFDEDSDEKEEEEDTYEK	610	(S616,T633)	_VLDEEGS[Phospho (STY)]EREFDEDSDEKEEEEDT[Phospho (STY)]YEK_.4	_VLDEEGS[Phospho (STY)]EREFDEDSDEKEEEEDT[Phospho (STY)]YEK_	0.000287535	6.05033e-05	Filtered	3516.54	3189.03	Filtered	0.000165529	0.00539565	Filtered
O43719;O43719	HTATSF1	HIV Tat-specific factor 1	VLDEEGSEREFDEDSDEKEEEEDTYEK	610	(S616,S624,Y634)	_VLDEEGS[Phospho (STY)]EREFDEDS[Phospho (STY)]DEKEEEEDTY[Phospho (STY)]EK_.4	_VLDEEGS[Phospho (STY)]EREFDEDS[Phospho (STY)]DEKEEEEDTY[Phospho (STY)]EK_	Filtered	Filtered	0.00891541	Filtered	Filtered	635.369	Filtered	Filtered	0.757993
O43719;O43719	HTATSF1	HIV Tat-specific factor 1	TEDGGEFEEGASENNAK	434	(S445)	_TEDGGEFEEGAS[Phospho (STY)]ENNAK_.2	_TEDGGEFEEGAS[Phospho (STY)]ENNAK_	Filtered	0.00340038	0.00578163	Filtered	816.453	384.861	Filtered	0.936685	0.770229
O43719;O43719	HTATSF1	HIV Tat-specific factor 1	LFEESDDKEDEDADGKEVEDADEK	672	(S676)	_LFEES[Phospho (STY)]DDKEDEDADGKEVEDADEK_.3	_LFEES[Phospho (STY)]DDKEDEDADGKEVEDADEK_	Filtered	0.00944861	0.00466741	Filtered	1.32288	1.36538	Filtered	1	1
O43719;O43719	HTATSF1	HIV Tat-specific factor 1	LFEESDDKEDEDADGKEVEDADEK	672	(S676)	_LFEES[Phospho (STY)]DDKEDEDADGKEVEDADEK_.4	_LFEES[Phospho (STY)]DDKEDEDADGKEVEDADEK_	Filtered	Filtered	0.00817522	Filtered	Filtered	3.72272	Filtered	Filtered	1
O43752;O43752	STX6	Syntaxin-6	SMEDPFFVVK	2	(S2,M3)	_[Acetyl (Protein N-term)]S[Phospho (STY)]M[Oxidation (M)]EDPFFVVK_.2	_[Acetyl (Protein N-term)]S[Phospho (STY)]M[Oxidation (M)]EDPFFVVK_	0.000281135	4.34857e-05	0.000708431	4109.87	6015.29	3254.04	1	1	1
O43765;O43765	SGTA	Small glutamine-rich tetratricopeptide repeat-containing protein alpha	EMPQDLRSPARTPPSEEDSAEAER	70	(M71,S77,T81)	_EM[Oxidation (M)]PQDLRS[Phospho (STY)]PART[Phospho (STY)]PPSEEDSAEAER_.4	_EM[Oxidation (M)]PQDLRS[Phospho (STY)]PART[Phospho (STY)]PPSEEDSAEAER_	0.000598464	Filtered	0.00290006	535.544	Filtered	543.787	0.881908	Filtered	0.524818
O43765;O43765	SGTA	Small glutamine-rich tetratricopeptide repeat-containing protein alpha	EMPQDLRSPARTPPSEEDSAEAER	70	(M71,S77,T81)	_EM[Oxidation (M)]PQDLRS[Phospho (STY)]PART[Phospho (STY)]PPSEEDSAEAER_.3	_EM[Oxidation (M)]PQDLRS[Phospho (STY)]PART[Phospho (STY)]PPSEEDSAEAER_	0.00773658	Filtered	4.71225e-05	148.626	Filtered	717.585	0.583676	Filtered	0.876519
O43765;O43765	SGTA	Small glutamine-rich tetratricopeptide repeat-containing protein alpha	EMPQDLRSPARTPPSEEDSAEAER	70	(M71,S77,S84)	_EM[Oxidation (M)]PQDLRS[Phospho (STY)]PARTPPS[Phospho (STY)]EEDSAEAER_.4	_EM[Oxidation (M)]PQDLRS[Phospho (STY)]PARTPPS[Phospho (STY)]EEDSAEAER_	0.000231442	Filtered	0.00218602	334.302	Filtered	209.071	0.454237	Filtered	0.524486
O43765;O43765	SGTA	Small glutamine-rich tetratricopeptide repeat-containing protein alpha	EMPQDLRSPARTPPSEEDSAEAER	70	(M71,T81,S84)	_EM[Oxidation (M)]PQDLRSPART[Phospho (STY)]PPS[Phospho (STY)]EEDSAEAER_.4	_EM[Oxidation (M)]PQDLRSPART[Phospho (STY)]PPS[Phospho (STY)]EEDSAEAER_	0.000571783	Filtered	0.000637691	333.426	Filtered	209.049	0.151829	Filtered	0.630533
O43765;O43765	SGTA	Small glutamine-rich tetratricopeptide repeat-containing protein alpha	EMPQDLRSPAR	70	(M71,S77)	_EM[Oxidation (M)]PQDLRS[Phospho (STY)]PAR_.2	_EM[Oxidation (M)]PQDLRS[Phospho (STY)]PAR_	0.00186562	Filtered	0.000652589	1153.39	Filtered	1554.42	1	Filtered	1
O43765;O43765	SGTA	Small glutamine-rich tetratricopeptide repeat-containing protein alpha	SPARTPPSEEDSAEAER	77	(S77,T81)	_S[Phospho (STY)]PART[Phospho (STY)]PPSEEDSAEAER_.3	_S[Phospho (STY)]PART[Phospho (STY)]PPSEEDSAEAER_	0.000362614	0.000521675	0.00263434	1.26991	1.45069	1.23832	0.831288	0.489828	0.489744
O43768;O43768	ENSA	Alpha-endosulfine	SQKQEEENPAEETGEEK	2	(S2)	_[Acetyl (Protein N-term)]S[Phospho (STY)]QKQEEENPAEETGEEK_.3	_[Acetyl (Protein N-term)]S[Phospho (STY)]QKQEEENPAEETGEEK_	0.000468354	5.69064e-05	5.99363e-05	539.86	1.36475	860.951	0.998695	0.915117	0.997289
O43768;O43768	ENSA	Alpha-endosulfine	SQKQEEENPAEETGEEK	2	(S2,T14)	_S[Acetyl (Protein N-term)]QKQEEENPAEET[Phospho (STY)]GEEK_.3	_S[Acetyl (Protein N-term)]QKQEEENPAEET[Phospho (STY)]GEEK_	Filtered	Filtered	0.00117449	Filtered	Filtered	162.647	Filtered	Filtered	0.00290554
O43768;O43768	ENSA	Alpha-endosulfine	YFDSGDYNMAK	64	(S67,M72)	_YFDS[Phospho (STY)]GDYNM[Oxidation (M)]AK_.2	_YFDS[Phospho (STY)]GDYNM[Oxidation (M)]AK_	0.000258073	4.3563e-05	7.02482e-05	29233.2	31382	27773.3	0.00875144	0.0169737	0.0207961
O43768;O43768	ENSA	Alpha-endosulfine	YFDSGDYNMAK	64	(Y64,M72)	_Y[Phospho (STY)]FDSGDYNM[Oxidation (M)]AK_.2	_Y[Phospho (STY)]FDSGDYNM[Oxidation (M)]AK_	0.000264714	0.000813563	0.000628391	25455.2	30763.2	21694.9	0.784404	0.200015	0.977905
O43768;O43768	ENSA	Alpha-endosulfine	YFDSGDYNMAK	64	(Y70,M72)	_YFDSGDY[Phospho (STY)]NM[Oxidation (M)]AK_.2	_YFDSGDY[Phospho (STY)]NM[Oxidation (M)]AK_	0.00480162	Filtered	Filtered	1	Filtered	Filtered	5.32629e-05	Filtered	Filtered
O43815;O43815	STRN	Striatin	DVDELPSLQPSVGSPSRPSSSR	363	(S373)	_DVDELPSLQPS[Phospho (STY)]VGSPSRPSSSR_.3	_DVDELPSLQPS[Phospho (STY)]VGSPSRPSSSR_	0.000285442	0.000463062	0.000599548	7303.84	4363.61	8688.36	0.184289	0.202274	0.480699
O43815;O43815	STRN	Striatin	DVDELPSLQPSVGSPSRPSSSR	363	(S376)	_DVDELPSLQPSVGS[Phospho (STY)]PSRPSSSR_.3	_DVDELPSLQPSVGS[Phospho (STY)]PSRPSSSR_	0.000272742	0.000492327	8.00965e-05	6320.68	3933.78	7617.45	0.147886	0.173882	0.397468
O43815;O43815	STRN	Striatin	FLESAAADFSDEDEDDDVDGR	236	(S245)	_FLESAAADFS[Phospho (STY)]DEDEDDDVDGR_.3	_FLESAAADFS[Phospho (STY)]DEDEDDDVDGR_	0.000257899	7.90652e-05	0.000324293	2680.08	3067.89	3678.13	0.594304	0.635745	0.575405
O43815;O43815	STRN	Striatin	FLESAAADFSDEDEDDDVDGR	236	(S239)	_FLES[Phospho (STY)]AAADFSDEDEDDDVDGR_.3	_FLES[Phospho (STY)]AAADFSDEDEDDDVDGR_	0.000396156	0.000160918	0.000676308	973.582	1313.87	1124.6	0.442804	0.387576	0.462836
O43815;O43815	STRN	Striatin	FLESAAADFSDEDEDDDVDGREK	236	(S239)	_FLES[Phospho (STY)]AAADFSDEDEDDDVDGREK_.3	_FLES[Phospho (STY)]AAADFSDEDEDDDVDGREK_	0.000231442	3.10629e-05	2.3348e-05	32919	24996.4	35722	0.170404	0.122954	0.155788
O43815;O43815	STRN	Striatin	FLESAAADFSDEDEDDDVDGREK	236	(S245)	_FLESAAADFS[Phospho (STY)]DEDEDDDVDGREK_.3	_FLESAAADFS[Phospho (STY)]DEDEDDDVDGREK_	0.000232231	4.51574e-05	2.79953e-05	19533.8	15491.9	20622.1	0.829495	0.876599	0.844045
O43815;O43815	STRN	Striatin	SVIDTSTIVR	259	(S259)	_S[Phospho (STY)]VIDTSTIVR_.2	_S[Phospho (STY)]VIDTSTIVR_	0.000627717	0.000700021	0.000631844	2510.71	3416.96	3314.25	0.936845	0.801168	0.839256
O43815;O43815	STRN	Striatin	ALLGFSSDVTDREDDK	185	(S190)	_ALLGFS[Phospho (STY)]SDVTDREDDK_.2	_ALLGFS[Phospho (STY)]SDVTDREDDK_	Filtered	Filtered	0.00833075	Filtered	Filtered	2.99493	Filtered	Filtered	0.333333
O43823;O43823	AKAP8	A-kinase anchor protein 8	SGDEEFKGEDELCDSGR	339	(S339,C351)	_S[Phospho (STY)]GDEEFKGEDELC[Carbamidomethyl (C)]DSGR_.3	_S[Phospho (STY)]GDEEFKGEDELC[Carbamidomethyl (C)]DSGR_	0.000367875	2.97737e-05	0.000230472	6686.98	6293.23	7843.65	0.999915	0.999999	1
O43823;O43823	AKAP8	A-kinase anchor protein 8	VDSEGDFSENDDAAGDFR	321	(S328)	_VDSEGDFS[Phospho (STY)]ENDDAAGDFR_.3	_VDSEGDFS[Phospho (STY)]ENDDAAGDFR_	0.000342594	0.000278891	0.00154054	2231.26	1203.38	554.742	0.162533	0.164639	0.241501
O43823;O43823	AKAP8	A-kinase anchor protein 8	VDSEGDFSENDDAAGDFR	321	(S323)	_VDS[Phospho (STY)]EGDFSENDDAAGDFR_.3	_VDS[Phospho (STY)]EGDFSENDDAAGDFR_	0.00114035	0.00012778	0.00248958	2117.23	1203.1	554.432	0.869741	0.88338	0.819137
O43823;O43823	AKAP8	A-kinase anchor protein 8	VDSEGDFSENDDAAGDFR	321	(S323,S328)	_VDS[Phospho (STY)]EGDFS[Phospho (STY)]ENDDAAGDFR_.3	_VDS[Phospho (STY)]EGDFS[Phospho (STY)]ENDDAAGDFR_	Filtered	0.0010197	Filtered	Filtered	881.753	Filtered	Filtered	1	Filtered
O43847;O43847	NRD1	Nardilysin	RGSLSNAGDPEIVK	92	(S94)	_RGS[Phospho (STY)]LSNAGDPEIVK_.2	_RGS[Phospho (STY)]LSNAGDPEIVK_	0.00032228	0.00151035	0.000636765	51800.9	24511	58790.4	0.997672	0.966185	0.999472
O43847;O43847	NRD1	Nardilysin	RGSLSNAGDPEIVK	92	(S96)	_RGSLS[Phospho (STY)]NAGDPEIVK_.2	_RGSLS[Phospho (STY)]NAGDPEIVK_	0.000231442	0.000497962	4.53633e-05	45749.8	26764.1	48721.5	0.00434998	0.164105	0.000651766
O43847;O43847	NRD1	Nardilysin	RGSLSNAGDPEIVK	92	(S94)	_RGS[Phospho (STY)]LSNAGDPEIVK_.3	_RGS[Phospho (STY)]LSNAGDPEIVK_	0.00040986	0.00297727	0.000602298	19671.9	11748	21116.1	0.98929	0.848139	0.989555
O43847;O43847	NRD1	Nardilysin	RGSLSNAGDPEIVK	92	(S96)	_RGSLS[Phospho (STY)]NAGDPEIVK_.3	_RGSLS[Phospho (STY)]NAGDPEIVK_	0.000313469	0.000230292	5.18236e-05	14720.2	8339.68	21746.7	0.0375176	0.0978067	0.0165115
O43847;O43847	NRD1	Nardilysin	GSLSNAGDPEIVK	93	(S96)	_GSLS[Phospho (STY)]NAGDPEIVK_.2	_GSLS[Phospho (STY)]NAGDPEIVK_	0.000390181	0.000387663	0.000598675	9985.95	7952.27	7003.39	0.5	0.5	0.5
O43847;O43847	NRD1	Nardilysin	GSLSNAGDPEIVK	93	(S94)	_GS[Phospho (STY)]LSNAGDPEIVK_.2	_GS[Phospho (STY)]LSNAGDPEIVK_	0.000237153	8.03983e-05	0.000630545	8507.3	6302.78	5620.64	0.5	0.5	0.5
O43847;O43847	NRD1	Nardilysin	LGADESEEEGRRGSLSNAGDPEIVK	81	(S96)	_LGADESEEEGRRGSLS[Phospho (STY)]NAGDPEIVK_.3	_LGADESEEEGRRGSLS[Phospho (STY)]NAGDPEIVK_	0.000231442	0.0031932	2.97506e-05	8044.71	2119.52	6744.45	0.327363	0.331938	0.063448
O43847;O43847	NRD1	Nardilysin	LGADESEEEGRRGSLSNAGDPEIVK	81	(S94)	_LGADESEEEGRRGS[Phospho (STY)]LSNAGDPEIVK_.3	_LGADESEEEGRRGS[Phospho (STY)]LSNAGDPEIVK_	0.000363007	0.00144067	2.3348e-05	5780.94	2523.71	6162.67	0.427633	0.391675	0.578281
O43847;O43847	NRD1	Nardilysin	LGADESEEEGRRGSLSNAGDPEIVK	81	(S86)	_LGADES[Phospho (STY)]EEEGRRGSLSNAGDPEIVK_.3	_LGADES[Phospho (STY)]EEEGRRGSLSNAGDPEIVK_	0.000294697	0.00131337	2.3348e-05	2220.2	1	1092.41	0.247154	0.278787	0.375138
O43847;O43847	NRD1	Nardilysin	LGADESEEEGRRGSLSNAGDPEIVK	81	(S96)	_LGADESEEEGRRGSLS[Phospho (STY)]NAGDPEIVK_.4	_LGADESEEEGRRGSLS[Phospho (STY)]NAGDPEIVK_	0.00438158	Filtered	0.000628396	258.85	Filtered	258.012	0.328591	Filtered	0.329767
O43847;O43847	NRD1	Nardilysin	LGADESEEEGRRGSLSNAGDPEIVK	81	(S86)	_LGADES[Phospho (STY)]EEEGRRGSLSNAGDPEIVK_.4	_LGADES[Phospho (STY)]EEEGRRGSLSNAGDPEIVK_	0.00210523	Filtered	0.000563098	258.831	Filtered	179.248	0.278607	Filtered	0.278794
O43847;O43847	NRD1	Nardilysin	LGADESEEEGRRGSLSNAGDPEIVK	81	(S94)	_LGADESEEEGRRGS[Phospho (STY)]LSNAGDPEIVK_.4	_LGADESEEEGRRGS[Phospho (STY)]LSNAGDPEIVK_	0.00102935	Filtered	0.000465599	1	Filtered	1.0238	0.379801	Filtered	0.391699
O43847;O43847	NRD1	Nardilysin	LGADESEEEGRRGSLSNAGDPEIVK	81	(S86,S94)	_LGADES[Phospho (STY)]EEEGRRGS[Phospho (STY)]LSNAGDPEIVK_.3	_LGADES[Phospho (STY)]EEEGRRGS[Phospho (STY)]LSNAGDPEIVK_	Filtered	Filtered	0.00106459	Filtered	Filtered	934.68	Filtered	Filtered	0.648025
O43847;O43847	NRD1	Nardilysin	LGADESEEEGRRGSLSNAGDPEIVK	81	(S94,S96)	_LGADESEEEGRRGS[Phospho (STY)]LS[Phospho (STY)]NAGDPEIVK_.3	_LGADESEEEGRRGS[Phospho (STY)]LS[Phospho (STY)]NAGDPEIVK_	Filtered	Filtered	0.00467454	Filtered	Filtered	593.011	Filtered	Filtered	0.675561
O43847;O43847	NRD1	Nardilysin	LGADESEEEGRRGSLSNAGDPEIVK	81	(S86,S96)	_LGADES[Phospho (STY)]EEEGRRGSLS[Phospho (STY)]NAGDPEIVK_.3	_LGADES[Phospho (STY)]EEEGRRGSLS[Phospho (STY)]NAGDPEIVK_	Filtered	Filtered	0.000634181	Filtered	Filtered	318.408	Filtered	Filtered	0.649111
O43852;O43852	CALU	Calumenin	WIYEDVER	104		_WIYEDVER_.2	_WIYEDVER_	0.00153787	0.00052809	Filtered	1832.66	2926.77	Filtered	NaN	NaN	Filtered
O43852;O43852	CALU	Calumenin	DGFVTVDELK	85		_DGFVTVDELK_.2	_DGFVTVDELK_	0.00535483	Filtered	0.00971866	503.92	Filtered	314.364	NaN	Filtered	NaN
O43852;O43852	CALU	Calumenin	DIVVQETMEDIDK	190	(M197)	_DIVVQETM[Oxidation (M)]EDIDK_.2	_DIVVQETM[Oxidation (M)]EDIDK_	0.00148848	0.00283728	0.000681709	1	1	1.00421	1	1	1
O43865;O43865	AHCYL1	Adenosylhomocysteinase 2	SISQSSTDSYSSAASYTDSSDDEVSPR	66	(S68)	_SIS[Phospho (STY)]QSSTDSYSSAASYTDSSDDEVSPR_.3	_SIS[Phospho (STY)]QSSTDSYSSAASYTDSSDDEVSPR_	0.000354833	6.04789e-05	3.01506e-05	665.764	2131.77	1742.62	0.0288231	0.0439183	0.0117982
O43865;O43865	AHCYL1	Adenosylhomocysteinase 2	SISQSSTDSYSSAASYTDSSDDEVSPR	66	(Y75)	_SISQSSTDSY[Phospho (STY)]SSAASYTDSSDDEVSPR_.3	_SISQSSTDSY[Phospho (STY)]SSAASYTDSSDDEVSPR_	0.000335011	9.27849e-05	2.5473e-05	666.338	1683.45	1672.23	0.280681	0.347657	0.41646
O43865;O43865	AHCYL1	Adenosylhomocysteinase 2	SISQSSTDSYSSAASYTDSSDDEVSPR	66	(Y81)	_SISQSSTDSYSSAASY[Phospho (STY)]TDSSDDEVSPR_.3	_SISQSSTDSYSSAASY[Phospho (STY)]TDSSDDEVSPR_	0.000290434	0.000330129	5.7552e-05	1069.13	1351.19	1277.31	0.278565	0.351179	0.415109
O43865;O43865	AHCYL1	Adenosylhomocysteinase 2	SISQSSTDSYSSAASYTDSSDDEVSPR	66	(S85)	_SISQSSTDSYSSAASYTDSS[Phospho (STY)]DDEVSPR_.3	_SISQSSTDSYSSAASYTDSS[Phospho (STY)]DDEVSPR_	0.000329923	0.000450471	0.000338412	665.415	1374.07	1457.81	0.0364745	0.000345176	0.0415465
O43865;O43865	AHCYL1	Adenosylhomocysteinase 2	SISQSSTDSYSSAASYTDSSDDEVSPR	66	(S66)	_S[Phospho (STY)]ISQSSTDSYSSAASYTDSSDDEVSPR_.3	_S[Phospho (STY)]ISQSSTDSYSSAASYTDSSDDEVSPR_	0.000328631	8.71011e-05	2.59754e-05	665.376	983.431	1159.26	0.00370159	0.0438834	0.0336746
O43865;O43865	AHCYL1	Adenosylhomocysteinase 2	TPELTWER	411		_TPELTWER_.2	_TPELTWER_	Filtered	0.00780848	Filtered	Filtered	301.84	Filtered	Filtered	NaN	Filtered
O43933;O43933	PEX1	Peroxisome biogenesis factor 1	SQSGEDESMNQPGPIK	1209	(S1211,M1217)	_SQS[Phospho (STY)]GEDESM[Oxidation (M)]NQPGPIK_.2	_SQS[Phospho (STY)]GEDESM[Oxidation (M)]NQPGPIK_	0.00175688	0.000566521	0.00184637	1	1.05811	1	0.333469	0.349718	0.210363
O43933;O43933	PEX1	Peroxisome biogenesis factor 1	SQSGEDESMNQPGPIK	1209	(S1209,M1217)	_S[Phospho (STY)]QSGEDESM[Oxidation (M)]NQPGPIK_.3	_S[Phospho (STY)]QSGEDESM[Oxidation (M)]NQPGPIK_	Filtered	Filtered	0.00536047	Filtered	Filtered	95.7857	Filtered	Filtered	0.0128016
O43933;O43933	PEX1	Peroxisome biogenesis factor 1	SQSGEDESMNQPGPIK	1209	(S1211,M1217)	_SQS[Phospho (STY)]GEDESM[Oxidation (M)]NQPGPIK_.3	_SQS[Phospho (STY)]GEDESM[Oxidation (M)]NQPGPIK_	Filtered	Filtered	0.00268083	Filtered	Filtered	95.4958	Filtered	Filtered	0.672526
O43933;O43933	PEX1	Peroxisome biogenesis factor 1	TASQEGCQELTQEQR	1179	(S1181,C1185)	_TAS[Phospho (STY)]QEGC[Carbamidomethyl (C)]QELTQEQR_.2	_TAS[Phospho (STY)]QEGC[Carbamidomethyl (C)]QELTQEQR_	Filtered	0.00959604	Filtered	Filtered	258.443	Filtered	Filtered	0.330329	Filtered
O60216;O60216	RAD21	Double-strand-break repair protein rad21 homolog	DDNFGEGNDGGILDDK	217		_DDNFGEGNDGGILDDK_.2	_DDNFGEGNDGGILDDK_	0.000231442	3.7894e-05	2.91165e-05	16476.9	20081.7	12103.3	NaN	NaN	NaN
O60216;O60216	RAD21	Double-strand-break repair protein rad21 homolog	EEVGNISILQENDFGDFGMDDR	147	(S153,M165)	_EEVGNIS[Phospho (STY)]ILQENDFGDFGM[Oxidation (M)]DDR_.3	_EEVGNIS[Phospho (STY)]ILQENDFGDFGM[Oxidation (M)]DDR_	0.00198602	Filtered	Filtered	611.599	Filtered	Filtered	1	Filtered	Filtered
O60216;O60216	RAD21	Double-strand-break repair protein rad21 homolog	EKEDDEEEEDEDASGGDQDQEER	532		_EKEDDEEEEDEDASGGDQDQEER_.3	_EKEDDEEEEDEDASGGDQDQEER_	0.00341486	Filtered	Filtered	190.402	Filtered	Filtered	NaN	Filtered	Filtered
O60218;O60218	AKR1B10	Aldo-keto reductase family 1 member B10	ATFVELSTK	2		_A[Acetyl (Protein N-term)]TFVELSTK_.2	_A[Acetyl (Protein N-term)]TFVELSTK_	0.00444295	0.00021158	Filtered	1862.97	6843.8	Filtered	1	1	Filtered
O60218;O60218	AKR1B10	Aldo-keto reductase family 1 member B10	IVENIQVFDFK	270		_IVENIQVFDFK_.2	_IVENIQVFDFK_	0.000473655	0.000260969	Filtered	1448.64	1205.9	Filtered	NaN	NaN	Filtered
O60218;O60218	AKR1B10	Aldo-keto reductase family 1 member B10	REDLFIVSK	70		_REDLFIVSK_.2	_REDLFIVSK_	0.00684204	Filtered	Filtered	824.339	Filtered	Filtered	NaN	Filtered	Filtered
O60218;O60218	AKR1B10	Aldo-keto reductase family 1 member B10	LSDEEMATILSFNR	281		_LSDEEMATILSFNR_.2	_LSDEEMATILSFNR_	0.00174137	Filtered	Filtered	6567.63	Filtered	Filtered	NaN	Filtered	Filtered
O60231;O60231	DHX16	Putative pre-mRNA-splicing factor ATP-dependent RNA helicase DHX16	QQTEKPESEDEWER	153	(S160)	_QQTEKPES[Phospho (STY)]EDEWER_.3	_QQTEKPES[Phospho (STY)]EDEWER_	0.000231442	8.56401e-05	2.62127e-05	20228.5	18850.4	18552.4	0.960757	0.355063	0.894694
O60231;O60231	DHX16	Putative pre-mRNA-splicing factor ATP-dependent RNA helicase DHX16	QQTEKPESEDEWER	153	(T155)	_QQT[Phospho (STY)]EKPESEDEWER_.3	_QQT[Phospho (STY)]EKPESEDEWER_	0.000231442	3.50965e-05	2.3348e-05	20227.3	18278.8	18556	0.0384196	0.647151	0.048279
O60231;O60231	DHX16	Putative pre-mRNA-splicing factor ATP-dependent RNA helicase DHX16	QQTEKPESEDEWER	153	(T155)	_QQT[Phospho (STY)]EKPESEDEWER_.2	_QQT[Phospho (STY)]EKPESEDEWER_	0.000313845	0.00441782	0.000625226	2882.75	3980.96	4820.74	0.763067	0.5	0.5
O60231;O60231	DHX16	Putative pre-mRNA-splicing factor ATP-dependent RNA helicase DHX16	QQTEKPESEDEWER	153	(S160)	_QQTEKPES[Phospho (STY)]EDEWER_.2	_QQTEKPES[Phospho (STY)]EDEWER_	0.000231442	0.00269003	0.00021715	2387.45	2820.68	3885.93	0.235628	0.5	0.5
O60231;O60231	DHX16	Putative pre-mRNA-splicing factor ATP-dependent RNA helicase DHX16	LLEDSEESSEETVSR	99	(S103,S107)	_LLEDS[Phospho (STY)]EESS[Phospho (STY)]EETVSR_.2	_LLEDS[Phospho (STY)]EESS[Phospho (STY)]EETVSR_	0.000261326	0.000185645	2.72897e-05	44226.4	58219.6	58915.6	0.00961031	0.0246082	0.0163264
O60231;O60231	DHX16	Putative pre-mRNA-splicing factor ATP-dependent RNA helicase DHX16	LLEDSEESSEETVSR	99	(S103,S106)	_LLEDS[Phospho (STY)]EES[Phospho (STY)]SEETVSR_.2	_LLEDS[Phospho (STY)]EES[Phospho (STY)]SEETVSR_	0.000257994	0.000444252	2.3348e-05	41763.5	53277.3	53586.7	0.990246	0.980352	0.983459
O60231;O60231	DHX16	Putative pre-mRNA-splicing factor ATP-dependent RNA helicase DHX16	LLEDSEESSEETVSR	99	(S106,T110)	_LLEDSEES[Phospho (STY)]SEET[Phospho (STY)]VSR_.2	_LLEDSEES[Phospho (STY)]SEET[Phospho (STY)]VSR_	0.000292549	0.000289744	2.3348e-05	21882.3	27445.2	27207.5	1.26653e-06	6.43317e-07	9.99782e-07
O60231;O60231	DHX16	Putative pre-mRNA-splicing factor ATP-dependent RNA helicase DHX16	LLEDSEESSEETVSR	99	(S103,S106)	_LLEDS[Phospho (STY)]EES[Phospho (STY)]SEETVSR_.3	_LLEDS[Phospho (STY)]EES[Phospho (STY)]SEETVSR_	0.00299662	0.00292745	Filtered	443.096	245.753	Filtered	0.529005	0.559432	Filtered
O60231;O60231	DHX16	Putative pre-mRNA-splicing factor ATP-dependent RNA helicase DHX16	LLEDSEESSEETVSR	99	(S106,S107)	_LLEDSEES[Phospho (STY)]S[Phospho (STY)]EETVSR_.3	_LLEDSEES[Phospho (STY)]S[Phospho (STY)]EETVSR_	0.00392547	0.00275433	Filtered	191.617	1	Filtered	0.651125	0.649062	Filtered
O60231;O60231	DHX16	Putative pre-mRNA-splicing factor ATP-dependent RNA helicase DHX16	LLEDSEESSEETVSR	99	(S103)	_LLEDS[Phospho (STY)]EESSEETVSR_.2	_LLEDS[Phospho (STY)]EESSEETVSR_	Filtered	Filtered	0.00136217	Filtered	Filtered	296.611	Filtered	Filtered	0.298661
O60234;O60234;P60983;P60983	GMFG;GMFB	Glia maturation factor gamma;Glia maturation factor beta	LVQTAELTK	111;111		_LVQTAELTK_.2	_LVQTAELTK_	Filtered	0.00136436	Filtered	Filtered	1.02588	Filtered	Filtered	NaN	Filtered
O60238;O60238	BNIP3L	BCL2/adenovirus E1B 19 kDa protein-interacting protein 3-like	DHSSQSEEEVVEGEK	115	(S118)	_DHSS[Phospho (STY)]QSEEEVVEGEK_.3	_DHSS[Phospho (STY)]QSEEEVVEGEK_	0.00101929	0.00212919	0.00972726	1.24666	344.828	1.2966	0.333333	0.333333	0.333333
O60238;O60238	BNIP3L	BCL2/adenovirus E1B 19 kDa protein-interacting protein 3-like	DHSSQSEEEVVEGEK	115	(S117)	_DHS[Phospho (STY)]SQSEEEVVEGEK_.3	_DHS[Phospho (STY)]SQSEEEVVEGEK_	0.000758092	0.00450493	0.00908708	1	344.53	1	0.333333	0.333333	0.333333
O60238;O60238	BNIP3L	BCL2/adenovirus E1B 19 kDa protein-interacting protein 3-like	DHSSQSEEEVVEGEK	115	(S120)	_DHSSQS[Phospho (STY)]EEEVVEGEK_.3	_DHSSQS[Phospho (STY)]EEEVVEGEK_	0.00107806	0.00405893	Filtered	296.005	1.0271	Filtered	0.333333	0.333333	Filtered
O60238;O60238	BNIP3L	BCL2/adenovirus E1B 19 kDa protein-interacting protein 3-like	DHSSQSEEEVVEGEK	115	(S120)	_DHSSQS[Phospho (STY)]EEEVVEGEK_.2	_DHSSQS[Phospho (STY)]EEEVVEGEK_	Filtered	0.00816205	Filtered	Filtered	1.02843	Filtered	Filtered	0.333333	Filtered
O60238;O60238	BNIP3L	BCL2/adenovirus E1B 19 kDa protein-interacting protein 3-like	NGGLEHVPSSSSIHNGDMEK	54	(S62,S65,M71)	_NGGLEHVPS[Phospho (STY)]SSS[Phospho (STY)]IHNGDM[Oxidation (M)]EK_.3	_NGGLEHVPS[Phospho (STY)]SSS[Phospho (STY)]IHNGDM[Oxidation (M)]EK_	0.00352222	0.00805859	Filtered	227.803	1.33786	Filtered	0.423833	0.443094	Filtered
O60238;O60238	BNIP3L	BCL2/adenovirus E1B 19 kDa protein-interacting protein 3-like	NGGLEHVPSSSSIHNGDMEK	54	(S64,S65,M71)	_NGGLEHVPSSS[Phospho (STY)]S[Phospho (STY)]IHNGDM[Oxidation (M)]EK_.3	_NGGLEHVPSSS[Phospho (STY)]S[Phospho (STY)]IHNGDM[Oxidation (M)]EK_	0.00613274	Filtered	Filtered	211.887	Filtered	Filtered	0.42382	Filtered	Filtered
O60238;O60238	BNIP3L	BCL2/adenovirus E1B 19 kDa protein-interacting protein 3-like	NGGLEHVPSSSSIHNGDMEK	54	(S65,M71)	_NGGLEHVPSSSS[Phospho (STY)]IHNGDM[Oxidation (M)]EK_.3	_NGGLEHVPSSSS[Phospho (STY)]IHNGDM[Oxidation (M)]EK_	0.00267693	Filtered	Filtered	185.932	Filtered	Filtered	0.227916	Filtered	Filtered
O60238;O60238	BNIP3L	BCL2/adenovirus E1B 19 kDa protein-interacting protein 3-like	NGGLEHVPSSSSIHNGDMEK	54	(S64,M71)	_NGGLEHVPSSS[Phospho (STY)]SIHNGDM[Oxidation (M)]EK_.3	_NGGLEHVPSSS[Phospho (STY)]SIHNGDM[Oxidation (M)]EK_	0.00417507	Filtered	Filtered	19.6691	Filtered	Filtered	0.242045	Filtered	Filtered
O60238;O60238	BNIP3L	BCL2/adenovirus E1B 19 kDa protein-interacting protein 3-like	NGGLEHVPSSSSIHNGDMEK	54	(S62,M71)	_NGGLEHVPS[Phospho (STY)]SSSIHNGDM[Oxidation (M)]EK_.3	_NGGLEHVPS[Phospho (STY)]SSSIHNGDM[Oxidation (M)]EK_	0.00127509	Filtered	Filtered	1	Filtered	Filtered	0.272988	Filtered	Filtered
O60245;O60245	PCDH7	Protocadherin-7	SVNGGPGSPDLAR	982	(S989)	_SVNGGPGS[Phospho (STY)]PDLAR_.2	_SVNGGPGS[Phospho (STY)]PDLAR_	0.00312903	Filtered	4.99852e-05	1822.58	Filtered	913.519	0.627363	Filtered	0.692988
O60248;O60248	SOX15	Protein SOX-15	LEAPSPCSLPQSDPR	184	(S188,C190)	_LEAPS[Phospho (STY)]PC[Carbamidomethyl (C)]SLPQSDPR_.2	_LEAPS[Phospho (STY)]PC[Carbamidomethyl (C)]SLPQSDPR_	0.000231442	4.1339e-05	5.25812e-05	3191.07	3183.67	2726.92	0.992329	0.879854	0.543369
O60248;O60248	SOX15	Protein SOX-15	EGAGSPAAPGTLPLEK	33	(S37)	_EGAGS[Phospho (STY)]PAAPGTLPLEK_.2	_EGAGS[Phospho (STY)]PAAPGTLPLEK_	0.000231442	2.97737e-05	7.58104e-05	354254	344367	361085	1	1	1
O60248;O60248	SOX15	Protein SOX-15	EGAGSPAAPGTLPLEK	33	(S37)	_EGAGS[Phospho (STY)]PAAPGTLPLEK_.3	_EGAGS[Phospho (STY)]PAAPGTLPLEK_	0.000231442	0.000243598	0.000631485	3541.21	4382.51	3679.34	0.969388	0.993331	0.97271
O60264;O60264	SMARCA5	SWI/SNF-related matrix-associated actin-dependent regulator of chromatin subfamily A member 5	GGPEGVAAQAVASAASAGPADAEMEEIFDDASPGK	35	(M58,S66)	_GGPEGVAAQAVASAASAGPADAEM[Oxidation (M)]EEIFDDAS[Phospho (STY)]PGK_.4	_GGPEGVAAQAVASAASAGPADAEM[Oxidation (M)]EEIFDDAS[Phospho (STY)]PGK_	0.000231442	4.97272e-05	2.49479e-05	20011.1	13858.2	16747.1	0.898253	0.889209	0.999318
O60266;O60266	ADCY3	Adenylate cyclase type 3	SSSPALIETK	523	(S524)	_SS[Phospho (STY)]SPALIETK_.2	_SS[Phospho (STY)]SPALIETK_	Filtered	0.00107614	Filtered	Filtered	547.268	Filtered	Filtered	0.334915	Filtered
O60266;O60266	ADCY3	Adenylate cyclase type 3	SSSPALIETK	523	(S523)	_S[Phospho (STY)]SSPALIETK_.2	_S[Phospho (STY)]SSPALIETK_	Filtered	0.00473097	Filtered	Filtered	278.397	Filtered	Filtered	0.421965	Filtered
O60266;O60266	ADCY3	Adenylate cyclase type 3	SSSPALIETK	523	(S525)	_SSS[Phospho (STY)]PALIETK_.2	_SSS[Phospho (STY)]PALIETK_	Filtered	0.000694732	Filtered	Filtered	204.364	Filtered	Filtered	0.229235	Filtered
O60271;O60271	SPAG9	C-Jun-amino-terminal kinase-interacting protein 4	GGETPGSEQWK	223	(T226)	_GGET[Phospho (STY)]PGSEQWK_.2	_GGET[Phospho (STY)]PGSEQWK_	0.000693022	0.00044979	0.000628403	2028.17	2902.2	2832.37	0.851279	0.935183	0.857625
O60271;O60271	SPAG9	C-Jun-amino-terminal kinase-interacting protein 4	FIEFEDSQEQEK	103	(S109)	_FIEFEDS[Phospho (STY)]QEQEK_.2	_FIEFEDS[Phospho (STY)]QEQEK_	0.00867534	0.00526445	Filtered	1	1	Filtered	1	1	Filtered
O60271;O60271	SPAG9	C-Jun-amino-terminal kinase-interacting protein 4	ATTPASTANSDVATIPTDTPLK	274	(T292)	_ATTPASTANSDVATIPTDT[Phospho (STY)]PLK_.3	_ATTPASTANSDVATIPTDT[Phospho (STY)]PLK_	Filtered	0.00413727	Filtered	Filtered	1.30399	Filtered	Filtered	0.0834015	Filtered
O60271;O60271	SPAG9	C-Jun-amino-terminal kinase-interacting protein 4	LHQLSGSDQLESTAHSR	179	(S183)	_LHQLS[Phospho (STY)]GSDQLESTAHSR_.3	_LHQLS[Phospho (STY)]GSDQLESTAHSR_	Filtered	Filtered	0.000707947	Filtered	Filtered	2860.26	Filtered	Filtered	0.461
O60271;O60271	SPAG9	C-Jun-amino-terminal kinase-interacting protein 4	LHQLSGSDQLESTAHSR	179	(S185)	_LHQLSGS[Phospho (STY)]DQLESTAHSR_.3	_LHQLSGS[Phospho (STY)]DQLESTAHSR_	Filtered	Filtered	0.0023216	Filtered	Filtered	2049.81	Filtered	Filtered	0.473278
O60271;O60271	SPAG9	C-Jun-amino-terminal kinase-interacting protein 4	EVENLILENTQLLETK	409	(T418)	_EVENLILENT[Phospho (STY)]QLLETK_.3	_EVENLILENT[Phospho (STY)]QLLETK_	0.00164077	Filtered	Filtered	491.863	Filtered	Filtered	0.720674	Filtered	Filtered
O60271;O60271	SPAG9	C-Jun-amino-terminal kinase-interacting protein 4	EVENLILENTQLLETK	409	(T418)	_EVENLILENT[Phospho (STY)]QLLETK_.2	_EVENLILENT[Phospho (STY)]QLLETK_	0.00769625	Filtered	Filtered	1.623	Filtered	Filtered	0.5	Filtered	Filtered
O60271;O60271	SPAG9	C-Jun-amino-terminal kinase-interacting protein 4	SEVQAIIESTPELDMDK	339	(T348,M353)	_SEVQAIIEST[Phospho (STY)]PELDM[Oxidation (M)]DK_.3	_SEVQAIIEST[Phospho (STY)]PELDM[Oxidation (M)]DK_	0.0015231	Filtered	0.00122962	1.64255	Filtered	1.72979	0.105576	Filtered	0.14719
O60285;O60285	NUAK1	NUAK family SNF1-like kinase 1	ENDFAQSGQDAVPESPSK	374	(S388)	_ENDFAQSGQDAVPES[Phospho (STY)]PSK_.2	_ENDFAQSGQDAVPES[Phospho (STY)]PSK_	0.000769064	0.000466764	0.000991601	3398.1	3458.93	2656.48	0.87969	0.494852	0.489237
O60285;O60285	NUAK1	NUAK family SNF1-like kinase 1	ENDFAQSGQDAVPESPSK	374	(S390)	_ENDFAQSGQDAVPESPS[Phospho (STY)]K_.2	_ENDFAQSGQDAVPESPS[Phospho (STY)]K_	0.000721532	0.000836277	0.000768549	3141.09	3276.87	2658.91	0.0998406	0.494902	0.489358
O60285;O60285	NUAK1	NUAK family SNF1-like kinase 1	ENDFAQSGQDAVPESPSK	374	(S390)	_ENDFAQSGQDAVPESPS[Phospho (STY)]K_.3	_ENDFAQSGQDAVPESPS[Phospho (STY)]K_	0.00254997	0.00612844	0.00732022	246.407	1.96294	270.931	0.456923	0.443389	0.214235
O60285;O60285	NUAK1	NUAK family SNF1-like kinase 1	ENDFAQSGQDAVPESPSK	374	(S388)	_ENDFAQSGQDAVPES[Phospho (STY)]PSK_.3	_ENDFAQSGQDAVPES[Phospho (STY)]PSK_	0.0020404	0.00947503	Filtered	1	795.962	Filtered	0.455822	0.320169	Filtered
O60285;O60285	NUAK1	NUAK family SNF1-like kinase 1	MEGAAAPVAGDRPDLGLGAPGSPR	1	(M1,S22)	_[Acetyl (Protein N-term)]M[Oxidation (M)]EGAAAPVAGDRPDLGLGAPGS[Phospho (STY)]PR_.3	_[Acetyl (Protein N-term)]M[Oxidation (M)]EGAAAPVAGDRPDLGLGAPGS[Phospho (STY)]PR_	Filtered	Filtered	0.0006833	Filtered	Filtered	204.23	Filtered	Filtered	1
O60291;O60291	MGRN1	E3 ubiquitin-protein ligase MGRN1	ESSSPESFITEEVDESSSPQQGTR	489	(S506)	_ESSSPESFITEEVDESSS[Phospho (STY)]PQQGTR_.3	_ESSSPESFITEEVDESSS[Phospho (STY)]PQQGTR_	0.000293833	0.000374538	0.000628281	1343.9	1308.8	1274.99	0.128658	0.128169	0.237597
O60291;O60291	MGRN1	E3 ubiquitin-protein ligase MGRN1	ESSSPESFITEEVDESSSPQQGTR	489	(S491)	_ESS[Phospho (STY)]SPESFITEEVDESSSPQQGTR_.3	_ESS[Phospho (STY)]SPESFITEEVDESSSPQQGTR_	0.00036058	0.000461515	0.000614685	1344.27	1308.5	1074.68	0.109533	0.114595	0.0693566
O60291;O60291	MGRN1	E3 ubiquitin-protein ligase MGRN1	ESSSPESFITEEVDESSSPQQGTR	489	(T498)	_ESSSPESFIT[Phospho (STY)]EEVDESSSPQQGTR_.3	_ESSSPESFIT[Phospho (STY)]EEVDESSSPQQGTR_	0.000473894	0.000508301	0.00037869	1343.95	1308.2	1074.42	0.174517	0.15988	0.12598
O60291;O60291	MGRN1	E3 ubiquitin-protein ligase MGRN1	ESSSPESFITEEVDESSSPQQGTR	489	(S504)	_ESSSPESFITEEVDES[Phospho (STY)]SSPQQGTR_.3	_ESSSPESFITEEVDES[Phospho (STY)]SSPQQGTR_	0.000308716	0.000506122	0.000273535	353.028	244.725	293.18	0.137122	0.14931	0.111426
O60291;O60291	MGRN1	E3 ubiquitin-protein ligase MGRN1	AASIENVLQDSSPEHCGR	513	(S524,C528)	_AASIENVLQDSS[Phospho (STY)]PEHC[Carbamidomethyl (C)]GR_.3	_AASIENVLQDSS[Phospho (STY)]PEHC[Carbamidomethyl (C)]GR_	0.000379677	Filtered	5.64833e-05	2138.15	Filtered	1926.93	0.226107	Filtered	0.252065
O60291;O60291	MGRN1	E3 ubiquitin-protein ligase MGRN1	AASIENVLQDSSPEHCGR	513	(S515,C528)	_AAS[Phospho (STY)]IENVLQDSSPEHC[Carbamidomethyl (C)]GR_.3	_AAS[Phospho (STY)]IENVLQDSSPEHC[Carbamidomethyl (C)]GR_	0.000231442	Filtered	5.92235e-05	1	Filtered	1.01999	0.474367	Filtered	0.362101
O60292;O60292	SIPA1L3	Signal-induced proliferation-associated 1-like protein 3	SSSEITLSECDAEDAGEPR	170	(S170,C179)	_S[Phospho (STY)]SSEITLSEC[Carbamidomethyl (C)]DAEDAGEPR_.3	_S[Phospho (STY)]SSEITLSEC[Carbamidomethyl (C)]DAEDAGEPR_	0.000231442	0.000163264	0.000655769	4430.47	6341.06	5338.96	0.498386	0.126897	0.277168
O60292;O60292	SIPA1L3	Signal-induced proliferation-associated 1-like protein 3	SSSEITLSECDAEDAGEPR	170	(S177,C179)	_SSSEITLS[Phospho (STY)]EC[Carbamidomethyl (C)]DAEDAGEPR_.3	_SSSEITLS[Phospho (STY)]EC[Carbamidomethyl (C)]DAEDAGEPR_	0.000231442	0.000270576	0.000948855	3787.92	5390.93	4535.33	0.00222173	0.00697755	0.0128458
O60292;O60292	SIPA1L3	Signal-induced proliferation-associated 1-like protein 3	QPSGSFSTPGSATYVR	1156	(S1160)	_QPSGS[Phospho (STY)]FSTPGSATYVR_.2	_QPSGS[Phospho (STY)]FSTPGSATYVR_	0.000473536	0.00266174	0.000628442	3102.59	4014.84	4135.32	0.279941	0.343334	0.435946
O60292;O60292	SIPA1L3	Signal-induced proliferation-associated 1-like protein 3	QPSGSFSTPGSATYVR	1156	(S1158)	_QPS[Phospho (STY)]GSFSTPGSATYVR_.2	_QPS[Phospho (STY)]GSFSTPGSATYVR_	0.000756086	0.00336105	0.000227247	1241.94	1701.73	1233.47	0.641943	0.0536815	0.223672
O60292;O60292	SIPA1L3	Signal-induced proliferation-associated 1-like protein 3	EVSPAPAVAGQSK	1362	(S1364)	_EVS[Phospho (STY)]PAPAVAGQSK_.2	_EVS[Phospho (STY)]PAPAVAGQSK_	0.000231442	8.32215e-05	6.98814e-05	2187.59	3496.11	2362.3	0.961224	0.986555	0.909316
O60292;O60292	SIPA1L3	Signal-induced proliferation-associated 1-like protein 3	TLSDESLCSGR	1542	(S1544,C1549)	_TLS[Phospho (STY)]DESLC[Carbamidomethyl (C)]SGR_.2	_TLS[Phospho (STY)]DESLC[Carbamidomethyl (C)]SGR_	0.000388522	0.000192801	0.000555572	11193.5	14015.3	11425	0.86022	0.510885	0.861499
O60292;O60292	SIPA1L3	Signal-induced proliferation-associated 1-like protein 3	TTPTMSEEPPLDLTGK	1702	(T1703,M1706)	_TT[Phospho (STY)]PTM[Oxidation (M)]SEEPPLDLTGK_.2	_TT[Phospho (STY)]PTM[Oxidation (M)]SEEPPLDLTGK_	0.00495979	0.00321995	0.00112419	2048	1510.34	2153.1	0.350346	0.332192	0.0589788
O60292;O60292	SIPA1L3	Signal-induced proliferation-associated 1-like protein 3	TTPTMSEEPPLDLTGK	1702	(T1702,M1706)	_T[Phospho (STY)]TPTM[Oxidation (M)]SEEPPLDLTGK_.2	_T[Phospho (STY)]TPTM[Oxidation (M)]SEEPPLDLTGK_	0.00490551	0.00320893	0.00118899	1	1	1.00313	0.381159	0.346179	0.0616596
O60293;O60293	ZFC3H1	Zinc finger C3H1 domain-containing protein	RISTSDILSEK	350	(S352)	_RIS[Phospho (STY)]TSDILSEK_.2	_RIS[Phospho (STY)]TSDILSEK_	0.000372744	0.000408977	0.000737859	3370.45	948.011	2250.79	0.460026	0.405317	0.418321
O60293;O60293	ZFC3H1	Zinc finger C3H1 domain-containing protein	RISTSDILSEK	350	(S354)	_RISTS[Phospho (STY)]DILSEK_.2	_RISTS[Phospho (STY)]DILSEK_	0.000390077	0.00247219	0.000654822	1966.03	455.429	1503.33	0.220414	0.268844	0.252859
O60293;O60293	ZFC3H1	Zinc finger C3H1 domain-containing protein	SFLESNYFTK	1046	(S1046)	_S[Phospho (STY)]FLESNYFTK_.2	_S[Phospho (STY)]FLESNYFTK_	0.000990946	0.00422849	0.000639773	2756.77	3628.96	3166.65	0.754371	0.926834	0.829011
O60293;O60293	ZFC3H1	Zinc finger C3H1 domain-containing protein	ENDPLRTPEALPEEK	760	(T766)	_ENDPLRT[Phospho (STY)]PEALPEEK_.3	_ENDPLRT[Phospho (STY)]PEALPEEK_	Filtered	0.00625353	0.000774904	Filtered	1.6429	1.74018	Filtered	1	1
O60293;O60293	ZFC3H1	Zinc finger C3H1 domain-containing protein	EEGELEDGEISDDDNNSQIR	18	(S28)	_EEGELEDGEIS[Phospho (STY)]DDDNNSQIR_.3	_EEGELEDGEIS[Phospho (STY)]DDDNNSQIR_	0.000678216	Filtered	Filtered	1	Filtered	Filtered	0.578649	Filtered	Filtered
O60293;O60293	ZFC3H1	Zinc finger C3H1 domain-containing protein	TSSSSPANSDVEIDGIGR	801	(S805,S809)	_TSSSS[Phospho (STY)]PANS[Phospho (STY)]DVEIDGIGR_.2	_TSSSS[Phospho (STY)]PANS[Phospho (STY)]DVEIDGIGR_	Filtered	Filtered	0.0077028	Filtered	Filtered	1467.76	Filtered	Filtered	0.210421
O60303;O60303	KIAA0556	Uncharacterized protein KIAA0556	ELGLGCSPPAETLADAK	654	(C659,S660)	_ELGLGC[Carbamidomethyl (C)]S[Phospho (STY)]PPAETLADAK_.2	_ELGLGC[Carbamidomethyl (C)]S[Phospho (STY)]PPAETLADAK_	0.00253525	0.000560097	0.000881065	334.772	1796.63	1169.39	0.383965	0.834805	0.801112
O60303;O60303	KIAA0556	Uncharacterized protein KIAA0556	VVSPTKEQVSDTEDK	451	(S453)	_VVS[Phospho (STY)]PTKEQVSDTEDK_.3	_VVS[Phospho (STY)]PTKEQVSDTEDK_	0.00675263	Filtered	0.00248908	1	Filtered	1	0.75163	Filtered	0.681661
O60303;O60303	KIAA0556	Uncharacterized protein KIAA0556	KAEQPASPLQDAEGPPAK	362	(S368)	_KAEQPAS[Phospho (STY)]PLQDAEGPPAK_.3	_KAEQPAS[Phospho (STY)]PLQDAEGPPAK_	Filtered	Filtered	0.00103272	Filtered	Filtered	590.194	Filtered	Filtered	1
O60333;O60333	KIF1B	Kinesin-like protein KIF1B	SGLSLEELR	1054	(S1057)	_SGLS[Phospho (STY)]LEELR_.2	_SGLS[Phospho (STY)]LEELR_	0.000821685	0.00289675	0.000746925	5767.39	5428.08	5221.73	0.516504	0.570718	0.547431
O60333;O60333	KIF1B	Kinesin-like protein KIF1B	SGLSLEELR	1054	(S1054)	_S[Phospho (STY)]GLSLEELR_.2	_S[Phospho (STY)]GLSLEELR_	0.00280329	0.00136877	0.00190218	3656.96	3676.88	3830.73	0.115257	0.00760944	0.157638
O60341;O60341	KDM1A	Lysine-specific histone demethylase 1A	EMDESLANLSEDEYYSEEER	122	(M123,S131,S137)	_EM[Oxidation (M)]DESLANLS[Phospho (STY)]EDEYYS[Phospho (STY)]EEER_.3	_EM[Oxidation (M)]DESLANLS[Phospho (STY)]EDEYYS[Phospho (STY)]EEER_	0.000231442	3.3406e-05	2.37366e-05	48166.5	62503.3	52637.9	4.35597e-08	1.04808e-09	2.48356e-09
O60341;O60341	KDM1A	Lysine-specific histone demethylase 1A	EMDESLANLSEDEYYSEEER	122	(M123,S126,S137)	_EM[Oxidation (M)]DES[Phospho (STY)]LANLSEDEYYS[Phospho (STY)]EEER_.3	_EM[Oxidation (M)]DES[Phospho (STY)]LANLSEDEYYS[Phospho (STY)]EEER_	0.000316448	0.000156078	0.000630603	51974.6	55951.7	53813.8	2.18595e-08	5.39157e-12	1.3283e-11
O60341;O60341	KDM1A	Lysine-specific histone demethylase 1A	EMDESLANLSEDEYYSEEER	122	(M123,S131)	_EM[Oxidation (M)]DESLANLS[Phospho (STY)]EDEYYSEEER_.3	_EM[Oxidation (M)]DESLANLS[Phospho (STY)]EDEYYSEEER_	0.000243811	0.000306217	4.77461e-05	4006.2	2265	3053.76	0.865195	0.269591	0.465963
O60341;O60341	KDM1A	Lysine-specific histone demethylase 1A	EMDESLANLSEDEYYSEEER	122	(M123,S126)	_EM[Oxidation (M)]DES[Phospho (STY)]LANLSEDEYYSEEER_.3	_EM[Oxidation (M)]DES[Phospho (STY)]LANLSEDEYYSEEER_	0.000260571	0.000105063	0.000528801	3051.24	2520.41	2627.75	0.132656	0.101447	0.10356
O60341;O60341	KDM1A	Lysine-specific histone demethylase 1A	EMDESLANLSEDEYYSEEER	122	(M123,S137)	_EM[Oxidation (M)]DESLANLSEDEYYS[Phospho (STY)]EEER_.3	_EM[Oxidation (M)]DESLANLSEDEYYS[Phospho (STY)]EEER_	0.000447238	0.00231686	0.000481057	1.31321	1.26123	1.38262	3.83785e-05	0.000674619	0.00064734
O60341;O60341	KDM1A	Lysine-specific histone demethylase 1A	QATPGVPAQQSPSM	839	(S849,M852)	_QATPGVPAQQS[Phospho (STY)]PSM[Oxidation (M)]_.2	_QATPGVPAQQS[Phospho (STY)]PSM[Oxidation (M)]_	0.000814003	Filtered	0.00917816	507.927	Filtered	992.638	0.411939	Filtered	0.00313037
O60341;O60341	KDM1A	Lysine-specific histone demethylase 1A	KLPPPPPQAPPEEENESEPEEPSGVEGAAFQSR	150	(S166)	_KLPPPPPQAPPEEENES[Phospho (STY)]EPEEPSGVEGAAFQSR_.4	_KLPPPPPQAPPEEENES[Phospho (STY)]EPEEPSGVEGAAFQSR_	0.00297461	Filtered	Filtered	1.24776	Filtered	Filtered	0.354549	Filtered	Filtered
O60341;O60341	KDM1A	Lysine-specific histone demethylase 1A	KLPPPPPQAPPEEENESEPEEPSGVEGAAFQSR	150	(S172)	_KLPPPPPQAPPEEENESEPEEPS[Phospho (STY)]GVEGAAFQSR_.4	_KLPPPPPQAPPEEENESEPEEPS[Phospho (STY)]GVEGAAFQSR_	0.00572833	Filtered	Filtered	1.24722	Filtered	Filtered	0.335981	Filtered	Filtered
O60343;O60343	TBC1D4	TBC1 domain family member 4	LGSVDSFER	586	(S588)	_LGS[Phospho (STY)]VDSFER_.2	_LGS[Phospho (STY)]VDSFER_	0.000385902	0.000194189	6.11421e-05	60425.3	60585.6	52643.6	0.999999	1	1
O60343;O60343	TBC1D4	TBC1 domain family member 4	LGSVDSFER	586	(S591)	_LGSVDS[Phospho (STY)]FER_.2	_LGSVDS[Phospho (STY)]FER_	0.00114034	0.00371453	0.000655139	7919.41	7503.03	7355.48	0.00160709	0.000319366	4.14528e-07
O60343;O60343	TBC1D4	TBC1 domain family member 4	SLTSSLENIFSR	566	(T568,S570)	_SLT[Phospho (STY)]SS[Phospho (STY)]LENIFSR_.2	_SLT[Phospho (STY)]SS[Phospho (STY)]LENIFSR_	Filtered	0.0012308	Filtered	Filtered	1612.36	Filtered	Filtered	0.559212	Filtered
O60343;O60343	TBC1D4	TBC1 domain family member 4	SLTSSLENIFSR	566	(S569)	_SLTS[Phospho (STY)]SLENIFSR_.2	_SLTS[Phospho (STY)]SLENIFSR_	Filtered	Filtered	0.00709605	Filtered	Filtered	1309.96	Filtered	Filtered	0.415452
O60343;O60343	TBC1D4	TBC1 domain family member 4	SLTSSLENIFSR	566	(S570)	_SLTSS[Phospho (STY)]LENIFSR_.2	_SLTSS[Phospho (STY)]LENIFSR_	Filtered	Filtered	0.00159911	Filtered	Filtered	1060.82	Filtered	Filtered	0.320726
O60343;O60343	TBC1D4	TBC1 domain family member 4	SLTSSLENIFSR	566	(S566,S570)	_S[Phospho (STY)]LTSS[Phospho (STY)]LENIFSR_.2	_S[Phospho (STY)]LTSS[Phospho (STY)]LENIFSR_	Filtered	0.000541541	Filtered	Filtered	861.794	Filtered	Filtered	0.178978	Filtered
O60343;O60343	TBC1D4	TBC1 domain family member 4	AQGVRSPLLR	661	(S666)	_AQGVRS[Phospho (STY)]PLLR_.2	_AQGVRS[Phospho (STY)]PLLR_	Filtered	Filtered	0.00602397	Filtered	Filtered	892.858	Filtered	Filtered	1
O60343;O60343	TBC1D4	TBC1 domain family member 4	HASAPSHVQPSDSEK	339	(S341)	_HAS[Phospho (STY)]APSHVQPSDSEK_.3	_HAS[Phospho (STY)]APSHVQPSDSEK_	0.00872833	Filtered	Filtered	133.289	Filtered	Filtered	0.25	Filtered	Filtered
O60361;O60361	NME2P1	Putative nucleoside diphosphate kinase	NIIHGSDSVK	100	(S105)	_NIIHGS[Phospho (STY)]DSVK_.2	_NIIHGS[Phospho (STY)]DSVK_	0.000414042	Filtered	0.000656654	5659.4	Filtered	7823.28	0.324541	Filtered	0.365885
O60361;O60361	NME2P1	Putative nucleoside diphosphate kinase	NIIHGSDSVK	100	(S107)	_NIIHGSDS[Phospho (STY)]VK_.2	_NIIHGSDS[Phospho (STY)]VK_	Filtered	Filtered	0.00912411	Filtered	Filtered	8064.07	Filtered	Filtered	0.633822
O60361;O60361	NME2P1	Putative nucleoside diphosphate kinase	SCAHDWVYE	129	(C130)	_SC[Carbamidomethyl (C)]AHDWVYE_.2	_SC[Carbamidomethyl (C)]AHDWVYE_	0.000319872	0.00110823	Filtered	1829.95	2421.16	Filtered	1	1	Filtered
O60437;O60437	PPL	Periplakin	SIVVIHPDTGR	1657	(S1657)	_S[Phospho (STY)]IVVIHPDTGR_.2	_S[Phospho (STY)]IVVIHPDTGR_	0.000294779	6.00783e-05	6.1768e-05	17681.4	13361.4	19581.8	0.999986	0.999998	1
O60437;O60437	PPL	Periplakin	YMEDYHQFHEDVK	318	(Y318)	_Y[Phospho (STY)]MEDYHQFHEDVK_.2	_Y[Phospho (STY)]MEDYHQFHEDVK_	0.00724573	Filtered	0.0065773	4157.93	Filtered	5250.89	0.5	Filtered	0.5
O60437;O60437	PPL	Periplakin	GKYSPTVQTR	11	(S14)	_GKYS[Phospho (STY)]PTVQTR_.2	_GKYS[Phospho (STY)]PTVQTR_	0.000381678	0.00461566	0.00391181	1800.89	1443.73	1397.97	0.666565	0.317853	0.651509
O60447;O60447	EVI5	Ecotropic viral integration site 5 protein homolog	SGSMSLDPAVADGSESETEDSVLETR	763	(M766,S776,S778)	_SGSM[Oxidation (M)]SLDPAVADGS[Phospho (STY)]ES[Phospho (STY)]ETEDSVLETR_.3	_SGSM[Oxidation (M)]SLDPAVADGS[Phospho (STY)]ES[Phospho (STY)]ETEDSVLETR_	Filtered	Filtered	0.000567701	Filtered	Filtered	1290.83	Filtered	Filtered	0.316993
O60487;O60487	MPZL2	Myelin protein zero-like protein 2	KVSVYLEDTD	206	(S208)	_KVS[Phospho (STY)]VYLEDTD_.2	_KVS[Phospho (STY)]VYLEDTD_	0.000232678	0.000126831	9.68839e-05	52942.3	55432.1	49840.6	1	1	1
O60487;O60487	MPZL2	Myelin protein zero-like protein 2	KVSVYLEDTD	206	(Y210)	_KVSVY[Phospho (STY)]LEDTD_.2	_KVSVY[Phospho (STY)]LEDTD_	0.000320454	0.000278569	0.000671789	5301.45	5682.02	4415.01	4.39631e-06	2.59535e-06	7.6094e-05
O60487;O60487	MPZL2	Myelin protein zero-like protein 2	KVSVYLEDTD	206	(S208,T214)	_KVS[Phospho (STY)]VYLEDT[Phospho (STY)]D_.2	_KVS[Phospho (STY)]VYLEDT[Phospho (STY)]D_	0.00295986	0.00780868	0.00337143	4142.16	5573.97	4101.02	0.20307	0.247157	0.0203539
O60487;O60487	MPZL2	Myelin protein zero-like protein 2	KVSVYLEDTD	206	(T214)	_KVSVYLEDT[Phospho (STY)]D_.2	_KVSVYLEDT[Phospho (STY)]D_	Filtered	0.0032448	Filtered	Filtered	12157.5	Filtered	Filtered	0.000570616	Filtered
O60487;O60487	MPZL2	Myelin protein zero-like protein 2	VSVYLEDTD	207	(T214)	_VSVYLEDT[Phospho (STY)]D_.2	_VSVYLEDT[Phospho (STY)]D_	0.00519274	Filtered	0.00529692	1.28386	Filtered	448.255	0.153504	Filtered	0.167926
O60502;O60502	MGEA5	Protein O-GlcNAcase	LENEGSDEDIETDVLYSPQMALK	359	(S364,M378)	_LENEGS[Phospho (STY)]DEDIETDVLYSPQM[Oxidation (M)]ALK_.3	_LENEGS[Phospho (STY)]DEDIETDVLYSPQM[Oxidation (M)]ALK_	0.000231442	2.97737e-05	2.86902e-05	2995.63	3394.71	2992.45	0.288448	0.931846	0.0197403
O60502;O60502	MGEA5	Protein O-GlcNAcase	ESIAESKSPEMSMQEDCISDIAPMQTDEQTNK	504	(S511,M514,M516,C520,M527)	_ESIAESKS[Phospho (STY)]PEM[Oxidation (M)]SM[Oxidation (M)]QEDC[Carbamidomethyl (C)]ISDIAPM[Oxidation (M)]QTDEQTNK_.4	_ESIAESKS[Phospho (STY)]PEM[Oxidation (M)]SM[Oxidation (M)]QEDC[Carbamidomethyl (C)]ISDIAPM[Oxidation (M)]QTDEQTNK_	0.00192233	0.00545459	0.00155712	241.697	1	1.01772	0.165066	0.157831	0.170782
O60502;O60502	MGEA5	Protein O-GlcNAcase	ESIAESKSPEMSMQEDCISDIAPMQTDEQTNK	504	(S509,M514,M516,C520,M527)	_ESIAES[Phospho (STY)]KSPEM[Oxidation (M)]SM[Oxidation (M)]QEDC[Carbamidomethyl (C)]ISDIAPM[Oxidation (M)]QTDEQTNK_.4	_ESIAES[Phospho (STY)]KSPEM[Oxidation (M)]SM[Oxidation (M)]QEDC[Carbamidomethyl (C)]ISDIAPM[Oxidation (M)]QTDEQTNK_	0.000231442	0.00553049	0.00200606	1	1	1.01772	0.404292	0.245172	0.2221
O60502;O60502	MGEA5	Protein O-GlcNAcase	ESIAESKSPEMSMQEDCISDIAPMQTDEQTNK	504	(S505,M514,M516,C520,M527)	_ES[Phospho (STY)]IAESKSPEM[Oxidation (M)]SM[Oxidation (M)]QEDC[Carbamidomethyl (C)]ISDIAPM[Oxidation (M)]QTDEQTNK_.4	_ES[Phospho (STY)]IAESKSPEM[Oxidation (M)]SM[Oxidation (M)]QEDC[Carbamidomethyl (C)]ISDIAPM[Oxidation (M)]QTDEQTNK_	0.00264764	Filtered	0.0019706	2.47581	Filtered	2.71341	0.053914	Filtered	0.0100639
O60504;O60504	SORBS3	Vinexin	LCDDGPQLPTSPR	520	(C521,T529)	_LC[Carbamidomethyl (C)]DDGPQLPT[Phospho (STY)]SPR_.2	_LC[Carbamidomethyl (C)]DDGPQLPT[Phospho (STY)]SPR_	0.000231442	2.97737e-05	2.66868e-05	11715.5	12742.4	12238.1	0.0821068	0.0918359	0.313988
O60504;O60504	SORBS3	Vinexin	LCDDGPQLPTSPR	520	(C521,S530)	_LC[Carbamidomethyl (C)]DDGPQLPTS[Phospho (STY)]PR_.2	_LC[Carbamidomethyl (C)]DDGPQLPTS[Phospho (STY)]PR_	0.000231442	0.000325176	2.3348e-05	9459.92	9920.28	9778.39	0.915738	0.906153	0.685962
O60506;O60506	SYNCRIP	Heterogeneous nuclear ribonucleoprotein Q	EQILEEFSK	257		_EQILEEFSK_.2	_EQILEEFSK_	0.00627422	0.000278664	Filtered	435.851	719.129	Filtered	NaN	NaN	Filtered
O60506;O60506	SYNCRIP	Heterogeneous nuclear ribonucleoprotein Q	NLANTVTEEILEK	344		_NLANTVTEEILEK_.2	_NLANTVTEEILEK_	0.0059818	Filtered	Filtered	326.769	Filtered	Filtered	NaN	Filtered	Filtered
O60524;O60524	NEMF	Nuclear export mediator factor NEMF	NPYLLSEEEDDDVDGDVNVEK	412	(S417)	_NPYLLS[Phospho (STY)]EEEDDDVDGDVNVEK_.3	_NPYLLS[Phospho (STY)]EEEDDDVDGDVNVEK_	0.000236027	8.83543e-05	3.84184e-05	10821.9	9432.18	7229.19	0.927372	0.840915	0.941054
O60524;O60524	NEMF	Nuclear export mediator factor NEMF	NPYLLSEEEDDDVDGDVNVEK	412	(Y414)	_NPY[Phospho (STY)]LLSEEEDDDVDGDVNVEK_.3	_NPY[Phospho (STY)]LLSEEEDDDVDGDVNVEK_	0.00027412	0.000145991	4.94696e-05	6729.31	6643.13	4250.41	0.0134698	0.102713	0.0419617
O60524;O60524	NEMF	Nuclear export mediator factor NEMF	KLPSDSGDLEALEGK	828	(S831)	_KLPS[Phospho (STY)]DSGDLEALEGK_.3	_KLPS[Phospho (STY)]DSGDLEALEGK_	0.00197131	Filtered	0.00471047	1032.1	Filtered	1636.83	0.529331	Filtered	0.547215
O60524;O60524	NEMF	Nuclear export mediator factor NEMF	KLPSDSGDLEALEGK	828	(S833)	_KLPSDS[Phospho (STY)]GDLEALEGK_.3	_KLPSDS[Phospho (STY)]GDLEALEGK_	0.00453238	Filtered	0.0022406	524.971	Filtered	1533.24	0.459311	Filtered	0.452901
O60566;O60566	BUB1B	Mitotic checkpoint serine/threonine-protein kinase BUB1 beta	KLSPIIEDSR	668	(S670)	_KLS[Phospho (STY)]PIIEDSR_.2	_KLS[Phospho (STY)]PIIEDSR_	0.00026257	0.00038514	2.60659e-05	25099.7	14369.7	29082	0.999998	0.999012	1
O60583;O60583	CCNT2	Cyclin-T2	QGQSQAASSSSVTSPIK	467	(S480)	_QGQSQAASSSSVTS[Phospho (STY)]PIK_.2	_QGQSQAASSSSVTS[Phospho (STY)]PIK_	0.000399247	0.00283065	6.29875e-05	573.524	1.11247	492.385	0.131208	0.36839	0.357663
O60583;O60583	CCNT2	Cyclin-T2	QGQSQAASSSSVTSPIK	467	(S480)	_QGQSQAASSSSVTS[Phospho (STY)]PIK_.3	_QGQSQAASSSSVTS[Phospho (STY)]PIK_	Filtered	0.00428157	0.00876199	Filtered	377.896	1.58051	Filtered	0.159963	0.142857
O60583;O60583	CCNT2	Cyclin-T2	SPVGLSSDGISSSSSSSR	601	(S601)	_S[Phospho (STY)]PVGLSSDGISSSSSSSR_.2	_S[Phospho (STY)]PVGLSSDGISSSSSSSR_	0.00255778	0.000996627	Filtered	209.154	694.338	Filtered	0.514417	0.478535	Filtered
O60610;O60610	DIAPH1	Protein diaphanous homolog 1	GRSPDELPSAGGDGGK	20	(S22)	_GRS[Phospho (STY)]PDELPSAGGDGGK_.3	_GRS[Phospho (STY)]PDELPSAGGDGGK_	0.000244665	5.24618e-05	2.75497e-05	14347.9	7008.17	12537.4	0.999644	0.996504	0.999459
O60610;O60610	DIAPH1	Protein diaphanous homolog 1	GRSPDELPSAGGDGGK	20	(S22)	_GRS[Phospho (STY)]PDELPSAGGDGGK_.2	_GRS[Phospho (STY)]PDELPSAGGDGGK_	0.000408927	Filtered	0.000637894	1	Filtered	1	0.61932	Filtered	0.736401
O60664;O60664	PLIN3	Perilipin-3	SADGAEADGSTQVTVEEPVQQPSVVDR	2	(S2)	_[Acetyl (Protein N-term)]S[Phospho (STY)]ADGAEADGSTQVTVEEPVQQPSVVDR_.3	_[Acetyl (Protein N-term)]S[Phospho (STY)]ADGAEADGSTQVTVEEPVQQPSVVDR_	0.000293403	7.44561e-05	0.000624476	7565.2	6707.84	8415.17	0.932413	0.791606	0.843065
O60664;O60664	PLIN3	Perilipin-3	QEQSYFVR	231		_QEQSYFVR_.2	_QEQSYFVR_	Filtered	0.000643946	Filtered	Filtered	1273.9	Filtered	Filtered	NaN	Filtered
O60664;O60664	PLIN3	Perilipin-3	DTVATQLSEAVDATR	141		_DTVATQLSEAVDATR_.2	_DTVATQLSEAVDATR_	Filtered	0.000528557	Filtered	Filtered	3301.88	Filtered	Filtered	NaN	Filtered
O60664;O60664	PLIN3	Perilipin-3	VSGAQEMVSSAK	129		_VSGAQEMVSSAK_.2	_VSGAQEMVSSAK_	Filtered	0.00228251	Filtered	Filtered	803.156	Filtered	Filtered	NaN	Filtered
O60675;O60675	MAFK	Transcription factor MafK	EAGENAPVLSDDELVSMSVR	16	(S25,M32)	_EAGENAPVLS[Phospho (STY)]DDELVSM[Oxidation (M)]SVR_.3	_EAGENAPVLS[Phospho (STY)]DDELVSM[Oxidation (M)]SVR_	0.000343499	3.17127e-05	7.60965e-05	1174.81	1568.38	1844.33	0.992725	0.996381	0.997046
O60701;O60701	UGDH	UDP-glucose 6-dehydrogenase	VTVVDVNESR	32		_VTVVDVNESR_.2	_VTVVDVNESR_	0.00152946	0.000219642	Filtered	1769.95	3054.62	Filtered	NaN	NaN	Filtered
O60701;O60701	UGDH	UDP-glucose 6-dehydrogenase	ESSSIYISK	347		_ESSSIYISK_.2	_ESSSIYISK_	0.00280866	0.0027293	Filtered	953.354	660.482	Filtered	NaN	NaN	Filtered
O60701;O60701	UGDH	UDP-glucose 6-dehydrogenase	EQIVVDLSHPGVSEDDQVSR	374		_EQIVVDLSHPGVSEDDQVSR_.3	_EQIVVDLSHPGVSEDDQVSR_	Filtered	0.00556943	Filtered	Filtered	448.84	Filtered	Filtered	NaN	Filtered
O60701;O60701	UGDH	UDP-glucose 6-dehydrogenase	EADLVFISVNTPTK	81	(T93)	_EADLVFISVNTPT[Phospho (STY)]K_.2	_EADLVFISVNTPT[Phospho (STY)]K_	0.00952563	Filtered	Filtered	1219.72	Filtered	Filtered	0.0996235	Filtered	Filtered
O60701;O60701	UGDH	UDP-glucose 6-dehydrogenase	VLIGGDETPEGQR	178		_VLIGGDETPEGQR_.2	_VLIGGDETPEGQR_	Filtered	0.00137752	Filtered	Filtered	1.65717	Filtered	Filtered	NaN	Filtered
O60711;O60711	LPXN	Leupaxin	STLQDSDEYSNPAPLPLDQHSR	14	(S19)	_STLQDS[Phospho (STY)]DEYSNPAPLPLDQHSR_.3	_STLQDS[Phospho (STY)]DEYSNPAPLPLDQHSR_	Filtered	Filtered	0.000469085	Filtered	Filtered	1101.36	Filtered	Filtered	0.0637405
O60711;O60711	LPXN	Leupaxin	STLQDSDEYSNPAPLPLDQHSR	14	(S23)	_STLQDSDEYS[Phospho (STY)]NPAPLPLDQHSR_.3	_STLQDSDEYS[Phospho (STY)]NPAPLPLDQHSR_	Filtered	Filtered	0.000631491	Filtered	Filtered	1100.79	Filtered	Filtered	0.0931771
O60711;O60711	LPXN	Leupaxin	STLQDSDEYSNPAPLPLDQHSR	14	(Y22)	_STLQDSDEY[Phospho (STY)]SNPAPLPLDQHSR_.3	_STLQDSDEY[Phospho (STY)]SNPAPLPLDQHSR_	Filtered	Filtered	0.000627293	Filtered	Filtered	1100.16	Filtered	Filtered	0.508092
O60716;O60716	CTNND1	Catenin delta-1	SQSSHSYDDSTLPLIDR	859	(S868)	_SQSSHSYDDS[Phospho (STY)]TLPLIDR_.3	_SQSSHSYDDS[Phospho (STY)]TLPLIDR_	0.000255565	0.000224638	0.000249359	331449	290286	362466	0.855875	0.010942	0.0126736
O60716;O60716	CTNND1	Catenin delta-1	SQSSHSYDDSTLPLIDR	859	(S864)	_SQSSHS[Phospho (STY)]YDDSTLPLIDR_.3	_SQSSHS[Phospho (STY)]YDDSTLPLIDR_	0.000231442	4.97203e-05	2.53914e-05	306774	268656	334459	3.5648e-11	2.05935e-09	3.95802e-10
O60716;O60716	CTNND1	Catenin delta-1	SQSSHSYDDSTLPLIDR	859	(T869)	_SQSSHSYDDST[Phospho (STY)]LPLIDR_.3	_SQSSHSYDDST[Phospho (STY)]LPLIDR_	0.000245103	0.000139995	0.000314077	297187	268072	335535	0.1431	0.989175	0.987388
O60716;O60716	CTNND1	Catenin delta-1	SQSSHSYDDSTLPLIDR	859	(S859)	_S[Phospho (STY)]QSSHSYDDSTLPLIDR_.3	_S[Phospho (STY)]QSSHSYDDSTLPLIDR_	0.000231442	4.01256e-05	2.54356e-05	286188	257472	321840	5.29538e-15	2.31219e-13	8.71392e-15
O60716;O60716	CTNND1	Catenin delta-1	SQSSHSYDDSTLPLIDR	859	(S862)	_SQSS[Phospho (STY)]HSYDDSTLPLIDR_.3	_SQSS[Phospho (STY)]HSYDDSTLPLIDR_	0.000231442	4.57657e-05	3.17835e-05	280432	254432	328767	2.56617e-11	1.20456e-09	2.0487e-10
O60716;O60716	CTNND1	Catenin delta-1	SQSSHSYDDSTLPLIDR	859	(S861)	_SQS[Phospho (STY)]SHSYDDSTLPLIDR_.3	_SQS[Phospho (STY)]SHSYDDSTLPLIDR_	0.000347619	0.000222731	0.000582539	280433	254445	328718	5.08882e-13	3.32748e-11	3.41556e-11
O60716;O60716	CTNND1	Catenin delta-1	SQSSHSYDDSTLPLIDR	859	(Y865)	_SQSSHSY[Phospho (STY)]DDSTLPLIDR_.3	_SQSSHSY[Phospho (STY)]DDSTLPLIDR_	0.000231442	0.000153843	2.96856e-05	269204	243918	304643	1.74135e-21	1.93168e-17	4.59254e-17
O60716;O60716	CTNND1	Catenin delta-1	SQSSHSYDDSTLPLIDR	859	(S862,T869)	_SQSS[Phospho (STY)]HSYDDST[Phospho (STY)]LPLIDR_.3	_SQSS[Phospho (STY)]HSYDDST[Phospho (STY)]LPLIDR_	0.000231442	0.000133413	3.13855e-05	22575.5	23914.3	26283.5	0.100193	0.00544042	0.128486
O60716;O60716	CTNND1	Catenin delta-1	SQSSHSYDDSTLPLIDR	859	(S864,T869)	_SQSSHS[Phospho (STY)]YDDST[Phospho (STY)]LPLIDR_.3	_SQSSHS[Phospho (STY)]YDDST[Phospho (STY)]LPLIDR_	0.000231442	6.10295e-05	2.54596e-05	21378.9	23651.2	25992.7	0.00579364	0.0053241	0.0464266
O60716;O60716	CTNND1	Catenin delta-1	SQSSHSYDDSTLPLIDR	859	(S864,S868)	_SQSSHS[Phospho (STY)]YDDS[Phospho (STY)]TLPLIDR_.3	_SQSSHS[Phospho (STY)]YDDS[Phospho (STY)]TLPLIDR_	0.000301397	0.000345275	0.000600317	20541.2	22351.5	24816.9	0.00570373	0.0769885	0.121285
O60716;O60716	CTNND1	Catenin delta-1	SQSSHSYDDSTLPLIDR	859	(S859,S864)	_S[Phospho (STY)]QSSHS[Phospho (STY)]YDDSTLPLIDR_.3	_S[Phospho (STY)]QSSHS[Phospho (STY)]YDDSTLPLIDR_	0.000376555	0.000460289	0.000555151	19954.5	22507	24742.9	0.000239997	0.000278824	0.00372107
O60716;O60716	CTNND1	Catenin delta-1	SQSSHSYDDSTLPLIDR	859	(S861,Y865)	_SQS[Phospho (STY)]SHSY[Phospho (STY)]DDSTLPLIDR_.3	_SQS[Phospho (STY)]SHSY[Phospho (STY)]DDSTLPLIDR_	0.000240406	0.000481778	0.000628445	19930.1	22505.6	24717.5	0.450192	0.185869	0.0578617
O60716;O60716	CTNND1	Catenin delta-1	SQSSHSYDDSTLPLIDR	859	(S861,S864)	_SQS[Phospho (STY)]SHS[Phospho (STY)]YDDSTLPLIDR_.3	_SQS[Phospho (STY)]SHS[Phospho (STY)]YDDSTLPLIDR_	0.000454814	0.000471916	0.000634562	19926.6	22505.9	24675.3	0.198893	0.0788721	0.0466876
O60716;O60716	CTNND1	Catenin delta-1	SQSSHSYDDSTLPLIDR	859	(S864,Y865)	_SQSSHS[Phospho (STY)]Y[Phospho (STY)]DDSTLPLIDR_.3	_SQSSHS[Phospho (STY)]Y[Phospho (STY)]DDSTLPLIDR_	0.000308375	0.000275251	0.000491224	19952	21732.7	24366.1	0.00568277	0.0785249	0.0429828
O60716;O60716	CTNND1	Catenin delta-1	SQSSHSYDDSTLPLIDR	859	(S868,T869)	_SQSSHSYDDS[Phospho (STY)]T[Phospho (STY)]LPLIDR_.3	_SQSSHSYDDS[Phospho (STY)]T[Phospho (STY)]LPLIDR_	0.000383117	0.000180903	0.000615207	19935	21735.1	24353.3	0.315432	0.269471	0.226627
O60716;O60716	CTNND1	Catenin delta-1	SQSSHSYDDSTLPLIDR	859	(S861,S862)	_SQS[Phospho (STY)]S[Phospho (STY)]HSYDDSTLPLIDR_.3	_SQS[Phospho (STY)]S[Phospho (STY)]HSYDDSTLPLIDR_	0.000540394	0.000449955	0.000625482	19949.8	21733.6	24324.8	0.00671492	0.211387	0.0700048
O60716;O60716	CTNND1	Catenin delta-1	SQSSHSYDDSTLPLIDR	859	(Y865,T869)	_SQSSHSY[Phospho (STY)]DDST[Phospho (STY)]LPLIDR_.3	_SQSSHSY[Phospho (STY)]DDST[Phospho (STY)]LPLIDR_	0.000231442	0.000143097	2.54596e-05	19932.2	21733.5	24326.2	0.101022	0.352298	0.625412
O60716;O60716	CTNND1	Catenin delta-1	SQSSHSYDDSTLPLIDR	859	(S862,S864)	_SQSS[Phospho (STY)]HS[Phospho (STY)]YDDSTLPLIDR_.3	_SQSS[Phospho (STY)]HS[Phospho (STY)]YDDSTLPLIDR_	0.000524357	0.000527495	0.00221205	16623.2	18841.8	20756.8	0.195715	0.0787112	0.044839
O60716;O60716	CTNND1	Catenin delta-1	SQSSHSYDDSTLPLIDR	859	(S859,Y865)	_S[Phospho (STY)]QSSHSY[Phospho (STY)]DDSTLPLIDR_.3	_S[Phospho (STY)]QSSHSY[Phospho (STY)]DDSTLPLIDR_	0.00028527	0.00046	0.000625481	9297.13	9911.88	24320.6	0.00833162	0.00454545	0.00251494
O60716;O60716	CTNND1	Catenin delta-1	SQSSHSYDDSTLPLIDR	859	(S861,S864,T869)	_SQS[Phospho (STY)]SHS[Phospho (STY)]YDDST[Phospho (STY)]LPLIDR_.3	_SQS[Phospho (STY)]SHS[Phospho (STY)]YDDST[Phospho (STY)]LPLIDR_	Filtered	Filtered	0.00203861	Filtered	Filtered	2609.53	Filtered	Filtered	0.385475
O60716;O60716	CTNND1	Catenin delta-1	SQSSHSYDDSTLPLIDR	859	(S861,S862,Y865)	_SQS[Phospho (STY)]S[Phospho (STY)]HSY[Phospho (STY)]DDSTLPLIDR_.3	_SQS[Phospho (STY)]S[Phospho (STY)]HSY[Phospho (STY)]DDSTLPLIDR_	Filtered	Filtered	0.000779995	Filtered	Filtered	2379.93	Filtered	Filtered	0.435448
O60716;O60716	CTNND1	Catenin delta-1	SQSSHSYDDSTLPLIDR	859	(S861,Y865,T869)	_SQS[Phospho (STY)]SHSY[Phospho (STY)]DDST[Phospho (STY)]LPLIDR_.3	_SQS[Phospho (STY)]SHSY[Phospho (STY)]DDST[Phospho (STY)]LPLIDR_	Filtered	Filtered	0.000691725	Filtered	Filtered	229.419	Filtered	Filtered	0.311604
O60716;O60716	CTNND1	Catenin delta-1	GSLASLDSLRK	345	(S349,S352)	_GSLAS[Phospho (STY)]LDS[Phospho (STY)]LRK_.2	_GSLAS[Phospho (STY)]LDS[Phospho (STY)]LRK_	0.000231442	2.97737e-05	2.50964e-05	504563	304907	565294	1	1	1
O60716;O60716	CTNND1	Catenin delta-1	GSLASLDSLRK	345	(S346,S352)	_GS[Phospho (STY)]LASLDS[Phospho (STY)]LRK_.2	_GS[Phospho (STY)]LASLDS[Phospho (STY)]LRK_	0.000404001	0.00046817	0.000664328	320895	191558	355784	1.41418e-07	8.86317e-10	4.35597e-09
O60716;O60716	CTNND1	Catenin delta-1	GSLASLDSLRK	345	(S346,S349)	_GS[Phospho (STY)]LAS[Phospho (STY)]LDSLRK_.2	_GS[Phospho (STY)]LAS[Phospho (STY)]LDSLRK_	0.000246708	9.11721e-05	2.53501e-05	268627	147926	286953	7.07466e-08	4.38732e-09	1.28887e-12
O60716;O60716	CTNND1	Catenin delta-1	GSLASLDSLRK	345	(S352)	_GSLASLDS[Phospho (STY)]LRK_.2	_GSLASLDS[Phospho (STY)]LRK_	0.000287452	4.84147e-05	2.86369e-05	77603.5	44682.6	93371.7	1	1	1
O60716;O60716	CTNND1	Catenin delta-1	GSLASLDSLRK	345	(S349)	_GSLAS[Phospho (STY)]LDSLRK_.2	_GSLAS[Phospho (STY)]LDSLRK_	0.00249786	0.000379973	0.000651087	50244.6	28348.9	59181.2	1.33059e-06	0.00177368	1.97224e-07
O60716;O60716	CTNND1	Catenin delta-1	GSLASLDSLRK	345	(S346)	_GS[Phospho (STY)]LASLDSLRK_.2	_GS[Phospho (STY)]LASLDSLRK_	0.000423198	0.000160252	3.10216e-05	4899.78	1071.86	3146.61	0.919045	3.51658e-07	3.50731e-09
O60716;O60716	CTNND1	Catenin delta-1	GSLASLDSLRK	345	(S346,S349,S352)	_GS[Phospho (STY)]LAS[Phospho (STY)]LDS[Phospho (STY)]LRK_.2	_GS[Phospho (STY)]LAS[Phospho (STY)]LDS[Phospho (STY)]LRK_	Filtered	0.00255278	0.000504684	Filtered	23454.2	53770.7	Filtered	1	1
O60716;O60716	CTNND1	Catenin delta-1	NGNGGPGPYVGQAGTATLPR	185	(T201)	_NGNGGPGPYVGQAGTAT[Phospho (STY)]LPR_.3	_NGNGGPGPYVGQAGTAT[Phospho (STY)]LPR_	0.000231442	3.34086e-05	2.37285e-05	58556.4	49790	55423.8	0.995068	0.990745	0.995791
O60716;O60716	CTNND1	Catenin delta-1	NGNGGPGPYVGQAGTATLPR	185	(T201)	_NGNGGPGPYVGQAGTAT[Phospho (STY)]LPR_.2	_NGNGGPGPYVGQAGTAT[Phospho (STY)]LPR_	0.000231442	0.000125671	5.03802e-05	29745	25470.2	29217.5	0.860574	0.965896	0.985665
O60716;O60716	CTNND1	Catenin delta-1	NGNGGPGPYVGQAGTATLPR	185	(Y193)	_NGNGGPGPY[Phospho (STY)]VGQAGTATLPR_.2	_NGNGGPGPY[Phospho (STY)]VGQAGTATLPR_	0.000496081	8.8366e-05	6.64856e-05	1	1	1.02089	0.092529	0.0646641	0.0215874
O60716;O60716	CTNND1	Catenin delta-1	SLDNNYSTPNER	899	(T906)	_SLDNNYST[Phospho (STY)]PNER_.2	_SLDNNYST[Phospho (STY)]PNER_	0.000255186	0.000359531	2.5323e-05	17303.8	21709.6	15898	0.867605	0.877591	0.786099
O60716;O60716	CTNND1	Catenin delta-1	SLDNNYSTPNER	899	(S899)	_S[Phospho (STY)]LDNNYSTPNER_.2	_S[Phospho (STY)]LDNNYSTPNER_	0.000269717	4.42206e-05	6.9365e-05	14988.3	16363	14768	0.999739	0.997729	0.981166
O60716;O60716	CTNND1	Catenin delta-1	SLDNNYSTPNER	899	(Y904)	_SLDNNY[Phospho (STY)]STPNER_.2	_SLDNNY[Phospho (STY)]STPNER_	0.000367637	0.000887345	0.000625301	1	1.02598	1	0.0304876	0.00236302	0.449223
O60716;O60716	CTNND1	Catenin delta-1	SLDNNYSTPNER	899		_SLDNNYSTPNER_.2	_SLDNNYSTPNER_	0.000448123	0.00050683	Filtered	764.952	1230.71	Filtered	NaN	NaN	Filtered
O60716;O60716	CTNND1	Catenin delta-1	VGGSSVDLHR	265	(S269)	_VGGSS[Phospho (STY)]VDLHR_.2	_VGGSS[Phospho (STY)]VDLHR_	0.000263732	8.92496e-05	3.66727e-05	351800	323237	354373	1.64351e-12	5.99068e-13	6.56644e-18
O60716;O60716	CTNND1	Catenin delta-1	VGGSSVDLHR	265	(S268)	_VGGS[Phospho (STY)]SVDLHR_.2	_VGGS[Phospho (STY)]SVDLHR_	0.000231442	9.58577e-05	4.37023e-05	310966	286501	313302	1	1	1
O60716;O60716	CTNND1	Catenin delta-1	VGGSSVDLHR	265	(S268,S269)	_VGGS[Phospho (STY)]S[Phospho (STY)]VDLHR_.2	_VGGS[Phospho (STY)]S[Phospho (STY)]VDLHR_	Filtered	Filtered	0.000933717	Filtered	Filtered	2465.24	Filtered	Filtered	1
O60716;O60716	CTNND1	Catenin delta-1	APSRQDVYGPQPQVR	250	(S252)	_APS[Phospho (STY)]RQDVYGPQPQVR_.3	_APS[Phospho (STY)]RQDVYGPQPQVR_	0.000231442	5.19778e-05	2.3348e-05	262787	117099	297914	1	1	1
O60716;O60716	CTNND1	Catenin delta-1	APSRQDVYGPQPQVR	250	(S252)	_APS[Phospho (STY)]RQDVYGPQPQVR_.2	_APS[Phospho (STY)]RQDVYGPQPQVR_	0.000271055	0.00655739	2.3348e-05	3387.69	439.451	4032.36	0.994019	0.5	0.92239
O60716;O60716	CTNND1	Catenin delta-1	TLDRSGDLGDMEPLK	916	(T916,M926)	_T[Phospho (STY)]LDRSGDLGDM[Oxidation (M)]EPLK_.3	_T[Phospho (STY)]LDRSGDLGDM[Oxidation (M)]EPLK_	0.000231442	0.000164447	4.43166e-05	62794.6	53885.7	57223.5	0.923349	0.958792	0.81899
O60716;O60716	CTNND1	Catenin delta-1	TLDRSGDLGDMEPLK	916	(S920,M926)	_TLDRS[Phospho (STY)]GDLGDM[Oxidation (M)]EPLK_.3	_TLDRS[Phospho (STY)]GDLGDM[Oxidation (M)]EPLK_	0.000231442	0.00010308	2.3348e-05	60029.1	44308	54988.5	0.077393	0.038792	0.181275
O60716;O60716	CTNND1	Catenin delta-1	TLDRSGDLGDMEPLK	916	(T916,S920,M926)	_T[Phospho (STY)]LDRS[Phospho (STY)]GDLGDM[Oxidation (M)]EPLK_.3	_T[Phospho (STY)]LDRS[Phospho (STY)]GDLGDM[Oxidation (M)]EPLK_	0.000272609	0.000103096	7.71089e-05	9261.73	10719.6	9047.92	1	1	1
O60716;O60716	CTNND1	Catenin delta-1	TLDRSGDLGDMEPLK	916	(S920,M926)	_TLDRS[Phospho (STY)]GDLGDM[Oxidation (M)]EPLK_.2	_TLDRS[Phospho (STY)]GDLGDM[Oxidation (M)]EPLK_	0.000231442	0.000116572	3.53254e-05	9814.33	7027.16	8671.57	0.118184	0.102608	0.0372293
O60716;O60716	CTNND1	Catenin delta-1	TLDRSGDLGDMEPLK	916	(T916,M926)	_T[Phospho (STY)]LDRSGDLGDM[Oxidation (M)]EPLK_.2	_T[Phospho (STY)]LDRSGDLGDM[Oxidation (M)]EPLK_	0.000231442	0.00180246	0.000628279	9601.92	6472.33	8677.61	0.881092	0.89743	0.963492
O60716;O60716	CTNND1	Catenin delta-1	TLDRSGDLGDMEPLK	916	(T916,S920,M926)	_T[Phospho (STY)]LDRS[Phospho (STY)]GDLGDM[Oxidation (M)]EPLK_.2	_T[Phospho (STY)]LDRS[Phospho (STY)]GDLGDM[Oxidation (M)]EPLK_	0.00103176	0.000541542	0.00904413	1	1	1.00868	1	1	1
O60716;O60716	CTNND1	Catenin delta-1	GSLASLDSLR	345	(S349)	_GSLAS[Phospho (STY)]LDSLR_.2	_GSLAS[Phospho (STY)]LDSLR_	0.000345452	0.000130403	0.000557111	21659.2	19969.6	22183.6	0.999762	0.99981	0.993022
O60716;O60716	CTNND1	Catenin delta-1	GSLASLDSLR	345	(S352)	_GSLASLDS[Phospho (STY)]LR_.2	_GSLASLDS[Phospho (STY)]LR_	0.00257774	0.0032674	0.00253679	15998.8	14429.1	16452.5	0.00184137	0.00233263	0.00626299
O60716;O60716	CTNND1	Catenin delta-1	GSLASLDSLR	345	(S346)	_GS[Phospho (STY)]LASLDSLR_.2	_GS[Phospho (STY)]LASLDSLR_	0.000958689	0.00056681	0.00011867	10881.6	13456.2	12870.2	0.998488	0.997746	0.999154
O60716;O60716	CTNND1	Catenin delta-1	GSLASLDSLR	345	(S346,S349)	_GS[Phospho (STY)]LAS[Phospho (STY)]LDSLR_.2	_GS[Phospho (STY)]LAS[Phospho (STY)]LDSLR_	Filtered	0.0005949	0.000635885	Filtered	4701.69	5636.74	Filtered	0.929692	0.966484
O60716;O60716	CTNND1	Catenin delta-1	GSLASLDSLR	345	(S349,S352)	_GSLAS[Phospho (STY)]LDS[Phospho (STY)]LR_.2	_GSLAS[Phospho (STY)]LDS[Phospho (STY)]LR_	Filtered	Filtered	0.00921051	Filtered	Filtered	9137.22	Filtered	Filtered	0.909555
O60716;O60716	CTNND1	Catenin delta-1	SMGYDDLDYGMMSDYGTAR	288	(S288,M289,M298,M299)	_S[Phospho (STY)]M[Oxidation (M)]GYDDLDYGM[Oxidation (M)]M[Oxidation (M)]SDYGTAR_.3	_S[Phospho (STY)]M[Oxidation (M)]GYDDLDYGM[Oxidation (M)]M[Oxidation (M)]SDYGTAR_	0.000231442	3.17098e-05	2.3348e-05	81366.8	81902.8	77905.2	0.000555594	1.24393e-06	0.0161536
O60716;O60716	CTNND1	Catenin delta-1	SMGYDDLDYGMMSDYGTAR	288	(M289,Y296,M298,M299)	_SM[Oxidation (M)]GYDDLDY[Phospho (STY)]GM[Oxidation (M)]M[Oxidation (M)]SDYGTAR_.3	_SM[Oxidation (M)]GYDDLDY[Phospho (STY)]GM[Oxidation (M)]M[Oxidation (M)]SDYGTAR_	0.000236003	7.60773e-05	0.000178568	77543.8	79241.8	72039	0.998442	0.999999	0.959681
O60716;O60716	CTNND1	Catenin delta-1	SMGYDDLDYGMMSDYGTAR	288	(Y296,M298,M299)	_SMGYDDLDY[Phospho (STY)]GM[Oxidation (M)]M[Oxidation (M)]SDYGTAR_.3	_SMGYDDLDY[Phospho (STY)]GM[Oxidation (M)]M[Oxidation (M)]SDYGTAR_	0.00336513	0.00206511	0.00115261	74744.7	75840	69195.6	8.58027e-05	0.000124813	3.59151e-06
O60716;O60716	CTNND1	Catenin delta-1	SMGYDDLDYGMMSDYGTAR	288	(S288,M289,Y296,M298,M299)	_S[Phospho (STY)]M[Oxidation (M)]GYDDLDY[Phospho (STY)]GM[Oxidation (M)]M[Oxidation (M)]SDYGTAR_.3	_S[Phospho (STY)]M[Oxidation (M)]GYDDLDY[Phospho (STY)]GM[Oxidation (M)]M[Oxidation (M)]SDYGTAR_	0.000369287	0.00357945	2.38485e-05	10258.9	9029.07	10538.9	0.000261055	0.000211797	0.650843
O60716;O60716	CTNND1	Catenin delta-1	SMGYDDLDYGMMSDYGTAR	288	(S288,M289,M298,M299,Y302)	_S[Phospho (STY)]M[Oxidation (M)]GYDDLDYGM[Oxidation (M)]M[Oxidation (M)]SDY[Phospho (STY)]GTAR_.3	_S[Phospho (STY)]M[Oxidation (M)]GYDDLDYGM[Oxidation (M)]M[Oxidation (M)]SDY[Phospho (STY)]GTAR_	0.000774763	0.00971309	0.000628321	2065.62	1001.23	1923.16	5.68458e-06	0.000180785	0.00738679
O60716;O60716	CTNND1	Catenin delta-1	SMGYDDLDYGMMSDYGTAR	288	(M289,M298,M299,Y302)	_SM[Oxidation (M)]GYDDLDYGM[Oxidation (M)]M[Oxidation (M)]SDY[Phospho (STY)]GTAR_.3	_SM[Oxidation (M)]GYDDLDYGM[Oxidation (M)]M[Oxidation (M)]SDY[Phospho (STY)]GTAR_	0.000231442	4.10476e-05	5.20759e-05	1	1	1.01731	5.01074e-16	5.76433e-13	7.02789e-15
O60716;O60716	CTNND1	Catenin delta-1	SMGYDDLDYGMMSDYGTAR	288	(M289,M298,M299,S300,Y302)	_SM[Oxidation (M)]GYDDLDYGM[Oxidation (M)]M[Oxidation (M)]S[Phospho (STY)]DY[Phospho (STY)]GTAR_.3	_SM[Oxidation (M)]GYDDLDYGM[Oxidation (M)]M[Oxidation (M)]S[Phospho (STY)]DY[Phospho (STY)]GTAR_	0.00702343	Filtered	0.00853702	2.24245	Filtered	2.34546	0.00611663	Filtered	0.00421498
O60716;O60716	CTNND1	Catenin delta-1	SMGYDDLDYGMMSDYGTAR	288	(M289,Y296,M298,M299,Y302)	_SM[Oxidation (M)]GYDDLDY[Phospho (STY)]GM[Oxidation (M)]M[Oxidation (M)]SDY[Phospho (STY)]GTAR_.3	_SM[Oxidation (M)]GYDDLDY[Phospho (STY)]GM[Oxidation (M)]M[Oxidation (M)]SDY[Phospho (STY)]GTAR_	0.00143546	Filtered	0.00360461	1	Filtered	1.00421	0.385623	Filtered	0.00427108
O60716;O60716	CTNND1	Catenin delta-1	SMGYDDLDYGMMSDYGTAR	288	(M289,Y296,M298)	_SM[Oxidation (M)]GYDDLDY[Phospho (STY)]GM[Oxidation (M)]MSDYGTAR_.3	_SM[Oxidation (M)]GYDDLDY[Phospho (STY)]GM[Oxidation (M)]MSDYGTAR_	Filtered	0.00390108	Filtered	Filtered	14616.8	Filtered	Filtered	0.00989145	Filtered
O60716;O60716	CTNND1	Catenin delta-1	SMGYDDLDYGMMSDYGTAR	288	(S288,M289,M298,M299,S300)	_S[Phospho (STY)]M[Oxidation (M)]GYDDLDYGM[Oxidation (M)]M[Oxidation (M)]S[Phospho (STY)]DYGTAR_.3	_S[Phospho (STY)]M[Oxidation (M)]GYDDLDYGM[Oxidation (M)]M[Oxidation (M)]S[Phospho (STY)]DYGTAR_	Filtered	Filtered	0.000468714	Filtered	Filtered	10970.3	Filtered	Filtered	0.16202
O60716;O60716	CTNND1	Catenin delta-1	SGDLGDMEPLK	920	(S920,M926)	_S[Phospho (STY)]GDLGDM[Oxidation (M)]EPLK_.2	_S[Phospho (STY)]GDLGDM[Oxidation (M)]EPLK_	0.000346718	9.11724e-05	0.000164991	27001.9	33205.4	23477.4	1	1	1
O60716;O60716	CTNND1	Catenin delta-1	SDFQVNLNNASR	847	(S847)	_S[Phospho (STY)]DFQVNLNNASR_.2	_S[Phospho (STY)]DFQVNLNNASR_	0.000258005	0.00025913	0.000577539	5071.53	5262.12	5240.66	0.999202	0.999896	0.999956
O60716;O60716	CTNND1	Catenin delta-1	HYEDGYPGGSDNYGSLSR	216	(S230)	_HYEDGYPGGSDNYGS[Phospho (STY)]LSR_.3	_HYEDGYPGGSDNYGS[Phospho (STY)]LSR_	0.000231442	6.265e-05	2.46726e-05	68332.5	68540.2	110863	0.739155	0.994897	0.80005
O60716;O60716	CTNND1	Catenin delta-1	HYEDGYPGGSDNYGSLSR	216	(S225)	_HYEDGYPGGS[Phospho (STY)]DNYGSLSR_.3	_HYEDGYPGGS[Phospho (STY)]DNYGSLSR_	0.000231442	0.000102002	0.000628414	79318.8	56417.8	93854.2	0.00190152	0.0498868	0.000585967
O60716;O60716	CTNND1	Catenin delta-1	HYEDGYPGGSDNYGSLSR	216	(Y217)	_HY[Phospho (STY)]EDGYPGGSDNYGSLSR_.3	_HY[Phospho (STY)]EDGYPGGSDNYGSLSR_	0.000231442	0.000361348	0.00145125	9393.1	3618.8	10141.6	2.53786e-08	7.43481e-08	9.71025e-11
O60716;O60716	CTNND1	Catenin delta-1	QDVYGPQPQVR	254		_QDVYGPQPQVR_.2	_QDVYGPQPQVR_	0.00442421	Filtered	Filtered	376.318	Filtered	Filtered	NaN	Filtered	Filtered
O60716;O60716	CTNND1	Catenin delta-1	KPIEDPANDTVDFPK	634		_KPIEDPANDTVDFPK_.3	_KPIEDPANDTVDFPK_	Filtered	0.00820069	Filtered	Filtered	1.99424	Filtered	Filtered	NaN	Filtered
O60762;O60762	DPM1	Dolichol-phosphate mannosyltransferase subunit 1	ASLEVSRSPR	2	(S7)	_A[Acetyl (Protein N-term)]SLEVS[Phospho (STY)]RSPR_.2	_A[Acetyl (Protein N-term)]SLEVS[Phospho (STY)]RSPR_	0.000278205	3.55978e-05	0.000188567	69285.2	75699.6	74091.3	2.28433e-09	4.93386e-05	1.14663e-06
O60762;O60762	DPM1	Dolichol-phosphate mannosyltransferase subunit 1	ASLEVSRSPR	2	(S9)	_[Acetyl (Protein N-term)]ASLEVSRS[Phospho (STY)]PR_.2	_[Acetyl (Protein N-term)]ASLEVSRS[Phospho (STY)]PR_	0.000237415	0.000321943	3.54871e-05	67780.7	72376.1	71647	1	0.999948	0.999999
O60762;O60762	DPM1	Dolichol-phosphate mannosyltransferase subunit 1	ASLEVSRSPR	2	(S9)	_A[Acetyl (Protein N-term)]SLEVSRS[Phospho (STY)]PR_.2	_A[Acetyl (Protein N-term)]SLEVSRS[Phospho (STY)]PR_	0.000234494	0.000245592	3.54871e-05	61017.9	66682.7	63877	1	0.999947	0.999999
O60763;O60763	USO1	General vesicular transport factor p115	DLGHPVEEEDELESGDQEDEDDESEDPGK	929	(S942)	_DLGHPVEEEDELES[Phospho (STY)]GDQEDEDDESEDPGK_.4	_DLGHPVEEEDELES[Phospho (STY)]GDQEDEDDESEDPGK_	0.000420057	7.81043e-05	2.58385e-05	15144.3	15232.1	13355.7	0.975459	0.977612	0.991797
O60763;O60763	USO1	General vesicular transport factor p115	DLGHPVEEEDELESGDQEDEDDESEDPGK	929	(S952)	_DLGHPVEEEDELESGDQEDEDDES[Phospho (STY)]EDPGK_.4	_DLGHPVEEEDELESGDQEDEDDES[Phospho (STY)]EDPGK_	0.000244642	3.506e-05	2.60646e-05	13805.2	14914.1	13190.1	0.0229167	0.0178419	0.00787473
O60784;O60784	TOM1	Target of Myb protein 1	LPNLSSPSAEGPPGPPSGPAPR	457	(S462)	_LPNLSS[Phospho (STY)]PSAEGPPGPPSGPAPR_.3	_LPNLSS[Phospho (STY)]PSAEGPPGPPSGPAPR_	0.000364917	0.000547179	0.00124939	4942.42	2900.44	6263.41	0.314018	0.31595	0.174296
O60784;O60784	TOM1	Target of Myb protein 1	LPNLSSPSAEGPPGPPSGPAPR	457	(S464)	_LPNLSSPS[Phospho (STY)]AEGPPGPPSGPAPR_.3	_LPNLSSPS[Phospho (STY)]AEGPPGPPSGPAPR_	0.000307697	0.0004973	0.0012961	4142.43	2551.09	5707.41	0.28875	0.372942	0.264536
O60784;O60784	TOM1	Target of Myb protein 1	LPNLSSPSAEGPPGPPSGPAPR	457	(S461)	_LPNLS[Phospho (STY)]SPSAEGPPGPPSGPAPR_.3	_LPNLS[Phospho (STY)]SPSAEGPPGPPSGPAPR_	0.000236011	0.000325618	0.000791887	4362.38	1885.11	4970.48	0.53815	0.290176	0.561879
O60814;O60814;P57053;P57053;P58876;P58876;P62807;P62807;Q5QNW6;Q5QNW6;Q93079;Q93079;Q99877;Q99877;Q99879;Q99879;Q99880;Q99880	HIST1H2BK;H2BFS;HIST1H2BD;HIST1H2BC;HIST2H2BF;HIST1H2BH;HIST1H2BN;HIST1H2BM;HIST1H2BL	Histone H2B type 1-K;Histone H2B type F-S;Histone H2B type 1-D;Histone H2B type 1-C/E/F/G/I;Histone H2B type 2-F;Histone H2B type 1-H;Histone H2B type 1-N;Histone H2B type 1-M;Histone H2B type 1-L	ESYSVYVYK	36;36;36;36;36;36;36;36;36		_ESYSVYVYK_.2	_ESYSVYVYK_	0.000261797	7.25085e-05	4.58828e-05	31626.3	40815.5	3084.05	NaN	NaN	NaN
O60814;O60814;P57053;P57053;P58876;P58876;P62807;P62807;Q5QNW6;Q5QNW6;Q93079;Q93079;Q99877;Q99877;Q99879;Q99879;Q99880;Q99880	HIST1H2BK;H2BFS;HIST1H2BD;HIST1H2BC;HIST2H2BF;HIST1H2BH;HIST1H2BN;HIST1H2BM;HIST1H2BL	Histone H2B type 1-K;Histone H2B type F-S;Histone H2B type 1-D;Histone H2B type 1-C/E/F/G/I;Histone H2B type 2-F;Histone H2B type 1-H;Histone H2B type 1-N;Histone H2B type 1-M;Histone H2B type 1-L	KESYSVYVYK	35;35;35;35;35;35;35;35;35		_KESYSVYVYK_.2	_KESYSVYVYK_	Filtered	0.00580212	0.0085093	Filtered	1.02258	1.011	Filtered	NaN	NaN
O60825;O60825	PFKFB2	6-phosphofructo-2-kinase/fructose-2,6-bisphosphatase 2	NYSVGSRPLK	481	(S483)	_NYS[Phospho (STY)]VGSRPLK_.2	_NYS[Phospho (STY)]VGSRPLK_	0.00441646	0.00284067	0.000672758	9180.9	3735.27	9674.88	0.924013	0.746932	0.914937
O60825;O60825	PFKFB2	6-phosphofructo-2-kinase/fructose-2,6-bisphosphatase 2	NSFTPLSSSNTIR	465	(S466)	_NS[Phospho (STY)]FTPLSSSNTIR_.2	_NS[Phospho (STY)]FTPLSSSNTIR_	0.000261315	0.000287622	0.000324304	27882	33525.8	26717.2	0.999901	0.999158	0.998578
O60825;O60825	PFKFB2	6-phosphofructo-2-kinase/fructose-2,6-bisphosphatase 2	RNSFTPLSSSNTIR	464	(S466)	_RNS[Phospho (STY)]FTPLSSSNTIR_.3	_RNS[Phospho (STY)]FTPLSSSNTIR_	0.00031124	0.000313896	2.38418e-05	16676.1	7003.24	17101.7	0.870477	0.582345	0.840141
O60832;O60832	DKC1	H/ACA ribonucleoprotein complex subunit 4	AGLESGAEPGDGDSDTTK	481	(S494)	_AGLESGAEPGDGDS[Phospho (STY)]DTTK_.2	_AGLESGAEPGDGDS[Phospho (STY)]DTTK_	0.000231442	2.97737e-05	2.3348e-05	101407	133293	104916	0.982526	0.997366	0.975082
O60832;O60832	DKC1	H/ACA ribonucleoprotein complex subunit 4	AGLESGAEPGDGDSDTTK	481	(T496)	_AGLESGAEPGDGDSDT[Phospho (STY)]TK_.2	_AGLESGAEPGDGDSDT[Phospho (STY)]TK_	0.000427738	4.25352e-05	4.77124e-05	98904.4	126179	99711	0.0176275	0.00227237	0.0223839
O60832;O60832	DKC1	H/ACA ribonucleoprotein complex subunit 4	AGLESGAEPGDGDSDTTK	481	(S485)	_AGLES[Phospho (STY)]GAEPGDGDSDTTK_.2	_AGLES[Phospho (STY)]GAEPGDGDSDTTK_	0.000231442	9.00378e-05	2.3348e-05	54064.7	62884.4	55821.9	1.92642e-10	2.32402e-12	1.02879e-09
O60832;O60832	DKC1	H/ACA ribonucleoprotein complex subunit 4	AGLESGAEPGDGDSDTTK	481	(S485,S494)	_AGLES[Phospho (STY)]GAEPGDGDS[Phospho (STY)]DTTK_.2	_AGLES[Phospho (STY)]GAEPGDGDS[Phospho (STY)]DTTK_	Filtered	Filtered	0.00165434	Filtered	Filtered	4275.94	Filtered	Filtered	0.453913
O60832;O60832	DKC1	H/ACA ribonucleoprotein complex subunit 4	AGLESGAEPGDGDSDTTK	481		_AGLESGAEPGDGDSDTTK_.2	_AGLESGAEPGDGDSDTTK_	Filtered	0.00892916	Filtered	Filtered	532.232	Filtered	Filtered	NaN	Filtered
O60832;O60832	DKC1	H/ACA ribonucleoprotein complex subunit 4	KRESESESDETPPAAPQLIK	448	(S451,S453)	_KRES[Phospho (STY)]ES[Phospho (STY)]ESDETPPAAPQLIK_.3	_KRES[Phospho (STY)]ES[Phospho (STY)]ESDETPPAAPQLIK_	0.000293818	0.000114086	3.18615e-05	4494.92	4026.79	6326.46	0.457252	0.619547	0.953569
O60832;O60832	DKC1	H/ACA ribonucleoprotein complex subunit 4	KRESESESDETPPAAPQLIK	448	(S451,S455)	_KRES[Phospho (STY)]ESES[Phospho (STY)]DETPPAAPQLIK_.3	_KRES[Phospho (STY)]ESES[Phospho (STY)]DETPPAAPQLIK_	0.000231442	0.000177617	2.3348e-05	3088.78	3192	5598.41	0.457282	0.436418	0.0552704
O60832;O60832	DKC1	H/ACA ribonucleoprotein complex subunit 4	KRESESESDETPPAAPQLIK	448	(S453,S455)	_KRESES[Phospho (STY)]ES[Phospho (STY)]DETPPAAPQLIK_.3	_KRESES[Phospho (STY)]ES[Phospho (STY)]DETPPAAPQLIK_	0.000231442	0.000130148	5.84156e-05	1	883.956	2025.79	0.535833	0.435831	0.0531224
O60832;O60832	DKC1	H/ACA ribonucleoprotein complex subunit 4	AGLESGAEPGDGDSDTTKK	481	(S494)	_AGLESGAEPGDGDS[Phospho (STY)]DTTKK_.3	_AGLESGAEPGDGDS[Phospho (STY)]DTTKK_	0.000231442	3.6144e-05	0.000305832	8629.85	11559.8	8834.69	0.861283	0.876779	0.85939
O60832;O60832	DKC1	H/ACA ribonucleoprotein complex subunit 4	AGLESGAEPGDGDSDTTKK	481	(S494)	_AGLESGAEPGDGDS[Phospho (STY)]DTTKK_.2	_AGLESGAEPGDGDS[Phospho (STY)]DTTKK_	0.00275857	Filtered	Filtered	308.734	Filtered	Filtered	0.25	Filtered	Filtered
O60832;O60832	DKC1	H/ACA ribonucleoprotein complex subunit 4	AGLESGAEPGDGDSDTTKK	481	(S485)	_AGLES[Phospho (STY)]GAEPGDGDSDTTKK_.2	_AGLES[Phospho (STY)]GAEPGDGDSDTTKK_	0.000972774	Filtered	Filtered	1	Filtered	Filtered	0.25	Filtered	Filtered
O60832;O60832	DKC1	H/ACA ribonucleoprotein complex subunit 4	RESESESDETPPAAPQLIK	449	(S453,S455)	_RESES[Phospho (STY)]ES[Phospho (STY)]DETPPAAPQLIK_.3	_RESES[Phospho (STY)]ES[Phospho (STY)]DETPPAAPQLIK_	0.00044023	0.00304982	0.000747443	666.104	1.99419	594.71	0.507869	0.444519	0.508535
O60832;O60832	DKC1	H/ACA ribonucleoprotein complex subunit 4	RESESESDETPPAAPQLIK	449	(S451,S453)	_RES[Phospho (STY)]ES[Phospho (STY)]ESDETPPAAPQLIK_.3	_RES[Phospho (STY)]ES[Phospho (STY)]ESDETPPAAPQLIK_	0.000551745	Filtered	0.00104517	1296.72	Filtered	893.724	0.193699	Filtered	0.479521
O60832;O60832	DKC1	H/ACA ribonucleoprotein complex subunit 4	DSAVNAICYGAK	303	(C310)	_DSAVNAIC[Carbamidomethyl (C)]YGAK_.2	_DSAVNAIC[Carbamidomethyl (C)]YGAK_	Filtered	0.00494401	Filtered	Filtered	2907.13	Filtered	Filtered	1	Filtered
O60832;O60832	DKC1	H/ACA ribonucleoprotein complex subunit 4	KSLPEEDVAEIQHAEEFLIKPESK	20	(S21)	_KS[Phospho (STY)]LPEEDVAEIQHAEEFLIKPESK_.3	_KS[Phospho (STY)]LPEEDVAEIQHAEEFLIKPESK_	Filtered	0.00798317	0.00878109	Filtered	2.23477	2.33475	Filtered	0.5	0.276603
O60841;O60841	EIF5B	Eukaryotic translation initiation factor 5B	QSFDDNDSEELEDK	106	(S113)	_QSFDDNDS[Phospho (STY)]EELEDK_.2	_QSFDDNDS[Phospho (STY)]EELEDK_	0.000233033	0.00011314	2.3348e-05	120351	153906	125703	0.999986	0.999153	0.999974
O60841;O60841	EIF5B	Eukaryotic translation initiation factor 5B	PGPNIESGNEDDDASFK	208	(S214)	_PGPNIES[Phospho (STY)]GNEDDDASFK_.2	_PGPNIES[Phospho (STY)]GNEDDDASFK_	0.000231442	6.31306e-05	2.37373e-05	97134.9	96777.1	95465.3	1	1	1
O60841;O60841	EIF5B	Eukaryotic translation initiation factor 5B	PGPNIESGNEDDDASFK	208	(S214)	_PGPNIES[Phospho (STY)]GNEDDDASFK_.3	_PGPNIES[Phospho (STY)]GNEDDDASFK_	0.000231442	3.17136e-05	2.47024e-05	12456.3	12275.6	9519.48	0.999836	0.992675	0.999946
O60841;O60841	EIF5B	Eukaryotic translation initiation factor 5B	IEPIPGESPK	1161	(S1168)	_IEPIPGES[Phospho (STY)]PK_.2	_IEPIPGES[Phospho (STY)]PK_	0.000413009	0.000388623	0.000629179	7962.34	9975.08	9928.35	1	1	1
O60841;O60841	EIF5B	Eukaryotic translation initiation factor 5B	VEMYSGSDDDDDFNK	131	(M133,S135,S137)	_VEM[Oxidation (M)]YS[Phospho (STY)]GS[Phospho (STY)]DDDDDFNK_.2	_VEM[Oxidation (M)]YS[Phospho (STY)]GS[Phospho (STY)]DDDDDFNK_	0.000231442	2.97737e-05	2.3348e-05	25308.6	32758.1	31237.6	0.0110149	0.0222954	0.00755881
O60841;O60841	EIF5B	Eukaryotic translation initiation factor 5B	VEMYSGSDDDDDFNK	131	(M133,Y134,S137)	_VEM[Oxidation (M)]Y[Phospho (STY)]SGS[Phospho (STY)]DDDDDFNK_.2	_VEM[Oxidation (M)]Y[Phospho (STY)]SGS[Phospho (STY)]DDDDDFNK_	0.000231442	6.67207e-05	4.27503e-05	18076.7	22989.5	23472.2	0.973959	0.982578	0.972829
O60841;O60841	EIF5B	Eukaryotic translation initiation factor 5B	VEMYSGSDDDDDFNK	131	(M133,S137)	_VEM[Oxidation (M)]YSGS[Phospho (STY)]DDDDDFNK_.2	_VEM[Oxidation (M)]YSGS[Phospho (STY)]DDDDDFNK_	0.000943634	0.000502675	0.000629179	466.944	788.463	1057.01	0.12902	0.0111433	0.00183018
O60841;O60841	EIF5B	Eukaryotic translation initiation factor 5B	VEMYSGSDDDDDFNK	131	(M133,S135)	_VEM[Oxidation (M)]YS[Phospho (STY)]GSDDDDDFNK_.2	_VEM[Oxidation (M)]YS[Phospho (STY)]GSDDDDDFNK_	0.000254895	0.00029181	0.000634151	696.973	461.565	422.592	0.0143229	0.0119392	0.00133786
O60841;O60841	EIF5B	Eukaryotic translation initiation factor 5B	VEMYSGSDDDDDFNK	131	(M133,S135,S137)	_VEM[Oxidation (M)]YS[Phospho (STY)]GS[Phospho (STY)]DDDDDFNK_.3	_VEM[Oxidation (M)]YS[Phospho (STY)]GS[Phospho (STY)]DDDDDFNK_	0.00518456	0.00387328	0.00221973	1	1	1.03925	0.652854	0.413	0.26214
O60841;O60841	EIF5B	Eukaryotic translation initiation factor 5B	KQSFDDNDSEELEDK	105	(S113)	_KQSFDDNDS[Phospho (STY)]EELEDK_.3	_KQSFDDNDS[Phospho (STY)]EELEDK_	0.000233067	0.000233536	4.74033e-05	5199.44	4745.14	5950.83	0.999958	0.999555	0.999982
O60841;O60841	EIF5B	Eukaryotic translation initiation factor 5B	KQSFDDNDSEELEDK	105	(S107)	_KQS[Phospho (STY)]FDDNDSEELEDK_.3	_KQS[Phospho (STY)]FDDNDSEELEDK_	0.000260516	0.00026208	2.60006e-05	3015.69	1286	3883.24	0.000274078	0.942853	0.00254394
O60841;O60841	EIF5B	Eukaryotic translation initiation factor 5B	KQSFDDNDSEELEDK	105	(S107)	_KQS[Phospho (STY)]FDDNDSEELEDK_.2	_KQS[Phospho (STY)]FDDNDSEELEDK_	0.000245051	0.00477439	0.00680917	1.22809	1.36358	1.34599	0.534916	0.523006	0.5
O60841;O60841	EIF5B	Eukaryotic translation initiation factor 5B	KQSFDDNDSEELEDK	105	(S113)	_KQSFDDNDS[Phospho (STY)]EELEDK_.2	_KQSFDDNDS[Phospho (STY)]EELEDK_	0.000231442	0.0082736	Filtered	514.814	1.36353	Filtered	0.464971	0.5	Filtered
O60841;O60841	EIF5B	Eukaryotic translation initiation factor 5B	KQSFDDNDSEELEDK	105	(S107,S113)	_KQS[Phospho (STY)]FDDNDS[Phospho (STY)]EELEDK_.2	_KQS[Phospho (STY)]FDDNDS[Phospho (STY)]EELEDK_	Filtered	Filtered	0.0031934	Filtered	Filtered	3.73557	Filtered	Filtered	1
O60841;O60841	EIF5B	Eukaryotic translation initiation factor 5B	EETPPPVEPEEEEDTEDAGLDDWEAMASDEETEK	484	(M509,S511)	_EETPPPVEPEEEEDTEDAGLDDWEAM[Oxidation (M)]AS[Phospho (STY)]DEETEK_.4	_EETPPPVEPEEEEDTEDAGLDDWEAM[Oxidation (M)]AS[Phospho (STY)]DEETEK_	0.000301395	0.000166322	2.3348e-05	6331.77	7315.09	5277.29	0.122614	0.235325	0.365173
O60841;O60841	EIF5B	Eukaryotic translation initiation factor 5B	QSFDDNDSEELEDKDSK	106	(S107)	_QS[Phospho (STY)]FDDNDSEELEDKDSK_.3	_QS[Phospho (STY)]FDDNDSEELEDKDSK_	0.00916458	0.00991909	0.00129772	186.708	2.00014	2.09172	0.512727	0.252234	0.24818
O60841;O60841	EIF5B	Eukaryotic translation initiation factor 5B	QSFDDNDSEELEDKDSK	106	(S113)	_QSFDDNDS[Phospho (STY)]EELEDKDSK_.3	_QSFDDNDS[Phospho (STY)]EELEDKDSK_	0.00172056	0.00209528	0.00190192	1	1	1.04239	0.778272	0.643184	0.834332
O60841;O60841	EIF5B	Eukaryotic translation initiation factor 5B	QSFDDNDSEELEDKDSK	106	(S121)	_QSFDDNDSEELEDKDS[Phospho (STY)]K_.3	_QSFDDNDSEELEDKDS[Phospho (STY)]K_	0.00386393	Filtered	0.00588015	1.22564	Filtered	1.39085	0.243827	Filtered	0.112395
O60841;O60841	EIF5B	Eukaryotic translation initiation factor 5B	QSFDDNDSEELEDKDSK	106		_QSFDDNDSEELEDKDSK_.3	_QSFDDNDSEELEDKDSK_	Filtered	0.00859354	Filtered	Filtered	1.78138	Filtered	Filtered	NaN	Filtered
O60841;O60841	EIF5B	Eukaryotic translation initiation factor 5B	PKVEMYSGSDDDDDFNK	129	(M133,S135,S137)	_PKVEM[Oxidation (M)]YS[Phospho (STY)]GS[Phospho (STY)]DDDDDFNK_.3	_PKVEM[Oxidation (M)]YS[Phospho (STY)]GS[Phospho (STY)]DDDDDFNK_	Filtered	0.00625636	0.000627327	Filtered	4.20113	503.237	Filtered	0.559479	0.296414
O60841;O60841	EIF5B	Eukaryotic translation initiation factor 5B	PKVEMYSGSDDDDDFNK	129	(M133,Y134,S137)	_PKVEM[Oxidation (M)]Y[Phospho (STY)]SGS[Phospho (STY)]DDDDDFNK_.3	_PKVEM[Oxidation (M)]Y[Phospho (STY)]SGS[Phospho (STY)]DDDDDFNK_	Filtered	Filtered	0.000610081	Filtered	Filtered	499.618	Filtered	Filtered	0.743861
O60841;O60841	EIF5B	Eukaryotic translation initiation factor 5B	KWDGSEEDEDNSK	160	(S164)	_KWDGS[Phospho (STY)]EEDEDNSK_.3	_KWDGS[Phospho (STY)]EEDEDNSK_	0.000232306	0.000456519	2.98914e-05	175.741	1.66481	153.425	0.969713	0.816771	0.706594
O60841;O60841	EIF5B	Eukaryotic translation initiation factor 5B	KWDGSEEDEDNSK	160	(S164)	_KWDGS[Phospho (STY)]EEDEDNSK_.2	_KWDGS[Phospho (STY)]EEDEDNSK_	Filtered	0.00462766	0.00278384	Filtered	4.43949	2.2258	Filtered	0.564463	0.5
O60841;O60841	EIF5B	Eukaryotic translation initiation factor 5B	KWDGSEEDEDNSK	160	(S171)	_KWDGSEEDEDNS[Phospho (STY)]K_.2	_KWDGSEEDEDNS[Phospho (STY)]K_	0.00444887	0.00726799	Filtered	1	1.66481	Filtered	0.5	0.5	Filtered
O60841;O60841	EIF5B	Eukaryotic translation initiation factor 5B	ELEELSLEAQGIK	61	(S66)	_ELEELS[Phospho (STY)]LEAQGIK_.2	_ELEELS[Phospho (STY)]LEAQGIK_	Filtered	Filtered	0.000655342	Filtered	Filtered	510.896	Filtered	Filtered	1
O60841;O60841	EIF5B	Eukaryotic translation initiation factor 5B	WDGSEEDEDNSKK	161	(S164)	_WDGS[Phospho (STY)]EEDEDNSKK_.3	_WDGS[Phospho (STY)]EEDEDNSKK_	0.00487852	Filtered	Filtered	1.00499	Filtered	Filtered	0.5	Filtered	Filtered
O60885;O60885	BRD4	Bromodomain-containing protein 4	MPDEPEEPVVAVSSPAVPPPTK	457	(M457,S470)	_M[Oxidation (M)]PDEPEEPVVAVSS[Phospho (STY)]PAVPPPTK_.3	_M[Oxidation (M)]PDEPEEPVVAVSS[Phospho (STY)]PAVPPPTK_	0.000231442	6.95946e-05	6.17034e-05	29327	24515.1	25939.5	0.418699	0.391439	0.451783
O60885;O60885	BRD4	Bromodomain-containing protein 4	MPDEPEEPVVAVSSPAVPPPTK	457	(M457,S469)	_M[Oxidation (M)]PDEPEEPVVAVS[Phospho (STY)]SPAVPPPTK_.3	_M[Oxidation (M)]PDEPEEPVVAVS[Phospho (STY)]SPAVPPPTK_	0.000372842	0.000311511	0.000628445	17257.2	13781	14314	0.540604	0.496566	0.518615
O60885;O60885	BRD4	Bromodomain-containing protein 4	SKPPPTYESEEEDK	593	(S601)	_SKPPPTYES[Phospho (STY)]EEEDK_.3	_SKPPPTYES[Phospho (STY)]EEEDK_	0.000231442	5.42385e-05	2.3348e-05	5616.73	3541.63	6223.92	0.992362	0.987503	0.99817
O60885;O60885	BRD4	Bromodomain-containing protein 4	SKPPPTYESEEEDK	593	(T598)	_SKPPPT[Phospho (STY)]YESEEEDK_.3	_SKPPPT[Phospho (STY)]YESEEEDK_	0.00143747	0.00145157	0.00075928	2883.89	2681.61	3058.69	0.00969817	0.00465062	0.022285
O60885;O60885	BRD4	Bromodomain-containing protein 4	SKPPPTYESEEEDK	593	(S601)	_SKPPPTYES[Phospho (STY)]EEEDK_.2	_SKPPPTYES[Phospho (STY)]EEEDK_	0.00199081	Filtered	0.000679866	1970.55	Filtered	1898.59	0.25	Filtered	0.280308
O60885;O60885	BRD4	Bromodomain-containing protein 4	SKPPPTYESEEEDK	593	(T598)	_SKPPPT[Phospho (STY)]YESEEEDK_.2	_SKPPPT[Phospho (STY)]YESEEEDK_	Filtered	Filtered	0.00802284	Filtered	Filtered	1.45577	Filtered	Filtered	0.280505
O60890;O60890	OPHN1	Oligophrenin-1	SPSRPILDGK	652	(S654)	_SPS[Phospho (STY)]RPILDGK_.2	_SPS[Phospho (STY)]RPILDGK_	0.0011683	Filtered	0.000636874	2061.59	Filtered	2180.01	0.261038	Filtered	0.227423
O60890;O60890	OPHN1	Oligophrenin-1	SPSRPILDGK	652	(S652)	_S[Phospho (STY)]PSRPILDGK_.2	_S[Phospho (STY)]PSRPILDGK_	0.000531676	Filtered	0.000188793	1729.72	Filtered	1842.11	0.766513	Filtered	0.614595
O60927;O60927	PPP1R11	Protein phosphatase 1 regulatory subunit 11	AEAGAGLSETVTETTVTVTTEPENR	2		_A[Acetyl (Protein N-term)]EAGAGLSETVTETTVTVTTEPENR_.3	_A[Acetyl (Protein N-term)]EAGAGLSETVTETTVTVTTEPENR_	Filtered	0.00109696	Filtered	Filtered	887.414	Filtered	Filtered	1	Filtered
O60927;O60927	PPP1R11	Protein phosphatase 1 regulatory subunit 11	AEAGAGLSETVTETTVTVTTEPENR	2		_[Acetyl (Protein N-term)]AEAGAGLSETVTETTVTVTTEPENR_.3	_[Acetyl (Protein N-term)]AEAGAGLSETVTETTVTVTTEPENR_	Filtered	0.00291504	Filtered	Filtered	263.869	Filtered	Filtered	1	Filtered
O60930;O60930	RNASEH1	Ribonuclease H1	SASPEVSEGHENQHGQESEAK	74	(S74)	_S[Phospho (STY)]ASPEVSEGHENQHGQESEAK_.3	_S[Phospho (STY)]ASPEVSEGHENQHGQESEAK_	0.000619374	Filtered	0.0036667	1.50749	Filtered	1.66936	0.25	Filtered	0.25
O60930;O60930	RNASEH1	Ribonuclease H1	SASPEVSEGHENQHGQESEAK	74	(S76)	_SAS[Phospho (STY)]PEVSEGHENQHGQESEAK_.3	_SAS[Phospho (STY)]PEVSEGHENQHGQESEAK_	0.00135064	Filtered	0.00222066	1	Filtered	1	0.25	Filtered	0.25
O60934;O60934	NBN	Nibrin	IPNYQLSPTK	426	(S432)	_IPNYQLS[Phospho (STY)]PTK_.2	_IPNYQLS[Phospho (STY)]PTK_	0.000282593	0.000157226	0.000337835	44829.4	46466.5	49877.2	0.821015	0.976182	0.912965
O60934;O60934	NBN	Nibrin	IPNYQLSPTK	426	(T434)	_IPNYQLSPT[Phospho (STY)]K_.2	_IPNYQLSPT[Phospho (STY)]K_	0.000390088	2.97737e-05	2.33505e-05	46053.2	46974.7	44697.5	0.187763	0.0154248	0.105013
O60934;O60934	NBN	Nibrin	TTTPGPSLSQGVSVDEK	335	(S343)	_TTTPGPSLS[Phospho (STY)]QGVSVDEK_.2	_TTTPGPSLS[Phospho (STY)]QGVSVDEK_	Filtered	0.00336886	Filtered	Filtered	358.196	Filtered	Filtered	0.0946842	Filtered
O60934;O60934	NBN	Nibrin	TTTPGPSLSQGVSVDEK	335	(T337)	_TTT[Phospho (STY)]PGPSLSQGVSVDEK_.2	_TTT[Phospho (STY)]PGPSLSQGVSVDEK_	Filtered	0.0090687	Filtered	Filtered	1.99446	Filtered	Filtered	0.104158	Filtered
O60934;O60934	NBN	Nibrin	MDIETNDTFSDEAVPESSK	595	(M595,S604)	_M[Oxidation (M)]DIETNDTFS[Phospho (STY)]DEAVPESSK_.3	_M[Oxidation (M)]DIETNDTFS[Phospho (STY)]DEAVPESSK_	0.00199074	Filtered	Filtered	1	Filtered	Filtered	0.563269	Filtered	Filtered
O75113;O75113	N4BP1	NEDD4-binding protein 1	AGTPVSELTK	240	(T242)	_AGT[Phospho (STY)]PVSELTK_.2	_AGT[Phospho (STY)]PVSELTK_	0.00388507	0.000464448	0.00295107	2570.64	2297.25	2775.03	0.956626	0.89956	0.977776
O75113;O75113	N4BP1	NEDD4-binding protein 1	QFSLENVQEGEILHDAK	298	(S300)	_QFS[Phospho (STY)]LENVQEGEILHDAK_.3	_QFS[Phospho (STY)]LENVQEGEILHDAK_	0.00815813	Filtered	Filtered	1.0152	Filtered	Filtered	1	Filtered	Filtered
O75113;O75113	N4BP1	NEDD4-binding protein 1	RFSDSEER	286	(S288,S290)	_RFS[Phospho (STY)]DS[Phospho (STY)]EER_.2	_RFS[Phospho (STY)]DS[Phospho (STY)]EER_	Filtered	0.00823494	Filtered	Filtered	4517.78	Filtered	Filtered	1	Filtered
O75113;O75113	N4BP1	NEDD4-binding protein 1	GVYSSTNELTTDSTPKK	413	(T426)	_GVYSSTNELTTDST[Phospho (STY)]PKK_.3	_GVYSSTNELTTDST[Phospho (STY)]PKK_	Filtered	0.00414101	Filtered	Filtered	1.70416	Filtered	Filtered	0.333006	Filtered
O75122;O75122	CLASP2	CLIP-associating protein 2	SRSDIDVNAAAGAK	368	(S368)	_S[Phospho (STY)]RSDIDVNAAAGAK_.2	_S[Phospho (STY)]RSDIDVNAAAGAK_	0.000231442	8.43859e-05	2.43181e-05	9294	8990.49	10751.4	0.00219301	0.00814884	0.635478
O75122;O75122	CLASP2	CLIP-associating protein 2	SRSDIDVNAAAGAK	368	(S370)	_SRS[Phospho (STY)]DIDVNAAAGAK_.2	_SRS[Phospho (STY)]DIDVNAAAGAK_	0.000231442	6.01688e-05	2.44467e-05	8865.7	8320.14	10026.3	0.997716	0.985428	0.380724
O75122;O75122	CLASP2	CLIP-associating protein 2	IPRPSVSQGCSR	519	(S523,C528,S529)	_IPRPS[Phospho (STY)]VSQGC[Carbamidomethyl (C)]S[Phospho (STY)]R_.3	_IPRPS[Phospho (STY)]VSQGC[Carbamidomethyl (C)]S[Phospho (STY)]R_	0.000404365	0.000922105	0.000683056	5494.06	2594.93	6577.76	0.606438	0.590932	0.608635
O75122;O75122	CLASP2	CLIP-associating protein 2	IPRPSVSQGCSR	519	(S525,C528,S529)	_IPRPSVS[Phospho (STY)]QGC[Carbamidomethyl (C)]S[Phospho (STY)]R_.3	_IPRPSVS[Phospho (STY)]QGC[Carbamidomethyl (C)]S[Phospho (STY)]R_	0.000550412	0.00204075	0.000674137	4723.69	2655.46	5666.75	0.690343	0.590569	0.674686
O75122;O75122	CLASP2	CLIP-associating protein 2	IPRPSVSQGCSR	519	(S525,C528,S529)	_IPRPSVS[Phospho (STY)]QGC[Carbamidomethyl (C)]S[Phospho (STY)]R_.2	_IPRPSVS[Phospho (STY)]QGC[Carbamidomethyl (C)]S[Phospho (STY)]R_	0.002113	Filtered	0.000638815	3107.49	Filtered	4828.52	0.6293	Filtered	0.598519
O75122;O75122	CLASP2	CLIP-associating protein 2	IPRPSVSQGCSR	519	(S523,C528,S529)	_IPRPS[Phospho (STY)]VSQGC[Carbamidomethyl (C)]S[Phospho (STY)]R_.2	_IPRPS[Phospho (STY)]VSQGC[Carbamidomethyl (C)]S[Phospho (STY)]R_	0.000576521	Filtered	0.00103156	946.367	Filtered	2633.21	0.629386	Filtered	0.476426
O75122;O75122	CLASP2	CLIP-associating protein 2	VLNTGSDVEEAVADALK	591	(S596)	_VLNTGS[Phospho (STY)]DVEEAVADALK_.2	_VLNTGS[Phospho (STY)]DVEEAVADALK_	0.00036601	0.000134409	0.00355667	4959.84	789.061	1.42015	0.996384	0.685343	0.5
O75122;O75122	CLASP2	CLIP-associating protein 2	VLNTGSDVEEAVADALK	591	(T594)	_VLNT[Phospho (STY)]GSDVEEAVADALK_.3	_VLNT[Phospho (STY)]GSDVEEAVADALK_	0.000416331	0.000223767	2.49213e-05	1706.66	1192.18	2047.62	0.5	0.5	0.709206
O75122;O75122	CLASP2	CLIP-associating protein 2	VLNTGSDVEEAVADALK	591	(S596)	_VLNTGS[Phospho (STY)]DVEEAVADALK_.3	_VLNTGS[Phospho (STY)]DVEEAVADALK_	0.000438086	0.000508316	0.000152834	1915.08	969.089	1727.31	0.5	0.5	0.5
O75122;O75122	CLASP2	CLIP-associating protein 2	SSSSSQESLNRPFSSK	323	(S327)	_SSSSS[Phospho (STY)]QESLNRPFSSK_.3	_SSSSS[Phospho (STY)]QESLNRPFSSK_	0.000231442	2.97737e-05	2.3348e-05	7685.07	6099.97	6898.18	0.244253	0.259682	0.230549
O75122;O75122	CLASP2	CLIP-associating protein 2	SSSSSQESLNRPFSSK	323	(S330)	_SSSSSQES[Phospho (STY)]LNRPFSSK_.3	_SSSSSQES[Phospho (STY)]LNRPFSSK_	0.000379775	8.97686e-05	0.000183919	5287.27	4420.16	5087.9	2.70065e-06	0.00018725	2.04475e-05
O75122;O75122	CLASP2	CLIP-associating protein 2	SSSSSQESLNRPFSSK	323	(S325)	_SSS[Phospho (STY)]SSQESLNRPFSSK_.3	_SSS[Phospho (STY)]SSQESLNRPFSSK_	0.000231442	3.4736e-05	2.40474e-05	3995.13	4152.37	3763.44	0.413225	0.441607	0.389599
O75122;O75122	CLASP2	CLIP-associating protein 2	SSSSSQESLNRPFSSK	323	(S327)	_SSSSS[Phospho (STY)]QESLNRPFSSK_.2	_SSSSS[Phospho (STY)]QESLNRPFSSK_	0.00358059	0.00622106	0.000163148	205.323	337.603	332.272	0.17487	0.156504	0.125
O75122;O75122	CLASP2	CLIP-associating protein 2	SSSSSQESLNRPFSSK	323	(S326)	_SSSS[Phospho (STY)]SQESLNRPFSSK_.2	_SSSS[Phospho (STY)]SQESLNRPFSSK_	0.0087644	0.00655335	0.000550876	449.226	1.49446	332.093	0.185135	0.162589	0.0817932
O75122;O75122	CLASP2	CLIP-associating protein 2	SSSSSQESLNRPFSSK	323	(S325)	_SSS[Phospho (STY)]SSQESLNRPFSSK_.2	_SSS[Phospho (STY)]SSQESLNRPFSSK_	0.00679479	0.00442845	0.000628416	1	337.141	1	0.185345	0.162637	0.231849
O75122;O75122	CLASP2	CLIP-associating protein 2	SSSSSQESLNRPFSSK	323	(S330)	_SSSSSQES[Phospho (STY)]LNRPFSSK_.2	_SSSSSQES[Phospho (STY)]LNRPFSSK_	0.00167945	Filtered	0.000632027	244.766	Filtered	1.25631	0.0278785	Filtered	0.0755809
O75122;O75122	CLASP2	CLIP-associating protein 2	SSSSSQESLNRPFSSK	323	(S327,S330)	_SSSSS[Phospho (STY)]QES[Phospho (STY)]LNRPFSSK_.3	_SSSSS[Phospho (STY)]QES[Phospho (STY)]LNRPFSSK_	Filtered	Filtered	0.00921162	Filtered	Filtered	2.02049	Filtered	Filtered	0.221578
O75122;O75122	CLASP2	CLIP-associating protein 2	ASSLPGSLQR	358	(S360)	_ASS[Phospho (STY)]LPGSLQR_.2	_ASS[Phospho (STY)]LPGSLQR_	Filtered	0.00383767	0.00115269	Filtered	4223.48	3914.66	Filtered	0.333333	0.810267
O75122;O75122	CLASP2	CLIP-associating protein 2	SSGSVASLPQSDR	310	(S313)	_SSGS[Phospho (STY)]VASLPQSDR_.2	_SSGS[Phospho (STY)]VASLPQSDR_	Filtered	Filtered	0.00163229	Filtered	Filtered	2311.21	Filtered	Filtered	0.0961472
O75122;O75122	CLASP2	CLIP-associating protein 2	SFDDEESVDGNRPSSAASAFK	8	(S22)	_SFDDEESVDGNRPSS[Phospho (STY)]AASAFK_.3	_SFDDEESVDGNRPSS[Phospho (STY)]AASAFK_	Filtered	0.00310494	Filtered	Filtered	1161.17	Filtered	Filtered	0.241371	Filtered
O75122;O75122	CLASP2	CLIP-associating protein 2	SFDDEESVDGNRPSSAASAFK	8	(S21)	_SFDDEESVDGNRPS[Phospho (STY)]SAASAFK_.3	_SFDDEESVDGNRPS[Phospho (STY)]SAASAFK_	Filtered	0.00460827	Filtered	Filtered	3.6561	Filtered	Filtered	0.271494	Filtered
O75128;O75128	COBL	Protein cordon-bleu	NNNAGSFDSEGVASR	561	(S574)	_NNNAGSFDSEGVAS[Phospho (STY)]R_.2	_NNNAGSFDSEGVAS[Phospho (STY)]R_	0.00036777	0.000361061	0.000628459	8242.54	9468.95	7631.21	0.980125	0.985403	0.974612
O75132;O75132	ZBED4	Zinc finger BED domain-containing protein 4	TEVSETARPSSPDTR	614	(S623)	_TEVSETARPS[Phospho (STY)]SPDTR_.3	_TEVSETARPS[Phospho (STY)]SPDTR_	0.000231442	0.000173994	0.000629083	354.032	780.308	556.734	0.237443	0.237788	0.236237
O75132;O75132	ZBED4	Zinc finger BED domain-containing protein 4	TEVSETARPSSPDTR	614	(S624)	_TEVSETARPSS[Phospho (STY)]PDTR_.3	_TEVSETARPSS[Phospho (STY)]PDTR_	0.000245515	0.00016529	0.00062489	293.07	1.65028	1.1665	0.236445	0.236162	0.235955
O75132;O75132	ZBED4	Zinc finger BED domain-containing protein 4	TEVSETARPSSPDTR	614	(S624)	_TEVSETARPSS[Phospho (STY)]PDTR_.2	_TEVSETARPSS[Phospho (STY)]PDTR_	0.00964994	0.00567054	0.00998467	1	1.24071	1	0.166667	0.166667	0.166667
O75132;O75132	ZBED4	Zinc finger BED domain-containing protein 4	TEVSETARPSSPDTR	614	(T619)	_TEVSET[Phospho (STY)]ARPSSPDTR_.2	_TEVSET[Phospho (STY)]ARPSSPDTR_	0.00972558	0.0044116	Filtered	1	1.23813	Filtered	0.166667	0.166667	Filtered
O75132;O75132	ZBED4	Zinc finger BED domain-containing protein 4	TEVSETARPSSPDTR	614	(S623)	_TEVSETARPS[Phospho (STY)]SPDTR_.2	_TEVSETARPS[Phospho (STY)]SPDTR_	Filtered	0.0062434	Filtered	Filtered	1.24271	Filtered	Filtered	0.166667	Filtered
O75151;O75151	PHF2	Lysine-specific demethylase PHF2	DEYEYVSDDGELK	675	(S681)	_DEYEYVS[Phospho (STY)]DDGELK_.2	_DEYEYVS[Phospho (STY)]DDGELK_	0.000416325	0.000313893	0.00068956	2070.85	1782.82	1539.41	0.628422	0.722746	0.488918
O75151;O75151	PHF2	Lysine-specific demethylase PHF2	PVRDEYEYVSDDGELK	672	(S681)	_PVRDEYEYVS[Phospho (STY)]DDGELK_.3	_PVRDEYEYVS[Phospho (STY)]DDGELK_	0.000274638	0.000603922	4.62926e-05	22424.6	7545.14	26127.6	0.48567	0.679549	0.94997
O75151;O75151	PHF2	Lysine-specific demethylase PHF2	PVRDEYEYVSDDGELK	672	(S681)	_PVRDEYEYVS[Phospho (STY)]DDGELK_.2	_PVRDEYEYVS[Phospho (STY)]DDGELK_	Filtered	Filtered	0.00736024	Filtered	Filtered	778.774	Filtered	Filtered	0.206737
O75151;O75151	PHF2	Lysine-specific demethylase PHF2	EEPPSPIEATPPQSLLEK	470	(S474)	_EEPPS[Phospho (STY)]PIEATPPQSLLEK_.3	_EEPPS[Phospho (STY)]PIEATPPQSLLEK_	0.00043012	0.000511444	0.000526043	4364.87	4242.62	5558.17	0.502198	0.502094	0.49206
O75151;O75151	PHF2	Lysine-specific demethylase PHF2	EEPPSPIEATPPQSLLEK	470	(S474,T479)	_EEPPS[Phospho (STY)]PIEAT[Phospho (STY)]PPQSLLEK_.3	_EEPPS[Phospho (STY)]PIEAT[Phospho (STY)]PPQSLLEK_	Filtered	Filtered	0.00516066	Filtered	Filtered	476.898	Filtered	Filtered	0.58469
O75151;O75151	PHF2	Lysine-specific demethylase PHF2	AVRPEVNTVASSDEVCDGDREK	448	(T455,C463)	_AVRPEVNT[Phospho (STY)]VASSDEVC[Carbamidomethyl (C)]DGDREK_.3	_AVRPEVNT[Phospho (STY)]VASSDEVC[Carbamidomethyl (C)]DGDREK_	0.000522151	0.00196793	0.000630569	580.931	354.629	1129.46	0.394068	0.376283	0.235701
O75151;O75151	PHF2	Lysine-specific demethylase PHF2	AVRPEVNTVASSDEVCDGDREK	448	(S458,C463)	_AVRPEVNTVAS[Phospho (STY)]SDEVC[Carbamidomethyl (C)]DGDREK_.3	_AVRPEVNTVAS[Phospho (STY)]SDEVC[Carbamidomethyl (C)]DGDREK_	0.000253183	0.00499149	5.24644e-05	1.53033	355.316	1545.24	0.332853	0.333696	0.43164
O75151;O75151	PHF2	Lysine-specific demethylase PHF2	AVRPEVNTVASSDEVCDGDREK	448	(S459,C463)	_AVRPEVNTVASS[Phospho (STY)]DEVC[Carbamidomethyl (C)]DGDREK_.3	_AVRPEVNTVASS[Phospho (STY)]DEVC[Carbamidomethyl (C)]DGDREK_	0.000766029	0.00369167	0.00011726	295.641	1.36216	669.09	0.273603	0.290138	0.301028
O75151;O75151	PHF2	Lysine-specific demethylase PHF2	NSVDLDDYEEEQDHLDACFK	852	(S853,C869)	_NS[Phospho (STY)]VDLDDYEEEQDHLDAC[Carbamidomethyl (C)]FK_.3	_NS[Phospho (STY)]VDLDDYEEEQDHLDAC[Carbamidomethyl (C)]FK_	0.000359896	Filtered	0.00843971	295.306	Filtered	1	0.0619588	Filtered	0.00711877
O75151;O75151	PHF2	Lysine-specific demethylase PHF2	DSDYVYPSLESDEDNPIFK	872	(Y877)	_DSDYVY[Phospho (STY)]PSLESDEDNPIFK_.3	_DSDYVY[Phospho (STY)]PSLESDEDNPIFK_	0.0033282	Filtered	0.000700091	1338.25	Filtered	1976.17	0.891889	Filtered	0.421447
O75151;O75151	PHF2	Lysine-specific demethylase PHF2	DSDYVYPSLESDEDNPIFK	872	(S882)	_DSDYVYPSLES[Phospho (STY)]DEDNPIFK_.3	_DSDYVYPSLES[Phospho (STY)]DEDNPIFK_	Filtered	Filtered	0.000427482	Filtered	Filtered	12554.4	Filtered	Filtered	0.054367
O75151;O75151	PHF2	Lysine-specific demethylase PHF2	ESASPTIPNLDLLEAHTK	536	(S539)	_ESAS[Phospho (STY)]PTIPNLDLLEAHTK_.3	_ESAS[Phospho (STY)]PTIPNLDLLEAHTK_	0.00080208	Filtered	Filtered	1	Filtered	Filtered	0.374538	Filtered	Filtered
O75151;O75151	PHF2	Lysine-specific demethylase PHF2	ESASPTIPNLDLLEAHTK	536	(T541)	_ESASPT[Phospho (STY)]IPNLDLLEAHTK_.3	_ESASPT[Phospho (STY)]IPNLDLLEAHTK_	0.00564547	Filtered	Filtered	1	Filtered	Filtered	0.406694	Filtered	Filtered
O75151;O75151	PHF2	Lysine-specific demethylase PHF2	AVRPEVNTVASSDEVCDGDR	448	(S458,C463)	_AVRPEVNTVAS[Phospho (STY)]SDEVC[Carbamidomethyl (C)]DGDR_.3	_AVRPEVNTVAS[Phospho (STY)]SDEVC[Carbamidomethyl (C)]DGDR_	0.00378746	Filtered	Filtered	1.88492	Filtered	Filtered	0.189158	Filtered	Filtered
O75151;O75151	PHF2	Lysine-specific demethylase PHF2	GSDDAPYSPTAR	898	(S905)	_GSDDAPYS[Phospho (STY)]PTAR_.2	_GSDDAPYS[Phospho (STY)]PTAR_	Filtered	Filtered	0.00772964	Filtered	Filtered	5179.6	Filtered	Filtered	0.481665
O75152;O75152	ZC3H11A	Zinc finger CCCH domain-containing protein 11A	LSVQSNPSPQLR	125	(S132)	_LSVQSNPS[Phospho (STY)]PQLR_.2	_LSVQSNPS[Phospho (STY)]PQLR_	0.000363859	0.000337516	0.000691912	12857.8	12435.3	12251.7	0.999037	0.907803	0.993259
O75152;O75152	ZC3H11A	Zinc finger CCCH domain-containing protein 11A	LSVQSNPSPQLR	125	(S129)	_LSVQS[Phospho (STY)]NPSPQLR_.2	_LSVQS[Phospho (STY)]NPSPQLR_	0.00156713	0.000555251	0.000719598	5356.97	5029.17	4953.42	0.000621497	0.069197	0.00678795
O75152;O75152	ZC3H11A	Zinc finger CCCH domain-containing protein 11A	TVLPTVPESPEEEVK	100	(S108)	_TVLPTVPES[Phospho (STY)]PEEEVK_.2	_TVLPTVPES[Phospho (STY)]PEEEVK_	0.000712188	0.000429466	Filtered	5414.46	6230.49	Filtered	0.816468	0.920928	Filtered
O75152;O75152	ZC3H11A	Zinc finger CCCH domain-containing protein 11A	LSSASTGKPPLSVEDDFEK	757	(S758)	_LS[Phospho (STY)]SASTGKPPLSVEDDFEK_.3	_LS[Phospho (STY)]SASTGKPPLSVEDDFEK_	Filtered	0.00566298	Filtered	Filtered	329.377	Filtered	Filtered	0.208996	Filtered
O75152;O75152	ZC3H11A	Zinc finger CCCH domain-containing protein 11A	LSSASTGKPPLSVEDDFEK	757	(T762)	_LSSAST[Phospho (STY)]GKPPLSVEDDFEK_.3	_LSSAST[Phospho (STY)]GKPPLSVEDDFEK_	Filtered	0.00525044	Filtered	Filtered	327.383	Filtered	Filtered	0.137313	Filtered
O75152;O75152	ZC3H11A	Zinc finger CCCH domain-containing protein 11A	LSSASTGKPPLSVEDDFEK	757	(S761)	_LSSAS[Phospho (STY)]TGKPPLSVEDDFEK_.3	_LSSAS[Phospho (STY)]TGKPPLSVEDDFEK_	Filtered	0.00822178	Filtered	Filtered	2.32347	Filtered	Filtered	0.0919148	Filtered
O75152;O75152	ZC3H11A	Zinc finger CCCH domain-containing protein 11A	LSSASTGKPPLSVEDDFEK	757	(S759)	_LSS[Phospho (STY)]ASTGKPPLSVEDDFEK_.3	_LSS[Phospho (STY)]ASTGKPPLSVEDDFEK_	Filtered	0.00506435	Filtered	Filtered	1	Filtered	Filtered	0.468477	Filtered
O75152;O75152	ZC3H11A	Zinc finger CCCH domain-containing protein 11A	KFSAGGDSDPPLK	288	(S290)	_KFS[Phospho (STY)]AGGDSDPPLK_.2	_KFS[Phospho (STY)]AGGDSDPPLK_	Filtered	Filtered	0.0051977	Filtered	Filtered	1.35402	Filtered	Filtered	0.511505
O75152;O75152	ZC3H11A	Zinc finger CCCH domain-containing protein 11A	VQQSSESSTSSPSQHEATPGAR	485	(S495)	_VQQSSESSTSS[Phospho (STY)]PSQHEATPGAR_.3	_VQQSSESSTSS[Phospho (STY)]PSQHEATPGAR_	0.00511226	Filtered	Filtered	1	Filtered	Filtered	0.111111	Filtered	Filtered
O75153;O75153	CLUH	Clustered mitochondria protein homolog	SEDPPGQEAGSEEEGSSASGLAK	654	(S664)	_SEDPPGQEAGS[Phospho (STY)]EEEGSSASGLAK_.3	_SEDPPGQEAGS[Phospho (STY)]EEEGSSASGLAK_	0.00151337	0.000496301	0.00786065	520.047	1031.45	333.388	0.2905	0.792951	0.343879
O75153;O75153	CLUH	Clustered mitochondria protein homolog	VVEEPYTVR	118		_VVEEPYTVR_.2	_VVEEPYTVR_	Filtered	0.00427571	Filtered	Filtered	1033.24	Filtered	Filtered	NaN	Filtered
O75164;O75164	KDM4A	Lysine-specific demethylase 4A	DSISSDSETSEPLSCR	519	(S520,C533)	_DS[Phospho (STY)]ISSDSETSEPLSC[Carbamidomethyl (C)]R_.2	_DS[Phospho (STY)]ISSDSETSEPLSC[Carbamidomethyl (C)]R_	0.000652366	0.000538765	0.000632029	2900.62	3543.95	2978.19	0.110306	0.0850387	0.197108
O75164;O75164	KDM4A	Lysine-specific demethylase 4A	DSISSDSETSEPLSCR	519	(S523,C533)	_DSISS[Phospho (STY)]DSETSEPLSC[Carbamidomethyl (C)]R_.2	_DSISS[Phospho (STY)]DSETSEPLSC[Carbamidomethyl (C)]R_	0.00216423	0.00146808	0.000590098	2902.09	3326.33	2974.82	0.357581	0.294467	0.308981
O75164;O75164	KDM4A	Lysine-specific demethylase 4A	DSISSDSETSEPLSCR	519	(S520,C533)	_DS[Phospho (STY)]ISSDSETSEPLSC[Carbamidomethyl (C)]R_.3	_DS[Phospho (STY)]ISSDSETSEPLSC[Carbamidomethyl (C)]R_	Filtered	0.0073789	0.00605757	Filtered	443.919	544.297	Filtered	0.0325207	0.200015
O75164;O75164	KDM4A	Lysine-specific demethylase 4A	DSISSDSETSEPLSCR	519	(S522,C533)	_DSIS[Phospho (STY)]SDSETSEPLSC[Carbamidomethyl (C)]R_.3	_DSIS[Phospho (STY)]SDSETSEPLSC[Carbamidomethyl (C)]R_	Filtered	0.00250172	Filtered	Filtered	940.552	Filtered	Filtered	0.291465	Filtered
O75164;O75164	KDM4A	Lysine-specific demethylase 4A	DSISSDSETSEPLSCR	519	(S523,C533)	_DSISS[Phospho (STY)]DSETSEPLSC[Carbamidomethyl (C)]R_.3	_DSISS[Phospho (STY)]DSETSEPLSC[Carbamidomethyl (C)]R_	Filtered	0.00261971	Filtered	Filtered	1	Filtered	Filtered	0.235246	Filtered
O75179;O75179	ANKRD17	Ankyrin repeat domain-containing protein 17	APSPAPSSVPLGSEK	2399	(S2401)	_APS[Phospho (STY)]PAPSSVPLGSEK_.2	_APS[Phospho (STY)]PAPSSVPLGSEK_	0.000231442	6.12177e-05	2.3348e-05	32903.7	34920.9	34121.2	1	0.999998	0.999853
O75179;O75179	ANKRD17	Ankyrin repeat domain-containing protein 17	NSPLDCGSASPNK	2058	(C2063,S2067)	_NSPLDC[Carbamidomethyl (C)]GSAS[Phospho (STY)]PNK_.2	_NSPLDC[Carbamidomethyl (C)]GSAS[Phospho (STY)]PNK_	0.000231442	0.000362031	3.54752e-05	9060.29	10600.2	8358.02	0.977551	0.955333	0.967102
O75179;O75179	ANKRD17	Ankyrin repeat domain-containing protein 17	NSPLDCGSASPNK	2058	(S2059,C2063)	_NS[Phospho (STY)]PLDC[Carbamidomethyl (C)]GSASPNK_.2	_NS[Phospho (STY)]PLDC[Carbamidomethyl (C)]GSASPNK_	0.00201803	0.000355396	0.000635936	1749.54	2596.41	1648.19	7.54978e-07	1.19157e-06	3.64578e-07
O75179;O75179	ANKRD17	Ankyrin repeat domain-containing protein 17	EHYPVSSPSSPSPPAQPGGVSR	2036	(S2042,S2045)	_EHYPVSS[Phospho (STY)]PSS[Phospho (STY)]PSPPAQPGGVSR_.3	_EHYPVSS[Phospho (STY)]PSS[Phospho (STY)]PSPPAQPGGVSR_	0.000347623	0.0010789	5.65257e-05	3312	949.211	3140.4	0.279218	0.290448	0.211342
O75179;O75179	ANKRD17	Ankyrin repeat domain-containing protein 17	EHYPVSSPSSPSPPAQPGGVSR	2036	(Y2038,S2047)	_EHY[Phospho (STY)]PVSSPSSPS[Phospho (STY)]PPAQPGGVSR_.3	_EHY[Phospho (STY)]PVSSPSSPS[Phospho (STY)]PPAQPGGVSR_	0.000567557	0.00267785	6.26198e-05	2356.98	345.575	3085.01	0.279868	0.204386	0.209796
O75179;O75179	ANKRD17	Ankyrin repeat domain-containing protein 17	EHYPVSSPSSPSPPAQPGGVSR	2036	(S2042,S2044)	_EHYPVSS[Phospho (STY)]PS[Phospho (STY)]SPSPPAQPGGVSR_.3	_EHYPVSS[Phospho (STY)]PS[Phospho (STY)]SPSPPAQPGGVSR_	0.000415733	0.00305098	2.80021e-05	2485.5	948.814	2273.71	0.364296	0.30605	0.212155
O75179;O75179	ANKRD17	Ankyrin repeat domain-containing protein 17	EHYPVSSPSSPSPPAQPGGVSR	2036	(S2041,S2045)	_EHYPVS[Phospho (STY)]SPSS[Phospho (STY)]PSPPAQPGGVSR_.3	_EHYPVS[Phospho (STY)]SPSS[Phospho (STY)]PSPPAQPGGVSR_	0.000366003	0.00267743	2.46814e-05	1929.43	345.208	2701.15	0.252906	0.292142	0.2021
O75179;O75179	ANKRD17	Ankyrin repeat domain-containing protein 17	EHYPVSSPSSPSPPAQPGGVSR	2036	(S2041,S2047)	_EHYPVS[Phospho (STY)]SPSSPS[Phospho (STY)]PPAQPGGVSR_.3	_EHYPVS[Phospho (STY)]SPSSPS[Phospho (STY)]PPAQPGGVSR_	0.00049499	0.000894834	2.63291e-05	1087.7	604.629	1605.95	0.266396	0.279681	0.209605
O75179;O75179	ANKRD17	Ankyrin repeat domain-containing protein 17	EHYPVSSPSSPSPPAQPGGVSR	2036	(S2041,S2042)	_EHYPVS[Phospho (STY)]S[Phospho (STY)]PSSPSPPAQPGGVSR_.3	_EHYPVS[Phospho (STY)]S[Phospho (STY)]PSSPSPPAQPGGVSR_	0.000349972	0.00462445	5.51833e-05	585.693	1	1397.57	0.252813	0.267401	0.244337
O75179;O75179	ANKRD17	Ankyrin repeat domain-containing protein 17	EHYPVSSPSSPSPPAQPGGVSR	2036	(S2045,S2047)	_EHYPVSSPSS[Phospho (STY)]PS[Phospho (STY)]PPAQPGGVSR_.3	_EHYPVSSPSS[Phospho (STY)]PS[Phospho (STY)]PPAQPGGVSR_	0.000441536	0.00379883	2.72069e-05	830.235	1.32947	1019.8	0.26733	0.247101	0.209221
O75179;O75179	ANKRD17	Ankyrin repeat domain-containing protein 17	EHYPVSSPSSPSPPAQPGGVSR	2036	(S2042,S2047)	_EHYPVSS[Phospho (STY)]PSSPS[Phospho (STY)]PPAQPGGVSR_.3	_EHYPVSS[Phospho (STY)]PSSPS[Phospho (STY)]PPAQPGGVSR_	0.000356688	0.00104144	5.98058e-05	327.586	1.66184	1019.62	0.267346	0.246989	0.162326
O75179;O75179	ANKRD17	Ankyrin repeat domain-containing protein 17	EHYPVSSPSSPSPPAQPGGVSR	2036	(S2044,S2045)	_EHYPVSSPS[Phospho (STY)]S[Phospho (STY)]PSPPAQPGGVSR_.3	_EHYPVSSPS[Phospho (STY)]S[Phospho (STY)]PSPPAQPGGVSR_	0.000423189	0.00365435	3.9667e-05	1	1	1.0389	0.437239	0.317511	0.306786
O75179;O75179	ANKRD17	Ankyrin repeat domain-containing protein 17	EHYPVSSPSSPSPPAQPGGVSR	2036	(S2047)	_EHYPVSSPSSPS[Phospho (STY)]PPAQPGGVSR_.3	_EHYPVSSPSSPS[Phospho (STY)]PPAQPGGVSR_	0.00248223	Filtered	0.00836783	1210.15	Filtered	366.254	0.100306	Filtered	0.196169
O75190;O75190	DNAJB6	DnaJ homolog subfamily B member 6	HAPHCLSEEEGEQDRPR	271	(C275,S277)	_HAPHC[Carbamidomethyl (C)]LS[Phospho (STY)]EEEGEQDRPR_.4	_HAPHC[Carbamidomethyl (C)]LS[Phospho (STY)]EEEGEQDRPR_	0.000746516	Filtered	0.00210356	1.5647	Filtered	1.56312	1	Filtered	1
O75223;O75223	GGCT	Gamma-glutamylcyclotransferase	AIEPNDYTGK	162		_AIEPNDYTGK_.2	_AIEPNDYTGK_	0.00528937	0.0070107	Filtered	1	1.09552	Filtered	NaN	NaN	Filtered
O75223;O75223	GGCT	Gamma-glutamylcyclotransferase	SNLNSLDEQEGVK	89		_SNLNSLDEQEGVK_.2	_SNLNSLDEQEGVK_	Filtered	0.00044544	Filtered	Filtered	1697.08	Filtered	Filtered	NaN	Filtered
O75223;O75223	GGCT	Gamma-glutamylcyclotransferase	ENGLPLEYQEK	149		_ENGLPLEYQEK_.2	_ENGLPLEYQEK_	Filtered	0.00332841	Filtered	Filtered	979.533	Filtered	Filtered	NaN	Filtered
O75223;O75223	GGCT	Gamma-glutamylcyclotransferase	VSEEIEDIIK	172		_VSEEIEDIIK_.2	_VSEEIEDIIK_	Filtered	0.00324155	Filtered	Filtered	1.98994	Filtered	Filtered	NaN	Filtered
O75330;O75330	HMMR	Hyaluronan mediated motility receptor	FNDPSGCAPSPGAYDVK	11	(C17,S20)	_FNDPSGC[Carbamidomethyl (C)]APS[Phospho (STY)]PGAYDVK_.2	_FNDPSGC[Carbamidomethyl (C)]APS[Phospho (STY)]PGAYDVK_	0.000573298	0.000587145	0.000667642	2.15243	2.32658	203.837	0.606759	0.609819	0.524563
O75347;O75347	TBCA	Tubulin-specific chaperone A	QAEILQESR	53		_QAEILQESR_.2	_QAEILQESR_	0.000608603	0.000445009	Filtered	2565.82	3925.34	Filtered	NaN	NaN	Filtered
O75347;O75347	TBCA	Tubulin-specific chaperone A	LEAAYLDLQR	71		_LEAAYLDLQR_.2	_LEAAYLDLQR_	0.00631201	0.00189647	Filtered	1587.66	2658.68	Filtered	NaN	NaN	Filtered
O75347;O75347	TBCA	Tubulin-specific chaperone A	MMIPDCQR	62	(C67)	_MMIPDC[Carbamidomethyl (C)]QR_.2	_MMIPDC[Carbamidomethyl (C)]QR_	0.00165784	0.00588189	Filtered	1	1.02249	Filtered	1	1	Filtered
O75367;O75367	H2AFY	Core histone macro-H2A.1	DDLGNTLEK	227		_DDLGNTLEK_.2	_DDLGNTLEK_	0.000969865	0.000548655	0.000749618	1379	1110.27	904.453	NaN	NaN	NaN
O75367;O75367	H2AFY	Core histone macro-H2A.1	LEAIITPPPAK	124	(T129)	_LEAIIT[Phospho (STY)]PPPAK_.2	_LEAIIT[Phospho (STY)]PPPAK_	0.000536657	0.00405995	0.00429561	2486.54	2177.55	2158.51	1	1	1
O75367;O75367	H2AFY	Core histone macro-H2A.1	AASADSTTEGTPADGFTVLSTK	168	(S170)	_AAS[Phospho (STY)]ADSTTEGTPADGFTVLSTK_.3	_AAS[Phospho (STY)]ADSTTEGTPADGFTVLSTK_	Filtered	0.00840676	Filtered	Filtered	255.697	Filtered	Filtered	0.252863	Filtered
O75367;O75367	H2AFY	Core histone macro-H2A.1	AASADSTTEGTPADGFTVLSTK	168	(S170,S173)	_AAS[Phospho (STY)]ADS[Phospho (STY)]TTEGTPADGFTVLSTK_.3	_AAS[Phospho (STY)]ADS[Phospho (STY)]TTEGTPADGFTVLSTK_	Filtered	Filtered	0.00998498	Filtered	Filtered	2.84066	Filtered	Filtered	0.273974
O75369;O75369	FLNB	Filamin-B	IFAQDGEGQR	682		_IFAQDGEGQR_.2	_IFAQDGEGQR_	0.000322277	0.000360511	0.000650502	3936.47	10793.2	462.677	NaN	NaN	NaN
O75369;O75369	FLNB	Filamin-B	DQEFTVDTR	961		_DQEFTVDTR_.2	_DQEFTVDTR_	0.000372737	0.000389245	0.000567148	2167.19	2233.26	2121.73	NaN	NaN	NaN
O75369;O75369	FLNB	Filamin-B	IEYNDQNDGSCDVK	594	(C604)	_IEYNDQNDGSC[Carbamidomethyl (C)]DVK_.2	_IEYNDQNDGSC[Carbamidomethyl (C)]DVK_	0.000231442	4.06236e-05	0.00483075	1727.09	1604.02	342.623	1	1	1
O75369;O75369	FLNB	Filamin-B	LDVTILSPSRK	977	(S983)	_LDVTILS[Phospho (STY)]PSRK_.2	_LDVTILS[Phospho (STY)]PSRK_	0.000741695	0.000206501	0.000242795	9307.87	3784.85	10473.2	0.866714	0.809451	0.843261
O75369;O75369	FLNB	Filamin-B	LDVTILSPSRK	977	(S985)	_LDVTILSPS[Phospho (STY)]RK_.2	_LDVTILSPS[Phospho (STY)]RK_	0.00448479	0.000569909	0.000641979	8884.27	3474.94	10293.8	0.0993024	0.469718	0.113773
O75369;O75369	FLNB	Filamin-B	LDVTILSPSR	977	(S983)	_LDVTILS[Phospho (STY)]PSR_.2	_LDVTILS[Phospho (STY)]PSR_	0.000469896	0.00300866	0.00799255	9417.87	8595.92	6441.47	0.949785	0.877297	0.859861
O75369;O75369	FLNB	Filamin-B	LDVTILSPSR	977		_LDVTILSPSR_.2	_LDVTILSPSR_	0.00848491	0.000559483	Filtered	2833.27	4961.62	Filtered	NaN	NaN	Filtered
O75369;O75369	FLNB	Filamin-B	TATPEIVDNK	1771		_TATPEIVDNK_.2	_TATPEIVDNK_	0.000331368	0.000309668	0.000537877	9394.89	9042.69	6463.59	NaN	NaN	NaN
O75369;O75369	FLNB	Filamin-B	LVSPGSANETSSILVESVTR	2476	(S2481)	_LVSPGS[Phospho (STY)]ANETSSILVESVTR_.3	_LVSPGS[Phospho (STY)]ANETSSILVESVTR_	0.000639927	0.00609271	0.000629174	1984.23	2536.34	1711	0.182304	0.180061	0.177155
O75369;O75369	FLNB	Filamin-B	LVSPGSANETSSILVESVTR	2476	(T2485)	_LVSPGSANET[Phospho (STY)]SSILVESVTR_.3	_LVSPGSANET[Phospho (STY)]SSILVESVTR_	0.00036597	0.00440798	0.000658602	1498.59	2027.29	1286.68	0.213053	0.21704	0.220423
O75369;O75369	FLNB	Filamin-B	LVSPGSANETSSILVESVTR	2476	(S2478)	_LVS[Phospho (STY)]PGSANETSSILVESVTR_.3	_LVS[Phospho (STY)]PGSANETSSILVESVTR_	0.000362604	0.00411691	0.000628439	1299.51	1281.57	805.804	0.1699	0.165655	0.160177
O75369;O75369	FLNB	Filamin-B	LVSPGSANETSSILVESVTR	2476		_LVSPGSANETSSILVESVTR_.3	_LVSPGSANETSSILVESVTR_	0.000430731	0.00352102	Filtered	3297.74	1429.54	Filtered	NaN	NaN	Filtered
O75369;O75369	FLNB	Filamin-B	VNQPASFAIR	2302		_VNQPASFAIR_.2	_VNQPASFAIR_	0.000336177	0.000461068	Filtered	4912.04	6307.97	Filtered	NaN	NaN	Filtered
O75369;O75369	FLNB	Filamin-B	TGEEVGFVVDAK	1630		_TGEEVGFVVDAK_.2	_TGEEVGFVVDAK_	0.000823026	0.000296604	Filtered	2151.27	5490.84	Filtered	NaN	NaN	Filtered
O75369;O75369	FLNB	Filamin-B	IGNLQTDLSDGLR	37		_IGNLQTDLSDGLR_.2	_IGNLQTDLSDGLR_	0.000365992	0.000466482	Filtered	2629.78	2335.97	Filtered	NaN	NaN	Filtered
O75369;O75369	FLNB	Filamin-B	DAGYGGISLAVEGPSK	2029		_DAGYGGISLAVEGPSK_.2	_DAGYGGISLAVEGPSK_	0.000442572	0.000536571	Filtered	998.779	1807.29	Filtered	NaN	NaN	Filtered
O75369;O75369	FLNB	Filamin-B	VAVTEGCQPSR	1320	(C1326)	_VAVTEGC[Carbamidomethyl (C)]QPSR_.2	_VAVTEGC[Carbamidomethyl (C)]QPSR_	0.000520006	9.77864e-05	Filtered	613.545	1058.27	Filtered	1	1	Filtered
O75369;O75369	FLNB	Filamin-B	ADIEMPFDPSK	1125		_ADIEMPFDPSK_.2	_ADIEMPFDPSK_	0.00145691	0.000874381	Filtered	17446.9	32131	Filtered	NaN	NaN	Filtered
O75369;O75369	FLNB	Filamin-B	APSVATVGSICDLNLK	2105	(S2107,C2115)	_APS[Phospho (STY)]VATVGSIC[Carbamidomethyl (C)]DLNLK_.2	_APS[Phospho (STY)]VATVGSIC[Carbamidomethyl (C)]DLNLK_	0.000231442	0.00390226	7.81541e-05	1118.51	849.281	1881.95	0.99325	0.930743	0.921155
O75369;O75369	FLNB	Filamin-B	APSVATVGSICDLNLK	2105	(S2113,C2115)	_APSVATVGS[Phospho (STY)]IC[Carbamidomethyl (C)]DLNLK_.2	_APSVATVGS[Phospho (STY)]IC[Carbamidomethyl (C)]DLNLK_	0.00731995	Filtered	0.00839908	1260.64	Filtered	1914.51	0.000241319	Filtered	0.00387778
O75369;O75369	FLNB	Filamin-B	GIEPTGNMVK	263		_GIEPTGNMVK_.2	_GIEPTGNMVK_	0.000464126	0.000308527	Filtered	2205.32	3854.08	Filtered	NaN	NaN	Filtered
O75369;O75369	FLNB	Filamin-B	VLQSFTVDSSK	1439		_VLQSFTVDSSK_.2	_VLQSFTVDSSK_	0.000977226	0.000322562	Filtered	1939.97	3897.3	Filtered	NaN	NaN	Filtered
O75369;O75369	FLNB	Filamin-B	VLFASQEIPASPFR	823		_VLFASQEIPASPFR_.2	_VLFASQEIPASPFR_	0.000298453	0.00313407	Filtered	3416.84	919.677	Filtered	NaN	NaN	Filtered
O75369;O75369	FLNB	Filamin-B	AAGSGELGVTMK	481		_AAGSGELGVTMK_.2	_AAGSGELGVTMK_	0.00133482	0.000504913	Filtered	2095.75	1823.91	Filtered	NaN	NaN	Filtered
O75369;O75369	FLNB	Filamin-B	SSFLVDCSK	2531	(C2537)	_SSFLVDC[Carbamidomethyl (C)]SK_.2	_SSFLVDC[Carbamidomethyl (C)]SK_	0.0034918	0.000243353	Filtered	786.511	3076	Filtered	1	1	Filtered
O75369;O75369	FLNB	Filamin-B	VVPCLVTPVTGR	988	(C991)	_VVPC[Carbamidomethyl (C)]LVTPVTGR_.2	_VVPC[Carbamidomethyl (C)]LVTPVTGR_	0.000598457	0.00186745	Filtered	2372.91	1096.38	Filtered	1	1	Filtered
O75369;O75369	FLNB	Filamin-B	SPFEVSVDK	341		_SPFEVSVDK_.2	_SPFEVSVDK_	0.000423336	0.000388331	Filtered	1303.42	2009.54	Filtered	NaN	NaN	Filtered
O75369;O75369	FLNB	Filamin-B	NTVELLVEDKGNQVYR	400		_NTVELLVEDKGNQVYR_.3	_NTVELLVEDKGNQVYR_	0.00107632	Filtered	Filtered	718.845	Filtered	Filtered	NaN	Filtered	Filtered
O75369;O75369	FLNB	Filamin-B	TYSVEYLPK	314		_TYSVEYLPK_.2	_TYSVEYLPK_	0.000477368	0.000425899	Filtered	1	507.244	Filtered	NaN	NaN	Filtered
O75369;O75369	FLNB	Filamin-B	VTEAEIVPMGK	2140		_VTEAEIVPMGK_.2	_VTEAEIVPMGK_	0.00457777	0.00115561	Filtered	1	446.192	Filtered	NaN	NaN	Filtered
O75369;O75369	FLNB	Filamin-B	NTVELLVEDK	400		_NTVELLVEDK_.2	_NTVELLVEDK_	Filtered	0.0034713	Filtered	Filtered	380.766	Filtered	Filtered	NaN	Filtered
O75369;O75369	FLNB	Filamin-B	VSYFPTVPGVYIVSTK	2059		_VSYFPTVPGVYIVSTK_.2	_VSYFPTVPGVYIVSTK_	0.000416009	0.00306864	Filtered	266.386	1	Filtered	NaN	NaN	Filtered
O75369;O75369	FLNB	Filamin-B	VEVGKDQEFTVDTR	956		_VEVGKDQEFTVDTR_.3	_VEVGKDQEFTVDTR_	0.00199829	0.00535205	Filtered	1.28718	1.32398	Filtered	NaN	NaN	Filtered
O75369;O75369	FLNB	Filamin-B	GEAGVPAEFSIWTR	2206		_GEAGVPAEFSIWTR_.2	_GEAGVPAEFSIWTR_	0.00132056	0.00417355	Filtered	1	1	Filtered	NaN	NaN	Filtered
O75369;O75369	FLNB	Filamin-B	DGTYAVTYIPDK	1573		_DGTYAVTYIPDK_.2	_DGTYAVTYIPDK_	Filtered	0.00151191	Filtered	Filtered	1	Filtered	Filtered	NaN	Filtered
O75369;O75369	FLNB	Filamin-B	GAGIGGLGITVEGPSESK	1355		_GAGIGGLGITVEGPSESK_.2	_GAGIGGLGITVEGPSESK_	0.000454504	Filtered	Filtered	1	Filtered	Filtered	NaN	Filtered	Filtered
O75369;O75369	FLNB	Filamin-B	MDGTYACSYTPVK	700	(C706)	_MDGTYAC[Carbamidomethyl (C)]SYTPVK_.2	_MDGTYAC[Carbamidomethyl (C)]SYTPVK_	Filtered	0.000378283	Filtered	Filtered	2056.05	Filtered	Filtered	1	Filtered
O75369;O75369	FLNB	Filamin-B	IPEINSSDMSAHVTSPSGR	2121	(M2129,S2135)	_IPEINSSDM[Oxidation (M)]SAHVTS[Phospho (STY)]PSGR_.3	_IPEINSSDM[Oxidation (M)]SAHVTS[Phospho (STY)]PSGR_	0.00758901	Filtered	Filtered	1901.12	Filtered	Filtered	0.17449	Filtered	Filtered
O75369;O75369	FLNB	Filamin-B	SPFTVGVAAPLDLSK	932		_SPFTVGVAAPLDLSK_.2	_SPFTVGVAAPLDLSK_	0.000231442	Filtered	Filtered	1480.03	Filtered	Filtered	NaN	Filtered	Filtered
O75369;O75369	FLNB	Filamin-B	IFFAGDTIPK	430		_IFFAGDTIPK_.2	_IFFAGDTIPK_	0.000501543	Filtered	Filtered	887.754	Filtered	Filtered	NaN	Filtered	Filtered
O75369;O75369	FLNB	Filamin-B	LTVMSLQESGLK	2290		_LTVMSLQESGLK_.2	_LTVMSLQESGLK_	Filtered	0.00510391	Filtered	Filtered	512.607	Filtered	Filtered	NaN	Filtered
O75369;O75369	FLNB	Filamin-B	SSTETCYSAIPK	2496	(C2501)	_SSTETC[Carbamidomethyl (C)]YSAIPK_.2	_SSTETC[Carbamidomethyl (C)]YSAIPK_	0.00882977	0.00032854	Filtered	1	500.582	Filtered	1	1	Filtered
O75369;O75369	FLNB	Filamin-B	TATPEIVDNKDGTVTVR	1771		_TATPEIVDNKDGTVTVR_.3	_TATPEIVDNKDGTVTVR_	0.000464966	Filtered	Filtered	432.179	Filtered	Filtered	NaN	Filtered	Filtered
O75369;O75369	FLNB	Filamin-B	SPFVVQVGEACNPNACR	440	(C450,C455)	_SPFVVQVGEAC[Carbamidomethyl (C)]NPNAC[Carbamidomethyl (C)]R_.3	_SPFVVQVGEAC[Carbamidomethyl (C)]NPNAC[Carbamidomethyl (C)]R_	Filtered	0.00220977	Filtered	Filtered	1.33126	Filtered	Filtered	1	Filtered
O75369;O75369	FLNB	Filamin-B	YADEEIPRSPFK	1497	(S1505)	_YADEEIPRS[Phospho (STY)]PFK_.3	_YADEEIPRS[Phospho (STY)]PFK_	Filtered	0.00993751	Filtered	Filtered	1.32949	Filtered	Filtered	0.65958	Filtered
O75369;O75369	FLNB	Filamin-B	DAGEGLLAVQITDQEGKPK	1546		_DAGEGLLAVQITDQEGKPK_.3	_DAGEGLLAVQITDQEGKPK_	0.000822698	Filtered	Filtered	1.26744	Filtered	Filtered	NaN	Filtered	Filtered
O75369;O75369	FLNB	Filamin-B	VDIQTEDLEDGTCK	2045	(C2057)	_VDIQTEDLEDGTC[Carbamidomethyl (C)]K_.2	_VDIQTEDLEDGTC[Carbamidomethyl (C)]K_	0.00282137	Filtered	Filtered	1.2287	Filtered	Filtered	1	Filtered	Filtered
O75369;O75369	FLNB	Filamin-B	DLDIIDNYDYSHTVK	895		_DLDIIDNYDYSHTVK_.3	_DLDIIDNYDYSHTVK_	0.00168301	Filtered	Filtered	1	Filtered	Filtered	NaN	Filtered	Filtered
O75369;O75369	FLNB	Filamin-B	TFEMSDFIVDTR	2017		_TFEMSDFIVDTR_.2	_TFEMSDFIVDTR_	Filtered	0.00335094	Filtered	Filtered	1	Filtered	Filtered	NaN	Filtered
O75369;O75369	FLNB	Filamin-B	SGCIVNNLAEFTVDPK	658	(C660)	_SGC[Carbamidomethyl (C)]IVNNLAEFTVDPK_.2	_SGC[Carbamidomethyl (C)]IVNNLAEFTVDPK_	0.00476814	Filtered	Filtered	1	Filtered	Filtered	1	Filtered	Filtered
O75376;O75376	NCOR1	Nuclear receptor corepressor 1	YETPSDAIEVISPASSPAPPQEK	1966	(S1970,S1981)	_YETPS[Phospho (STY)]DAIEVISPASS[Phospho (STY)]PAPPQEK_.3	_YETPS[Phospho (STY)]DAIEVISPASS[Phospho (STY)]PAPPQEK_	0.000244645	7.02151e-05	0.000715988	21262.8	24845.9	21813.1	0.239398	0.260813	0.204602
O75376;O75376	NCOR1	Nuclear receptor corepressor 1	YETPSDAIEVISPASSPAPPQEK	1966	(S1980,S1981)	_YETPSDAIEVISPAS[Phospho (STY)]S[Phospho (STY)]PAPPQEK_.3	_YETPSDAIEVISPAS[Phospho (STY)]S[Phospho (STY)]PAPPQEK_	0.000231442	3.95225e-05	0.000731901	20052.2	23487.5	20385.3	0.258949	0.364627	0.234384
O75376;O75376	NCOR1	Nuclear receptor corepressor 1	YETPSDAIEVISPASSPAPPQEK	1966	(S1977,S1981)	_YETPSDAIEVIS[Phospho (STY)]PASS[Phospho (STY)]PAPPQEK_.3	_YETPSDAIEVIS[Phospho (STY)]PASS[Phospho (STY)]PAPPQEK_	0.000246286	5.67137e-05	0.000696727	2434.42	3560.25	2970.64	0.1893	0.323581	0.227307
O75376;O75376	NCOR1	Nuclear receptor corepressor 1	YETPSDAIEVISPASSPAPPQEK	1966	(Y1966)	_Y[Phospho (STY)]ETPSDAIEVISPASSPAPPQEK_.3	_Y[Phospho (STY)]ETPSDAIEVISPASSPAPPQEK_	0.0059733	0.000231405	0.000721602	2584.27	2931.74	2154.91	0.533623	0.541989	0.0678399
O75376;O75376	NCOR1	Nuclear receptor corepressor 1	YETPSDAIEVISPASSPAPPQEK	1966	(S1981)	_YETPSDAIEVISPASS[Phospho (STY)]PAPPQEK_.3	_YETPSDAIEVISPASS[Phospho (STY)]PAPPQEK_	0.00129861	0.000283349	0.000343542	2585.39	2701.22	2153.77	0.0824094	0.0824196	0.177393
O75376;O75376	NCOR1	Nuclear receptor corepressor 1	YETPSDAIEVISPASSPAPPQEK	1966	(S1977)	_YETPSDAIEVIS[Phospho (STY)]PASSPAPPQEK_.3	_YETPSDAIEVIS[Phospho (STY)]PASSPAPPQEK_	0.000545962	0.00012435	8.00604e-05	1	231.695	1.0159	0.149479	0.0886501	0.0353799
O75376;O75376	NCOR1	Nuclear receptor corepressor 1	VSPENLVDK	2119	(S2120)	_VS[Phospho (STY)]PENLVDK_.2	_VS[Phospho (STY)]PENLVDK_	0.00026131	5.34096e-05	4.30802e-05	18625.2	22438.7	16900.7	1	1	1
O75376;O75376	NCOR1	Nuclear receptor corepressor 1	GNTEPAVELEPTTETAPSTSPSLAVPSTK	745	(S764)	_GNTEPAVELEPTTETAPSTS[Phospho (STY)]PSLAVPSTK_.3	_GNTEPAVELEPTTETAPSTS[Phospho (STY)]PSLAVPSTK_	0.00123788	0.000307404	0.000807369	2.70536	2.60922	215.097	0.119399	0.109056	0.101989
O75376;O75376	NCOR1	Nuclear receptor corepressor 1	AQLSPGIYDDTSAR	1469	(S1472)	_AQLS[Phospho (STY)]PGIYDDTSAR_.2	_AQLS[Phospho (STY)]PGIYDDTSAR_	0.00026216	7.06607e-05	0.000447274	16716.2	19013.5	16135.5	0.999998	0.999994	1
O75376;O75376	NCOR1	Nuclear receptor corepressor 1	HEAPSSPISGQPCGDDQNASPSK	153	(S158,C165,S172)	_HEAPSS[Phospho (STY)]PISGQPC[Carbamidomethyl (C)]GDDQNAS[Phospho (STY)]PSK_.3	_HEAPSS[Phospho (STY)]PISGQPC[Carbamidomethyl (C)]GDDQNAS[Phospho (STY)]PSK_	0.00401801	0.0019318	0.00032811	1587.57	1069.01	1903.37	0.0767674	0.0494446	0.0422084
O75376;O75376	NCOR1	Nuclear receptor corepressor 1	HEAPSSPISGQPCGDDQNASPSK	153	(S157,C165,S172)	_HEAPS[Phospho (STY)]SPISGQPC[Carbamidomethyl (C)]GDDQNAS[Phospho (STY)]PSK_.3	_HEAPS[Phospho (STY)]SPISGQPC[Carbamidomethyl (C)]GDDQNAS[Phospho (STY)]PSK_	0.00165654	0.00072753	2.47079e-05	1306.27	666.832	1200.2	0.0771087	0.0487292	0.0408445
O75376;O75376	NCOR1	Nuclear receptor corepressor 1	HEAPSSPISGQPCGDDQNASPSK	153	(S158,C165)	_HEAPSS[Phospho (STY)]PISGQPC[Carbamidomethyl (C)]GDDQNASPSK_.3	_HEAPSS[Phospho (STY)]PISGQPC[Carbamidomethyl (C)]GDDQNASPSK_	0.00024317	0.000117404	3.01133e-05	673.329	1.78004	227.606	0.292575	0.185552	0.291482
O75376;O75376	NCOR1	Nuclear receptor corepressor 1	HEAPSSPISGQPCGDDQNASPSK	153	(S157,C165)	_HEAPS[Phospho (STY)]SPISGQPC[Carbamidomethyl (C)]GDDQNASPSK_.3	_HEAPS[Phospho (STY)]SPISGQPC[Carbamidomethyl (C)]GDDQNASPSK_	0.000231442	0.000124751	0.00048303	454.133	2.49205	2.20698	0.300421	0.184331	0.0289509
O75376;O75376	NCOR1	Nuclear receptor corepressor 1	HEAPSSPISGQPCGDDQNASPSK	153	(C165,S172)	_HEAPSSPISGQPC[Carbamidomethyl (C)]GDDQNAS[Phospho (STY)]PSK_.3	_HEAPSSPISGQPC[Carbamidomethyl (C)]GDDQNAS[Phospho (STY)]PSK_	Filtered	0.00249325	0.00248644	Filtered	2.13988	1.88567	Filtered	0.497556	0.298684
O75376;O75376	NCOR1	Nuclear receptor corepressor 1	IDGTAEETEEREQATPR	554	(T568)	_IDGTAEETEEREQAT[Phospho (STY)]PR_.3	_IDGTAEETEEREQAT[Phospho (STY)]PR_	0.00372948	0.00307351	0.00249433	1.90538	2.18263	1.85207	0.333333	0.173906	0.171318
O75376;O75376	NCOR1	Nuclear receptor corepressor 1	IDGTAEETEEREQATPR	554	(T561)	_IDGTAEET[Phospho (STY)]EEREQATPR_.3	_IDGTAEET[Phospho (STY)]EEREQATPR_	Filtered	0.00535926	0.00719945	Filtered	3.99997	249.857	Filtered	0.183975	0.183453
O75376;O75376	NCOR1	Nuclear receptor corepressor 1	SKSPIPGQGYLGTER	2335	(S2335)	_S[Phospho (STY)]KSPIPGQGYLGTER_.3	_S[Phospho (STY)]KSPIPGQGYLGTER_	0.00327513	Filtered	0.00064291	369.599	Filtered	878.845	0.00505687	Filtered	0.395364
O75376;O75376	NCOR1	Nuclear receptor corepressor 1	SKSPIPGQGYLGTER	2335	(S2337)	_SKS[Phospho (STY)]PIPGQGYLGTER_.3	_SKS[Phospho (STY)]PIPGQGYLGTER_	0.00147729	Filtered	0.000671807	369.852	Filtered	553.092	0.0950816	Filtered	0.394407
O75376;O75376	NCOR1	Nuclear receptor corepressor 1	SPGSISYLPSFFTK	2184	(S2184)	_S[Phospho (STY)]PGSISYLPSFFTK_.2	_S[Phospho (STY)]PGSISYLPSFFTK_	0.00115186	Filtered	0.00679055	402.844	Filtered	601.395	0.454529	Filtered	0.0532592
O75379;O75379	VAMP4	Vesicle-associated membrane protein 4	NLLEDDSDEEEDFFLR	24	(S30)	_NLLEDDS[Phospho (STY)]DEEEDFFLR_.3	_NLLEDDS[Phospho (STY)]DEEEDFFLR_	0.000282188	0.00142612	0.00012984	2585.65	1363.13	1328.71	1	1	1
O75381;O75381	PEX14	Peroxisomal membrane protein PEX14	EDEEDEEDDDVSHVDEEDCLGVQR	324	(S335,C342)	_EDEEDEEDDDVS[Phospho (STY)]HVDEEDC[Carbamidomethyl (C)]LGVQR_.3	_EDEEDEEDDDVS[Phospho (STY)]HVDEEDC[Carbamidomethyl (C)]LGVQR_	0.000442522	0.000212209	0.000335525	7953.98	9115.13	8525.4	1	1	1
O75381;O75381	PEX14	Peroxisomal membrane protein PEX14	SPSPSSPAAVNHHSSSDISPVSNESTSSSPGK	247	(S262)	_SPSPSSPAAVNHHSSS[Phospho (STY)]DISPVSNESTSSSPGK_.4	_SPSPSSPAAVNHHSSS[Phospho (STY)]DISPVSNESTSSSPGK_	0.00041797	0.00404962	0.00644382	963.072	271.361	657.574	0.0975589	0.0961044	0.0978431
O75381;O75381	PEX14	Peroxisomal membrane protein PEX14	SPSPSSPAAVNHHSSSDISPVSNESTSSSPGK	247	(S271)	_SPSPSSPAAVNHHSSSDISPVSNES[Phospho (STY)]TSSSPGK_.4	_SPSPSSPAAVNHHSSSDISPVSNES[Phospho (STY)]TSSSPGK_	0.000396189	0.00284096	0.00752539	960.043	270.089	656.19	0.0636635	0.0729646	0.0597252
O75381;O75381	PEX14	Peroxisomal membrane protein PEX14	SPSPSSPAAVNHHSSSDISPVSNESTSSSPGK	247	(S247)	_S[Phospho (STY)]PSPSSPAAVNHHSSSDISPVSNESTSSSPGK_.4	_S[Phospho (STY)]PSPSSPAAVNHHSSSDISPVSNESTSSSPGK_	0.00091732	0.00751696	0.00973691	2.14023	2.38014	2.38337	0.0188191	0.00849344	0.0524344
O75381;O75381	PEX14	Peroxisomal membrane protein PEX14	SPSPSSPAAVNHHSSSDISPVSNESTSSSPGK	247	(T272)	_SPSPSSPAAVNHHSSSDISPVSNEST[Phospho (STY)]SSSPGK_.4	_SPSPSSPAAVNHHSSSDISPVSNEST[Phospho (STY)]SSSPGK_	0.000262143	0.00363832	0.000676316	1	1.01972	1.02089	0.0538031	0.0759292	0.053835
O75381;O75381	PEX14	Peroxisomal membrane protein PEX14	SPSPSSPAAVNHHSSSDISPVSNESTSSSPGK	247	(S260)	_SPSPSSPAAVNHHS[Phospho (STY)]SSDISPVSNESTSSSPGK_.4	_SPSPSSPAAVNHHS[Phospho (STY)]SSDISPVSNESTSSSPGK_	0.000446203	Filtered	0.0078857	962.558	Filtered	657.98	0.122932	Filtered	0.0978507
O75381;O75381	PEX14	Peroxisomal membrane protein PEX14	SPSPSSPAAVNHHSSSDISPVSNESTSSSPGK	247	(S275)	_SPSPSSPAAVNHHSSSDISPVSNESTSSS[Phospho (STY)]PGK_.4	_SPSPSSPAAVNHHSSSDISPVSNESTSSS[Phospho (STY)]PGK_	0.000381651	Filtered	0.00849368	962.811	Filtered	656.99	0.0433471	Filtered	0.0434935
O75381;O75381	PEX14	Peroxisomal membrane protein PEX14	SPSPSSPAAVNHHSSSDISPVSNESTSSSPGK	247	(S251)	_SPSPS[Phospho (STY)]SPAAVNHHSSSDISPVSNESTSSSPGK_.4	_SPSPS[Phospho (STY)]SPAAVNHHSSSDISPVSNESTSSSPGK_	0.00432986	0.00488866	Filtered	1.22371	1.36131	Filtered	0.0447553	0.0626504	Filtered
O75381;O75381	PEX14	Peroxisomal membrane protein PEX14	SPSPSSPAAVNHHSSSDISPVSNESTSSSPGK	247	(S252)	_SPSPSS[Phospho (STY)]PAAVNHHSSSDISPVSNESTSSSPGK_.4	_SPSPSS[Phospho (STY)]PAAVNHHSSSDISPVSNESTSSSPGK_	0.00066124	Filtered	Filtered	961.905	Filtered	Filtered	0.0494989	Filtered	Filtered
O75381;O75381	PEX14	Peroxisomal membrane protein PEX14	SPSPSSPAAVNHHSSSDISPVSNESTSSSPGK	247	(S265)	_SPSPSSPAAVNHHSSSDIS[Phospho (STY)]PVSNESTSSSPGK_.4	_SPSPSSPAAVNHHSSSDIS[Phospho (STY)]PVSNESTSSSPGK_	Filtered	Filtered	0.00278055	Filtered	Filtered	659.842	Filtered	Filtered	0.0979274
O75381;O75381	PEX14	Peroxisomal membrane protein PEX14	ASSEQAEQPSQPSSTPGSENVLPR	2	(S4)	_A[Acetyl (Protein N-term)]SS[Phospho (STY)]EQAEQPSQPSSTPGSENVLPR_.3	_A[Acetyl (Protein N-term)]SS[Phospho (STY)]EQAEQPSQPSSTPGSENVLPR_	0.000615627	0.00302605	0.0047657	561.833	593.869	374.673	0.135288	0.0874411	0.136751
O75381;O75381	PEX14	Peroxisomal membrane protein PEX14	ASSEQAEQPSQPSSTPGSENVLPR	2	(S4)	_[Acetyl (Protein N-term)]ASS[Phospho (STY)]EQAEQPSQPSSTPGSENVLPR_.3	_[Acetyl (Protein N-term)]ASS[Phospho (STY)]EQAEQPSQPSSTPGSENVLPR_	0.000768538	0.00454162	0.00408741	1	1	1.00114	0.134901	0.087262	0.136693
O75381;O75381	PEX14	Peroxisomal membrane protein PEX14	ASSEQAEQPSQPSSTPGSENVLPR	2	(S3)	_[Acetyl (Protein N-term)]AS[Phospho (STY)]SEQAEQPSQPSSTPGSENVLPR_.3	_[Acetyl (Protein N-term)]AS[Phospho (STY)]SEQAEQPSQPSSTPGSENVLPR_	0.000615246	0.00472054	0.00625352	1	1	1.00091	0.0263438	0.318029	0.137207
O75381;O75381	PEX14	Peroxisomal membrane protein PEX14	ASSEQAEQPSQPSSTPGSENVLPR	2	(T16)	_[Acetyl (Protein N-term)]ASSEQAEQPSQPSST[Phospho (STY)]PGSENVLPR_.3	_[Acetyl (Protein N-term)]ASSEQAEQPSQPSST[Phospho (STY)]PGSENVLPR_	0.000448758	0.00995211	Filtered	1.9183	1.98932	Filtered	0.167621	0.118465	Filtered
O75381;O75381	PEX14	Peroxisomal membrane protein PEX14	QFPPSPSAPK	228	(S232)	_QFPPS[Phospho (STY)]PSAPK_.2	_QFPPS[Phospho (STY)]PSAPK_	Filtered	Filtered	0.00406593	Filtered	Filtered	1200.82	Filtered	Filtered	0.454698
O75381;O75381	PEX14	Peroxisomal membrane protein PEX14	EGHSPEGSTVTYHLLGPQEEGEGVVDVK	279	(S282)	_EGHS[Phospho (STY)]PEGSTVTYHLLGPQEEGEGVVDVK_.4	_EGHS[Phospho (STY)]PEGSTVTYHLLGPQEEGEGVVDVK_	0.00174887	Filtered	Filtered	365.411	Filtered	Filtered	0.194913	Filtered	Filtered
O75385;O75385	ULK1	Serine/threonine-protein kinase ULK1	NPLPPILGSPTK	615	(T625)	_NPLPPILGSPT[Phospho (STY)]K_.2	_NPLPPILGSPT[Phospho (STY)]K_	0.000305598	5.41008e-05	0.00336175	15287.5	16686.1	16766.7	0.665115	0.712831	0.671545
O75385;O75385	ULK1	Serine/threonine-protein kinase ULK1	NPLPPILGSPTK	615	(S623)	_NPLPPILGS[Phospho (STY)]PTK_.2	_NPLPPILGS[Phospho (STY)]PTK_	0.000245113	6.06112e-05	0.00123036	15287.4	16198.8	16788.4	0.335473	0.289775	0.932112
O75385;O75385	ULK1	Serine/threonine-protein kinase ULK1	NLQSPTQFQTPR	447	(S450)	_NLQS[Phospho (STY)]PTQFQTPR_.2	_NLQS[Phospho (STY)]PTQFQTPR_	0.00438199	0.00475265	0.00359678	1593.82	2652.56	1452.23	0.779324	0.71797	0.635955
O75385;O75385	ULK1	Serine/threonine-protein kinase ULK1	SGSTSPLGFAR	465	(S469)	_SGSTS[Phospho (STY)]PLGFAR_.2	_SGSTS[Phospho (STY)]PLGFAR_	0.00760175	0.00729775	0.00482319	1523.52	1193.45	1099.24	0.223702	0.22367	0.224418
O75385;O75385	ULK1	Serine/threonine-protein kinase ULK1	SGSTSPLGFAR	465	(T468)	_SGST[Phospho (STY)]SPLGFAR_.2	_SGST[Phospho (STY)]SPLGFAR_	0.00740859	0.00711635	0.00433376	872.341	650.751	486.965	0.28912	0.288334	0.287374
O75385;O75385	ULK1	Serine/threonine-protein kinase ULK1	AGGTSSPSPVVFTVGSPPSGSTPPQGPR	743	(S758,T764)	_AGGTSSPSPVVFTVGS[Phospho (STY)]PPSGST[Phospho (STY)]PPQGPR_.3	_AGGTSSPSPVVFTVGS[Phospho (STY)]PPSGST[Phospho (STY)]PPQGPR_	0.00766016	Filtered	Filtered	1071.51	Filtered	Filtered	0.217461	Filtered	Filtered
O75390;O75390	CS	Citrate synthase, mitochondrial	IVPNVLLEQGK	383		_IVPNVLLEQGK_.2	_IVPNVLLEQGK_	0.000323714	0.0004942	Filtered	2652.35	2674.77	Filtered	NaN	NaN	Filtered
O75390;O75390	CS	Citrate synthase, mitochondrial	GFSIPECQK	95	(C101)	_GFSIPEC[Carbamidomethyl (C)]QK_.2	_GFSIPEC[Carbamidomethyl (C)]QK_	0.00303971	0.00191052	Filtered	2040.36	2324.88	Filtered	1	1	Filtered
O75390;O75390	CS	Citrate synthase, mitochondrial	GLVYETSVLDPDEGIR	77		_GLVYETSVLDPDEGIR_.2	_GLVYETSVLDPDEGIR_	0.000375758	7.00704e-05	Filtered	1899.27	1826.93	Filtered	NaN	NaN	Filtered
O75391;O75391	SPAG7	Sperm-associated antigen 7	QEEEAAQQGPVVVSPASDYK	145	(S158)	_QEEEAAQQGPVVVS[Phospho (STY)]PASDYK_.3	_QEEEAAQQGPVVVS[Phospho (STY)]PASDYK_	0.000299758	0.000280254	Filtered	2063.08	2736.45	Filtered	0.845821	0.333333	Filtered
O75396;O75396	SEC22B	Vesicle-trafficking protein SEC22b	NLGSINTELQDVQR	134	(S137)	_NLGS[Phospho (STY)]INTELQDVQR_.2	_NLGS[Phospho (STY)]INTELQDVQR_	0.000231442	2.97737e-05	2.3348e-05	55222.8	60714.9	49871.4	1	1	0.999998
O75396;O75396	SEC22B	Vesicle-trafficking protein SEC22b	NLGSINTELQDVQR	134	(S137)	_NLGS[Phospho (STY)]INTELQDVQR_.3	_NLGS[Phospho (STY)]INTELQDVQR_	0.000231442	8.49069e-05	2.50831e-05	8759.33	7564.98	8401.64	0.981794	0.993655	0.99868
O75396;O75396	SEC22B	Vesicle-trafficking protein SEC22b	DLQQYQSQAK	29		_DLQQYQSQAK_.2	_DLQQYQSQAK_	Filtered	0.0033602	Filtered	Filtered	245.086	Filtered	Filtered	NaN	Filtered
O75400;O75400	PRPF40A	Pre-mRNA-processing factor 40 homolog A	QETVADFTPK	366	(T373)	_QETVADFT[Phospho (STY)]PK_.2	_QETVADFT[Phospho (STY)]PK_	0.000231442	9.45762e-05	4.21072e-05	17470.5	20655.7	16379.6	0.999962	0.999998	0.999999
O75400;O75400	PRPF40A	Pre-mRNA-processing factor 40 homolog A	TLLEQLDDDQ	948		_TLLEQLDDDQ_.2	_TLLEQLDDDQ_	0.000607274	0.00297539	0.00390618	494.246	323.085	279.266	NaN	NaN	NaN
O75400;O75400	PRPF40A	Pre-mRNA-processing factor 40 homolog A	SDSPESDAEREK	883	(S888)	_SDSPES[Phospho (STY)]DAEREK_.2	_SDSPES[Phospho (STY)]DAEREK_	0.000318518	0.000217137	0.00274714	4333.61	9457.82	4436.08	0.942752	0.97719	0.808202
O75400;O75400	PRPF40A	Pre-mRNA-processing factor 40 homolog A	QETVADFTPKKEEEESQPAK	366	(T373)	_QETVADFT[Phospho (STY)]PKKEEEESQPAK_.3	_QETVADFT[Phospho (STY)]PKKEEEESQPAK_	0.00415233	Filtered	Filtered	270.657	Filtered	Filtered	0.219139	Filtered	Filtered
O75400;O75400	PRPF40A	Pre-mRNA-processing factor 40 homolog A	QETVADFTPKKEEEESQPAK	366	(T368)	_QET[Phospho (STY)]VADFTPKKEEEESQPAK_.3	_QET[Phospho (STY)]VADFTPKKEEEESQPAK_	0.00775568	Filtered	Filtered	269.865	Filtered	Filtered	0.162786	Filtered	Filtered
O75400;O75400	PRPF40A	Pre-mRNA-processing factor 40 homolog A	HKSDSPESDAEREK	881	(S888)	_HKSDSPES[Phospho (STY)]DAEREK_.2	_HKSDSPES[Phospho (STY)]DAEREK_	Filtered	0.00438868	Filtered	Filtered	2.77468	Filtered	Filtered	0.333333	Filtered
O75410;O75410	TACC1	Transforming acidic coiled-coil-containing protein 1	ETPGTLSSDTNDSGVELGEESRSSPLK	293	(S316)	_ETPGTLSSDTNDSGVELGEESRSS[Phospho (STY)]PLK_.3	_ETPGTLSSDTNDSGVELGEESRSS[Phospho (STY)]PLK_	Filtered	0.00120907	0.0086119	Filtered	298.072	245.606	Filtered	0.139857	0.139542
O75410;O75410	TACC1	Transforming acidic coiled-coil-containing protein 1	ETPGTLSSDTNDSGVELGEESRSSPLK	293	(S313)	_ETPGTLSSDTNDSGVELGEES[Phospho (STY)]RSSPLK_.3	_ETPGTLSSDTNDSGVELGEES[Phospho (STY)]RSSPLK_	Filtered	0.000574173	0.00556843	Filtered	2.3277	2.37451	Filtered	0.165056	0.165227
O75410;O75410	TACC1	Transforming acidic coiled-coil-containing protein 1	ASYHFSPEELDENTSPLLGDAR	262	(Y264)	_ASY[Phospho (STY)]HFSPEELDENTSPLLGDAR_.3	_ASY[Phospho (STY)]HFSPEELDENTSPLLGDAR_	0.00183223	Filtered	Filtered	712.074	Filtered	Filtered	0.468261	Filtered	Filtered
O75410;O75410	TACC1	Transforming acidic coiled-coil-containing protein 1	ASYHFSPEELDENTSPLLGDAR	262	(S276)	_ASYHFSPEELDENTS[Phospho (STY)]PLLGDAR_.3	_ASYHFSPEELDENTS[Phospho (STY)]PLLGDAR_	0.000402711	Filtered	Filtered	473.071	Filtered	Filtered	0.111551	Filtered	Filtered
O75410;O75410	TACC1	Transforming acidic coiled-coil-containing protein 1	ASYHFSPEELDENTSPLLGDAR	262	(S267)	_ASYHFS[Phospho (STY)]PEELDENTSPLLGDAR_.3	_ASYHFS[Phospho (STY)]PEELDENTSPLLGDAR_	0.000542754	Filtered	Filtered	1.65632	Filtered	Filtered	0.110119	Filtered	Filtered
O75410;O75410	TACC1	Transforming acidic coiled-coil-containing protein 1	GGAAGEDEAGGPEGDPEEEDSQAETK	24	(S44)	_GGAAGEDEAGGPEGDPEEEDS[Phospho (STY)]QAETK_.3	_GGAAGEDEAGGPEGDPEEEDS[Phospho (STY)]QAETK_	0.00623176	0.00938467	Filtered	1.22237	1.35737	Filtered	0.5	0.5	Filtered
O75427;O75427	LRCH4	Leucine-rich repeat and calponin homology domain-containing protein 4	SSSQSGSGPSSPDSVLRPR	511	(S521)	_SSSQSGSGPSS[Phospho (STY)]PDSVLRPR_.3	_SSSQSGSGPSS[Phospho (STY)]PDSVLRPR_	0.000301116	0.000514761	0.000628312	2021.08	962.553	1265.5	0.00564536	0.00617562	0.000135475
O75427;O75427	LRCH4	Leucine-rich repeat and calponin homology domain-containing protein 4	SSSQSGSGPSSPDSVLRPR	511	(S517)	_SSSQSGS[Phospho (STY)]GPSSPDSVLRPR_.3	_SSSQSGS[Phospho (STY)]GPSSPDSVLRPR_	0.000231442	0.00011562	0.000628282	1220.65	595.778	1649.64	0.0432488	0.0458837	0.068919
O75427;O75427	LRCH4	Leucine-rich repeat and calponin homology domain-containing protein 4	SSSQSGSGPSSPDSVLRPR	511	(S520)	_SSSQSGSGPS[Phospho (STY)]SPDSVLRPR_.3	_SSSQSGSGPS[Phospho (STY)]SPDSVLRPR_	0.000274594	0.00133523	0.000340191	1510.15	638.821	521.984	0.00569416	0.00621974	0.000128071
O75427;O75427	LRCH4	Leucine-rich repeat and calponin homology domain-containing protein 4	SSSQSGSGPSSPDSVLRPR	511	(S513)	_SSS[Phospho (STY)]QSGSGPSSPDSVLRPR_.3	_SSS[Phospho (STY)]QSGSGPSSPDSVLRPR_	0.000332394	0.00308848	0.000658598	709.155	275.976	1241.16	0.724934	0.291173	0.325711
O75427;O75427	LRCH4	Leucine-rich repeat and calponin homology domain-containing protein 4	AAAVAAPLAAGGEEAAATTSVPGSPGLPGRR	2	(S25)	_[Acetyl (Protein N-term)]AAAVAAPLAAGGEEAAATTSVPGS[Phospho (STY)]PGLPGRR_.3	_[Acetyl (Protein N-term)]AAAVAAPLAAGGEEAAATTSVPGS[Phospho (STY)]PGLPGRR_	0.00168302	Filtered	0.00158408	483.143	Filtered	918.81	0.187898	Filtered	0.15507
O75427;O75427	LRCH4	Leucine-rich repeat and calponin homology domain-containing protein 4	AAAVAAPLAAGGEEAAATTSVPGSPGLPGRR	2	(S25)	_A[Acetyl (Protein N-term)]AAVAAPLAAGGEEAAATTSVPGS[Phospho (STY)]PGLPGRR_.3	_A[Acetyl (Protein N-term)]AAVAAPLAAGGEEAAATTSVPGS[Phospho (STY)]PGLPGRR_	Filtered	Filtered	0.00511775	Filtered	Filtered	920.096	Filtered	Filtered	0.155198
O75427;O75427	LRCH4	Leucine-rich repeat and calponin homology domain-containing protein 4	AAAVAAPLAAGGEEAAATTSVPGSPGLPGR	2	(S25)	_[Acetyl (Protein N-term)]AAAVAAPLAAGGEEAAATTSVPGS[Phospho (STY)]PGLPGR_.3	_[Acetyl (Protein N-term)]AAAVAAPLAAGGEEAAATTSVPGS[Phospho (STY)]PGLPGR_	Filtered	Filtered	0.00348461	Filtered	Filtered	557.084	Filtered	Filtered	0.358363
O75427;O75427	LRCH4	Leucine-rich repeat and calponin homology domain-containing protein 4	AAAVAAPLAAGGEEAAATTSVPGSPGLPGR	2	(S25)	_A[Acetyl (Protein N-term)]AAVAAPLAAGGEEAAATTSVPGS[Phospho (STY)]PGLPGR_.3	_A[Acetyl (Protein N-term)]AAVAAPLAAGGEEAAATTSVPGS[Phospho (STY)]PGLPGR_	Filtered	Filtered	0.00816242	Filtered	Filtered	556.363	Filtered	Filtered	0.229737
O75436;O75436	VPS26A	Vacuolar protein sorting-associated protein 26A	FESPESQASAEQPEM	313	(S315,M327)	_FES[Phospho (STY)]PESQASAEQPEM[Oxidation (M)]_.2	_FES[Phospho (STY)]PESQASAEQPEM[Oxidation (M)]_	0.000231442	0.000189658	6.57568e-05	12694.4	13291	12566.5	0.657424	0.994631	0.625807
O75436;O75436	VPS26A	Vacuolar protein sorting-associated protein 26A	ELALPGELTQSR	94		_ELALPGELTQSR_.2	_ELALPGELTQSR_	0.00125459	Filtered	Filtered	2435.96	Filtered	Filtered	NaN	Filtered	Filtered
O75448;O75448	MED24	Mediator of RNA polymerase II transcription subunit 24	LLSSNEDDANILSSPTDR	860	(S873)	_LLSSNEDDANILSS[Phospho (STY)]PTDR_.3	_LLSSNEDDANILSS[Phospho (STY)]PTDR_	0.000274598	5.68674e-05	0.000110791	5325.8	6765.25	4534.2	0.66399	0.438822	0.665811
O75448;O75448	MED24	Mediator of RNA polymerase II transcription subunit 24	LLSSNEDDANILSSPTDR	860	(T875)	_LLSSNEDDANILSSPT[Phospho (STY)]DR_.3	_LLSSNEDDANILSSPT[Phospho (STY)]DR_	0.00177247	0.00250422	0.00460935	3574.62	2970.03	2300.79	0.0783833	0.0549881	0.102335
O75448;O75448	MED24	Mediator of RNA polymerase II transcription subunit 24	LLSSNEDDANILSSPTDR	860	(S862)	_LLS[Phospho (STY)]SNEDDANILSSPTDR_.3	_LLS[Phospho (STY)]SNEDDANILSSPTDR_	Filtered	0.00454155	Filtered	Filtered	530.541	Filtered	Filtered	0.293785	Filtered
O75448;O75448	MED24	Mediator of RNA polymerase II transcription subunit 24	LLSSNEDDANILSSPTDR	860	(S863)	_LLSS[Phospho (STY)]NEDDANILSSPTDR_.3	_LLSS[Phospho (STY)]NEDDANILSSPTDR_	Filtered	0.00996062	Filtered	Filtered	530.097	Filtered	Filtered	0.293728	Filtered
O75475;O75475	PSIP1	PC4 and SFRS1-interacting protein	QSNASSDVEVEEK	101	(S106)	_QSNASS[Phospho (STY)]DVEVEEK_.2	_QSNASS[Phospho (STY)]DVEVEEK_	0.000231442	0.000160153	3.13292e-05	7784.9	13173.7	6847.97	0.333333	0.35531	0.333333
O75475;O75475	PSIP1	PC4 and SFRS1-interacting protein	QVETEEAGVVTTATASVNLKVSPK	156	(S177)	_QVETEEAGVVTTATASVNLKVS[Phospho (STY)]PK_.3	_QVETEEAGVVTTATASVNLKVS[Phospho (STY)]PK_	0.00884499	0.009918	0.00574476	323.29	318.526	621.389	0.298397	0.115872	0.184257
O75494;O75494	SRSF10	Serine/arginine-rich splicing factor 10	SFDYNYR	133	(S133)	_S[Phospho (STY)]FDYNYR_.2	_S[Phospho (STY)]FDYNYR_	0.000341738	0.00028177	5.62266e-05	185464	195082	173525	1	1	1
O75494;O75494	SRSF10	Serine/arginine-rich splicing factor 10	QIEIQFAQGDR	80		_QIEIQFAQGDR_.2	_QIEIQFAQGDR_	0.00110554	0.00179538	Filtered	233.947	617.723	Filtered	NaN	NaN	Filtered
O75494;O75494	SRSF10	Serine/arginine-rich splicing factor 10	SRSFDYNYR	131	(S131,S133)	_S[Phospho (STY)]RS[Phospho (STY)]FDYNYR_.2	_S[Phospho (STY)]RS[Phospho (STY)]FDYNYR_	0.000236814	0.000114604	2.59947e-05	47098.2	17798.5	74030.9	1	0.99788	0.999997
O75494;O75494	SRSF10	Serine/arginine-rich splicing factor 10	SRSFDYNYR	131	(S133)	_SRS[Phospho (STY)]FDYNYR_.2	_SRS[Phospho (STY)]FDYNYR_	Filtered	Filtered	0.00914511	Filtered	Filtered	1187.58	Filtered	Filtered	0.62347
O75496;O75496	GMNN	Geminin	NDHLTSTTSSPGVIVPESSENK	55	(S63)	_NDHLTSTTS[Phospho (STY)]SPGVIVPESSENK_.3	_NDHLTSTTS[Phospho (STY)]SPGVIVPESSENK_	0.00602329	0.000137831	0.0044286	1503.74	1511.76	802.58	0.125	0.175271	0.125
O75496;O75496	GMNN	Geminin	NDHLTSTTSSPGVIVPESSENK	55	(T61)	_NDHLTST[Phospho (STY)]TSSPGVIVPESSENK_.3	_NDHLTST[Phospho (STY)]TSSPGVIVPESSENK_	0.00392452	0.000205207	0.00416674	1503.19	1348.38	809.7	0.154126	0.155522	0.139242
O75496;O75496	GMNN	Geminin	NDHLTSTTSSPGVIVPESSENK	55	(T59)	_NDHLT[Phospho (STY)]STTSSPGVIVPESSENK_.3	_NDHLT[Phospho (STY)]STTSSPGVIVPESSENK_	0.000422703	0.000486838	0.00903626	1131.29	1246.81	809.015	0.132189	0.137396	0.1309
O75496;O75496	GMNN	Geminin	NDHLTSTTSSPGVIVPESSENK	55	(S64)	_NDHLTSTTSS[Phospho (STY)]PGVIVPESSENK_.3	_NDHLTSTTSS[Phospho (STY)]PGVIVPESSENK_	0.00607947	0.000107464	0.00631727	1	164.483	1.03612	0.192567	0.185858	0.152336
O75496;O75496	GMNN	Geminin	NDHLTSTTSSPGVIVPESSENK	55	(T62)	_NDHLTSTT[Phospho (STY)]SSPGVIVPESSENK_.3	_NDHLTSTT[Phospho (STY)]SSPGVIVPESSENK_	0.00316709	0.000497577	0.00249221	1.23654	1.32947	1.38084	0.125	0.165138	0.143523
O75509;O75509	TNFRSF21	Tumor necrosis factor receptor superfamily member 21	LENSALLTVEPSPQDK	530	(S541)	_LENSALLTVEPS[Phospho (STY)]PQDK_.2	_LENSALLTVEPS[Phospho (STY)]PQDK_	0.000397067	8.99166e-05	4.37778e-05	17775.6	17693.7	14937	0.997465	0.999869	0.999918
O75509;O75509	TNFRSF21	Tumor necrosis factor receptor superfamily member 21	LENSALLTVEPSPQDK	530	(S541)	_LENSALLTVEPS[Phospho (STY)]PQDK_.3	_LENSALLTVEPS[Phospho (STY)]PQDK_	0.000356283	9.50245e-05	0.000628374	6404.25	6955.94	5846.82	0.669249	0.997537	0.972157
O75531;O75531	BANF1	Barrier-to-autointegration factor	DFVAEPMGEK	9	(M15)	_DFVAEPM[Oxidation (M)]GEK_.2	_DFVAEPM[Oxidation (M)]GEK_	0.000375752	0.00348457	0.0027182	204.514	1.06694	1	1	1	1
O75533;O75533	SF3B1	Splicing factor 3B subunit 1	LSSWDQAETPGHTPSLR	215	(T223,T227)	_LSSWDQAET[Phospho (STY)]PGHT[Phospho (STY)]PSLR_.3	_LSSWDQAET[Phospho (STY)]PGHT[Phospho (STY)]PSLR_	0.000238448	2.97737e-05	2.3348e-05	28084.8	19908.6	33077.5	0.996086	0.938706	0.998714
O75533;O75533	SF3B1	Splicing factor 3B subunit 1	LSSWDQAETPGHTPSLR	215	(S217,T227)	_LSS[Phospho (STY)]WDQAETPGHT[Phospho (STY)]PSLR_.3	_LSS[Phospho (STY)]WDQAETPGHT[Phospho (STY)]PSLR_	0.000540882	6.18695e-05	0.000354547	23936	15837.9	22663.3	3.40678e-05	0.0442318	0.535315
O75533;O75533	SF3B1	Splicing factor 3B subunit 1	LSSWDQAETPGHTPSLR	215	(T223,S229)	_LSSWDQAET[Phospho (STY)]PGHTPS[Phospho (STY)]LR_.3	_LSSWDQAET[Phospho (STY)]PGHTPS[Phospho (STY)]LR_	0.000231442	0.000124588	3.38714e-05	14254.1	8887.23	17643.5	0.00501735	0.0393456	0.0127967
O75533;O75533	SF3B1	Splicing factor 3B subunit 1	LSSWDQAETPGHTPSLR	215	(S217,S229)	_LSS[Phospho (STY)]WDQAETPGHTPS[Phospho (STY)]LR_.3	_LSS[Phospho (STY)]WDQAETPGHTPS[Phospho (STY)]LR_	0.00100794	8.68379e-05	0.00013713	11670.4	6726.05	11310.7	1.70156e-05	0.0359615	2.38227e-05
O75533;O75533	SF3B1	Splicing factor 3B subunit 1	LSSWDQAETPGHTPSLR	215	(T223)	_LSSWDQAET[Phospho (STY)]PGHTPSLR_.3	_LSSWDQAET[Phospho (STY)]PGHTPSLR_	0.000963429	0.000521515	0.000593592	1194.41	268.825	780.664	0.615131	0.355827	0.178235
O75533;O75533	SF3B1	Splicing factor 3B subunit 1	LSSWDQAETPGHTPSLR	215	(T227)	_LSSWDQAETPGHT[Phospho (STY)]PSLR_.3	_LSSWDQAETPGHT[Phospho (STY)]PSLR_	0.000515522	0.000514928	0.000674083	1144.54	269.457	781.173	0.0821898	0.3559	0.0067731
O75533;O75533	SF3B1	Splicing factor 3B subunit 1	TMIISPER	125	(M126,S129)	_TM[Oxidation (M)]IIS[Phospho (STY)]PER_.2	_TM[Oxidation (M)]IIS[Phospho (STY)]PER_	0.000386851	0.00245602	0.000874639	24914.7	22589	25775.7	0.999923	0.999388	0.990215
O75533;O75533	SF3B1	Splicing factor 3B subunit 1	GGDSIGETPTPGASK	319	(T328)	_GGDSIGETPT[Phospho (STY)]PGASK_.2	_GGDSIGETPT[Phospho (STY)]PGASK_	0.000416147	0.000633443	0.000628329	5619.2	5653.98	4163.62	0.0822722	0.0471354	0.436527
O75533;O75533	SF3B1	Splicing factor 3B subunit 1	GGDSIGETPTPGASK	319	(T326)	_GGDSIGET[Phospho (STY)]PTPGASK_.2	_GGDSIGET[Phospho (STY)]PTPGASK_	0.000244611	0.000226537	0.000508754	4574.05	5387.74	3239.47	0.912746	0.78684	0.465564
O75533;O75533	SF3B1	Splicing factor 3B subunit 1	GGDSIGETPTPGASK	319	(T326,T328)	_GGDSIGET[Phospho (STY)]PT[Phospho (STY)]PGASK_.2	_GGDSIGET[Phospho (STY)]PT[Phospho (STY)]PGASK_	0.00504026	0.000214865	0.00063062	1941.48	2587.19	2048.5	0.847371	0.54491	0.699858
O75533;O75533	SF3B1	Splicing factor 3B subunit 1	GGDSIGETPTPGASK	319	(S322)	_GGDS[Phospho (STY)]IGETPTPGASK_.2	_GGDS[Phospho (STY)]IGETPTPGASK_	0.00113411	0.000453084	Filtered	3937.75	4646.41	Filtered	0.0474302	0.529273	Filtered
O75533;O75533	SF3B1	Splicing factor 3B subunit 1	GGDSIGETPTPGASK	319	(S332)	_GGDSIGETPTPGAS[Phospho (STY)]K_.2	_GGDSIGETPTPGAS[Phospho (STY)]K_	0.00791409	Filtered	0.00154093	656.162	Filtered	258.841	0.0644945	Filtered	0.0148012
O75533;O75533	SF3B1	Splicing factor 3B subunit 1	WDQTADQTPGATPK	200	(T211)	_WDQTADQTPGAT[Phospho (STY)]PK_.2	_WDQTADQTPGAT[Phospho (STY)]PK_	0.0028922	0.0025236	0.000466782	5787.88	6270.96	5801.35	0.998078	0.997886	0.994731
O75533;O75533	SF3B1	Splicing factor 3B subunit 1	WDQTADQTPGATPK	200	(T207,T211)	_WDQTADQT[Phospho (STY)]PGAT[Phospho (STY)]PK_.2	_WDQTADQT[Phospho (STY)]PGAT[Phospho (STY)]PK_	0.000250078	0.000374934	6.63305e-05	3409.18	4902.51	4929.37	0.319184	0.788711	0.731775
O75533;O75533	SF3B1	Splicing factor 3B subunit 1	WDQTADQTPGATPK	200	(T207)	_WDQTADQT[Phospho (STY)]PGATPK_.2	_WDQTADQT[Phospho (STY)]PGATPK_	0.00978872	9.78073e-05	0.000833891	2941.79	4701.71	3303.59	0.0060661	0.000450139	0.00229985
O75533;O75533	SF3B1	Splicing factor 3B subunit 1	LLVDVDESTLSPEEQK	478	(S485)	_LLVDVDES[Phospho (STY)]TLSPEEQK_.2	_LLVDVDES[Phospho (STY)]TLSPEEQK_	0.000632634	0.000253676	0.000628325	4503.16	4502.94	3579.7	0.096674	0.113826	0.0230801
O75533;O75533	SF3B1	Splicing factor 3B subunit 1	LLVDVDESTLSPEEQK	478	(S488)	_LLVDVDESTLS[Phospho (STY)]PEEQK_.2	_LLVDVDESTLS[Phospho (STY)]PEEQK_	0.000359939	5.91557e-05	0.000523493	3828.5	3840.56	3667.63	0.808769	0.835195	0.942287
O75533;O75533	SF3B1	Splicing factor 3B subunit 1	LLVDVDESTLSPEEQK	478	(S488)	_LLVDVDESTLS[Phospho (STY)]PEEQK_.3	_LLVDVDESTLS[Phospho (STY)]PEEQK_	0.000535803	0.00289345	0.00798904	1	1	1.0072	0.486204	0.293172	0.483063
O75533;O75533	SF3B1	Splicing factor 3B subunit 1	LDPFADGGKTPDPK	133	(T142)	_LDPFADGGKT[Phospho (STY)]PDPK_.3	_LDPFADGGKT[Phospho (STY)]PDPK_	0.000336801	Filtered	0.00652486	1362.7	Filtered	588.426	1	Filtered	1
O75533;O75533	SF3B1	Splicing factor 3B subunit 1	LDPFADGGKTPDPK	133	(T142)	_LDPFADGGKT[Phospho (STY)]PDPK_.2	_LDPFADGGKT[Phospho (STY)]PDPK_	Filtered	Filtered	0.00236143	Filtered	Filtered	455.636	Filtered	Filtered	1
O75533;O75533	SF3B1	Splicing factor 3B subunit 1	WDETPASQMGGSTPVLTPGK	338	(M346,T350)	_WDETPASQM[Oxidation (M)]GGST[Phospho (STY)]PVLTPGK_.3	_WDETPASQM[Oxidation (M)]GGST[Phospho (STY)]PVLTPGK_	0.00316861	0.00181491	0.000744291	2311.64	4499.93	5128.42	0.23988	0.26087	0.265323
O75533;O75533	SF3B1	Splicing factor 3B subunit 1	WDETPASQMGGSTPVLTPGK	338	(M346,T354)	_WDETPASQM[Oxidation (M)]GGSTPVLT[Phospho (STY)]PGK_.3	_WDETPASQM[Oxidation (M)]GGSTPVLT[Phospho (STY)]PGK_	0.000765232	0.00174736	0.00209214	1	1	1.00495	0.325634	0.292345	0.0361879
O75533;O75533	SF3B1	Splicing factor 3B subunit 1	WDETPASQMGGSTPVLTPGK	338	(S344,M346)	_WDETPAS[Phospho (STY)]QM[Oxidation (M)]GGSTPVLTPGK_.3	_WDETPAS[Phospho (STY)]QM[Oxidation (M)]GGSTPVLTPGK_	0.00493383	Filtered	0.00188326	2311.58	Filtered	4785.55	0.165109	Filtered	0.179037
O75533;O75533	SF3B1	Splicing factor 3B subunit 1	TMIISPERLDPFADGGK	125	(M126,S129)	_TM[Oxidation (M)]IIS[Phospho (STY)]PERLDPFADGGK_.3	_TM[Oxidation (M)]IIS[Phospho (STY)]PERLDPFADGGK_	0.000669664	0.000515998	0.000628429	919.042	1	922.799	0.967701	0.887348	0.966578
O75533;O75533	SF3B1	Splicing factor 3B subunit 1	TMIISPERLDPFADGGKTPDPK	125	(M126,S129,T142)	_TM[Oxidation (M)]IIS[Phospho (STY)]PERLDPFADGGKT[Phospho (STY)]PDPK_.3	_TM[Oxidation (M)]IIS[Phospho (STY)]PERLDPFADGGKT[Phospho (STY)]PDPK_	0.000231442	0.00532821	4.65365e-05	2308.56	369.39	3477.78	0.995594	0.990006	0.987439
O75533;O75533	SF3B1	Splicing factor 3B subunit 1	DTPGHGSGWAETPR	302	(T313)	_DTPGHGSGWAET[Phospho (STY)]PR_.3	_DTPGHGSGWAET[Phospho (STY)]PR_	0.000402795	0.00271914	0.000741668	255.928	1.12133	1	0.730086	0.488131	0.866153
O75534;O75534	CSDE1	Cold shock domain-containing protein E1	NITLDDASAPR	759		_NITLDDASAPR_.2	_NITLDDASAPR_	0.00556893	0.000945988	Filtered	229.276	1.32317	Filtered	NaN	NaN	Filtered
O75563;O75563	SKAP2	Src kinase-associated phosphoprotein 2	PNPSSTSSPYPLPEEIR	2	(Y11)	_PNPSSTSSPY[Phospho (STY)]PLPEEIR_.3	_PNPSSTSSPY[Phospho (STY)]PLPEEIR_	0.00302547	0.00356883	0.00493712	2127.98	2246.01	1450.91	0.654367	0.538273	0.231666
O75563;O75563	SKAP2	Src kinase-associated phosphoprotein 2	PNPSSTSSPYPLPEEIR	2	(T7)	_PNPSST[Phospho (STY)]SSPYPLPEEIR_.3	_PNPSST[Phospho (STY)]SSPYPLPEEIR_	0.000955348	0.00383847	0.00259439	2127.93	2245.94	1449.94	0.0551728	0.0920599	0.104248
O75563;O75563	SKAP2	Src kinase-associated phosphoprotein 2	PNPSSTSSPYPLPEEIR	2	(S9)	_PNPSSTSS[Phospho (STY)]PYPLPEEIR_.2	_PNPSSTSS[Phospho (STY)]PYPLPEEIR_	0.000421187	0.00123172	0.00150777	1402.8	1207.86	726.75	0.169905	0.169585	0.190701
O75563;O75563	SKAP2	Src kinase-associated phosphoprotein 2	PNPSSTSSPYPLPEEIR	2	(S6)	_PNPSS[Phospho (STY)]TSSPYPLPEEIR_.3	_PNPSS[Phospho (STY)]TSSPYPLPEEIR_	0.000912041	0.00289434	0.00237719	851.958	1055.66	595.913	0.0549176	0.0931227	0.105166
O75563;O75563	SKAP2	Src kinase-associated phosphoprotein 2	PNPSSTSSPYPLPEEIR	2	(S6)	_PNPSS[Phospho (STY)]TSSPYPLPEEIR_.2	_PNPSS[Phospho (STY)]TSSPYPLPEEIR_	0.000390483	0.000336115	0.000645136	1	1	1.0228	0.169054	0.171154	0.194965
O75569;O75569	PRKRA	Interferon-inducible double-stranded RNA-dependent protein kinase activator A	EDSGTFSLGK	16	(S18)	_EDS[Phospho (STY)]GTFSLGK_.2	_EDS[Phospho (STY)]GTFSLGK_	0.000297744	0.000486949	4.94803e-05	7901.1	8519.99	6680.54	0.687239	0.969826	0.964554
O75569;O75569	PRKRA	Interferon-inducible double-stranded RNA-dependent protein kinase activator A	EDSGTFSLGK	16	(S22)	_EDSGTFS[Phospho (STY)]LGK_.2	_EDSGTFS[Phospho (STY)]LGK_	0.00124405	0.00570055	0.000888762	1	1	1.02074	0.00955827	0.00346901	0.0186232
O75569;O75569	PRKRA	Interferon-inducible double-stranded RNA-dependent protein kinase activator A	AEAPPLEREDSGTFSLGK	8	(S18)	_AEAPPLEREDS[Phospho (STY)]GTFSLGK_.3	_AEAPPLEREDS[Phospho (STY)]GTFSLGK_	0.000386978	0.000457838	0.000691624	1577.32	1924.62	2746.94	0.431145	0.35406	0.442207
O75569;O75569	PRKRA	Interferon-inducible double-stranded RNA-dependent protein kinase activator A	AEAPPLEREDSGTFSLGK	8	(T20)	_AEAPPLEREDSGT[Phospho (STY)]FSLGK_.3	_AEAPPLEREDSGT[Phospho (STY)]FSLGK_	0.00424831	0.000486982	0.00197922	1113.65	976.364	1054.15	0.432869	0.35416	0.436904
O75569;O75569	PRKRA	Interferon-inducible double-stranded RNA-dependent protein kinase activator A	AEAPPLEREDSGTFSLGK	8	(S22)	_AEAPPLEREDSGTFS[Phospho (STY)]LGK_.3	_AEAPPLEREDSGTFS[Phospho (STY)]LGK_	0.000534255	6.37208e-05	0.000803258	328.157	355.631	2.03237	0.130529	0.291762	0.136195
O75592;O75592	MYCBP2	E3 ubiquitin-protein ligase MYCBP2	SKSDSYTLDPDTLR	2831	(S2831)	_S[Phospho (STY)]KSDSYTLDPDTLR_.2	_S[Phospho (STY)]KSDSYTLDPDTLR_	0.000709909	0.00041025	3.50996e-05	7263.06	5136.53	6533.7	0.0144688	0.0444786	0.0595109
O75592;O75592	MYCBP2	E3 ubiquitin-protein ligase MYCBP2	SKSDSYTLDPDTLR	2831	(S2833)	_SKS[Phospho (STY)]DSYTLDPDTLR_.2	_SKS[Phospho (STY)]DSYTLDPDTLR_	0.000384375	9.13944e-05	4.37841e-05	6986.7	5136.55	6533.65	0.0514555	0.178232	0.383513
O75592;O75592	MYCBP2	E3 ubiquitin-protein ligase MYCBP2	SKSDSYTLDPDTLR	2831	(Y2836)	_SKSDSY[Phospho (STY)]TLDPDTLR_.3	_SKSDSY[Phospho (STY)]TLDPDTLR_	0.000367927	0.000535558	0.000436372	514.415	1241.98	2843.63	0.19942	0.538004	0.839612
O75592;O75592	MYCBP2	E3 ubiquitin-protein ligase MYCBP2	SKSDSYTLDPDTLR	2831	(S2831)	_S[Phospho (STY)]KSDSYTLDPDTLR_.3	_S[Phospho (STY)]KSDSYTLDPDTLR_	0.000363869	0.00290983	8.80555e-05	1267.65	141.433	1093.7	0.301028	0.0533904	0.00405308
O75592;O75592	MYCBP2	E3 ubiquitin-protein ligase MYCBP2	SKSDSYTLDPDTLR	2831	(S2835)	_SKSDS[Phospho (STY)]YTLDPDTLR_.3	_SKSDS[Phospho (STY)]YTLDPDTLR_	0.000231442	0.00242396	0.000641839	480.238	1	1.01764	0.160116	0.0967497	0.0786504
O75592;O75592	MYCBP2	E3 ubiquitin-protein ligase MYCBP2	SKSDSYTLDPDTLR	2831	(S2833)	_SKS[Phospho (STY)]DSYTLDPDTLR_.3	_SKS[Phospho (STY)]DSYTLDPDTLR_	0.00031275	0.00253128	4.91329e-05	1	1	1.01767	0.160113	0.119604	0.0635493
O75592;O75592	MYCBP2	E3 ubiquitin-protein ligase MYCBP2	SYSVVASEYDK	3438	(S3440)	_SYS[Phospho (STY)]VVASEYDK_.2	_SYS[Phospho (STY)]VVASEYDK_	0.000408836	0.000480635	5.46814e-05	4935.01	7413.63	6532.1	0.8661	0.591197	0.840978
O75592;O75592	MYCBP2	E3 ubiquitin-protein ligase MYCBP2	VNSGDTEVGSSLLR	3465	(S3467)	_VNS[Phospho (STY)]GDTEVGSSLLR_.2	_VNS[Phospho (STY)]GDTEVGSSLLR_	0.000231442	0.00451935	0.000223013	7974.52	3050.06	7115.11	0.85755	0.149619	0.869077
O75592;O75592	MYCBP2	E3 ubiquitin-protein ligase MYCBP2	SLSPNHNTLQTLK	2749	(S2751)	_SLS[Phospho (STY)]PNHNTLQTLK_.3	_SLS[Phospho (STY)]PNHNTLQTLK_	0.000424623	0.00289774	0.0010702	602.04	1.3238	1.35348	0.618035	0.307422	0.596541
O75592;O75592	MYCBP2	E3 ubiquitin-protein ligase MYCBP2	SLSPNHNTLQTLK	2749	(S2749)	_S[Phospho (STY)]LSPNHNTLQTLK_.3	_S[Phospho (STY)]LSPNHNTLQTLK_	0.000415048	Filtered	0.000624855	663.523	Filtered	233.002	0.371373	Filtered	0.340055
O75592;O75592	MYCBP2	E3 ubiquitin-protein ligase MYCBP2	SDSYTLDPDTLR	2833	(S2833)	_S[Phospho (STY)]DSYTLDPDTLR_.2	_S[Phospho (STY)]DSYTLDPDTLR_	0.00372021	Filtered	Filtered	259.852	Filtered	Filtered	0.242483	Filtered	Filtered
O75643;O75643	SNRNP200	U5 small nuclear ribonucleoprotein 200 kDa helicase	EEASDDDMEGDEAVVR	222	(S225,M229)	_EEAS[Phospho (STY)]DDDM[Oxidation (M)]EGDEAVVR_.2	_EEAS[Phospho (STY)]DDDM[Oxidation (M)]EGDEAVVR_	0.000231442	3.05434e-05	2.3348e-05	115657	150020	92077	1	1	1
O75643;O75643	SNRNP200	U5 small nuclear ribonucleoprotein 200 kDa helicase	EEASDDDMEGDEAVVR	222	(S225,M229)	_EEAS[Phospho (STY)]DDDM[Oxidation (M)]EGDEAVVR_.3	_EEAS[Phospho (STY)]DDDM[Oxidation (M)]EGDEAVVR_	0.000231442	2.97737e-05	2.3348e-05	22422.5	25632.7	18446.4	1	1	1
O75643;O75643	SNRNP200	U5 small nuclear ribonucleoprotein 200 kDa helicase	IVALSSSLSNAK	1487		_IVALSSSLSNAK_.2	_IVALSSSLSNAK_	Filtered	0.00411079	Filtered	Filtered	1	Filtered	Filtered	NaN	Filtered
O75643;O75643	SNRNP200	U5 small nuclear ribonucleoprotein 200 kDa helicase	ANSNLVLQADR	15		_ANSNLVLQADR_.2	_ANSNLVLQADR_	Filtered	0.00783668	Filtered	Filtered	2787.33	Filtered	Filtered	NaN	Filtered
O75665;O75665	OFD1	Oral-facial-digital syndrome 1 protein	MPLPSPTESR	770	(M770,S774)	_M[Oxidation (M)]PLPS[Phospho (STY)]PTESR_.2	_M[Oxidation (M)]PLPS[Phospho (STY)]PTESR_	0.000296793	0.000164067	4.19263e-05	10735.5	11417.8	11376.3	0.966774	0.784703	0.765317
O75665;O75665	OFD1	Oral-facial-digital syndrome 1 protein	SEFSDVDK	808	(S811)	_SEFS[Phospho (STY)]DVDK_.2	_SEFS[Phospho (STY)]DVDK_	Filtered	0.00292764	Filtered	Filtered	172.459	Filtered	Filtered	0.603891	Filtered
O75665;O75665	OFD1	Oral-facial-digital syndrome 1 protein	HSLSIPPVSSPPEQK	780	(S789)	_HSLSIPPVSS[Phospho (STY)]PPEQK_.3	_HSLSIPPVSS[Phospho (STY)]PPEQK_	0.00414539	Filtered	0.00906005	236.311	Filtered	524.946	0.571136	Filtered	0.250701
O75665;O75665	OFD1	Oral-facial-digital syndrome 1 protein	HSLSIPPVSSPPEQK	780	(S788)	_HSLSIPPVS[Phospho (STY)]SPPEQK_.3	_HSLSIPPVS[Phospho (STY)]SPPEQK_	0.00670655	Filtered	0.00995424	466.091	Filtered	229.235	0.179153	Filtered	0.295234
O75665;O75665	OFD1	Oral-facial-digital syndrome 1 protein	RLSSTPLPK	733	(S735)	_RLS[Phospho (STY)]STPLPK_.2	_RLS[Phospho (STY)]STPLPK_	Filtered	Filtered	0.00073077	Filtered	Filtered	376.836	Filtered	Filtered	0.405002
O75674;O75674	TOM1L1	TOM1-like protein 1	EATNTTSEPSAPSQDLLDLSPSPR	302	(S323)	_EATNTTSEPSAPSQDLLDLSPS[Phospho (STY)]PR_.3	_EATNTTSEPSAPSQDLLDLSPS[Phospho (STY)]PR_	0.000231442	0.00269016	0.000628293	12675.5	13659.7	12019.6	0.773509	0.578531	0.989894
O75674;O75674	TOM1L1	TOM1-like protein 1	EATNTTSEPSAPSQDLLDLSPSPR	302	(S321)	_EATNTTSEPSAPSQDLLDLS[Phospho (STY)]PSPR_.3	_EATNTTSEPSAPSQDLLDLS[Phospho (STY)]PSPR_	0.00279865	0.000601246	0.00234349	3300.75	617.873	799.791	0.213819	0.226384	0.308425
O75676;O75676	RPS6KA4	Ribosomal protein S6 kinase alpha-4	LEPVYSPPGSPPPGDPR	338	(S347)	_LEPVYSPPGS[Phospho (STY)]PPPGDPR_.2	_LEPVYSPPGS[Phospho (STY)]PPPGDPR_	0.000516793	0.00188453	0.0033422	1287.94	980.358	1026.96	0.134252	0.135135	0.104368
O75676;O75676	RPS6KA4	Ribosomal protein S6 kinase alpha-4	LEPVYSPPGSPPPGDPR	338	(S343)	_LEPVYS[Phospho (STY)]PPGSPPPGDPR_.2	_LEPVYS[Phospho (STY)]PPGSPPPGDPR_	0.000664899	Filtered	0.00882256	6.65924	Filtered	1.00715	0.167167	Filtered	0.236238
O75676;O75676	RPS6KA4	Ribosomal protein S6 kinase alpha-4	SSPPLRTPDVLESSGPAVR	681	(S681)	_S[Phospho (STY)]SPPLRTPDVLESSGPAVR_.3	_S[Phospho (STY)]SPPLRTPDVLESSGPAVR_	0.00654049	Filtered	0.00360432	930.276	Filtered	613.918	0.320133	Filtered	0.448478
O75676;O75676	RPS6KA4	Ribosomal protein S6 kinase alpha-4	SSPPLRTPDVLESSGPAVR	681	(S681,T687)	_S[Phospho (STY)]SPPLRT[Phospho (STY)]PDVLESSGPAVR_.3	_S[Phospho (STY)]SPPLRT[Phospho (STY)]PDVLESSGPAVR_	Filtered	Filtered	0.00119879	Filtered	Filtered	1451.96	Filtered	Filtered	0.464153
O75676;O75676	RPS6KA4	Ribosomal protein S6 kinase alpha-4	SSPPLRTPDVLESSGPAVR	681	(S682)	_SS[Phospho (STY)]PPLRTPDVLESSGPAVR_.3	_SS[Phospho (STY)]PPLRTPDVLESSGPAVR_	Filtered	Filtered	0.00386967	Filtered	Filtered	2.3513	Filtered	Filtered	0.0563334
O75676;O75676	RPS6KA4	Ribosomal protein S6 kinase alpha-4	SSPPLRTPDVLESSGPAVR	681	(S682,T687)	_SS[Phospho (STY)]PPLRT[Phospho (STY)]PDVLESSGPAVR_.3	_SS[Phospho (STY)]PPLRT[Phospho (STY)]PDVLESSGPAVR_	Filtered	Filtered	0.00100711	Filtered	Filtered	2.33648	Filtered	Filtered	0.520778
O75683;O75683	SURF6	Surfeit locus protein 6	ELSPAALEK	136	(S138)	_ELS[Phospho (STY)]PAALEK_.2	_ELS[Phospho (STY)]PAALEK_	0.000260463	6.91364e-05	9.08079e-05	21541.1	24764.7	20270.7	1	1	1
O75683;O75683	SURF6	Surfeit locus protein 6	GNLTPLTGR	226	(T229)	_GNLT[Phospho (STY)]PLTGR_.2	_GNLT[Phospho (STY)]PLTGR_	Filtered	0.00145773	Filtered	Filtered	283.641	Filtered	Filtered	0.662239	Filtered
O75691;O75691	UTP20	Small subunit processome component 20 homolog	SLSDNGQPGTPDPADSGGTSAK	1732	(T1741)	_SLSDNGQPGT[Phospho (STY)]PDPADSGGTSAK_.3	_SLSDNGQPGT[Phospho (STY)]PDPADSGGTSAK_	0.000231442	0.000102086	0.000627991	16192.7	20108.1	18552.9	0.68335	0.448689	0.685947
O75694;O75694	NUP155	Nuclear pore complex protein Nup155	AAPQSPSVPK	988	(S992)	_AAPQS[Phospho (STY)]PSVPK_.2	_AAPQS[Phospho (STY)]PSVPK_	0.000375479	0.00057879	0.000317961	1911.66	3899.68	2767.31	0.5	0.691742	0.5
O75717;O75717	WDHD1	WD repeat and HMG-box DNA-binding protein 1	NQVEEDAEDSGEADDEEKPEIHK	859	(S868)	_NQVEEDAEDS[Phospho (STY)]GEADDEEKPEIHK_.4	_NQVEEDAEDS[Phospho (STY)]GEADDEEKPEIHK_	0.0002784	0.000176168	2.3348e-05	8253.6	4207.35	9913.25	1	1	1
O75717;O75717	WDHD1	WD repeat and HMG-box DNA-binding protein 1	NQVEEDAEDSGEADDEEKPEIHK	859	(S868)	_NQVEEDAEDS[Phospho (STY)]GEADDEEKPEIHK_.3	_NQVEEDAEDS[Phospho (STY)]GEADDEEKPEIHK_	0.000254921	4.29596e-05	2.3348e-05	6773.06	3761.47	9328.98	1	1	1
O75717;O75717	WDHD1	WD repeat and HMG-box DNA-binding protein 1	EEEEDGQEGSIHNLPLVTSQR	398	(S407)	_EEEEDGQEGS[Phospho (STY)]IHNLPLVTSQR_.3	_EEEEDGQEGS[Phospho (STY)]IHNLPLVTSQR_	0.000331341	0.000789892	3.46326e-05	7025.67	6020.06	5548.62	0.867447	0.930702	0.960416
O75717;O75717	WDHD1	WD repeat and HMG-box DNA-binding protein 1	SHILEDDENSVDISMLK	374	(S383,M388)	_SHILEDDENS[Phospho (STY)]VDISM[Oxidation (M)]LK_.3	_SHILEDDENS[Phospho (STY)]VDISM[Oxidation (M)]LK_	0.000267587	0.000316167	0.000636182	125201	47559.7	129041	1	0.999998	1
O75717;O75717	WDHD1	WD repeat and HMG-box DNA-binding protein 1	SHILEDDENSVDISMLK	374	(S387,M388)	_SHILEDDENSVDIS[Phospho (STY)]M[Oxidation (M)]LK_.3	_SHILEDDENSVDIS[Phospho (STY)]M[Oxidation (M)]LK_	0.000231442	0.000315288	0.000694566	76515.8	30426.8	70026.9	7.45285e-09	1.16235e-06	6.18199e-09
O75717;O75717	WDHD1	WD repeat and HMG-box DNA-binding protein 1	SHILEDDENSVDISMLK	374	(S374,M388)	_S[Phospho (STY)]HILEDDENSVDISM[Oxidation (M)]LK_.3	_S[Phospho (STY)]HILEDDENSVDISM[Oxidation (M)]LK_	0.000231442	3.50959e-05	2.63949e-05	39860	15821.4	38553.8	2.34759e-07	1.88858e-05	2.5352e-07
O75717;O75717	WDHD1	WD repeat and HMG-box DNA-binding protein 1	IAAGSSDFLVK	109		_IAAGSSDFLVK_.2	_IAAGSSDFLVK_	Filtered	0.00331398	Filtered	Filtered	1	Filtered	Filtered	NaN	Filtered
O75717;O75717	WDHD1	WD repeat and HMG-box DNA-binding protein 1	NQVEEDAEDSGEADDEEKPEIHKPGQNSFSK	859	(S886)	_NQVEEDAEDSGEADDEEKPEIHKPGQNS[Phospho (STY)]FSK_.4	_NQVEEDAEDSGEADDEEKPEIHKPGQNS[Phospho (STY)]FSK_	0.00210646	Filtered	0.00334645	191.213	Filtered	224.224	0.111456	Filtered	0.117974
O75717;O75717	WDHD1	WD repeat and HMG-box DNA-binding protein 1	GIINDDEDDEDLMMASGRPR	352	(M364,M365,S367)	_GIINDDEDDEDLM[Oxidation (M)]M[Oxidation (M)]AS[Phospho (STY)]GRPR_.3	_GIINDDEDDEDLM[Oxidation (M)]M[Oxidation (M)]AS[Phospho (STY)]GRPR_	0.000955795	Filtered	0.00605488	1.53578	Filtered	1.75753	1	Filtered	1
O75746;O75746;Q9UJS0;Q9UJS0	SLC25A12;SLC25A13	Calcium-binding mitochondrial carrier protein Aralar1;Calcium-binding mitochondrial carrier protein Aralar2	LQVAGEITTGPR	454;456		_LQVAGEITTGPR_.2	_LQVAGEITTGPR_	Filtered	0.000514539	Filtered	Filtered	582.898	Filtered	Filtered	NaN	Filtered
O75815;O75815	BCAR3	Breast cancer anti-estrogen resistance protein 3	TGSEPALSPAVVR	368	(S370)	_TGS[Phospho (STY)]EPALSPAVVR_.2	_TGS[Phospho (STY)]EPALSPAVVR_	0.000231442	5.17101e-05	3.00612e-05	36750.6	36180.4	31704.1	0.631723	0.656707	0.592146
O75815;O75815	BCAR3	Breast cancer anti-estrogen resistance protein 3	TGSEPALSPAVVR	368	(T368)	_T[Phospho (STY)]GSEPALSPAVVR_.2	_T[Phospho (STY)]GSEPALSPAVVR_	0.000372727	0.000209281	0.000579023	36744.1	36180.2	31706.5	0.369157	0.343302	0.402791
O75815;O75815	BCAR3	Breast cancer anti-estrogen resistance protein 3	TGSEPALSPAVVR	368	(S375)	_TGSEPALS[Phospho (STY)]PAVVR_.2	_TGSEPALS[Phospho (STY)]PAVVR_	0.000437441	0.000264215	0.00012938	14040.7	14160.1	12988.6	0.979208	0.98709	0.933854
O75815;O75815	BCAR3	Breast cancer anti-estrogen resistance protein 3	TGSEPALSPAVVR	368	(S370,S375)	_TGS[Phospho (STY)]EPALS[Phospho (STY)]PAVVR_.2	_TGS[Phospho (STY)]EPALS[Phospho (STY)]PAVVR_	0.00979398	Filtered	Filtered	1	Filtered	Filtered	0.520109	Filtered	Filtered
O75815;O75815	BCAR3	Breast cancer anti-estrogen resistance protein 3	QNSPVTQDGIQESPWQDR	81	(S83)	_QNS[Phospho (STY)]PVTQDGIQESPWQDR_.3	_QNS[Phospho (STY)]PVTQDGIQESPWQDR_	0.000231442	2.97737e-05	2.3348e-05	23597.1	23243.3	23984.9	0.99754	0.999923	0.999873
O75815;O75815	BCAR3	Breast cancer anti-estrogen resistance protein 3	SGSQPACLDHMQDR	315	(S317,C321,M325)	_SGS[Phospho (STY)]QPAC[Carbamidomethyl (C)]LDHM[Oxidation (M)]QDR_.3	_SGS[Phospho (STY)]QPAC[Carbamidomethyl (C)]LDHM[Oxidation (M)]QDR_	Filtered	Filtered	0.000977189	Filtered	Filtered	162.216	Filtered	Filtered	0.295442
O75815;O75815	BCAR3	Breast cancer anti-estrogen resistance protein 3	SGSQPACLDHMQDR	315	(S315,C321,M325)	_S[Phospho (STY)]GSQPAC[Carbamidomethyl (C)]LDHM[Oxidation (M)]QDR_.3	_S[Phospho (STY)]GSQPAC[Carbamidomethyl (C)]LDHM[Oxidation (M)]QDR_	Filtered	Filtered	0.000858077	Filtered	Filtered	161.296	Filtered	Filtered	0.704558
O75821;O75821	EIF3G	Eukaryotic translation initiation factor 3 subunit G	PSWADQVEEEGEDDK	10		_PSWADQVEEEGEDDK_.2	_PSWADQVEEEGEDDK_	0.000231442	3.7642e-05	2.3348e-05	28796.8	26605.5	27617.6	NaN	NaN	NaN
O75821;O75821	EIF3G	Eukaryotic translation initiation factor 3 subunit G	GIPLATGDTSPEPELLPGAPLPPPK	33	(T38)	_GIPLAT[Phospho (STY)]GDTSPEPELLPGAPLPPPK_.3	_GIPLAT[Phospho (STY)]GDTSPEPELLPGAPLPPPK_	0.000402281	5.41603e-05	3.1447e-05	20155.9	13685.3	17051.9	0.486305	0.290486	0.303266
O75821;O75821	EIF3G	Eukaryotic translation initiation factor 3 subunit G	GIPLATGDTSPEPELLPGAPLPPPK	33	(T41)	_GIPLATGDT[Phospho (STY)]SPEPELLPGAPLPPPK_.3	_GIPLATGDT[Phospho (STY)]SPEPELLPGAPLPPPK_	0.000231442	3.17111e-05	2.3348e-05	9856.19	5878.44	7289.01	0.239874	0.344457	0.260029
O75821;O75821	EIF3G	Eukaryotic translation initiation factor 3 subunit G	GIPLATGDTSPEPELLPGAPLPPPK	33	(S42)	_GIPLATGDTS[Phospho (STY)]PEPELLPGAPLPPPK_.3	_GIPLATGDTS[Phospho (STY)]PEPELLPGAPLPPPK_	0.000346137	0.000108641	0.000480249	4581.28	2698.91	3326.68	0.247755	0.351338	0.350718
O75821;O75821	EIF3G	Eukaryotic translation initiation factor 3 subunit G	EDLNCQEEEDPMNK	135	(C139,M146)	_EDLNC[Carbamidomethyl (C)]QEEEDPM[Oxidation (M)]NK_.2	_EDLNC[Carbamidomethyl (C)]QEEEDPM[Oxidation (M)]NK_	0.000522332	0.00381308	0.000682007	1.25821	1.45624	1.27398	1	1	1
O75821;O75821	EIF3G	Eukaryotic translation initiation factor 3 subunit G	PTGDFDSKPSWADQVEEEGEDDK	2		_PTGDFDSKPSWADQVEEEGEDDK_.3	_PTGDFDSKPSWADQVEEEGEDDK_	Filtered	0.00391181	0.00303925	Filtered	21590	23605.4	Filtered	NaN	NaN
O75821;O75821	EIF3G	Eukaryotic translation initiation factor 3 subunit G	CVTSELLK	25	(C25,T27)	_C[Carbamidomethyl (C)]VT[Phospho (STY)]SELLK_.2	_C[Carbamidomethyl (C)]VT[Phospho (STY)]SELLK_	Filtered	Filtered	0.00609927	Filtered	Filtered	1.3602	Filtered	Filtered	0.52672
O75822;O75822	EIF3J	Eukaryotic translation initiation factor 3 subunit J	DNWDDDDDEK	50		_DNWDDDDDEK_.2	_DNWDDDDDEK_	0.000372726	0.000348841	0.000630618	4257.24	6237.28	4127.82	NaN	NaN	NaN
O75822;O75822	EIF3J	Eukaryotic translation initiation factor 3 subunit J	AAAAAAAGDSDSWDADAFSVEDPVRK	2	(S11)	_A[Acetyl (Protein N-term)]AAAAAAGDS[Phospho (STY)]DSWDADAFSVEDPVRK_.3	_A[Acetyl (Protein N-term)]AAAAAAGDS[Phospho (STY)]DSWDADAFSVEDPVRK_	0.000241545	0.000195192	0.000425354	494658	415235	610259	0.191617	0.192397	0.208321
O75822;O75822	EIF3J	Eukaryotic translation initiation factor 3 subunit J	AAAAAAAGDSDSWDADAFSVEDPVRK	2	(S11)	_[Acetyl (Protein N-term)]AAAAAAAGDS[Phospho (STY)]DSWDADAFSVEDPVRK_.3	_[Acetyl (Protein N-term)]AAAAAAAGDS[Phospho (STY)]DSWDADAFSVEDPVRK_	0.000241545	0.00019557	0.000425354	497233	410194	602800	0.19159	0.192437	0.208353
O75822;O75822	EIF3J	Eukaryotic translation initiation factor 3 subunit J	AAAAAAAGDSDSWDADAFSVEDPVRK	2	(S13)	_[Acetyl (Protein N-term)]AAAAAAAGDSDS[Phospho (STY)]WDADAFSVEDPVRK_.3	_[Acetyl (Protein N-term)]AAAAAAAGDSDS[Phospho (STY)]WDADAFSVEDPVRK_	0.000231442	0.000100927	2.3348e-05	470364	393874	579744	0.808234	0.8075	0.791586
O75822;O75822	EIF3J	Eukaryotic translation initiation factor 3 subunit J	AAAAAAAGDSDSWDADAFSVEDPVRK	2	(S13)	_A[Acetyl (Protein N-term)]AAAAAAGDSDS[Phospho (STY)]WDADAFSVEDPVRK_.3	_A[Acetyl (Protein N-term)]AAAAAAGDSDS[Phospho (STY)]WDADAFSVEDPVRK_	0.000287379	0.00025203	0.000628431	426427	349962	517902	0.808526	0.807531	0.791662
O75822;O75822	EIF3J	Eukaryotic translation initiation factor 3 subunit J	AAAAAAAGDSDSWDADAFSVEDPVRK	2	(S20)	_A[Acetyl (Protein N-term)]AAAAAAGDSDSWDADAFS[Phospho (STY)]VEDPVRK_.3	_A[Acetyl (Protein N-term)]AAAAAAGDSDSWDADAFS[Phospho (STY)]VEDPVRK_	0.000231442	0.000108796	2.3348e-05	396527	329727	491338	8.54375e-12	2.37235e-09	2.85661e-10
O75822;O75822	EIF3J	Eukaryotic translation initiation factor 3 subunit J	AAAAAAAGDSDSWDADAFSVEDPVRK	2	(S20)	_[Acetyl (Protein N-term)]AAAAAAAGDSDSWDADAFS[Phospho (STY)]VEDPVRK_.3	_[Acetyl (Protein N-term)]AAAAAAAGDSDSWDADAFS[Phospho (STY)]VEDPVRK_	0.000231442	0.000184441	2.34247e-05	388604	317458	470982	4.56027e-12	1.43771e-09	1.52484e-10
O75822;O75822	EIF3J	Eukaryotic translation initiation factor 3 subunit J	AAAAAAAGDSDSWDADAFSVEDPVRK	2	(S11,S20)	_A[Acetyl (Protein N-term)]AAAAAAGDS[Phospho (STY)]DSWDADAFS[Phospho (STY)]VEDPVRK_.3	_A[Acetyl (Protein N-term)]AAAAAAGDS[Phospho (STY)]DSWDADAFS[Phospho (STY)]VEDPVRK_	0.00713255	0.000515273	2.87505e-05	3882.46	5150.42	8627.81	0.421883	0.331643	0.37508
O75822;O75822	EIF3J	Eukaryotic translation initiation factor 3 subunit J	AAAAAAAGDSDSWDADAFSVEDPVRK	2	(S11,S20)	_[Acetyl (Protein N-term)]AAAAAAAGDS[Phospho (STY)]DSWDADAFS[Phospho (STY)]VEDPVRK_.3	_[Acetyl (Protein N-term)]AAAAAAAGDS[Phospho (STY)]DSWDADAFS[Phospho (STY)]VEDPVRK_	0.00511814	0.000536878	3.11932e-05	3701.69	5145.26	8617.58	0.423332	0.375061	0.37449
O75822;O75822	EIF3J	Eukaryotic translation initiation factor 3 subunit J	AAAAAAAGDSDSWDADAFSVEDPVRK	2	(S11,S13)	_[Acetyl (Protein N-term)]AAAAAAAGDS[Phospho (STY)]DS[Phospho (STY)]WDADAFSVEDPVRK_.3	_[Acetyl (Protein N-term)]AAAAAAAGDS[Phospho (STY)]DS[Phospho (STY)]WDADAFSVEDPVRK_	0.00443978	0.000407653	2.3348e-05	3607.06	3599.63	7466.14	0.755298	0.776838	0.775906
O75822;O75822	EIF3J	Eukaryotic translation initiation factor 3 subunit J	AAAAAAAGDSDSWDADAFSVEDPVRK	2	(S11,S13)	_A[Acetyl (Protein N-term)]AAAAAAGDS[Phospho (STY)]DS[Phospho (STY)]WDADAFSVEDPVRK_.3	_A[Acetyl (Protein N-term)]AAAAAAGDS[Phospho (STY)]DS[Phospho (STY)]WDADAFSVEDPVRK_	0.00510958	0.000538298	2.3348e-05	2304.71	2841.45	4401.15	0.755293	0.776079	0.774661
O75822;O75822	EIF3J	Eukaryotic translation initiation factor 3 subunit J	AAAAAAAGDSDSWDADAFSVEDPVRK	2	(S13,S20)	_A[Acetyl (Protein N-term)]AAAAAAGDSDS[Phospho (STY)]WDADAFS[Phospho (STY)]VEDPVRK_.3	_A[Acetyl (Protein N-term)]AAAAAAGDSDS[Phospho (STY)]WDADAFS[Phospho (STY)]VEDPVRK_	0.00231247	0.000446728	2.3348e-05	328.348	1240.93	1151.79	0.422104	0.376567	0.374812
O75822;O75822	EIF3J	Eukaryotic translation initiation factor 3 subunit J	AAAAAAAGDSDSWDADAFSVEDPVRK	2	(S11,S13)	_AAAAAAAGDS[Phospho (STY)]DS[Phospho (STY)]WDADAFSVEDPVRK_.3	_AAAAAAAGDS[Phospho (STY)]DS[Phospho (STY)]WDADAFSVEDPVRK_	0.000693054	Filtered	0.00232178	50001.4	Filtered	51778.4	1	Filtered	1
O75822;O75822	EIF3J	Eukaryotic translation initiation factor 3 subunit J	AAAAAAAGDSDSWDADAFSVEDPVRK	2		_[Acetyl (Protein N-term)]AAAAAAAGDSDSWDADAFSVEDPVRK_.3	_[Acetyl (Protein N-term)]AAAAAAAGDSDSWDADAFSVEDPVRK_	0.00276904	Filtered	Filtered	300.975	Filtered	Filtered	1	Filtered	Filtered
O75822;O75822	EIF3J	Eukaryotic translation initiation factor 3 subunit J	AAAAAAAGDSDSWDADAFSVEDPVRK	2	(S11)	_[Acetyl (Protein N-term)]AAAAAAAGDS[Phospho (STY)]DSWDADAFSVEDPVRK_.4	_[Acetyl (Protein N-term)]AAAAAAAGDS[Phospho (STY)]DSWDADAFSVEDPVRK_	Filtered	Filtered	0.00645932	Filtered	Filtered	291.773	Filtered	Filtered	0.331719
O75822;O75822	EIF3J	Eukaryotic translation initiation factor 3 subunit J	AAAAAAAGDSDSWDADAFSVEDPVRK	2	(S11)	_A[Acetyl (Protein N-term)]AAAAAAGDS[Phospho (STY)]DSWDADAFSVEDPVRK_.4	_A[Acetyl (Protein N-term)]AAAAAAGDS[Phospho (STY)]DSWDADAFSVEDPVRK_	Filtered	Filtered	0.00312261	Filtered	Filtered	2.81711	Filtered	Filtered	0.330836
O75822;O75822	EIF3J	Eukaryotic translation initiation factor 3 subunit J	AAAAAAAGDSDSWDADAFSVEDPVRK	2		_A[Acetyl (Protein N-term)]AAAAAAGDSDSWDADAFSVEDPVRK_.3	_A[Acetyl (Protein N-term)]AAAAAAGDSDSWDADAFSVEDPVRK_	0.00649746	Filtered	Filtered	1.25685	Filtered	Filtered	1	Filtered	Filtered
O75822;O75822	EIF3J	Eukaryotic translation initiation factor 3 subunit J	AAAAAAAGDSDSWDADAFSVEDPVR	2	(S11)	_A[Acetyl (Protein N-term)]AAAAAAGDS[Phospho (STY)]DSWDADAFSVEDPVR_.3	_A[Acetyl (Protein N-term)]AAAAAAGDS[Phospho (STY)]DSWDADAFSVEDPVR_	0.000231442	3.17137e-05	2.3348e-05	178923	123623	162739	0.279511	0.30787	0.276042
O75822;O75822	EIF3J	Eukaryotic translation initiation factor 3 subunit J	AAAAAAAGDSDSWDADAFSVEDPVR	2	(S13)	_A[Acetyl (Protein N-term)]AAAAAAGDSDS[Phospho (STY)]WDADAFSVEDPVR_.3	_A[Acetyl (Protein N-term)]AAAAAAGDSDS[Phospho (STY)]WDADAFSVEDPVR_	0.000262246	0.000319293	9.02601e-05	173473	119093	156635	0.720496	0.692115	0.723948
O75822;O75822	EIF3J	Eukaryotic translation initiation factor 3 subunit J	AAAAAAAGDSDSWDADAFSVEDPVR	2	(S11)	_[Acetyl (Protein N-term)]AAAAAAAGDS[Phospho (STY)]DSWDADAFSVEDPVR_.3	_[Acetyl (Protein N-term)]AAAAAAAGDS[Phospho (STY)]DSWDADAFSVEDPVR_	0.000278748	0.000254096	0.000170802	173473	119094	156635	0.279504	0.307885	0.276052
O75822;O75822	EIF3J	Eukaryotic translation initiation factor 3 subunit J	AAAAAAAGDSDSWDADAFSVEDPVR	2	(S13)	_[Acetyl (Protein N-term)]AAAAAAAGDSDS[Phospho (STY)]WDADAFSVEDPVR_.3	_[Acetyl (Protein N-term)]AAAAAAAGDSDS[Phospho (STY)]WDADAFSVEDPVR_	0.000284452	0.000353278	0.000144252	173473	119093	156635	0.720496	0.692115	0.723948
O75822;O75822	EIF3J	Eukaryotic translation initiation factor 3 subunit J	AAAAAAAGDSDSWDADAFSVEDPVR	2	(S20)	_A[Acetyl (Protein N-term)]AAAAAAGDSDSWDADAFS[Phospho (STY)]VEDPVR_.3	_A[Acetyl (Protein N-term)]AAAAAAGDSDSWDADAFS[Phospho (STY)]VEDPVR_	0.000231442	2.97737e-05	2.3348e-05	141738	97708.6	129693	2.05548e-11	1.68188e-08	1.78837e-11
O75822;O75822	EIF3J	Eukaryotic translation initiation factor 3 subunit J	AAAAAAAGDSDSWDADAFSVEDPVR	2	(S20)	_[Acetyl (Protein N-term)]AAAAAAAGDSDSWDADAFS[Phospho (STY)]VEDPVR_.3	_[Acetyl (Protein N-term)]AAAAAAAGDSDSWDADAFS[Phospho (STY)]VEDPVR_	0.000262246	0.000105161	9.02601e-05	141200	98511.5	129179	2.08517e-11	3.27576e-08	1.81102e-11
O75822;O75822	EIF3J	Eukaryotic translation initiation factor 3 subunit J	AAAAAAAGDSDSWDADAFSVEDPVR	2	(S11,S13)	_[Acetyl (Protein N-term)]AAAAAAAGDS[Phospho (STY)]DS[Phospho (STY)]WDADAFSVEDPVR_.3	_[Acetyl (Protein N-term)]AAAAAAAGDS[Phospho (STY)]DS[Phospho (STY)]WDADAFSVEDPVR_	0.00323948	0.00220419	0.00146678	9924.29	594.399	10251	0.999876	0.818799	0.999939
O75822;O75822	EIF3J	Eukaryotic translation initiation factor 3 subunit J	AAAAAAAGDSDSWDADAFSVEDPVR	2		_[Acetyl (Protein N-term)]AAAAAAAGDSDSWDADAFSVEDPVR_.3	_[Acetyl (Protein N-term)]AAAAAAAGDSDSWDADAFSVEDPVR_	Filtered	0.00398196	0.0055532	Filtered	2525.73	2723.06	Filtered	1	1
[truncated: 17,625 more rows]

## Sheet: (S6b) Small-libDIA_1 µg
Table S6b. Identification results of small library DIA from 1 µg cell lysate
[truncated: 24,279 more rows]

## Sheet: (S6c) Small-libDIA_2.5 µg
Table S6c. Identification results of small library DIA from 2.5 µg cell lysate
[truncated: 32,707 more rows]

## Sheet: (S6d) Small-libDIA_5 µg
Table S6d. Identification results of small library DIA from 5 µg cell lysate
[truncated: 39,456 more rows]

[truncated: 4 more sheets: (S6e) Large-libDIA_0.5 µg, (S6f) Large-libDIA_1 µg, (S6g) Large-libDIA_2.5 µg, (S6h) Large-libDIA_5 µg]
