# Supplementary material for: A Rapid One-Pot Workflow for Sensitive Microscale Phosphoproteomics
Source: J Proteome Res. 2024 Jul 22;23(8):3294–309. doi: 10.1021/acs.jproteome.3c00862 (PMC11301667; doi:10.1021/acs.jproteome.3c00862)
Supplement: Supplementary file 8 — pr3c00862_si_008.xlsx [file pr3c00862_si_008.xlsx]

## Sheet: Table S7
	Table S7. Summary of identification results from direct DIA
	Table S7a. Identification results of dirDIA from 0 cells
	Table S7b. Identification results of dirDIA from 2500 cells
	Table S7c. Identification results of dirDIA from 5000 cells
	Table S7d. Identification results of dirDIA from 12500 cells
	Table S7e. Identification results of dirDIA from 25000 cells
	Table S7f. Identification results of dirDIA from 50000 cells

## Sheet: (S7a) 0cells
Table S7a. Identification results of dirDIA from 0 cells
Protein Groups	Genes	Protein Descriptions	Stripped Sequence	Peptide Position	Protein PTM Locations	Precursor Id	Modified Sequence	0cells_01 Qvalue	0cells_02 Qvalue	0cells_03 Qvalue	0cells_01 Total Quantity	0cells_02 Total Quantity	0cells_03 Total Quantity	0cells_01 PTM Assay Probability	0cells_02 PTM Assay Probability	0cells_03 PTM Assay Probability
P07900	HSP90AA1	Heat shock protein HSP 90-alpha	ESEDKPEIEDVGSDEEEEKK	251	(S252)	_ES[Phospho (STY)]EDKPEIEDVGSDEEEEKK_.3	_ES[Phospho (STY)]EDKPEIEDVGSDEEEEKK_	1.52867e-25	2.15971e-16	0	16848.5	7531.97	3488.34	8.99103e-06	0.763789	0.102342
P07900	HSP90AA1	Heat shock protein HSP 90-alpha	ESEDKPEIEDVGSDEEEEK	251	(S263)	_ESEDKPEIEDVGS[Phospho (STY)]DEEEEK_.3	_ESEDKPEIEDVGS[Phospho (STY)]DEEEEK_	2.80875e-33	6.449e-31	0	5288.72	1596.91	1225.23	0.883759	0.607503	0.948489
P23528	CFL1	Cofilin-1	ASGVAVSDGVIK	2	(S3)	_[Acetyl (Protein N-term)]AS[Phospho (STY)]GVAVSDGVIK_.2	_[Acetyl (Protein N-term)]AS[Phospho (STY)]GVAVSDGVIK_	8.5288e-62	8.24648e-55	0	75776.2	42885.4	24321.3	1	0.999977	0.999981
P29692	EEF1D	Elongation factor 1-delta	KPATPAEDDEDDDIDLFGSDNEEEDK	144	(S162)	_KPATPAEDDEDDDIDLFGS[Phospho (STY)]DNEEEDK_.3	_KPATPAEDDEDDDIDLFGS[Phospho (STY)]DNEEEDK_	1.99894e-23	4.50311e-20	0	30607.1	11503.7	9196.76	1	1	1
P43243	MATR3	Matrin-3	RDSFDDRGPSLNPVLDYDHGSR	186	(S188)	_RDS[Phospho (STY)]FDDRGPSLNPVLDYDHGSR_.4	_RDS[Phospho (STY)]FDDRGPSLNPVLDYDHGSR_	5.51763e-52	5.30572e-08	0	2183.86	0.573589	0.494282	0.761361	0.417509	0.415069
P60981	DSTN	Destrin	ASGVQVADEVCR	2	(S3,C12)	_[Acetyl (Protein N-term)]AS[Phospho (STY)]GVQVADEVC[Carbamidomethyl (C)]R_.2	_[Acetyl (Protein N-term)]AS[Phospho (STY)]GVQVADEVC[Carbamidomethyl (C)]R_	3.10815e-26	4.91664e-35	0	8986.8	3300.07	3003.77	1	1	1
Q13242	SRSF9	Serine/arginine-rich splicing factor 9	GSPHYFSPFRPY	210	(S211)	_GS[Phospho (STY)]PHYFSPFRPY_.2	_GS[Phospho (STY)]PHYFSPFRPY_	3.33148e-37	3.45646e-41	0	9918.55	5246.75	3621.89	0.995898	0.997022	0.954536
Q13263	TRIM28	Transcription intermediary factor 1-beta	AASAAAASAAAASAASGSPGPGEGSAGGEK	2	(S19)	_[Acetyl (Protein N-term)]AASAAAASAAAASAASGS[Phospho (STY)]PGPGEGSAGGEK_.3	_[Acetyl (Protein N-term)]AASAAAASAAAASAASGS[Phospho (STY)]PGPGEGSAGGEK_	2.17972e-49	4.71292e-09	0	2034.56	508.152	231.973	0.301558	0.235489	0.228852
Q13283	G3BP1	Ras GTPase-activating protein-binding protein 1	SSSPAPADIAQTVQEDLR	230	(S230)	_S[Phospho (STY)]SSPAPADIAQTVQEDLR_.2	_S[Phospho (STY)]SSPAPADIAQTVQEDLR_	9.06716e-33	5.35968e-20	0	5108.9	3411.19	2646.28	0.360963	0.333333	0.351444
Q9UK76	JPT1	Jupiter microtubule associated homolog 1	RNSSEASSGDFLDLK	85	(S92)	_RNSSEASS[Phospho (STY)]GDFLDLK_.2	_RNSSEASS[Phospho (STY)]GDFLDLK_	2.6011e-23	1.69483e-16	0	12846.4	6690.05	3335.53	0.000393884	0.0480171	0.0329239
Q9UK76	JPT1	Jupiter microtubule associated homolog 1	RNSSEASSGDFLDLK	85	(S88)	_RNSS[Phospho (STY)]EASSGDFLDLK_.2	_RNSS[Phospho (STY)]EASSGDFLDLK_	2.22076e-28	2.67665e-12	0	7567.71	3992.98	1514.05	0.871321	0.483326	0.0724193
Q9UK76	JPT1	Jupiter microtubule associated homolog 1	RNSSEASSGDFLDLK	85	(S87)	_RNS[Phospho (STY)]SEASSGDFLDLK_.3	_RNS[Phospho (STY)]SEASSGDFLDLK_	1.62913e-31	0.00297335	0	1236.98	0.657166	0.622055	0.929538	0.300547	0.273487

## Sheet: (S7b) 2500cells
Table S7b. Identification results of dirDIA from 2500 cells
Protein Groups	Genes	Protein Descriptions	Stripped Sequence	Peptide Position	Protein PTM Locations	Precursor Id	Modified Sequence	2500 cells_1 Q value	2500 cells_2 Q value	2500 cells_3 Q value	2500 cells_1 TotalQuantity	2500 cells_2 TotalQuantity	2500 cells_3 TotalQuantity	2500 cells_1 PTM Assay Probability	2500 cells_2 PTM Assay Probability	2500 cells_3 PTM Assay Probability
A1L390	PLEKHG3	Pleckstrin homology domain-containing family G member 3	GPLSPFNSR	73	(S76)	_GPLS[Phospho (STY)]PFNSR_.2	_GPLS[Phospho (STY)]PFNSR_	0	0	0	16725.3	18426.7	17583.9	0.999997	0.999927	0.999985
A6NDB9	PALM3	Paralemmin-3	VPEVVQTSSPR	295	(S303)	_VPEVVQTSS[Phospho (STY)]PR_.2	_VPEVVQTSS[Phospho (STY)]PR_	0	0	0	3279.54	3924.15	3327.76	0.478659	0.488646	0.491749
B5ME19;Q99613	EIF3CL;EIF3C	Eukaryotic translation initiation factor 3 subunit C-like protein;Eukaryotic translation initiation factor 3 subunit C	QPLLLSEDEEDTKR	34;34	(S39);(S39)	_QPLLLS[Phospho (STY)]EDEEDTKR_.3	_QPLLLS[Phospho (STY)]EDEEDTKR_	0	0	0	14547.5	13302.5	14243	0.999193	0.983761	0.999987
C9JLW8	MCRIP1	Mapk-regulated corepressor-interacting protein 1	SPPSSSEIFTPAHEENVR	21	(S21)	_S[Phospho (STY)]PPSSSEIFTPAHEENVR_.3	_S[Phospho (STY)]PPSSSEIFTPAHEENVR_	0	0	0	6194.84	5503.41	5202.57	0.0275773	0.0234758	0.0319039
O00203	AP3B1	AP-3 complex subunit beta-1	NFYESDDDQK	272	(S276)	_NFYES[Phospho (STY)]DDDQK_.2	_NFYES[Phospho (STY)]DDDQK_	0	0	0	7179.48	8490.85	9900.86	0.989091	0.987782	0.979341
O00231	PSMD11	26S proteasome non-ATPase regulatory subunit 11	AQSLLSTDR	12	(S14)	_AQS[Phospho (STY)]LLSTDR_.2	_AQS[Phospho (STY)]LLSTDR_	0	0	0	2512.96	3121.43	3759.84	0.906077	0.989799	0.994907
O00264	PGRMC1	Membrane-associated progesterone receptor component 1	EGEEPTVYSDEEEPKDESAR	173	(S181)	_EGEEPTVYS[Phospho (STY)]DEEEPKDESAR_.3	_EGEEPTVYS[Phospho (STY)]DEEEPKDESAR_	0	0	0	196018	201650	199886	0.995283	0.892036	0.99927
O00264	PGRMC1	Membrane-associated progesterone receptor component 1	EGEEPTVYSDEEEPKDESAR	173	(Y180)	_EGEEPTVY[Phospho (STY)]SDEEEPKDESAR_.3	_EGEEPTVY[Phospho (STY)]SDEEEPKDESAR_	0	0	0	139408	140588	140666	0.00549248	0.00539577	0.000254655
O00264	PGRMC1	Membrane-associated progesterone receptor component 1	GDQPAASGDSDDDEPPPLPR	48	(S54)	_GDQPAAS[Phospho (STY)]GDSDDDEPPPLPR_.3	_GDQPAAS[Phospho (STY)]GDSDDDEPPPLPR_	0	0	0	148274	147975	134262	0.982736	0.418206	0.397853
O00264	PGRMC1	Membrane-associated progesterone receptor component 1	EGEEPTVYSDEEEPK	173	(S181)	_EGEEPTVYS[Phospho (STY)]DEEEPK_.2	_EGEEPTVYS[Phospho (STY)]DEEEPK_	0	0	0	109903	121299	118616	1	0.976549	1
O00429	DNM1L	Dynamin-1-like protein	SKPIPIMPASPQK	607	(S616)	_SKPIPIMPAS[Phospho (STY)]PQK_.2	_SKPIPIMPAS[Phospho (STY)]PQK_	0	0	0	30379.8	26696.8	23107.8	1	0.999999	0.99998
O00429	DNM1L	Dynamin-1-like protein	SKPIPIMPASPQK	607	(M613,S616)	_SKPIPIM[Oxidation (M)]PAS[Phospho (STY)]PQK_.2	_SKPIPIM[Oxidation (M)]PAS[Phospho (STY)]PQK_	0	0	0	19840.1	22772.9	23585.6	1	1	1
O00499	BIN1	Myc box-dependent-interacting protein 1	SPSPPDGSPAATPEIR	296	(S296)	_S[Phospho (STY)]PSPPDGSPAATPEIR_.2	_S[Phospho (STY)]PSPPDGSPAATPEIR_	0	0	0	14202.1	15740.8	13709.3	0.816213	0.9321	0.825806
O00499	BIN1	Myc box-dependent-interacting protein 1	SPSPPDGSPAATPEIR	296	(S296)	_S[Phospho (STY)]PSPPDGSPAATPEIR_.3	_S[Phospho (STY)]PSPPDGSPAATPEIR_	0	0	0	3393.3	3454.18	3498.2	0.941248	0.939105	0.852803
O00567	NOP56	Nucleolar protein 56	EEPVSSGPEEAVGK	565	(S570)	_EEPVSS[Phospho (STY)]GPEEAVGK_.2	_EEPVSS[Phospho (STY)]GPEEAVGK_	0	0	0	21406.8	16977.4	17638.5	0.962653	0.996275	0.958908
O14497	ARID1A	AT-rich interactive domain-containing protein 1A	SHHAPMSPGSSGGGGQPLAR	357	(M362,S366)	_SHHAPM[Oxidation (M)]SPGS[Phospho (STY)]SGGGGQPLAR_.3	_SHHAPM[Oxidation (M)]SPGS[Phospho (STY)]SGGGGQPLAR_	0	0	0	1628.52	1140.18	1262.61	0.355054	0.180652	0.610316
O14545	TRAFD1	TRAF-type zinc finger domain-containing protein 1	LDSQPQETSPELPR	407	(S415)	_LDSQPQETS[Phospho (STY)]PELPR_.2	_LDSQPQETS[Phospho (STY)]PELPR_	0	0	0	17035.6	20407.9	22607.8	0.863764	0.865721	0.877336
O14579	COPE	Coatomer subunit epsilon	RDSIVAELDR	97	(S99)	_RDS[Phospho (STY)]IVAELDR_.2	_RDS[Phospho (STY)]IVAELDR_	0	0	0	7588.05	8545.26	8496.74	1	1	1
O14639	ABLIM1	Actin-binding LIM protein 1	RSSGREEDDEELLR	585	(S587)	_RSS[Phospho (STY)]GREEDDEELLR_.3	_RSS[Phospho (STY)]GREEDDEELLR_	0	0	0	3303.07	3056.37	2826.33	0.430841	0.443339	0.964793
O14639	ABLIM1	Actin-binding LIM protein 1	STSQGSINSPVYSR	450	(S450)	_S[Phospho (STY)]TSQGSINSPVYSR_.2	_S[Phospho (STY)]TSQGSINSPVYSR_	0	0	0	2056.44	3455.4	3098.31	0.345505	0.100543	0.345618
O14745	SLC9A3R1	Na(+)/H(+) exchange regulatory cofactor NHE-RF1	SASSDTSEELNSQDSPPK	288	(S288)	_S[Phospho (STY)]ASSDTSEELNSQDSPPK_.2	_S[Phospho (STY)]ASSDTSEELNSQDSPPK_	0	0	0	10029.7	10336.1	10077.5	0.0717245	0.404307	0.0738429
O14908	GIPC1	PDZ domain-containing protein GIPC1	SAGGRPGSGPQLGTGR	225	(S232)	_SAGGRPGS[Phospho (STY)]GPQLGTGR_.3	_SAGGRPGS[Phospho (STY)]GPQLGTGR_	0	0	0	3746.15	4299.37	3703.73	0.974543	0.954771	0.998476
O14974	PPP1R12A	Protein phosphatase 1 regulatory subunit 12A	TGSYGALAEITASK	443	(T443)	_T[Phospho (STY)]GSYGALAEITASK_.2	_T[Phospho (STY)]GSYGALAEITASK_	0	0	0	9560.26	8051.1	5836.05	0.0895831	0.0673588	0.0163109
O15027	SEC16A	Protein transport protein Sec16A	SSLSSHSHQSQIYR	1368	(S1368)	_S[Phospho (STY)]SLSSHSHQSQIYR_.3	_S[Phospho (STY)]SLSSHSHQSQIYR_	0	0	0	8366.62	7302.92	7155.16	0.487764	0.486347	0.487164
O15042	U2SURP	U2 snRNP-associated SURP motif-containing protein	ESLCDSPHQNLSR	62	(C65,S67)	_ESLC[Carbamidomethyl (C)]DS[Phospho (STY)]PHQNLSR_.3	_ESLC[Carbamidomethyl (C)]DS[Phospho (STY)]PHQNLSR_	0	0	0	4455.52	4533.99	3867.07	0.859072	0.949027	0.999586
O15042	U2SURP	U2 snRNP-associated SURP motif-containing protein	ESLCDSPHQNLSR	62	(C65,S67)	_ESLC[Carbamidomethyl (C)]DS[Phospho (STY)]PHQNLSR_.2	_ESLC[Carbamidomethyl (C)]DS[Phospho (STY)]PHQNLSR_	0	0	0	1988.49	2342.02	2058.77	0.986315	0.997478	0.956344
O15143	ARPC1B	Actin-related protein 2/3 complex subunit 1B	KASSEGGTAAGAGLDSLHK	308	(T315)	_KASSEGGT[Phospho (STY)]AAGAGLDSLHK_.3	_KASSEGGT[Phospho (STY)]AAGAGLDSLHK_	0	0	0	2160.67	1171.34	2387.21	0.0795594	0.00976638	0.377808
O15164	TRIM24	Transcription intermediary factor 1-alpha	SPLHVGETR	811	(S811)	_S[Phospho (STY)]PLHVGETR_.2	_S[Phospho (STY)]PLHVGETR_	0	0	0	13587.4	14255.1	14406	1	0.999999	0.999988
O15173	PGRMC2	Membrane-associated progesterone receptor component 2	LLKPGEEPSEYTDEEDTK	200	(T211)	_LLKPGEEPSEYT[Phospho (STY)]DEEDTK_.3	_LLKPGEEPSEYT[Phospho (STY)]DEEDTK_	0	0	0	23332.7	23211.9	23336.1	0.995352	0.999937	0.999627
O15173	PGRMC2	Membrane-associated progesterone receptor component 2	PGEEPSEYTDEEDTK	203	(T211)	_PGEEPSEYT[Phospho (STY)]DEEDTK_.2	_PGEEPSEYT[Phospho (STY)]DEEDTK_	0	0	0	4418.14	4531.47	4237.65	0.893684	0.905467	0.949111
O15231	ZNF185	Zinc finger protein 185	RESCGSSVLTDFEGK	463	(S465,C466)	_RES[Phospho (STY)]C[Carbamidomethyl (C)]GSSVLTDFEGK_.3	_RES[Phospho (STY)]C[Carbamidomethyl (C)]GSSVLTDFEGK_	0	0	0	19556.5	20531.8	18510.1	0.999971	0.999998	0.999994
O15231	ZNF185	Zinc finger protein 185	RESCGSSVLTDFEGK	463	(S465,C466)	_RES[Phospho (STY)]C[Carbamidomethyl (C)]GSSVLTDFEGK_.2	_RES[Phospho (STY)]C[Carbamidomethyl (C)]GSSVLTDFEGK_	0	0	0	11359.3	11548.2	10415	0.859138	0.863133	0.869317
O15231	ZNF185	Zinc finger protein 185	QSSPSGSEQLVR	451	(S453)	_QSS[Phospho (STY)]PSGSEQLVR_.2	_QSS[Phospho (STY)]PSGSEQLVR_	0	0	0	17184.7	17972.4	16180.1	0.995379	0.998339	0.999111
O15231	ZNF185	Zinc finger protein 185	ATSFSSAGEVPK	62	(S64)	_ATS[Phospho (STY)]FSSAGEVPK_.2	_ATS[Phospho (STY)]FSSAGEVPK_	0	0	0	11530.1	11150.4	12603.8	0.986417	0.995124	0.987832
O15231	ZNF185	Zinc finger protein 185	GGQGDPAVPAQQPADPSTPER	430	(T447)	_GGQGDPAVPAQQPADPST[Phospho (STY)]PER_.3	_GGQGDPAVPAQQPADPST[Phospho (STY)]PER_	0	0	0	11017.3	11185.2	11416.9	0.879491	0.5	0.5
O15264	MAPK13	Mitogen-activated protein kinase 13	HADAEMTGYVVTR	174	(M179,Y182)	_HADAEM[Oxidation (M)]TGY[Phospho (STY)]VVTR_.3	_HADAEM[Oxidation (M)]TGY[Phospho (STY)]VVTR_	0	0	0	721.222	667.92	502.99	0.989073	0.965795	0.993553
O15355	PPM1G	Protein phosphatase 1G	KLEEVLSTEGAEENGNSDK	521	(T528)	_KLEEVLST[Phospho (STY)]EGAEENGNSDK_.3	_KLEEVLST[Phospho (STY)]EGAEENGNSDK_	0	0	0	7707.48	10589.5	10948.1	0.499999	0.285888	0.5
O15439	ABCC4	ATP-binding cassette sub-family C member 4	DNEESEQPPVPGTPTLR	634	(T646)	_DNEESEQPPVPGT[Phospho (STY)]PTLR_.2	_DNEESEQPPVPGT[Phospho (STY)]PTLR_	0	0	0	4328.15	3574.53	2996.18	0.575556	0.795518	0.606744
O43166	SIPA1L1	Signal-induced proliferation-associated 1-like protein 1	TLSDESIYNSQR	1583	(S1585)	_TLS[Phospho (STY)]DESIYNSQR_.2	_TLS[Phospho (STY)]DESIYNSQR_	0	0	0	12596.4	10337.5	12581.4	0.952525	0.960035	0.942719
O43166	SIPA1L1	Signal-induced proliferation-associated 1-like protein 1	LIDLESPTPESQK	1544	(T1551)	_LIDLESPT[Phospho (STY)]PESQK_.2	_LIDLESPT[Phospho (STY)]PESQK_	0	0	0	5212.01	6470.37	5216.04	0.0445039	0.0446178	0.0553906
O43166	SIPA1L1	Signal-induced proliferation-associated 1-like protein 1	LIDLESPTPESQK	1544	(S1549)	_LIDLES[Phospho (STY)]PTPESQK_.2	_LIDLES[Phospho (STY)]PTPESQK_	0	0	0	5131.5	6301.75	5216.04	0.953465	0.949798	0.9406
O43166	SIPA1L1	Signal-induced proliferation-associated 1-like protein 1	SKSETGDSSIFR	286	(S288)	_SKS[Phospho (STY)]ETGDSSIFR_.2	_SKS[Phospho (STY)]ETGDSSIFR_	0	0	0	8826.32	8807.18	6984.56	0.963869	0.973186	0.967888
O43166	SIPA1L1	Signal-induced proliferation-associated 1-like protein 1	QDPVVHLSPNK	1263	(S1270)	_QDPVVHLS[Phospho (STY)]PNK_.2	_QDPVVHLS[Phospho (STY)]PNK_	0	0	0	575.125	1057.63	1350.33	1	1	1
O43318	MAP3K7	Mitogen-activated protein kinase kinase kinase 7	SIQDLTVTGTEPGQVSSR	439	(S439)	_S[Phospho (STY)]IQDLTVTGTEPGQVSSR_.3	_S[Phospho (STY)]IQDLTVTGTEPGQVSSR_	0	0	0	3882.67	3766.54	1765.97	0.96514	0.0955191	0.453348
O43379	WDR62	WD repeat-containing protein 62	TRLSTASEETVQNR	46	(T46)	_T[Phospho (STY)]RLSTASEETVQNR_.3	_T[Phospho (STY)]RLSTASEETVQNR_	0	0	0	940.163	603.166	829.289	0.238404	0.216661	0.396466
O43399	TPD52L2	Tumor protein D54	MDSAGQDINLNSPNK	1	(M1,S12)	_[Acetyl (Protein N-term)]M[Oxidation (M)]DSAGQDINLNS[Phospho (STY)]PNK_.2	_[Acetyl (Protein N-term)]M[Oxidation (M)]DSAGQDINLNS[Phospho (STY)]PNK_	0	0	0	17617.4	17536.1	14987.5	1	1	0.999997
O43491	EPB41L2	Band 4.1-like protein 2	EISPGSGPGEIR	713	(S715)	_EIS[Phospho (STY)]PGSGPGEIR_.2	_EIS[Phospho (STY)]PGSGPGEIR_	0	0	0	10396.9	11586.9	11767.6	0.921666	0.995954	0.959767
O43719	HTATSF1	HIV Tat-specific factor 1	LFEDDDSNEK	696	(S702)	_LFEDDDS[Phospho (STY)]NEK_.2	_LFEDDDS[Phospho (STY)]NEK_	0	0	0	81228.7	74877.8	74381.6	1	1	1
O43719	HTATSF1	HIV Tat-specific factor 1	LFEESDDKEDEDADGK	672	(S676)	_LFEES[Phospho (STY)]DDKEDEDADGK_.3	_LFEES[Phospho (STY)]DDKEDEDADGK_	0	0	0	16666.4	16592.2	7959.68	1	1	1
O43719	HTATSF1	HIV Tat-specific factor 1	LFEESDDKEDEDADGK	672	(S676)	_LFEES[Phospho (STY)]DDKEDEDADGK_.2	_LFEES[Phospho (STY)]DDKEDEDADGK_	0	0	0	11393.2	11362.3	12061.6	1	1	1
O43719	HTATSF1	HIV Tat-specific factor 1	LFDEEEDSSEK	706	(S713)	_LFDEEEDS[Phospho (STY)]SEK_.2	_LFDEEEDS[Phospho (STY)]SEK_	0	0	0	11666	10299.7	11296.3	0.998715	0.979288	0.994581
O43719	HTATSF1	HIV Tat-specific factor 1	VFDDESDEKEDEEYADEK	637	(S642)	_VFDDES[Phospho (STY)]DEKEDEEYADEK_.3	_VFDDES[Phospho (STY)]DEKEDEEYADEK_	0	0	0	1415.91	2924.85	2353.5	0.999773	0.99844	0.99971
O43847	NRDC	Nardilysin	RGSLSNAGDPEIVK	92	(S94)	_RGS[Phospho (STY)]LSNAGDPEIVK_.2	_RGS[Phospho (STY)]LSNAGDPEIVK_	0	0	0	144977	147587	149896	1	1	1
O43847	NRDC	Nardilysin	RGSLSNAGDPEIVK	92	(S94)	_RGS[Phospho (STY)]LSNAGDPEIVK_.3	_RGS[Phospho (STY)]LSNAGDPEIVK_	0	0	0	43744.2	38634.3	37853.2	1	1	1
O60248	SOX15	Protein SOX-15	EGAGSPAAPGTLPLEK	33	(S37)	_EGAGS[Phospho (STY)]PAAPGTLPLEK_.2	_EGAGS[Phospho (STY)]PAAPGTLPLEK_	0	0	0	58087.9	48743.7	57402.3	1	1	1
O60271	SPAG9	C-Jun-amino-terminal kinase-interacting protein 4	LHQLSGSDQLESTAHSR	179	(S185)	_LHQLSGS[Phospho (STY)]DQLESTAHSR_.3	_LHQLSGS[Phospho (STY)]DQLESTAHSR_	0	0	0	1057.87	1190.28	418.049	0.47339	0.498754	0.487705
O60292	SIPA1L3	Signal-induced proliferation-associated 1-like protein 3	TLSDESLCSGR	1542	(S1544,C1549)	_TLS[Phospho (STY)]DESLC[Carbamidomethyl (C)]SGR_.2	_TLS[Phospho (STY)]DESLC[Carbamidomethyl (C)]SGR_	0	0	0	3678.71	3504.51	2315.61	0.642751	0.66886	0.931389
O60293	ZFC3H1	Zinc finger C3H1 domain-containing protein	RISTSDILSEK	350	(S354)	_RISTS[Phospho (STY)]DILSEK_.2	_RISTS[Phospho (STY)]DILSEK_	0	0	0	1912.78	1041.23	1858.11	0.255476	0.274931	0.273141
O60343	TBC1D4	TBC1 domain family member 4	LGSVDSFER	586	(S588)	_LGS[Phospho (STY)]VDSFER_.2	_LGS[Phospho (STY)]VDSFER_	0	0	0	11240.3	9867.85	10567.7	0.997648	0.998696	0.999988
O60566	BUB1B	Mitotic checkpoint serine/threonine-protein kinase BUB1 beta	KLSPIIEDSR	668	(S670)	_KLS[Phospho (STY)]PIIEDSR_.2	_KLS[Phospho (STY)]PIIEDSR_	0	0	0	4747.79	4859.7	3582.03	0.999984	0.999908	0.999184
O60610	DIAPH1	Protein diaphanous homolog 1	GRSPDELPSAGGDGGK	20	(S22)	_GRS[Phospho (STY)]PDELPSAGGDGGK_.3	_GRS[Phospho (STY)]PDELPSAGGDGGK_	0	0	0	1483.43	1817.77	1502.21	0.899639	0.73993	0.986034
O60658	PDE8A	High affinity cAMP-specific and IBMX-insensitive 3',5'-cyclic phosphodiesterase 8A	RLSGNEYVLSTK	455	(S457)	_RLS[Phospho (STY)]GNEYVLSTK_.2	_RLS[Phospho (STY)]GNEYVLSTK_	0	0	0	2087.36	1802.97	2152.65	0.991968	0.994511	0.993658
O60716	CTNND1	Catenin delta-1	VGGSSVDLHR	265	(S268)	_VGGS[Phospho (STY)]SVDLHR_.2	_VGGS[Phospho (STY)]SVDLHR_	0	0	0	46806	49281.7	48691.7	1	1	1
O60716	CTNND1	Catenin delta-1	APSRQDVYGPQPQVR	250	(S252)	_APS[Phospho (STY)]RQDVYGPQPQVR_.3	_APS[Phospho (STY)]RQDVYGPQPQVR_	0	0	0	17002.4	19778.7	16964.4	0.999897	0.998821	0.999623
O60716	CTNND1	Catenin delta-1	GSLASLDSLR	345	(S349)	_GSLAS[Phospho (STY)]LDSLR_.2	_GSLAS[Phospho (STY)]LDSLR_	0	0	0	11056.4	9436.14	13024.8	0.993674	0.987928	0.999644
O60716	CTNND1	Catenin delta-1	HYEDGYPGGSDNYGSLSR	216	(S230)	_HYEDGYPGGSDNYGS[Phospho (STY)]LSR_.3	_HYEDGYPGGSDNYGS[Phospho (STY)]LSR_	0	0	0	3549.07	3373.33	3923.04	0.833355	0.848641	0.4938
O60762	DPM1	Dolichol-phosphate mannosyltransferase subunit 1	ASLEVSRSPR	2	(S9)	_[Acetyl (Protein N-term)]ASLEVSRS[Phospho (STY)]PR_.2	_[Acetyl (Protein N-term)]ASLEVSRS[Phospho (STY)]PR_	0	0	0	31141.3	30331.5	32954.6	0.999839	0.999861	0.999999
O60825	PFKFB2	6-phosphofructo-2-kinase/fructose-2,6-bisphosphatase 2	NYSVGSRPLK	481	(S483)	_NYS[Phospho (STY)]VGSRPLK_.2	_NYS[Phospho (STY)]VGSRPLK_	0	0	0	1858.48	2154.47	1887.48	0.850783	0.711317	0.954076
O60832	DKC1	H/ACA ribonucleoprotein complex subunit DKC1	AGLESGAEPGDGDSDTTK	481	(S494)	_AGLESGAEPGDGDS[Phospho (STY)]DTTK_.2	_AGLESGAEPGDGDS[Phospho (STY)]DTTK_	0	0	0	24317.5	25234.9	27428.9	0.993034	0.998074	0.998017
O60832	DKC1	H/ACA ribonucleoprotein complex subunit DKC1	EVELVSE	508	(S513)	_EVELVS[Phospho (STY)]E_.1	_EVELVS[Phospho (STY)]E_	0	0	0	21243.8	21919	16501	1	1	1
O60841	EIF5B	Eukaryotic translation initiation factor 5B	NKPGPNIESGNEDDDASFK	206	(S214)	_NKPGPNIES[Phospho (STY)]GNEDDDASFK_.3	_NKPGPNIES[Phospho (STY)]GNEDDDASFK_	0	0	0	59885.7	56012.6	60301.5	1	1	1
O60841	EIF5B	Eukaryotic translation initiation factor 5B	QSFDDNDSEELEDK	106	(S107)	_QS[Phospho (STY)]FDDNDSEELEDK_.2	_QS[Phospho (STY)]FDDNDSEELEDK_	0	0	0	11457	10709.6	10989	0.00246036	0.0533373	0.361353
O60841	EIF5B	Eukaryotic translation initiation factor 5B	QSFDDNDSEELEDK	106	(S113)	_QSFDDNDS[Phospho (STY)]EELEDK_.2	_QSFDDNDS[Phospho (STY)]EELEDK_	0	0	0	10509.2	10109.1	10181.6	0.997513	0.945462	0.63681
O60841	EIF5B	Eukaryotic translation initiation factor 5B	PGPNIESGNEDDDASFK	208	(S214)	_PGPNIES[Phospho (STY)]GNEDDDASFK_.2	_PGPNIES[Phospho (STY)]GNEDDDASFK_	0	0	0	16923.3	16498	17426.8	0.999999	0.999998	1
O60934	NBN	Nibrin	IPNYQLSPTK	426	(S432)	_IPNYQLS[Phospho (STY)]PTK_.2	_IPNYQLS[Phospho (STY)]PTK_	0	0	0	16116.7	16556.2	15532.4	0.990368	0.98859	0.993115
O75069;Q9ULS5	TMCC2;TMCC3	Transmembrane and coiled-coil domains protein 2;Transmembrane and coiled-coil domain protein 3	FGSADNIAHLK	436;214	(S438);(S216)	_FGS[Phospho (STY)]ADNIAHLK_.2	_FGS[Phospho (STY)]ADNIAHLK_	0	0	0	1687.42	1136.89	1543.29	1	1	1
O75122	CLASP2	CLIP-associating protein 2	SRSDIDVNAAAGAK	368	(S370)	_SRS[Phospho (STY)]DIDVNAAAGAK_.2	_SRS[Phospho (STY)]DIDVNAAAGAK_	0	0	0	1877.74	2583.22	3516.52	0.946882	0.997948	0.917748
O75376	NCOR1	Nuclear receptor corepressor 1	VSPENLVDK	2119	(S2120)	_VS[Phospho (STY)]PENLVDK_.2	_VS[Phospho (STY)]PENLVDK_	0	0	0	4174.93	5054.42	5320.95	1	1	1
O75376	NCOR1	Nuclear receptor corepressor 1	AQLSPGIYDDTSAR	1469	(S1472)	_AQLS[Phospho (STY)]PGIYDDTSAR_.2	_AQLS[Phospho (STY)]PGIYDDTSAR_	0	0	0	1505.48	1600.45	1680.99	0.9827	0.997212	0.935806
O75396	SEC22B	Vesicle-trafficking protein SEC22b	NLGSINTELQDVQR	134	(S137)	_NLGS[Phospho (STY)]INTELQDVQR_.2	_NLGS[Phospho (STY)]INTELQDVQR_	0	0	0	970.871	359.609	0.428616	0.905901	0.578054	0.675476
O75494	SRSF10	Serine/arginine-rich splicing factor 10	SFDYNYR	133	(S133)	_S[Phospho (STY)]FDYNYR_.2	_S[Phospho (STY)]FDYNYR_	0	0	0	23942.5	20898.8	22471.8	0.999999	1	1
O75569	PRKRA	Interferon-inducible double-stranded RNA-dependent protein kinase activator A	EDSGTFSLGK	16	(S18)	_EDS[Phospho (STY)]GTFSLGK_.2	_EDS[Phospho (STY)]GTFSLGK_	0	0	0	21897.8	28173.2	26847.5	0.999918	0.999169	0.999238
O75643	SNRNP200	U5 small nuclear ribonucleoprotein 200 kDa helicase	EEASDDDMEGDEAVVR	222	(S225,M229)	_EEAS[Phospho (STY)]DDDM[Oxidation (M)]EGDEAVVR_.2	_EEAS[Phospho (STY)]DDDM[Oxidation (M)]EGDEAVVR_	0	0	0	9645.69	9661.03	10219.7	1	1	1
O75643	SNRNP200	U5 small nuclear ribonucleoprotein 200 kDa helicase	EEASDDDMEGDEAVVR	222	(S225)	_EEAS[Phospho (STY)]DDDMEGDEAVVR_.2	_EEAS[Phospho (STY)]DDDMEGDEAVVR_	0	0	0	3370.01	2018.64	957.629	1	1	1
O75683	SURF6	Surfeit locus protein 6	ELSPAALEK	136	(S138)	_ELS[Phospho (STY)]PAALEK_.2	_ELS[Phospho (STY)]PAALEK_	0	0	0	13490.6	13623	13242.9	1	1	1
O94763	URI1	Unconventional prefoldin RPB5 interactor 1	KNSTGSGHSAQELPTIR	370	(S375)	_KNSTGS[Phospho (STY)]GHSAQELPTIR_.3	_KNSTGS[Phospho (STY)]GHSAQELPTIR_	0	0	0	9303.56	6298.77	8049.38	0.252335	0.330405	0.306309
O94804	STK10	Serine/threonine-protein kinase 10	QVAEQGGDLSPAANR	429	(S438)	_QVAEQGGDLS[Phospho (STY)]PAANR_.2	_QVAEQGGDLS[Phospho (STY)]PAANR_	0	0	0	4405.15	5615.13	5554.13	1	1	1
O94826	TOMM70	Mitochondrial import receptor subunit TOM70	ASPAPGSGHPEGPGAHLDMNSLDR	90	(S91)	_AS[Phospho (STY)]PAPGSGHPEGPGAHLDMNSLDR_.3	_AS[Phospho (STY)]PAPGSGHPEGPGAHLDMNSLDR_	0	0	0	2030.17	1048.93	0.532608	0.725545	0.737394	0.866439
O94876	TMCC1	Transmembrane and coiled-coil domains protein 1	FGSADNIPNLK	380	(S382)	_FGS[Phospho (STY)]ADNIPNLK_.2	_FGS[Phospho (STY)]ADNIPNLK_	0	0	0	3336.46	2659.86	3993.7	1	1	1
O94880	PHF14	PHD finger protein 14	SFVPEEEK	835	(S835)	_S[Phospho (STY)]FVPEEEK_.2	_S[Phospho (STY)]FVPEEEK_	0	0	0	3804.14	3488.85	3037.04	1	1	1
O94880	PHF14	PHD finger protein 14	SNEDSLILEK	298	(S298)	_S[Phospho (STY)]NEDSLILEK_.2	_S[Phospho (STY)]NEDSLILEK_	0	0	0	1320.23	1230.55	812.148	0.924109	0.982372	0.982036
O94929	ABLIM3	Actin-binding LIM protein 3	ASSPGYIDSPTYSR	371	(S373)	_ASS[Phospho (STY)]PGYIDSPTYSR_.2	_ASS[Phospho (STY)]PGYIDSPTYSR_	0	0	0	6558.24	5488.74	6281.31	0.418189	0.454715	0.314621
O95218	ZRANB2	Zinc finger Ran-binding domain-containing protein 2	YNLDASEEEDSNK	183	(S188)	_YNLDAS[Phospho (STY)]EEEDSNK_.2	_YNLDAS[Phospho (STY)]EEEDSNK_	0	0	0	29321.9	30989.1	31155.4	0.999995	0.999962	0.999945
O95218	ZRANB2	Zinc finger Ran-binding domain-containing protein 2	EVEDKESEGEEEDEDEDLSK	147	(S153)	_EVEDKES[Phospho (STY)]EGEEEDEDEDLSK_.3	_EVEDKES[Phospho (STY)]EGEEEDEDEDLSK_	0	0	0	15232.1	15725.8	12851.8	0.999903	0.999998	0.993153
O95218	ZRANB2	Zinc finger Ran-binding domain-containing protein 2	YNLDASEEEDSNKK	183	(S188)	_YNLDAS[Phospho (STY)]EEEDSNKK_.3	_YNLDAS[Phospho (STY)]EEEDSNKK_	0	0	0	1116.61	1796.3	2531.46	0.955211	0.996252	0.9929
O95239	KIF4A	Chromosome-associated kinesin KIF4A	TFSLTEVR	799	(S801)	_TFS[Phospho (STY)]LTEVR_.2	_TFS[Phospho (STY)]LTEVR_	0	0	0	5539.94	5035.14	4774.49	0.985585	0.988687	0.999722
O95297	MPZL1	Myelin protein zero-like protein 1	DYTGCSTSESLSPVK	199	(C203,S210)	_DYTGC[Carbamidomethyl (C)]STSESLS[Phospho (STY)]PVK_.2	_DYTGC[Carbamidomethyl (C)]STSESLS[Phospho (STY)]PVK_	0	0	0	342.066	1027.32	377.551	0.138782	0.645272	0.591297
O95425	SVIL	Supervillin	DSSFTEVPRSPK	236	(S245)	_DSSFTEVPRS[Phospho (STY)]PK_.2	_DSSFTEVPRS[Phospho (STY)]PK_	0	0	0	40885.2	36062.4	37671.9	1	1	1
O95453	PARN	Poly(A)-specific ribonuclease PARN	ELSPAGSISK	617	(S619)	_ELS[Phospho (STY)]PAGSISK_.2	_ELS[Phospho (STY)]PAGSISK_	0	0	0	12712.4	12051.4	12632.8	0.999981	0.999991	0.999999
O95453	PARN	Poly(A)-specific ribonuclease PARN	NNSFTAPSTVGK	555	(S557)	_NNS[Phospho (STY)]FTAPSTVGK_.2	_NNS[Phospho (STY)]FTAPSTVGK_	0	0	0	9734.75	9493.45	11148	0.999986	0.999777	0.999146
O95674	CDS2	Phosphatidate cytidylyltransferase 2	VAHEPVAPPEDKESESEAK	8	(S23)	_VAHEPVAPPEDKESES[Phospho (STY)]EAK_.3	_VAHEPVAPPEDKESES[Phospho (STY)]EAK_	0	0	0	4592.33	4978.78	4741.27	0.436289	0.442971	0.425649
O95785	WIZ	Protein Wiz	TPLALAGSPTPK	989	(T998)	_TPLALAGSPT[Phospho (STY)]PK_.2	_TPLALAGSPT[Phospho (STY)]PK_	0	0	0	2391.5	3594.65	4174.49	0.89611	0.407685	0.626946
O95793	STAU1	Double-stranded RNA-binding protein Staufen homolog 1	PQTSPEYGQGINPISR	275	(S278)	_PQTS[Phospho (STY)]PEYGQGINPISR_.2	_PQTS[Phospho (STY)]PEYGQGINPISR_	0	0	0	3902.38	3447.26	3248.94	0.798557	0.487676	0.745003
O95817	BAG3	BAG family molecular chaperone regulator 3	SQSPAASDCSSSSSSASLPSSGR	171	(S173,C179)	_SQS[Phospho (STY)]PAASDC[Carbamidomethyl (C)]SSSSSSASLPSSGR_.3	_SQS[Phospho (STY)]PAASDC[Carbamidomethyl (C)]SSSSSSASLPSSGR_	0	0	0	30506.8	37218.1	37419.5	0.985764	0.973514	0.983159
O95817	BAG3	BAG family molecular chaperone regulator 3	SSTPLHSPSPIR	283	(T285,S289)	_SST[Phospho (STY)]PLHS[Phospho (STY)]PSPIR_.2	_SST[Phospho (STY)]PLHS[Phospho (STY)]PSPIR_	0	0	0	21543.6	20410.3	21985.1	0.47163	0.546343	0.937853
O95817	BAG3	BAG family molecular chaperone regulator 3	SSLGSHQLPR	194	(S194)	_S[Phospho (STY)]SLGSHQLPR_.2	_S[Phospho (STY)]SLGSHQLPR_	0	0	0	2340	2165.85	2694.63	0.585936	0.606489	0.585858
P02538	KRT6A	Keratin, type II cytoskeletal 6A	SGFSSVSVSR	31	(S37)	_SGFSSVS[Phospho (STY)]VSR_.2	_SGFSSVS[Phospho (STY)]VSR_	0	0	0	48092.6	54178.7	48008.9	0.996711	0.999376	0.9929
P02545	LMNA	Prelamin-A/C	LRLSPSPTSQR	387	(S390,S392)	_LRLS[Phospho (STY)]PS[Phospho (STY)]PTSQR_.2	_LRLS[Phospho (STY)]PS[Phospho (STY)]PTSQR_	0	0	0	115911	116160	113362	0.999964	0.999954	0.99998
P02545	LMNA	Prelamin-A/C	LRLSPSPTSQR	387	(S390)	_LRLS[Phospho (STY)]PSPTSQR_.2	_LRLS[Phospho (STY)]PSPTSQR_	0	0	0	71537.8	76453.2	70413.1	0.999991	0.999996	0.999979
P02545	LMNA	Prelamin-A/C	SGAQASSTPLSPTR	12	(S22)	_SGAQASSTPLS[Phospho (STY)]PTR_.2	_SGAQASSTPLS[Phospho (STY)]PTR_	0	0	0	51576.8	52005.3	40770.8	0.989964	0.998609	0.932406
P02545	LMNA	Prelamin-A/C	SVGGSGGGSFGDNLVTR	628	(S628)	_S[Phospho (STY)]VGGSGGGSFGDNLVTR_.2	_S[Phospho (STY)]VGGSGGGSFGDNLVTR_	0	0	0	2291.11	2429.53	2126.33	0.710335	0.737276	0.761865
P04259;P48668	KRT6B;KRT6C	Keratin, type II cytoskeletal 6B;Keratin, type II cytoskeletal 6C	SLYGLGGSK	60;60	(S60);(S60)	_S[Phospho (STY)]LYGLGGSK_.1	_S[Phospho (STY)]LYGLGGSK_	0	0	0	3950.22	5164.13	3462.93	0.92237	0.924967	0.994438
P04259;P48668	KRT6B;KRT6C	Keratin, type II cytoskeletal 6B;Keratin, type II cytoskeletal 6C	SGFSSISVSR	31;31	(S37);(S37)	_SGFSSIS[Phospho (STY)]VSR_.2	_SGFSSIS[Phospho (STY)]VSR_	0	0	0	1807.33	1343.74	1623.87	0.795547	0.939357	0.342344
P04259;P48668	KRT6B;KRT6C	Keratin, type II cytoskeletal 6B;Keratin, type II cytoskeletal 6C	GRLDSELR	233;233	(S237);(S237)	_GRLDS[Phospho (STY)]ELR_.2	_GRLDS[Phospho (STY)]ELR_	0	0	0	1128.96	1438.6	1260.85	1	1	1
P04792	HSPB1	Heat shock protein beta-1	QLSSGVSEIR	80	(S82)	_QLS[Phospho (STY)]SGVSEIR_.2	_QLS[Phospho (STY)]SGVSEIR_	0	0	0	495918	518833	476949	1	1	1
P04920	SLC4A2	Anion exchange protein 2	TSPSSPAPLPHQEATPR	169	(T169)	_T[Phospho (STY)]SPSSPAPLPHQEATPR_.3	_T[Phospho (STY)]SPSSPAPLPHQEATPR_	0	0	0	5533.92	5853.06	5965.31	0.249013	0.248506	0.056095
P05455	SSB	Lupus La protein	FASDDEHDEHDENGATGPVK	364	(S366)	_FAS[Phospho (STY)]DDEHDEHDENGATGPVK_.3	_FAS[Phospho (STY)]DDEHDEHDENGATGPVK_	0	0	0	60093.6	56606	56581.1	1	1	1
P05455	SSB	Lupus La protein	FASDDEHDEHDENGATGPVK	364	(S366)	_FAS[Phospho (STY)]DDEHDEHDENGATGPVK_.4	_FAS[Phospho (STY)]DDEHDEHDENGATGPVK_	0	0	0	1043.13	1188.26	669.227	0.992595	0.994017	0.948419
P05783	KRT18	Keratin, type I cytoskeletal 18	PVSSAASVYAGAGGSGSR	28	(S34)	_PVSSAAS[Phospho (STY)]VYAGAGGSGSR_.2	_PVSSAAS[Phospho (STY)]VYAGAGGSGSR_	0	0	0	418715	337303	379712	0.999986	0.999835	1
P05783	KRT18	Keratin, type I cytoskeletal 18	PVSSAASVYAGAGGSGSR	28	(S34)	_PVSSAAS[Phospho (STY)]VYAGAGGSGSR_.3	_PVSSAAS[Phospho (STY)]VYAGAGGSGSR_	0	0	0	136434	147592	165814	0.999994	0.999928	0.999984
P05783	KRT18	Keratin, type I cytoskeletal 18	PVSSAASVYAGAGGSGSR	28	(S44)	_PVSSAASVYAGAGGSGS[Phospho (STY)]R_.2	_PVSSAASVYAGAGGSGS[Phospho (STY)]R_	0	0	0	224150	52203.4	48801.3	6.06559e-28	0.0293857	0.00115955
P05783	KRT18	Keratin, type I cytoskeletal 18	PVSSAASVYAGAGGSGSR	28	(Y36)	_PVSSAASVY[Phospho (STY)]AGAGGSGSR_.3	_PVSSAASVY[Phospho (STY)]AGAGGSGSR_	0	0	0	94531.6	101377	112103	5.56324e-11	1.81347e-07	1.25478e-07
P05783	KRT18	Keratin, type I cytoskeletal 18	PVSSAASVYAGAGGSGSR	28	(S42)	_PVSSAASVYAGAGGS[Phospho (STY)]GSR_.2	_PVSSAASVYAGAGGS[Phospho (STY)]GSR_	0	0	0	53146.8	56523.3	52995.6	0.997254	0.954733	0.988824
P05783	KRT18	Keratin, type I cytoskeletal 18	PVSSAASVYAGAGGSGSR	28	(S31)	_PVSS[Phospho (STY)]AASVYAGAGGSGSR_.2	_PVSS[Phospho (STY)]AASVYAGAGGSGSR_	0	0	0	28338.5	26975.3	24970.5	0.837209	0.275268	0.284788
P05783	KRT18	Keratin, type I cytoskeletal 18	PVSSAASVYAGAGGSGSR	28	(S42)	_PVSSAASVYAGAGGS[Phospho (STY)]GSR_.3	_PVSSAASVYAGAGGS[Phospho (STY)]GSR_	0	0	0	26732.7	25713.2	25665.5	0.960712	0.994764	0.947583
P05783	KRT18	Keratin, type I cytoskeletal 18	PVSSAASVYAGAGGSGSR	28	(S30)	_PVS[Phospho (STY)]SAASVYAGAGGSGSR_.2	_PVS[Phospho (STY)]SAASVYAGAGGSGSR_	0	0	0	22514.2	22854.2	20443.7	0.154508	0.720204	0.704261
P05783	KRT18	Keratin, type I cytoskeletal 18	PVSSAASVYAGAGGSGSR	28	(S30)	_PVS[Phospho (STY)]SAASVYAGAGGSGSR_.3	_PVS[Phospho (STY)]SAASVYAGAGGSGSR_	0	0	0	4404.09	4793.15	5201.52	0.14131	0.183541	0.446736
P05783	KRT18	Keratin, type I cytoskeletal 18	STFSTNYR	7	(S7)	_S[Phospho (STY)]TFSTNYR_.2	_S[Phospho (STY)]TFSTNYR_	0	0	0	318331	325036	333019	0.977699	0.973615	0.998949
P05783	KRT18	Keratin, type I cytoskeletal 18	SLGSVQAPSYGAR	15	(S15)	_S[Phospho (STY)]LGSVQAPSYGAR_.2	_S[Phospho (STY)]LGSVQAPSYGAR_	0	0	0	195630	198858	199899	0.993288	0.0350912	0.994322
P05783	KRT18	Keratin, type I cytoskeletal 18	SLGSVQAPSYGAR	15	(S23)	_SLGSVQAPS[Phospho (STY)]YGAR_.2	_SLGSVQAPS[Phospho (STY)]YGAR_	0	0	0	9006.61	9485.86	8176.32	0.982828	0.999336	0.999228
P06400	RB1	Retinoblastoma-associated protein	TAVIPINGSPR	241	(S249)	_TAVIPINGS[Phospho (STY)]PR_.2	_TAVIPINGS[Phospho (STY)]PR_	0	0	0	19445.5	18125.7	19085.5	1	0.999999	1
P06454	PTMA	Prothymosin alpha	SDAAVDTSSEITTK	2	(S2)	_[Acetyl (Protein N-term)]S[Phospho (STY)]DAAVDTSSEITTK_.2	_[Acetyl (Protein N-term)]S[Phospho (STY)]DAAVDTSSEITTK_	0	0	0	45179	45283.2	42414.9	1	1	1
P06454	PTMA	Prothymosin alpha	SDAAVDTSSEITTK	2	(S9)	_[Acetyl (Protein N-term)]SDAAVDTS[Phospho (STY)]SEITTK_.2	_[Acetyl (Protein N-term)]SDAAVDTS[Phospho (STY)]SEITTK_	0	0	0	23789.5	24889.9	23558.4	0.726241	0.4877	0.428911
P06454	PTMA	Prothymosin alpha	SDAAVDTSSEITTK	2	(S10)	_[Acetyl (Protein N-term)]SDAAVDTSS[Phospho (STY)]EITTK_.2	_[Acetyl (Protein N-term)]SDAAVDTSS[Phospho (STY)]EITTK_	0	0	0	23789.6	24889.7	23558.4	0.053139	0.0411759	0.44097
P06493;P24941;Q00526	CDK1;CDK2;CDK3	Cyclin-dependent kinase 1;Cyclin-dependent kinase 2;Cyclin-dependent kinase 3	IGEGTYGVVYK	10;10;10	(T14,Y15);(T14,Y15);(T14,Y15)	_IGEGT[Phospho (STY)]Y[Phospho (STY)]GVVYK_.2	_IGEGT[Phospho (STY)]Y[Phospho (STY)]GVVYK_	0	0	0	26464.2	26406.6	24048.9	0.666667	0.666667	0.666667
P06493;P24941;Q00526	CDK1;CDK2;CDK3	Cyclin-dependent kinase 1;Cyclin-dependent kinase 2;Cyclin-dependent kinase 3	IGEGTYGVVYK	10;10;10	(Y15);(Y15);(Y15)	_IGEGTY[Phospho (STY)]GVVYK_.2	_IGEGTY[Phospho (STY)]GVVYK_	0	0	0	16051.6	18190.2	18130.2	1	0.999999	0.999969
P06493;P24941;Q00526	CDK1;CDK2;CDK3	Cyclin-dependent kinase 1;Cyclin-dependent kinase 2;Cyclin-dependent kinase 3	IGEGTYGVVYK	10;10;10	(T14);(T14);(T14)	_IGEGT[Phospho (STY)]YGVVYK_.2	_IGEGT[Phospho (STY)]YGVVYK_	0	0	0	1774.57	2035.96	753.667	0.681582	0.943009	0.333333
P06748	NPM1	Nucleophosmin	DELHIVEAEAMNYEGSPIK	55	(M65,S70)	_DELHIVEAEAM[Oxidation (M)]NYEGS[Phospho (STY)]PIK_.3	_DELHIVEAEAM[Oxidation (M)]NYEGS[Phospho (STY)]PIK_	0	0	0	14959.7	28494	9930.74	0.970753	0.980514	0.00498005
P06748	NPM1	Nucleophosmin	DELHIVEAEAMNYEGSPIK	55	(M65,Y67)	_DELHIVEAEAM[Oxidation (M)]NY[Phospho (STY)]EGSPIK_.3	_DELHIVEAEAM[Oxidation (M)]NY[Phospho (STY)]EGSPIK_	0	0	0	13755.1	13439.9	11527.3	0.029086	0.0201629	0.994936
P07900	HSP90AA1	Heat shock protein HSP 90-alpha	ESEDKPEIEDVGSDEEEEKK	251	(S263)	_ESEDKPEIEDVGS[Phospho (STY)]DEEEEKK_.3	_ESEDKPEIEDVGS[Phospho (STY)]DEEEEKK_	0	0	0	1043334	949300	962509	1	1	1
P07900	HSP90AA1	Heat shock protein HSP 90-alpha	ESEDKPEIEDVGSDEEEEKK	251	(S252)	_ES[Phospho (STY)]EDKPEIEDVGSDEEEEKK_.3	_ES[Phospho (STY)]EDKPEIEDVGSDEEEEKK_	0	0	0	821627	756890	753017	1.33078e-21	3.71634e-23	5.56459e-20
P07900	HSP90AA1	Heat shock protein HSP 90-alpha	ESEDKPEIEDVGSDEEEEKK	251	(S263)	_ESEDKPEIEDVGS[Phospho (STY)]DEEEEKK_.4	_ESEDKPEIEDVGS[Phospho (STY)]DEEEEKK_	0	0	0	151101	143330	143770	1	1	1
P07900	HSP90AA1	Heat shock protein HSP 90-alpha	ESEDKPEIEDVGSDEEEEKK	251	(S252)	_ES[Phospho (STY)]EDKPEIEDVGSDEEEEKK_.4	_ES[Phospho (STY)]EDKPEIEDVGSDEEEEKK_	0	0	0	97628.6	93554.3	96101.2	3.48325e-13	4.72146e-08	8.89433e-09
P07900	HSP90AA1	Heat shock protein HSP 90-alpha	ESEDKPEIEDVGSDEEEEK	251	(S252)	_ES[Phospho (STY)]EDKPEIEDVGSDEEEEK_.3	_ES[Phospho (STY)]EDKPEIEDVGSDEEEEK_	0	0	0	1.01029e+06	1.08442e+06	993776	9.46028e-22	3.37018e-17	1.43136e-28
P07900	HSP90AA1	Heat shock protein HSP 90-alpha	ESEDKPEIEDVGSDEEEEK	251	(S263)	_ESEDKPEIEDVGS[Phospho (STY)]DEEEEK_.3	_ESEDKPEIEDVGS[Phospho (STY)]DEEEEK_	0	0	0	864798	900158	832149	1	1	1
P07900	HSP90AA1	Heat shock protein HSP 90-alpha	EVSDDEAEEK	229	(S231)	_EVS[Phospho (STY)]DDEAEEK_.2	_EVS[Phospho (STY)]DDEAEEK_	0	0	0	7348.8	6908.02	5665.98	1	1	1
P07948	LYN	Tyrosine-protein kinase Lyn	DSLSDDGVDLK	10	(S13)	_DSLS[Phospho (STY)]DDGVDLK_.2	_DSLS[Phospho (STY)]DDGVDLK_	0	0	0	9132.75	7884.35	7871.97	0.5	0.5	0.5
P08238	HSP90AB1	Heat shock protein HSP 90-beta	IEDVGSDEEDDSGK	250	(S255)	_IEDVGS[Phospho (STY)]DEEDDSGK_.2	_IEDVGS[Phospho (STY)]DEEDDSGK_	0	0	0	156697	168152	190434	1	1	1
P08238	HSP90AB1	Heat shock protein HSP 90-beta	PKIEDVGSDEEDDSGK	248	(S255)	_PKIEDVGS[Phospho (STY)]DEEDDSGK_.2	_PKIEDVGS[Phospho (STY)]DEEDDSGK_	0	0	0	58809.7	60093.1	64077.1	0.999998	0.999999	1
P08238	HSP90AB1	Heat shock protein HSP 90-beta	PKIEDVGSDEEDDSGK	248	(S255)	_PKIEDVGS[Phospho (STY)]DEEDDSGK_.3	_PKIEDVGS[Phospho (STY)]DEEDDSGK_	0	0	0	59200.2	50106.8	54860.9	1	0.999998	1
P08238	HSP90AB1	Heat shock protein HSP 90-beta	EISDDEAEEEK	224	(S226)	_EIS[Phospho (STY)]DDEAEEEK_.2	_EIS[Phospho (STY)]DDEAEEEK_	0	0	0	43808.7	48376.8	43989.3	1	1	1
P08238	HSP90AB1	Heat shock protein HSP 90-beta	EKEISDDEAEEEK	222	(S226)	_EKEIS[Phospho (STY)]DDEAEEEK_.2	_EKEIS[Phospho (STY)]DDEAEEEK_	0	0	0	11462.5	12057.7	12181.8	1	1	1
P08238	HSP90AB1	Heat shock protein HSP 90-beta	EKEISDDEAEEEK	222	(S226)	_EKEIS[Phospho (STY)]DDEAEEEK_.3	_EKEIS[Phospho (STY)]DDEAEEEK_	0	0	0	2942.68	2903.31	3415.4	1	1	1
P08238	HSP90AB1	Heat shock protein HSP 90-beta	EISDDEAEEEKGEKEEEDK	224	(S226)	_EIS[Phospho (STY)]DDEAEEEKGEKEEEDK_.3	_EIS[Phospho (STY)]DDEAEEEKGEKEEEDK_	0	0	0	1494.22	1025.17	1102.86	1	1	1
P08621	SNRNP70	U1 small nuclear ribonucleoprotein 70 kDa	YDERPGPSPLPHR	219	(S226)	_YDERPGPS[Phospho (STY)]PLPHR_.3	_YDERPGPS[Phospho (STY)]PLPHR_	0	0	0	29605	31733.8	32538.9	0.997853	0.986536	0.999869
P08651	NFIC	Nuclear factor 1 C-type	SPFNSPSPQDSPR	333	(S333)	_S[Phospho (STY)]PFNSPSPQDSPR_.2	_S[Phospho (STY)]PFNSPSPQDSPR_	0	0	0	16836.3	16031.5	16845	0.999459	0.999996	0.999823
P08651	NFIC	Nuclear factor 1 C-type	SPFNSPSPQDSPR	333	(S339)	_SPFNSPS[Phospho (STY)]PQDSPR_.2	_SPFNSPS[Phospho (STY)]PQDSPR_	0	0	0	9480.99	13508.9	10424.7	0.801315	0.96518	0.797186
P08727	KRT19	Keratin, type I cytoskeletal 19	QSSATSSFGGLGGGSVR	8	(S13)	_QSSATS[Phospho (STY)]SFGGLGGGSVR_.2	_QSSATS[Phospho (STY)]SFGGLGGGSVR_	0	0	0	14333.7	15777.7	13954.3	0.74719	0.740969	0.228896
P08729	KRT7	Keratin, type II cytoskeletal 7	SAYGGPVGAGIR	53	(S53)	_S[Phospho (STY)]AYGGPVGAGIR_.2	_S[Phospho (STY)]AYGGPVGAGIR_	0	0	0	3000.96	2872.61	2243.21	0.5	0.596064	0.565632
P09651	HNRNPA1	Heterogeneous nuclear ribonucleoprotein A1	SESPKEPEQLR	4	(S6)	_SES[Phospho (STY)]PKEPEQLR_.2	_SES[Phospho (STY)]PKEPEQLR_	0	0	0	371940	345968	371454	0.999591	0.986371	0.999827
P0C1Z6	TFPT	TCF3 fusion partner	TPAPPEPGSPAPGEGPSGR	172	(T172)	_T[Phospho (STY)]PAPPEPGSPAPGEGPSGR_.3	_T[Phospho (STY)]PAPPEPGSPAPGEGPSGR_	0	0	0	1691.94	2107.42	2386.16	0.0311368	0.0128083	0.0905446
P10412	H1-4	Histone H1.4	SETAPAAPAAPAPAEK	2	(S2)	_[Acetyl (Protein N-term)]S[Phospho (STY)]ETAPAAPAAPAPAEK_.2	_[Acetyl (Protein N-term)]S[Phospho (STY)]ETAPAAPAAPAPAEK_	0	0	0	47728.8	44338	42062.7	0.999834	0.998914	0.999769
P10412	H1-4	Histone H1.4	SETAPAAPAAPAPAEKTPVK	2	(T18)	_[Acetyl (Protein N-term)]SETAPAAPAAPAPAEKT[Phospho (STY)]PVK_.3	_[Acetyl (Protein N-term)]SETAPAAPAAPAPAEKT[Phospho (STY)]PVK_	0	0	0	21584.4	22774.5	19719	0.999999	0.999929	1
P10412	H1-4	Histone H1.4	SETAPAAPAAPAPAEKTPVKK	2	(T18)	_[Acetyl (Protein N-term)]SETAPAAPAAPAPAEKT[Phospho (STY)]PVKK_.3	_[Acetyl (Protein N-term)]SETAPAAPAAPAPAEKT[Phospho (STY)]PVKK_	0	0	0	13698.6	14780.4	14364.3	0.999999	0.99952	0.99973
P10644	PRKAR1A	cAMP-dependent protein kinase type I-alpha regulatory subunit	TDSREDEISPPPPNPVVK	75	(S83)	_TDSREDEIS[Phospho (STY)]PPPPNPVVK_.3	_TDSREDEIS[Phospho (STY)]PPPPNPVVK_	0	0	0	52438.8	52361.9	53628.1	0.999735	0.999949	0.999904
P11137	MAP2	Microtubule-associated protein 2	VDHGAEIITQSPGR	1772	(S1782)	_VDHGAEIITQS[Phospho (STY)]PGR_.2	_VDHGAEIITQS[Phospho (STY)]PGR_	0	0	0	43819.7	47743.3	45608.5	0.999903	0.99996	0.999953
P11137	MAP2	Microtubule-associated protein 2	VDHGAEIITQSPGR	1772	(S1782)	_VDHGAEIITQS[Phospho (STY)]PGR_.3	_VDHGAEIITQS[Phospho (STY)]PGR_	0	0	0	32310.3	30718	32792.6	0.999679	0.999964	0.999438
P11137	MAP2	Microtubule-associated protein 2	SVPSETVVEDSR	833	(S833)	_S[Phospho (STY)]VPSETVVEDSR_.2	_S[Phospho (STY)]VPSETVVEDSR_	0	0	0	18594.4	17079.6	17557.6	0.999959	0.999977	0.999976
P11137	MAP2	Microtubule-associated protein 2	VAIIRTPPKSPATPK	1644	(T1649,S1653)	_VAIIRT[Phospho (STY)]PPKS[Phospho (STY)]PATPK_.3	_VAIIRT[Phospho (STY)]PPKS[Phospho (STY)]PATPK_	0	0	0	6932.09	6955.29	8041.1	0.988383	0.981366	0.981969
P11387	TOP1	DNA topoisomerase 1	SGDHLHNDSQIEADFR	2	(S10)	_[Acetyl (Protein N-term)]SGDHLHNDS[Phospho (STY)]QIEADFR_.3	_[Acetyl (Protein N-term)]SGDHLHNDS[Phospho (STY)]QIEADFR_	0	0	0	3626.19	4342.44	3215.67	0.999896	0.997853	0.996971
P11388	TOP2A	DNA topoisomerase 2-alpha	SVVSDLEADDVK	1374	(S1377)	_SVVS[Phospho (STY)]DLEADDVK_.2	_SVVS[Phospho (STY)]DLEADDVK_	0	0	0	2401.9	5750.09	3266.55	0.766075	0.5	0.848302
P12931	SRC	Proto-oncogene tyrosine-protein kinase Src	SLEPAENVHGAGGGAFPASQTPSK	17	(S17)	_S[Phospho (STY)]LEPAENVHGAGGGAFPASQTPSK_.3	_S[Phospho (STY)]LEPAENVHGAGGGAFPASQTPSK_	0	0	0	8234.57	9136.89	8244.96	0.999719	0.999842	0.999987
P13646	KRT13	Keratin, type I cytoskeletal 13	MIGFPSSAGSVSPR	416	(M416,S427)	_M[Oxidation (M)]IGFPSSAGSVS[Phospho (STY)]PR_.2	_M[Oxidation (M)]IGFPSSAGSVS[Phospho (STY)]PR_	0	0	0	66082.9	39092.9	68900.3	0.909491	0.997552	0.931843
P13647	KRT5	Keratin, type II cytoskeletal 5	SLYNLGGSK	64	(S64)	_S[Phospho (STY)]LYNLGGSK_.2	_S[Phospho (STY)]LYNLGGSK_	0	0	0	18094.7	21466.9	22670.3	0.999999	1	1
P13647	KRT5	Keratin, type II cytoskeletal 5	SFSTASAITPSVSR	16	(S21)	_SFSTAS[Phospho (STY)]AITPSVSR_.2	_SFSTAS[Phospho (STY)]AITPSVSR_	0	0	0	3216.27	4005.91	2849.41	0.573122	0.775173	0.54892
P13796	LCP1	Plastin-2	GSVSDEEMMELR	4	(S5)	_GS[Phospho (STY)]VSDEEMMELR_.2	_GS[Phospho (STY)]VSDEEMMELR_	0	0	0	8715.59	4298.05	1995.82	0.993804	0.940303	0.640212
P13796	LCP1	Plastin-2	GSVSDEEMMELR	4	(S5,M11)	_GS[Phospho (STY)]VSDEEM[Oxidation (M)]MELR_.2	_GS[Phospho (STY)]VSDEEM[Oxidation (M)]MELR_	0	0	0	3813.06	2813.61	2235.34	0.918683	0.903347	0.896685
P13796	LCP1	Plastin-2	GSVSDEEMMELR	4	(S5,M12)	_GS[Phospho (STY)]VSDEEMM[Oxidation (M)]ELR_.2	_GS[Phospho (STY)]VSDEEMM[Oxidation (M)]ELR_	0	0	0	2471.89	3680.63	925.847	0.985149	0.880913	0.88367
P15924	DSP	Desmoplakin	SMSFQGIR	2207	(M2208,S2209)	_SM[Oxidation (M)]S[Phospho (STY)]FQGIR_.2	_SM[Oxidation (M)]S[Phospho (STY)]FQGIR_	0	0	0	2837.43	3487.94	3568.59	0.513948	0.962368	0.948761
P16070	CD44	CD44 antigen	SQEMVHLVNK	706	(S706)	_S[Phospho (STY)]QEMVHLVNK_.2	_S[Phospho (STY)]QEMVHLVNK_	0	0	0	151240	130966	105171	1	1	1
P16070	CD44	CD44 antigen	SQEMVHLVNK	706	(S706,M709)	_S[Phospho (STY)]QEM[Oxidation (M)]VHLVNK_.2	_S[Phospho (STY)]QEM[Oxidation (M)]VHLVNK_	0	0	0	100116	105740	120591	1	1	1
P16401	H1-5	Histone H1.5	SETAPAETATPAPVEKSPAKK	2	(S18)	_[Acetyl (Protein N-term)]SETAPAETATPAPVEKS[Phospho (STY)]PAKK_.3	_[Acetyl (Protein N-term)]SETAPAETATPAPVEKS[Phospho (STY)]PAKK_	0	0	0	90821.9	87077.2	94810.5	1	1	1
P16401	H1-5	Histone H1.5	SETAPAETATPAPVEKSPAK	2	(S18)	_[Acetyl (Protein N-term)]SETAPAETATPAPVEKS[Phospho (STY)]PAK_.3	_[Acetyl (Protein N-term)]SETAPAETATPAPVEKS[Phospho (STY)]PAK_	0	0	0	67125.2	88972.8	83538.6	1	1	1
P16401	H1-5	Histone H1.5	SETAPAETATPAPVEKSPAK	2	(S18)	_SETAPAETATPAPVEKS[Phospho (STY)]PAK_.3	_SETAPAETATPAPVEKS[Phospho (STY)]PAK_	0	0	0	2525.43	2239.07	2021.06	0.994999	0.72434	0.964231
P16401	H1-5	Histone H1.5	SETAPAETATPAPVEK	2	(S2)	_[Acetyl (Protein N-term)]S[Phospho (STY)]ETAPAETATPAPVEK_.2	_[Acetyl (Protein N-term)]S[Phospho (STY)]ETAPAETATPAPVEK_	0	0	0	49154.9	48044.6	48412.5	0.873185	0.883093	0.873786
P16402	H1-3	Histone H1.3	SETAPLAPTIPAPAEK	2	(T4)	_[Acetyl (Protein N-term)]SET[Phospho (STY)]APLAPTIPAPAEK_.2	_[Acetyl (Protein N-term)]SET[Phospho (STY)]APLAPTIPAPAEK_	0	0	0	3392.99	4240.97	3267.88	0.437511	0.117211	0.402784
P16402	H1-3	Histone H1.3	SETAPLAPTIPAPAEK	2	(S2)	_[Acetyl (Protein N-term)]S[Phospho (STY)]ETAPLAPTIPAPAEK_.2	_[Acetyl (Protein N-term)]S[Phospho (STY)]ETAPLAPTIPAPAEK_	0	0	0	3155.99	3098.97	2210.07	0.449572	0.838849	0.410121
P16402	H1-3	Histone H1.3	KASGPPVSELITK	35	(S37)	_KAS[Phospho (STY)]GPPVSELITK_.2	_KAS[Phospho (STY)]GPPVSELITK_	0	0	0	3189.28	2596.1	1566.35	0.999967	0.999994	0.900438
P16403	H1-2	Histone H1.2	SETAPAAPAAAPPAEK	2	(S2)	_[Acetyl (Protein N-term)]S[Phospho (STY)]ETAPAAPAAAPPAEK_.2	_[Acetyl (Protein N-term)]S[Phospho (STY)]ETAPAAPAAAPPAEK_	0	0	0	21131.1	10142.1	11146.4	0.999139	0.745462	0.855866
P16949	STMN1	Stathmin	ESVPEFPLSPPK	30	(S38)	_ESVPEFPLS[Phospho (STY)]PPK_.2	_ESVPEFPLS[Phospho (STY)]PPK_	0	0	0	70825	75752	67733.8	0.999974	0.999985	0.999458
P17096	HMGA1	High mobility group protein HMG-I/HMG-Y	QPPVSPGTALVGSQK	32	(S36)	_QPPVS[Phospho (STY)]PGTALVGSQK_.2	_QPPVS[Phospho (STY)]PGTALVGSQK_	0	0	0	9274.26	10564	10537.4	0.912525	0.987575	0.91068
P17706	PTPN2	Tyrosine-protein phosphatase non-receptor type 2	EDLSPAFDHSPNK	295	(S304)	_EDLSPAFDHS[Phospho (STY)]PNK_.2	_EDLSPAFDHS[Phospho (STY)]PNK_	0	0	0	12625	12554.9	12797.5	0.9999	0.999938	0.999939
P17706	PTPN2	Tyrosine-protein phosphatase non-receptor type 2	EDLSPAFDHSPNK	295	(S304)	_EDLSPAFDHS[Phospho (STY)]PNK_.3	_EDLSPAFDHS[Phospho (STY)]PNK_	0	0	0	7347.67	7977.58	7776.17	0.999998	0.999999	1
P17812	CTPS1	CTP synthase 1	SGSSSPDSEITELK	571	(S575)	_SGSSS[Phospho (STY)]PDSEITELK_.2	_SGSSS[Phospho (STY)]PDSEITELK_	0	0	0	68993.1	72040.2	70922.4	0.931644	0.749386	0.947643
P17812	CTPS1	CTP synthase 1	SGSSSPDSEITELK	571	(S571)	_S[Phospho (STY)]GSSSPDSEITELK_.2	_S[Phospho (STY)]GSSSPDSEITELK_	0	0	0	57874.5	59702	61181	0.000113172	0.00105777	8.02735e-05
P17812	CTPS1	CTP synthase 1	SGSSSPDSEITELK	571	(S571,S573)	_S[Phospho (STY)]GS[Phospho (STY)]SSPDSEITELK_.2	_S[Phospho (STY)]GS[Phospho (STY)]SSPDSEITELK_	0	0	0	1610.64	1374.66	720.576	0.0326493	0.0876327	0.412687
P18583	SON	Protein SON	EMEHNTVCAAGTSPVGEIGEEK	1544	(M1545,T1549,C1551)	_EM[Oxidation (M)]EHNT[Phospho (STY)]VC[Carbamidomethyl (C)]AAGTSPVGEIGEEK_.3	_EM[Oxidation (M)]EHNT[Phospho (STY)]VC[Carbamidomethyl (C)]AAGTSPVGEIGEEK_	0	0	0	4306.06	6111.51	4914.81	0.127524	0.00196742	0.01553
P18615	NELFE	Negative elongation factor E	SISADDDLQESSR	113	(S115)	_SIS[Phospho (STY)]ADDDLQESSR_.2	_SIS[Phospho (STY)]ADDDLQESSR_	0	0	0	43233.6	42266.4	43148.2	0.418798	0.572746	0.24404
P18615	NELFE	Negative elongation factor E	SISADDDLQESSR	113	(S113)	_S[Phospho (STY)]ISADDDLQESSR_.2	_S[Phospho (STY)]ISADDDLQESSR_	0	0	0	42773.4	41334.5	41711.3	0.585576	0.428889	0.758585
P18858	LIG1	DNA ligase 1	EGEDGDQPTTPPKPLK	174	(T183)	_EGEDGDQPTT[Phospho (STY)]PPKPLK_.3	_EGEDGDQPTT[Phospho (STY)]PPKPLK_	0	0	0	10370.6	11816.7	9817.42	0.710564	0.674628	0.654789
P18858	LIG1	DNA ligase 1	VLGSEGEEEDEALSPAK	63	(S66,S76)	_VLGS[Phospho (STY)]EGEEEDEALS[Phospho (STY)]PAK_.2	_VLGS[Phospho (STY)]EGEEEDEALS[Phospho (STY)]PAK_	0	0	0	10646.4	9760.94	8494.06	1	1	1
P18858	LIG1	DNA ligase 1	AETPTESVSEPEVATK	193	(T195)	_AET[Phospho (STY)]PTESVSEPEVATK_.2	_AET[Phospho (STY)]PTESVSEPEVATK_	0	0	0	3433.06	3674.24	3590.06	0.791032	0.925522	0.676521
P18887	XRCC1	DNA repair protein XRCC1	TKPTQAAGPSSPQKPPTPEETK	437	(T437,T453)	_T[Phospho (STY)]KPTQAAGPSSPQKPPT[Phospho (STY)]PEETK_.3	_T[Phospho (STY)]KPTQAAGPSSPQKPPT[Phospho (STY)]PEETK_	0	0	0	7458.6	7310.41	9245.56	0.0271001	0.021587	0.0347792
P20042	EIF2S2	Eukaryotic translation initiation factor 2 subunit 2	SGDEMIFDPTMSK	2	(S2,M6)	_[Acetyl (Protein N-term)]S[Phospho (STY)]GDEM[Oxidation (M)]IFDPTMSK_.2	_[Acetyl (Protein N-term)]S[Phospho (STY)]GDEM[Oxidation (M)]IFDPTMSK_	0	0	0	8935.37	5865.51	4231.96	1	0.999952	0.980777
P20700;Q03252	LMNB1;LMNB2	Lamin-B1;Lamin-B2	LKLSPSPSSR	388;402	(S391);(S405)	_LKLS[Phospho (STY)]PSPSSR_.2	_LKLS[Phospho (STY)]PSPSSR_	0	0	0	77051.3	81590.6	83822.3	0.999293	0.999205	0.999411
P20700;Q03252	LMNB1;LMNB2	Lamin-B1;Lamin-B2	LKLSPSPSSR	388;402	(S391,S393);(S405,S407)	_LKLS[Phospho (STY)]PS[Phospho (STY)]PSSR_.2	_LKLS[Phospho (STY)]PS[Phospho (STY)]PSSR_	0	0	0	38513.6	46186.2	49337.8	0.993165	0.997947	0.998908
P20962	PTMS	Parathymosin	SVEAAAELSAK	5	(S5)	_S[Phospho (STY)]VEAAAELSAK_.2	_S[Phospho (STY)]VEAAAELSAK_	0	0	0	2944.5	2663.31	2175.82	0.999989	0.999586	1
P21127;Q9UQ88	CDK11B;CDK11A	Cyclin-dependent kinase 11B;Cyclin-dependent kinase 11A	RDSLEEGELR	45;45	(S47);(S47)	_RDS[Phospho (STY)]LEEGELR_.2	_RDS[Phospho (STY)]LEEGELR_	0	0	0	3216.74	2902.19	2465.91	1	1	1
P21333	FLNA	Filamin-A	APSVANVGSHCDLSLK	2150	(S2152,C2160)	_APS[Phospho (STY)]VANVGSHC[Carbamidomethyl (C)]DLSLK_.3	_APS[Phospho (STY)]VANVGSHC[Carbamidomethyl (C)]DLSLK_	0	0	0	52026.4	46030.4	47792.3	1	1	1
P21333	FLNA	Filamin-A	APSVANVGSHCDLSLK	2150	(S2152,C2160)	_APS[Phospho (STY)]VANVGSHC[Carbamidomethyl (C)]DLSLK_.2	_APS[Phospho (STY)]VANVGSHC[Carbamidomethyl (C)]DLSLK_	0	0	0	27516.8	26025.6	18296.6	1	1	1
P21333	FLNA	Filamin-A	CSGPGLSPGMVR	1453	(C1453,S1459,M1462)	_C[Carbamidomethyl (C)]SGPGLS[Phospho (STY)]PGM[Oxidation (M)]VR_.2	_C[Carbamidomethyl (C)]SGPGLS[Phospho (STY)]PGM[Oxidation (M)]VR_	0	0	0	19502.2	20620.5	18901.7	1	0.999997	0.999995
P21333	FLNA	Filamin-A	CSGPGLSPGMVR	1453	(C1453,S1459)	_C[Carbamidomethyl (C)]SGPGLS[Phospho (STY)]PGMVR_.2	_C[Carbamidomethyl (C)]SGPGLS[Phospho (STY)]PGMVR_	0	0	0	12547.7	12621.3	10262.5	0.942466	0.997435	0.993331
P21333	FLNA	Filamin-A	AFGPGLQGGSAGSPAR	1072	(S1084)	_AFGPGLQGGSAGS[Phospho (STY)]PAR_.2	_AFGPGLQGGSAGS[Phospho (STY)]PAR_	0	0	0	17404	16737	15935.7	0.999983	0.999808	0.998907
P21333	FLNA	Filamin-A	RAPSVANVGSHCDLSLK	2149	(S2152,C2160)	_RAPS[Phospho (STY)]VANVGSHC[Carbamidomethyl (C)]DLSLK_.3	_RAPS[Phospho (STY)]VANVGSHC[Carbamidomethyl (C)]DLSLK_	0	0	0	13259	7989.42	11661.5	0.999986	0.999999	0.999999
P21359	NF1	Neurofibromin	SFDHLISDTK	2543	(S2543)	_S[Phospho (STY)]FDHLISDTK_.2	_S[Phospho (STY)]FDHLISDTK_	0	0	0	6943.36	6999.59	7261.17	0.999998	0.999998	1
P23193	TCEA1	Transcription elongation factor A protein 1	EPAITSQNSPEAR	92	(S100)	_EPAITSQNS[Phospho (STY)]PEAR_.2	_EPAITSQNS[Phospho (STY)]PEAR_	0	0	0	17021.6	19632.7	19461.8	0.986922	0.998228	0.98607
P23396	RPS3	40S ribosomal protein S3	DEILPTTPISEQK	215	(T221)	_DEILPTT[Phospho (STY)]PISEQK_.2	_DEILPTT[Phospho (STY)]PISEQK_	0	0	0	80798.9	78171.8	81093	0.997934	0.995887	0.997121
P23497	SP100	Nuclear autoantigen Sp-100	SEPVINNDNPLESNDEK	350	(S362)	_SEPVINNDNPLES[Phospho (STY)]NDEK_.2	_SEPVINNDNPLES[Phospho (STY)]NDEK_	0	0	0	8231.58	8839.97	7195.66	0.999942	0.999654	0.99979
P23528	CFL1	Cofilin-1	ASGVAVSDGVIK	2	(S3)	_AS[Phospho (STY)]GVAVSDGVIK_.2	_AS[Phospho (STY)]GVAVSDGVIK_	0	0	0	9414.57	10463.7	8922.5	0.999342	0.999476	0.999472
P23588	EIF4B	Eukaryotic translation initiation factor 4B	EEDCHSPTSKPPKPDQPLK	454	(C457,S459)	_EEDC[Carbamidomethyl (C)]HS[Phospho (STY)]PTSKPPKPDQPLK_.4	_EEDC[Carbamidomethyl (C)]HS[Phospho (STY)]PTSKPPKPDQPLK_	0	0	0	175473	156102	134849	0.999825	0.999723	0.999782
P23588	EIF4B	Eukaryotic translation initiation factor 4B	EEDCHSPTSKPPKPDQPLK	454	(C457,S462)	_EEDC[Carbamidomethyl (C)]HSPTS[Phospho (STY)]KPPKPDQPLK_.4	_EEDC[Carbamidomethyl (C)]HSPTS[Phospho (STY)]KPPKPDQPLK_	0	0	0	137423	122202	105282	3.68389e-07	9.77409e-05	7.38421e-05
P23588	EIF4B	Eukaryotic translation initiation factor 4B	EEDCHSPTSKPPKPDQPLK	454	(C457,S459)	_EEDC[Carbamidomethyl (C)]HS[Phospho (STY)]PTSKPPKPDQPLK_.3	_EEDC[Carbamidomethyl (C)]HS[Phospho (STY)]PTSKPPKPDQPLK_	0	0	0	31151.4	26543.2	26944	0.956043	0.986522	0.992821
P23588	EIF4B	Eukaryotic translation initiation factor 4B	EEDCHSPTSKPPKPDQPLK	454	(C457,S462)	_EEDC[Carbamidomethyl (C)]HSPTS[Phospho (STY)]KPPKPDQPLK_.3	_EEDC[Carbamidomethyl (C)]HSPTS[Phospho (STY)]KPPKPDQPLK_	0	0	0	27570.9	24570	24120.1	0.0227546	0.00569633	0.00368665
P23588	EIF4B	Eukaryotic translation initiation factor 4B	SLENETLNK	445	(S445)	_S[Phospho (STY)]LENETLNK_.2	_S[Phospho (STY)]LENETLNK_	0	0	0	69097.4	81892.1	80209.3	1	1	1
P26358	DNMT1	DNA (cytosine-5)-methyltransferase 1	VGMADANSPPKPLSK	120	(M122,S127)	_VGM[Oxidation (M)]ADANS[Phospho (STY)]PPKPLSK_.3	_VGM[Oxidation (M)]ADANS[Phospho (STY)]PPKPLSK_	0	0	0	5663.03	6889.29	5936.4	0.999316	0.999043	0.998182
P26358	DNMT1	DNA (cytosine-5)-methyltransferase 1	SKSDGEAKPEPSPSPR	141	(S143)	_SKS[Phospho (STY)]DGEAKPEPSPSPR_.3	_SKS[Phospho (STY)]DGEAKPEPSPSPR_	0	0	0	2187	1863.41	1628.41	0.958436	0.857362	0.683182
P26368	U2AF2	Splicing factor U2AF 65 kDa subunit	SDFDEFER	2	(S2)	_[Acetyl (Protein N-term)]S[Phospho (STY)]DFDEFER_.2	_[Acetyl (Protein N-term)]S[Phospho (STY)]DFDEFER_	0	0	0	52707.4	51172.5	46189.5	1	1	1
P27708	CAD	CAD protein	IHRASDPGLPAEEPK	1855	(S1859)	_IHRAS[Phospho (STY)]DPGLPAEEPK_.3	_IHRAS[Phospho (STY)]DPGLPAEEPK_	0	0	0	36866.4	39052	35491.4	1	1	1
P27708	CAD	CAD protein	ASDPGLPAEEPK	1858	(S1859)	_AS[Phospho (STY)]DPGLPAEEPK_.2	_AS[Phospho (STY)]DPGLPAEEPK_	0	0	0	36727.1	31528.1	36294.6	1	1	1
P27708	CAD	CAD protein	RLSSFVTK	1404	(S1406)	_RLS[Phospho (STY)]SFVTK_.2	_RLS[Phospho (STY)]SFVTK_	0	0	0	3632.72	3795.14	4296.77	0.972388	0.964493	0.998011
P27816	MAP4	Microtubule-associated protein 4	KCSLPAEEDSVLEK	634	(C635,S636)	_KC[Carbamidomethyl (C)]S[Phospho (STY)]LPAEEDSVLEK_.3	_KC[Carbamidomethyl (C)]S[Phospho (STY)]LPAEEDSVLEK_	0	0	0	9148.3	7842.8	9128.76	0.999993	0.999996	0.999826
P27816	MAP4	Microtubule-associated protein 4	KCSLPAEEDSVLEK	634	(C635,S636)	_KC[Carbamidomethyl (C)]S[Phospho (STY)]LPAEEDSVLEK_.2	_KC[Carbamidomethyl (C)]S[Phospho (STY)]LPAEEDSVLEK_	0	0	0	4352.88	4973.51	6031.49	0.999385	0.999798	0.999999
P27816	MAP4	Microtubule-associated protein 4	DVTPPPETEVVLIK	519	(T521)	_DVT[Phospho (STY)]PPPETEVVLIK_.2	_DVT[Phospho (STY)]PPPETEVVLIK_	0	0	0	11092.6	10415.7	10513.9	0.995123	0.899323	0.991479
P27816	MAP4	Microtubule-associated protein 4	DGVLTLANNVTPAK	561	(T571)	_DGVLTLANNVT[Phospho (STY)]PAK_.2	_DGVLTLANNVT[Phospho (STY)]PAK_	0	0	0	1649.16	1986.02	1547.39	0.999885	0.994081	0.994078
P27824	CANX	Calnexin	AEEDEILNRSPR	574	(S583)	_AEEDEILNRS[Phospho (STY)]PR_.3	_AEEDEILNRS[Phospho (STY)]PR_	0	0	0	845995	254739	882864	1	1	1
P27824	CANX	Calnexin	AEEDEILNRSPR	574	(S583)	_AEEDEILNRS[Phospho (STY)]PR_.2	_AEEDEILNRS[Phospho (STY)]PR_	0	0	0	336905	343841	324814	1	1	1
P27824	CANX	Calnexin	SDAEEDGGTVSQEEEDRKPK	554	(S564)	_SDAEEDGGTVS[Phospho (STY)]QEEEDRKPK_.3	_SDAEEDGGTVS[Phospho (STY)]QEEEDRKPK_	0	0	0	14562.3	18406.7	15558.2	0.999429	0.998196	0.996573
P27824	CANX	Calnexin	QKSDAEEDGGTVSQEEEDR	552	(T562)	_QKSDAEEDGGT[Phospho (STY)]VSQEEEDR_.3	_QKSDAEEDGGT[Phospho (STY)]VSQEEEDR_	0	0	0	5942.53	5101.31	6312.2	0.606663	0.539322	0.613414
P28066	PSMA5	Proteasome subunit alpha type-5	GVNTFSPEGR	11	(S16)	_GVNTFS[Phospho (STY)]PEGR_.2	_GVNTFS[Phospho (STY)]PEGR_	0	0	0	11251.5	12624.6	11486.2	0.99421	0.99937	0.997879
P29692	EEF1D	Elongation factor 1-delta	ATAPQTQHVSPMR	124	(S133,M135)	_ATAPQTQHVS[Phospho (STY)]PM[Oxidation (M)]R_.3	_ATAPQTQHVS[Phospho (STY)]PM[Oxidation (M)]R_	0	0	0	64387.3	70396.2	72934.6	0.99841	1	0.990042
P29692	EEF1D	Elongation factor 1-delta	ATAPQTQHVSPMR	124	(S133)	_ATAPQTQHVS[Phospho (STY)]PMR_.3	_ATAPQTQHVS[Phospho (STY)]PMR_	0	0	0	68777.1	57956.7	44274.3	0.999998	1	1
P29692	EEF1D	Elongation factor 1-delta	ATAPQTQHVSPMR	124	(S133)	_ATAPQTQHVS[Phospho (STY)]PMR_.2	_ATAPQTQHVS[Phospho (STY)]PMR_	0	0	0	44125.9	43103.3	40854.1	1	1	0.999998
P29692	EEF1D	Elongation factor 1-delta	ATAPQTQHVSPMR	124	(S133,M135)	_ATAPQTQHVS[Phospho (STY)]PM[Oxidation (M)]R_.2	_ATAPQTQHVS[Phospho (STY)]PM[Oxidation (M)]R_	0	0	0	33061.7	36268.3	43561.7	0.998697	1	0.461661
P29692	EEF1D	Elongation factor 1-delta	KPATPAEDDEDDDIDLFGSDNEEEDK	144	(S162)	_KPATPAEDDEDDDIDLFGS[Phospho (STY)]DNEEEDK_.3	_KPATPAEDDEDDDIDLFGS[Phospho (STY)]DNEEEDK_	0	0	0	62016	65140.6	62274.6	1	1	1
P29966	MARCKS	Myristoylated alanine-rich C-kinase substrate	GEAAAERPGEAAVASSPSK	12	(S27)	_GEAAAERPGEAAVASS[Phospho (STY)]PSK_.3	_GEAAAERPGEAAVASS[Phospho (STY)]PSK_	0	0	0	35736.4	36384.7	41354.7	0.573942	0.9718	0.921839
P29966	MARCKS	Myristoylated alanine-rich C-kinase substrate	GEAAAERPGEAAVASSPSK	12	(S27)	_GEAAAERPGEAAVASS[Phospho (STY)]PSK_.2	_GEAAAERPGEAAVASS[Phospho (STY)]PSK_	0	0	0	32472.8	36528.6	38245.4	0.333333	0.333333	0.333333
P29966	MARCKS	Myristoylated alanine-rich C-kinase substrate	GEAAAERPGEAAVASSPSK	12	(S29)	_GEAAAERPGEAAVASSPS[Phospho (STY)]K_.3	_GEAAAERPGEAAVASSPS[Phospho (STY)]K_	0	0	0	21177.4	22502.9	26941.2	0.214369	0.0265022	0.0644
P29966	MARCKS	Myristoylated alanine-rich C-kinase substrate	GEPAAAAAPEAGASPVEK	88	(S101)	_GEPAAAAAPEAGAS[Phospho (STY)]PVEK_.2	_GEPAAAAAPEAGAS[Phospho (STY)]PVEK_	0	0	0	66260	66527.3	66260.4	1	1	1
P29966	MARCKS	Myristoylated alanine-rich C-kinase substrate	GEPAAAAAPEAGASPVEK	88	(S101)	_GEPAAAAAPEAGAS[Phospho (STY)]PVEK_.3	_GEPAAAAAPEAGAS[Phospho (STY)]PVEK_	0	0	0	4692.12	3720.83	5051.44	1	1	1
P29966	MARCKS	Myristoylated alanine-rich C-kinase substrate	EAPAEGEAAEPGSPTAAEGEAASAASSTSSPK	106	(T120)	_EAPAEGEAAEPGSPT[Phospho (STY)]AAEGEAASAASSTSSPK_.3	_EAPAEGEAAEPGSPT[Phospho (STY)]AAEGEAASAASSTSSPK_	0	0	0	28328.3	18081.4	27351.1	0.485383	0.488936	0.488466
P29966	MARCKS	Myristoylated alanine-rich C-kinase substrate	LSGFSFK	166	(S170)	_LSGFS[Phospho (STY)]FK_.1	_LSGFS[Phospho (STY)]FK_	0	0	0	9897.58	9205.71	9836.08	0.999992	0.999992	0.998699
P29966	MARCKS	Myristoylated alanine-rich C-kinase substrate	AEDGATPSPSNETPK	138	(T150)	_AEDGATPSPSNET[Phospho (STY)]PK_.2	_AEDGATPSPSNET[Phospho (STY)]PK_	0	0	0	4785.91	3920.47	5942.31	0.580452	0.593964	0.541402
P30419	NMT1	Glycylpeptide N-tetradecanoyltransferase 1	GGLSPANDTGAK	44	(S47)	_GGLS[Phospho (STY)]PANDTGAK_.2	_GGLS[Phospho (STY)]PANDTGAK_	0	0	0	1583.84	1307.97	419.314	0.884124	0.956201	0.816
P31943;P55795	HNRNPH1;HNRNPH2	Heterogeneous nuclear ribonucleoprotein H;Heterogeneous nuclear ribonucleoprotein H2	HTGPNSPDTANDGFVR	99;99	(S104);(S104)	_HTGPNS[Phospho (STY)]PDTANDGFVR_.3	_HTGPNS[Phospho (STY)]PDTANDGFVR_	0	0	0	69263.1	74046.2	70943.1	0.999825	0.999475	0.992342
P31943;P55795	HNRNPH1;HNRNPH2	Heterogeneous nuclear ribonucleoprotein H;Heterogeneous nuclear ribonucleoprotein H2	HTGPNSPDTANDGFVR	99;99	(S104);(S104)	_HTGPNS[Phospho (STY)]PDTANDGFVR_.2	_HTGPNS[Phospho (STY)]PDTANDGFVR_	0	0	0	6592.75	6423.46	6856.52	0.984482	0.829739	0.999902
P35222	CTNNB1	Catenin beta-1	RTSMGGTQQQFVEGVR	550	(S552,M553)	_RTS[Phospho (STY)]M[Oxidation (M)]GGTQQQFVEGVR_.3	_RTS[Phospho (STY)]M[Oxidation (M)]GGTQQQFVEGVR_	0	0	0	24044.3	28189.6	27851.7	0.806545	0.811005	0.753591
P35222	CTNNB1	Catenin beta-1	RTSMGGTQQQFVEGVR	550	(M553,T556)	_RTSM[Oxidation (M)]GGT[Phospho (STY)]QQQFVEGVR_.3	_RTSM[Oxidation (M)]GGT[Phospho (STY)]QQQFVEGVR_	0	0	0	22041.8	24654.7	25325	0.000141193	0.00704597	0.0054554
P35222	CTNNB1	Catenin beta-1	RTSMGGTQQQFVEGVR	550	(T556)	_RTSMGGT[Phospho (STY)]QQQFVEGVR_.3	_RTSMGGT[Phospho (STY)]QQQFVEGVR_	0	0	0	2373.94	1563.43	333.984	0.0436241	0.0703686	0.333333
P35222	CTNNB1	Catenin beta-1	TSMGGTQQQFVEGVR	551	(T551,M553)	_T[Phospho (STY)]SM[Oxidation (M)]GGTQQQFVEGVR_.2	_T[Phospho (STY)]SM[Oxidation (M)]GGTQQQFVEGVR_	0	0	0	11478.8	11756.8	13849.9	0.564648	0.563381	0.55523
P35269	GTF2F1	General transcription factor IIF subunit 1	GNSRPGTPSAEGGSTSSTLR	383	(S385,T389)	_GNS[Phospho (STY)]RPGT[Phospho (STY)]PSAEGGSTSSTLR_.3	_GNS[Phospho (STY)]RPGT[Phospho (STY)]PSAEGGSTSSTLR_	0	0	0	13653.1	15118.4	11559.8	0.996983	0.999661	0.998056
P35269	GTF2F1	General transcription factor IIF subunit 1	TTPNSGDVQVTEDAVR	445	(T445)	_T[Phospho (STY)]TPNSGDVQVTEDAVR_.2	_T[Phospho (STY)]TPNSGDVQVTEDAVR_	0	0	0	1060.9	523.896	0.50758	0.450145	0.313825	0.40884
P35568	IRS1	Insulin receptor substrate 1	RHSSETFSSTPSATR	1098	(T1103)	_RHSSET[Phospho (STY)]FSSTPSATR_.3	_RHSSET[Phospho (STY)]FSSTPSATR_	0	0	0	2335.35	2726.94	1938.14	0.146975	0.288829	0.284063
P35606	COPB2	Coatomer subunit beta'	STAQQELDGKPASPTPVIVASHTANK	847	(S847)	_S[Phospho (STY)]TAQQELDGKPASPTPVIVASHTANK_.4	_S[Phospho (STY)]TAQQELDGKPASPTPVIVASHTANK_	0	0	0	871.303	1369.81	849.332	0.0907037	0.0383748	0.174659
P35611	ADD1	Alpha-adducin	SPGSPVGEGTGSPPK	355	(S355)	_S[Phospho (STY)]PGSPVGEGTGSPPK_.2	_S[Phospho (STY)]PGSPVGEGTGSPPK_	0	0	0	17965.1	20697.9	21046.4	0.243633	0.169378	0.0582652
P35611	ADD1	Alpha-adducin	AAVVTSPPPTTAPHK	7	(S12)	_AAVVTS[Phospho (STY)]PPPTTAPHK_.3	_AAVVTS[Phospho (STY)]PPPTTAPHK_	0	0	0	10237.5	9303.67	11770.5	0.814169	0.849093	0.807709
P36915	GNL1	Guanine nucleotide-binding protein-like 1	EEQTDTSDGESVTHHIR	45	(S51)	_EEQTDTS[Phospho (STY)]DGESVTHHIR_.3	_EEQTDTS[Phospho (STY)]DGESVTHHIR_	0	0	0	3290.71	3333.27	2808.69	0.331919	0.333236	0.332306
P37802	TAGLN2	Transgelin-2	NFSDNQLQEGK	161	(S163)	_NFS[Phospho (STY)]DNQLQEGK_.2	_NFS[Phospho (STY)]DNQLQEGK_	0	0	0	1731.37	1794.76	2166.38	1	1	1
P38159	RBMX	RNA-binding motif protein, X chromosome	VEQATKPSFESGR	81	(S88)	_VEQATKPS[Phospho (STY)]FESGR_.2	_VEQATKPS[Phospho (STY)]FESGR_	0	0	0	3687.36	3966.93	3849.91	0.823386	0.40414	0.851388
P40222	TXLNA	Alpha-taxilin	RPEGPGAQAPSSPR	504	(S515)	_RPEGPGAQAPSS[Phospho (STY)]PR_.2	_RPEGPGAQAPSS[Phospho (STY)]PR_	0	0	0	8373.57	8285.48	8044.21	0.607411	0.580191	0.588648
P41208	CETN2	Centrin-2	RMSPKPELTEEQK	18	(M19,S20)	_RM[Oxidation (M)]S[Phospho (STY)]PKPELTEEQK_.3	_RM[Oxidation (M)]S[Phospho (STY)]PKPELTEEQK_	0	0	0	14786	18414.2	19757	0.999994	1	0.999999
P41208	CETN2	Centrin-2	RMSPKPELTEEQK	18	(S20)	_RMS[Phospho (STY)]PKPELTEEQK_.3	_RMS[Phospho (STY)]PKPELTEEQK_	0	0	0	4860.66	4149.77	3027.76	0.999932	0.997927	0.99979
P42166;P42167	TMPO	Lamina-associated polypeptide 2, isoform alpha;Lamina-associated polypeptide 2, isoforms beta/gamma	SSTPLPTISSSAENTR	158;158	(S158);(S158)	_S[Phospho (STY)]STPLPTISSSAENTR_.2	_S[Phospho (STY)]STPLPTISSSAENTR_	0	0	0	74389.6	74436.5	68757.6	0.0126145	0.0163308	0.0565188
P42166;P42167	TMPO	Lamina-associated polypeptide 2, isoform alpha;Lamina-associated polypeptide 2, isoforms beta/gamma	SSTPLPTISSSAENTR	158;158	(T160);(T160)	_SST[Phospho (STY)]PLPTISSSAENTR_.2	_SST[Phospho (STY)]PLPTISSSAENTR_	0	0	0	71663.8	70949.6	67640.5	0.974012	0.96621	0.883652
P42677	RPS27	40S ribosomal protein S27	DLLHPSPEEEK	6	(S11)	_DLLHPS[Phospho (STY)]PEEEK_.2	_DLLHPS[Phospho (STY)]PEEEK_	0	0	0	5099.36	5058.31	5591.21	1	1	1
P42696	RBM34	RNA-binding protein 34	SVQEGENPDDGVR	14	(S14)	_S[Phospho (STY)]VQEGENPDDGVR_.2	_S[Phospho (STY)]VQEGENPDDGVR_	0	0	0	1427.51	1849.89	1406.49	1	1	1
P45973	CBX5	Chromobox protein homolog 5	SNFSNSADDIK	92	(S92)	_S[Phospho (STY)]NFSNSADDIK_.2	_S[Phospho (STY)]NFSNSADDIK_	0	0	0	2347.35	2872.42	3532.6	0.974282	0.98664	0.665254
P46013	MKI67	Proliferation marker protein Ki-67	SGGSGHAVAEPASPEQELDQNK	296	(S308)	_SGGSGHAVAEPAS[Phospho (STY)]PEQELDQNK_.3	_SGGSGHAVAEPAS[Phospho (STY)]PEQELDQNK_	0	0	0	18654.7	20120	19849.3	0.997738	0.999991	0.999878
P46013	MKI67	Proliferation marker protein Ki-67	SPQPDPVDTPASTK	2344	(S2344)	_S[Phospho (STY)]PQPDPVDTPASTK_.2	_S[Phospho (STY)]PQPDPVDTPASTK_	0	0	0	2943.2	2504.77	4206.28	0.993917	0.99974	0.997678
P46087	NOP2	Probable 28S rRNA (cytosine(4447)-C(5))-methyltransferase	GTDTQTPAVLSPSK	722	(S732)	_GTDTQTPAVLS[Phospho (STY)]PSK_.2	_GTDTQTPAVLS[Phospho (STY)]PSK_	0	0	0	122943	142972	146464	0.896501	0.979795	0.959097
P46087	NOP2	Probable 28S rRNA (cytosine(4447)-C(5))-methyltransferase	GPQPPTVSPIR	779	(S786)	_GPQPPTVS[Phospho (STY)]PIR_.2	_GPQPPTVS[Phospho (STY)]PIR_	0	0	0	135996	131402	138893	0.999999	0.999662	0.999085
P46087	NOP2	Probable 28S rRNA (cytosine(4447)-C(5))-methyltransferase	RLGSVEAPK	55	(S58)	_RLGS[Phospho (STY)]VEAPK_.2	_RLGS[Phospho (STY)]VEAPK_	0	0	0	4849.49	4314.35	5599.87	1	1	1
P46100	ATRX	Transcriptional regulator ATRX	LTPVSLSNSPIK	590	(S598)	_LTPVSLSNS[Phospho (STY)]PIK_.2	_LTPVSLSNS[Phospho (STY)]PIK_	0	0	0	4741.45	4406.5	4382.35	0.576773	0.552257	0.356436
P46821	MAP1B	Microtubule-associated protein 1B	GAESPFEEK	1424	(S1427)	_GAES[Phospho (STY)]PFEEK_.2	_GAES[Phospho (STY)]PFEEK_	0	0	0	40864.3	43147.4	40748.3	1	1	1
P46821	MAP1B	Microtubule-associated protein 1B	TATCHSSSSPPIDAASAEPYGFR	1811	(C1814,S1819)	_TATC[Carbamidomethyl (C)]HSSSS[Phospho (STY)]PPIDAASAEPYGFR_.3	_TATC[Carbamidomethyl (C)]HSSSS[Phospho (STY)]PPIDAASAEPYGFR_	0	0	0	18670	14739.4	18335	0.516321	0.420418	0.541779
P46821	MAP1B	Microtubule-associated protein 1B	TATCHSSSSPPIDAASAEPYGFR	1811	(T1811,C1814)	_T[Phospho (STY)]ATC[Carbamidomethyl (C)]HSSSSPPIDAASAEPYGFR_.3	_T[Phospho (STY)]ATC[Carbamidomethyl (C)]HSSSSPPIDAASAEPYGFR_	0	0	0	17943.6	15373	17969.5	0.000555469	6.70314e-05	2.2953e-05
P46821	MAP1B	Microtubule-associated protein 1B	SPSLSPSPPSPLEK	1256	(S1265)	_SPSLSPSPPS[Phospho (STY)]PLEK_.2	_SPSLSPSPPS[Phospho (STY)]PLEK_	0	0	0	25006.1	24106	22095.3	0.999839	0.997064	0.9781
P46821	MAP1B	Microtubule-associated protein 1B	SPSLSPSPPSPLEK	1256	(S1256,S1265)	_S[Phospho (STY)]PSLSPSPPS[Phospho (STY)]PLEK_.2	_S[Phospho (STY)]PSLSPSPPS[Phospho (STY)]PLEK_	0	0	0	6541.37	7405.85	7078.11	0.156766	0.556967	0.618144
P46821	MAP1B	Microtubule-associated protein 1B	VQSLEGEKLSPK	1770	(S1779)	_VQSLEGEKLS[Phospho (STY)]PK_.2	_VQSLEGEKLS[Phospho (STY)]PK_	0	0	0	22749.8	23855.6	23072.2	1	1	1
P46821	MAP1B	Microtubule-associated protein 1B	TTSPPEVSGYSYEK	1963	(T1963)	_T[Phospho (STY)]TSPPEVSGYSYEK_.2	_T[Phospho (STY)]TSPPEVSGYSYEK_	0	0	0	18648	20077.7	18492.3	0.103804	0.0861062	0.108321
P46821	MAP1B	Microtubule-associated protein 1B	SPSDSGYSYETIGK	1915	(S1915)	_S[Phospho (STY)]PSDSGYSYETIGK_.2	_S[Phospho (STY)]PSDSGYSYETIGK_	0	0	0	10713.7	9427.94	8937.51	0.87856	0.818	0.878319
P46821	MAP1B	Microtubule-associated protein 1B	DLSTPGLEK	1850	(S1852)	_DLS[Phospho (STY)]TPGLEK_.2	_DLS[Phospho (STY)]TPGLEK_	0	0	0	6594.02	6462.96	6018.4	0.986763	0.993003	0.999821
P46821	MAP1B	Microtubule-associated protein 1B	ESSPLYSPTFSDSTSAVK	1791	(Y1796)	_ESSPLY[Phospho (STY)]SPTFSDSTSAVK_.2	_ESSPLY[Phospho (STY)]SPTFSDSTSAVK_	0	0	0	1831.36	2180.49	2828.79	0.805097	0.793951	0.908774
P46821	MAP1B	Microtubule-associated protein 1B	ESSPLYSPTFSDSTSAVK	1791	(S1792)	_ES[Phospho (STY)]SPLYSPTFSDSTSAVK_.2	_ES[Phospho (STY)]SPLYSPTFSDSTSAVK_	0	0	0	1589.9	1847.55	2592.2	0.0951406	0.101727	0.0713959
P46821	MAP1B	Microtubule-associated protein 1B	SLMSSPEDLTK	828	(M830,S831,S832)	_SLM[Oxidation (M)]S[Phospho (STY)]S[Phospho (STY)]PEDLTK_.2	_SLM[Oxidation (M)]S[Phospho (STY)]S[Phospho (STY)]PEDLTK_	0	0	0	2139.93	3323.1	3972.92	0.957975	0.971029	0.998514
P46821	MAP1B	Microtubule-associated protein 1B	RESVASGDDRAEEDMDEAIEK	990	(S992,S995,M1004)	_RES[Phospho (STY)]VAS[Phospho (STY)]GDDRAEEDM[Oxidation (M)]DEAIEK_.3	_RES[Phospho (STY)]VAS[Phospho (STY)]GDDRAEEDM[Oxidation (M)]DEAIEK_	0	0	0	2553.9	2590.97	3040.82	1	1	1
P46821	MAP1B	Microtubule-associated protein 1B	SDISPLTPR	1782	(S1785)	_SDIS[Phospho (STY)]PLTPR_.2	_SDIS[Phospho (STY)]PLTPR_	0	0	0	1295.3	1774.22	1267.74	0.9972	0.999423	0.999318
P46937	YAP1	Transcriptional coactivator YAP1	QASTDAGTAGALTPQHVR	107	(T110)	_QAST[Phospho (STY)]DAGTAGALTPQHVR_.3	_QAST[Phospho (STY)]DAGTAGALTPQHVR_	0	0	0	34564.9	37998	37248.3	0.164012	0.684617	0.159874
P46937	YAP1	Transcriptional coactivator YAP1	QASTDAGTAGALTPQHVR	107	(T114)	_QASTDAGT[Phospho (STY)]AGALTPQHVR_.3	_QASTDAGT[Phospho (STY)]AGALTPQHVR_	0	0	0	32995.5	36337.8	35927.6	0.00515435	0.0858668	0.0175104
P46937	YAP1	Transcriptional coactivator YAP1	QASTDAGTAGALTPQHVR	107	(S109)	_QAS[Phospho (STY)]TDAGTAGALTPQHVR_.3	_QAS[Phospho (STY)]TDAGTAGALTPQHVR_	0	0	0	32752.1	36093.1	35941.8	0.831528	0.229416	0.823649
P46937	YAP1	Transcriptional coactivator YAP1	QASTDAGTAGALTPQHVR	107	(T110)	_QAST[Phospho (STY)]DAGTAGALTPQHVR_.2	_QAST[Phospho (STY)]DAGTAGALTPQHVR_	0	0	0	4256.34	6832.38	5761.87	0.157463	0.466811	0.495557
P48634	PRRC2A	Protein PRRC2A	KQSSSEISLAVER	454	(S456)	_KQS[Phospho (STY)]SSEISLAVER_.3	_KQS[Phospho (STY)]SSEISLAVER_	0	0	0	5254.27	4832.29	4019.86	0.428772	0.857374	0.437964
P48634	PRRC2A	Protein PRRC2A	KQSSSEISLAVER	454	(S458)	_KQSSS[Phospho (STY)]EISLAVER_.3	_KQSSS[Phospho (STY)]EISLAVER_	0	0	0	4668.86	4386.94	3720.74	0.242124	0.0547369	0.238183
P48634	PRRC2A	Protein PRRC2A	KQSSSEISLAVER	454	(S456)	_KQS[Phospho (STY)]SSEISLAVER_.2	_KQS[Phospho (STY)]SSEISLAVER_	0	0	0	3795.67	4160.52	3433.84	0.965058	0.995855	0.995191
P49006	MARCKSL1	MARCKS-related protein	GDVTAEEAAGASPAK	11	(S22)	_GDVTAEEAAGAS[Phospho (STY)]PAK_.2	_GDVTAEEAAGAS[Phospho (STY)]PAK_	0	0	0	6758.54	5075.05	6333.01	0.999875	0.999984	0.999999
P49023	PXN	Paxillin	FIHQQPQSSSPVYGSSAK	76	(S85)	_FIHQQPQSSS[Phospho (STY)]PVYGSSAK_.3	_FIHQQPQSSS[Phospho (STY)]PVYGSSAK_	0	0	0	33645.5	33063.1	33521	0.984639	0.965746	0.830872
P49023	PXN	Paxillin	TSSVSNPQDSVGSPCSR	94	(S106,C108)	_TSSVSNPQDSVGS[Phospho (STY)]PC[Carbamidomethyl (C)]SR_.2	_TSSVSNPQDSVGS[Phospho (STY)]PC[Carbamidomethyl (C)]SR_	0	0	0	21131.6	23934.1	20932.4	0.710133	0.94544	0.84664
P49407	ARRB1	Beta-arrestin-1	DDKEEEEDGTGSPQLNNR	401	(S412)	_DDKEEEEDGTGS[Phospho (STY)]PQLNNR_.3	_DDKEEEEDGTGS[Phospho (STY)]PQLNNR_	0	0	0	1527.77	2731.48	2217.66	0.5	0.5	0.544394
P49585	PCYT1A	Choline-phosphate cytidylyltransferase A	TSPPCSPANLSR	342	(T342,C346)	_T[Phospho (STY)]SPPC[Carbamidomethyl (C)]SPANLSR_.2	_T[Phospho (STY)]SPPC[Carbamidomethyl (C)]SPANLSR_	0	0	0	103142	103713	95832.8	0.560197	0.564183	0.544879
P49585	PCYT1A	Choline-phosphate cytidylyltransferase A	TSPPCSPANLSR	342	(T342,C346,S347)	_T[Phospho (STY)]SPPC[Carbamidomethyl (C)]S[Phospho (STY)]PANLSR_.2	_T[Phospho (STY)]SPPC[Carbamidomethyl (C)]S[Phospho (STY)]PANLSR_	0	0	0	33573.5	34060.3	32600.5	0.438265	0.558049	0.390286
P49585	PCYT1A	Choline-phosphate cytidylyltransferase A	ERSPSPSFR	327	(S329)	_ERS[Phospho (STY)]PSPSFR_.2	_ERS[Phospho (STY)]PSPSFR_	0	0	0	3871.66	4399	4180.88	0.999932	0.998698	0.999937
P49585	PCYT1A	Choline-phosphate cytidylyltransferase A	ERSPSPSFR	327	(S329,S331)	_ERS[Phospho (STY)]PS[Phospho (STY)]PSFR_.2	_ERS[Phospho (STY)]PS[Phospho (STY)]PSFR_	0	0	0	2741.68	1508.2	3026.8	0.994114	0.999414	0.999399
P49736	MCM2	DNA replication licensing factor MCM2	GNDPLTSSPGR	20	(S27)	_GNDPLTSS[Phospho (STY)]PGR_.2	_GNDPLTSS[Phospho (STY)]PGR_	0	0	0	140576	139743	145382	0.999999	0.999999	0.999971
P49736	MCM2	DNA replication licensing factor MCM2	RGNDPLTSSPGR	19	(S27)	_RGNDPLTSS[Phospho (STY)]PGR_.2	_RGNDPLTSS[Phospho (STY)]PGR_	0	0	0	83572.5	79210.1	86447	0.994662	0.995414	0.634937
P49736	MCM2	DNA replication licensing factor MCM2	GLLYDSDEEDEERPAR	134	(S139)	_GLLYDS[Phospho (STY)]DEEDEERPAR_.3	_GLLYDS[Phospho (STY)]DEEDEERPAR_	0	0	0	55194.8	47153.8	46742.9	0.285993	0.999957	0.490143
P49736	MCM2	DNA replication licensing factor MCM2	GLLYDSDEEDEERPAR	134	(S139)	_GLLYDS[Phospho (STY)]DEEDEERPAR_.2	_GLLYDS[Phospho (STY)]DEEDEERPAR_	0	0	0	14774.4	17913	13297	0.501995	0.142461	0.00221799
P49736	MCM2	DNA replication licensing factor MCM2	AESSESFTMASSPAQR	2	(S5,M10)	_[Acetyl (Protein N-term)]AESS[Phospho (STY)]ESFTM[Oxidation (M)]ASSPAQR_.2	_[Acetyl (Protein N-term)]AESS[Phospho (STY)]ESFTM[Oxidation (M)]ASSPAQR_	0	0	0	13748.7	12325.6	14656.1	0.451992	0.238762	0.424118
P49756	RBM25	RNA-binding protein 25	LGASNSPGQPNSVK	672	(S677)	_LGASNS[Phospho (STY)]PGQPNSVK_.2	_LGASNS[Phospho (STY)]PGQPNSVK_	0	0	0	2400.02	3221.68	3335.44	0.447921	0.736125	0.747356
P49840	GSK3A	Glycogen synthase kinase-3 alpha	GEPNVSYICSR	273	(Y279,C281)	_GEPNVSY[Phospho (STY)]IC[Carbamidomethyl (C)]SR_.2	_GEPNVSY[Phospho (STY)]IC[Carbamidomethyl (C)]SR_	0	0	0	144510	145973	142807	0.999998	1	0.999999
P49840	GSK3A	Glycogen synthase kinase-3 alpha	TSSFAEPGGGGGGGGGGPGGSASGPGGTGGGK	19	(T19)	_T[Phospho (STY)]SSFAEPGGGGGGGGGGPGGSASGPGGTGGGK_.3	_T[Phospho (STY)]SSFAEPGGGGGGGGGGPGGSASGPGGTGGGK_	0	0	0	1771.35	911.209	582.127	0.179622	0.279438	0.166667
P50479	PDLIM4	PDZ and LIM domain protein 4	IHIDPEIQDGSPTTSR	102	(S112)	_IHIDPEIQDGS[Phospho (STY)]PTTSR_.3	_IHIDPEIQDGS[Phospho (STY)]PTTSR_	0	0	0	33039.2	39818.4	42654.4	0.998713	0.999161	0.999949
P50479	PDLIM4	PDZ and LIM domain protein 4	IHIDPEIQDGSPTTSR	102	(S112)	_IHIDPEIQDGS[Phospho (STY)]PTTSR_.2	_IHIDPEIQDGS[Phospho (STY)]PTTSR_	0	0	0	14714.8	15582.8	17033	0.958469	0.61445	0.966692
P50479	PDLIM4	PDZ and LIM domain protein 4	IHIDPEIQDGSPTTSR	102	(T114)	_IHIDPEIQDGSPT[Phospho (STY)]TSR_.2	_IHIDPEIQDGSPT[Phospho (STY)]TSR_	0	0	0	13373.8	15382.8	15621.7	0.0185752	0.353979	0.0261389
P50502;Q8IZP2	ST13;ST13P4	Hsc70-interacting protein;Putative protein FAM10A4	ADEPSSEESDLEIDK	71;67	(S79);(S75)	_ADEPSSEES[Phospho (STY)]DLEIDK_.2	_ADEPSSEES[Phospho (STY)]DLEIDK_	0	0	0	1829.61	880.699	742.332	0.409823	0.421229	0.809563
P50851	LRBA	Lipopolysaccharide-responsive and beige-like anchor protein	ASEDNRVPSPPPTGDDGGGGGR	2	(S10)	_[Acetyl (Protein N-term)]ASEDNRVPS[Phospho (STY)]PPPTGDDGGGGGR_.3	_[Acetyl (Protein N-term)]ASEDNRVPS[Phospho (STY)]PPPTGDDGGGGGR_	0	0	0	1486.51	1741.37	1472	0.805861	0.893152	0.333333
P51812	RPS6KA3	Ribosomal protein S6 kinase alpha-3	NQSPVLEPVGR	713	(S715)	_NQS[Phospho (STY)]PVLEPVGR_.2	_NQS[Phospho (STY)]PVLEPVGR_	0	0	0	4686.81	3369.73	3758.21	1	1	1
P51858	HDGF	Hepatoma-derived growth factor	AGDLLEDSPK	158	(S165)	_AGDLLEDS[Phospho (STY)]PK_.2	_AGDLLEDS[Phospho (STY)]PK_	0	0	0	602934	621247	614415	1	1	1
P51858	HDGF	Hepatoma-derived growth factor	RAGDLLEDSPK	157	(S165)	_RAGDLLEDS[Phospho (STY)]PK_.2	_RAGDLLEDS[Phospho (STY)]PK_	0	0	0	262687	257965	257108	1	1	1
P51858	HDGF	Hepatoma-derived growth factor	AGDLLEDSPKR	158	(S165)	_AGDLLEDS[Phospho (STY)]PKR_.2	_AGDLLEDS[Phospho (STY)]PKR_	0	0	0	24528.7	22597.4	25462.6	1	1	1
P51858	HDGF	Hepatoma-derived growth factor	AGDLLEDSPKRPK	158	(S165)	_AGDLLEDS[Phospho (STY)]PKRPK_.3	_AGDLLEDS[Phospho (STY)]PKRPK_	0	0	0	3182.32	3344.82	3170.41	1	1	1
P51991	HNRNPA3	Heterogeneous nuclear ribonucleoprotein A3	SSGSPYGGGYGSGGGSGGYGSR	355	(S355)	_S[Phospho (STY)]SGSPYGGGYGSGGGSGGYGSR_.2	_S[Phospho (STY)]SGSPYGGGYGSGGGSGGYGSR_	0	0	0	26071.7	22675.8	20998.8	0.00916862	0.00173491	0.00258371
P51991	HNRNPA3	Heterogeneous nuclear ribonucleoprotein A3	SSGSPYGGGYGSGGGSGGYGSR	355	(S355)	_S[Phospho (STY)]SGSPYGGGYGSGGGSGGYGSR_.3	_S[Phospho (STY)]SGSPYGGGYGSGGGSGGYGSR_	0	0	0	5553.88	5428.33	5409.34	0.015674	0.00469409	0.00652597
P52292	KPNA2	Importin subunit alpha-1	NVSSFPDDATSPLQENR	52	(S62)	_NVSSFPDDATS[Phospho (STY)]PLQENR_.2	_NVSSFPDDATS[Phospho (STY)]PLQENR_	0	0	0	7390.15	7241.28	7180.42	0.825034	0.101458	0.486758
P52701	MSH6	DNA mismatch repair protein Msh6	SEEDNEIESEEEVQPK	219	(S227)	_SEEDNEIES[Phospho (STY)]EEEVQPK_.2	_SEEDNEIES[Phospho (STY)]EEEVQPK_	0	0	0	1175.31	1291.05	1282.34	0.861886	0.914743	0.57194
P52701	MSH6	DNA mismatch repair protein Msh6	IHNVGSPLK	825	(S830)	_IHNVGS[Phospho (STY)]PLK_.2	_IHNVGS[Phospho (STY)]PLK_	0	0	0	984.52	707.089	685.206	1	1	1
P52948	NUP98	Nuclear pore complex protein Nup98-Nup96	YGLQDSDEEEEEHPSK	883	(S888)	_YGLQDS[Phospho (STY)]DEEEEEHPSK_.3	_YGLQDS[Phospho (STY)]DEEEEEHPSK_	0	0	0	9566.18	9375.23	8292.43	0.375286	0.24701	0.325199
P52948	NUP98	Nuclear pore complex protein Nup98-Nup96	YGLQDSDEEEEEHPSK	883	(S888)	_YGLQDS[Phospho (STY)]DEEEEEHPSK_.2	_YGLQDS[Phospho (STY)]DEEEEEHPSK_	0	0	0	3211	3183.82	3583.04	0.0912678	0.626565	0.873572
P52948	NUP98	Nuclear pore complex protein Nup98-Nup96	PAPPPQSQSPEVEQLGR	926	(S934)	_PAPPPQSQS[Phospho (STY)]PEVEQLGR_.3	_PAPPPQSQS[Phospho (STY)]PEVEQLGR_	0	0	0	5973.14	6752.61	6549.76	0.5	0.5	0.886689
P52948	NUP98	Nuclear pore complex protein Nup98-Nup96	DSENLASPSEYPENGER	617	(S623)	_DSENLAS[Phospho (STY)]PSEYPENGER_.2	_DSENLAS[Phospho (STY)]PSEYPENGER_	0	0	0	4439.28	3731.4	2922.48	0.990065	0.915606	0.922838
P53539	FOSB	Protein fosB	LQAETDQLEEEK	183	(T187)	_LQAET[Phospho (STY)]DQLEEEK_.2	_LQAET[Phospho (STY)]DQLEEEK_	0	0	0	330016	362301	183060	1	1	1
P53621	COPA	Coatomer subunit alpha	NLSPGAVESDVR	171	(S173)	_NLS[Phospho (STY)]PGAVESDVR_.2	_NLS[Phospho (STY)]PGAVESDVR_	0	0	0	8095.87	9968.88	8911.51	0.999391	0.999996	0.999995
P53999	SUB1	Activated RNA polymerase II transcriptional coactivator p15	EQISDIDDAVR	115	(S118)	_EQIS[Phospho (STY)]DIDDAVR_.2	_EQIS[Phospho (STY)]DIDDAVR_	0	0	0	452.533	958.749	1493.17	1	1	1
P54578	USP14	Ubiquitin carboxyl-terminal hydrolase 14	ASGEMASAQYITAALR	142	(S143,M146)	_AS[Phospho (STY)]GEM[Oxidation (M)]ASAQYITAALR_.2	_AS[Phospho (STY)]GEM[Oxidation (M)]ASAQYITAALR_	0	0	0	1744.18	851.719	677.245	0.32956	0.499566	0.834994
P54727	RAD23B	UV excision repair protein RAD23 homolog B	PAETPVATSPTATDSTSGDSSR	152	(S160)	_PAETPVATS[Phospho (STY)]PTATDSTSGDSSR_.3	_PAETPVATS[Phospho (STY)]PTATDSTSGDSSR_	0	0	0	91174.5	90065.9	89741.2	0.848087	0.984793	0.679323
P54727	RAD23B	UV excision repair protein RAD23 homolog B	PAETPVATSPTATDSTSGDSSR	152	(T162)	_PAETPVATSPT[Phospho (STY)]ATDSTSGDSSR_.3	_PAETPVATSPT[Phospho (STY)]ATDSTSGDSSR_	0	0	0	87850.4	88389.5	88151.2	0.0737251	0.0128373	0.194468
P56192	MARS1	Methionine--tRNA ligase, cytoplasmic	TSPKPAVVETVTTAK	824	(T824)	_T[Phospho (STY)]SPKPAVVETVTTAK_.2	_T[Phospho (STY)]SPKPAVVETVTTAK_	0	0	0	3582.27	2275.89	3180.86	0.484546	0.493912	0.498101
P60468	SEC61B	Protein transport protein Sec61 subunit beta	PGPTPSGTNVGSSGRSPSK	2	(S17)	_PGPTPSGTNVGSSGRS[Phospho (STY)]PSK_.3	_PGPTPSGTNVGSSGRS[Phospho (STY)]PSK_	0	0	0	102164	114131	101771	0.998858	0.999419	0.998464
P60468	SEC61B	Protein transport protein Sec61 subunit beta	PGPTPSGTNVGSSGRSPSK	2	(S17)	_PGPTPSGTNVGSSGRS[Phospho (STY)]PSK_.2	_PGPTPSGTNVGSSGRS[Phospho (STY)]PSK_	0	0	0	24277.2	22518.4	29451.3	0.352305	0.832721	0.484576
P60866	RPS20	40S ribosomal protein S20	DTGKTPVEPEVAIHR	5	(T6)	_DT[Phospho (STY)]GKTPVEPEVAIHR_.3	_DT[Phospho (STY)]GKTPVEPEVAIHR_	0	0	0	1505.95	1860.04	1991.69	0.260477	0.5	0.342561
P60981	DSTN	Destrin	ASGVQVADEVCR	2	(S3,C12)	_[Acetyl (Protein N-term)]AS[Phospho (STY)]GVQVADEVC[Carbamidomethyl (C)]R_.2	_[Acetyl (Protein N-term)]AS[Phospho (STY)]GVQVADEVC[Carbamidomethyl (C)]R_	0	0	0	161242	154309	127778	1	1	1
P61978	HNRNPK	Heterogeneous nuclear ribonucleoprotein K	RDYDDMSPR	278	(S284)	_RDYDDMS[Phospho (STY)]PR_.2	_RDYDDMS[Phospho (STY)]PR_	0	0	0	3810.41	2597.11	2501.63	0.99272	0.997686	0.908066
P62070	RRAS2	Ras-related protein R-Ras2	FQEQECPPSPEPTR	178	(C183,S186)	_FQEQEC[Carbamidomethyl (C)]PPS[Phospho (STY)]PEPTR_.2	_FQEQEC[Carbamidomethyl (C)]PPS[Phospho (STY)]PEPTR_	0	0	0	5904.88	6556.79	7175.62	0.997902	0.985924	0.994991
P62070	RRAS2	Ras-related protein R-Ras2	FQEQECPPSPEPTRK	178	(C183,S186)	_FQEQEC[Carbamidomethyl (C)]PPS[Phospho (STY)]PEPTRK_.3	_FQEQEC[Carbamidomethyl (C)]PPS[Phospho (STY)]PEPTRK_	0	0	0	3913.85	1986.9	4220.78	0.966219	0.893374	0.972167
P62328	TMSB4X	Thymosin beta-4	SDKPDMAEIEK	2	(S2,M7)	_[Acetyl (Protein N-term)]S[Phospho (STY)]DKPDM[Oxidation (M)]AEIEK_.2	_[Acetyl (Protein N-term)]S[Phospho (STY)]DKPDM[Oxidation (M)]AEIEK_	0	0	0	4243.41	4490.21	4252.47	1	1	1
P62750	RPL23A	60S ribosomal protein L23a	IRTSPTFR	40	(S43)	_IRTS[Phospho (STY)]PTFR_.2	_IRTS[Phospho (STY)]PTFR_	0	0	0	6986.42	7099.7	8010.56	0.83124	0.822377	0.864762
P62995	TRA2B	Transformer-2 protein homolog beta	RPHTPTPGIYMGR	198	(T201,M208)	_RPHT[Phospho (STY)]PTPGIYM[Oxidation (M)]GR_.3	_RPHT[Phospho (STY)]PTPGIYM[Oxidation (M)]GR_	0	0	0	20661.3	16956	16856.8	0.870339	0.959593	0.898208
P62995	TRA2B	Transformer-2 protein homolog beta	RPHTPTPGIYMGR	198	(T201)	_RPHT[Phospho (STY)]PTPGIYMGR_.3	_RPHT[Phospho (STY)]PTPGIYMGR_	0	0	0	5303.52	3536.59	2402.34	0.906511	0.862638	0.850544
P63165	SUMO1	Small ubiquitin-related modifier 1	SDQEAKPSTEDLGDKK	2	(S2)	_[Acetyl (Protein N-term)]S[Phospho (STY)]DQEAKPSTEDLGDKK_.3	_[Acetyl (Protein N-term)]S[Phospho (STY)]DQEAKPSTEDLGDKK_	0	0	0	23224.7	29387.9	26530.9	0.999999	0.999997	0.999922
P63165	SUMO1	Small ubiquitin-related modifier 1	SDQEAKPSTEDLGDKK	2	(S2)	_[Acetyl (Protein N-term)]S[Phospho (STY)]DQEAKPSTEDLGDKK_.2	_[Acetyl (Protein N-term)]S[Phospho (STY)]DQEAKPSTEDLGDKK_	0	0	0	16035.9	13012.3	16806	0.988304	0.999149	0.972836
P63165	SUMO1	Small ubiquitin-related modifier 1	SDQEAKPSTEDLGDK	2	(S2)	_[Acetyl (Protein N-term)]S[Phospho (STY)]DQEAKPSTEDLGDK_.2	_[Acetyl (Protein N-term)]S[Phospho (STY)]DQEAKPSTEDLGDK_	0	0	0	23852.2	23298.3	23095.2	0.999862	0.999348	0.99852
P78332	RBM6	RNA-binding protein 6	LQSFDSPER	1020	(S1025)	_LQSFDS[Phospho (STY)]PER_.2	_LQSFDS[Phospho (STY)]PER_	0	0	0	4129.49	4399.16	4363.48	0.979399	0.948369	0.98839
P78347	GTF2I	General transcription factor II-I	SILSPGGSCGPIK	207	(S210,C215)	_SILS[Phospho (STY)]PGGSC[Carbamidomethyl (C)]GPIK_.2	_SILS[Phospho (STY)]PGGSC[Carbamidomethyl (C)]GPIK_	0	0	0	5221.85	4764.48	5341.64	0.497358	0.986032	0.995137
P82094	TMF1	TATA element modulatory factor	SVSEINSDDELSGK	338	(S344)	_SVSEINS[Phospho (STY)]DDELSGK_.2	_SVSEINS[Phospho (STY)]DDELSGK_	0	0	0	2051.17	2458.13	2543.58	0.932338	0.96409	0.8919
P85037	FOXK1	Forkhead box protein K1	EGSPIPHDPEFGSK	443	(S445)	_EGS[Phospho (STY)]PIPHDPEFGSK_.2	_EGS[Phospho (STY)]PIPHDPEFGSK_	0	0	0	10953.9	11351.1	9931.79	0.999235	0.999648	0.99996
P85037	FOXK1	Forkhead box protein K1	EGSPIPHDPEFGSK	443	(S445)	_EGS[Phospho (STY)]PIPHDPEFGSK_.3	_EGS[Phospho (STY)]PIPHDPEFGSK_	0	0	0	6039.78	6878.99	6897.73	0.999527	0.99866	0.999804
P86790;P86791	CCZ1B;CCZ1	Vacuolar fusion protein CCZ1 homolog B;Vacuolar fusion protein CCZ1 homolog	HIEPELAGRDSPIR	256;256	(S266);(S266)	_HIEPELAGRDS[Phospho (STY)]PIR_.3	_HIEPELAGRDS[Phospho (STY)]PIR_	0	0	0	1306.8	698.074	707.674	1	1	1
P98175	RBM10	RNA-binding protein 10	LASDDRPSPPR	716	(S723)	_LASDDRPS[Phospho (STY)]PPR_.2	_LASDDRPS[Phospho (STY)]PPR_	0	0	0	11906.5	8743.56	10287.3	0.908595	0.972702	0.974981
Q00587	CDC42EP1	Cdc42 effector protein 1	SDSLLSFR	190	(S192)	_SDS[Phospho (STY)]LLSFR_.2	_SDS[Phospho (STY)]LLSFR_	0	0	0	3788.37	3279.44	4058.79	0.987988	0.999219	0.979528
Q01082	SPTBN1	Spectrin beta chain, non-erythrocytic 1	GEQVSQNGLPAEQGSPR	2124	(S2138)	_GEQVSQNGLPAEQGS[Phospho (STY)]PR_.2	_GEQVSQNGLPAEQGS[Phospho (STY)]PR_	0	0	0	32673.9	31070	34824.6	0.999891	0.999999	0.999996
Q01082	SPTBN1	Spectrin beta chain, non-erythrocytic 1	GEQVSQNGLPAEQGSPR	2124	(S2138)	_GEQVSQNGLPAEQGS[Phospho (STY)]PR_.3	_GEQVSQNGLPAEQGS[Phospho (STY)]PR_	0	0	0	28472.8	18141.9	27859.7	1	0.999999	0.999999
Q01082	SPTBN1	Spectrin beta chain, non-erythrocytic 1	ESSPIPSPTSDRK	2163	(S2164,S2165)	_ES[Phospho (STY)]S[Phospho (STY)]PIPSPTSDRK_.2	_ES[Phospho (STY)]S[Phospho (STY)]PIPSPTSDRK_	0	0	0	48131.9	48533.8	49208	0.192417	0.0915567	0.799356
Q01082	SPTBN1	Spectrin beta chain, non-erythrocytic 1	ESSPIPSPTSDRK	2163	(S2164,S2169)	_ES[Phospho (STY)]SPIPS[Phospho (STY)]PTSDRK_.3	_ES[Phospho (STY)]SPIPS[Phospho (STY)]PTSDRK_	0	0	0	4987.78	4028.59	4274.66	0.643462	0.598963	0.614697
Q01664	TFAP4	Transcription factor AP-4	FIQELSGSSPK	116	(S124)	_FIQELSGSS[Phospho (STY)]PK_.2	_FIQELSGSS[Phospho (STY)]PK_	0	0	0	9088.26	11002.1	8773.07	0.946265	0.998955	0.969733
Q01804	OTUD4	OTU domain-containing protein 4	TAADVVSPGANSVDSR	1000	(S1006)	_TAADVVS[Phospho (STY)]PGANSVDSR_.2	_TAADVVS[Phospho (STY)]PGANSVDSR_	0	0	0	2022.56	2744.16	2443.62	0.908861	0.892127	0.791445
Q01813	PFKP	ATP-dependent 6-phosphofructokinase, platelet type	SFAGNLNTYK	386	(S386)	_S[Phospho (STY)]FAGNLNTYK_.2	_S[Phospho (STY)]FAGNLNTYK_	0	0	0	4468.32	6874.78	5600.91	0.999994	0.999996	0.999953
Q01970	PLCB3	1-phosphatidylinositol 4,5-bisphosphate phosphodiesterase beta-3	SLGDEGLNR	537	(S537)	_S[Phospho (STY)]LGDEGLNR_.2	_S[Phospho (STY)]LGDEGLNR_	0	0	0	10350.7	10973.9	10709.8	1	1	1
Q02880	TOP2B	DNA topoisomerase 2-beta	DEYTFSPGK	1419	(S1424)	_DEYTFS[Phospho (STY)]PGK_.2	_DEYTFS[Phospho (STY)]PGK_	0	0	0	6598.23	5410.84	6115.46	0.98473	0.966471	0.945533
Q02952	AKAP12	A-kinase anchor protein 12	GLAEVQQDGEAEEGATSDGEK	582	(S598)	_GLAEVQQDGEAEEGATS[Phospho (STY)]DGEK_.3	_GLAEVQQDGEAEEGATS[Phospho (STY)]DGEK_	0	0	0	2525.58	1718.12	1606.31	0.5	0.5	0.575458
Q02952	AKAP12	A-kinase anchor protein 12	SAESPTSPVTSETGSTFK	280	(S280)	_S[Phospho (STY)]AESPTSPVTSETGSTFK_.2	_S[Phospho (STY)]AESPTSPVTSETGSTFK_	0	0	0	1510.34	2497.06	1140.07	0.0037652	0.0291319	0.00456532
Q03001	DST	Dystonin	SFSEDVISHK	3968	(S3968)	_S[Phospho (STY)]FSEDVISHK_.2	_S[Phospho (STY)]FSEDVISHK_	0	0	0	1999.12	2752.67	2439.28	0.998974	0.617626	0.544706
Q04637	EIF4G1	Eukaryotic translation initiation factor 4 gamma 1	EAALPPVSPLK	1224	(S1231)	_EAALPPVS[Phospho (STY)]PLK_.2	_EAALPPVS[Phospho (STY)]PLK_	0	0	0	60611.9	57750.8	65257.7	1	1	1
Q04726	TLE3	Transducin-like enhancer protein 3	DAPTSPASVASSSSTPSSK	282	(S286)	_DAPTS[Phospho (STY)]PASVASSSSTPSSK_.2	_DAPTS[Phospho (STY)]PASVASSSSTPSSK_	0	0	0	8146.34	4873.17	6770.35	0.457807	0.440261	0.453603
Q04726	TLE3	Transducin-like enhancer protein 3	ESSANNSVSPSESLR	195	(S203)	_ESSANNSVS[Phospho (STY)]PSESLR_.2	_ESSANNSVS[Phospho (STY)]PSESLR_	0	0	0	4027.59	4441.47	3936.1	0.862165	0.910174	0.567945
Q05209	PTPN12	Tyrosine-protein phosphatase non-receptor type 12	DVDVSEDSPPPLPER	666	(S673)	_DVDVSEDS[Phospho (STY)]PPPLPER_.2	_DVDVSEDS[Phospho (STY)]PPPLPER_	0	0	0	30588.9	31769.9	27568.4	0.977866	0.953243	0.94534
Q05519	SRSF11	Serine/arginine-rich splicing factor 11	DYDEEEQGYDSEK	424	(S434)	_DYDEEEQGYDS[Phospho (STY)]EK_.2	_DYDEEEQGYDS[Phospho (STY)]EK_	0	0	0	6045.11	6391.52	5319.13	0.934166	0.996073	0.989295
Q06210	GFPT1	Glutamine--fructose-6-phosphate aminotransferase [isomerizing] 1	VDSTTCLFPVEEK	259	(T262,C264)	_VDST[Phospho (STY)]TC[Carbamidomethyl (C)]LFPVEEK_.2	_VDST[Phospho (STY)]TC[Carbamidomethyl (C)]LFPVEEK_	0	0	0	32450.2	28158	32919.7	0.00166151	8.88938e-06	2.25632e-05
Q06210	GFPT1	Glutamine--fructose-6-phosphate aminotransferase [isomerizing] 1	VDSTTCLFPVEEK	259	(S261,C264)	_VDS[Phospho (STY)]TTC[Carbamidomethyl (C)]LFPVEEK_.2	_VDS[Phospho (STY)]TTC[Carbamidomethyl (C)]LFPVEEK_	0	0	0	32450.2	28107.1	32919.6	0.997994	0.999982	0.999955
Q06265	EXOSC9	Exosome complex component RRP45	APIDTSDVEEK	301	(S306)	_APIDTS[Phospho (STY)]DVEEK_.2	_APIDTS[Phospho (STY)]DVEEK_	0	0	0	24258.3	27518.3	23326.8	0.995638	0.994408	0.995632
Q07002	CDK18	Cyclin-dependent kinase 18	RASLSDIGFGK	130	(S132)	_RAS[Phospho (STY)]LSDIGFGK_.2	_RAS[Phospho (STY)]LSDIGFGK_	0	0	0	2946.04	2589.43	2399.01	0.993902	0.994311	0.981522
Q07157	TJP1	Tight junction protein ZO-1	SREDLSAQPVQTK	617	(S617)	_S[Phospho (STY)]REDLSAQPVQTK_.3	_S[Phospho (STY)]REDLSAQPVQTK_	0	0	0	21874.4	24413	23214.3	1	1	1
Q07617	SPAG1	Sperm-associated antigen 1	RASAAAAAGGGATGHPGGGQGAENPAGLK	421	(S423)	_RAS[Phospho (STY)]AAAAAGGGATGHPGGGQGAENPAGLK_.3	_RAS[Phospho (STY)]AAAAAGGGATGHPGGGQGAENPAGLK_	0	0	0	1894.83	1149.14	1402.24	0.936171	0.609087	0.791137
Q07666	KHDRBS1	KH domain-containing, RNA-binding, signal transduction-associated protein 1	SGSMDPSGAHPSVR	18	(S18,M21)	_S[Phospho (STY)]GSM[Oxidation (M)]DPSGAHPSVR_.2	_S[Phospho (STY)]GSM[Oxidation (M)]DPSGAHPSVR_	0	0	0	4026.91	4877.1	7619.72	0.577659	0.606895	0.316049
Q07955	SRSF1	Serine/arginine-rich splicing factor 1	VDGPRSPSYGR	194	(S199)	_VDGPRS[Phospho (STY)]PSYGR_.2	_VDGPRS[Phospho (STY)]PSYGR_	0	0	0	5708.43	6871.48	6680.66	0.727525	0.903967	0.915759
Q07960	ARHGAP1	Rho GTPase-activating protein 1	SSSPELVTHLK	49	(S51)	_SSS[Phospho (STY)]PELVTHLK_.2	_SSS[Phospho (STY)]PELVTHLK_	0	0	0	33660.2	32740.6	32596.8	0.985798	0.828961	0.849132
Q08AD1	CAMSAP2	Calmodulin-regulated spectrin-associated protein 2	SPTTPIDPEK	862	(S862)	_S[Phospho (STY)]PTTPIDPEK_.2	_S[Phospho (STY)]PTTPIDPEK_	0	0	0	7998.15	6984.83	8078.91	0.090936	0.632303	0.983876
Q08AD1	CAMSAP2	Calmodulin-regulated spectrin-associated protein 2	SISNEGLTLNNSHVSK	462	(S464)	_SIS[Phospho (STY)]NEGLTLNNSHVSK_.3	_SIS[Phospho (STY)]NEGLTLNNSHVSK_	0	0	0	2148.39	1972.97	1386.8	0.905486	0.810765	0.806651
Q08AD1	CAMSAP2	Calmodulin-regulated spectrin-associated protein 2	SISNEGLTLNNSHVSK	462	(S464)	_SIS[Phospho (STY)]NEGLTLNNSHVSK_.2	_SIS[Phospho (STY)]NEGLTLNNSHVSK_	0	0	0	390.813	1389.46	733.136	0.446223	0.881686	0.699304
Q08J23	NSUN2	RNA cytosine C(5)-methyltransferase NSUN2	ESTQLSPADLTEGKPTDPSK	451	(T453)	_EST[Phospho (STY)]QLSPADLTEGKPTDPSK_.3	_EST[Phospho (STY)]QLSPADLTEGKPTDPSK_	0	0	0	20569.1	22461.6	22238.7	0.57802	0.623495	0.219015
Q08J23	NSUN2	RNA cytosine C(5)-methyltransferase NSUN2	ESTQLSPADLTEGKPTDPSK	451	(S452)	_ES[Phospho (STY)]TQLSPADLTEGKPTDPSK_.3	_ES[Phospho (STY)]TQLSPADLTEGKPTDPSK_	0	0	0	19620.6	21543.9	21266.1	0.180628	0.152085	0.757767
Q09666	AHNAK	Neuroblast differentiation-associated protein AHNAK	LPSGSGAASPTGSAVDIR	208	(S210)	_LPS[Phospho (STY)]GSGAASPTGSAVDIR_.2	_LPS[Phospho (STY)]GSGAASPTGSAVDIR_	0	0	0	95141.8	96491.5	100822	0.998843	0.999544	0.999496
Q09666	AHNAK	Neuroblast differentiation-associated protein AHNAK	LPSGSGAASPTGSAVDIR	208	(S212)	_LPSGS[Phospho (STY)]GAASPTGSAVDIR_.2	_LPSGS[Phospho (STY)]GAASPTGSAVDIR_	0	0	0	90014.1	91848.4	94202.4	0.00115704	0.000449963	0.000504328
Q09666	AHNAK	Neuroblast differentiation-associated protein AHNAK	LPSGSGAASPTGSAVDIR	208	(S212,S216)	_LPSGS[Phospho (STY)]GAAS[Phospho (STY)]PTGSAVDIR_.2	_LPSGS[Phospho (STY)]GAAS[Phospho (STY)]PTGSAVDIR_	0	0	0	26140.9	23370.6	26720	0.0807787	0.0812123	0.164134
Q09666	AHNAK	Neuroblast differentiation-associated protein AHNAK	LPSGSGAASPTGSAVDIR	208	(S210,S216)	_LPS[Phospho (STY)]GSGAAS[Phospho (STY)]PTGSAVDIR_.2	_LPS[Phospho (STY)]GSGAAS[Phospho (STY)]PTGSAVDIR_	0	0	0	25663.8	22319.7	26784.9	0.928041	0.953748	0.16552
Q09666	AHNAK	Neuroblast differentiation-associated protein AHNAK	LPSGSGAASPTGSAVDIR	208	(S216)	_LPSGSGAAS[Phospho (STY)]PTGSAVDIR_.2	_LPSGSGAAS[Phospho (STY)]PTGSAVDIR_	0	0	0	16569.6	16708.3	15616.6	0.985026	0.996766	0.355667
Q09666	AHNAK	Neuroblast differentiation-associated protein AHNAK	GGVTGSPEASISGSK	5726	(S5731)	_GGVTGS[Phospho (STY)]PEASISGSK_.2	_GGVTGS[Phospho (STY)]PEASISGSK_	0	0	0	122055	125019	121454	1	1	1
Q09666	AHNAK	Neuroblast differentiation-associated protein AHNAK	GGVTGSPEASISGSK	5726	(S5739)	_GGVTGSPEASISGS[Phospho (STY)]K_.2	_GGVTGSPEASISGS[Phospho (STY)]K_	0	0	0	6262.7	6227.66	7103.81	0.879739	0.873659	0.829139
Q09666	AHNAK	Neuroblast differentiation-associated protein AHNAK	DIDISSPEFK	172	(S177)	_DIDISS[Phospho (STY)]PEFK_.2	_DIDISS[Phospho (STY)]PEFK_	0	0	0	123439	123911	120317	0.999999	0.997004	0.999996
Q09666	AHNAK	Neuroblast differentiation-associated protein AHNAK	LKSEDGVEGDLGETQSR	133	(S135)	_LKS[Phospho (STY)]EDGVEGDLGETQSR_.3	_LKS[Phospho (STY)]EDGVEGDLGETQSR_	0	0	0	51637.9	50518.2	41881.9	1	1	1
Q09666	AHNAK	Neuroblast differentiation-associated protein AHNAK	LKSEDGVEGDLGETQSR	133	(S135)	_LKS[Phospho (STY)]EDGVEGDLGETQSR_.2	_LKS[Phospho (STY)]EDGVEGDLGETQSR_	0	0	0	13727.6	16157.3	16516.7	0.999999	1	0.999985
Q09666	AHNAK	Neuroblast differentiation-associated protein AHNAK	GHYEVTGSDDETGK	5834	(S5841)	_GHYEVTGS[Phospho (STY)]DDETGK_.2	_GHYEVTGS[Phospho (STY)]DDETGK_	0	0	0	24433.3	37228.2	39882	0.835653	0.959017	0.968865
Q09666	AHNAK	Neuroblast differentiation-associated protein AHNAK	GHYEVTGSDDETGK	5834	(S5841)	_GHYEVTGS[Phospho (STY)]DDETGK_.3	_GHYEVTGS[Phospho (STY)]DDETGK_	0	0	0	23589.6	27010.5	21529.4	0.996295	0.978142	0.999572
Q09666	AHNAK	Neuroblast differentiation-associated protein AHNAK	KGDRSPEPGQTWTR	89	(S93)	_KGDRS[Phospho (STY)]PEPGQTWTR_.3	_KGDRS[Phospho (STY)]PEPGQTWTR_	0	0	0	25699.8	23299.7	16435.4	1	1	1
Q09666	AHNAK	Neuroblast differentiation-associated protein AHNAK	GDRSPEPGQTWTR	90	(S93)	_GDRS[Phospho (STY)]PEPGQTWTR_.3	_GDRS[Phospho (STY)]PEPGQTWTR_	0	0	0	4828.57	3128.56	2886.19	0.999968	0.999993	0.990743
Q09666	AHNAK	Neuroblast differentiation-associated protein AHNAK	FGTFGGLGSK	5822	(T5824)	_FGT[Phospho (STY)]FGGLGSK_.2	_FGT[Phospho (STY)]FGGLGSK_	0	0	0	1487.82	1389.88	1297.43	0.991597	0.997827	0.993764
Q09666	AHNAK	Neuroblast differentiation-associated protein AHNAK	DDGVFVQEVTQNSPAAR	29	(S41)	_DDGVFVQEVTQNS[Phospho (STY)]PAAR_.2	_DDGVFVQEVTQNS[Phospho (STY)]PAAR_	0	0	0	1785.4	1118.65	435.22	0.834127	0.820866	0.5
Q12774	ARHGEF5	Rho guanine nucleotide exchange factor 5	LESLSETPGPSSPR	1115	(S1126)	_LESLSETPGPSS[Phospho (STY)]PR_.2	_LESLSETPGPSS[Phospho (STY)]PR_	0	0	0	2591.64	3393.4	2386.1	0.585742	0.565047	0.584879
Q12830	BPTF	Nucleosome-remodeling factor subunit BPTF	PQVAAQSQPQSNVQGQSPVR	2449	(S2465)	_PQVAAQSQPQSNVQGQS[Phospho (STY)]PVR_.3	_PQVAAQSQPQSNVQGQS[Phospho (STY)]PVR_	0	0	0	2088.11	1392.59	1967.55	0.359863	0.604089	0.865711
Q12888	TP53BP1	TP53-binding protein 1	STPFIVPSSPTEQEGR	372	(S380)	_STPFIVPSS[Phospho (STY)]PTEQEGR_.2	_STPFIVPSS[Phospho (STY)]PTEQEGR_	0	0	0	18653.2	19282.1	18187.1	0.468347	0.915158	0.556952
Q12888	TP53BP1	TP53-binding protein 1	NGSTAVAESVASPQK	1017	(S1028)	_NGSTAVAESVAS[Phospho (STY)]PQK_.2	_NGSTAVAESVAS[Phospho (STY)]PQK_	0	0	0	15992.6	13488	12912.1	0.993612	0.944557	0.995895
Q12888	TP53BP1	TP53-binding protein 1	SEDMPFSPK	259	(M262,S265)	_SEDM[Oxidation (M)]PFS[Phospho (STY)]PK_.2	_SEDM[Oxidation (M)]PFS[Phospho (STY)]PK_	0	0	0	12991.1	13161.3	13767	0.999996	1	1
Q12888	TP53BP1	TP53-binding protein 1	NSPEDLGLSLTGDSCK	499	(S500,C513)	_NS[Phospho (STY)]PEDLGLSLTGDSC[Carbamidomethyl (C)]K_.2	_NS[Phospho (STY)]PEDLGLSLTGDSC[Carbamidomethyl (C)]K_	0	0	0	9250.82	5449.17	6377.5	0.99997	0.99696	0.999991
Q12888	TP53BP1	TP53-binding protein 1	LITSEEERSPAK	1670	(S1678)	_LITSEEERS[Phospho (STY)]PAK_.2	_LITSEEERS[Phospho (STY)]PAK_	0	0	0	3442.45	2912.33	4318.94	0.280881	0.782384	0.986689
Q12888	TP53BP1	TP53-binding protein 1	SVEYEGDLK	809	(S809)	_S[Phospho (STY)]VEYEGDLK_.2	_S[Phospho (STY)]VEYEGDLK_	0	0	0	2062	2418.56	2068.87	0.954719	0.996118	0.970086
Q12929	EPS8	Epidermal growth factor receptor kinase substrate 8	SQMEEVQDELIHR	685	(S685,M687)	_S[Phospho (STY)]QM[Oxidation (M)]EEVQDELIHR_.3	_S[Phospho (STY)]QM[Oxidation (M)]EEVQDELIHR_	0	0	0	2634.24	3159.31	2624.18	1	1	1
Q12982	BNIP2	BCL2/adenovirus E1B 19 kDa protein-interacting protein 2	KGSITEYTAAEEK	112	(S114)	_KGS[Phospho (STY)]ITEYTAAEEK_.2	_KGS[Phospho (STY)]ITEYTAAEEK_	0	0	0	11063.1	9961.8	12634.7	0.999995	0.999998	0.99994
Q12982	BNIP2	BCL2/adenovirus E1B 19 kDa protein-interacting protein 2	KGSITEYTAAEEK	112	(S114)	_KGS[Phospho (STY)]ITEYTAAEEK_.3	_KGS[Phospho (STY)]ITEYTAAEEK_	0	0	0	1419.51	1372.81	741.551	0.859662	0.993884	0.984439
Q13045	FLII	Protein flightless-1 homolog	NAEAVLQSPGLSGK	849	(S856)	_NAEAVLQS[Phospho (STY)]PGLSGK_.2	_NAEAVLQS[Phospho (STY)]PGLSGK_	0	0	0	36696	36543.6	36240.7	0.99997	0.999978	0.999963
Q13085	ACACA	Acetyl-CoA carboxylase 1	SSMSGLHLVK	77	(M79,S80)	_SSM[Oxidation (M)]S[Phospho (STY)]GLHLVK_.2	_SSM[Oxidation (M)]S[Phospho (STY)]GLHLVK_	0	0	0	6270.09	6003.07	5655.32	0.999692	0.988452	0.999966
Q13111	CHAF1A	Chromatin assembly factor 1 subunit A	SCPELTSGPR	206	(S206,C207)	_S[Phospho (STY)]C[Carbamidomethyl (C)]PELTSGPR_.2	_S[Phospho (STY)]C[Carbamidomethyl (C)]PELTSGPR_	0	0	0	1862.12	1596.21	2477.27	0.948974	0.962672	0.995129
Q13112	CHAF1B	Chromatin assembly factor 1 subunit B	GSSPGPRPVEGTPASR	408	(S410)	_GSS[Phospho (STY)]PGPRPVEGTPASR_.3	_GSS[Phospho (STY)]PGPRPVEGTPASR_	0	0	0	31846.2	28089.1	31809.2	0.988533	0.991335	0.991264
Q13112	CHAF1B	Chromatin assembly factor 1 subunit B	GSSPGPRPVEGTPASR	408	(S410)	_GSS[Phospho (STY)]PGPRPVEGTPASR_.2	_GSS[Phospho (STY)]PGPRPVEGTPASR_	0	0	0	1508.67	2450.89	2517.08	0.500671	0.491201	0.499415
Q13112	CHAF1B	Chromatin assembly factor 1 subunit B	TQDPSSPGTTPPQAR	424	(S429)	_TQDPSS[Phospho (STY)]PGTTPPQAR_.2	_TQDPSS[Phospho (STY)]PGTTPPQAR_	0	0	0	3064.3	3405.2	3002.42	0.49205	0.769553	0.478511
Q13136	PPFIA1	Liprin-alpha-1	RSSDGSLSHEEDLAK	237	(S239)	_RSS[Phospho (STY)]DGSLSHEEDLAK_.3	_RSS[Phospho (STY)]DGSLSHEEDLAK_	0	0	0	2805.45	2914.1	3294.86	0.497364	0.498322	0.940563
Q13177	PAK2	Serine/threonine-protein kinase PAK 2	SDNGELEDKPPAPPVR	2	(S2)	_[Acetyl (Protein N-term)]S[Phospho (STY)]DNGELEDKPPAPPVR_.2	_[Acetyl (Protein N-term)]S[Phospho (STY)]DNGELEDKPPAPPVR_	0	0	0	22901.2	20343	22713.2	1	1	1
Q13177	PAK2	Serine/threonine-protein kinase PAK 2	SDNGELEDKPPAPPVR	2	(S2)	_[Acetyl (Protein N-term)]S[Phospho (STY)]DNGELEDKPPAPPVR_.3	_[Acetyl (Protein N-term)]S[Phospho (STY)]DNGELEDKPPAPPVR_	0	0	0	4811.32	4536.55	3636.92	1	1	1
Q13200	PSMD2	26S proteasome non-ATPase regulatory subunit 2	APVQPQQSPAAAPGGTDEK	9	(S16)	_APVQPQQS[Phospho (STY)]PAAAPGGTDEK_.3	_APVQPQQS[Phospho (STY)]PAAAPGGTDEK_	0	0	0	41220.7	43201.8	46265.1	1	1	1
Q13200	PSMD2	26S proteasome non-ATPase regulatory subunit 2	APVQPQQSPAAAPGGTDEK	9	(S16)	_APVQPQQS[Phospho (STY)]PAAAPGGTDEK_.2	_APVQPQQS[Phospho (STY)]PAAAPGGTDEK_	0	0	0	15495.6	14749.8	13303.4	0.99986	0.99972	0.999994
Q13206	DDX10	Probable ATP-dependent RNA helicase DDX10	SNSEVEDVGPTSHNR	829	(S831)	_SNS[Phospho (STY)]EVEDVGPTSHNR_.3	_SNS[Phospho (STY)]EVEDVGPTSHNR_	0	0	0	1677.6	1953.4	1475.83	0.898559	0.969484	0.96843
Q13242	SRSF9	Serine/arginine-rich splicing factor 9	GSPHYFSPFRPY	210	(S211)	_GS[Phospho (STY)]PHYFSPFRPY_.2	_GS[Phospho (STY)]PHYFSPFRPY_	0	0	0	18733.6	18429.4	18842.7	0.999917	0.999987	0.999556
Q13242	SRSF9	Serine/arginine-rich splicing factor 9	GSPHYFSPFRPY	210	(S211)	_GS[Phospho (STY)]PHYFSPFRPY_.3	_GS[Phospho (STY)]PHYFSPFRPY_	0	0	0	10147.2	10154.1	8530.73	0.999402	0.999995	0.999999
Q13247	SRSF6	Serine/arginine-rich splicing factor 6	SNSPLPVPPSK	301	(S301)	_S[Phospho (STY)]NSPLPVPPSK_.2	_S[Phospho (STY)]NSPLPVPPSK_	0	0	0	33204.3	54359.6	49068.4	0.0580339	0.0232223	0.0523399
Q13263	TRIM28	Transcription intermediary factor 1-beta	AASAAAASAAAASAASGSPGPGEGSAGGEK	2	(S19)	_[Acetyl (Protein N-term)]AASAAAASAAAASAASGS[Phospho (STY)]PGPGEGSAGGEK_.3	_[Acetyl (Protein N-term)]AASAAAASAAAASAASGS[Phospho (STY)]PGPGEGSAGGEK_	0	0	0	91301.5	90588.6	93744	0.680469	0.331742	0.373823
Q13263	TRIM28	Transcription intermediary factor 1-beta	AASAAAASAAAASAASGSPGPGEGSAGGEK	2	(S9)	_[Acetyl (Protein N-term)]AASAAAAS[Phospho (STY)]AAAASAASGSPGPGEGSAGGEK_.3	_[Acetyl (Protein N-term)]AASAAAAS[Phospho (STY)]AAAASAASGSPGPGEGSAGGEK_	0	0	0	90994.5	90785.3	93388.1	0.00707977	0.135721	0.227349
Q13283	G3BP1	Ras GTPase-activating protein-binding protein 1	SSSPAPADIAQTVQEDLR	230	(S230)	_S[Phospho (STY)]SSPAPADIAQTVQEDLR_.2	_S[Phospho (STY)]SSPAPADIAQTVQEDLR_	0	0	0	112321	69735.8	49042.5	0.0916112	0.158614	0.194244
Q13283	G3BP1	Ras GTPase-activating protein-binding protein 1	SSSPAPADIAQTVQEDLR	230	(S230)	_S[Phospho (STY)]SSPAPADIAQTVQEDLR_.3	_S[Phospho (STY)]SSPAPADIAQTVQEDLR_	0	0	0	28937.1	15656.7	8675.05	0.0461715	0.0751025	0.338306
Q13425	SNTB2	Beta-2-syntrophin	GLGPPSPPAPPR	90	(S95)	_GLGPPS[Phospho (STY)]PPAPPR_.2	_GLGPPS[Phospho (STY)]PPAPPR_	0	0	0	18628.1	28991.4	23547.7	1	1	1
Q13428	TCOF1	Treacle protein	LGAGEGGEASVSPEK	1367	(S1378)	_LGAGEGGEASVS[Phospho (STY)]PEK_.2	_LGAGEGGEASVS[Phospho (STY)]PEK_	0	0	0	99501.9	99948.1	99387.8	1	1	1
Q13428	TCOF1	Treacle protein	LDSSPSVSSTLAAK	1225	(S1228)	_LDSS[Phospho (STY)]PSVSSTLAAK_.2	_LDSS[Phospho (STY)]PSVSSTLAAK_	0	0	0	27290	36177.3	33372.9	0.369926	0.998243	0.978054
Q13428	TCOF1	Treacle protein	TSQVGAASAPAKESPRK	368	(S381)	_TSQVGAASAPAKES[Phospho (STY)]PRK_.3	_TSQVGAASAPAKES[Phospho (STY)]PRK_	0	0	0	10338.7	12309.9	12036.5	0.999999	0.999975	0.999989
Q13428	TCOF1	Treacle protein	KLGAGEGGEASVSPEK	1366	(S1378)	_KLGAGEGGEASVS[Phospho (STY)]PEK_.3	_KLGAGEGGEASVS[Phospho (STY)]PEK_	0	0	0	5644.25	4952	4783.52	0.85729	0.919804	0.89414
Q13428	TCOF1	Treacle protein	KLGAGEGGEASVSPEK	1366	(S1378)	_KLGAGEGGEASVS[Phospho (STY)]PEK_.2	_KLGAGEGGEASVS[Phospho (STY)]PEK_	0	0	0	3414.13	4973.8	6080.31	0.5	0.964468	0.927336
Q13428	TCOF1	Treacle protein	KLSGDQPAAR	1348	(S1350)	_KLS[Phospho (STY)]GDQPAAR_.2	_KLS[Phospho (STY)]GDQPAAR_	0	0	0	4396.26	3055.26	4853.06	1	1	1
Q13428	TCOF1	Treacle protein	PQQAAGMLSPK	1249	(S1257)	_PQQAAGMLS[Phospho (STY)]PK_.2	_PQQAAGMLS[Phospho (STY)]PK_	0	0	0	2443.58	1541.13	2396.88	1	1	1
Q13428	TCOF1	Treacle protein	PQQAAGMLSPK	1249	(M1255,S1257)	_PQQAAGM[Oxidation (M)]LS[Phospho (STY)]PK_.2	_PQQAAGM[Oxidation (M)]LS[Phospho (STY)]PK_	0	0	0	1206.8	2358.6	1165.64	1	1	1
Q13428	TCOF1	Treacle protein	TVANLLSGKSPR	147	(S156)	_TVANLLSGKS[Phospho (STY)]PR_.2	_TVANLLSGKS[Phospho (STY)]PR_	0	0	0	2375.66	3197.36	2337.69	0.602409	0.651776	0.612419
Q13439	GOLGA4	Golgin subfamily A member 4	TSSFTEQLDEGTPNR	39	(T39)	_T[Phospho (STY)]SSFTEQLDEGTPNR_.2	_T[Phospho (STY)]SSFTEQLDEGTPNR_	0	0	0	18649.5	20209.8	22719.7	0.0749529	0.0672859	0.150545
Q13443	ADAM9	Disintegrin and metalloproteinase domain-containing protein 9	HVSPVTPPR	756	(S758)	_HVS[Phospho (STY)]PVTPPR_.2	_HVS[Phospho (STY)]PVTPPR_	0	0	0	7313.67	7754.5	8325.79	0.998402	0.988231	0.982831
Q13459	MYO9B	Unconventional myosin-IXb	VQEKPDSPGGSTQIQR	1284	(S1290)	_VQEKPDS[Phospho (STY)]PGGSTQIQR_.3	_VQEKPDS[Phospho (STY)]PGGSTQIQR_	0	0	0	11610.1	14696.6	14032	1	0.999924	1
Q13459	MYO9B	Unconventional myosin-IXb	RTSFSTSDVSK	1352	(S1354)	_RTS[Phospho (STY)]FSTSDVSK_.2	_RTS[Phospho (STY)]FSTSDVSK_	0	0	0	7288.58	7141.45	7040.71	0.840286	0.855153	0.410534
Q13501	SQSTM1	Sequestosome-1	SRLTPVSPESSSTEEK	266	(T269,S272)	_SRLT[Phospho (STY)]PVS[Phospho (STY)]PESSSTEEK_.2	_SRLT[Phospho (STY)]PVS[Phospho (STY)]PESSSTEEK_	0	0	0	79607.5	80724.4	84037.2	0.999998	0.999999	0.999978
Q13501	SQSTM1	Sequestosome-1	SRLTPVSPESSSTEEK	266	(T269,S272)	_SRLT[Phospho (STY)]PVS[Phospho (STY)]PESSSTEEK_.3	_SRLT[Phospho (STY)]PVS[Phospho (STY)]PESSSTEEK_	0	0	0	75860.2	81563.2	81589.6	0.999896	0.999992	0.999994
Q13501	SQSTM1	Sequestosome-1	SRLTPVSPESSSTEEK	266	(S266,S272)	_S[Phospho (STY)]RLTPVS[Phospho (STY)]PESSSTEEK_.2	_S[Phospho (STY)]RLTPVS[Phospho (STY)]PESSSTEEK_	0	0	0	61651.5	62326.9	66101.8	1.63284e-06	8.94224e-07	2.19224e-05
Q13501	SQSTM1	Sequestosome-1	SRLTPVSPESSSTEEK	266	(T269)	_SRLT[Phospho (STY)]PVSPESSSTEEK_.3	_SRLT[Phospho (STY)]PVSPESSSTEEK_	0	0	0	15780.2	16244.8	15502	0.966913	0.977639	0.999284
Q13501	SQSTM1	Sequestosome-1	SRLTPVSPESSSTEEK	266	(S266)	_S[Phospho (STY)]RLTPVSPESSSTEEK_.3	_S[Phospho (STY)]RLTPVSPESSSTEEK_	0	0	0	6254.21	7092.76	5760.09	0.0769934	0.0223377	0.000714108
Q13501	SQSTM1	Sequestosome-1	SRLTPVSPESSSTEEK	266	(T269)	_SRLT[Phospho (STY)]PVSPESSSTEEK_.2	_SRLT[Phospho (STY)]PVSPESSSTEEK_	0	0	0	5598.37	4748.75	6034.93	0.953054	0.347849	0.953043
Q13501	SQSTM1	Sequestosome-1	LTPVSPESSSTEEK	268	(S272)	_LTPVS[Phospho (STY)]PESSSTEEK_.2	_LTPVS[Phospho (STY)]PESSSTEEK_	0	0	0	128121	151151	145588	0.999994	0.999999	0.998431
Q13535	ATR	Serine/threonine-protein kinase ATR	RLSSSLNPSK	433	(S437)	_RLSSS[Phospho (STY)]LNPSK_.2	_RLSSS[Phospho (STY)]LNPSK_	0	0	0	6699.28	6012.22	3818.53	0.0477668	0.071834	0.0837817
Q13535	ATR	Serine/threonine-protein kinase ATR	RLSSSLNPSK	433	(S435)	_RLS[Phospho (STY)]SSLNPSK_.2	_RLS[Phospho (STY)]SSLNPSK_	0	0	0	4475.63	4331.99	2480.38	0.84803	0.812662	0.795387
Q13573	SNW1	SNW domain-containing protein 1	GPPSPPAPVMHSPSR	221	(S224,M230)	_GPPS[Phospho (STY)]PPAPVM[Oxidation (M)]HSPSR_.3	_GPPS[Phospho (STY)]PPAPVM[Oxidation (M)]HSPSR_	0	0	0	2759.99	2320.33	1556.85	1	0.999997	0.999659
Q13586	STIM1	Stromal interaction molecule 1	SHSPSSPDPDTPSPVGDSR	616	(S618)	_SHS[Phospho (STY)]PSSPDPDTPSPVGDSR_.3	_SHS[Phospho (STY)]PSSPDPDTPSPVGDSR_	0	0	0	3479.47	3859.27	2844.01	0.425799	0.43692	0.844124
Q13601	KRR1	KRR1 small subunit processome component homolog	ASPSLERPEK	2	(S3)	_[Acetyl (Protein N-term)]AS[Phospho (STY)]PSLERPEK_.2	_[Acetyl (Protein N-term)]AS[Phospho (STY)]PSLERPEK_	0	0	0	23380.1	22141.7	22406.6	0.999318	0.999534	0.99984
Q13619	CUL4A	Cullin-4A	KGSFSALVGR	8	(S10)	_KGS[Phospho (STY)]FSALVGR_.2	_KGS[Phospho (STY)]FSALVGR_	0	0	0	8103.68	8706.54	8300.36	0.99916	0.998946	0.998567
Q13625	TP53BP2	Apoptosis-stimulating of p53 protein 2	IPRPLSPTK	693	(S698)	_IPRPLS[Phospho (STY)]PTK_.2	_IPRPLS[Phospho (STY)]PTK_	0	0	0	15090.6	17366.1	18202.1	0.999317	0.999981	0.99986
Q13625	TP53BP2	Apoptosis-stimulating of p53 protein 2	NQSSEDILR	478	(S480)	_NQS[Phospho (STY)]SEDILR_.2	_NQS[Phospho (STY)]SEDILR_	0	0	0	4804.78	5451.3	4422.06	0.816121	0.969008	0.979046
Q13625	TP53BP2	Apoptosis-stimulating of p53 protein 2	SSITEPEGPNGPNIQK	736	(S736)	_S[Phospho (STY)]SITEPEGPNGPNIQK_.2	_S[Phospho (STY)]SITEPEGPNGPNIQK_	0	0	0	4506.76	4320.11	3910.02	0.472619	0.469793	0.487828
Q13627;Q9Y463	DYRK1A;DYRK1B	Dual specificity tyrosine-phosphorylation-regulated kinase 1A;Dual specificity tyrosine-phosphorylation-regulated kinase 1B	IYQYIQSR	318;270	(Y321);(Y273)	_IYQY[Phospho (STY)]IQSR_.2	_IYQY[Phospho (STY)]IQSR_	0	0	0	9288.14	10207.6	9541.04	0.999991	0.999997	1
Q13813	SPTAN1	Spectrin alpha chain, non-erythrocytic 1	SLQQLAEER	1217	(S1217)	_S[Phospho (STY)]LQQLAEER_.2	_S[Phospho (STY)]LQQLAEER_	0	0	0	4047.66	4094.56	4117.05	1	1	1
Q14155;Q15052	ARHGEF7;ARHGEF6	Rho guanine nucleotide exchange factor 7;Rho guanine nucleotide exchange factor 6	MSGFIYQGK	517;487	(M517,S518);(M487,S488)	_M[Oxidation (M)]S[Phospho (STY)]GFIYQGK_.2	_M[Oxidation (M)]S[Phospho (STY)]GFIYQGK_	0	0	0	13050.9	13011.7	14993.4	0.997407	1	1
Q14157	UBAP2L	Ubiquitin-associated protein 2-like	RYPSSISSSPQK	601	(S609)	_RYPSSISSS[Phospho (STY)]PQK_.2	_RYPSSISSS[Phospho (STY)]PQK_	0	0	0	55268.3	65533.4	68402.7	0.972708	0.989354	0.979327
Q14157	UBAP2L	Ubiquitin-associated protein 2-like	SPAVATSTAAPPPPSSPLPSK	439	(S454)	_SPAVATSTAAPPPPSS[Phospho (STY)]PLPSK_.3	_SPAVATSTAAPPPPSS[Phospho (STY)]PLPSK_	0	0	0	13422.2	13349.7	12202	0.360697	0.758532	0.38377
Q14157	UBAP2L	Ubiquitin-associated protein 2-like	STSAPQMSPGSSDNQSSSPQPAQQK	460	(S460,M466)	_S[Phospho (STY)]TSAPQM[Oxidation (M)]SPGSSDNQSSSPQPAQQK_.3	_S[Phospho (STY)]TSAPQM[Oxidation (M)]SPGSSDNQSSSPQPAQQK_	0	0	0	2962.02	4598	5336.9	0.039352	0.0258867	0.0291008
Q14157	UBAP2L	Ubiquitin-associated protein 2-like	NPSDSAVHSPFTK	408	(S416)	_NPSDSAVHS[Phospho (STY)]PFTK_.2	_NPSDSAVHS[Phospho (STY)]PFTK_	0	0	0	3118.18	2622.69	3012.84	0.980232	0.980049	0.867279
Q14160	SCRIB	Protein scribble homolog	QSPASPPPLGGGAPVR	1444	(S1445)	_QS[Phospho (STY)]PASPPPLGGGAPVR_.2	_QS[Phospho (STY)]PASPPPLGGGAPVR_	0	0	0	21798.4	19366.8	21655.9	0.5	0.5	0.5
Q14160	SCRIB	Protein scribble homolog	QSPASPPPLGGGAPVR	1444	(S1448)	_QSPAS[Phospho (STY)]PPPLGGGAPVR_.2	_QSPAS[Phospho (STY)]PPPLGGGAPVR_	0	0	0	21451.3	19304.4	21537.9	0.5	0.5	0.5
Q14160	SCRIB	Protein scribble homolog	VQSPEPPAPER	1473	(S1475)	_VQS[Phospho (STY)]PEPPAPER_.2	_VQS[Phospho (STY)]PEPPAPER_	0	0	0	20354.1	21419.2	22118.9	1	1	1
Q14160	SCRIB	Protein scribble homolog	NSLESISSIDR	1219	(S1220)	_NS[Phospho (STY)]LESISSIDR_.2	_NS[Phospho (STY)]LESISSIDR_	0	0	0	10108.4	9157.99	11430.2	0.999822	0.999178	0.999996
Q14160	SCRIB	Protein scribble homolog	RSEACPCQPDSGSPLPAEEEK	492	(C496,C498,S504)	_RSEAC[Carbamidomethyl (C)]PC[Carbamidomethyl (C)]QPDSGS[Phospho (STY)]PLPAEEEK_.3	_RSEAC[Carbamidomethyl (C)]PC[Carbamidomethyl (C)]QPDSGS[Phospho (STY)]PLPAEEEK_	0	0	0	8988.75	9640.82	9652.28	0.499444	0.49984	0.499126
Q14160	SCRIB	Protein scribble homolog	SLEQDALR	1508	(S1508)	_S[Phospho (STY)]LEQDALR_.2	_S[Phospho (STY)]LEQDALR_	0	0	0	6909.61	6879.88	6485.17	1	1	1
Q14160	SCRIB	Protein scribble homolog	LRVQSPEPPAPER	1471	(S1475)	_LRVQS[Phospho (STY)]PEPPAPER_.3	_LRVQS[Phospho (STY)]PEPPAPER_	0	0	0	3594.68	3944.86	3724.42	1	1	1
Q14186	TFDP1	Transcription factor Dp-1	VFIDQNLSPGK	16	(S23)	_VFIDQNLS[Phospho (STY)]PGK_.2	_VFIDQNLS[Phospho (STY)]PGK_	0	0	0	6616.15	5673.21	7016.58	1	1	1
Q14247	CTTN	Src substrate cortactin	TQTPPVSPAPQPTEER	399	(T401,S405)	_TQT[Phospho (STY)]PPVS[Phospho (STY)]PAPQPTEER_.2	_TQT[Phospho (STY)]PPVS[Phospho (STY)]PAPQPTEER_	0	0	0	311167	313642	314910	0.998568	0.999957	0.998918
Q14247	CTTN	Src substrate cortactin	TQTPPVSPAPQPTEER	399	(T399,S405)	_T[Phospho (STY)]QTPPVS[Phospho (STY)]PAPQPTEER_.3	_T[Phospho (STY)]QTPPVS[Phospho (STY)]PAPQPTEER_	0	0	0	279646	273594	271973	0.000667459	0.00139612	0.00109913
Q14247	CTTN	Src substrate cortactin	TQTPPVSPAPQPTEER	399	(T401,S405)	_TQT[Phospho (STY)]PPVS[Phospho (STY)]PAPQPTEER_.3	_TQT[Phospho (STY)]PPVS[Phospho (STY)]PAPQPTEER_	0	0	0	280753	270867	271095	0.999335	0.998599	0.998914
Q14247	CTTN	Src substrate cortactin	TQTPPVSPAPQPTEER	399	(T399,S405)	_T[Phospho (STY)]QTPPVS[Phospho (STY)]PAPQPTEER_.2	_T[Phospho (STY)]QTPPVS[Phospho (STY)]PAPQPTEER_	0	0	0	218422	221914	223310	0.00143609	4.28724e-05	0.00107088
Q14247	CTTN	Src substrate cortactin	TQTPPVSPAPQPTEER	399	(T401)	_TQT[Phospho (STY)]PPVSPAPQPTEER_.2	_TQT[Phospho (STY)]PPVSPAPQPTEER_	0	0	0	56996.4	51146.3	52939	0.982	0.963193	0.98692
Q14247	CTTN	Src substrate cortactin	TQTPPVSPAPQPTEER	399	(T399)	_T[Phospho (STY)]QTPPVSPAPQPTEER_.2	_T[Phospho (STY)]QTPPVSPAPQPTEER_	0	0	0	43617.2	40587.6	41209.1	0.0179111	0.0341236	0.0129705
Q14247	CTTN	Src substrate cortactin	TQTPPVSPAPQPTEER	399	(T399)	_T[Phospho (STY)]QTPPVSPAPQPTEER_.3	_T[Phospho (STY)]QTPPVSPAPQPTEER_	0	0	0	29359.1	30339.1	26375.8	0.0455984	0.0428388	0.0113721
Q14247	CTTN	Src substrate cortactin	TQTPPVSPAPQPTEER	399	(T401)	_TQT[Phospho (STY)]PPVSPAPQPTEER_.3	_TQT[Phospho (STY)]PPVSPAPQPTEER_	0	0	0	29359.5	30232.1	26451.5	0.875011	0.956167	0.98843
Q14247	CTTN	Src substrate cortactin	LPSSPVYEDAASFK	415	(S418)	_LPSS[Phospho (STY)]PVYEDAASFK_.2	_LPSS[Phospho (STY)]PVYEDAASFK_	0	0	0	133656	135501	136298	0.952842	0.993032	0.992168
Q14247	CTTN	Src substrate cortactin	LPSSPVYEDAASFK	415	(S418)	_LPSS[Phospho (STY)]PVYEDAASFK_.3	_LPSS[Phospho (STY)]PVYEDAASFK_	0	0	0	1638.12	2066.86	1454.86	0.229254	0.296987	0.0936586
Q14258	TRIM25	E3 ubiquitin/ISG15 ligase TRIM25	ASAPSPNAQVACDHCLK	96	(S97,C107,C110)	_AS[Phospho (STY)]APSPNAQVAC[Carbamidomethyl (C)]DHC[Carbamidomethyl (C)]LK_.3	_AS[Phospho (STY)]APSPNAQVAC[Carbamidomethyl (C)]DHC[Carbamidomethyl (C)]LK_	0	0	0	8706.18	9667.23	6853.57	0.5	0.5	0.5
Q14315	FLNC	Filamin-C	LGSFGSITR	2231	(S2233)	_LGS[Phospho (STY)]FGSITR_.2	_LGS[Phospho (STY)]FGSITR_	0	0	0	22550.3	23081.4	21768.9	1	1	1
Q14498	RBM39	RNA-binding protein 39	DKSPVREPIDNLTPEER	134	(S136)	_DKS[Phospho (STY)]PVREPIDNLTPEER_.3	_DKS[Phospho (STY)]PVREPIDNLTPEER_	0	0	0	232505	209733	220978	1	1	1
Q14498	RBM39	RNA-binding protein 39	DKSPVREPIDNLTPEER	134	(S136)	_DKS[Phospho (STY)]PVREPIDNLTPEER_.4	_DKS[Phospho (STY)]PVREPIDNLTPEER_	0	0	0	3473.03	3430.43	3609.25	0.980197	0.997395	0.972928
Q14498	RBM39	RNA-binding protein 39	SPVREPIDNLTPEER	136	(S136)	_S[Phospho (STY)]PVREPIDNLTPEER_.3	_S[Phospho (STY)]PVREPIDNLTPEER_	0	0	0	36280.4	35664	40364	1	1	1
Q14498	RBM39	RNA-binding protein 39	SPVREPIDNLTPEER	136	(S136)	_S[Phospho (STY)]PVREPIDNLTPEER_.2	_S[Phospho (STY)]PVREPIDNLTPEER_	0	0	0	21259.4	17905.7	20898.6	1	0.999998	1
Q14498	RBM39	RNA-binding protein 39	YRSPYSGPK	95	(S97)	_YRS[Phospho (STY)]PYSGPK_.2	_YRS[Phospho (STY)]PYSGPK_	0	0	0	39008.8	42223.7	40535.9	0.999993	0.999897	0.999996
Q14669	TRIP12	E3 ubiquitin-protein ligase TRIP12	SESPPAELPSLR	310	(S310)	_S[Phospho (STY)]ESPPAELPSLR_.2	_S[Phospho (STY)]ESPPAELPSLR_	0	0	0	33481.1	34802.8	33361.2	0.0489545	0.0457382	0.0289388
Q14669	TRIP12	E3 ubiquitin-protein ligase TRIP12	SESPPAELPSLR	310	(S312)	_SES[Phospho (STY)]PPAELPSLR_.2	_SES[Phospho (STY)]PPAELPSLR_	0	0	0	23484.3	23537.9	22135.8	0.951419	0.953652	0.971693
Q14671	PUM1	Pumilio homolog 1	RDSLTGSSDLYK	707	(S709)	_RDS[Phospho (STY)]LTGSSDLYK_.2	_RDS[Phospho (STY)]LTGSSDLYK_	0	0	0	32477	34237.8	34596	0.999556	0.994138	0.999999
Q14676	MDC1	Mediator of DNA damage checkpoint protein 1	SSPGIHLER	504	(S504)	_S[Phospho (STY)]SPGIHLER_.2	_S[Phospho (STY)]SPGIHLER_	0	0	0	12610.5	14881.4	15120.2	0.0577699	0.744641	0.620514
Q14684	RRP1B	Ribosomal RNA processing protein 1 homolog B	GSPTGGAQLLK	512	(S513)	_GS[Phospho (STY)]PTGGAQLLK_.2	_GS[Phospho (STY)]PTGGAQLLK_	0	0	0	3645.49	2874.35	2892.34	0.925199	0.659965	0.958915
Q14847	LASP1	LIM and SH3 domain protein 1	MGPSGGEGMEPERRDSQDGSSYR	131	(M131,M139,S146)	_M[Oxidation (M)]GPSGGEGM[Oxidation (M)]EPERRDS[Phospho (STY)]QDGSSYR_.3	_M[Oxidation (M)]GPSGGEGM[Oxidation (M)]EPERRDS[Phospho (STY)]QDGSSYR_	0	0	0	1715.78	1410.01	1088.75	0.763416	0.339062	0.989966
Q14980	NUMA1	Nuclear mitotic apparatus protein 1	TQPDGTSVPGEPASPISQR	1744	(S1757)	_TQPDGTSVPGEPAS[Phospho (STY)]PISQR_.3	_TQPDGTSVPGEPAS[Phospho (STY)]PISQR_	0	0	0	14801.8	14683.3	15431.4	0.999889	0.999532	0.980648
Q14C86	GAPVD1	GTPase-activating protein and VPS9 domain-containing protein 1	SRSSDIVSSVR	900	(S902)	_SRS[Phospho (STY)]SDIVSSVR_.2	_SRS[Phospho (STY)]SDIVSSVR_	0	0	0	9648.87	8379.51	10287	0.948485	0.491977	0.855057
Q15019	SEPTIN2	Septin-2	IYHLPDAESDEDEDFK	210	(S218)	_IYHLPDAES[Phospho (STY)]DEDEDFK_.3	_IYHLPDAES[Phospho (STY)]DEDEDFK_	0	0	0	14564.3	13868	12200.1	0.999905	0.99811	0.859642
Q15121	PEA15	Astrocytic phosphoprotein PEA-15	QPSEEEIIK	114	(S116)	_QPS[Phospho (STY)]EEEIIK_.2	_QPS[Phospho (STY)]EEEIIK_	0	0	0	8137.61	9192.77	17523	1	1	1
Q15149	PLEC	Plectin	SSSVGSSSSYPISPAVSR	4384	(S4384)	_S[Phospho (STY)]SSVGSSSSYPISPAVSR_.2	_S[Phospho (STY)]SSVGSSSSYPISPAVSR_	0	0	0	307072	311543	316927	0.068855	0.0530743	0.0563254
Q15149	PLEC	Plectin	SSSVGSSSSYPISPAVSR	4384	(S4384)	_S[Phospho (STY)]SSVGSSSSYPISPAVSR_.3	_S[Phospho (STY)]SSVGSSSSYPISPAVSR_	0	0	0	74988.5	72511.5	73471.1	0.000944165	0.000712922	0.00024032
Q15149	PLEC	Plectin	SSSVGSSSSYPISPAVSR	4384	(S4384,S4390)	_S[Phospho (STY)]SSVGSS[Phospho (STY)]SSYPISPAVSR_.2	_S[Phospho (STY)]SSVGSS[Phospho (STY)]SSYPISPAVSR_	0	0	0	1271.79	1115.11	1409.5	0.24639	0.239879	0.218749
Q15149	PLEC	Plectin	GYYSPYSVSGSGSTAGSR	4610	(S4626)	_GYYSPYSVSGSGSTAGS[Phospho (STY)]R_.2	_GYYSPYSVSGSGSTAGS[Phospho (STY)]R_	0	0	0	27769	25817	15280.2	0.521371	0.0846967	0.818851
Q15149	PLEC	Plectin	GYYSPYSVSGSGSTAGSR	4610	(S4622)	_GYYSPYSVSGSGS[Phospho (STY)]TAGSR_.2	_GYYSPYSVSGSGS[Phospho (STY)]TAGSR_	0	0	0	27768.9	18176.6	10613.2	0.0109985	0.0108748	0.39077
Q15149	PLEC	Plectin	TPHVQAVQGPLGSPPK	113	(S125)	_TPHVQAVQGPLGS[Phospho (STY)]PPK_.3	_TPHVQAVQGPLGS[Phospho (STY)]PPK_	0	0	0	8663.69	12647.6	11410.5	0.999445	0.999366	0.990278
Q15149	PLEC	Plectin	AQLEPVASPAK	1428	(S1435)	_AQLEPVAS[Phospho (STY)]PAK_.2	_AQLEPVAS[Phospho (STY)]PAK_	0	0	0	9872.15	11221.3	10889.1	1	1	1
Q15154	PCM1	Pericentriolar material 1 protein	VTNDISPESSPGVGR	60	(S65)	_VTNDIS[Phospho (STY)]PESSPGVGR_.2	_VTNDIS[Phospho (STY)]PESSPGVGR_	0	0	0	4018.91	3249.37	2845.82	0.977632	0.954685	0.994666
Q15185	PTGES3	Prostaglandin E synthase 3	DWEDDSDEDMSNFDR	108	(S113,M117)	_DWEDDS[Phospho (STY)]DEDM[Oxidation (M)]SNFDR_.2	_DWEDDS[Phospho (STY)]DEDM[Oxidation (M)]SNFDR_	0	0	0	4239.15	3145.09	1632.59	0.999747	0.995849	0.957702
Q15276	RABEP1	Rab GTPase-binding effector protein 1	AQSTDSLGTSGSLQSK	405	(S410)	_AQSTDS[Phospho (STY)]LGTSGSLQSK_.2	_AQSTDS[Phospho (STY)]LGTSGSLQSK_	0	0	0	782.323	898.864	252.554	0.142857	0.293515	0.142857
Q15366	PCBP2	Poly(rC)-binding protein 2	PSSSPVIFAGGQDR	186	(S189)	_PSSS[Phospho (STY)]PVIFAGGQDR_.2	_PSSS[Phospho (STY)]PVIFAGGQDR_	0	0	0	89154.8	83222.6	84224.2	0.333333	0.947705	0.333333
Q15424	SAFB	Scaffold attachment factor B1	SVVSFDK	601	(S604)	_SVVS[Phospho (STY)]FDK_.1	_SVVS[Phospho (STY)]FDK_	0	0	0	19472.3	20929.5	21480.8	1	1	1
Q15477	SKIV2L	Helicase SKI2W	ASSLEDLVLK	254	(S256)	_ASS[Phospho (STY)]LEDLVLK_.2	_ASS[Phospho (STY)]LEDLVLK_	0	0	0	8515.88	6095.33	6751.51	0.991166	0.994732	0.947822
Q15773	MLF2	Myeloid leukemia factor 2	LAIQGPEDSPSR	230	(S238)	_LAIQGPEDS[Phospho (STY)]PSR_.2	_LAIQGPEDS[Phospho (STY)]PSR_	0	0	0	47464.4	50366.3	52779.6	0.997802	0.316681	0.982938
Q15785	TOMM34	Mitochondrial import receptor subunit TOM34	NRVPSAGDVEK	182	(S186)	_NRVPS[Phospho (STY)]AGDVEK_.2	_NRVPS[Phospho (STY)]AGDVEK_	0	0	0	5482.59	5714.21	5018.4	1	1	1
Q15942	ZYX	Zyxin	SPGAPGPLTLK	344	(S344)	_S[Phospho (STY)]PGAPGPLTLK_.2	_S[Phospho (STY)]PGAPGPLTLK_	0	0	0	140867	137319	130321	1	1	1
Q15942	ZYX	Zyxin	FSPGAPGGSGSQPNQK	280	(S281)	_FS[Phospho (STY)]PGAPGGSGSQPNQK_.2	_FS[Phospho (STY)]PGAPGGSGSQPNQK_	0	0	0	12463.4	12311.2	12644.2	0.999998	0.999978	0.999844
Q16204	CCDC6	Coiled-coil domain-containing protein 6	LDQPVSAPPSPR	235	(S240,S244)	_LDQPVS[Phospho (STY)]APPS[Phospho (STY)]PR_.2	_LDQPVS[Phospho (STY)]APPS[Phospho (STY)]PR_	0	0	0	20406.3	26632.1	26426.8	1	1	1
Q16513	PKN2	Serine/threonine-protein kinase N2	ASSLGEIDESSELR	581	(S583)	_ASS[Phospho (STY)]LGEIDESSELR_.2	_ASS[Phospho (STY)]LGEIDESSELR_	0	0	0	17790.1	17140.9	19715.2	0.895735	0.909648	0.913929
Q16643	DBN1	Drebrin	SPSDSSTASTPVAEQIER	337	(S337)	_S[Phospho (STY)]PSDSSTASTPVAEQIER_.2	_S[Phospho (STY)]PSDSSTASTPVAEQIER_	0	0	0	12906	13303.4	11615.6	0.332507	0.821113	0.870564
Q16875	PFKFB3	6-phosphofructo-2-kinase/fructose-2,6-bisphosphatase 3	RNSVTPLASPEPTK	459	(S461)	_RNS[Phospho (STY)]VTPLASPEPTK_.3	_RNS[Phospho (STY)]VTPLASPEPTK_	0	0	0	2248.75	2240.41	2375.85	0.814026	0.828861	0.954112
Q1KMD3	HNRNPUL2	Heterogeneous nuclear ribonucleoprotein U-like protein 2	REEDEPEERSGDETPGSEVPGDK	152	(S161)	_REEDEPEERS[Phospho (STY)]GDETPGSEVPGDK_.3	_REEDEPEERS[Phospho (STY)]GDETPGSEVPGDK_	0	0	0	69406.7	65330.6	59257.4	0.811294	0.643797	0.978145
Q1KMD3	HNRNPUL2	Heterogeneous nuclear ribonucleoprotein U-like protein 2	REEDEPEERSGDETPGSEVPGDK	152	(S161)	_REEDEPEERS[Phospho (STY)]GDETPGSEVPGDK_.4	_REEDEPEERS[Phospho (STY)]GDETPGSEVPGDK_	0	0	0	17125.9	16198.8	13708	0.999531	0.806649	0.995516
Q1KMD3	HNRNPUL2	Heterogeneous nuclear ribonucleoprotein U-like protein 2	EEDEPEERSGDETPGSEVPGDK	153	(S161)	_EEDEPEERS[Phospho (STY)]GDETPGSEVPGDK_.3	_EEDEPEERS[Phospho (STY)]GDETPGSEVPGDK_	0	0	0	40563.5	42384.1	43772.5	0.508238	0.403207	0.841604
Q1KMD3	HNRNPUL2	Heterogeneous nuclear ribonucleoprotein U-like protein 2	EEDEPEERSGDETPGSEVPGDK	153	(T165)	_EEDEPEERSGDET[Phospho (STY)]PGSEVPGDK_.3	_EEDEPEERSGDET[Phospho (STY)]PGSEVPGDK_	0	0	0	36350.5	37895	39778.4	0.494147	0.592385	0.157981
Q1KMD3	HNRNPUL2	Heterogeneous nuclear ribonucleoprotein U-like protein 2	SGDETPGSEVPGDK	161	(S161)	_S[Phospho (STY)]GDETPGSEVPGDK_.2	_S[Phospho (STY)]GDETPGSEVPGDK_	0	0	0	15264.5	13346.3	11512.3	0.993502	0.999228	0.9997
Q29RF7	PDS5A	Sister chromatid cohesion protein PDS5 homolog A	AAVGQESPGGLEAGNAK	1299	(S1305)	_AAVGQES[Phospho (STY)]PGGLEAGNAK_.2	_AAVGQES[Phospho (STY)]PGGLEAGNAK_	0	0	0	5258.1	6074.45	6125.31	1	1	1
Q2NKX8	ERCC6L	DNA excision repair protein ERCC-6-like	IVSDGEDEDDSFK	1026	(S1028)	_IVS[Phospho (STY)]DGEDEDDSFK_.2	_IVS[Phospho (STY)]DGEDEDDSFK_	0	0	0	0.602257	577.736	875.807	0.5	0.975948	0.951006
Q32MZ4	LRRFIP1	Leucine-rich repeat flightless-interacting protein 1	RGSGDTSISIDTEASIR	118	(S124)	_RGSGDTS[Phospho (STY)]ISIDTEASIR_.3	_RGSGDTS[Phospho (STY)]ISIDTEASIR_	0	0	0	5445.6	2771.57	1046.51	0.026951	0.328361	0.227903
Q32MZ4	LRRFIP1	Leucine-rich repeat flightless-interacting protein 1	RGSGDTSISIDTEASIR	118	(S120)	_RGS[Phospho (STY)]GDTSISIDTEASIR_.3	_RGS[Phospho (STY)]GDTSISIDTEASIR_	0	0	0	3535.76	1938.5	301.52	0.941647	0.328248	0.226788
Q3KQU3	MAP7D1	MAP7 domain-containing protein 1	RSSQPSPTAVPASDSPPTK	111	(S113)	_RSS[Phospho (STY)]QPSPTAVPASDSPPTK_.3	_RSS[Phospho (STY)]QPSPTAVPASDSPPTK_	0	0	0	77738.9	78949.7	79046.9	0.944703	0.92308	0.838377
Q3KQU3	MAP7D1	MAP7 domain-containing protein 1	RSSQPSPTAVPASDSPPTK	111	(S113,S116)	_RSS[Phospho (STY)]QPS[Phospho (STY)]PTAVPASDSPPTK_.3	_RSS[Phospho (STY)]QPS[Phospho (STY)]PTAVPASDSPPTK_	0	0	0	8538.08	6656.78	7060.63	0.901423	0.534092	0.530673
Q3KQU3	MAP7D1	MAP7 domain-containing protein 1	RSSQPSPTAVPASDSPPTK	111	(S113,T118)	_RSS[Phospho (STY)]QPSPT[Phospho (STY)]AVPASDSPPTK_.3	_RSS[Phospho (STY)]QPSPT[Phospho (STY)]AVPASDSPPTK_	0	0	0	7616.79	6205.74	6809.07	0.0756	0.058058	0.0645979
Q3KQU3	MAP7D1	MAP7 domain-containing protein 1	RSSQPSPTAVPASDSPPTK	111	(S113)	_RSS[Phospho (STY)]QPSPTAVPASDSPPTK_.2	_RSS[Phospho (STY)]QPSPTAVPASDSPPTK_	0	0	0	1397.4	1623.21	863.928	0.43866	0.43827	0.414551
Q3KQU3	MAP7D1	MAP7 domain-containing protein 1	QLPLEPESPSGQVGPR	63	(S70)	_QLPLEPES[Phospho (STY)]PSGQVGPR_.2	_QLPLEPES[Phospho (STY)]PSGQVGPR_	0	0	0	4957.42	6501.78	3688.04	0.939512	0.5	0.5
Q4G0J3	LARP7	La-related protein 7	SSSEDAESLAPR	298	(S298)	_S[Phospho (STY)]SSEDAESLAPR_.2	_S[Phospho (STY)]SSEDAESLAPR_	0	0	0	33182.4	33010.7	29673.6	0.580111	0.580413	0.533255
Q4G0J3	LARP7	La-related protein 7	SRPTSEGSDIESTEPQK	254	(S261)	_SRPTSEGS[Phospho (STY)]DIESTEPQK_.3	_SRPTSEGS[Phospho (STY)]DIESTEPQK_	0	0	0	7917.48	8628.42	8308.77	0.806974	0.97747	0.819202
Q4G0J3	LARP7	La-related protein 7	KRSSSEDAESLAPR	296	(S300)	_KRSSS[Phospho (STY)]EDAESLAPR_.3	_KRSSS[Phospho (STY)]EDAESLAPR_	0	0	0	3795.08	6635.62	5357.6	0.245262	0.267139	0.246877
Q4KMP7	TBC1D10B	TBC1 domain family member 10B	AAGGAPSPPPPVR	672	(S678)	_AAGGAPS[Phospho (STY)]PPPPVR_.2	_AAGGAPS[Phospho (STY)]PPPPVR_	0	0	0	50221.7	48213.3	50243.1	1	1	1
Q4L180	FILIP1L	Filamin A-interacting protein 1-like	RISDPQVFSK	789	(S791)	_RIS[Phospho (STY)]DPQVFSK_.2	_RIS[Phospho (STY)]DPQVFSK_	0	0	0	1839.44	1318.15	2437.4	0.972688	0.790879	0.995773
Q52LW3	ARHGAP29	Rho GTPase-activating protein 29	AEEEHLSSSGGLAK	349	(S357)	_AEEEHLSSS[Phospho (STY)]GGLAK_.2	_AEEEHLSSS[Phospho (STY)]GGLAK_	0	0	0	7943.87	8614.14	8056.83	0.809349	0.973468	0.979281
Q53EL6	PDCD4	Programmed cell death protein 4	SGLTVPTSPK	87	(S94)	_SGLTVPTS[Phospho (STY)]PK_.2	_SGLTVPTS[Phospho (STY)]PK_	0	0	0	17136.6	18224.2	17473.2	0.952074	0.998842	0.954067
Q53EU6	GPAT3	Glycerol-3-phosphate acyltransferase 3	NSASVGIIQR	65	(S68)	_NSAS[Phospho (STY)]VGIIQR_.2	_NSAS[Phospho (STY)]VGIIQR_	0	0	0	33685.3	32228.8	31893.3	0.999994	0.999994	0.999571
Q53HL2	CDCA8	Borealin	IYNISGNGSPLADSK	211	(S219)	_IYNISGNGS[Phospho (STY)]PLADSK_.2	_IYNISGNGS[Phospho (STY)]PLADSK_	0	0	0	1864.93	1555.05	1562.49	0.478974	0.484293	0.468742
Q5H9R7	PPP6R3	Serine/threonine-protein phosphatase 6 regulatory subunit 3	CAAPRPPSSSPEQR	844	(C844,S853)	_C[Carbamidomethyl (C)]AAPRPPSSS[Phospho (STY)]PEQR_.3	_C[Carbamidomethyl (C)]AAPRPPSSS[Phospho (STY)]PEQR_	0	0	0	1323.54	1787.02	855.397	0.333333	0.333333	0.333333
Q5JSH3	WDR44	WD repeat-containing protein 44	VGNESPVQELK	46	(S50)	_VGNES[Phospho (STY)]PVQELK_.2	_VGNES[Phospho (STY)]PVQELK_	0	0	0	3507.26	4425.68	3205.49	1	1	1
Q5JSZ5	PRRC2B	Protein PRRC2B	EAGSPAQEFK	610	(S613)	_EAGS[Phospho (STY)]PAQEFK_.2	_EAGS[Phospho (STY)]PAQEFK_	0	0	0	2074.48	2360.03	2977.49	1	1	1
Q5M775	SPECC1	Cytospin-B	TSPTPPESATTVK	809	(T809)	_T[Phospho (STY)]SPTPPESATTVK_.2	_T[Phospho (STY)]SPTPPESATTVK_	0	0	0	15237.9	14340.1	14574.4	0.508664	0.542166	0.513893
Q5M775	SPECC1	Cytospin-B	SPLSGIPVR	847	(S847)	_S[Phospho (STY)]PLSGIPVR_.2	_S[Phospho (STY)]PLSGIPVR_	0	0	0	13139.6	11961.3	13299.5	0.999297	0.999737	0.99936
Q5SYE7	NHSL1	NHS-like protein 1	AVPSPTTGEEGSVHSR	1230	(T1235)	_AVPSPT[Phospho (STY)]TGEEGSVHSR_.3	_AVPSPT[Phospho (STY)]TGEEGSVHSR_	0	0	0	1561.73	2071.06	1627.47	0.316036	0.379555	0.428715
Q5T0W9	FAM83B	Protein FAM83B	SFNGTDNHIR	466	(S466)	_S[Phospho (STY)]FNGTDNHIR_.2	_S[Phospho (STY)]FNGTDNHIR_	0	0	0	7421.88	9654.71	8002.14	0.999995	0.999722	0.999537
Q5T1M5	FKBP15	FK506-binding protein 15	RPSQEQSASASSGQPQAPLNR	954	(S956)	_RPS[Phospho (STY)]QEQSASASSGQPQAPLNR_.3	_RPS[Phospho (STY)]QEQSASASSGQPQAPLNR_	0	0	0	30632.4	34229	35716.8	0.999996	0.999997	0.999997
Q5T200	ZC3H13	Zinc finger CCCH domain-containing protein 13	SLSPSHLTEDR	875	(S877)	_SLS[Phospho (STY)]PSHLTEDR_.2	_SLS[Phospho (STY)]PSHLTEDR_	0	0	0	28741.3	32913.3	34017.8	0.977965	0.981731	0.993604
Q5T200	ZC3H13	Zinc finger CCCH domain-containing protein 13	TSAVSSPLLDQQR	237	(S242)	_TSAVSS[Phospho (STY)]PLLDQQR_.2	_TSAVSS[Phospho (STY)]PLLDQQR_	0	0	0	4167.53	4503.1	5904.9	0.25	0.25	0.25
Q5T4S7	UBR4	E3 ubiquitin-protein ligase UBR4	HVTLPSSPR	2713	(S2719)	_HVTLPSS[Phospho (STY)]PR_.2	_HVTLPSS[Phospho (STY)]PR_	0	0	0	67821.7	66512.9	69845.1	0.726599	0.95812	0.958023
Q5T5U3	ARHGAP21	Rho GTPase-activating protein 21	STGSLLTPTR	1742	(S1742)	_S[Phospho (STY)]TGSLLTPTR_.2	_S[Phospho (STY)]TGSLLTPTR_	0	0	0	1315.02	1580.89	1333.56	0.507816	0.4859	0.557878
Q5TH69	ARFGEF3	Brefeldin A-inhibited guanine nucleotide-exchange protein 3	SGSTGSSLSVSVR	2095	(S2095)	_S[Phospho (STY)]GSTGSSLSVSVR_.2	_S[Phospho (STY)]GSTGSSLSVSVR_	0	0	0	1510.54	1842.3	1097.03	0.405478	0.384122	0.383826
Q5UIP0	RIF1	Telomere-associated protein RIF1	RDSFDNCSLGESSK	1686	(S1688,C1692)	_RDS[Phospho (STY)]FDNC[Carbamidomethyl (C)]SLGESSK_.3	_RDS[Phospho (STY)]FDNC[Carbamidomethyl (C)]SLGESSK_	0	0	0	5865.04	4003.48	4385.39	0.999948	0.999912	0.999961
Q5UIP0	RIF1	Telomere-associated protein RIF1	RDSFDNCSLGESSK	1686	(S1688,C1692)	_RDS[Phospho (STY)]FDNC[Carbamidomethyl (C)]SLGESSK_.2	_RDS[Phospho (STY)]FDNC[Carbamidomethyl (C)]SLGESSK_	0	0	0	3935.65	4718.57	4397.8	0.997764	0.988598	0.997775
Q5VT52	RPRD2	Regulation of nuclear pre-mRNA domain-containing protein 2	RMSGEPIQTVESIR	1097	(M1098,S1099)	_RM[Oxidation (M)]S[Phospho (STY)]GEPIQTVESIR_.3	_RM[Oxidation (M)]S[Phospho (STY)]GEPIQTVESIR_	0	0	0	2948.64	2538.07	2917.83	0.998671	0.998393	0.995447
Q5VTR2	RNF20	E3 ubiquitin-protein ligase BRE1A	ALVVPEPEPDSDSNQER	126	(S138)	_ALVVPEPEPDSDS[Phospho (STY)]NQER_.2	_ALVVPEPEPDSDS[Phospho (STY)]NQER_	0	0	0	20102.1	18553.1	19156.9	0.285763	0.5	0.998763
Q5VV41	ARHGEF16	Rho guanine nucleotide exchange factor 16	HQSFGAAVLSR	105	(S107)	_HQS[Phospho (STY)]FGAAVLSR_.2	_HQS[Phospho (STY)]FGAAVLSR_	0	0	0	4017.49	3448.16	3397.19	0.999356	0.985727	0.999795
Q5VV41	ARHGEF16	Rho guanine nucleotide exchange factor 16	PGGQGDAIQLSPK	164	(S174)	_PGGQGDAIQLS[Phospho (STY)]PK_.2	_PGGQGDAIQLS[Phospho (STY)]PK_	0	0	0	730.319	282.745	573.52	1	1	1
Q5VZK9	CARMIL1	F-actin-uncapping protein LRRC16A	TASRPDDIPDSPSSPK	1278	(S1291)	_TASRPDDIPDSPSS[Phospho (STY)]PK_.3	_TASRPDDIPDSPSS[Phospho (STY)]PK_	0	0	0	4191.81	4105.7	3390.79	0.601864	0.753921	0.649707
Q5VZK9	CARMIL1	F-actin-uncapping protein LRRC16A	SERPPTILMTEEPSSPK	1080	(M1088,S1094)	_SERPPTILM[Oxidation (M)]TEEPSS[Phospho (STY)]PK_.3	_SERPPTILM[Oxidation (M)]TEEPSS[Phospho (STY)]PK_	0	0	0	1477.38	1275.69	2022.14	0.403194	0.510821	0.522275
Q5VZL5	ZMYM4	Zinc finger MYM-type protein 4	VTQHESDNENEIQIQNK	117	(S122)	_VTQHES[Phospho (STY)]DNENEIQIQNK_.3	_VTQHES[Phospho (STY)]DNENEIQIQNK_	0	0	0	4978.17	5380.72	3809.11	0.87745	0.950961	0.999405
Q5VZL5	ZMYM4	Zinc finger MYM-type protein 4	VTQHESDNENEIQIQNK	117	(T118)	_VT[Phospho (STY)]QHESDNENEIQIQNK_.3	_VT[Phospho (STY)]QHESDNENEIQIQNK_	0	0	0	4453.65	4431.19	2871.84	0.104053	0.0488823	0.000595142
Q66PJ3	ARL6IP4	ADP-ribosylation factor-like protein 6-interacting protein 4	SAGEEEDGPVLTDEQK	332	(S332)	_S[Phospho (STY)]AGEEEDGPVLTDEQK_.2	_S[Phospho (STY)]AGEEEDGPVLTDEQK_	0	0	0	22966.3	22352.5	22406.2	1	1	1
Q69YN4	VIRMA	Protein virilizer homolog	SFLSEPSSPGR	1572	(S1579)	_SFLSEPSS[Phospho (STY)]PGR_.2	_SFLSEPSS[Phospho (STY)]PGR_	0	0	0	10634.3	11413.1	12163.5	0.591051	0.610154	0.607573
Q69YN4	VIRMA	Protein virilizer homolog	EDQFNGSPPRPQPR	167	(S173)	_EDQFNGS[Phospho (STY)]PPRPQPR_.3	_EDQFNGS[Phospho (STY)]PPRPQPR_	0	0	0	10715.3	12129.5	10038.7	1	1	1
Q69YQ0	SPECC1L	Cytospin-A	KGSSGNASEVSVACLTER	382	(S389,C395)	_KGSSGNAS[Phospho (STY)]EVSVAC[Carbamidomethyl (C)]LTER_.3	_KGSSGNAS[Phospho (STY)]EVSVAC[Carbamidomethyl (C)]LTER_	0	0	0	3793.69	2129.58	5556.54	0.370975	0.35387	0.0607724
Q69YQ0	SPECC1L	Cytospin-A	KGSSGNASEVSVACLTER	382	(S385,C395)	_KGSS[Phospho (STY)]GNASEVSVAC[Carbamidomethyl (C)]LTER_.3	_KGSS[Phospho (STY)]GNASEVSVAC[Carbamidomethyl (C)]LTER_	0	0	0	1395.78	270.054	1745.75	0.314286	0.303081	0.470238
Q69YQ0	SPECC1L	Cytospin-A	HSISGPISTSK	886	(S887)	_HS[Phospho (STY)]ISGPISTSK_.2	_HS[Phospho (STY)]ISGPISTSK_	0	0	0	2810.16	3420.5	3415.83	0.998644	0.999984	0.999267
Q6IBW4	NCAPH2	Condensin-2 complex subunit H2	ESRSPQQSAALPR	281	(S282)	_ES[Phospho (STY)]RSPQQSAALPR_.3	_ES[Phospho (STY)]RSPQQSAALPR_	0	0	0	759.098	873.102	434.283	0.627081	0.912286	0.921523
Q6IQ22	RAB12	Ras-related protein Rab-12	AGGGGGLGAGSPALSGGQGR	11	(S21)	_AGGGGGLGAGS[Phospho (STY)]PALSGGQGR_.2	_AGGGGGLGAGS[Phospho (STY)]PALSGGQGR_	0	0	0	19027.6	18602.5	18479.6	0.991878	0.99029	0.995934
Q6KC79	NIPBL	Nipped-B-like protein	AITSLLGGGSPK	2649	(S2658)	_AITSLLGGGS[Phospho (STY)]PK_.2	_AITSLLGGGS[Phospho (STY)]PK_	0	0	0	5540.98	6503	6013.5	0.999608	0.999997	0.999989
Q6NYC8	PPP1R18	Phostensin	LSPGESAYQK	223	(S224)	_LS[Phospho (STY)]PGESAYQK_.2	_LS[Phospho (STY)]PGESAYQK_	0	0	0	4403.58	4522.29	4487.38	0.520081	0.00672839	0.140317
Q6NZI2	CAVIN1	Caveolae-associated protein 1	LPAKLSISK	162	(S169)	_LPAKLSIS[Phospho (STY)]K_.2	_LPAKLSIS[Phospho (STY)]K_	0	0	0	5725.8	6477.96	5802.78	0.746611	0.704119	0.842014
Q6NZI2	CAVIN1	Caveolae-associated protein 1	SFTPDHVVYAR	300	(S300)	_S[Phospho (STY)]FTPDHVVYAR_.2	_S[Phospho (STY)]FTPDHVVYAR_	0	0	0	3395.99	3423.82	3625.24	0.634328	0.633622	0.615893
Q6P3W7	SCYL2	SCY1-like protein 2	RASLTLEEK	675	(S677)	_RAS[Phospho (STY)]LTLEEK_.2	_RAS[Phospho (STY)]LTLEEK_	0	0	0	1532.75	1719.66	1765.32	0.998571	0.643128	0.979263
Q6P4Q7	CNNM4	Metal transporter CNNM4	SASLSYPDR	662	(S664)	_SAS[Phospho (STY)]LSYPDR_.2	_SAS[Phospho (STY)]LSYPDR_	0	0	0	14612.2	14714.7	14361.5	0.996168	0.997648	0.998951
Q6PJG2	MIDEAS	Mitotic deacetylase-associated SANT domain protein	RASQEANLLTLAQK	459	(S461)	_RAS[Phospho (STY)]QEANLLTLAQK_.3	_RAS[Phospho (STY)]QEANLLTLAQK_	0	0	0	0.433216	0.976925	689.727	0.595742	0.5	0.998459
Q6PJG6	BRAT1	BRCA1-associated ATM activator 1	GSPNTASAEATLPR	741	(S742)	_GS[Phospho (STY)]PNTASAEATLPR_.2	_GS[Phospho (STY)]PNTASAEATLPR_	0	0	0	1662.16	1440.24	1211.12	0.993031	0.914359	0.956343
Q6PJT7	ZC3H14	Zinc finger CCCH domain-containing protein 14	DLVQPDKPASPK	506	(S515)	_DLVQPDKPAS[Phospho (STY)]PK_.2	_DLVQPDKPAS[Phospho (STY)]PK_	0	0	0	20734.7	21675.4	22036.2	1	1	1
Q6PKG0	LARP1	La-related protein 1	SLPTTVPESPNYR	766	(S774)	_SLPTTVPES[Phospho (STY)]PNYR_.2	_SLPTTVPES[Phospho (STY)]PNYR_	0	0	0	54146.6	55889.9	56968.7	0.999999	0.999988	0.999974
Q6PKG0	LARP1	La-related protein 1	SLPTTVPESPNYR	766	(S766)	_S[Phospho (STY)]LPTTVPESPNYR_.2	_S[Phospho (STY)]LPTTVPESPNYR_	0	0	0	13646.5	14957.9	16926.4	0.971516	0.971432	0.938264
Q6UN15	FIP1L1	Pre-mRNA 3'-end-processing factor FIP1	DHSPTPSVFNSDEER	490	(S492)	_DHS[Phospho (STY)]PTPSVFNSDEER_.3	_DHS[Phospho (STY)]PTPSVFNSDEER_	0	0	0	22681.1	21216	23087.9	0.992272	0.996232	0.995481
Q6UN15	FIP1L1	Pre-mRNA 3'-end-processing factor FIP1	DHSPTPSVFNSDEER	490	(S492)	_DHS[Phospho (STY)]PTPSVFNSDEER_.2	_DHS[Phospho (STY)]PTPSVFNSDEER_	0	0	0	3104.77	3911.09	3512.96	0.989609	0.988078	0.999596
Q6UN15	FIP1L1	Pre-mRNA 3'-end-processing factor FIP1	ERDHSPTPSVFNSDEER	488	(S492)	_ERDHS[Phospho (STY)]PTPSVFNSDEER_.3	_ERDHS[Phospho (STY)]PTPSVFNSDEER_	0	0	0	10692.2	12860.2	10223.3	0.996358	0.948386	0.990624
Q6WCQ1	MPRIP	Myosin phosphatase Rho-interacting protein	SKSNPDFLK	991	(S993)	_SKS[Phospho (STY)]NPDFLK_.2	_SKS[Phospho (STY)]NPDFLK_	0	0	0	17142.9	21031.1	18491.8	0.951502	0.978976	0.998692
Q6Y7W6	GIGYF2	GRB10-interacting GYF protein 2	PGTPSDHQSQEASQFER	380	(T382)	_PGT[Phospho (STY)]PSDHQSQEASQFER_.3	_PGT[Phospho (STY)]PSDHQSQEASQFER_	0	0	0	4113.15	3873.81	4192.06	0.981609	0.975001	0.968614
Q6ZRV2	FAM83H	Protein FAM83H	KGSPTPGFSTR	879	(S881)	_KGS[Phospho (STY)]PTPGFSTR_.2	_KGS[Phospho (STY)]PTPGFSTR_	0	0	0	124150	120796	123001	1	1	1
Q6ZRV2	FAM83H	Protein FAM83H	SSPVPPVPER	924	(S924)	_S[Phospho (STY)]SPVPPVPER_.2	_S[Phospho (STY)]SPVPPVPER_	0	0	0	102172	101408	100841	0.65821	0.635951	0.629232
Q6ZRV2	FAM83H	Protein FAM83H	RGSPVPPVPER	912	(S914)	_RGS[Phospho (STY)]PVPPVPER_.2	_RGS[Phospho (STY)]PVPPVPER_	0	0	0	79665.4	74034	79172.6	1	1	1
Q6ZRV2	FAM83H	Protein FAM83H	HGSDPAFAPGPR	521	(S523)	_HGS[Phospho (STY)]DPAFAPGPR_.2	_HGS[Phospho (STY)]DPAFAPGPR_	0	0	0	66087.8	69036.3	65627.9	1	1	1
Q6ZRV2	FAM83H	Protein FAM83H	RLSLGQGDSTEAATEER	1001	(S1003)	_RLS[Phospho (STY)]LGQGDSTEAATEER_.3	_RLS[Phospho (STY)]LGQGDSTEAATEER_	0	0	0	58161.8	59489.4	66439.9	1	1	1
Q6ZRV2	FAM83H	Protein FAM83H	RLSLGQGDSTEAATEER	1001	(S1003)	_RLS[Phospho (STY)]LGQGDSTEAATEER_.2	_RLS[Phospho (STY)]LGQGDSTEAATEER_	0	0	0	3920.47	3984.86	2595.14	0.999578	0.998221	0.997609
Q6ZRV2	FAM83H	Protein FAM83H	RGSPTTGFIEQK	890	(S892)	_RGS[Phospho (STY)]PTTGFIEQK_.2	_RGS[Phospho (STY)]PTTGFIEQK_	0	0	0	59319.9	54566	56068.8	0.999999	0.999816	0.999992
Q6ZRV2	FAM83H	Protein FAM83H	RSSPVPPVPER	923	(S925)	_RSS[Phospho (STY)]PVPPVPER_.2	_RSS[Phospho (STY)]PVPPVPER_	0	0	0	51787	54064.3	49068.9	0.741514	0.998997	0.999626
Q6ZRV2	FAM83H	Protein FAM83H	VPVPGPGSGGNGPER	640	(S647)	_VPVPGPGS[Phospho (STY)]GGNGPER_.2	_VPVPGPGS[Phospho (STY)]GGNGPER_	0	0	0	51870.9	49714.2	49273.3	1	1	1
Q6ZRV2	FAM83H	Protein FAM83H	GSPTSAYPER	869902	(S870)(S903)	_GS[Phospho (STY)]PTSAYPER_.2	_GS[Phospho (STY)]PTSAYPER_	0	0	0	18982.2	17356.3	18741.1	0.999916	0.998869	0.99598
Q6ZRV2	FAM83H	Protein FAM83H	GSPTPGFSTR	880	(S881)	_GS[Phospho (STY)]PTPGFSTR_.2	_GS[Phospho (STY)]PTPGFSTR_	0	0	0	10969.8	11196.5	8853.47	0.991803	0.99205	0.991012
Q6ZRV2	FAM83H	Protein FAM83H	RGSLTLTISGESPK	934	(S936)	_RGS[Phospho (STY)]LTLTISGESPK_.2	_RGS[Phospho (STY)]LTLTISGESPK_	0	0	0	5387.47	2967	2134.93	0.977604	0.928207	0.597372
Q6ZRV2	FAM83H	Protein FAM83H	RGSLTLTISGESPK	934	(S936)	_RGS[Phospho (STY)]LTLTISGESPK_.3	_RGS[Phospho (STY)]LTLTISGESPK_	0	0	0	2289.72	1951.94	1255.79	0.979643	0.816916	0.796354
Q6ZSZ5	ARHGEF18	Rho guanine nucleotide exchange factor 18	SLSPILPGR	1289	(S1291)	_SLS[Phospho (STY)]PILPGR_.2	_SLS[Phospho (STY)]PILPGR_	0	0	0	14811.3	14235.2	14954.9	0.998353	0.996513	0.997428
Q6ZUT6	CCDC9B	Coiled-coil domain-containing protein 9B	SPPTQVAISSDSAR	201	(S201)	_S[Phospho (STY)]PPTQVAISSDSAR_.2	_S[Phospho (STY)]PPTQVAISSDSAR_	0	0	0	42808.3	44112.5	39356.9	0.999997	0.999994	1
Q6ZUT6	CCDC9B	Coiled-coil domain-containing protein 9B	VTRSPPTQVAISSDSAR	198	(T199)	_VT[Phospho (STY)]RSPPTQVAISSDSAR_.3	_VT[Phospho (STY)]RSPPTQVAISSDSAR_	0	0	0	7807.35	5968.69	4103.84	0.0593145	0.158758	0.0610111
Q76FK4	NOL8	Nucleolar protein 8	NSSPGEASLLEK	1097	(S1099)	_NSS[Phospho (STY)]PGEASLLEK_.2	_NSS[Phospho (STY)]PGEASLLEK_	0	0	0	4624.53	5045.29	5115.25	0.990488	0.995745	0.989814
Q7KZI7	MARK2	Serine/threonine-protein kinase MARK2	SRNSPLLER	483	(S486)	_SRNS[Phospho (STY)]PLLER_.2	_SRNS[Phospho (STY)]PLLER_	0	0	0	23415.9	25005	23467.6	1	0.999928	0.999999
Q7KZI7	MARK2	Serine/threonine-protein kinase MARK2	STFHAGQLR	595	(S595)	_S[Phospho (STY)]TFHAGQLR_.2	_S[Phospho (STY)]TFHAGQLR_	0	0	0	16856.5	16465	18086.4	0.611097	0.622125	0.667562
Q7L4I2	RSRC2	Arginine/serine-rich coiled-coil protein 2	AASDTERDGLAPEK	2	(S4)	_[Acetyl (Protein N-term)]AAS[Phospho (STY)]DTERDGLAPEK_.2	_[Acetyl (Protein N-term)]AAS[Phospho (STY)]DTERDGLAPEK_	0	0	0	12377.6	13045.6	12308.6	0.981066	0.983827	0.683688
Q7L4I2	RSRC2	Arginine/serine-rich coiled-coil protein 2	AASDTERDGLAPEK	2	(T6)	_[Acetyl (Protein N-term)]AASDT[Phospho (STY)]ERDGLAPEK_.2	_[Acetyl (Protein N-term)]AASDT[Phospho (STY)]ERDGLAPEK_	0	0	0	11824.8	12252.1	11701.9	0.0176203	0.0150767	0.319497
Q7Z2W4	ZC3HAV1	Zinc finger CCCH-type antiviral protein 1	ASLEDAPVDDLTR	283	(S284)	_AS[Phospho (STY)]LEDAPVDDLTR_.2	_AS[Phospho (STY)]LEDAPVDDLTR_	0	0	0	11455.5	12624.8	11952.2	0.999997	0.999953	0.999998
Q7Z2W4	ZC3HAV1	Zinc finger CCCH-type antiviral protein 1	SCTPSPDQISHR	271	(C272,S275)	_SC[Carbamidomethyl (C)]TPS[Phospho (STY)]PDQISHR_.2	_SC[Carbamidomethyl (C)]TPS[Phospho (STY)]PDQISHR_	0	0	0	1594.91	900.396	2167.58	0.464753	0.50988	0.891295
Q7Z309	PABIR2	PABIR family member 2	RIDFTPVSPAPSPTR	108	(S115,S119)	_RIDFTPVS[Phospho (STY)]PAPS[Phospho (STY)]PTR_.2	_RIDFTPVS[Phospho (STY)]PAPS[Phospho (STY)]PTR_	0	0	0	10055	6649.49	8776.37	0.0510351	0.55299	0.622435
Q7Z309	PABIR2	PABIR family member 2	RIDFTPVSPAPSPTR	108	(S115,S119)	_RIDFTPVS[Phospho (STY)]PAPS[Phospho (STY)]PTR_.3	_RIDFTPVS[Phospho (STY)]PAPS[Phospho (STY)]PTR_	0	0	0	8302.02	7923.47	7869.4	0.95501	0.903219	0.937673
Q7Z309	PABIR2	PABIR family member 2	RIDFTPVSPAPSPTR	108	(T112,S119)	_RIDFT[Phospho (STY)]PVSPAPS[Phospho (STY)]PTR_.2	_RIDFT[Phospho (STY)]PVSPAPS[Phospho (STY)]PTR_	0	0	0	8282.62	5426.17	7361.58	0.941137	0.455757	0.464654
Q7Z417	NUFIP2	Nuclear fragile X mental retardation-interacting protein 2	NLSSDEATNPISR	110	(S112)	_NLS[Phospho (STY)]SDEATNPISR_.2	_NLS[Phospho (STY)]SDEATNPISR_	0	0	0	2285.5	2529.67	4014.94	0.989812	0.990417	0.986999
Q7Z460	CLASP1	CLIP-associating protein 1	SRSDIDVNAAASAK	598	(S600)	_SRS[Phospho (STY)]DIDVNAAASAK_.2	_SRS[Phospho (STY)]DIDVNAAASAK_	0	0	0	10827.6	11052.6	11267.6	0.982533	0.987454	0.995113
Q7Z460	CLASP1	CLIP-associating protein 1	SRSDIDVNAAASAK	598	(S598)	_S[Phospho (STY)]RSDIDVNAAASAK_.2	_S[Phospho (STY)]RSDIDVNAAASAK_	0	0	0	8893.11	9897.85	9678.11	0.0174674	0.0125837	0.00500614
Q7Z460	CLASP1	CLIP-associating protein 1	NSSNTSVGSPSNTIGR	1083	(S1091)	_NSSNTSVGS[Phospho (STY)]PSNTIGR_.2	_NSSNTSVGS[Phospho (STY)]PSNTIGR_	0	0	0	5346.09	4441.95	4557.52	0.735347	0.866583	0.632348
Q7Z460	CLASP1	CLIP-associating protein 1	SQEDLNEPIK	1196	(S1196)	_S[Phospho (STY)]QEDLNEPIK_.2	_S[Phospho (STY)]QEDLNEPIK_	0	0	0	2062.11	1599.35	1839.24	1	1	1
Q7Z4H7	HAUS6	HAUS augmin-like complex subunit 6	TPENLITEIR	584	(T584)	_T[Phospho (STY)]PENLITEIR_.2	_T[Phospho (STY)]PENLITEIR_	0	0	0	3673.18	2634.57	3580.88	0.976932	0.986191	0.995395
Q7Z4S6	KIF21A	Kinesin-like protein KIF21A	KLSSSDAPAQDTGSSAAAVETDASR	851	(S855)	_KLSSS[Phospho (STY)]DAPAQDTGSSAAAVETDASR_.3	_KLSSS[Phospho (STY)]DAPAQDTGSSAAAVETDASR_	0	0	0	6997.75	6683.79	8069.58	0.332396	0.32778	0.302631
Q7Z589	EMSY	BRCA2-interacting transcriptional repressor EMSY	TNSSSSSPVVLK	207	(S209)	_TNS[Phospho (STY)]SSSSPVVLK_.2	_TNS[Phospho (STY)]SSSSPVVLK_	0	0	0	1367.36	365.501	0.450302	0.891466	0.766271	0.595346
Q7Z5K2	WAPL	Wings apart-like protein homolog	RPESPSEISPIK	218	(S221,S226)	_RPES[Phospho (STY)]PSEIS[Phospho (STY)]PIK_.2	_RPES[Phospho (STY)]PSEIS[Phospho (STY)]PIK_	0	0	0	8383.33	11057.3	11626.5	0.969493	0.900527	0.987984
Q7Z5L9	IRF2BP2	Interferon regulatory factor 2-binding protein 2	RKPSPEPEGEVGPPK	357	(S360)	_RKPS[Phospho (STY)]PEPEGEVGPPK_.3	_RKPS[Phospho (STY)]PEPEGEVGPPK_	0	0	0	90728.6	83140.5	82310.7	1	1	1
Q7Z5L9	IRF2BP2	Interferon regulatory factor 2-binding protein 2	LEEPPELNRQSPNPR	165	(S175)	_LEEPPELNRQS[Phospho (STY)]PNPR_.3	_LEEPPELNRQS[Phospho (STY)]PNPR_	0	0	0	26360	27512.3	23955.6	1	1	1
Q7Z5L9	IRF2BP2	Interferon regulatory factor 2-binding protein 2	RPASVSSSAAVEHEQR	237	(S244)	_RPASVSSS[Phospho (STY)]AAVEHEQR_.3	_RPASVSSS[Phospho (STY)]AAVEHEQR_	0	0	0	5036.92	4541.38	5661.74	0.00425574	0.230205	0.0019126
Q7Z5L9	IRF2BP2	Interferon regulatory factor 2-binding protein 2	RPASVSSSAAVEHEQR	237	(S240)	_RPAS[Phospho (STY)]VSSSAAVEHEQR_.3	_RPAS[Phospho (STY)]VSSSAAVEHEQR_	0	0	0	3541.34	3136.36	3457.71	0.952798	0.309818	0.994944
Q7Z6E9	RBBP6	E3 ubiquitin-protein ligase RBBP6	LEVTEIVKPSPK	1170	(S1179)	_LEVTEIVKPS[Phospho (STY)]PK_.2	_LEVTEIVKPS[Phospho (STY)]PK_	0	0	0	1828.99	1088.88	2055.27	0.739678	0.842758	0.924968
Q7Z6Z7	HUWE1	E3 ubiquitin-protein ligase HUWE1	GSGTASDDEFENLR	1902	(S1907)	_GSGTAS[Phospho (STY)]DDEFENLR_.2	_GSGTAS[Phospho (STY)]DDEFENLR_	0	0	0	78932.9	70574.4	76390.4	0.311777	0.999483	0.999999
Q7Z6Z7	HUWE1	E3 ubiquitin-protein ligase HUWE1	AGSSTPGDAPPAVAEVQGR	2885	(S2887)	_AGS[Phospho (STY)]STPGDAPPAVAEVQGR_.2	_AGS[Phospho (STY)]STPGDAPPAVAEVQGR_	0	0	0	11843.7	11042.5	10093.4	0.352037	0.34924	0.351831
Q7Z6Z7	HUWE1	E3 ubiquitin-protein ligase HUWE1	AGSSTPGDAPPAVAEVQGR	2885	(S2887)	_AGS[Phospho (STY)]STPGDAPPAVAEVQGR_.3	_AGS[Phospho (STY)]STPGDAPPAVAEVQGR_	0	0	0	2559.9	2293.04	2821.99	0.333333	0.333352	0.333333
Q7Z6Z7	HUWE1	E3 ubiquitin-protein ligase HUWE1	DGGSGNSTIIVSR	2359	(S2362)	_DGGS[Phospho (STY)]GNSTIIVSR_.2	_DGGS[Phospho (STY)]GNSTIIVSR_	0	0	0	12807.6	12493.5	12537.8	0.999999	0.999994	0.999979
Q7Z6Z7	HUWE1	E3 ubiquitin-protein ligase HUWE1	AESPEEVACR	1393	(S1395,C1401)	_AES[Phospho (STY)]PEEVAC[Carbamidomethyl (C)]R_.2	_AES[Phospho (STY)]PEEVAC[Carbamidomethyl (C)]R_	0	0	0	3539.63	4098.15	4593.22	1	1	1
Q86SQ0	PHLDB2	Pleckstrin homology-like domain family B member 2	SHDNVYSLGGLEGR	157	(S157)	_S[Phospho (STY)]HDNVYSLGGLEGR_.2	_S[Phospho (STY)]HDNVYSLGGLEGR_	0	0	0	894.764	818.067	1797.76	0.339381	0.472895	0.988015
Q86TB9	PATL1	Protein PAT1 homolog 1	STSPIIGSPPVR	177	(S179)	_STS[Phospho (STY)]PIIGSPPVR_.2	_STS[Phospho (STY)]PIIGSPPVR_	0	0	0	38082.1	43523.3	46391.5	0.970482	0.867868	0.972885
Q86TB9	PATL1	Protein PAT1 homolog 1	STSPIIGSPPVR	177	(S177)	_S[Phospho (STY)]TSPIIGSPPVR_.2	_S[Phospho (STY)]TSPIIGSPPVR_	0	0	0	36059.6	40638.2	43052.3	0.0183523	0.0775173	0.0159305
Q86UD0	SAPCD2	Suppressor APC domain-containing protein 2	ASADFGAAGSPR	275	(S276)	_AS[Phospho (STY)]ADFGAAGSPR_.2	_AS[Phospho (STY)]ADFGAAGSPR_	0	0	0	1939.27	1208.03	1410.54	0.998049	0.998482	0.996099
Q86UE4	MTDH	Protein LYRIC	SQEPIPDDQKVSDDDK	415	(S426)	_SQEPIPDDQKVS[Phospho (STY)]DDDK_.3	_SQEPIPDDQKVS[Phospho (STY)]DDDK_	0	0	0	84035.2	80400.4	79447.6	1	1	1
Q86UE4	MTDH	Protein LYRIC	SQEPIPDDQKVSDDDK	415	(S426)	_SQEPIPDDQKVS[Phospho (STY)]DDDK_.2	_SQEPIPDDQKVS[Phospho (STY)]DDDK_	0	0	0	41363.4	45950	47737.9	1	1	1
Q86UP2	KTN1	Kinectin	EIQNGNLHESDSESVPR	66	(S75)	_EIQNGNLHES[Phospho (STY)]DSESVPR_.3	_EIQNGNLHES[Phospho (STY)]DSESVPR_	0	0	0	37637.3	33963.5	34796.3	0.997549	0.9956	0.997838
Q86UP2	KTN1	Kinectin	EIQNGNLHESDSESVPR	66	(S75)	_EIQNGNLHES[Phospho (STY)]DSESVPR_.2	_EIQNGNLHES[Phospho (STY)]DSESVPR_	0	0	0	9222.11	9185.12	7853.14	0.96015	0.970474	0.976865
Q86UU0	BCL9L	B-cell CLL/lymphoma 9-like protein	SPQVLGSSLSVR	975	(S975)	_S[Phospho (STY)]PQVLGSSLSVR_.2	_S[Phospho (STY)]PQVLGSSLSVR_	0	0	0	8397.56	7023.43	7140.22	0.993889	0.997937	0.999503
Q86UU1	PHLDB1	Pleckstrin homology-like domain family B member 1	TFSDGLATR	428	(S430)	_TFS[Phospho (STY)]DGLATR_.2	_TFS[Phospho (STY)]DGLATR_	0	0	0	3527.4	3191.93	3431.45	0.72989	0.902693	0.990893
Q86WB0	ZC3HC1	Nuclear-interacting partner of ALK	SQDATFSPGSEQAEK	329	(S335)	_SQDATFS[Phospho (STY)]PGSEQAEK_.2	_SQDATFS[Phospho (STY)]PGSEQAEK_	0	0	0	5030.96	4220.72	4526.77	0.861477	0.935671	0.901321
Q86WR7	PROSER2	Proline and serine-rich protein 2	APSPPVEHPR	177	(S179)	_APS[Phospho (STY)]PPVEHPR_.2	_APS[Phospho (STY)]PPVEHPR_	0	0	0	225558	129376	239031	1	1	1
Q86WR7	PROSER2	Proline and serine-rich protein 2	SRSFTLDDESLK	41	(S43)	_SRS[Phospho (STY)]FTLDDESLK_.2	_SRS[Phospho (STY)]FTLDDESLK_	0	0	0	2318.09	2282.92	2890.4	0.441085	0.823735	0.576713
Q86WR7	PROSER2	Proline and serine-rich protein 2	MAGNEALSPTSPFR	205	(M205,S212)	_M[Oxidation (M)]AGNEALS[Phospho (STY)]PTSPFR_.2	_M[Oxidation (M)]AGNEALS[Phospho (STY)]PTSPFR_	0	0	0	1420.89	1194.47	1642.44	0.668127	0.672217	0.836557
Q86X29	LSR	Lipolysis-stimulated lipoprotein receptor	SRSRDDLYDQDDSR	528	(S528)	_S[Phospho (STY)]RSRDDLYDQDDSR_.3	_S[Phospho (STY)]RSRDDLYDQDDSR_	0	0	0	2010.38	2307.59	2691.27	0.114905	0.120184	0.514523
Q86Y91	KIF18B	Kinesin-like protein KIF18B	RGSLPDTQPSQGPSTPK	660	(S662)	_RGS[Phospho (STY)]LPDTQPSQGPSTPK_.3	_RGS[Phospho (STY)]LPDTQPSQGPSTPK_	0	0	0	1051.04	1578.97	1394.88	0.962977	0.987165	0.995822
Q86YS7	C2CD5	C2 domain-containing protein 5	NQTYSFSPSK	289	(S295)	_NQTYSFS[Phospho (STY)]PSK_.2	_NQTYSFS[Phospho (STY)]PSK_	0	0	0	5477.25	5514.76	5379.77	0.969395	0.965233	0.959726
Q8IU81	IRF2BP1	Interferon regulatory factor 2-binding protein 1	NVAEALGHSPK	428	(S436)	_NVAEALGHS[Phospho (STY)]PK_.2	_NVAEALGHS[Phospho (STY)]PK_	0	0	0	6110.56	5889.96	6049.12	1	1	1
Q8IVF2	AHNAK2	Protein AHNAK2	DAHDVSPTSTDTEAQLTVER	289	(T300)	_DAHDVSPTSTDT[Phospho (STY)]EAQLTVER_.3	_DAHDVSPTSTDT[Phospho (STY)]EAQLTVER_	0	0	0	1155.08	665.884	964.701	0.926528	0.125465	0.664451
Q8IVT2	MISP	Mitotic interactor and substrate of PLK1	ALSSDSILSPAPDAR	392	(S394)	_ALS[Phospho (STY)]SDSILSPAPDAR_.2	_ALS[Phospho (STY)]SDSILSPAPDAR_	0	0	0	74746.8	73511.9	67851.9	0.999955	0.99809	0.999944
Q8IVT2	MISP	Mitotic interactor and substrate of PLK1	SQSSDLLER	541	(S543)	_SQS[Phospho (STY)]SDLLER_.2	_SQS[Phospho (STY)]SDLLER_	0	0	0	13487.5	12492.8	13313.9	0.986698	0.986889	0.861092
Q8IY67	RAVER1	Ribonucleoprotein PTB-binding 1	AADVSVTHRPPLSPK	2	(S14)	_[Acetyl (Protein N-term)]AADVSVTHRPPLS[Phospho (STY)]PK_.3	_[Acetyl (Protein N-term)]AADVSVTHRPPLS[Phospho (STY)]PK_	0	0	0	40112.4	41511.8	34343.1	0.999998	0.999999	1
Q8IY67	RAVER1	Ribonucleoprotein PTB-binding 1	AADVSVTHRPPLSPK	2	(S14)	_[Acetyl (Protein N-term)]AADVSVTHRPPLS[Phospho (STY)]PK_.2	_[Acetyl (Protein N-term)]AADVSVTHRPPLS[Phospho (STY)]PK_	0	0	0	3757.67	5632.38	4597.28	0.646619	0.955599	0.914142
Q8IYB3	SRRM1	Serine/arginine repetitive matrix protein 1	RYSPPIQR	595	(S597)	_RYS[Phospho (STY)]PPIQR_.2	_RYS[Phospho (STY)]PPIQR_	0	0	0	126332	131194	127978	1	1	1
Q8IYB3	SRRM1	Serine/arginine repetitive matrix protein 1	TPELPEPSVK	220	(T220)	_T[Phospho (STY)]PELPEPSVK_.2	_T[Phospho (STY)]PELPEPSVK_	0	0	0	103270	110718	99565.4	1	1	1
Q8IYB3	SRRM1	Serine/arginine repetitive matrix protein 1	RLSPSASPPR	387	(S389,S393)	_RLS[Phospho (STY)]PSAS[Phospho (STY)]PPR_.2	_RLS[Phospho (STY)]PSAS[Phospho (STY)]PPR_	0	0	0	42595.2	43152.2	40126.6	0.25594	0.30838	0.678958
Q8IYB3	SRRM1	Serine/arginine repetitive matrix protein 1	EKTPELPEPSVK	218	(T220)	_EKT[Phospho (STY)]PELPEPSVK_.2	_EKT[Phospho (STY)]PELPEPSVK_	0	0	0	18800.4	23171.3	22279	0.999709	0.999919	0.999951
Q8IYB3	SRRM1	Serine/arginine repetitive matrix protein 1	RYSPSPPPK	603	(S605,S607)	_RYS[Phospho (STY)]PS[Phospho (STY)]PPPK_.2	_RYS[Phospho (STY)]PS[Phospho (STY)]PPPK_	0	0	0	20969.7	20792.8	20791.3	0.300256	0.625194	0.724015
Q8IYB3	SRRM1	Serine/arginine repetitive matrix protein 1	RQSPSPSTRPIR	711	(S713,S715)	_RQS[Phospho (STY)]PS[Phospho (STY)]PSTRPIR_.3	_RQS[Phospho (STY)]PS[Phospho (STY)]PSTRPIR_	0	0	0	4167.64	3119.91	2112.15	0.999503	0.999766	0.902254
Q8IZ21	PHACTR4	Phosphatase and actin regulator 4	SSSPVQVEEEPVR	116	(S116)	_S[Phospho (STY)]SSPVQVEEEPVR_.2	_S[Phospho (STY)]SSPVQVEEEPVR_	0	0	0	18998.3	20381.1	17375.5	0.0010015	0.0144268	0.00903937
Q8IZ21	PHACTR4	Phosphatase and actin regulator 4	SSSPVQVEEEPVR	116	(S118)	_SSS[Phospho (STY)]PVQVEEEPVR_.2	_SSS[Phospho (STY)]PVQVEEEPVR_	0	0	0	17115.3	18353.1	16455.3	0.998027	0.974948	0.982611
Q8IZ73	RPUSD2	RNA pseudouridylate synthase domain-containing protein 2	VELSPGPPK	65	(S68)	_VELS[Phospho (STY)]PGPPK_.2	_VELS[Phospho (STY)]PGPPK_	0	0	0	3216.21	3344.85	3590.29	1	1	1
Q8IZL8	PELP1	Proline-, glutamic acid- and leucine-rich protein 1	GSPDGSLQTGKPSAPK	480	(S481)	_GS[Phospho (STY)]PDGSLQTGKPSAPK_.2	_GS[Phospho (STY)]PDGSLQTGKPSAPK_	0	0	0	11078.4	12930.8	12006.6	0.999526	0.999999	0.989963
Q8IZL8	PELP1	Proline-, glutamic acid- and leucine-rich protein 1	GSPDGSLQTGKPSAPK	480	(S481)	_GS[Phospho (STY)]PDGSLQTGKPSAPK_.3	_GS[Phospho (STY)]PDGSLQTGKPSAPK_	0	0	0	1626.12	1082.22	2611.51	0.949396	0.993655	0.998317
Q8N122	RPTOR	Regulatory-associated protein of mTOR	SVSSYGNIR	719	(S722)	_SVSS[Phospho (STY)]YGNIR_.2	_SVSS[Phospho (STY)]YGNIR_	0	0	0	5565.83	4040.7	4967.23	0.775445	0.389498	0.787696
Q8N1F8	STK11IP	Serine/threonine-protein kinase 11-interacting protein	RASISEPSDTDPEPR	385	(S387)	_RAS[Phospho (STY)]ISEPSDTDPEPR_.2	_RAS[Phospho (STY)]ISEPSDTDPEPR_	0	0	0	8357.85	7607.38	7426.32	0.956732	0.957244	0.69807
Q8N1F8	STK11IP	Serine/threonine-protein kinase 11-interacting protein	RASISEPSDTDPEPR	385	(S387)	_RAS[Phospho (STY)]ISEPSDTDPEPR_.3	_RAS[Phospho (STY)]ISEPSDTDPEPR_	0	0	0	5097.45	5236.93	4528.43	0.938758	0.847295	0.97674
Q8N1G0	ZNF687	Zinc finger protein 687	HGLQLGAQSPGR	1049	(S1057)	_HGLQLGAQS[Phospho (STY)]PGR_.2	_HGLQLGAQS[Phospho (STY)]PGR_	0	0	0	5923.22	3984.45	5393.7	1	1	1
Q8N1G4	LRRC47	Leucine-rich repeat-containing protein 47	EEGSLSDTEADAVSGQLPDPTTNPSAGK	515	(S528)	_EEGSLSDTEADAVS[Phospho (STY)]GQLPDPTTNPSAGK_.3	_EEGSLSDTEADAVS[Phospho (STY)]GQLPDPTTNPSAGK_	0	0	0	2281.64	829.598	628.008	0.403443	0.210447	0.142857
Q8N2M8	CLASRP	CLK4-associating serine/arginine rich protein	KISPPSYAR	283	(S285)	_KIS[Phospho (STY)]PPSYAR_.2	_KIS[Phospho (STY)]PPSYAR_	0	0	0	22719.4	31645.2	33474.8	0.991966	0.996025	0.997663
Q8N3D4	EHBP1L1	EH domain-binding protein 1-like protein 1	RPSVNGEPGSVPPPR	1255	(S1257)	_RPS[Phospho (STY)]VNGEPGSVPPPR_.3	_RPS[Phospho (STY)]VNGEPGSVPPPR_	0	0	0	16201.7	17117.9	17875.8	0.997139	0.999648	0.999458
Q8N3F8	MICALL1	MICAL-like protein 1	SPVPSPGSSSPQLQVK	612	(S621)	_SPVPSPGSSS[Phospho (STY)]PQLQVK_.2	_SPVPSPGSSS[Phospho (STY)]PQLQVK_	0	0	0	7395.31	8852.69	7602.17	0.284979	0.782962	0.30347
Q8N4X5	AFAP1L2	Actin filament-associated protein 1-like 2	STSLEPVER	344	(T345)	_ST[Phospho (STY)]SLEPVER_.2	_ST[Phospho (STY)]SLEPVER_	0	0	0	39828.5	39832	46565	0.225939	0.866165	0.835572
Q8N4X5	AFAP1L2	Actin filament-associated protein 1-like 2	STSLEPVER	344	(S344)	_S[Phospho (STY)]TSLEPVER_.2	_S[Phospho (STY)]TSLEPVER_	0	0	0	38044.9	38336.1	43929.7	0.774044	0.133788	0.164128
Q8N556	AFAP1	Actin filament-associated protein 1	SGTSSPQSPVFR	661	(S668)	_SGTSSPQS[Phospho (STY)]PVFR_.2	_SGTSSPQS[Phospho (STY)]PVFR_	0	0	0	60824.2	67582.3	67564.5	1	1	1
Q8N556	AFAP1	Actin filament-associated protein 1	EAYSGCSGPVDSECPPPPSSPVHK	246	(C251,C259,S265)	_EAYSGC[Carbamidomethyl (C)]SGPVDSEC[Carbamidomethyl (C)]PPPPSS[Phospho (STY)]PVHK_.3	_EAYSGC[Carbamidomethyl (C)]SGPVDSEC[Carbamidomethyl (C)]PPPPSS[Phospho (STY)]PVHK_	0	0	0	1649.38	1765.04	1649.53	0.183924	0.739672	0.718752
Q8N5S9	CAMKK1	Calcium/calmodulin-dependent protein kinase kinase 1	SFGNPFEPQAR	458	(S458)	_S[Phospho (STY)]FGNPFEPQAR_.2	_S[Phospho (STY)]FGNPFEPQAR_	0	0	0	8404.78	9356.29	8573.11	1	1	1
Q8NC51	SERBP1	Plasminogen activator inhibitor 1 RNA-binding protein	SSFSHYSGLK	202	(S202)	_S[Phospho (STY)]SFSHYSGLK_.2	_S[Phospho (STY)]SFSHYSGLK_	0	0	0	8161.01	7579.06	7445.91	0.572	0.301941	0.578821
Q8ND56	LSM14A	Protein LSM14 homolog A	SPVSTRPLPSASQK	216	(S216)	_S[Phospho (STY)]PVSTRPLPSASQK_.2	_S[Phospho (STY)]PVSTRPLPSASQK_	0	0	0	65903.7	60345.6	67760.3	1	1	1
Q8ND56	LSM14A	Protein LSM14 homolog A	SPVSTRPLPSASQK	216	(S216)	_S[Phospho (STY)]PVSTRPLPSASQK_.3	_S[Phospho (STY)]PVSTRPLPSASQK_	0	0	0	31388	34253.2	34988.4	1	1	1
Q8ND56	LSM14A	Protein LSM14 homolog A	SSPQLDPLRK	182	(S182)	_S[Phospho (STY)]SPQLDPLRK_.2	_S[Phospho (STY)]SPQLDPLRK_	0	0	0	80621.1	79851.2	74797	0.680257	0.676572	0.00910095
Q8ND56	LSM14A	Protein LSM14 homolog A	SSPQLDPLR	182	(S182)	_S[Phospho (STY)]SPQLDPLR_.2	_S[Phospho (STY)]SPQLDPLR_	0	0	0	58549.6	59011.6	61479.4	0.653352	0.664843	0.694657
Q8ND76	CCNY	Cyclin-Y	SASADNLTLPR	324	(S326)	_SAS[Phospho (STY)]ADNLTLPR_.2	_SAS[Phospho (STY)]ADNLTLPR_	0	0	0	31366.4	31756.5	31351.2	0.85842	0.8969	0.961041
Q8NDT2	RBM15B	Putative RNA-binding protein 15B	DRTPPHLLYSDR	530	(T532)	_DRT[Phospho (STY)]PPHLLYSDR_.3	_DRT[Phospho (STY)]PPHLLYSDR_	0	0	0	3919.14	3950.01	4081.66	0.999991	0.999983	0.999995
Q8NE71	ABCF1	ATP-binding cassette sub-family F member 1	LSVPTSDEEDEVPAPK	104	(S109)	_LSVPTS[Phospho (STY)]DEEDEVPAPK_.2	_LSVPTS[Phospho (STY)]DEEDEVPAPK_	0	0	0	13915.1	13183.7	12135	0.333333	0.333333	0.333333
Q8NE71	ABCF1	ATP-binding cassette sub-family F member 1	KAEQGSEEEGEGEEEEEEGGESK	223	(S228)	_KAEQGS[Phospho (STY)]EEEGEGEEEEEEGGESK_.3	_KAEQGS[Phospho (STY)]EEEGEGEEEEEEGGESK_	0	0	0	6908.89	5839.77	6529.08	0.999801	0.999901	1
Q8NEF9	SRFBP1	Serum response factor-binding protein 1	EYFDDSTEER	259	(S264)	_EYFDDS[Phospho (STY)]TEER_.2	_EYFDDS[Phospho (STY)]TEER_	0	0	0	8848.97	9946.38	7964.8	0.922637	0.922053	0.28512
Q8NEY1	NAV1	Neuron navigator 1	RNSTIVLR	450	(S452)	_RNS[Phospho (STY)]TIVLR_.2	_RNS[Phospho (STY)]TIVLR_	0	0	0	2574.76	1667.98	2608.88	0.998747	0.999268	0.996333
Q8NEY8	PPHLN1	Periphilin-1	DNTFFRESPVGR	126	(S133)	_DNTFFRES[Phospho (STY)]PVGR_.3	_DNTFFRES[Phospho (STY)]PVGR_	0	0	0	10079.1	10029.4	10604.2	0.0952691	0.999961	0.684903
Q8NEY8	PPHLN1	Periphilin-1	DNTFFRESPVGR	126	(S133)	_DNTFFRES[Phospho (STY)]PVGR_.2	_DNTFFRES[Phospho (STY)]PVGR_	0	0	0	9768.23	7279.64	8765.83	0.999618	0.99992	0.996183
Q8NFC6	BOD1L1	Biorientation of chromosomes in cell division protein 1-like 1	RLSESLHVVDENK	633	(S637)	_RLSES[Phospho (STY)]LHVVDENK_.3	_RLSES[Phospho (STY)]LHVVDENK_	0	0	0	3710.4	1570.36	3656.89	0.371684	0.397146	0.5
Q8NHG8	ZNRF2	E3 ubiquitin-protein ligase ZNRF2	SLGGAVGSVASGAR	82	(S82)	_S[Phospho (STY)]LGGAVGSVASGAR_.2	_S[Phospho (STY)]LGGAVGSVASGAR_	0	0	0	3759.1	3490.63	3646.93	0.997249	0.998149	0.997866
Q8NI27	THOC2	THO complex subunit 2	SESPCESPYPNEK	1514	(S1516,C1518)	_SES[Phospho (STY)]PC[Carbamidomethyl (C)]ESPYPNEK_.2	_SES[Phospho (STY)]PC[Carbamidomethyl (C)]ESPYPNEK_	0	0	0	4019.33	3537.68	2160.03	0.828198	0.620978	0.300584
Q8TAD8	SNIP1	Smad nuclear-interacting protein 1	QERLSPEVAPPAHR	31	(S35)	_QERLS[Phospho (STY)]PEVAPPAHR_.3	_QERLS[Phospho (STY)]PEVAPPAHR_	0	0	0	13807.7	11199.7	13705.7	1	1	1
Q8TAD8	SNIP1	Smad nuclear-interacting protein 1	RPDHSGGSPSPPTSEPAR	45	(S52)	_RPDHSGGS[Phospho (STY)]PSPPTSEPAR_.3	_RPDHSGGS[Phospho (STY)]PSPPTSEPAR_	0	0	0	5923.43	4649.58	4943.93	0.499033	0.438832	0.536251
Q8TAD8	SNIP1	Smad nuclear-interacting protein 1	RPDHSGGSPSPPTSEPAR	45	(S54)	_RPDHSGGSPS[Phospho (STY)]PPTSEPAR_.3	_RPDHSGGSPS[Phospho (STY)]PPTSEPAR_	0	0	0	5471.78	4873.49	4791.72	0.0280125	0.107117	0.0239558
Q8TAD8	SNIP1	Smad nuclear-interacting protein 1	LSPEVAPPAHR	34	(S35)	_LS[Phospho (STY)]PEVAPPAHR_.2	_LS[Phospho (STY)]PEVAPPAHR_	0	0	0	6132.22	10510.5	9855.47	1	1	1
Q8TAQ2	SMARCC2	SWI/SNF complex subunit SMARCC2	TLTDEVNSPDSDRR	276	(S283)	_TLTDEVNS[Phospho (STY)]PDSDRR_.3	_TLTDEVNS[Phospho (STY)]PDSDRR_	0	0	0	9309.24	8044.84	8635.13	0.816202	0.762405	0.634444
Q8TB72	PUM2	Pumilio homolog 2	GKASPFEEDQNR	133	(S136)	_GKAS[Phospho (STY)]PFEEDQNR_.2	_GKAS[Phospho (STY)]PFEEDQNR_	0	0	0	5886.14	7611.95	7601.39	1	1	1
Q8TB72	PUM2	Pumilio homolog 2	ASPFEEDQNR	135	(S136)	_AS[Phospho (STY)]PFEEDQNR_.2	_AS[Phospho (STY)]PFEEDQNR_	0	0	0	1962.86	2383.48	2272.33	1	1	1
Q8TBZ3	WDR20	WD repeat-containing protein 20	RNSTDSRPVSVTYR	355	(T358)	_RNST[Phospho (STY)]DSRPVSVTYR_.3	_RNST[Phospho (STY)]DSRPVSVTYR_	0	0	0	4781.98	4301.3	5156.06	0.455378	0.450345	0.454409
Q8TBZ3	WDR20	WD repeat-containing protein 20	SNSLPHSAVSNAGSK	432	(S434)	_SNS[Phospho (STY)]LPHSAVSNAGSK_.2	_SNS[Phospho (STY)]LPHSAVSNAGSK_	0	0	0	1351.55	1004.18	1694.53	0.892415	0.901492	0.886111
Q8TBZ3	WDR20	WD repeat-containing protein 20	SNSLPHSAVSNAGSK	432	(S434)	_SNS[Phospho (STY)]LPHSAVSNAGSK_.3	_SNS[Phospho (STY)]LPHSAVSNAGSK_	0	0	0	1158.37	1422.31	1044.04	0.630829	0.937496	0.934838
Q8TD16	BICD2	Protein bicaudal D homolog 2	SPILLPK	582	(S582)	_S[Phospho (STY)]PILLPK_.1	_S[Phospho (STY)]PILLPK_	0	0	0	23911.6	27099.7	26574.3	1	1	1
Q8TD19	NEK9	Serine/threonine-protein kinase Nek9	VASEAPLEHKPQVEASSPR	853	(S869)	_VASEAPLEHKPQVEASS[Phospho (STY)]PR_.3	_VASEAPLEHKPQVEASS[Phospho (STY)]PR_	0	0	0	3232.13	2286.68	3032.28	0.46656	0.481647	0.477983
Q8TEA8	DTD1	D-aminoacyl-tRNA deacylase 1	SASSGAEGDVSSEREP	194	(S197)	_SASS[Phospho (STY)]GAEGDVSSEREP_.2	_SASS[Phospho (STY)]GAEGDVSSEREP_	0	0	0	26660	28995.5	28249	0.905892	0.482202	0.476203
Q8TEA8	DTD1	D-aminoacyl-tRNA deacylase 1	SASSGAEGDVSSEREP	194	(S194)	_S[Phospho (STY)]ASSGAEGDVSSEREP_.2	_S[Phospho (STY)]ASSGAEGDVSSEREP_	0	0	0	26634	28897.2	28195.2	0.00709453	0.0380015	0.0427448
Q8TEW0	PARD3	Partitioning defective 3 homolog	SMDLGIADETK	852	(S852,M853)	_S[Phospho (STY)]M[Oxidation (M)]DLGIADETK_.2	_S[Phospho (STY)]M[Oxidation (M)]DLGIADETK_	0	0	0	3931.93	5110.58	5492.66	0.999989	1	0.999992
Q8TEW0	PARD3	Partitioning defective 3 homolog	FSPDSQYIDNR	382	(S383)	_FS[Phospho (STY)]PDSQYIDNR_.2	_FS[Phospho (STY)]PDSQYIDNR_	0	0	0	2507.68	1506.95	2951.01	0.990284	0.955755	0.999116
Q8WVM8	SCFD1	Sec1 family domain-containing protein 1	VNLEESSGVENSPAGARPK	292	(S303)	_VNLEESSGVENS[Phospho (STY)]PAGARPK_.3	_VNLEESSGVENS[Phospho (STY)]PAGARPK_	0	0	0	1961.84	2311.36	2897.34	0.969319	0.966666	0.946835
Q8WWA1	TMEM40	Transmembrane protein 40	RGSDPASGEVEASQLR	135	(S137)	_RGS[Phospho (STY)]DPASGEVEASQLR_.3	_RGS[Phospho (STY)]DPASGEVEASQLR_	0	0	0	59830.5	62349.8	60723.3	1	1	1
Q8WWA1	TMEM40	Transmembrane protein 40	RGSDPASGEVEASQLR	135	(S137)	_RGS[Phospho (STY)]DPASGEVEASQLR_.2	_RGS[Phospho (STY)]DPASGEVEASQLR_	0	0	0	20096.6	19925.8	19716.1	0.998814	0.998641	0.998945
Q8WWI1	LMO7	LIM domain only protein 7	RGESLDNLDSPR	1507	(S1510)	_RGES[Phospho (STY)]LDNLDSPR_.2	_RGES[Phospho (STY)]LDNLDSPR_	0	0	0	8479.85	4542.72	8805.04	0.99937	0.995992	0.996756
Q8WWI1	LMO7	LIM domain only protein 7	SRSTTELDDYSTNK	1421	(S1421)	_S[Phospho (STY)]RSTTELDDYSTNK_.3	_S[Phospho (STY)]RSTTELDDYSTNK_	0	0	0	2879.29	4127.04	3579.69	0.164523	0.158047	0.171929
Q8WWI1	LMO7	LIM domain only protein 7	SRSTTELDDYSTNK	1421	(T1425)	_SRSTT[Phospho (STY)]ELDDYSTNK_.2	_SRSTT[Phospho (STY)]ELDDYSTNK_	0	0	0	937.44	1350.05	819.405	0.199712	0.238734	0.156702
Q8WWI1	LMO7	LIM domain only protein 7	SRSTTELDDYSTNK	1421	(S1421)	_S[Phospho (STY)]RSTTELDDYSTNK_.2	_S[Phospho (STY)]RSTTELDDYSTNK_	0	0	0	938.747	1044.14	569.561	0.140455	0.0140661	0.367217
Q8WWM7	ATXN2L	Ataxin-2-like protein	EVDGLLTSEPMGSPVSSK	582	(M592,S594)	_EVDGLLTSEPM[Oxidation (M)]GS[Phospho (STY)]PVSSK_.2	_EVDGLLTSEPM[Oxidation (M)]GS[Phospho (STY)]PVSSK_	0	0	0	9578.29	13627.2	11853.8	0.740635	0.988507	0.977393
Q8WWQ0	PHIP	PH-interacting protein	TAFYNEDDSEEEQR	1775	(S1783)	_TAFYNEDDS[Phospho (STY)]EEEQR_.2	_TAFYNEDDS[Phospho (STY)]EEEQR_	0	0	0	2075.8	2327.84	1896.5	0.908848	0.997333	0.868904
Q8WX93	PALLD	Palladin	IASDEEIQGTK	891	(S893)	_IAS[Phospho (STY)]DEEIQGTK_.2	_IAS[Phospho (STY)]DEEIQGTK_	0	0	0	20305.5	20384.4	21186.4	1	1	1
Q92466	DDB2	DNA damage-binding protein 2	SRSPLELEPEAK	24	(S24)	_S[Phospho (STY)]RSPLELEPEAK_.2	_S[Phospho (STY)]RSPLELEPEAK_	0	0	0	22660.5	22291.5	22727.5	0.0131647	0.00616028	0.00772773
Q92466	DDB2	DNA damage-binding protein 2	SRSPLELEPEAK	24	(S26)	_SRS[Phospho (STY)]PLELEPEAK_.2	_SRS[Phospho (STY)]PLELEPEAK_	0	0	0	22661.7	22281.4	22606.9	0.986812	0.99371	0.992302
Q92538	GBF1	Golgi-specific brefeldin A-resistance guanine nucleotide exchange factor 1	GYTSDSEVYTDHGRPGK	1315	(Y1316)	_GY[Phospho (STY)]TSDSEVYTDHGRPGK_.3	_GY[Phospho (STY)]TSDSEVYTDHGRPGK_	0	0	0	5673.38	4941.46	4547.31	0.95704	0.691902	0.738598
Q92597	NDRG1	Protein NDRG1	TASGSSVTSLDGTR	328	(T328)	_T[Phospho (STY)]ASGSSVTSLDGTR_.2	_T[Phospho (STY)]ASGSSVTSLDGTR_	0	0	0	1705.43	1345.85	1140.17	0.500021	0.173043	0.0621019
Q92598	HSPH1	Heat shock protein 105 kDa	IESPKLER	807	(S809)	_IES[Phospho (STY)]PKLER_.2	_IES[Phospho (STY)]PKLER_	0	0	0	73054.5	91859.4	89999.8	1	1	1
Q92609	TBC1D5	TBC1 domain family member 5	TSSTLDSEGTFNSYR	42	(T42)	_T[Phospho (STY)]SSTLDSEGTFNSYR_.2	_T[Phospho (STY)]SSTLDSEGTFNSYR_	0	0	0	3187.21	3183.38	4099.64	0.37251	0.399625	0.382666
Q92614	MYO18A	Unconventional myosin-XVIIIa	RFSFSQR	138	(S140)	_RFS[Phospho (STY)]FSQR_.2	_RFS[Phospho (STY)]FSQR_	0	0	0	10785	11585.3	11615.6	0.999998	1	1
Q92785	DPF2	Zinc finger protein ubi-d4	VDDDSLGEFPVTNSR	138	(S142)	_VDDDS[Phospho (STY)]LGEFPVTNSR_.2	_VDDDS[Phospho (STY)]LGEFPVTNSR_	0	0	0	3019.97	2552.9	3933.72	0.968646	0.931867	0.969898
Q92903	CDS1	Phosphatidate cytidylyltransferase 1	EGEAAGGDHETESTSDKETDIDDR	23	(S37)	_EGEAAGGDHETESTS[Phospho (STY)]DKETDIDDR_.3	_EGEAAGGDHETESTS[Phospho (STY)]DKETDIDDR_	0	0	0	1679.68	1946.8	2222.8	0.199918	0.187321	0.187067
Q92922	SMARCC1	SWI/SNF complex subunit SMARCC1	KHSPSPPPPTPTESR	326	(S328,S330)	_KHS[Phospho (STY)]PS[Phospho (STY)]PPPPTPTESR_.3	_KHS[Phospho (STY)]PS[Phospho (STY)]PPPPTPTESR_	0	0	0	14948.5	12477.7	12012.1	1	1	0.999998
Q92945	KHSRP	Far upstream element-binding protein 2	VQISPDSGGLPER	178	(S181)	_VQIS[Phospho (STY)]PDSGGLPER_.2	_VQIS[Phospho (STY)]PDSGGLPER_	0	0	0	6362.33	6220.9	7959.37	0.927251	0.998047	0.99792
Q93100	PHKB	Phosphorylase b kinase regulatory subunit beta	SGSVYEPLK	25	(S25)	_S[Phospho (STY)]GSVYEPLK_.2	_S[Phospho (STY)]GSVYEPLK_	0	0	0	2802.91	3259.32	2079.56	0.134914	0.0333184	0.626629
Q96A49	SYAP1	Synapse-associated protein 1	TPPVVIK	248	(T248)	_T[Phospho (STY)]PPVVIK_.1	_T[Phospho (STY)]PPVVIK_	0	0	0	22870.6	20118.2	22191.4	1	1	1
Q96AX9	MIB2	E3 ubiquitin-protein ligase MIB2	RVSADSQPFQHGDK	307	(S309)	_RVS[Phospho (STY)]ADSQPFQHGDK_.3	_RVS[Phospho (STY)]ADSQPFQHGDK_	0	0	0	1086.86	1149.57	1273.49	0.801388	0.935002	0.608209
Q96B23	C18orf25	Uncharacterized protein C18orf25	RDSSESQLASTESDKPTTGR	64	(S66)	_RDS[Phospho (STY)]SESQLASTESDKPTTGR_.3	_RDS[Phospho (STY)]SESQLASTESDKPTTGR_	0	0	0	27638.5	28779.5	30261.5	0.985102	0.777473	0.870574
Q96B23	C18orf25	Uncharacterized protein C18orf25	RDSSESQLASTESDKPTTGR	64	(S67)	_RDSS[Phospho (STY)]ESQLASTESDKPTTGR_.3	_RDSS[Phospho (STY)]ESQLASTESDKPTTGR_	0	0	0	23788.1	26119.7	26666.2	0.0148822	0.206126	0.129998
Q96B23	C18orf25	Uncharacterized protein C18orf25	RDSSESQLASTESDKPTTGR	64	(S67,S69)	_RDSS[Phospho (STY)]ES[Phospho (STY)]QLASTESDKPTTGR_.3	_RDSS[Phospho (STY)]ES[Phospho (STY)]QLASTESDKPTTGR_	0	0	0	3187.72	2916.67	2726.42	0.587027	0.512815	0.57455
Q96B36	AKT1S1	Proline-rich AKT1 substrate 1	LNTSDFQK	244	(T246)	_LNT[Phospho (STY)]SDFQK_.2	_LNT[Phospho (STY)]SDFQK_	0	0	0	5396.92	5212.78	4294.51	0.995437	0.998882	0.999993
Q96B97	SH3KBP1	SH3 domain-containing kinase-binding protein 1	ANSPSLFGTEGK	585	(S587)	_ANS[Phospho (STY)]PSLFGTEGK_.2	_ANS[Phospho (STY)]PSLFGTEGK_	0	0	0	1751.54	1802.64	2924.44	0.998361	0.99158	0.993093
Q96B97	SH3KBP1	SH3 domain-containing kinase-binding protein 1	ANSPSLFGTEGKPK	585	(S587)	_ANS[Phospho (STY)]PSLFGTEGKPK_.3	_ANS[Phospho (STY)]PSLFGTEGKPK_	0	0	0	500.398	678.445	644.182	0.959021	0.934612	0.890397
Q96BH1	RNF25	E3 ubiquitin-protein ligase RNF25	RESLGLESK	448	(S450)	_RES[Phospho (STY)]LGLESK_.2	_RES[Phospho (STY)]LGLESK_	0	0	0	4431.31	4396.25	4100.4	0.992254	0.99998	0.991385
Q96C19	EFHD2	EF-hand domain-containing protein D2	ADLNQGIGEPQSPSR	63	(S74)	_ADLNQGIGEPQS[Phospho (STY)]PSR_.2	_ADLNQGIGEPQS[Phospho (STY)]PSR_	0	0	0	51183.7	52357.8	54008.8	0.999743	0.999663	0.5422
Q96C19	EFHD2	EF-hand domain-containing protein D2	ADLNQGIGEPQSPSR	63	(S76)	_ADLNQGIGEPQSPS[Phospho (STY)]R_.2	_ADLNQGIGEPQSPS[Phospho (STY)]R_	0	0	0	43561.2	45440.3	47272.8	0.00025675	0.000336748	0.457773
Q96C19	EFHD2	EF-hand domain-containing protein D2	RADLNQGIGEPQSPSR	62	(S74)	_RADLNQGIGEPQS[Phospho (STY)]PSR_.3	_RADLNQGIGEPQS[Phospho (STY)]PSR_	0	0	0	17658.5	20862.6	17964.5	0.999679	0.999707	0.999419
Q96C19	EFHD2	EF-hand domain-containing protein D2	RADLNQGIGEPQSPSR	62	(S74)	_RADLNQGIGEPQS[Phospho (STY)]PSR_.2	_RADLNQGIGEPQS[Phospho (STY)]PSR_	0	0	0	3102.13	3054.78	2218.9	0.5	0.527818	0.5
Q96C19	EFHD2	EF-hand domain-containing protein D2	RADLNQGIGEPQSPSRR	62	(S76)	_RADLNQGIGEPQSPS[Phospho (STY)]RR_.3	_RADLNQGIGEPQSPS[Phospho (STY)]RR_	0	0	0	3003.25	2769.02	2696.62	0.5	0.5	0.5
Q96D46	NMD3	60S ribosomal export protein NMD3	DSAIPVESDTDDEGAPR	461	(T470)	_DSAIPVESDT[Phospho (STY)]DDEGAPR_.2	_DSAIPVESDT[Phospho (STY)]DDEGAPR_	0	0	0	1945.34	2367.71	2771.29	0.318384	0.770379	0.302759
Q96DR7	ARHGEF26	Rho guanine nucleotide exchange factor 26	SPLLLGAQR	80	(S80)	_S[Phospho (STY)]PLLLGAQR_.2	_S[Phospho (STY)]PLLLGAQR_	0	0	0	2427.26	2395.8	2253.03	1	1	1
Q96EB6	SIRT1	NAD-dependent protein deacetylase sirtuin-1	ADEAALALQPGGSPSAAGADR	2	(S14)	_[Acetyl (Protein N-term)]ADEAALALQPGGS[Phospho (STY)]PSAAGADR_.3	_[Acetyl (Protein N-term)]ADEAALALQPGGS[Phospho (STY)]PSAAGADR_	0	0	0	10537.9	11442.8	10269.8	0.949192	0.737437	0.92208
Q96EN8	MOCOS	Molybdenum cofactor sulfurase	SLSPQEDALTGSR	528	(S530)	_SLS[Phospho (STY)]PQEDALTGSR_.2	_SLS[Phospho (STY)]PQEDALTGSR_	0	0	0	6264.83	3800.19	5122.76	0.959433	0.938607	0.407278
Q96EN8	MOCOS	Molybdenum cofactor sulfurase	SLSPQEDALTGSR	528	(S528)	_S[Phospho (STY)]LSPQEDALTGSR_.2	_S[Phospho (STY)]LSPQEDALTGSR_	0	0	0	4574.69	3190.37	4079.54	0.0393762	0.0604261	0.152701
Q96EV2	RBM33	RNA-binding protein 33	DIKEESDEEEEDDEESGR	200	(S205)	_DIKEES[Phospho (STY)]DEEEEDDEESGR_.3	_DIKEES[Phospho (STY)]DEEEEDDEESGR_	0	0	0	1231.92	0.447653	1056.65	0.945126	0.5	0.989762
Q96FS4	SIPA1	Signal-induced proliferation-associated protein 1	SGSDAGEARPPTPASPR	53	(S53)	_S[Phospho (STY)]GSDAGEARPPTPASPR_.3	_S[Phospho (STY)]GSDAGEARPPTPASPR_	0	0	0	5194.69	6808.46	8319.18	0.104015	0.490554	0.100769
Q96GM8	TOE1	Target of EGR1 protein 1	AADSDDGAVSAPAASDGGVSK	2	(S5)	_AADS[Phospho (STY)]DDGAVSAPAASDGGVSK_.2	_AADS[Phospho (STY)]DDGAVSAPAASDGGVSK_	0	0	0	3736.55	4274.67	4619.57	0.837051	0.994095	0.993537
Q96JC9	EAF1	ELL-associated factor 1	DNPSPEPQLDDIKR	162	(S165)	_DNPS[Phospho (STY)]PEPQLDDIKR_.3	_DNPS[Phospho (STY)]PEPQLDDIKR_	0	0	0	8416.92	8402.5	8898.02	1	1	1
Q96JM3	CHAMP1	Chromosome alignment-maintaining phosphoprotein 1	LAPVPSPEPQK	199	(S204)	_LAPVPS[Phospho (STY)]PEPQK_.2	_LAPVPS[Phospho (STY)]PEPQK_	0	0	0	9459.15	9709.79	7706.6	1	1	1
Q96JM3	CHAMP1	Chromosome alignment-maintaining phosphoprotein 1	PAPVSPESVK	210	(S214)	_PAPVS[Phospho (STY)]PESVK_.2	_PAPVS[Phospho (STY)]PESVK_	0	0	0	5975.87	6156.25	6346.62	0.999766	0.999748	0.999534
Q96JM3	CHAMP1	Chromosome alignment-maintaining phosphoprotein 1	KTSPASLDFPESQK	457	(S459)	_KTS[Phospho (STY)]PASLDFPESQK_.2	_KTS[Phospho (STY)]PASLDFPESQK_	0	0	0	2609.95	2562.55	4204.63	0.185647	0.181648	0.197331
Q96K21	ZFYVE19	Abscission/NoCut checkpoint regulator	LPDSDDDEDEETAIQR	351	(S354)	_LPDS[Phospho (STY)]DDDEDEETAIQR_.2	_LPDS[Phospho (STY)]DDDEDEETAIQR_	0	0	0	742.201	1074.6	779.084	0.954848	0.978212	0.882457
Q96KR1	ZFR	Zinc finger RNA-binding protein	RRDSDGVDGFEAEGK	1051	(S1054)	_RRDS[Phospho (STY)]DGVDGFEAEGK_.3	_RRDS[Phospho (STY)]DGVDGFEAEGK_	0	0	0	9089.36	11407.9	11343.2	1	1	1
Q96KR1	ZFR	Zinc finger RNA-binding protein	RDSDGVDGFEAEGK	1052	(S1054)	_RDS[Phospho (STY)]DGVDGFEAEGK_.2	_RDS[Phospho (STY)]DGVDGFEAEGK_	0	0	0	5087.82	6413.86	5556.21	1	1	1
Q96KR1	ZFR	Zinc finger RNA-binding protein	RDSDGVDGFEAEGK	1052	(S1054)	_RDS[Phospho (STY)]DGVDGFEAEGK_.3	_RDS[Phospho (STY)]DGVDGFEAEGK_	0	0	0	2133.91	2005.88	1896.59	1	1	1
Q96MH2	HEXIM2	Protein HEXIM2	TQSPGGCSAEAVLAR	74	(T74,C80)	_T[Phospho (STY)]QSPGGC[Carbamidomethyl (C)]SAEAVLAR_.2	_T[Phospho (STY)]QSPGGC[Carbamidomethyl (C)]SAEAVLAR_	0	0	0	2833.79	3380.33	2517.71	0.0433665	0.0245363	0.332194
Q96MU7	YTHDC1	YTH domain-containing protein 1	GISPIVFDR	306	(S308)	_GIS[Phospho (STY)]PIVFDR_.2	_GIS[Phospho (STY)]PIVFDR_	0	0	0	10251.2	10839.2	11571.2	1	1	1
Q96N67	DOCK7	Dedicator of cytokinesis protein 7	TTSGDDACNLTSFR	450	(S452,C457)	_TTS[Phospho (STY)]GDDAC[Carbamidomethyl (C)]NLTSFR_.2	_TTS[Phospho (STY)]GDDAC[Carbamidomethyl (C)]NLTSFR_	0	0	0	6685.03	7371.59	7442.12	0.771496	0.833043	0.607115
Q96N67	DOCK7	Dedicator of cytokinesis protein 7	TTSGDDACNLTSFR	450	(T450,C457)	_T[Phospho (STY)]TSGDDAC[Carbamidomethyl (C)]NLTSFR_.2	_T[Phospho (STY)]TSGDDAC[Carbamidomethyl (C)]NLTSFR_	0	0	0	6293.86	6848.85	6265.49	0.112286	0.0833205	0.193517
Q96N67	DOCK7	Dedicator of cytokinesis protein 7	SPSGSAFGSQENLR	1430	(S1430)	_S[Phospho (STY)]PSGSAFGSQENLR_.2	_S[Phospho (STY)]PSGSAFGSQENLR_	0	0	0	6060.57	5957.82	6772.51	0.319038	0.324258	0.126885
Q96N67	DOCK7	Dedicator of cytokinesis protein 7	SPSGSAFGSQENLR	1430	(S1432)	_SPS[Phospho (STY)]GSAFGSQENLR_.2	_SPS[Phospho (STY)]GSAFGSQENLR_	0	0	0	5588.28	5534.8	6286.3	0.677684	0.675223	0.872495
Q96PK6	RBM14	RNA-binding protein 14	QPTPPFFGR	204	(T206)	_QPT[Phospho (STY)]PPFFGR_.2	_QPT[Phospho (STY)]PPFFGR_	0	0	0	49332.8	53350.8	55641.1	1	1	1
Q96PK6	RBM14	RNA-binding protein 14	RLSESQLSFR	616	(S618)	_RLS[Phospho (STY)]ESQLSFR_.2	_RLS[Phospho (STY)]ESQLSFR_	0	0	0	3100.68	1344.8	3329.48	0.999194	0.957763	0.99937
Q96PY6	NEK1	Serine/threonine-protein kinase Nek1	TCSLPDLSK	1050	(C1051,S1052)	_TC[Carbamidomethyl (C)]S[Phospho (STY)]LPDLSK_.2	_TC[Carbamidomethyl (C)]S[Phospho (STY)]LPDLSK_	0	0	0	1264.88	1743.32	2590.03	0.368255	0.934615	0.61762
Q96S55	WRNIP1	ATPase WRNIP1	RLSESSALK	73	(S75)	_RLS[Phospho (STY)]ESSALK_.2	_RLS[Phospho (STY)]ESSALK_	0	0	0	13843	11838.1	14120.6	0.997219	0.998975	0.989957
Q96S94	CCNL2	Cyclin-L2	GSKPSPLSVK	344	(S348)	_GSKPS[Phospho (STY)]PLSVK_.2	_GSKPS[Phospho (STY)]PLSVK_	0	0	0	3462.43	4540.38	4698.11	0.990044	0.633854	0.831005
Q96S94	CCNL2	Cyclin-L2	ADSPVNGLPK	367	(S369)	_ADS[Phospho (STY)]PVNGLPK_.2	_ADS[Phospho (STY)]PVNGLPK_	0	0	0	1882.98	1666.37	2128.15	1	1	1
Q96S99	PLEKHF1	Pleckstrin homology domain-containing family F member 1	QEEAEEQGAGSPGQPAHLAR	217	(S227)	_QEEAEEQGAGS[Phospho (STY)]PGQPAHLAR_.3	_QEEAEEQGAGS[Phospho (STY)]PGQPAHLAR_	0	0	0	3738.59	3514.53	4346.17	1	1	1
Q96SB4	SRPK1	SRSF protein kinase 1	QEESESPVERPLK	306	(S311)	_QEESES[Phospho (STY)]PVERPLK_.3	_QEESES[Phospho (STY)]PVERPLK_	0	0	0	3299.34	4262.59	3909.74	0.709958	0.811462	0.988763
Q96SB4	SRPK1	SRSF protein kinase 1	QEESESPVERPLK	306	(S311)	_QEESES[Phospho (STY)]PVERPLK_.2	_QEESES[Phospho (STY)]PVERPLK_	0	0	0	2300.55	3030.08	3491.13	0.968945	0.985493	0.889622
Q96ST3	SIN3A	Paired amphipathic helix protein Sin3a	SDSPAIQLR	938	(S940)	_SDS[Phospho (STY)]PAIQLR_.2	_SDS[Phospho (STY)]PAIQLR_	0	0	0	2973.91	2261.48	2581.98	0.803507	0.980336	0.322957
Q96T23	RSF1	Remodeling and spacing factor 1	DAQRLSPIPEEVPK	599	(S604)	_DAQRLS[Phospho (STY)]PIPEEVPK_.3	_DAQRLS[Phospho (STY)]PIPEEVPK_	0	0	0	14884	16702.8	12481.7	1	1	1
Q96T23	RSF1	Remodeling and spacing factor 1	DAQRLSPIPEEVPK	599	(S604)	_DAQRLS[Phospho (STY)]PIPEEVPK_.2	_DAQRLS[Phospho (STY)]PIPEEVPK_	0	0	0	5026.74	5538.11	3883.93	1	1	1
Q96T23	RSF1	Remodeling and spacing factor 1	IESDEEEDFENVGK	1343	(S1345)	_IES[Phospho (STY)]DEEEDFENVGK_.2	_IES[Phospho (STY)]DEEEDFENVGK_	0	0	0	2032.52	2405.71	2285.28	1	1	1
Q96T37	RBM15	RNA-binding protein 15	SLSPGGAALGYR	292	(S294)	_SLS[Phospho (STY)]PGGAALGYR_.2	_SLS[Phospho (STY)]PGGAALGYR_	0	0	0	46402.9	46159.8	45664.2	0.991072	0.990638	0.990431
Q96T37	RBM15	RNA-binding protein 15	DRTPPLLYR	566	(T568)	_DRT[Phospho (STY)]PPLLYR_.2	_DRT[Phospho (STY)]PPLLYR_	0	0	0	20052.3	19624.6	19799	0.998782	0.996964	0.999975
Q96T37	RBM15	RNA-binding protein 15	HCAPSPDRSPELSSSR	666	(C667,S670,S674)	_HC[Carbamidomethyl (C)]APS[Phospho (STY)]PDRS[Phospho (STY)]PELSSSR_.3	_HC[Carbamidomethyl (C)]APS[Phospho (STY)]PDRS[Phospho (STY)]PELSSSR_	0	0	0	5653.84	5975.38	7158.82	0.999991	0.999956	0.999875
Q96T88	UHRF1	E3 ubiquitin-protein ligase UHRF1	ERDSELSDTDSGCCLGQSESDK	85	(S91,C97,C98)	_ERDSELS[Phospho (STY)]DTDSGC[Carbamidomethyl (C)]C[Carbamidomethyl (C)]LGQSESDK_.3	_ERDSELS[Phospho (STY)]DTDSGC[Carbamidomethyl (C)]C[Carbamidomethyl (C)]LGQSESDK_	0	0	0	1992.6	1319.72	946.636	0.495856	0.554389	0.510115
Q99543	DNAJC2	DnaJ homolog subfamily C member 2	NASASFQELEDKK	45	(S47)	_NAS[Phospho (STY)]ASFQELEDKK_.2	_NAS[Phospho (STY)]ASFQELEDKK_	0	0	0	4361.8	4177.09	4341.61	0.998021	0.995571	0.999616
Q99543	DNAJC2	DnaJ homolog subfamily C member 2	NASASFQELEDKK	45	(S47)	_NAS[Phospho (STY)]ASFQELEDKK_.3	_NAS[Phospho (STY)]ASFQELEDKK_	0	0	0	1451.24	1603.32	2327.44	0.933841	0.99454	0.960912
Q99543	DNAJC2	DnaJ homolog subfamily C member 2	NASASFQELEDKK	45	(S49)	_NASAS[Phospho (STY)]FQELEDKK_.3	_NASAS[Phospho (STY)]FQELEDKK_	0	0	0	851.872	1000.36	1253.71	0.0530314	0.0106715	0.0334986
Q99543	DNAJC2	DnaJ homolog subfamily C member 2	NASASFQELEDK	45	(S47)	_NAS[Phospho (STY)]ASFQELEDK_.2	_NAS[Phospho (STY)]ASFQELEDK_	0	0	0	1528.55	1911.2	1932.4	0.87597	0.831891	0.981402
Q99575	POP1	Ribonucleases P/MRP protein subunit POP1	VQAYEEPSVASSPNGK	719	(S730)	_VQAYEEPSVASS[Phospho (STY)]PNGK_.2	_VQAYEEPSVASS[Phospho (STY)]PNGK_	0	0	0	10580.1	5156.44	10611.2	0.796847	0.4882	0.787745
Q99607	ELF4	ETS-related transcription factor Elf-4	STSPVTDPSIPIR	186	(S186)	_S[Phospho (STY)]TSPVTDPSIPIR_.2	_S[Phospho (STY)]TSPVTDPSIPIR_	0	0	0	5319	5803.22	6857.56	0.114102	0.109543	0.118764
Q99700	ATXN2	Ataxin-2	GISPVVSEHR	782	(S784)	_GIS[Phospho (STY)]PVVSEHR_.2	_GIS[Phospho (STY)]PVVSEHR_	0	0	0	6749.18	6598.41	5643.25	0.998692	0.996932	0.999278
Q99700	ATXN2	Ataxin-2	ENIKPNETSPSFSK	764	(S772)	_ENIKPNETS[Phospho (STY)]PSFSK_.3	_ENIKPNETS[Phospho (STY)]PSFSK_	0	0	0	1661.33	2033.08	1434.09	0.728312	0.814593	0.62094
Q99959	PKP2	Plakophilin-2	RLEISPDSSPER	147	(S151,S155)	_RLEIS[Phospho (STY)]PDSS[Phospho (STY)]PER_.2	_RLEIS[Phospho (STY)]PDSS[Phospho (STY)]PER_	0	0	0	16647.2	18603.9	19357.7	0.338525	0.350255	0.878129
Q99959	PKP2	Plakophilin-2	RLEISPDSSPER	147	(S151,S155)	_RLEIS[Phospho (STY)]PDSS[Phospho (STY)]PER_.3	_RLEIS[Phospho (STY)]PDSS[Phospho (STY)]PER_	0	0	0	494.219	418.322	267.776	0.492096	0.934683	0.889232
Q99959	PKP2	Plakophilin-2	LEISPDSSPER	148	(S151)	_LEIS[Phospho (STY)]PDSSPER_.2	_LEIS[Phospho (STY)]PDSSPER_	0	0	0	649.899	2305.22	2959.71	0.852706	0.995538	0.971587
Q99959	PKP2	Plakophilin-2	LEISPDSSPER	148	(S151,S155)	_LEIS[Phospho (STY)]PDSS[Phospho (STY)]PER_.2	_LEIS[Phospho (STY)]PDSS[Phospho (STY)]PER_	0	0	0	1358.4	1617.53	344.616	0.492229	0.489496	0.538169
Q9BPX3	NCAPG	Condensin complex subunit 3	TLHCEGTEINSDDEQESK	664	(C667,S674)	_TLHC[Carbamidomethyl (C)]EGTEINS[Phospho (STY)]DDEQESK_.3	_TLHC[Carbamidomethyl (C)]EGTEINS[Phospho (STY)]DDEQESK_	0	0	0	39147.7	41348.1	48350.6	1	0.999893	0.999999
Q9BPZ7	MAPKAP1	Target of rapamycin complex 2 subunit MAPKAP1	RTSFSFQK	508	(S510)	_RTS[Phospho (STY)]FSFQK_.2	_RTS[Phospho (STY)]FSFQK_	0	0	0	6978.68	6510.4	5133.78	0.34518	0.905473	0.839545
Q9BQG0	MYBBP1A	Myb-binding protein 1A	PSQVNGAPGSPTEPAGQK	1258	(S1267)	_PSQVNGAPGS[Phospho (STY)]PTEPAGQK_.2	_PSQVNGAPGS[Phospho (STY)]PTEPAGQK_	0	0	0	40901.3	32708.1	40808	0.976992	0.969844	0.874305
Q9BQG0	MYBBP1A	Myb-binding protein 1A	PSQVNGAPGSPTEPAGQK	1258	(S1267)	_PSQVNGAPGS[Phospho (STY)]PTEPAGQK_.3	_PSQVNGAPGS[Phospho (STY)]PTEPAGQK_	0	0	0	17482.3	17062.5	15913.1	0.999904	0.999664	0.996119
Q9BQG0	MYBBP1A	Myb-binding protein 1A	EIPSATQSPISK	1156	(S1163)	_EIPSATQS[Phospho (STY)]PISK_.2	_EIPSATQS[Phospho (STY)]PISK_	0	0	0	47126.8	49601.2	45682	0.945582	0.975238	0.969311
Q9BQG0	MYBBP1A	Myb-binding protein 1A	DPAQPMSPGEATQSGAR	5	(M10,S11)	_DPAQPM[Oxidation (M)]S[Phospho (STY)]PGEATQSGAR_.2	_DPAQPM[Oxidation (M)]S[Phospho (STY)]PGEATQSGAR_	0	0	0	6490.4	7285.18	11004.9	0.999971	0.999687	0.999681
Q9BQG0	MYBBP1A	Myb-binding protein 1A	DPAQPMSPGEATQSGAR	5	(S11)	_DPAQPMS[Phospho (STY)]PGEATQSGAR_.2	_DPAQPMS[Phospho (STY)]PGEATQSGAR_	0	0	0	9809.36	7374.27	6075.65	0.999605	0.952274	0.955308
Q9BQG0	MYBBP1A	Myb-binding protein 1A	DPAQPMSPGEATQSGAR	5	(M10,S11)	_DPAQPM[Oxidation (M)]S[Phospho (STY)]PGEATQSGAR_.3	_DPAQPM[Oxidation (M)]S[Phospho (STY)]PGEATQSGAR_	0	0	0	2450.79	1848.37	4098.43	0.962556	0.965007	0.974718
Q9BQI0	AIF1L	Allograft inflammatory factor 1-like	ANESSPKPVGPPPER	130	(S134)	_ANESS[Phospho (STY)]PKPVGPPPER_.3	_ANESS[Phospho (STY)]PKPVGPPPER_	0	0	0	3534.34	3816.53	3231.88	0.452668	0.427499	0.433441
Q9BRD0	BUD13	BUD13 homolog	HDTPDPSPLR	157	(T159,S163)	_HDT[Phospho (STY)]PDPS[Phospho (STY)]PLR_.2	_HDT[Phospho (STY)]PDPS[Phospho (STY)]PLR_	0	0	0	6749.83	6539.89	6647.88	1	1	1
Q9BRD0	BUD13	BUD13 homolog	ARHDTPDPSPLR	155	(T159,S163)	_ARHDT[Phospho (STY)]PDPS[Phospho (STY)]PLR_.3	_ARHDT[Phospho (STY)]PDPS[Phospho (STY)]PLR_	0	0	0	1782.06	2199.98	2107.5	1	1	1
Q9BRG2	SH2D3A	SH2 domain-containing protein 3A	TSSDPVLLK	178	(S180)	_TSS[Phospho (STY)]DPVLLK_.2	_TSS[Phospho (STY)]DPVLLK_	0	0	0	6953.84	7031.61	6550.79	0.735976	0.562915	0.800708
Q9BTE3	MCMBP	Mini-chromosome maintenance complex-binding protein	VSPSTSYTPSR	153	(S154)	_VS[Phospho (STY)]PSTSYTPSR_.2	_VS[Phospho (STY)]PSTSYTPSR_	0	0	0	5112.04	4911.37	6160.47	0.999927	0.999931	0.997916
Q9BTU6	PI4K2A	Phosphatidylinositol 4-kinase type 2-alpha	SSSESYTQSFQSR	460	(S460)	_S[Phospho (STY)]SSESYTQSFQSR_.2	_S[Phospho (STY)]SSESYTQSFQSR_	0	0	0	4125.12	3504.99	3029.16	0.118651	0.375921	0.37871
Q9BU76	MMTAG2	Multiple myeloma tumor-associated protein 2	RPAEATSSPTSPERPR	210	(S220)	_RPAEATSSPTS[Phospho (STY)]PERPR_.3	_RPAEATSSPTS[Phospho (STY)]PERPR_	0	0	0	1280.57	1211.91	1123.41	0.863719	0.410203	0.264261
Q9BUA3	SPINDOC	Spindlin interactor and repressor of chromatin-binding protein	AESPSPAPPPGLR	306	(S308)	_AES[Phospho (STY)]PSPAPPPGLR_.2	_AES[Phospho (STY)]PSPAPPPGLR_	0	0	0	23552.5	22796.4	25247.9	0.997975	0.99924	0.997552
Q9BVC5	C2orf49	Ashwin	SPPLSPVGTTPVK	189	(S189)	_S[Phospho (STY)]PPLSPVGTTPVK_.2	_S[Phospho (STY)]PPLSPVGTTPVK_	0	0	0	7474.93	8420.66	7092.33	0.998705	0.999281	0.999977
Q9BVG9	PTDSS2	Phosphatidylserine synthase 2	DAGGPRPESPVPAGR	8	(S16)	_DAGGPRPES[Phospho (STY)]PVPAGR_.3	_DAGGPRPES[Phospho (STY)]PVPAGR_	0	0	0	8593.8	9509.68	11247.9	1	1	1
Q9BWF3	RBM4	RNA-binding protein 4	LHVGNISPTCTNK	80	(S86,C89)	_LHVGNIS[Phospho (STY)]PTC[Carbamidomethyl (C)]TNK_.3	_LHVGNIS[Phospho (STY)]PTC[Carbamidomethyl (C)]TNK_	0	0	0	454.504	474.462	785.857	0.976316	0.943683	0.997021
Q9BWH2	FUNDC2	FUN14 domain-containing protein 2	SNQIPTEVR	151	(S151)	_S[Phospho (STY)]NQIPTEVR_.2	_S[Phospho (STY)]NQIPTEVR_	0	0	0	34033.3	37377.3	38330.9	1	1	1
Q9BX95	SGPP1	Sphingosine-1-phosphate phosphatase 1	RNSLTGEEGQLAR	110	(S112)	_RNS[Phospho (STY)]LTGEEGQLAR_.3	_RNS[Phospho (STY)]LTGEEGQLAR_	0	0	0	16272.4	17069.5	16365.5	1	1	1
Q9BX95	SGPP1	Sphingosine-1-phosphate phosphatase 1	RNSLTGEEGQLAR	110	(S112)	_RNS[Phospho (STY)]LTGEEGQLAR_.2	_RNS[Phospho (STY)]LTGEEGQLAR_	0	0	0	16108.2	16771.6	13835.4	0.999963	1	0.999878
Q9BX95	SGPP1	Sphingosine-1-phosphate phosphatase 1	NSLTGEEGQLAR	111	(S112)	_NS[Phospho (STY)]LTGEEGQLAR_.2	_NS[Phospho (STY)]LTGEEGQLAR_	0	0	0	5072.19	6707.93	6441.35	0.946812	0.973353	0.954845
Q9BXB4	OSBPL11	Oxysterol-binding protein-related protein 11	SFSLASSSNSPISQR	172	(S181)	_SFSLASSSNS[Phospho (STY)]PISQR_.2	_SFSLASSSNS[Phospho (STY)]PISQR_	0	0	0	3268.54	2587.34	2795.45	0.244963	0.254547	0.298277
Q9BXF6	RAB11FIP5	Rab11 family-interacting protein 5	PLSAAPVEGSPDRK	529	(S538)	_PLSAAPVEGS[Phospho (STY)]PDRK_.3	_PLSAAPVEGS[Phospho (STY)]PDRK_	0	0	0	4416.35	4679.18	4985.53	0.999996	0.999998	0.99871
Q9BXF6	RAB11FIP5	Rab11 family-interacting protein 5	PLSAAPVEGSPDRK	529	(S538)	_PLSAAPVEGS[Phospho (STY)]PDRK_.2	_PLSAAPVEGS[Phospho (STY)]PDRK_	0	0	0	3553.94	3343.07	2850.26	0.956247	0.977178	0.98454
Q9BXP5	SRRT	Serrate RNA effector molecule homolog	HELSPPQK	71	(S74)	_HELS[Phospho (STY)]PPQK_.2	_HELS[Phospho (STY)]PPQK_	0	0	0	5281.53	4190.02	6975.34	1	1	1
Q9BY44	EIF2A	Eukaryotic translation initiation factor 2A	SDKSPDLAPTPAPQSTPR	503	(S503)	_S[Phospho (STY)]DKSPDLAPTPAPQSTPR_.3	_S[Phospho (STY)]DKSPDLAPTPAPQSTPR_	0	0	0	64578.2	62031.7	61345.2	0.170181	0.00262934	0.0877618
Q9BY44	EIF2A	Eukaryotic translation initiation factor 2A	SDKSPDLAPTPAPQSTPR	503	(S503)	_S[Phospho (STY)]DKSPDLAPTPAPQSTPR_.2	_S[Phospho (STY)]DKSPDLAPTPAPQSTPR_	0	0	0	7206.36	7685.98	7673.27	0.784043	0.772357	0.247696
Q9BY44	EIF2A	Eukaryotic translation initiation factor 2A	SPDLAPTPAPQSTPR	506	(S506)	_S[Phospho (STY)]PDLAPTPAPQSTPR_.2	_S[Phospho (STY)]PDLAPTPAPQSTPR_	0	0	0	17151.5	16497.2	17143.8	0.999991	0.999992	1
Q9BZ23	PANK2	Pantothenate kinase 2, mitochondrial	LGSYSGPTSVSR	187	(S189)	_LGS[Phospho (STY)]YSGPTSVSR_.2	_LGS[Phospho (STY)]YSGPTSVSR_	0	0	0	10409.5	9505.46	11062	0.91886	0.999935	0.953684
Q9BZ23	PANK2	Pantothenate kinase 2, mitochondrial	RASSASVPAVGASAEGTR	166	(S168)	_RAS[Phospho (STY)]SASVPAVGASAEGTR_.3	_RAS[Phospho (STY)]SASVPAVGASAEGTR_	0	0	0	5165.5	3841.77	4285.59	0.314665	0.74816	0.319952
Q9BZ23	PANK2	Pantothenate kinase 2, mitochondrial	RASSASVPAVGASAEGTR	166	(S171)	_RASSAS[Phospho (STY)]VPAVGASAEGTR_.3	_RASSAS[Phospho (STY)]VPAVGASAEGTR_	0	0	0	1146.81	826.322	1091.08	0.370363	0.030928	0.363339
Q9BZL4	PPP1R12C	Protein phosphatase 1 regulatory subunit 12C	TGSSGALGPPER	425	(T425)	_T[Phospho (STY)]GSSGALGPPER_.2	_T[Phospho (STY)]GSSGALGPPER_	0	0	0	4141.8	5273.16	4413.84	0.447238	0.157564	0.553233
Q9BZL6	PRKD2	Serine/threonine-protein kinase D2	RLSSTSLASGHSVR	195	(S200)	_RLSSTS[Phospho (STY)]LASGHSVR_.3	_RLSSTS[Phospho (STY)]LASGHSVR_	0	0	0	760.98	511.113	758.083	0.217324	0.209907	0.209805
Q9C0B5	ZDHHC5	Palmitoyltransferase ZDHHC5	GDSLKEPTSIAESSR	378	(S380)	_GDS[Phospho (STY)]LKEPTSIAESSR_.2	_GDS[Phospho (STY)]LKEPTSIAESSR_	0	0	0	14165.5	12761.6	14321.3	0.999801	0.999924	0.999941
Q9C0B5	ZDHHC5	Palmitoyltransferase ZDHHC5	GDSLKEPTSIAESSR	378	(S380)	_GDS[Phospho (STY)]LKEPTSIAESSR_.3	_GDS[Phospho (STY)]LKEPTSIAESSR_	0	0	0	8063.98	10432.5	8814.56	0.999881	0.998702	0.998449
Q9C0B5	ZDHHC5	Palmitoyltransferase ZDHHC5	GVGSPEPGPTAPYLGR	618	(S621)	_GVGS[Phospho (STY)]PEPGPTAPYLGR_.2	_GVGS[Phospho (STY)]PEPGPTAPYLGR_	0	0	0	1546.18	2363.33	2256.86	0.999953	0.999999	0.999932
Q9C0C2	TNKS1BP1	182 kDa tankyrase-1-binding protein	ASPEPPGPESSSR	671	(S672)	_AS[Phospho (STY)]PEPPGPESSSR_.2	_AS[Phospho (STY)]PEPPGPESSSR_	0	0	0	61948.7	69393.2	68734.9	1	1	0.99994
Q9C0C2	TNKS1BP1	182 kDa tankyrase-1-binding protein	HNGSLSPGLEAR	1380	(S1385)	_HNGSLS[Phospho (STY)]PGLEAR_.2	_HNGSLS[Phospho (STY)]PGLEAR_	0	0	0	28877.3	34763.1	31904.7	0.888056	0.946677	0.999634
Q9C0C2	TNKS1BP1	182 kDa tankyrase-1-binding protein	RFSEGVLQSPSQDQEK	427	(S429)	_RFS[Phospho (STY)]EGVLQSPSQDQEK_.3	_RFS[Phospho (STY)]EGVLQSPSQDQEK_	0	0	0	24096.3	21855.3	23562.1	1	1	1
Q9C0C2	TNKS1BP1	182 kDa tankyrase-1-binding protein	RFSEGVLQSPSQDQEK	427	(S429)	_RFS[Phospho (STY)]EGVLQSPSQDQEK_.2	_RFS[Phospho (STY)]EGVLQSPSQDQEK_	0	0	0	2510.16	3104.98	2726.3	0.999846	0.999195	0.999992
Q9C0C2	TNKS1BP1	182 kDa tankyrase-1-binding protein	TEAQDLCRASPEPPGPESSSR	663	(C669,S672)	_TEAQDLC[Carbamidomethyl (C)]RAS[Phospho (STY)]PEPPGPESSSR_.3	_TEAQDLC[Carbamidomethyl (C)]RAS[Phospho (STY)]PEPPGPESSSR_	0	0	0	14200.4	15979.2	14388.4	0.999376	0.996425	0.947311
Q9C0C2	TNKS1BP1	182 kDa tankyrase-1-binding protein	NRSAEEGELAESK	1664	(S1666)	_NRS[Phospho (STY)]AEEGELAESK_.2	_NRS[Phospho (STY)]AEEGELAESK_	0	0	0	4830.67	5634.01	5826.98	0.999986	0.998697	0.999985
Q9C0C2	TNKS1BP1	182 kDa tankyrase-1-binding protein	NRSAEEGELAESK	1664	(S1666)	_NRS[Phospho (STY)]AEEGELAESK_.3	_NRS[Phospho (STY)]AEEGELAESK_	0	0	0	5668.95	4389.17	5880.64	0.99999	1	0.999969
Q9C0C2	TNKS1BP1	182 kDa tankyrase-1-binding protein	RDSLGAYASQDANEQGQDLGK	891	(S893)	_RDS[Phospho (STY)]LGAYASQDANEQGQDLGK_.3	_RDS[Phospho (STY)]LGAYASQDANEQGQDLGK_	0	0	0	6504.29	4594.07	6773.44	0.610583	0.622572	0.980018
Q9C0C2	TNKS1BP1	182 kDa tankyrase-1-binding protein	YESQEPLAGQESPLPLATR	590	(S601)	_YESQEPLAGQES[Phospho (STY)]PLPLATR_.3	_YESQEPLAGQES[Phospho (STY)]PLPLATR_	0	0	0	3235.63	1703.75	2900.33	0.180787	0.630454	0.786426
Q9H0B6	KLC2	Kinesin light chain 2	ASSLNFLNK	580	(S582)	_ASS[Phospho (STY)]LNFLNK_.2	_ASS[Phospho (STY)]LNFLNK_	0	0	0	21071.4	15998.5	21341.9	0.999278	0.996007	0.998691
Q9H0K1	SIK2	Serine/threonine-protein kinase SIK2	SSFPVEQR	342	(S342)	_S[Phospho (STY)]SFPVEQR_.2	_S[Phospho (STY)]SFPVEQR_	0	0	0	3741.31	4401.71	4186.71	0.661723	0.655218	0.648963
Q9H1B7	IRF2BPL	Probable E3 ubiquitin-protein ligase IRF2BPL	KASPEPPDSAEGALK	545	(S547)	_KAS[Phospho (STY)]PEPPDSAEGALK_.2	_KAS[Phospho (STY)]PEPPDSAEGALK_	0	0	0	26208.1	25134.8	26806	1	1	0.999969
Q9H1B7	IRF2BPL	Probable E3 ubiquitin-protein ligase IRF2BPL	KASPEPPDSAEGALK	545	(S547)	_KAS[Phospho (STY)]PEPPDSAEGALK_.3	_KAS[Phospho (STY)]PEPPDSAEGALK_	0	0	0	14321.4	12473.1	12544.9	0.999998	0.999993	0.999999
Q9H1B7	IRF2BPL	Probable E3 ubiquitin-protein ligase IRF2BPL	NSSSPVSPASVPGQR	656	(S657)	_NS[Phospho (STY)]SSPVSPASVPGQR_.2	_NS[Phospho (STY)]SSPVSPASVPGQR_	0	0	0	3405.04	2772.73	3195.29	0.330382	0.341703	0.311599
Q9H1E3	NUCKS1	Nuclear ubiquitous casein and cyclin-dependent kinase substrate 1	TPSPKEEDEEPESPPEK	202	(S214)	_TPSPKEEDEEPES[Phospho (STY)]PPEK_.3	_TPSPKEEDEEPES[Phospho (STY)]PPEK_	0	0	0	89156.5	93653.6	101346	0.999995	1	1
Q9H1E3	NUCKS1	Nuclear ubiquitous casein and cyclin-dependent kinase substrate 1	EKTPSPKEEDEEPESPPEK	200	(T202,S204,S214)	_EKT[Phospho (STY)]PS[Phospho (STY)]PKEEDEEPES[Phospho (STY)]PPEK_.3	_EKT[Phospho (STY)]PS[Phospho (STY)]PKEEDEEPES[Phospho (STY)]PPEK_	0	0	0	74484.2	69278.6	70407.1	1	1	1
Q9H1E3	NUCKS1	Nuclear ubiquitous casein and cyclin-dependent kinase substrate 1	EEDEEPESPPEK	207	(S214)	_EEDEEPES[Phospho (STY)]PPEK_.2	_EEDEEPES[Phospho (STY)]PPEK_	0	0	0	41443.1	41427.8	40020	1	1	1
Q9H1E3	NUCKS1	Nuclear ubiquitous casein and cyclin-dependent kinase substrate 1	VVDYSQFQESDDADEDYGR	10	(S19)	_VVDYSQFQES[Phospho (STY)]DDADEDYGR_.3	_VVDYSQFQES[Phospho (STY)]DDADEDYGR_	0	0	0	29156.7	28759.9	25582.2	0.193742	0.0544199	0.13975
Q9H2G2	SLK	STE20-like serine/threonine-protein kinase	DSGSISLQETR	776	(S779)	_DSGS[Phospho (STY)]ISLQETR_.2	_DSGS[Phospho (STY)]ISLQETR_	0	0	0	24865.1	24181.1	16882.1	0.913424	0.981937	0.996197
Q9H2G2	SLK	STE20-like serine/threonine-protein kinase	DSGSISLQETR	776	(S777)	_DS[Phospho (STY)]GSISLQETR_.2	_DS[Phospho (STY)]GSISLQETR_	0	0	0	23011.8	23449.9	16565.2	0.0886653	0.0182143	0.00378315
Q9H2U2	PPA2	Inorganic pyrophosphatase 2, mitochondrial	SLVESVSSSPNK	309	(S317)	_SLVESVSSS[Phospho (STY)]PNK_.2	_SLVESVSSS[Phospho (STY)]PNK_	0	0	0	10728.4	12213	12051.3	0.587275	0.864466	0.822805
Q9H307	PNN	Pinin	EIAIVHSDAEK	341	(S347)	_EIAIVHS[Phospho (STY)]DAEK_.2	_EIAIVHS[Phospho (STY)]DAEK_	0	0	0	56800.3	63483.2	44566.9	1	1	1
Q9H307	PNN	Pinin	GFSDSGGGPPAK	64	(S66)	_GFS[Phospho (STY)]DSGGGPPAK_.2	_GFS[Phospho (STY)]DSGGGPPAK_	0	0	0	19727.9	19884.9	21657.4	0.99988	0.999869	0.999989
Q9H307	PNN	Pinin	RGFSDSGGGPPAK	63	(S66)	_RGFS[Phospho (STY)]DSGGGPPAK_.2	_RGFS[Phospho (STY)]DSGGGPPAK_	0	0	0	5392.97	7547.02	7538.57	0.964693	0.913926	0.966272
Q9H3N1	TMX1	Thioredoxin-related transmembrane protein 1	KVEEEQEADEEDVSEEEAESK	234	(S247)	_KVEEEQEADEEDVS[Phospho (STY)]EEEAESK_.3	_KVEEEQEADEEDVS[Phospho (STY)]EEEAESK_	0	0	0	31339.6	33382.3	31289.5	0.999926	0.99229	0.998639
Q9H3N1	TMX1	Thioredoxin-related transmembrane protein 1	SLGPSLATDK	270	(S270)	_S[Phospho (STY)]LGPSLATDK_.2	_S[Phospho (STY)]LGPSLATDK_	0	0	0	17593.1	18732.2	19998.7	0.999996	0.999993	0.999993
Q9H3P2	NELFA	Negative elongation factor A	TLDAEVVEK	277	(T277)	_T[Phospho (STY)]LDAEVVEK_.2	_T[Phospho (STY)]LDAEVVEK_	0	0	0	3495.28	3199.41	1678.55	1	1	1
Q9H410	DSN1	Kinetochore-associated protein DSN1 homolog	SLHLSPQEQSASYQDR	77	(S81)	_SLHLS[Phospho (STY)]PQEQSASYQDR_.3	_SLHLS[Phospho (STY)]PQEQSASYQDR_	0	0	0	1110.86	1777.09	2829.87	0.92569	0.853007	0.947142
Q9H4A3	WNK1	Serine/threonine-protein kinase WNK1	DVDDGSGSPHSPHQLSSK	2022	(S2032)	_DVDDGSGSPHS[Phospho (STY)]PHQLSSK_.3	_DVDDGSGSPHS[Phospho (STY)]PHQLSSK_	0	0	0	1416.68	1318.04	927.035	0.924569	0.869157	0.234515
Q9H4G0	EPB41L1	Band 4.1-like protein 1	SDSDTEGLLFSR	648	(S648)	_S[Phospho (STY)]DSDTEGLLFSR_.2	_S[Phospho (STY)]DSDTEGLLFSR_	0	0	0	1155.14	1276.76	1533.57	0.432383	0.117679	0.413215
Q9H4L5	OSBPL3	Oxysterol-binding protein-related protein 3	LHSSNPNLSTLDFGEEK	301	(S304)	_LHSS[Phospho (STY)]NPNLSTLDFGEEK_.3	_LHSS[Phospho (STY)]NPNLSTLDFGEEK_	0	0	0	2930.04	1015.25	2340.39	0.479346	0.4858	0.37346
Q9H4L7	SMARCAD1	SWI/SNF-related matrix-associated actin-dependent regulator of chromatin subfamily A containing DEAD/H box 1	KASISYFK	77	(S79)	_KAS[Phospho (STY)]ISYFK_.2	_KAS[Phospho (STY)]ISYFK_	0	0	0	1051.39	813.764	861.269	0.988298	0.98787	0.976515
Q9H6F5	CCDC86	Coiled-coil domain-containing protein 86	AGLGSPERPPK	54	(S58)	_AGLGS[Phospho (STY)]PERPPK_.2	_AGLGS[Phospho (STY)]PERPPK_	0	0	0	177034	182536	165770	1	1	1
Q9H6F5	CCDC86	Coiled-coil domain-containing protein 86	LQQGAGLESPQGQPEPGAASPQR	72	(S91)	_LQQGAGLESPQGQPEPGAAS[Phospho (STY)]PQR_.3	_LQQGAGLESPQGQPEPGAAS[Phospho (STY)]PQR_	0	0	0	100650	98902.4	100720	1	1	1
Q9H6F5	CCDC86	Coiled-coil domain-containing protein 86	LQQGAGLESPQGQPEPGAASPQR	72	(S80,S91)	_LQQGAGLES[Phospho (STY)]PQGQPEPGAAS[Phospho (STY)]PQR_.3	_LQQGAGLES[Phospho (STY)]PQGQPEPGAAS[Phospho (STY)]PQR_	0	0	0	13357	13505.9	12429.8	1	1	1
Q9H6H4	REEP4	Receptor expression-enhancing protein 4	SFSMQDLR	150	(S152,M153)	_SFS[Phospho (STY)]M[Oxidation (M)]QDLR_.2	_SFS[Phospho (STY)]M[Oxidation (M)]QDLR_	0	0	0	2336.98	2980.59	3368.76	0.783772	0.999084	0.986302
Q9H6Y2	WDR55	WD repeat-containing protein 55	TCEERPAEDGSDEEDPDSMEAPTR	4	(C5,S14,M22)	_TC[Carbamidomethyl (C)]EERPAEDGS[Phospho (STY)]DEEDPDSM[Oxidation (M)]EAPTR_.3	_TC[Carbamidomethyl (C)]EERPAEDGS[Phospho (STY)]DEEDPDSM[Oxidation (M)]EAPTR_	0	0	0	766.313	903.436	1313.99	0.683968	0.637038	0.979082
Q9H7D7	WDR26	WD repeat-containing protein 26	RLSQSDEDVIR	119	(S123)	_RLSQS[Phospho (STY)]DEDVIR_.2	_RLSQS[Phospho (STY)]DEDVIR_	0	0	0	4642.57	5422.67	4995.18	0.00175698	0.374185	0.0111938
Q9H7D7	WDR26	WD repeat-containing protein 26	RLSQSDEDVIR	119	(S121)	_RLS[Phospho (STY)]QSDEDVIR_.2	_RLS[Phospho (STY)]QSDEDVIR_	0	0	0	5067.62	4902.8	5019.84	0.998109	0.626596	0.990824
Q9H7N4	SCAF1	Splicing factor, arginine/serine-rich 19	SPFLKPDER	874	(S874)	_S[Phospho (STY)]PFLKPDER_.2	_S[Phospho (STY)]PFLKPDER_	0	0	0	34867.9	35295.9	37374.7	1	1	1
Q9H8Y8	GORASP2	Golgi reassembly-stacking protein 2	PVSAAVDANASESP	439	(S451)	_PVSAAVDANASES[Phospho (STY)]P_.2	_PVSAAVDANASES[Phospho (STY)]P_	0	0	0	5693.48	4878.97	4213.85	0.999344	0.994165	0.994723
Q9HC35	EML4	Echinoderm microtubule-associated protein-like 4	ASPSPQPSSQPLQIHR	143	(S146)	_ASPS[Phospho (STY)]PQPSSQPLQIHR_.3	_ASPS[Phospho (STY)]PQPSSQPLQIHR_	0	0	0	10188.5	9926.57	3167.56	0.464514	0.882384	0.485156
Q9HCN4	GPN1	GPN-loop GTPase 1	GTLDEEDEEADSDTDDIDHR	327	(T340)	_GTLDEEDEEADSDT[Phospho (STY)]DDIDHR_.3	_GTLDEEDEEADSDT[Phospho (STY)]DDIDHR_	0	0	0	2501.95	2539.22	2522.69	0.0588549	0.0557003	0.0507799
Q9NPD8	UBE2T	Ubiquitin-conjugating enzyme E2 T	KASQLVGIEK	182	(S184)	_KAS[Phospho (STY)]QLVGIEK_.2	_KAS[Phospho (STY)]QLVGIEK_	0	0	0	1466.81	1077.72	894.745	1	1	1
Q9NPI1	BRD7	Bromodomain-containing protein 7	EREDSGDAEAHAFK	275	(S279)	_EREDS[Phospho (STY)]GDAEAHAFK_.3	_EREDS[Phospho (STY)]GDAEAHAFK_	0	0	0	1000.93	610.371	1390.23	1	1	1
Q9NQ55	PPAN	Suppressor of SWI4 1 homolog	VGGSDEEASGIPSR	356	(S359)	_VGGS[Phospho (STY)]DEEASGIPSR_.2	_VGGS[Phospho (STY)]DEEASGIPSR_	0	0	0	98942	99510.3	97557.7	1	1	1
Q9NQC3	RTN4	Reticulon-4	MEDLDQSPLVSSSDSPPRPQPAFK	1	(M1,S15)	_[Acetyl (Protein N-term)]M[Oxidation (M)]EDLDQSPLVSSSDS[Phospho (STY)]PPRPQPAFK_.3	_[Acetyl (Protein N-term)]M[Oxidation (M)]EDLDQSPLVSSSDS[Phospho (STY)]PPRPQPAFK_	0	0	0	23366.7	7421.74	12641.5	0.29865	0.551083	0.368262
Q9NQS7	INCENP	Inner centromere protein	IAQVSPGPR	259	(S263)	_IAQVS[Phospho (STY)]PGPR_.2	_IAQVS[Phospho (STY)]PGPR_	0	0	0	1854.48	1668.34	2117.06	1	1	1
Q9NQW6	ANLN	Anillin	TQSLPVTEK	483	(S485)	_TQS[Phospho (STY)]LPVTEK_.2	_TQS[Phospho (STY)]LPVTEK_	0	0	0	7615.98	7977.32	8587.8	0.964144	0.998641	0.977487
Q9NQW6	ANLN	Anillin	ARQPLSEASNQQPLSGGEEK	40	(S54)	_ARQPLSEASNQQPLS[Phospho (STY)]GGEEK_.3	_ARQPLSEASNQQPLS[Phospho (STY)]GGEEK_	0	0	0	3136.4	3435.61	3505.08	0.929001	0.999871	0.993375
Q9NR30	DDX21	Nucleolar RNA helicase 2	NEEPSEEEIDAPKPK	117	(S121)	_NEEPS[Phospho (STY)]EEEIDAPKPK_.3	_NEEPS[Phospho (STY)]EEEIDAPKPK_	0	0	0	96667	89720.9	99674.9	1	1	1
Q9NR30	DDX21	Nucleolar RNA helicase 2	NEEPSEEEIDAPKPK	117	(S121)	_NEEPS[Phospho (STY)]EEEIDAPKPK_.2	_NEEPS[Phospho (STY)]EEEIDAPKPK_	0	0	0	93718.2	88915.7	96341.9	1	1	1
Q9NR30	DDX21	Nucleolar RNA helicase 2	NEEPSEEEIDAPK	117	(S121)	_NEEPS[Phospho (STY)]EEEIDAPK_.2	_NEEPS[Phospho (STY)]EEEIDAPK_	0	0	0	31863.3	35212.1	31942.9	1	1	1
Q9NR30	DDX21	Nucleolar RNA helicase 2	KAEPSEVDMNSPK	61	(M69,S71)	_KAEPSEVDM[Oxidation (M)]NS[Phospho (STY)]PK_.2	_KAEPSEVDM[Oxidation (M)]NS[Phospho (STY)]PK_	0	0	0	5797.62	4146.61	5657.34	0.996508	0.979883	0.963706
Q9NR30	DDX21	Nucleolar RNA helicase 2	KAEPSEVDMNSPK	61	(S71)	_KAEPSEVDMNS[Phospho (STY)]PK_.2	_KAEPSEVDMNS[Phospho (STY)]PK_	0	0	0	4725.19	4023.17	3918.04	0.999432	0.999452	0.903328
Q9NR30	DDX21	Nucleolar RNA helicase 2	KAEPSEVDMNSPK	61	(M69,S71)	_KAEPSEVDM[Oxidation (M)]NS[Phospho (STY)]PK_.3	_KAEPSEVDM[Oxidation (M)]NS[Phospho (STY)]PK_	0	0	0	1311.6	1258.52	670.091	0.998087	0.999578	0.999656
Q9NR30	DDX21	Nucleolar RNA helicase 2	KAEPSEVDMNSPK	61	(S71)	_KAEPSEVDMNS[Phospho (STY)]PK_.3	_KAEPSEVDMNS[Phospho (STY)]PK_	0	0	0	1228.75	858.159	556.072	0.98825	0.944903	0.994465
Q9NRL2	BAZ1A	Bromodomain adjacent to zinc finger domain protein 1A	RQSPEPSPVTLGR	1411	(S1413)	_RQS[Phospho (STY)]PEPSPVTLGR_.3	_RQS[Phospho (STY)]PEPSPVTLGR_	0	0	0	10810.9	11411.8	11297	0.999994	1	1
Q9NS91	RAD18	E3 ubiquitin-protein ligase RAD18	NDLQDTEISPR	463	(S471)	_NDLQDTEIS[Phospho (STY)]PR_.2	_NDLQDTEIS[Phospho (STY)]PR_	0	0	0	11976	10613.6	11075.9	0.998587	0.999819	0.999772
Q9NTI5	PDS5B	Sister chromatid cohesion protein PDS5 homolog B	AESPESSAIESTQSTPQK	1356	(S1362)	_AESPESS[Phospho (STY)]AIESTQSTPQK_.3	_AESPESS[Phospho (STY)]AIESTQSTPQK_	0	0	0	3735.71	3827.89	3076.62	0.188435	0.314003	0.335594
Q9NW82	WDR70	WD repeat-containing protein 70	TMFAQVESDDEEAK	631	(M632,S638)	_TM[Oxidation (M)]FAQVES[Phospho (STY)]DDEEAK_.2	_TM[Oxidation (M)]FAQVES[Phospho (STY)]DDEEAK_	0	0	0	4162.3	5227.35	6603.08	0.999998	0.999999	0.99971
Q9NWH9	SLTM	SAFB-like transcription modulator	SPGHMVILDQTK	553	(S553,M557)	_S[Phospho (STY)]PGHM[Oxidation (M)]VILDQTK_.2	_S[Phospho (STY)]PGHM[Oxidation (M)]VILDQTK_	0	0	0	11801	11362.3	11748	1	1	1
Q9NWH9	SLTM	SAFB-like transcription modulator	SPGHMVILDQTK	553	(S553)	_S[Phospho (STY)]PGHMVILDQTK_.2	_S[Phospho (STY)]PGHMVILDQTK_	0	0	0	5452.19	3440.5	2943.56	1	1	0.999999
Q9NX63	CHCHD3	MICOS complex subunit MIC19	YSGAYGASVSDEELK	49	(S50)	_YS[Phospho (STY)]GAYGASVSDEELK_.2	_YS[Phospho (STY)]GAYGASVSDEELK_	0	0	0	1353.13	2957.29	2573.63	0.424496	0.302828	0.371532
Q9NXC5	MIOS	GATOR complex protein MIOS	GFSQYGVSGSPTK	757	(S766)	_GFSQYGVSGS[Phospho (STY)]PTK_.2	_GFSQYGVSGS[Phospho (STY)]PTK_	0	0	0	5711.55	5520.01	5271.13	0.836821	0.57572	0.83365
Q9NXR1	NDE1	Nuclear distribution protein nudE homolog 1	RPSSTSVPLGDK	304	(S309)	_RPSSTS[Phospho (STY)]VPLGDK_.2	_RPSSTS[Phospho (STY)]VPLGDK_	0	0	0	12041.6	10340	11593.3	0.209343	0.208916	0.0385019
Q9NXR1	NDE1	Nuclear distribution protein nudE homolog 1	NLVYDQSPNR	276	(S282)	_NLVYDQS[Phospho (STY)]PNR_.2	_NLVYDQS[Phospho (STY)]PNR_	0	0	0	1628.76	2336.58	2870.76	0.923531	0.911875	0.936342
Q9NY27	PPP4R2	Serine/threonine-protein phosphatase 4 regulatory subunit 2	NHSDSSTSESEVSSVSPLK	211	(S226)	_NHSDSSTSESEVSSVS[Phospho (STY)]PLK_.3	_NHSDSSTSESEVSSVS[Phospho (STY)]PLK_	0	0	0	14451.1	21108.4	20986.8	0.900409	0.99814	0.981525
Q9NYF3	FAM53C	Protein FAM53C	SLSVPVDLSR	120	(S122)	_SLS[Phospho (STY)]VPVDLSR_.2	_SLS[Phospho (STY)]VPVDLSR_	0	0	0	1359.76	1505.76	1643.36	0.940596	0.962492	0.959264
Q9NYF8	BCLAF1	Bcl-2-associated transcription factor 1	YSPSQNSPIHHIPSR	284	(S285,S290)	_YS[Phospho (STY)]PSQNS[Phospho (STY)]PIHHIPSR_.3	_YS[Phospho (STY)]PSQNS[Phospho (STY)]PIHHIPSR_	0	0	0	134061	133789	127384	0.00218928	6.54899e-06	0.000675443
Q9NYF8	BCLAF1	Bcl-2-associated transcription factor 1	YSPSQNSPIHHIPSR	284	(Y284,S290)	_Y[Phospho (STY)]SPSQNS[Phospho (STY)]PIHHIPSR_.3	_Y[Phospho (STY)]SPSQNS[Phospho (STY)]PIHHIPSR_	0	0	0	90289.9	91314.6	84689.4	0.00208538	6.40228e-06	0.000648078
Q9NYF8	BCLAF1	Bcl-2-associated transcription factor 1	YSPSQNSPIHHIPSR	284	(S285)	_YS[Phospho (STY)]PSQNSPIHHIPSR_.3	_YS[Phospho (STY)]PSQNSPIHHIPSR_	0	0	0	43212.2	40341.4	38483.5	0.943386	0.605295	0.347958
Q9NYF8	BCLAF1	Bcl-2-associated transcription factor 1	YSPSQNSPIHHIPSR	284	(Y284,S290)	_Y[Phospho (STY)]SPSQNS[Phospho (STY)]PIHHIPSR_.2	_Y[Phospho (STY)]SPSQNS[Phospho (STY)]PIHHIPSR_	0	0	0	9530.07	8402.27	8688.57	0.423451	0.013235	0.253231
Q9NYF8	BCLAF1	Bcl-2-associated transcription factor 1	YSPSQNSPIHHIPSR	284	(S290)	_YSPSQNS[Phospho (STY)]PIHHIPSR_.3	_YSPSQNS[Phospho (STY)]PIHHIPSR_	0	0	0	5275.1	4614.96	3841.82	0.0870768	0.390794	0.81085
Q9NYF8	BCLAF1	Bcl-2-associated transcription factor 1	YSPSQNSPIHHIPSR	284	(Y284)	_Y[Phospho (STY)]SPSQNSPIHHIPSR_.3	_Y[Phospho (STY)]SPSQNSPIHHIPSR_	0	0	0	4666.03	3994.23	3769.74	0.844024	0.0968028	0.0454013
Q9NYF8	BCLAF1	Bcl-2-associated transcription factor 1	IDISPSTLR	655	(S658)	_IDIS[Phospho (STY)]PSTLR_.2	_IDIS[Phospho (STY)]PSTLR_	0	0	0	134891	106813	116793	1	1	1
Q9NYF8	BCLAF1	Bcl-2-associated transcription factor 1	KAEGEPQEESPLK	168	(S177)	_KAEGEPQEES[Phospho (STY)]PLK_.2	_KAEGEPQEES[Phospho (STY)]PLK_	0	0	0	31891.7	39538.3	38541.5	1	1	1
Q9NYF8	BCLAF1	Bcl-2-associated transcription factor 1	KAEGEPQEESPLK	168	(S177)	_KAEGEPQEES[Phospho (STY)]PLK_.3	_KAEGEPQEES[Phospho (STY)]PLK_	0	0	0	23088.3	26007.8	22868.1	1	1	1
Q9NYF8	BCLAF1	Bcl-2-associated transcription factor 1	STFREESPLR	525	(S531)	_STFREES[Phospho (STY)]PLR_.2	_STFREES[Phospho (STY)]PLR_	0	0	0	53960.6	55695.5	55204.9	0.999998	0.999667	0.998558
Q9NYF8	BCLAF1	Bcl-2-associated transcription factor 1	DLFDYSPPLHK	507	(S512)	_DLFDYS[Phospho (STY)]PPLHK_.2	_DLFDYS[Phospho (STY)]PPLHK_	0	0	0	39978.3	42294.3	44966.4	0.956735	0.983675	0.974843
Q9NYF8	BCLAF1	Bcl-2-associated transcription factor 1	RIDISPSTLR	654	(S658)	_RIDIS[Phospho (STY)]PSTLR_.2	_RIDIS[Phospho (STY)]PSTLR_	0	0	0	27392.3	24923.5	31197.2	0.987087	0.976659	0.978271
Q9NYF8	BCLAF1	Bcl-2-associated transcription factor 1	AEGEPQEESPLK	169	(S177)	_AEGEPQEES[Phospho (STY)]PLK_.2	_AEGEPQEES[Phospho (STY)]PLK_	0	0	0	20351.5	19657.5	19947.3	1	1	1
Q9NYL2	MAP3K20	Mitogen-activated protein kinase kinase kinase 20	SSSPTQYGLTK	635	(S637)	_SSS[Phospho (STY)]PTQYGLTK_.2	_SSS[Phospho (STY)]PTQYGLTK_	0	0	0	30007.6	33482.7	30246.6	0.860345	0.995527	0.979252
Q9NYL2	MAP3K20	Mitogen-activated protein kinase kinase kinase 20	YQQITPVNQSR	624	(S633)	_YQQITPVNQS[Phospho (STY)]R_.2	_YQQITPVNQS[Phospho (STY)]R_	0	0	0	7943.82	6696.94	8676.74	0.998651	0.998616	0.994776
Q9NZT2	OGFR	Opioid growth factor receptor	SQGDEAGGHGEDRPEPLSPK	361	(S378)	_SQGDEAGGHGEDRPEPLS[Phospho (STY)]PK_.3	_SQGDEAGGHGEDRPEPLS[Phospho (STY)]PK_	0	0	0	20543.9	18525.7	20281.5	1	1	1
Q9NZT2	OGFR	Opioid growth factor receptor	KVEEEGSPGDPDHEASTQGR	309	(S315)	_KVEEEGS[Phospho (STY)]PGDPDHEASTQGR_.3	_KVEEEGS[Phospho (STY)]PGDPDHEASTQGR_	0	0	0	8264.91	7459.9	7889.84	0.998507	0.9979	0.99975
Q9NZT2	OGFR	Opioid growth factor receptor	SVEPQDAGPLER	349	(S349)	_S[Phospho (STY)]VEPQDAGPLER_.2	_S[Phospho (STY)]VEPQDAGPLER_	0	0	0	5810.51	5576.15	5872.98	1	1	1
Q9P0L0	VAPA	Vesicle-associated membrane protein-associated protein A	VAHSDKPGSTSTASFR	206	(S214)	_VAHSDKPGS[Phospho (STY)]TSTASFR_.3	_VAHSDKPGS[Phospho (STY)]TSTASFR_	0	0	0	1319.05	2157.88	1683.29	0.43868	0.878796	0.743308
Q9P0L0	VAPA	Vesicle-associated membrane protein-associated protein A	VAHSDKPGSTSTASFR	206	(T215)	_VAHSDKPGST[Phospho (STY)]STASFR_.3	_VAHSDKPGST[Phospho (STY)]STASFR_	0	0	0	1510.47	1595.67	1275.65	0.455499	0.0936412	0.46523
Q9P1Y6	PHRF1	PHD and RING finger domain-containing protein 1	EASPAPLAQGEPGREDLPTR	1200	(S1202)	_EAS[Phospho (STY)]PAPLAQGEPGREDLPTR_.3	_EAS[Phospho (STY)]PAPLAQGEPGREDLPTR_	0	0	0	4398.95	4298.16	5293.28	0.996259	0.999538	0.992244
Q9P206	KIAA1522	Uncharacterized protein KIAA1522	GLAGPPASPGK	538	(S545)	_GLAGPPAS[Phospho (STY)]PGK_.2	_GLAGPPAS[Phospho (STY)]PGK_	0	0	0	20842.6	21395.4	21210.4	1	1	1
Q9P206	KIAA1522	Uncharacterized protein KIAA1522	FSSVSSPQPR	337	(S342)	_FSSVSS[Phospho (STY)]PQPR_.2	_FSSVSS[Phospho (STY)]PQPR_	0	0	0	9920.01	9879.58	11219.3	0.929692	0.870096	0.774624
Q9P206	KIAA1522	Uncharacterized protein KIAA1522	GSPSGGSTAEASDTLSIR	403	(S404)	_GS[Phospho (STY)]PSGGSTAEASDTLSIR_.2	_GS[Phospho (STY)]PSGGSTAEASDTLSIR_	0	0	0	1954.11	2008.23	1803.38	0.792741	0.765657	0.757025
Q9P246	STIM2	Stromal interaction molecule 2	SIVPSSPQPQR	518	(S523)	_SIVPSS[Phospho (STY)]PQPQR_.2	_SIVPSS[Phospho (STY)]PQPQR_	0	0	0	2173.97	1985.94	2741.22	0.428027	0.427061	0.842812
Q9P266	JCAD	Junctional protein associated with coronary artery disease	SLSPSSNSAFSR	755	(S757)	_SLS[Phospho (STY)]PSSNSAFSR_.2	_SLS[Phospho (STY)]PSSNSAFSR_	0	0	0	8891.06	8920.04	8182.89	0.949953	0.933683	0.975952
Q9P2G1	ANKIB1	Ankyrin repeat and IBR domain-containing protein 1	GVAPADSPEAPR	731	(S737)	_GVAPADS[Phospho (STY)]PEAPR_.2	_GVAPADS[Phospho (STY)]PEAPR_	0	0	0	4063.21	3827.58	3476.69	1	1	1
Q9P2M7	CGN	Cingulin	SHSQASLAGPGPVDPSNR	129	(S134)	_SHSQAS[Phospho (STY)]LAGPGPVDPSNR_.3	_SHSQAS[Phospho (STY)]LAGPGPVDPSNR_	0	0	0	4396.64	4427.78	4344.97	0.252689	0.363093	0.27429
Q9UBF8	PI4KB	Phosphatidylinositol 4-kinase beta	SVENLPECGITHEQR	428	(S428,C435)	_S[Phospho (STY)]VENLPEC[Carbamidomethyl (C)]GITHEQR_.3	_S[Phospho (STY)]VENLPEC[Carbamidomethyl (C)]GITHEQR_	0	0	0	6717.67	6245.35	7416.08	1	1	1
Q9UBF8	PI4KB	Phosphatidylinositol 4-kinase beta	SVENLPECGITHEQR	428	(S428,C435)	_S[Phospho (STY)]VENLPEC[Carbamidomethyl (C)]GITHEQR_.2	_S[Phospho (STY)]VENLPEC[Carbamidomethyl (C)]GITHEQR_	0	0	0	4055.12	3690.67	4222.28	0.999357	0.999686	0.999997
Q9UDY2	TJP2	Tight junction protein ZO-2	DNSPPPAFKPEPPK	984	(S986)	_DNS[Phospho (STY)]PPPAFKPEPPK_.2	_DNS[Phospho (STY)]PPPAFKPEPPK_	0	0	0	87997.7	85051.6	89486.9	1	1	1
Q9UDY2	TJP2	Tight junction protein ZO-2	DNSPPPAFKPEPPK	984	(S986)	_DNS[Phospho (STY)]PPPAFKPEPPK_.3	_DNS[Phospho (STY)]PPPAFKPEPPK_	0	0	0	53999.3	56671.1	55340.1	1	1	1
Q9UDY2	TJP2	Tight junction protein ZO-2	GSYGSDAEEEEYR	1155	(S1159)	_GSYGS[Phospho (STY)]DAEEEEYR_.2	_GSYGS[Phospho (STY)]DAEEEEYR_	0	0	0	21580	22159.3	21111.6	0.14889	0.0537716	0.0688147
Q9UDY2	TJP2	Tight junction protein ZO-2	GRSIDQDYER	242	(S244)	_GRS[Phospho (STY)]IDQDYER_.2	_GRS[Phospho (STY)]IDQDYER_	0	0	0	16821.3	15338.5	15561.5	0.999964	1	1
Q9UDY2	TJP2	Tight junction protein ZO-2	SIDQDYER	244	(S244)	_S[Phospho (STY)]IDQDYER_.2	_S[Phospho (STY)]IDQDYER_	0	0	0	1568.93	2176.76	1487.63	0.952079	0.956109	0.998154
Q9UEY8	ADD3	Gamma-adducin	IEEVLSPEGSPSK	668	(S673,S677)	_IEEVLS[Phospho (STY)]PEGS[Phospho (STY)]PSK_.2	_IEEVLS[Phospho (STY)]PEGS[Phospho (STY)]PSK_	0	0	0	2878.21	4215.8	4438.47	0.985154	0.982247	0.959084
Q9UFC0	LRWD1	Leucine-rich repeat and WD repeat-containing protein 1	RPDDVPLSLSPSK	234	(S243)	_RPDDVPLSLS[Phospho (STY)]PSK_.2	_RPDDVPLSLS[Phospho (STY)]PSK_	0	0	0	3710.23	3818.14	3939.81	0.988741	0.987606	0.993143
Q9UGV2	NDRG3	Protein NDRG3	THSTSSSLGSGESPFSR	329	(S331)	_THS[Phospho (STY)]TSSSLGSGESPFSR_.3	_THS[Phospho (STY)]TSSSLGSGESPFSR_	0	0	0	14559.3	13672.2	14037.8	0.0831986	0.695861	0.182453
Q9UGV2	NDRG3	Protein NDRG3	THSTSSSLGSGESPFSR	329	(S335)	_THSTSSS[Phospho (STY)]LGSGESPFSR_.3	_THSTSSS[Phospho (STY)]LGSGESPFSR_	0	0	0	12818.6	11847.2	13639.3	0.0708644	0.00503299	0.0708266
Q9UGV2	NDRG3	Protein NDRG3	THSTSSSLGSGESPFSR	329	(S331)	_THS[Phospho (STY)]TSSSLGSGESPFSR_.2	_THS[Phospho (STY)]TSSSLGSGESPFSR_	0	0	0	5378.38	5460.79	4979.57	0.755436	0.546782	0.447344
Q9UHB6	LIMA1	LIM domain and actin-binding protein 1	ETPHSPGVEDAPIAK	486	(T487)	_ET[Phospho (STY)]PHSPGVEDAPIAK_.3	_ET[Phospho (STY)]PHSPGVEDAPIAK_	0	0	0	125729	131995	132944	0.11478	0.5	0.5
Q9UHB6	LIMA1	LIM domain and actin-binding protein 1	ETPHSPGVEDAPIAK	486	(S490)	_ETPHS[Phospho (STY)]PGVEDAPIAK_.3	_ETPHS[Phospho (STY)]PGVEDAPIAK_	0	0	0	108194	111873	113857	0.888172	0.5	0.5
Q9UHB6	LIMA1	LIM domain and actin-binding protein 1	ETPHSPGVEDAPIAK	486	(S490)	_ETPHS[Phospho (STY)]PGVEDAPIAK_.2	_ETPHS[Phospho (STY)]PGVEDAPIAK_	0	0	0	34894.7	38937.5	33827.6	0.5	0.5	0.5
Q9UHB7	AFF4	AF4/FMR2 family member 4	SSSPGKPQAVSSLNSSHSR	178	(S178)	_S[Phospho (STY)]SSPGKPQAVSSLNSSHSR_.3	_S[Phospho (STY)]SSPGKPQAVSSLNSSHSR_	0	0	0	14008	16978.8	12306.1	0.18226	0.153746	0.0757065
Q9UHY1	NRBP1	Nuclear receptor-binding protein	SEGESQTVLSSGSDPK	2	(S2)	_[Acetyl (Protein N-term)]S[Phospho (STY)]EGESQTVLSSGSDPK_.2	_[Acetyl (Protein N-term)]S[Phospho (STY)]EGESQTVLSSGSDPK_	0	0	0	1917.35	1980.1	2225.1	0.989268	0.982416	0.996221
Q9UIG0	BAZ1B	Tyrosine-protein kinase BAZ1B	LAEDEGDSEPEAVGQSR	1461	(S1468)	_LAEDEGDS[Phospho (STY)]EPEAVGQSR_.2	_LAEDEGDS[Phospho (STY)]EPEAVGQSR_	0	0	0	20809	25413.3	23218.3	0.999987	0.999999	0.999999
Q9UIG0	BAZ1B	Tyrosine-protein kinase BAZ1B	LAEDEGDSEPEAVGQSR	1461	(S1468)	_LAEDEGDS[Phospho (STY)]EPEAVGQSR_.3	_LAEDEGDS[Phospho (STY)]EPEAVGQSR_	0	0	0	6134.96	6103.9	7455.65	0.998731	0.998779	0.999676
Q9UJU6	DBNL	Drebrin-like protein	LRSPFLQK	281	(S283)	_LRS[Phospho (STY)]PFLQK_.2	_LRS[Phospho (STY)]PFLQK_	0	0	0	1440.59	1301.89	1455.1	1	1	1
Q9UK76	JPT1	Jupiter microtubule associated homolog 1	RNSSEASSGDFLDLK	85	(S87)	_RNS[Phospho (STY)]SEASSGDFLDLK_.2	_RNS[Phospho (STY)]SEASSGDFLDLK_	0	0	0	393238	391961	370017	0.999851	0.999999	1
Q9UK76	JPT1	Jupiter microtubule associated homolog 1	RNSSEASSGDFLDLK	85	(S88)	_RNSS[Phospho (STY)]EASSGDFLDLK_.2	_RNSS[Phospho (STY)]EASSGDFLDLK_	0	0	0	385295	383794	361277	0.000149535	8.96755e-07	1.42153e-09
Q9UK76	JPT1	Jupiter microtubule associated homolog 1	RNSSEASSGDFLDLK	85	(S87)	_RNS[Phospho (STY)]SEASSGDFLDLK_.3	_RNS[Phospho (STY)]SEASSGDFLDLK_	0	0	0	293462	358905	348356	0.999983	0.999993	0.999999
Q9UK76	JPT1	Jupiter microtubule associated homolog 1	RNSSEASSGDFLDLK	85	(S92)	_RNSSEASS[Phospho (STY)]GDFLDLK_.2	_RNSSEASS[Phospho (STY)]GDFLDLK_	0	0	0	291420	290220	275985	7.00358e-26	2.38727e-27	3.42604e-32
Q9UK76	JPT1	Jupiter microtubule associated homolog 1	RNSSEASSGDFLDLK	85	(S88)	_RNSS[Phospho (STY)]EASSGDFLDLK_.3	_RNSS[Phospho (STY)]EASSGDFLDLK_	0	0	0	188905	230546	222455	1.66344e-05	7.22495e-06	6.37925e-07
Q9UK76	JPT1	Jupiter microtubule associated homolog 1	NSSEASSGDFLDLK	86	(S87)	_NS[Phospho (STY)]SEASSGDFLDLK_.2	_NS[Phospho (STY)]SEASSGDFLDLK_	0	0	0	16868.4	17684.8	19237.5	0.996892	0.996604	0.992999
Q9UK76	JPT1	Jupiter microtubule associated homolog 1	SSGGREDLESSGLQR	70	(S70)	_S[Phospho (STY)]SGGREDLESSGLQR_.3	_S[Phospho (STY)]SGGREDLESSGLQR_	0	0	0	3175	3864.42	3275.67	0.23538	0.500751	0.228708
Q9UKA4	AKAP11	A-kinase anchor protein 11	SVSPTFLNPSDENLK	1240	(S1240)	_S[Phospho (STY)]VSPTFLNPSDENLK_.2	_S[Phospho (STY)]VSPTFLNPSDENLK_	0	0	0	2323.03	2385.28	3425.74	0.785269	0.365706	0.0860563
Q9UKE5	TNIK	TRAF2 and NCK-interacting protein kinase	SEGSPVLPHEPAK	766	(S769)	_SEGS[Phospho (STY)]PVLPHEPAK_.2	_SEGS[Phospho (STY)]PVLPHEPAK_	0	0	0	13170.1	11817.6	13899.6	0.929159	0.5	0.5
Q9UKE5	TNIK	TRAF2 and NCK-interacting protein kinase	TTSISPALAR	676	(S680)	_TTSIS[Phospho (STY)]PALAR_.2	_TTSIS[Phospho (STY)]PALAR_	0	0	0	7883.45	7354.43	8049.23	0.391807	0.25	0.25
Q9UKJ3	GPATCH8	G patch domain-containing protein 8	GPKPEPPGSGSPAPPR	730	(S740)	_GPKPEPPGSGS[Phospho (STY)]PAPPR_.3	_GPKPEPPGSGS[Phospho (STY)]PAPPR_	0	0	0	19038.8	17469.5	19191.8	0.994507	0.999083	0.992145
Q9UKJ3	GPATCH8	G patch domain-containing protein 8	SQSPHYFR	1033	(S1035)	_SQS[Phospho (STY)]PHYFR_.2	_SQS[Phospho (STY)]PHYFR_	0	0	0	16936.9	17395.5	17287.3	0.99785	0.972641	0.996739
Q9UKM9	RALY	RNA-binding protein Raly	GRLSPVPVPR	132	(S135)	_GRLS[Phospho (STY)]PVPVPR_.2	_GRLS[Phospho (STY)]PVPVPR_	0	0	0	222705	215098	219545	1	1	1
Q9UKV3	ACIN1	Apoptotic chromatin condensation inducer in the nucleus	TAQVPSPPR	999	(S1004)	_TAQVPS[Phospho (STY)]PPR_.2	_TAQVPS[Phospho (STY)]PPR_	0	0	0	210707	211699	208769	1	1	1
Q9ULW0	TPX2	Targeting protein for Xklp2	SSDQPLTVPVSPK	728	(S738)	_SSDQPLTVPVS[Phospho (STY)]PK_.2	_SSDQPLTVPVS[Phospho (STY)]PK_	0	0	0	17806.2	18313.8	18195.1	0.997359	1	0.999958
Q9UN36	NDRG2	Protein NDRG2	TASLTSAASVDGNR	330	(T330)	_T[Phospho (STY)]ASLTSAASVDGNR_.2	_T[Phospho (STY)]ASLTSAASVDGNR_	0	0	0	4881.87	4619.54	8295.2	0.116246	0.0288616	0.226727
Q9UPN3	MACF1	Microtubule-actin cross-linking factor 1, isoforms 1/2/3/5	AFLAELEQNSPK	4512	(S4521)	_AFLAELEQNS[Phospho (STY)]PK_.2	_AFLAELEQNS[Phospho (STY)]PK_	0	0	0	2499.73	2757.67	3006.42	1	1	1
Q9UPQ0	LIMCH1	LIM and calponin homology domains-containing protein 1	SINHQIESPSER	966	(S973)	_SINHQIES[Phospho (STY)]PSER_.2	_SINHQIES[Phospho (STY)]PSER_	0	0	0	9574.71	12110.3	11438.7	0.413004	0.368914	0.346163
Q9UPQ0	LIMCH1	LIM and calponin homology domains-containing protein 1	SINHQIESPSER	966	(S975)	_SINHQIESPS[Phospho (STY)]ER_.2	_SINHQIESPS[Phospho (STY)]ER_	0	0	0	6768.12	8205.47	9317.22	0.586866	0.647076	0.653571
Q9UPQ0	LIMCH1	LIM and calponin homology domains-containing protein 1	QTPSPDVVLR	214	(S217)	_QTPS[Phospho (STY)]PDVVLR_.2	_QTPS[Phospho (STY)]PDVVLR_	0	0	0	12524	11324.9	9509.68	0.5	0.5	0.5
Q9UPQ0	LIMCH1	LIM and calponin homology domains-containing protein 1	SRQTPSPDVVLR	212	(T215,S217)	_SRQT[Phospho (STY)]PS[Phospho (STY)]PDVVLR_.3	_SRQT[Phospho (STY)]PS[Phospho (STY)]PDVVLR_	0	0	0	1543.01	1403.57	1801.54	0.984966	0.991377	0.972668
Q9UPQ0	LIMCH1	LIM and calponin homology domains-containing protein 1	SRQTPSPDVVLR	212	(S212,S217)	_S[Phospho (STY)]RQTPS[Phospho (STY)]PDVVLR_.3	_S[Phospho (STY)]RQTPS[Phospho (STY)]PDVVLR_	0	0	0	1542.92	1403.64	1801.5	0.0300686	0.0172455	0.0546645
Q9UQ35	SRRM2	Serine/arginine repetitive matrix protein 2	AQTPPGPSLSGSK	1001	(T1003)	_AQT[Phospho (STY)]PPGPSLSGSK_.2	_AQT[Phospho (STY)]PPGPSLSGSK_	0	0	0	241144	244743	239821	1	1	1
Q9UQ35	SRRM2	Serine/arginine repetitive matrix protein 2	SRTPLLPR	2032	(S2032,T2034)	_S[Phospho (STY)]RT[Phospho (STY)]PLLPR_.2	_S[Phospho (STY)]RT[Phospho (STY)]PLLPR_	0	0	0	124574	128663	125682	1	1	1
Q9UQ35	SRRM2	Serine/arginine repetitive matrix protein 2	SCFESSPDPELK	871	(C872,S876)	_SC[Carbamidomethyl (C)]FESS[Phospho (STY)]PDPELK_.2	_SC[Carbamidomethyl (C)]FESS[Phospho (STY)]PDPELK_	0	0	0	59715.4	56332	55175.3	0.958978	0.978998	0.952441
Q9UQ35	SRRM2	Serine/arginine repetitive matrix protein 2	SRSPLAIR	2044	(S2044,S2046)	_S[Phospho (STY)]RS[Phospho (STY)]PLAIR_.2	_S[Phospho (STY)]RS[Phospho (STY)]PLAIR_	0	0	0	56915.3	51979.6	61444.1	1	1	1
Q9UQ35	SRRM2	Serine/arginine repetitive matrix protein 2	THTTALAGRSPSPASGR	286	(S295,S297)	_THTTALAGRS[Phospho (STY)]PS[Phospho (STY)]PASGR_.3	_THTTALAGRS[Phospho (STY)]PS[Phospho (STY)]PASGR_	0	0	0	28587.1	26254.1	22899.1	0.878518	0.447966	0.661574
Q9UQ35	SRRM2	Serine/arginine repetitive matrix protein 2	THTTALAGRSPSPASGR	286	(T289,S297)	_THTT[Phospho (STY)]ALAGRSPS[Phospho (STY)]PASGR_.3	_THTT[Phospho (STY)]ALAGRSPS[Phospho (STY)]PASGR_	0	0	0	29995.6	27046.5	19012.6	0.122593	0.44291	0.301739
Q9UQ35	SRRM2	Serine/arginine repetitive matrix protein 2	TPPVALNSSR	2104	(T2104)	_T[Phospho (STY)]PPVALNSSR_.2	_T[Phospho (STY)]PPVALNSSR_	0	0	0	42571	46577.4	45505.1	0.999999	1	1
Q9UQ35	SRRM2	Serine/arginine repetitive matrix protein 2	SSSPVTELASR	1101	(S1103)	_SSS[Phospho (STY)]PVTELASR_.2	_SSS[Phospho (STY)]PVTELASR_	0	0	0	41662	45861.9	46401.2	0.974592	0.94272	0.832791
Q9UQ35	SRRM2	Serine/arginine repetitive matrix protein 2	SPVPSAFSDQSR	2449	(S2449)	_S[Phospho (STY)]PVPSAFSDQSR_.2	_S[Phospho (STY)]PVPSAFSDQSR_	0	0	0	42290.8	38749.5	41949.6	1	1	1
Q9UQ35	SRRM2	Serine/arginine repetitive matrix protein 2	RVPSPTPAPK	2578	(S2581)	_RVPS[Phospho (STY)]PTPAPK_.2	_RVPS[Phospho (STY)]PTPAPK_	0	0	0	37889.4	42109	38009	0.999424	0.999999	0.999988
Q9UQ35	SRRM2	Serine/arginine repetitive matrix protein 2	RGEGDAPFSEPGTTSTQRPSSPETATK	303	(S323)	_RGEGDAPFSEPGTTSTQRPSS[Phospho (STY)]PETATK_.3	_RGEGDAPFSEPGTTSTQRPSS[Phospho (STY)]PETATK_	0	0	0	24402.8	23346.3	18678.9	0.199881	0.132699	0.0262121
Q9UQ35	SRRM2	Serine/arginine repetitive matrix protein 2	RGEGDAPFSEPGTTSTQRPSSPETATK	303	(S323)	_RGEGDAPFSEPGTTSTQRPSS[Phospho (STY)]PETATK_.4	_RGEGDAPFSEPGTTSTQRPSS[Phospho (STY)]PETATK_	0	0	0	10708.2	9572.16	8917.43	0.0471718	0.0512192	0.0252933
Q9UQ35	SRRM2	Serine/arginine repetitive matrix protein 2	RGEGDAPFSEPGTTSTQRPSSPETATK	303	(S311)	_RGEGDAPFS[Phospho (STY)]EPGTTSTQRPSSPETATK_.4	_RGEGDAPFS[Phospho (STY)]EPGTTSTQRPSSPETATK_	0	0	0	6461.81	6445.29	5288.05	0.28901	0.0305928	0.643472
Q9UQ35	SRRM2	Serine/arginine repetitive matrix protein 2	CRSPGMLEPLGSSR	2130	(C2130,S2132,M2135)	_C[Carbamidomethyl (C)]RS[Phospho (STY)]PGM[Oxidation (M)]LEPLGSSR_.3	_C[Carbamidomethyl (C)]RS[Phospho (STY)]PGM[Oxidation (M)]LEPLGSSR_	0	0	0	20429.7	21813.7	23493.2	1	1	1
Q9UQ35	SRRM2	Serine/arginine repetitive matrix protein 2	CRSPGMLEPLGSSR	2130	(C2130,S2132)	_C[Carbamidomethyl (C)]RS[Phospho (STY)]PGMLEPLGSSR_.3	_C[Carbamidomethyl (C)]RS[Phospho (STY)]PGMLEPLGSSR_	0	0	0	6327.6	4405.12	2940.25	0.999565	0.99961	0.998656
Q9UQ35	SRRM2	Serine/arginine repetitive matrix protein 2	SSGHSSSELSPDAVEK	1378	(S1387)	_SSGHSSSELS[Phospho (STY)]PDAVEK_.3	_SSGHSSSELS[Phospho (STY)]PDAVEK_	0	0	0	7143.46	7207.51	7278.13	0.98212	0.999858	0.997434
Q9UQ35	SRRM2	Serine/arginine repetitive matrix protein 2	SSGHSSSELSPDAVEK	1378	(S1383)	_SSGHSS[Phospho (STY)]SELSPDAVEK_.3	_SSGHSS[Phospho (STY)]SELSPDAVEK_	0	0	0	5271.27	5500.11	5005.29	0.00462433	8.22744e-06	0.000597526
Q9UQ35	SRRM2	Serine/arginine repetitive matrix protein 2	SSGHSSSELSPDAVEK	1378	(S1378)	_S[Phospho (STY)]SGHSSSELSPDAVEK_.3	_S[Phospho (STY)]SGHSSSELSPDAVEK_	0	0	0	4026.09	4710.16	3963.06	0.000116659	1.88127e-07	8.10907e-07
Q9UQ35	SRRM2	Serine/arginine repetitive matrix protein 2	SSGHSSSELSPDAVEK	1378	(S1387)	_SSGHSSSELS[Phospho (STY)]PDAVEK_.2	_SSGHSSSELS[Phospho (STY)]PDAVEK_	0	0	0	3422.27	2871.06	4635.34	0.275913	0.797157	0.825327
Q9UQ35	SRRM2	Serine/arginine repetitive matrix protein 2	ALPQTPRPR	1488	(T1492)	_ALPQT[Phospho (STY)]PRPR_.2	_ALPQT[Phospho (STY)]PRPR_	0	0	0	21106.7	19412.4	19204.9	1	1	1
Q9UQ35	SRRM2	Serine/arginine repetitive matrix protein 2	PSMSPTPLDR	2120	(M2122,S2123)	_PSM[Oxidation (M)]S[Phospho (STY)]PTPLDR_.2	_PSM[Oxidation (M)]S[Phospho (STY)]PTPLDR_	0	0	0	15855.1	18469.8	19118.3	0.993162	0.995263	0.999065
Q9UQ35	SRRM2	Serine/arginine repetitive matrix protein 2	SRTSPAPWK	1854	(S1857)	_SRTS[Phospho (STY)]PAPWK_.2	_SRTS[Phospho (STY)]PAPWK_	0	0	0	8799.56	5211.94	4188.53	0.374407	0.22562	0.195118
Q9UQ35	SRRM2	Serine/arginine repetitive matrix protein 2	SRTSPAPWK	1854	(S1854,S1857)	_S[Phospho (STY)]RTS[Phospho (STY)]PAPWK_.2	_S[Phospho (STY)]RTS[Phospho (STY)]PAPWK_	0	0	0	6669.29	6657.07	4181.9	0.593508	0.595545	0.58981
Q9UQ35	SRRM2	Serine/arginine repetitive matrix protein 2	SRTSPAPWK	1854	(S1854)	_S[Phospho (STY)]RTSPAPWK_.2	_S[Phospho (STY)]RTSPAPWK_	0	0	0	8066.99	5046.33	3857.61	0.0219863	0.419974	0.530288
Q9UQ35	SRRM2	Serine/arginine repetitive matrix protein 2	GEGDAPFSEPGTTSTQRPSSPETATK	304	(S323)	_GEGDAPFSEPGTTSTQRPSS[Phospho (STY)]PETATK_.3	_GEGDAPFSEPGTTSTQRPSS[Phospho (STY)]PETATK_	0	0	0	8390.08	9243.39	8544.33	0.13154	0.132003	0.0414806
Q9UQ35	SRRM2	Serine/arginine repetitive matrix protein 2	GEGDAPFSEPGTTSTQRPSSPETATK	304	(T326)	_GEGDAPFSEPGTTSTQRPSSPET[Phospho (STY)]ATK_.3	_GEGDAPFSEPGTTSTQRPSSPET[Phospho (STY)]ATK_	0	0	0	2528.15	2712.37	2591.97	0.00417348	0.00119184	0.00328156
Q9UQ35	SRRM2	Serine/arginine repetitive matrix protein 2	SLSYSPVER	2690	(S2692,S2694)	_SLS[Phospho (STY)]YS[Phospho (STY)]PVER_.2	_SLS[Phospho (STY)]YS[Phospho (STY)]PVER_	0	0	0	6755.88	8241.34	7706.34	0.739036	0.452372	0.279727
Q9UQ35	SRRM2	Serine/arginine repetitive matrix protein 2	QSHSGSISPYPK	987	(S994)	_QSHSGSIS[Phospho (STY)]PYPK_.2	_QSHSGSIS[Phospho (STY)]PYPK_	0	0	0	5230.75	8255.76	7671.85	0.420374	0.944951	0.791219
Q9UQ35	SRRM2	Serine/arginine repetitive matrix protein 2	SPGMLEPLGSSR	2132	(S2132,M2135)	_S[Phospho (STY)]PGM[Oxidation (M)]LEPLGSSR_.2	_S[Phospho (STY)]PGM[Oxidation (M)]LEPLGSSR_	0	0	0	6268.99	6758.45	6310.59	0.999998	0.999997	0.999944
Q9UQ35	SRRM2	Serine/arginine repetitive matrix protein 2	NHSGSRTPPVALNSSR	2098	(S2102,T2104)	_NHSGS[Phospho (STY)]RT[Phospho (STY)]PPVALNSSR_.3	_NHSGS[Phospho (STY)]RT[Phospho (STY)]PPVALNSSR_	0	0	0	5948.08	6869.29	5704.32	0.213474	0.195284	0.365751
Q9UQB8	BAIAP2	Brain-specific angiogenesis inhibitor 1-associated protein 2	LSDSYSNTLPVR	333	(T340)	_LSDSYSNT[Phospho (STY)]LPVR_.2	_LSDSYSNT[Phospho (STY)]LPVR_	0	0	0	4255.59	2931.32	2548.09	0.771263	0.965252	0.458096
Q9UQB8	BAIAP2	Brain-specific angiogenesis inhibitor 1-associated protein 2	SSSTGNLLDK	452	(S454)	_SSS[Phospho (STY)]TGNLLDK_.2	_SSS[Phospho (STY)]TGNLLDK_	0	0	0	2714.34	2747.88	3572.98	0.981323	0.907193	0.908872
Q9UQB8	BAIAP2	Brain-specific angiogenesis inhibitor 1-associated protein 2	SSSMAAGLER	364	(S366)	_SSS[Phospho (STY)]MAAGLER_.2	_SSS[Phospho (STY)]MAAGLER_	0	0	0	2687.21	2445.01	1932.86	0.333333	0.709641	0.349791
Q9UQN3	CHMP2B	Charged multivesicular body protein 2b	ATISDEEIER	196	(S199)	_ATIS[Phospho (STY)]DEEIER_.2	_ATIS[Phospho (STY)]DEEIER_	0	0	0	15727.5	14017.2	16544.8	0.5	0.5	0.5
Q9Y232	CDYL	Chromodomain Y-like protein	TAVDGFQSESPEK	207	(S216)	_TAVDGFQSES[Phospho (STY)]PEK_.2	_TAVDGFQSES[Phospho (STY)]PEK_	0	0	0	6225.52	6315.4	6258.47	0.991731	0.978078	0.990465
Q9Y266	NUDC	Nuclear migration protein nudC	NGSLDSPGKQDTEEDEEEDEK	134	(T145)	_NGSLDSPGKQDT[Phospho (STY)]EEDEEEDEK_.3	_NGSLDSPGKQDT[Phospho (STY)]EEDEEEDEK_	0	0	0	5985.65	6083.57	6076.24	0.945431	0.134136	0.177625
Q9Y266	NUDC	Nuclear migration protein nudC	NGSLDSPGKQDTEEDEEEDEK	134	(S139)	_NGSLDS[Phospho (STY)]PGKQDTEEDEEEDEK_.3	_NGSLDS[Phospho (STY)]PGKQDTEEDEEEDEK_	0	0	0	4866.63	4709.74	5002.85	0.0448399	0.57389	0.741273
Q9Y266	NUDC	Nuclear migration protein nudC	NGSLDSPGKQDTEEDEEEDEK	134	(S136)	_NGS[Phospho (STY)]LDSPGKQDTEEDEEEDEK_.3	_NGS[Phospho (STY)]LDSPGKQDTEEDEEEDEK_	0	0	0	862.48	551.042	270.982	0.0599204	0.0660291	0.0886708
Q9Y2D5	AKAP2	A-kinase anchor protein 2	DALGDSLQVPVSPSSTTSSR	141	(S152)	_DALGDSLQVPVS[Phospho (STY)]PSSTTSSR_.3	_DALGDSLQVPVS[Phospho (STY)]PSSTTSSR_	0	0	0	6716.58	7664.8	6016.76	0.964919	0.979391	0.979708
Q9Y2D5	AKAP2	A-kinase anchor protein 2	SPGALETPSAAGSQGNTASQGK	393	(S393)	_S[Phospho (STY)]PGALETPSAAGSQGNTASQGK_.3	_S[Phospho (STY)]PGALETPSAAGSQGNTASQGK_	0	0	0	4376.88	3157.27	5220.37	0.991852	0.987162	0.628072
Q9Y2F5	ICE1	Little elongation complex subunit 1	SELCSSPLGK	528	(C531,S533)	_SELC[Carbamidomethyl (C)]SS[Phospho (STY)]PLGK_.2	_SELC[Carbamidomethyl (C)]SS[Phospho (STY)]PLGK_	0	0	0	3790.92	3070.75	3444.22	0.876662	0.897235	0.875844
Q9Y2F5	ICE1	Little elongation complex subunit 1	SISPEVSASR	923	(S925)	_SIS[Phospho (STY)]PEVSASR_.2	_SIS[Phospho (STY)]PEVSASR_	0	0	0	3158.4	2595.98	2787.29	0.986698	0.986291	0.987611
Q9Y2V2	CARHSP1	Calcium-regulated heat-stable protein 1	GNVVPSPLPTR	36	(S41)	_GNVVPS[Phospho (STY)]PLPTR_.2	_GNVVPS[Phospho (STY)]PLPTR_	0	0	0	288111	285711	294352	0.99999	1	1
Q9Y2W1	THRAP3	Thyroid hormone receptor-associated protein 3	ASAVSELSPR	236	(S243)	_ASAVSELS[Phospho (STY)]PR_.2	_ASAVSELS[Phospho (STY)]PR_	0	0	0	161500	150981	168144	1	1	1
Q9Y2W1	THRAP3	Thyroid hormone receptor-associated protein 3	IDISPSTFR	679	(S682)	_IDIS[Phospho (STY)]PSTFR_.2	_IDIS[Phospho (STY)]PSTFR_	0	0	0	124876	137313	133359	0.999994	1	1
Q9Y2W1	THRAP3	Thyroid hormone receptor-associated protein 3	SPLQSVVVR	253	(S253)	_S[Phospho (STY)]PLQSVVVR_.2	_S[Phospho (STY)]PLQSVVVR_	0	0	0	110576	111247	115987	1	1	1
Q9Y2W1	THRAP3	Thyroid hormone receptor-associated protein 3	GSFSDTGLGDGK	376	(S379)	_GSFS[Phospho (STY)]DTGLGDGK_.2	_GSFS[Phospho (STY)]DTGLGDGK_	0	0	0	25670.2	28609.2	27094.5	0.999858	0.999879	0.999954
Q9Y2W1	THRAP3	Thyroid hormone receptor-associated protein 3	KSPVGKSPPSTGSTYGSSQK	314	(S315,S320)	_KS[Phospho (STY)]PVGKS[Phospho (STY)]PPSTGSTYGSSQK_.3	_KS[Phospho (STY)]PVGKS[Phospho (STY)]PPSTGSTYGSSQK_	0	0	0	3122.75	3701.76	3520.19	0.990823	0.994087	0.999854
Q9Y2W1	THRAP3	Thyroid hormone receptor-associated protein 3	FSGEEGEIEDDESGTENREEK	927	(S939)	_FSGEEGEIEDDES[Phospho (STY)]GTENREEK_.3	_FSGEEGEIEDDES[Phospho (STY)]GTENREEK_	0	0	0	2100.1	1332.32	1161.18	0.931603	0.956363	0.664426
Q9Y320	TMX2	Thioredoxin-related transmembrane protein 2	AGDNIPEEQPVASTPTTVSDGENKK	270	(S288)	_AGDNIPEEQPVASTPTTVS[Phospho (STY)]DGENKK_.3	_AGDNIPEEQPVASTPTTVS[Phospho (STY)]DGENKK_	0	0	0	3989.95	2407.87	3077.09	0.244677	0.654874	0.216608
Q9Y385	UBE2J1	Ubiquitin-conjugating enzyme E2 J1	RLSTSPDVIQGHQPR	264	(S266)	_RLS[Phospho (STY)]TSPDVIQGHQPR_.3	_RLS[Phospho (STY)]TSPDVIQGHQPR_	0	0	0	64086.5	57001.1	61573.7	0.998358	0.998068	0.998246
Q9Y4E8	USP15	Ubiquitin carboxyl-terminal hydrolase 15	SPGASNFSTLPK	229	(S229)	_S[Phospho (STY)]PGASNFSTLPK_.2	_S[Phospho (STY)]PGASNFSTLPK_	0	0	0	2414.33	3276.63	2344.25	0.999691	0.999723	0.999983
Q9Y4F1	FARP1	FERM, ARHGEF and pleckstrin domain-containing protein 1	VSAGEPGSHPSPAPR	417	(S427)	_VSAGEPGSHPS[Phospho (STY)]PAPR_.3	_VSAGEPGSHPS[Phospho (STY)]PAPR_	0	0	0	3112.6	2843.83	2228.79	0.859285	0.803921	0.642342
Q9Y4H2	IRS2	Insulin receptor substrate 2	SQSSGSSATHPISVPGAR	306	(S306)	_S[Phospho (STY)]QSSGSSATHPISVPGAR_.3	_S[Phospho (STY)]QSSGSSATHPISVPGAR_	0	0	0	17724.1	17350.1	18736.5	0.406882	0.686097	0.0468749
Q9Y4H2	IRS2	Insulin receptor substrate 2	SQSSGSSATHPISVPGAR	306	(S311)	_SQSSGS[Phospho (STY)]SATHPISVPGAR_.2	_SQSSGS[Phospho (STY)]SATHPISVPGAR_	0	0	0	11124.1	10494.9	12413.9	0.0986245	0.0845434	0.0612598
Q9Y4H2	IRS2	Insulin receptor substrate 2	SQSSGSSATHPISVPGAR	306	(S306)	_S[Phospho (STY)]QSSGSSATHPISVPGAR_.2	_S[Phospho (STY)]QSSGSSATHPISVPGAR_	0	0	0	10699.1	10494.8	12271.3	0.312258	0.665033	0.643146
Q9Y4H2	IRS2	Insulin receptor substrate 2	RVSGDAAQDLDR	558	(S560)	_RVS[Phospho (STY)]GDAAQDLDR_.2	_RVS[Phospho (STY)]GDAAQDLDR_	0	0	0	11911.7	9711.48	13323.2	1	1	1
Q9Y4H2	IRS2	Insulin receptor substrate 2	TASEGDGGAAAGAAAAGAR	363	(T363)	_T[Phospho (STY)]ASEGDGGAAAGAAAAGAR_.2	_T[Phospho (STY)]ASEGDGGAAAGAAAAGAR_	0	0	0	9364.02	10053.6	11136.3	0.0343543	0.11076	0.532996
Q9Y4H2	IRS2	Insulin receptor substrate 2	SNTPESIAETPPAR	518	(T520)	_SNT[Phospho (STY)]PESIAETPPAR_.2	_SNT[Phospho (STY)]PESIAETPPAR_	0	0	0	1456.65	2838.25	2022.77	0.875561	0.884242	0.884704
Q9Y4H2	IRS2	Insulin receptor substrate 2	TYSLTTPAR	575	(S577)	_TYS[Phospho (STY)]LTTPAR_.2	_TYS[Phospho (STY)]LTTPAR_	0	0	0	1783.57	1638.09	1765.2	0.566979	0.830408	0.593191
Q9Y4K1	CRYBG1	Beta/gamma crystallin domain-containing protein 1	STDSPGADAELPESAAR	19	(S19)	_S[Phospho (STY)]TDSPGADAELPESAAR_.2	_S[Phospho (STY)]TDSPGADAELPESAAR_	0	0	0	12345.6	11245.9	12129	0.478055	0.431245	0.428488
Q9Y4K1	CRYBG1	Beta/gamma crystallin domain-containing protein 1	AALDGGVASAASPESK	64	(S75)	_AALDGGVASAAS[Phospho (STY)]PESK_.2	_AALDGGVASAAS[Phospho (STY)]PESK_	0	0	0	934.845	1478.9	1120.1	0.857218	0.958444	0.55048
Q9Y4P8	WIPI2	WD repeat domain phosphoinositide-interacting protein 2	GTYVPSSPTR	407	(S413)	_GTYVPSS[Phospho (STY)]PTR_.2	_GTYVPSS[Phospho (STY)]PTR_	0	0	0	21297	20673.7	23326.9	0.826228	0.770026	0.8198
Q9Y520	PRRC2C	Protein PRRC2C	LPDLSPVENK	2101	(S2105)	_LPDLS[Phospho (STY)]PVENK_.2	_LPDLS[Phospho (STY)]PVENK_	0	0	0	11979.3	13350.1	13299.8	1	1	1
Q9Y520	PRRC2C	Protein PRRC2C	SFSSQRPVDR	1542	(S1544)	_SFS[Phospho (STY)]SQRPVDR_.2	_SFS[Phospho (STY)]SQRPVDR_	0	0	0	8618.89	7238.59	8104.44	0.948436	0.998332	0.992588
Q9Y520	PRRC2C	Protein PRRC2C	STTPTSSPFR	2680	(S2680)	_S[Phospho (STY)]TTPTSSPFR_.2	_S[Phospho (STY)]TTPTSSPFR_	0	0	0	724.003	772.816	914.029	0.105457	0.011617	0.228548
Q9Y520	PRRC2C	Protein PRRC2C	STTPTSSPFR	2680	(T2682)	_STT[Phospho (STY)]PTSSPFR_.2	_STT[Phospho (STY)]PTSSPFR_	0	0	0	713.347	772.747	913.991	0.821716	0.976522	0.602057
Q9Y580	RBM7	RNA-binding protein 7	SFSSPENFQR	134	(S136)	_SFS[Phospho (STY)]SPENFQR_.2	_SFS[Phospho (STY)]SPENFQR_	0	0	0	9306.8	7830.63	7269.85	0.98293	0.984449	0.868406
Q9Y5B0	CTDP1	RNA polymerase II subunit A C-terminal domain phosphatase	ENSPAAFPDR	738	(S740)	_ENS[Phospho (STY)]PAAFPDR_.2	_ENS[Phospho (STY)]PAAFPDR_	0	0	0	3504.23	3052.66	3284.53	1	1	1
Q9Y5Q9	GTF3C3	General transcription factor 3C polypeptide 3	GKLSAEENPDDSEVPSSSGINSTK	40	(S43)	_GKLS[Phospho (STY)]AEENPDDSEVPSSSGINSTK_.3	_GKLS[Phospho (STY)]AEENPDDSEVPSSSGINSTK_	0	0	0	5074.9	4129.63	5191.06	0.984782	0.988006	0.770086
Q9Y5S2	CDC42BPB	Serine/threonine-protein kinase MRCK beta	HSTPSNSSNPSGPPSPNSPHR	1676	(S1690)	_HSTPSNSSNPSGPPS[Phospho (STY)]PNSPHR_.3	_HSTPSNSSNPSGPPS[Phospho (STY)]PNSPHR_	0	0	0	4047.04	3003.63	2724.6	0.950378	0.906546	0.783757
Q9Y618	NCOR2	Nuclear receptor corepressor 2	SPGNTSQPPAFFSK	2258	(S2258)	_S[Phospho (STY)]PGNTSQPPAFFSK_.2	_S[Phospho (STY)]PGNTSQPPAFFSK_	0	0	0	16331.8	19175.1	16924.6	0.995647	0.999496	0.999438
Q9Y666	SLC12A7	Solute carrier family 12 member 7	TEAPGTPEGPEPERPSPGDGNPR	25	(T30)	_TEAPGT[Phospho (STY)]PEGPEPERPSPGDGNPR_.3	_TEAPGT[Phospho (STY)]PEGPEPERPSPGDGNPR_	0	0	0	16218.5	16168.6	15068.7	0.819174	0.997521	0.998415
Q9Y666	SLC12A7	Solute carrier family 12 member 7	TEAPGTPEGPEPERPSPGDGNPR	25	(T25)	_T[Phospho (STY)]EAPGTPEGPEPERPSPGDGNPR_.3	_T[Phospho (STY)]EAPGTPEGPEPERPSPGDGNPR_	0	0	0	16218.5	16148.5	14861.4	0.180898	0.00246038	0.00151409
Q9Y6D5	ARFGEF2	Brefeldin A-inhibited guanine nucleotide-exchange protein 2	PQSPVIQAAAVSPK	216	(S227)	_PQSPVIQAAAVS[Phospho (STY)]PK_.2	_PQSPVIQAAAVS[Phospho (STY)]PK_	0	0	0	5334.13	5169.84	5568.97	1	1	1
Q9Y6D5	ARFGEF2	Brefeldin A-inhibited guanine nucleotide-exchange protein 2	GSSLSGTDDGAQEVVK	275	(S277)	_GSS[Phospho (STY)]LSGTDDGAQEVVK_.2	_GSS[Phospho (STY)]LSGTDDGAQEVVK_	0	0	0	1625.1	1957.35	1065.93	0.952814	0.960994	0.378636
Q9Y6D6	ARFGEF1	Brefeldin A-inhibited guanine nucleotide-exchange protein 1	SVDIHDSIQPR	1569	(S1569)	_S[Phospho (STY)]VDIHDSIQPR_.2	_S[Phospho (STY)]VDIHDSIQPR_	0	0	0	8355.38	6670.33	8207.89	0.999752	0.999002	0.998772
Q9Y6G9	DYNC1LI1	Cytoplasmic dynein 1 light intermediate chain 1	KPVTVSPTTPTSPTEGEAS	505	(S516)	_KPVTVSPTTPTS[Phospho (STY)]PTEGEAS_.2	_KPVTVSPTTPTS[Phospho (STY)]PTEGEAS_	0	0	0	31163.5	30585.7	28853	0.726249	0.816467	0.948199
Q9Y6G9	DYNC1LI1	Cytoplasmic dynein 1 light intermediate chain 1	KPVTVSPTTPTSPTEGEAS	505	(T513)	_KPVTVSPTT[Phospho (STY)]PTSPTEGEAS_.2	_KPVTVSPTT[Phospho (STY)]PTSPTEGEAS_	0	0	0	20098.7	18425	17177.6	0.0143566	0.000630646	0.00122377
Q9Y6G9	DYNC1LI1	Cytoplasmic dynein 1 light intermediate chain 1	KPVTVSPTTPTSPTEGEAS	505	(T508)	_KPVT[Phospho (STY)]VSPTTPTSPTEGEAS_.2	_KPVT[Phospho (STY)]VSPTTPTSPTEGEAS_	0	0	0	10109.9	10318.8	10517.8	4.0598e-07	8.69125e-08	1.93528e-07
Q9Y6M1	IGF2BP2	Insulin-like growth factor 2 mRNA-binding protein 2	ISYIPDEEVSSPSPPQR	152	(S162)	_ISYIPDEEVSS[Phospho (STY)]PSPPQR_.3	_ISYIPDEEVSS[Phospho (STY)]PSPPQR_	0	0	0	3008.37	1743.63	2167.53	0.354393	0.218066	0.221538
Q9Y6X9	MORC2	ATPase MORC2	SPPLPAVIR	615	(S615)	_S[Phospho (STY)]PPLPAVIR_.2	_S[Phospho (STY)]PPLPAVIR_	0	0	0	73466.1	79925.6	74380.4	1	1	1

## Sheet: (S7c) 5000cells
Table S7c. Identification results of dirDIA from 5000 cells
Protein Groups	Genes	Protein Descriptions	Stripped Sequence	Peptide Position	Protein PTM Locations	Precursor Id	Modified Sequence	5000cells_01 Qvalue	5000cells_02 Qvalue	5000cells_03 Qvalue	5000cells_01 TotalQuantity	5000cells_02 TotalQuantity	5000cells_03 TotalQuantity	5000cells_01 PTM Assay Probability	5000cells_02 PTM Assay Probability	5000cells_03 PTM Assay Probability
A0A0B4J2F2;P57059	SIK1B;SIK1	Probable serine/threonine-protein kinase SIK1B;Serine/threonine-protein kinase SIK1	RASDTSLTQGLK	573;573	(S575);(S575)	_RAS[Phospho (STY)]DTSLTQGLK_.2	_RAS[Phospho (STY)]DTSLTQGLK_	5.43847e-09	2.13013e-20	2.37897e-38	2878.84	2993.54	3284.15	0.921524	0.999529	0.603123
A0AVK6	E2F8	Transcription factor E2F8	DCIHEHLSGDEFEK	95	(C96,S102)	_DC[Carbamidomethyl (C)]IHEHLS[Phospho (STY)]GDEFEK_.3	_DC[Carbamidomethyl (C)]IHEHLS[Phospho (STY)]GDEFEK_	9.33372e-09	1.06532e-17	9.21113e-42	6635.25	5179.88	6021.72	1	1	1
A0FGR8	ESYT2	Extended synaptotagmin-2	SHMSGSPGPGGSNTAPSTPVIGGSDKPGMEEK	688	(M690,S693)	_SHM[Oxidation (M)]SGS[Phospho (STY)]PGPGGSNTAPSTPVIGGSDKPGMEEK_.4	_SHM[Oxidation (M)]SGS[Phospho (STY)]PGPGGSNTAPSTPVIGGSDKPGMEEK_	5.09682e-09	1.23556e-18	2.07332e-07	3542.65	2580.57	1587.03	0.469245	0.190761	0.143736
A0FGR8	ESYT2	Extended synaptotagmin-2	SHMSGSPGPGGSNTAPSTPVIGGSDKPGMEEK	688	(M690,S691,S693)	_SHM[Oxidation (M)]S[Phospho (STY)]GS[Phospho (STY)]PGPGGSNTAPSTPVIGGSDKPGMEEK_.4	_SHM[Oxidation (M)]S[Phospho (STY)]GS[Phospho (STY)]PGPGGSNTAPSTPVIGGSDKPGMEEK_	5.03975e-09	3.33586e-23	2.58699e-30	2109.68	822.448	1379.33	0.861984	0.140969	0.581011
A0JLT2	MED19	Mediator of RNA polymerase II transcription subunit 19	NRHSPDHPGMGSSQASSSSSLR	223	(S226,M232)	_NRHS[Phospho (STY)]PDHPGM[Oxidation (M)]GSSQASSSSSLR_.4	_NRHS[Phospho (STY)]PDHPGM[Oxidation (M)]GSSQASSSSSLR_	5.0892e-09	6.6067e-24	6.57656e-43	76146.7	70389	64536.8	1	1	1
A0JLT2	MED19	Mediator of RNA polymerase II transcription subunit 19	NRHSPDHPGMGSSQASSSSSLR	223	(S226)	_NRHS[Phospho (STY)]PDHPGMGSSQASSSSSLR_.4	_NRHS[Phospho (STY)]PDHPGMGSSQASSSSSLR_	5.03975e-09	1.24601e-19	1.77016e-21	35104.9	31995.3	40142.2	1	1	0.999995
A0JLT2	MED19	Mediator of RNA polymerase II transcription subunit 19	NRHSPDHPGMGSSQASSSSSLR	223	(S226,M232)	_NRHS[Phospho (STY)]PDHPGM[Oxidation (M)]GSSQASSSSSLR_.3	_NRHS[Phospho (STY)]PDHPGM[Oxidation (M)]GSSQASSSSSLR_	8.42597e-08	1.20253e-20	5.35717e-35	9084.19	10759.9	6292.54	0.99967	0.999438	0.957657
A0JLT2	MED19	Mediator of RNA polymerase II transcription subunit 19	NRHSPDHPGMGSSQASSSSSLR	223	(S226)	_NRHS[Phospho (STY)]PDHPGMGSSQASSSSSLR_.3	_NRHS[Phospho (STY)]PDHPGMGSSQASSSSSLR_	5.17792e-09	6.12616e-21	1.90934e-28	3566.96	5858.97	3588.1	0.960671	0.999937	0.948313
A0JNW5	UHRF1BP1L	UHRF1-binding protein 1-like	DHNVGSPPKSPTHASPQHTQTEK	409	(T420,S423)	_DHNVGSPPKSPT[Phospho (STY)]HAS[Phospho (STY)]PQHTQTEK_.4	_DHNVGSPPKSPT[Phospho (STY)]HAS[Phospho (STY)]PQHTQTEK_	5.03975e-09	5.81075e-21	2.20431e-31	4933.39	3568.23	6966.94	0.318415	0.238764	0.301969
A0MZ66	SHTN1	Shootin-1	SMPVLGSVSSVTK	506	(S506,M507)	_S[Phospho (STY)]M[Oxidation (M)]PVLGSVSSVTK_.2	_S[Phospho (STY)]M[Oxidation (M)]PVLGSVSSVTK_	5.03975e-09	4.87621e-24	7.37923e-24	3683.4	2059.96	438.771	0.999944	0.999976	0.995629
A1L170	C1orf226	Uncharacterized protein C1orf226	ASSPSLIER	221	(S223)	_ASS[Phospho (STY)]PSLIER_.2	_ASS[Phospho (STY)]PSLIER_	5.03975e-09	1.17306e-27	1.89523e-39	9492.36	8558.98	5196.17	0.85963	0.947974	0.615958
A1L390	PLEKHG3	Pleckstrin homology domain-containing family G member 3	GPLSPFNSR	73	(S76)	_GPLS[Phospho (STY)]PFNSR_.2	_GPLS[Phospho (STY)]PFNSR_	5.03975e-09	1.95745e-22	1.65634e-48	136049	131913	134953	1	1	1
A1L390	PLEKHG3	Pleckstrin homology domain-containing family G member 3	SHSVPENMVEPPLSGR	1079	(S1081,M1086)	_SHS[Phospho (STY)]VPENM[Oxidation (M)]VEPPLSGR_.3	_SHS[Phospho (STY)]VPENM[Oxidation (M)]VEPPLSGR_	1.10999e-08	6.30812e-22	2.32439e-20	36768.2	49795.1	36088.6	0.913318	0.854065	0.896203
A1L390	PLEKHG3	Pleckstrin homology domain-containing family G member 3	SHSVPENMVEPPLSGR	1079	(S1079,M1086)	_S[Phospho (STY)]HSVPENM[Oxidation (M)]VEPPLSGR_.3	_S[Phospho (STY)]HSVPENM[Oxidation (M)]VEPPLSGR_	2.08349e-08	1.41527e-19	2.17759e-32	35339.4	35783.2	29322.8	0.0880071	0.135941	0.0919506
A1L390	PLEKHG3	Pleckstrin homology domain-containing family G member 3	SHSVPENMVEPPLSGR	1079	(S1079)	_S[Phospho (STY)]HSVPENMVEPPLSGR_.3	_S[Phospho (STY)]HSVPENMVEPPLSGR_	7.17917e-09	2.01782e-28	3.84737e-40	24280.4	22412.8	16150.2	0.497151	0.0991251	0.499143
A1L390	PLEKHG3	Pleckstrin homology domain-containing family G member 3	SSSVLSLEGSEK	638	(S643)	_SSSVLS[Phospho (STY)]LEGSEK_.2	_SSSVLS[Phospho (STY)]LEGSEK_	5.49889e-09	1.8589e-20	1.58868e-46	4918.16	6846.28	5551.19	0.914465	0.604771	0.958566
A1L390	PLEKHG3	Pleckstrin homology domain-containing family G member 3	SSSVLSLEGSEK	638	(S640,S643)	_SSS[Phospho (STY)]VLS[Phospho (STY)]LEGSEK_.2	_SSS[Phospho (STY)]VLS[Phospho (STY)]LEGSEK_	1.10364e-07	2.23994e-16	5.85712e-32	2913.72	2755	2277.69	0.232392	0.767155	0.765576
A1X283	SH3PXD2B	SH3 and PX domain-containing protein 2B	PGPGSPSHPGALDLDGVSR	287	(S291)	_PGPGS[Phospho (STY)]PSHPGALDLDGVSR_.3	_PGPGS[Phospho (STY)]PSHPGALDLDGVSR_	5.03975e-09	9.31339e-22	1.54092e-40	33089.6	33746.7	12172.4	0.868895	0.996696	0.820545
A1X283	SH3PXD2B	SH3 and PX domain-containing protein 2B	PGPGSPSHPGALDLDGVSR	287	(S293)	_PGPGSPS[Phospho (STY)]HPGALDLDGVSR_.3	_PGPGSPS[Phospho (STY)]HPGALDLDGVSR_	5.03975e-09	2.58578e-27	7.0078e-52	19132.7	19670	7105.82	0.129813	0.003253	0.177524
A1X283	SH3PXD2B	SH3 and PX domain-containing protein 2B	PGPGSPSHPGALDLDGVSR	287	(S291)	_PGPGS[Phospho (STY)]PSHPGALDLDGVSR_.2	_PGPGS[Phospho (STY)]PSHPGALDLDGVSR_	5.03975e-09	6.47012e-23	2.13811e-24	3864.46	3071.79	1867.65	0.95577	0.719318	0.696642
A2RU67	FAM234B	Protein FAM234B	SPLGEAPEPDSDAEVAEAAK	52	(S62)	_SPLGEAPEPDS[Phospho (STY)]DAEVAEAAK_.3	_SPLGEAPEPDS[Phospho (STY)]DAEVAEAAK_	7.05564e-09	7.90718e-23	4.07114e-06	2244.81	1037.23	627.264	0.721991	0.711592	0.511538
A4D2H0;A4FU28;P0CG41;Q86UF2;Q8IX94;Q96PC5	CTAGE15;CTAGE9;CTAGE8;CTAGE6;CTAGE4;MIA2	cTAGE family member 15;cTAGE family member 9;cTAGE family member 8;cTAGE family member 6;cTAGE family member 4;Melanoma inhibitory activity protein 2	SNSELEDEILCLEK	138;138;138;138;138;745	(S140,C148);(S140,C148);(S140,C148);(S140,C148);(S140,C148);(S747,C755)	_SNS[Phospho (STY)]ELEDEILC[Carbamidomethyl (C)]LEK_.2	_SNS[Phospho (STY)]ELEDEILC[Carbamidomethyl (C)]LEK_	5.03975e-09	2.78723e-10	1.84073e-44	1489.6	304.951	796.156	0.566596	0.5	0.5
A5YM69	ARHGEF35	Rho guanine nucleotide exchange factor 35	YYSPCEEHPAETNQNEGAESGTIR	182	(S184,C186)	_YYS[Phospho (STY)]PC[Carbamidomethyl (C)]EEHPAETNQNEGAESGTIR_.3	_YYS[Phospho (STY)]PC[Carbamidomethyl (C)]EEHPAETNQNEGAESGTIR_	5.03975e-09	2.75315e-23	1.70167e-42	6679.74	6640.22	3392.96	0.00519708	0.00515262	0.00962299
A5YM69	ARHGEF35	Rho guanine nucleotide exchange factor 35	YYSPCEEHPAETNQNEGAESGTIR	182	(Y183,C186)	_YY[Phospho (STY)]SPC[Carbamidomethyl (C)]EEHPAETNQNEGAESGTIR_.3	_YY[Phospho (STY)]SPC[Carbamidomethyl (C)]EEHPAETNQNEGAESGTIR_	5.26481e-09	4.56995e-21	2.57643e-28	5516.2	5559.11	2994.91	0.487491	0.496203	0.494986
A6ND36	FAM83G	Protein FAM83G	RHSEQVANGPTPPPR	632	(S634)	_RHS[Phospho (STY)]EQVANGPTPPPR_.3	_RHS[Phospho (STY)]EQVANGPTPPPR_	5.09632e-09	6.03954e-14	5.73209e-35	134167	131717	125659	1	1	1
A6ND36	FAM83G	Protein FAM83G	QLSAPHITR	648	(S650)	_QLS[Phospho (STY)]APHITR_.2	_QLS[Phospho (STY)]APHITR_	5.03975e-09	4.70326e-29	2.70701e-45	25449.7	24626.8	24630.4	0.999999	1	1
A6NDB9	PALM3	Paralemmin-3	VPEVVQTSSPR	295	(S302)	_VPEVVQTS[Phospho (STY)]SPR_.2	_VPEVVQTS[Phospho (STY)]SPR_	5.03975e-09	5.23578e-25	1.34206e-41	62682.7	59277	48937.9	0.102593	0.000814059	0.961514
A6NDB9	PALM3	Paralemmin-3	VPEVVQTSSPR	295	(S303)	_VPEVVQTSS[Phospho (STY)]PR_.2	_VPEVVQTSS[Phospho (STY)]PR_	5.38579e-09	1.44763e-21	9.37125e-37	59589	57078.7	46969.6	0.897317	0.999186	0.0331902
A6NDB9	PALM3	Paralemmin-3	DEAEMSPVVER	415	(S420)	_DEAEMS[Phospho (STY)]PVVER_.2	_DEAEMS[Phospho (STY)]PVVER_	5.03975e-09	1.92544e-23	4.74627e-46	20520	18674.5	19649.4	1	1	1
A6NDB9	PALM3	Paralemmin-3	DEAEMSPVVER	415	(M419,S420)	_DEAEM[Oxidation (M)]S[Phospho (STY)]PVVER_.2	_DEAEM[Oxidation (M)]S[Phospho (STY)]PVVER_	5.03975e-09	3.67682e-24	6.69316e-48	5236.06	7006.75	5774.45	1	1	1
A6NDB9	PALM3	Paralemmin-3	PGTGRDEAEMSPVVER	410	(M419,S420)	_PGTGRDEAEM[Oxidation (M)]S[Phospho (STY)]PVVER_.3	_PGTGRDEAEM[Oxidation (M)]S[Phospho (STY)]PVVER_	5.71194e-09	1.41872e-22	5.59395e-40	11640.5	13483.3	10328.4	1	0.99999	0.99231
A6NDB9	PALM3	Paralemmin-3	PGTGRDEAEMSPVVER	410	(S420)	_PGTGRDEAEMS[Phospho (STY)]PVVER_.3	_PGTGRDEAEMS[Phospho (STY)]PVVER_	7.31601e-09	4.6835e-25	2.82346e-39	8074.33	8576.35	6978.27	0.999999	0.99883	0.999228
A6NDB9	PALM3	Paralemmin-3	ERGDESPLGAEGAK	370	(S375)	_ERGDES[Phospho (STY)]PLGAEGAK_.2	_ERGDES[Phospho (STY)]PLGAEGAK_	5.03975e-09	3.9635e-26	1.35979e-39	11060.3	9640.68	8091.61	1	1	1
A6NF01;A8CG34;Q96HA1	POM121B;POM121C;POM121	Putative nuclear envelope pore membrane protein POM 121B;Nuclear envelope pore membrane protein POM 121C;Nuclear envelope pore membrane protein POM 121	NGPSSSPFSSPASSR	14;407;430	(S19);(S412);(S435)	_NGPSSS[Phospho (STY)]PFSSPASSR_.2	_NGPSSS[Phospho (STY)]PFSSPASSR_	5.46465e-09	4.25204e-25	1.28235e-51	13752.3	13268.3	15421.4	0.884122	0.780335	0.509748
A6NF01;A8CG34;Q96HA1	POM121B;POM121C;POM121	Putative nuclear envelope pore membrane protein POM 121B;Nuclear envelope pore membrane protein POM 121C;Nuclear envelope pore membrane protein POM 121	NGPSSSPFSSPASSR	14;407;430	(S19,S23);(S412,S416);(S435,S439)	_NGPSSS[Phospho (STY)]PFSS[Phospho (STY)]PASSR_.2	_NGPSSS[Phospho (STY)]PFSS[Phospho (STY)]PASSR_	5.0778e-09	2.09441e-23	6.0253e-39	2388.87	1847.95	3974.36	0.232204	0.25891	0.0840582
A6NFI3	ZNF316	Zinc finger protein 316	AALHTTPDSPAAQLER	2	(T7)	_[Acetyl (Protein N-term)]AALHTT[Phospho (STY)]PDSPAAQLER_.2	_[Acetyl (Protein N-term)]AALHTT[Phospho (STY)]PDSPAAQLER_	5.28887e-09	1.17375e-24	7.17152e-39	11788.3	13569.8	7260.62	0.100315	0.955166	0.214668
A6NFI3	ZNF316	Zinc finger protein 316	AALHTTPDSPAAQLER	2	(S10)	_[Acetyl (Protein N-term)]AALHTTPDS[Phospho (STY)]PAAQLER_.2	_[Acetyl (Protein N-term)]AALHTTPDS[Phospho (STY)]PAAQLER_	5.03975e-09	1.00621e-29	7.2647e-46	10532.7	11119.2	6277.4	0.886472	0.0171395	0.656042
A6NFI3	ZNF316	Zinc finger protein 316	AALHTTPDSPAAQLER	2	(S10)	_[Acetyl (Protein N-term)]AALHTTPDS[Phospho (STY)]PAAQLER_.3	_[Acetyl (Protein N-term)]AALHTTPDS[Phospho (STY)]PAAQLER_	6.09891e-09	4.7992e-18	1.09147e-27	8270.61	8794.1	4321.76	0.271882	0.474168	0.123122
A6NFI3	ZNF316	Zinc finger protein 316	AALHTTPDSPAAQLER	2	(T7)	_[Acetyl (Protein N-term)]AALHTT[Phospho (STY)]PDSPAAQLER_.3	_[Acetyl (Protein N-term)]AALHTT[Phospho (STY)]PDSPAAQLER_	5.03975e-09	1.53446e-23	2.34478e-48	4739.02	5518.49	2714.31	0.487291	0.496169	0.120151
A6NFI3	ZNF316	Zinc finger protein 316	AALHTTPDSPAAQLER	2	(T6)	_[Acetyl (Protein N-term)]AALHT[Phospho (STY)]TPDSPAAQLER_.3	_[Acetyl (Protein N-term)]AALHT[Phospho (STY)]TPDSPAAQLER_	5.03975e-09	9.45048e-23	9.48537e-52	4271.86	4845.66	2506.99	0.235212	0.0209011	0.758676
A6NKF1	SAC3D1	SAC3 domain-containing protein 1	TLEEVVMAEEEDEGTDRPGSPA	383	(S402)	_TLEEVVMAEEEDEGTDRPGS[Phospho (STY)]PA_.3	_TLEEVVMAEEEDEGTDRPGS[Phospho (STY)]PA_	6.39956e-09	4.24216e-22	1.19118e-35	6490.24	4330.87	5882.01	0.99263	0.995514	0.984577
A6NKF1	SAC3D1	SAC3 domain-containing protein 1	TLEEVVMAEEEDEGTDRPGSPA	383	(M389,S402)	_TLEEVVM[Oxidation (M)]AEEEDEGTDRPGS[Phospho (STY)]PA_.3	_TLEEVVM[Oxidation (M)]AEEEDEGTDRPGS[Phospho (STY)]PA_	7.77121e-09	4.55903e-14	2.78257e-34	1876.54	2043.35	1736.09	0.721979	0.955537	0.942075
A7E2V4	ZSWIM8	Zinc finger SWIM domain-containing protein 8	GWGSPGRPK	1127	(S1130)	_GWGS[Phospho (STY)]PGRPK_.2	_GWGS[Phospho (STY)]PGRPK_	5.03975e-09	4.12951e-22	2.45128e-44	24566.4	28662.3	27434.6	1	1	1
A7E2V4	ZSWIM8	Zinc finger SWIM domain-containing protein 8	HTGMASIDSSAPETTSDSSPTLSR	1138	(M1141,S1156)	_HTGM[Oxidation (M)]ASIDSSAPETTSDSS[Phospho (STY)]PTLSR_.3	_HTGM[Oxidation (M)]ASIDSSAPETTSDSS[Phospho (STY)]PTLSR_	1.77777e-08	6.42993e-25	2.93194e-39	2913.27	3109.82	1632.75	0.422125	0.332581	0.186293
A7E2V4	ZSWIM8	Zinc finger SWIM domain-containing protein 8	NVPESSPHSPCEGLPSEAALTPRPEGK	1084	(S1092,C1094)	_NVPESSPHS[Phospho (STY)]PC[Carbamidomethyl (C)]EGLPSEAALTPRPEGK_.3	_NVPESSPHS[Phospho (STY)]PC[Carbamidomethyl (C)]EGLPSEAALTPRPEGK_	5.03975e-09	1.6354e-26	1.5453e-22	1319.88	1704.88	939.159	0.252697	0.259445	0.206311
A7E2V4	ZSWIM8	Zinc finger SWIM domain-containing protein 8	NVPESSPHSPCEGLPSEAALTPRPEGK	1084	(C1094,S1099)	_NVPESSPHSPC[Carbamidomethyl (C)]EGLPS[Phospho (STY)]EAALTPRPEGK_.4	_NVPESSPHSPC[Carbamidomethyl (C)]EGLPS[Phospho (STY)]EAALTPRPEGK_	8.37335e-09	2.90806e-19	2.6685e-07	839.974	1787.98	600.663	0.315453	0.34935	0.342379
A7KAX9	ARHGAP32	Rho GTPase-activating protein 32	SEESLTSLHAVDGDSK	706	(S706)	_S[Phospho (STY)]EESLTSLHAVDGDSK_.2	_S[Phospho (STY)]EESLTSLHAVDGDSK_	6.36729e-09	9.41019e-27	1.74118e-40	8279.38	8625.69	7419.72	0.513791	0.486863	0.524595
A7KAX9	ARHGAP32	Rho GTPase-activating protein 32	SEESLTSLHAVDGDSK	706	(S706)	_S[Phospho (STY)]EESLTSLHAVDGDSK_.3	_S[Phospho (STY)]EESLTSLHAVDGDSK_	6.12216e-09	3.75092e-26	1.64368e-39	1466.45	1350.04	1013.94	0.414528	0.918358	0.276897
A7KAX9	ARHGAP32	Rho GTPase-activating protein 32	SAKSEESLTSLHAVDGDSK	703	(S703)	_S[Phospho (STY)]AKSEESLTSLHAVDGDSK_.3	_S[Phospho (STY)]AKSEESLTSLHAVDGDSK_	5.03975e-09	7.37019e-28	7.89936e-50	3294.53	4110.98	4155.05	0.0062591	0.0133513	0.00669643
A7KAX9	ARHGAP32	Rho GTPase-activating protein 32	DATNRSPTQIVK	947	(S952)	_DATNRS[Phospho (STY)]PTQIVK_.2	_DATNRS[Phospho (STY)]PTQIVK_	3.20499e-08	8.50188e-27	1.7846e-46	2945.98	3082.35	4438.76	0.838548	0.772436	0.31247
B2RBV5		Putative MORF4 family-associated protein 1-like protein UPP	EEPGSPLSPAPR	14	(S18)	_EEPGS[Phospho (STY)]PLSPAPR_.2	_EEPGS[Phospho (STY)]PLSPAPR_	2.4277e-08	3.59746e-21	1.98426e-37	8894.43	9326.16	8099.17	0.933616	0.683972	0.939037
B2RTY4	MYO9A	Unconventional myosin-IXa	SLGGISPSEDR	1294	(S1299)	_SLGGIS[Phospho (STY)]PSEDR_.2	_SLGGIS[Phospho (STY)]PSEDR_	5.67113e-09	2.08389e-21	4.53271e-35	8414.34	7032.3	7771.78	0.639127	0.455964	0.507924
B3KU38;P0DPB3	IQCJ-SCHIP1;SCHIP1	IQCJ-SCHIP1 readthrough transcript protein;Schwannomin-interacting protein 1	DDRSPAREPGDVSAR	190;114	(S193);(S117)	_DDRS[Phospho (STY)]PAREPGDVSAR_.3	_DDRS[Phospho (STY)]PAREPGDVSAR_	5.03975e-09	1.28047e-23	4.9444e-47	7745.3	5351.38	10440	0.99996	0.996645	0.999988
B5ME19;Q99613	EIF3CL;EIF3C	Eukaryotic translation initiation factor 3 subunit C-like protein;Eukaryotic translation initiation factor 3 subunit C	QPLLLSEDEEDTKR	34;34	(S39);(S39)	_QPLLLS[Phospho (STY)]EDEEDTKR_.3	_QPLLLS[Phospho (STY)]EDEEDTKR_	5.03975e-09	3.32141e-21	7.00317e-44	271762	275408	223640	1	1	1
B5ME19;Q99613	EIF3CL;EIF3C	Eukaryotic translation initiation factor 3 subunit C-like protein;Eukaryotic translation initiation factor 3 subunit C	QPLLLSEDEEDTKR	34;34	(S39);(S39)	_QPLLLS[Phospho (STY)]EDEEDTKR_.2	_QPLLLS[Phospho (STY)]EDEEDTKR_	5.07726e-09	7.86598e-18	2.71362e-16	91583.5	88773.3	73602.5	1	1	1
B5ME19;Q99613	EIF3CL;EIF3C	Eukaryotic translation initiation factor 3 subunit C-like protein;Eukaryotic translation initiation factor 3 subunit C	QPLLLSEDEEDTK	34;34	(S39);(S39)	_QPLLLS[Phospho (STY)]EDEEDTK_.2	_QPLLLS[Phospho (STY)]EDEEDTK_	5.077e-09	7.52725e-29	5.41016e-46	107775	112877	92118.1	0.999979	0.999984	0.999968
B5ME19;Q99613	EIF3CL;EIF3C	Eukaryotic translation initiation factor 3 subunit C-like protein;Eukaryotic translation initiation factor 3 subunit C	QPLLLSEDEEDTK	34;34	(T45);(T45)	_QPLLLSEDEEDT[Phospho (STY)]K_.2	_QPLLLSEDEEDT[Phospho (STY)]K_	5.03975e-09	2.11471e-25	3.07312e-48	93323.8	95491.1	78700.5	2.17804e-05	1.74985e-05	3.08289e-05
C9JI98	TMEM238	Transmembrane protein 238	LQLATLEAGPGAAGAGSE	159	(S175)	_LQLATLEAGPGAAGAGS[Phospho (STY)]E_.2	_LQLATLEAGPGAAGAGS[Phospho (STY)]E_	8.11154e-09	9.67438e-17	8.92525e-38	12584	10362.6	10337.2	1	0.999999	0.999972
C9JI98	TMEM238	Transmembrane protein 238	RWSAPAAAGQR	122	(S124)	_RWS[Phospho (STY)]APAAAGQR_.2	_RWS[Phospho (STY)]APAAAGQR_	2.06313e-08	5.12119e-19	6.58046e-25	1376.93	1788.25	1292.3	1	1	1
C9JLW8	MCRIP1	Mapk-regulated corepressor-interacting protein 1	SPPSSSEIFTPAHEENVR	21	(S21)	_S[Phospho (STY)]PPSSSEIFTPAHEENVR_.3	_S[Phospho (STY)]PPSSSEIFTPAHEENVR_	5.64548e-09	7.63718e-23	9.86673e-47	129330	123227	97937.2	0.998782	0.887669	0.937209
E9PAV3;Q13765	NACA	Nascent polypeptide-associated complex subunit alpha, muscle-specific form;Nascent polypeptide-associated complex subunit alpha	VQGEAVSNIQENTQTPTVQEESEEEEVDETGVEVK	2008;145	(S2029);(S166)	_VQGEAVSNIQENTQTPTVQEES[Phospho (STY)]EEEEVDETGVEVK_.4	_VQGEAVSNIQENTQTPTVQEES[Phospho (STY)]EEEEVDETGVEVK_	7.34329e-09	4.83997e-19	2.8753e-35	150104	138014	122336	0.24998	0.19292	0.1949
O00116	AGPS	Alkyldihydroxyacetonephosphate synthase, peroxisomal	RAASAATAAPTATPAAQESGTIPK	62	(S65)	_RAAS[Phospho (STY)]AATAAPTATPAAQESGTIPK_.3	_RAAS[Phospho (STY)]AATAAPTATPAAQESGTIPK_	5.03975e-09	2.03104e-24	2.94931e-40	8728.27	7768.29	5738.83	0.733775	0.987384	0.44312
O00116	AGPS	Alkyldihydroxyacetonephosphate synthase, peroxisomal	RAASAATAAPTATPAAQESGTIPK	62	(T68)	_RAASAAT[Phospho (STY)]AAPTATPAAQESGTIPK_.3	_RAASAAT[Phospho (STY)]AAPTATPAAQESGTIPK_	5.03975e-09	9.17357e-30	1.88913e-45	2198.98	2756.39	1600.05	0.266931	0.012459	0.553338
O00148	DDX39A	ATP-dependent RNA helicase DDX39A	NCPHVVVGTPGR	163	(C164,T171)	_NC[Carbamidomethyl (C)]PHVVVGT[Phospho (STY)]PGR_.2	_NC[Carbamidomethyl (C)]PHVVVGT[Phospho (STY)]PGR_	1.23366e-08	9.82249e-21	2.05228e-34	2739.89	3449.07	5268.58	1	1	1
O00151	PDLIM1	PDZ and LIM domain protein 1	SAMPFTASPASSTTAR	123	(S130)	_SAMPFTAS[Phospho (STY)]PASSTTAR_.2	_SAMPFTAS[Phospho (STY)]PASSTTAR_	1.23408e-07	6.27078e-08	3.93524e-07	4645.27	4245.14	3595.71	0.901051	0.787722	0.859484
O00151	PDLIM1	PDZ and LIM domain protein 1	VWSPLVTEEGK	88	(S90)	_VWS[Phospho (STY)]PLVTEEGK_.2	_VWS[Phospho (STY)]PLVTEEGK_	5.03975e-09	1.39159e-25	4.33415e-54	1018.41	580.05	413.015	0.999631	0.983684	0.886065
O00159	MYO1C	Unconventional myosin-Ic	DVESPSWR	405	(S408)	_DVES[Phospho (STY)]PSWR_.2	_DVES[Phospho (STY)]PSWR_	6.67144e-09	2.5477e-27	4.24418e-48	15062.2	16536.6	19608.6	0.916828	0.926624	0.997321
O00161	SNAP23	Synaptosomal-associated protein 23	TTWGDGGENSPCNVVSK	101	(S110,C112)	_TTWGDGGENS[Phospho (STY)]PC[Carbamidomethyl (C)]NVVSK_.2	_TTWGDGGENS[Phospho (STY)]PC[Carbamidomethyl (C)]NVVSK_	5.03975e-09	6.06387e-31	1.80161e-59	5104.26	4470.21	5580.13	0.654784	0.953958	0.627045
O00161	SNAP23	Synaptosomal-associated protein 23	MDNLSSEEIQQR	1	(M1,S6)	_[Acetyl (Protein N-term)]M[Oxidation (M)]DNLSS[Phospho (STY)]EEIQQR_.2	_[Acetyl (Protein N-term)]M[Oxidation (M)]DNLSS[Phospho (STY)]EEIQQR_	2.56184e-08	9.30535e-20	1.73945e-44	2499.9	1599.5	2266.27	0.151416	0.635749	0.611993
O00178	GTPBP1	GTP-binding protein 1	SAMDSPVPASMFAPEPSSPGAAR	8	(M10,M18,S25)	_SAM[Oxidation (M)]DSPVPASM[Oxidation (M)]FAPEPSS[Phospho (STY)]PGAAR_.3	_SAM[Oxidation (M)]DSPVPASM[Oxidation (M)]FAPEPSS[Phospho (STY)]PGAAR_	7.08808e-09	5.08367e-20	1.07495e-30	15401.3	14514.2	7884.76	0.545048	0.72151	0.6615
O00193	SMAP	Small acidic protein	SASPDDDLGSSNWEAADLGNEER	15	(S15)	_S[Phospho (STY)]ASPDDDLGSSNWEAADLGNEER_.3	_S[Phospho (STY)]ASPDDDLGSSNWEAADLGNEER_	7.52899e-09	5.66876e-20	2.31681e-35	230949	197608	143126	0.184029	0.171721	0.145841
O00193	SMAP	Small acidic protein	RSASPDDDLGSSNWEAADLGNEER	14	(S17)	_RSAS[Phospho (STY)]PDDDLGSSNWEAADLGNEER_.3	_RSAS[Phospho (STY)]PDDDLGSSNWEAADLGNEER_	5.06582e-09	3.73331e-25	1.65394e-47	35254.3	33745.5	32582.2	0.999226	0.99984	0.999447
O00193	SMAP	Small acidic protein	SASPDDDLGSSNWEAADLGNEERK	15	(S15)	_S[Phospho (STY)]ASPDDDLGSSNWEAADLGNEERK_.3	_S[Phospho (STY)]ASPDDDLGSSNWEAADLGNEERK_	5.03975e-09	9.79372e-27	3.62324e-56	4983.21	6523.39	6650.62	0.279517	0.0394181	0.040322
O00203	AP3B1	AP-3 complex subunit beta-1	NFYESDDDQK	272	(S276)	_NFYES[Phospho (STY)]DDDQK_.2	_NFYES[Phospho (STY)]DDDQK_	5.03975e-09	3.16765e-25	5.75336e-48	132473	130327	148374	1	1	1
O00204	SULT2B1	Sulfotransferase 2B1	EPRPNSSPSPSPGQASETPHPRPS	342	(S350)	_EPRPNSSPS[Phospho (STY)]PSPGQASETPHPRPS_.3	_EPRPNSSPS[Phospho (STY)]PSPGQASETPHPRPS_	5.03975e-09	9.98116e-27	8.53824e-49	34227.2	37511.2	33452.9	0.56897	0.70158	0.633872
O00204	SULT2B1	Sulfotransferase 2B1	EPRPNSSPSPSPGQASETPHPRPS	342	(S347)	_EPRPNS[Phospho (STY)]SPSPSPGQASETPHPRPS_.3	_EPRPNS[Phospho (STY)]SPSPSPGQASETPHPRPS_	5.03975e-09	1.03743e-26	1.5579e-51	34419.5	36790	33585.6	0.00386948	0.00250073	0.00423791
O00204	SULT2B1	Sulfotransferase 2B1	EPRPNSSPSPSPGQASETPHPRPS	342	(S348)	_EPRPNSS[Phospho (STY)]PSPSPGQASETPHPRPS_.3	_EPRPNSS[Phospho (STY)]PSPSPGQASETPHPRPS_	5.06588e-09	7.94196e-26	4.39641e-51	34419.7	36488.3	33599	0.0663003	0.0407097	0.0754775
O00204	SULT2B1	Sulfotransferase 2B1	EPRPNSSPSPSPGQASETPHPRPS	342	(S352)	_EPRPNSSPSPS[Phospho (STY)]PGQASETPHPRPS_.3	_EPRPNSSPSPS[Phospho (STY)]PGQASETPHPRPS_	5.09674e-09	1.28951e-21	6.77265e-41	32856.7	35328.6	32262.8	0.361406	0.254837	0.293181
O00204	SULT2B1	Sulfotransferase 2B1	EPRPNSSPSPSPGQASETPHPRPS	342	(S350)	_EPRPNSSPS[Phospho (STY)]PSPGQASETPHPRPS_.4	_EPRPNSSPS[Phospho (STY)]PSPGQASETPHPRPS_	5.03975e-09	5.0976e-25	3.61563e-36	18614.3	16657	17670.4	0.566549	0.276541	0.315142
O00204	SULT2B1	Sulfotransferase 2B1	EPRPNSSPSPSPGQASETPHPRPS	342	(S348)	_EPRPNSS[Phospho (STY)]PSPSPGQASETPHPRPS_.4	_EPRPNSS[Phospho (STY)]PSPSPGQASETPHPRPS_	5.03975e-09	6.22182e-24	4.48374e-43	14486.8	14204.5	13474.3	0.109937	0.537968	0.059895
O00204	SULT2B1	Sulfotransferase 2B1	PNSSPSPSPGQASETPHPRPS	345	(S348)	_PNSS[Phospho (STY)]PSPSPGQASETPHPRPS_.3	_PNSS[Phospho (STY)]PSPSPGQASETPHPRPS_	5.03975e-09	1.39478e-20	5.71802e-49	12670.7	10640	11222.5	0.236134	0.0755978	0.462337
O00204	SULT2B1	Sulfotransferase 2B1	PNSSPSPSPGQASETPHPRPS	345	(S352)	_PNSSPSPS[Phospho (STY)]PGQASETPHPRPS_.3	_PNSSPSPS[Phospho (STY)]PGQASETPHPRPS_	5.03975e-09	5.7587e-29	1.97697e-52	10003.7	8372.48	8558.37	0.445188	0.567078	0.284379
O00204	SULT2B1	Sulfotransferase 2B1	EPRPNSSPSPSPGQASETPHPR	342	(S348)	_EPRPNSS[Phospho (STY)]PSPSPGQASETPHPR_.3	_EPRPNSS[Phospho (STY)]PSPSPGQASETPHPR_	6.70753e-09	2.07187e-18	1.31524e-35	3213.84	4184.02	4107.97	0.377176	0.269905	0.21235
O00204	SULT2B1	Sulfotransferase 2B1	EPRPNSSPSPSPGQASETPHPR	342	(S352)	_EPRPNSSPSPS[Phospho (STY)]PGQASETPHPR_.3	_EPRPNSSPSPS[Phospho (STY)]PGQASETPHPR_	5.14687e-09	1.00449e-20	2.98746e-35	3178.24	3347	3178.79	0.166148	0.124566	0.321624
O00231	PSMD11	26S proteasome non-ATPase regulatory subunit 11	AQSLLSTDR	12	(S14)	_AQS[Phospho (STY)]LLSTDR_.2	_AQS[Phospho (STY)]LLSTDR_	5.65046e-09	1.5197e-27	1.47251e-52	30272.8	29670.5	21675.8	1	1	0.999929
O00257	CBX4	E3 SUMO-protein ligase CBX4	CLSETHGEREPCK	413	(C413,S415,C424)	_C[Carbamidomethyl (C)]LS[Phospho (STY)]ETHGEREPC[Carbamidomethyl (C)]K_.3	_C[Carbamidomethyl (C)]LS[Phospho (STY)]ETHGEREPC[Carbamidomethyl (C)]K_	5.03975e-09	3.30053e-23	1.37111e-37	2195.98	2531.33	2563.36	0.680629	0.5	0.549033
O00264	PGRMC1	Membrane-associated progesterone receptor component 1	GDQPAASGDSDDDEPPPLPR	48	(S54)	_GDQPAAS[Phospho (STY)]GDSDDDEPPPLPR_.3	_GDQPAAS[Phospho (STY)]GDSDDDEPPPLPR_	1.17411e-08	1.05052e-19	1.88199e-38	1.67373e+06	1.56197e+06	1.52529e+06	8.52597e-06	8.00179e-06	1.91382e-05
O00264	PGRMC1	Membrane-associated progesterone receptor component 1	GDQPAASGDSDDDEPPPLPR	48	(S57)	_GDQPAASGDS[Phospho (STY)]DDDEPPPLPR_.3	_GDQPAASGDS[Phospho (STY)]DDDEPPPLPR_	5.03975e-09	8.9584e-30	2.18389e-50	1544826	1.43345e+06	1.3899e+06	0.999992	0.999988	0.999981
O00264	PGRMC1	Membrane-associated progesterone receptor component 1	EGEEPTVYSDEEEPKDESAR	173	(S181)	_EGEEPTVYS[Phospho (STY)]DEEEPKDESAR_.3	_EGEEPTVYS[Phospho (STY)]DEEEPKDESAR_	6.76341e-09	1.10187e-16	1.77701e-21	1.51156e+06	1.4354e+06	1.70495e+06	0.999999	0.749622	0.903812
O00264	PGRMC1	Membrane-associated progesterone receptor component 1	EGEEPTVYSDEEEPKDESAR	173	(Y180)	_EGEEPTVY[Phospho (STY)]SDEEEPKDESAR_.3	_EGEEPTVY[Phospho (STY)]SDEEEPKDESAR_	1.37379e-07	1.33392e-11	9.85687e-10	13883.5	14477.6	13696.4	0.867997	0.987401	0.753734
O00264	PGRMC1	Membrane-associated progesterone receptor component 1	EGEEPTVYSDEEEPK	173	(S181)	_EGEEPTVYS[Phospho (STY)]DEEEPK_.2	_EGEEPTVYS[Phospho (STY)]DEEEPK_	5.09655e-09	3.95442e-25	3.28888e-45	800456	779709	536415	1	1	1
O00264	PGRMC1	Membrane-associated progesterone receptor component 1	IVRGDQPAASGDSDDDEPPPLPR	45	(S57)	_IVRGDQPAASGDS[Phospho (STY)]DDDEPPPLPR_.3	_IVRGDQPAASGDS[Phospho (STY)]DDDEPPPLPR_	5.14678e-09	4.13623e-27	1.77708e-42	65958.1	66018.7	68186.2	0.0153867	0.996948	0.996541
O00264	PGRMC1	Membrane-associated progesterone receptor component 1	EGEEPTVYSDEEEPKDESARK	173	(S181)	_EGEEPTVYS[Phospho (STY)]DEEEPKDESARK_.3	_EGEEPTVYS[Phospho (STY)]DEEEPKDESARK_	5.03975e-09	1.46612e-23	1.59087e-41	3799.52	3510.52	8439.65	0.893637	0.119079	0.960352
O00267	SUPT5H	Transcription elongation factor SPT5	TPHYGSQTPLHDGSR	799	(T806)	_TPHYGSQT[Phospho (STY)]PLHDGSR_.3	_TPHYGSQT[Phospho (STY)]PLHDGSR_	5.03975e-09	1.54411e-22	1.04317e-44	9314.41	11015.3	6755.64	0.105271	0.0299688	0.00146961
O00267	SUPT5H	Transcription elongation factor SPT5	TPHYGSQTPLHDGSR	799	(T799)	_T[Phospho (STY)]PHYGSQTPLHDGSR_.3	_T[Phospho (STY)]PHYGSQTPLHDGSR_	5.03975e-09	5.38746e-25	1.86035e-53	9522.48	9929.02	6493.1	0.000406473	0.0036834	0.0255457
O00267	SUPT5H	Transcription elongation factor SPT5	TPHYGSQTPLHDGSR	799	(T799,Y802)	_T[Phospho (STY)]PHY[Phospho (STY)]GSQTPLHDGSR_.3	_T[Phospho (STY)]PHY[Phospho (STY)]GSQTPLHDGSR_	5.03975e-09	4.8766e-13	1.916e-45	1246.64	1638.22	2878.26	0.574162	0.81492	0.767919
O00273	DFFA	DNA fragmentation factor subunit alpha	ASPPGDLQNPK	314	(S315)	_AS[Phospho (STY)]PPGDLQNPK_.2	_AS[Phospho (STY)]PPGDLQNPK_	6.01444e-09	5.3981e-27	5.48076e-35	89335.8	86742.8	101304	1	1	1
O00418	EEF2K	Eukaryotic elongation factor 2 kinase	LEGVDGGQSPR	10	(S18)	_LEGVDGGQS[Phospho (STY)]PR_.2	_LEGVDGGQS[Phospho (STY)]PR_	5.64398e-09	7.56101e-24	5.83212e-41	7136.41	6378.19	14907.1	1	1	1
O00418	EEF2K	Eukaryotic elongation factor 2 kinase	KYESDEDSLGSSGR	467	(S470)	_KYES[Phospho (STY)]DEDSLGSSGR_.2	_KYES[Phospho (STY)]DEDSLGSSGR_	5.03975e-09	1.18807e-22	6.84848e-40	5285.66	3418.32	4602.72	0.367582	0.522432	0.247035
O00429	DNM1L	Dynamin-1-like protein	SKPIPIMPASPQK	607	(S616)	_SKPIPIMPAS[Phospho (STY)]PQK_.2	_SKPIPIMPAS[Phospho (STY)]PQK_	7.35781e-09	1.5364e-24	6.03763e-42	368678	363188	421814	1	1	1
O00429	DNM1L	Dynamin-1-like protein	SKPIPIMPASPQK	607	(M613,S616)	_SKPIPIM[Oxidation (M)]PAS[Phospho (STY)]PQK_.2	_SKPIPIM[Oxidation (M)]PAS[Phospho (STY)]PQK_	6.00442e-09	2.73429e-23	3.05666e-39	167405	173027	144406	1	1	1
O00429	DNM1L	Dynamin-1-like protein	PIPIMPASPQK	609	(M613,S616)	_PIPIM[Oxidation (M)]PAS[Phospho (STY)]PQK_.2	_PIPIM[Oxidation (M)]PAS[Phospho (STY)]PQK_	1.14021e-08	2.38474e-13	4.81429e-06	1856.64	2999.2	430.841	1	1	1
O00443	PIK3C2A	Phosphatidylinositol 4-phosphate 3-kinase C2 domain-containing subunit alpha	VSNLQVSPK	253	(S259)	_VSNLQVS[Phospho (STY)]PK_.2	_VSNLQVS[Phospho (STY)]PK_	5.03975e-09	3.25131e-24	2.76266e-41	2700.35	1746.69	2903.67	0.999999	0.999998	1
O00458	IFRD1	Interferon-related developmental regulator 1	NTPHRGSSAGGGGSGAAAATAATAGGQHR	8	(T27)	_NTPHRGSSAGGGGSGAAAAT[Phospho (STY)]AATAGGQHR_.4	_NTPHRGSSAGGGGSGAAAAT[Phospho (STY)]AATAGGQHR_	1.61378e-08	1.26741e-08	1.25224e-39	767.256	610.102	1400.03	0.246321	0.208916	0.0133082
O00458	IFRD1	Interferon-related developmental regulator 1	GSSAGGGGSGAAAATAATAGGQHR	13	(S21)	_GSSAGGGGS[Phospho (STY)]GAAAATAATAGGQHR_.3	_GSSAGGGGS[Phospho (STY)]GAAAATAATAGGQHR_	1.10762e-07	4.31314e-13	4.30944e-41	345.787	268.886	1277.3	0.312982	0.28829	0.423553
O00499	BIN1	Myc box-dependent-interacting protein 1	SPSPPDGSPAATPEIR	296	(S296)	_S[Phospho (STY)]PSPPDGSPAATPEIR_.2	_S[Phospho (STY)]PSPPDGSPAATPEIR_	5.6093e-09	2.01679e-21	3.70751e-33	257621	287115	311595	0.826782	0.930339	0.823375
O00499	BIN1	Myc box-dependent-interacting protein 1	SPSPPDGSPAATPEIR	296	(S298)	_SPS[Phospho (STY)]PPDGSPAATPEIR_.2	_SPS[Phospho (STY)]PPDGSPAATPEIR_	5.03975e-09	2.64799e-23	3.61571e-48	251717	269064	289859	0.58575	0.974885	0.571586
O00499	BIN1	Myc box-dependent-interacting protein 1	SPSPPDGSPAATPEIR	296	(S303)	_SPSPPDGS[Phospho (STY)]PAATPEIR_.2	_SPSPPDGS[Phospho (STY)]PAATPEIR_	7.39877e-09	9.21069e-28	9.13964e-51	42483.6	48507.8	41653.5	0.997504	0.837853	0.999978
O00499	BIN1	Myc box-dependent-interacting protein 1	SPSPPDGSPAATPEIR	296	(S296,S303)	_S[Phospho (STY)]PSPPDGS[Phospho (STY)]PAATPEIR_.2	_S[Phospho (STY)]PSPPDGS[Phospho (STY)]PAATPEIR_	1.33898e-08	1.19551e-21	6.107e-38	34718.6	36636.9	43820.1	0.546282	0.491884	0.006921
O00499	BIN1	Myc box-dependent-interacting protein 1	SPSPPDGSPAATPEIR	296	(S296)	_S[Phospho (STY)]PSPPDGSPAATPEIR_.3	_S[Phospho (STY)]PSPPDGSPAATPEIR_	8.84713e-09	1.28644e-19	3.69206e-31	36846.5	36820.3	39437	0.836537	0.811151	0.805289
O00499	BIN1	Myc box-dependent-interacting protein 1	SPSPPDGSPAATPEIR	296	(S303)	_SPSPPDGS[Phospho (STY)]PAATPEIR_.3	_SPSPPDGS[Phospho (STY)]PAATPEIR_	4.79046e-08	2.0548e-12	6.31817e-11	2868.3	1292.61	2299.78	0.0623239	0.570336	0.121726
O00499	BIN1	Myc box-dependent-interacting protein 1	GNKSPSPPDGSPAATPEIR	293	(S298,S303)	_GNKSPS[Phospho (STY)]PPDGS[Phospho (STY)]PAATPEIR_.3	_GNKSPS[Phospho (STY)]PPDGS[Phospho (STY)]PAATPEIR_	5.07653e-09	6.21472e-22	4.95345e-42	28295	30891.2	44578.6	0.299914	0.00983473	0.0198951
O00499	BIN1	Myc box-dependent-interacting protein 1	GNKSPSPPDGSPAATPEIR	293	(S296,S298,S303)	_GNKS[Phospho (STY)]PS[Phospho (STY)]PPDGS[Phospho (STY)]PAATPEIR_.3	_GNKS[Phospho (STY)]PS[Phospho (STY)]PPDGS[Phospho (STY)]PAATPEIR_	9.15744e-09	6.11315e-23	8.85758e-54	5781.13	6729.14	9658.51	0.995506	0.997506	0.999805
O00505	KPNA3	Importin subunit alpha-4	NVPQEESLEDSDVDADFK	50	(S60)	_NVPQEESLEDS[Phospho (STY)]DVDADFK_.3	_NVPQEESLEDS[Phospho (STY)]DVDADFK_	7.35655e-09	3.48561e-26	3.29277e-47	24529.2	22915.1	18165.5	0.999965	0.996855	0.999958
O00512	BCL9	B-cell CLL/lymphoma 9 protein	IPVEGPLSPSR	680	(S687)	_IPVEGPLS[Phospho (STY)]PSR_.2	_IPVEGPLS[Phospho (STY)]PSR_	5.50784e-09	2.17951e-25	5.88719e-48	30880.4	30396.5	25115.4	0.989599	0.989331	0.992823
O00512	BCL9	B-cell CLL/lymphoma 9 protein	SISADSFDQR	102	(S102)	_S[Phospho (STY)]ISADSFDQR_.2	_S[Phospho (STY)]ISADSFDQR_	5.03975e-09	2.42305e-24	1.5835e-48	11366.7	11000.5	12624	0.00444284	0.51852	0.906159
O00512	BCL9	B-cell CLL/lymphoma 9 protein	PAAPPRPLDRESPGVENK	267	(S278)	_PAAPPRPLDRES[Phospho (STY)]PGVENK_.3	_PAAPPRPLDRES[Phospho (STY)]PGVENK_	5.40135e-09	6.685e-23	5.33066e-41	10119.3	9384.47	7187.94	1	1	1
O00515	LAD1	Ladinin-1	LPSVEEAEVPK	62	(S64)	_LPS[Phospho (STY)]VEEAEVPK_.2	_LPS[Phospho (STY)]VEEAEVPK_	7.41373e-09	2.01964e-21	1.36702e-48	23083.1	25261.8	13117.1	1	1	1
O00515	LAD1	Ladinin-1	NLSSTTDDEAPR	36	(S38)	_NLS[Phospho (STY)]STTDDEAPR_.2	_NLS[Phospho (STY)]STTDDEAPR_	5.05249e-09	2.92696e-24	6.67272e-44	6075.37	5229.62	7325.92	0.999456	0.998342	0.999679
O00515	LAD1	Ladinin-1	NSLSPVQATQK	120	(S123)	_NSLS[Phospho (STY)]PVQATQK_.2	_NSLS[Phospho (STY)]PVQATQK_	1.27917e-08	1.65655e-20	5.7449e-42	3589.31	4139.08	9327.52	0.995709	0.988876	1
O00567	NOP56	Nucleolar protein 56	EEPVSSGPEEAVGK	565	(S570)	_EEPVSS[Phospho (STY)]GPEEAVGK_.2	_EEPVSS[Phospho (STY)]GPEEAVGK_	5.04701e-09	5.96242e-22	1.07468e-45	119548	125567	145970	1	1	1
O00567	NOP56	Nucleolar protein 56	EEPVSSGPEEAVGK	565	(S569,S570)	_EEPVS[Phospho (STY)]S[Phospho (STY)]GPEEAVGK_.2	_EEPVS[Phospho (STY)]S[Phospho (STY)]GPEEAVGK_	6.39134e-09	6.98012e-23	8.62158e-27	76426.5	74748.1	95607.2	1	1	1
O00567	NOP56	Nucleolar protein 56	EELMSSDLEETAGSTSIPK	515	(M518,S519)	_EELM[Oxidation (M)]S[Phospho (STY)]SDLEETAGSTSIPK_.3	_EELM[Oxidation (M)]S[Phospho (STY)]SDLEETAGSTSIPK_	5.08825e-09	3.64067e-24	1.99772e-40	64208.4	65201.8	25046.5	0.339617	0.0237957	0.287651
O00567	NOP56	Nucleolar protein 56	EELMSSDLEETAGSTSIPK	515	(S519)	_EELMS[Phospho (STY)]SDLEETAGSTSIPK_.3	_EELMS[Phospho (STY)]SDLEETAGSTSIPK_	5.03975e-09	2.03086e-25	4.56289e-49	21766.4	22434.5	17790.9	0.820082	0.129696	0.773483
O00567	NOP56	Nucleolar protein 56	EELMSSDLEETAGSTSIPK	515	(S520)	_EELMSS[Phospho (STY)]DLEETAGSTSIPK_.3	_EELMSS[Phospho (STY)]DLEETAGSTSIPK_	5.03975e-09	1.05339e-27	1.68106e-49	22077.4	23158.8	16755.4	0.176956	0.865707	0.23338
O00712	NFIB	Nuclear factor 1 B-type	PLFSSASPQDSSPR	322	(S328)	_PLFSSAS[Phospho (STY)]PQDSSPR_.2	_PLFSSAS[Phospho (STY)]PQDSSPR_	5.15319e-09	2.57409e-22	1.45094e-46	22291.5	23460	22972.1	0.930319	0.988371	0.607103
O14497	ARID1A	AT-rich interactive domain-containing protein 1A	SHHAPMSPGSSGGGGQPLAR	357	(M362,S363)	_SHHAPM[Oxidation (M)]S[Phospho (STY)]PGSSGGGGQPLAR_.3	_SHHAPM[Oxidation (M)]S[Phospho (STY)]PGSSGGGGQPLAR_	5.03975e-09	7.11719e-23	7.05435e-45	95708.1	88773.2	79700	0.999998	0.999717	0.999981
O14497	ARID1A	AT-rich interactive domain-containing protein 1A	SHHAPMSPGSSGGGGQPLAR	357	(S357,M362)	_S[Phospho (STY)]HHAPM[Oxidation (M)]SPGSSGGGGQPLAR_.3	_S[Phospho (STY)]HHAPM[Oxidation (M)]SPGSSGGGGQPLAR_	5.03975e-09	6.11907e-25	3.66393e-42	58045.7	54582.1	50536.7	3.11003e-08	7.30859e-07	7.32168e-07
O14497	ARID1A	AT-rich interactive domain-containing protein 1A	SHHAPMSPGSSGGGGQPLAR	357	(M362,S366)	_SHHAPM[Oxidation (M)]SPGS[Phospho (STY)]SGGGGQPLAR_.3	_SHHAPM[Oxidation (M)]SPGS[Phospho (STY)]SGGGGQPLAR_	5.03975e-09	7.70187e-25	1.22463e-42	57245.8	54423.9	49794.5	1.90255e-06	0.000258732	1.55157e-05
O14497	ARID1A	AT-rich interactive domain-containing protein 1A	SHHAPMSPGSSGGGGQPLAR	357	(S363)	_SHHAPMS[Phospho (STY)]PGSSGGGGQPLAR_.3	_SHHAPMS[Phospho (STY)]PGSSGGGGQPLAR_	5.03975e-09	1.19099e-22	6.40094e-44	56517.8	43805.7	45158	0.999993	0.999999	0.999924
O14497	ARID1A	AT-rich interactive domain-containing protein 1A	GPSPSPVGSPASVAQSR	694	(S696)	_GPS[Phospho (STY)]PSPVGSPASVAQSR_.2	_GPS[Phospho (STY)]PSPVGSPASVAQSR_	5.03975e-09	1.15793e-22	2.27824e-40	84201.9	80887.5	97634.7	0.972056	0.997987	0.846017
O14497	ARID1A	AT-rich interactive domain-containing protein 1A	GPSPSPVGSPASVAQSR	694	(S696)	_GPS[Phospho (STY)]PSPVGSPASVAQSR_.3	_GPS[Phospho (STY)]PSPVGSPASVAQSR_	7.89804e-09	3.75762e-22	2.99926e-43	12223.6	11484.5	14501.8	0.74146	0.964744	0.93003
O14497	ARID1A	AT-rich interactive domain-containing protein 1A	GPSPSPVGSPASVAQSR	694	(S698)	_GPSPS[Phospho (STY)]PVGSPASVAQSR_.3	_GPSPS[Phospho (STY)]PVGSPASVAQSR_	6.33567e-09	2.85098e-23	6.38037e-46	10749	10146.8	12585.8	0.249916	0.0350747	0.0372225
O14497	ARID1A	AT-rich interactive domain-containing protein 1A	SNSVGIQDAFNDGSDSTFQK	1182	(S1182)	_S[Phospho (STY)]NSVGIQDAFNDGSDSTFQK_.3	_S[Phospho (STY)]NSVGIQDAFNDGSDSTFQK_	8.02792e-09	5.18727e-24	1.66279e-14	1908.48	2566.18	668.981	0.100023	0.032189	0.0689937
O14523	C2CD2L	Phospholipid transfer protein C2CD2L	EAGLSQSHDDLSNATATPSVR	656	(S667)	_EAGLSQSHDDLS[Phospho (STY)]NATATPSVR_.3	_EAGLSQSHDDLS[Phospho (STY)]NATATPSVR_	6.87485e-09	1.27625e-22	7.32227e-18	4153.94	3267.3	4352.04	0.489134	0.486513	0.101596
O14545	TRAFD1	TRAF-type zinc finger domain-containing protein 1	LDSQPQETSPELPR	407	(S415)	_LDSQPQETS[Phospho (STY)]PELPR_.2	_LDSQPQETS[Phospho (STY)]PELPR_	5.03975e-09	2.45274e-25	3.69324e-48	178138	183421	156514	0.126183	0.73528	0.573064
O14545	TRAFD1	TRAF-type zinc finger domain-containing protein 1	LDSQPQETSPELPR	407	(S415)	_LDSQPQETS[Phospho (STY)]PELPR_.3	_LDSQPQETS[Phospho (STY)]PELPR_	8.48642e-09	2.4905e-23	1.05761e-50	17282	18137.2	15746.3	0.0651518	0.866424	0.820822
O14545	TRAFD1	TRAF-type zinc finger domain-containing protein 1	ALPSLNTGSSSPR	317	(S327)	_ALPSLNTGSSS[Phospho (STY)]PR_.2	_ALPSLNTGSSS[Phospho (STY)]PR_	5.03975e-09	3.50516e-25	7.58935e-45	129506	121707	119344	0.999842	0.999937	0.984161
O14545	TRAFD1	TRAF-type zinc finger domain-containing protein 1	NSRVTPAAANYRSR	548	(T552,S560)	_NSRVT[Phospho (STY)]PAAANYRS[Phospho (STY)]R_.3	_NSRVT[Phospho (STY)]PAAANYRS[Phospho (STY)]R_	7.71674e-08	4.40646e-14	3.80303e-31	13236.4	11242.9	12899.3	0.128133	0.013668	0.000780316
O14545	TRAFD1	TRAF-type zinc finger domain-containing protein 1	STSGPRPGCQPSSPCVPK	468	(S468,C476,C482)	_S[Phospho (STY)]TSGPRPGC[Carbamidomethyl (C)]QPSSPC[Carbamidomethyl (C)]VPK_.3	_S[Phospho (STY)]TSGPRPGC[Carbamidomethyl (C)]QPSSPC[Carbamidomethyl (C)]VPK_	5.03975e-09	8.42066e-25	9.76211e-50	4352.1	3007.4	4804.37	0.199325	0.201635	0.311446
O14578	CIT	Citron Rho-interacting kinase	VASSPAPPEGPSHPR	1937	(S1940)	_VASS[Phospho (STY)]PAPPEGPSHPR_.3	_VASS[Phospho (STY)]PAPPEGPSHPR_	5.03975e-09	8.51199e-21	1.77512e-30	4625.42	5747.35	3031.89	0.771766	0.715775	0.653068
O14578	CIT	Citron Rho-interacting kinase	VASSPAPPEGPSHPR	1937	(S1939)	_VAS[Phospho (STY)]SPAPPEGPSHPR_.3	_VAS[Phospho (STY)]SPAPPEGPSHPR_	5.03975e-09	4.46109e-20	2.56306e-25	4625.4	5753.17	2824.71	0.225281	0.296404	0.324226
O14578	CIT	Citron Rho-interacting kinase	RKESSTPEEFSR	1340	(T1345)	_RKESST[Phospho (STY)]PEEFSR_.3	_RKESST[Phospho (STY)]PEEFSR_	5.03975e-09	2.08872e-21	2.38564e-08	8335.26	8137.14	7956.83	0.0850546	0.27182	0.0943231
O14578	CIT	Citron Rho-interacting kinase	SESVVSGLDSPAK	431	(S440)	_SESVVSGLDS[Phospho (STY)]PAK_.2	_SESVVSGLDS[Phospho (STY)]PAK_	5.65256e-09	1.54822e-22	7.23307e-52	7456.07	7359.44	6549.67	0.996296	0.994728	0.853953
O14579	COPE	Coatomer subunit epsilon	RDSIVAELDR	97	(S99)	_RDS[Phospho (STY)]IVAELDR_.2	_RDS[Phospho (STY)]IVAELDR_	5.09709e-09	2.88736e-21	5.44491e-38	77573.4	77834.8	53810.2	1	1	1
O14617	AP3D1	AP-3 complex subunit delta-1	HRPSEADEEELAR	655	(S658)	_HRPS[Phospho (STY)]EADEEELAR_.3	_HRPS[Phospho (STY)]EADEEELAR_	5.03975e-09	7.02786e-19	5.99626e-41	16425.5	13646.1	13494.8	1	1	1
O14639	ABLIM1	Actin-binding LIM protein 1	RSSGREEDDEELLR	585	(S587)	_RSS[Phospho (STY)]GREEDDEELLR_.3	_RSS[Phospho (STY)]GREEDDEELLR_	5.03975e-09	5.47432e-23	5.96957e-47	75904.2	77230.2	74950.9	0.00462738	0.998827	0.000466657
O14639	ABLIM1	Actin-binding LIM protein 1	STSQGSINSPVYSR	450	(S450)	_S[Phospho (STY)]TSQGSINSPVYSR_.2	_S[Phospho (STY)]TSQGSINSPVYSR_	5.03975e-09	5.45139e-25	3.951e-46	33873.9	37255.5	36241.1	0.125723	0.123424	0.070412
O14639	ABLIM1	Actin-binding LIM protein 1	STSQGSINSPVYSR	450	(S452)	_STS[Phospho (STY)]QGSINSPVYSR_.2	_STS[Phospho (STY)]QGSINSPVYSR_	5.12524e-09	1.24837e-24	8.91331e-34	33373.9	36383.1	35276.3	0.739086	0.746095	0.853942
O14639	ABLIM1	Actin-binding LIM protein 1	TLSPTPSAEGYQDVR	429	(S431)	_TLS[Phospho (STY)]PTPSAEGYQDVR_.2	_TLS[Phospho (STY)]PTPSAEGYQDVR_	5.03975e-09	7.78808e-28	1.79491e-25	28338.3	23831.8	20368.4	0.973233	0.956758	0.965564
O14639	ABLIM1	Actin-binding LIM protein 1	TLSPTPSAEGYQDVR	429	(T429)	_T[Phospho (STY)]LSPTPSAEGYQDVR_.2	_T[Phospho (STY)]LSPTPSAEGYQDVR_	5.03975e-09	1.46396e-28	1.73561e-16	27437.8	24361.1	19424.9	0.0274073	0.0425507	0.0345219
O14639	ABLIM1	Actin-binding LIM protein 1	TLSPTPSAEGYQDVR	429	(T429,S435)	_T[Phospho (STY)]LSPTPS[Phospho (STY)]AEGYQDVR_.2	_T[Phospho (STY)]LSPTPS[Phospho (STY)]AEGYQDVR_	1.0392e-08	9.0936e-22	5.01245e-40	2647.85	3511.68	3192.67	0.281483	0.288161	0.179358
O14639	ABLIM1	Actin-binding LIM protein 1	TASLPGYGR	653	(S655)	_TAS[Phospho (STY)]LPGYGR_.2	_TAS[Phospho (STY)]LPGYGR_	5.03975e-09	1.8042e-24	7.62354e-44	32488.7	31845.9	24579.8	0.4447	0.821874	0.874077
O14639	ABLIM1	Actin-binding LIM protein 1	SSGREEDDEELLR	586	(S586)	_S[Phospho (STY)]SGREEDDEELLR_.3	_S[Phospho (STY)]SGREEDDEELLR_	5.03975e-09	5.92092e-26	5.4324e-52	4465.56	5175.09	4679.75	0.195255	0.602246	0.0835535
O14639	ABLIM1	Actin-binding LIM protein 1	SSGREEDDEELLR	586	(S586)	_S[Phospho (STY)]SGREEDDEELLR_.2	_S[Phospho (STY)]SGREEDDEELLR_	6.12211e-09	2.04168e-21	3.92468e-31	3581.35	3463.78	3255.37	0.586644	0.628446	0.611037
O14646	CHD1	Chromodomain-helicase-DNA-binding protein 1	SSPSILAVQR	89	(S89)	_S[Phospho (STY)]SPSILAVQR_.2	_S[Phospho (STY)]SPSILAVQR_	5.03975e-09	9.96522e-24	5.06488e-53	24514.2	22112.4	23404.2	0.61732	0.678482	0.614186
O14646	CHD1	Chromodomain-helicase-DNA-binding protein 1	SPFEHSVEHK	1689	(S1689)	_S[Phospho (STY)]PFEHSVEHK_.2	_S[Phospho (STY)]PFEHSVEHK_	5.03975e-09	9.62848e-23	1.00668e-24	4320.77	4861.91	3265.95	0.999159	0.998362	0.919956
O14646	CHD1	Chromodomain-helicase-DNA-binding protein 1	STPEHTWSSR	1699	(S1699)	_S[Phospho (STY)]TPEHTWSSR_.2	_S[Phospho (STY)]TPEHTWSSR_	5.51017e-09	3.30336e-22	3.82939e-32	2339.64	2511.84	2440.73	0.57303	0.586339	0.566014
O14647	CHD2	Chromodomain-helicase-DNA-binding protein 2	EEHGIELSSPRHSDNPSEEGEVK	1357	(S1365,S1369,S1373)	_EEHGIELSS[Phospho (STY)]PRHS[Phospho (STY)]DNPS[Phospho (STY)]EEGEVK_.3	_EEHGIELSS[Phospho (STY)]PRHS[Phospho (STY)]DNPS[Phospho (STY)]EEGEVK_	5.07617e-06	3.43222e-14	2.47112e-10	1805.84	1147.54	818.29	0.494222	0.526848	0.626519
O14681	EI24	Etoposide-induced protein 2.4 homolog	FPSPHPSPAK	324	(S326,S330)	_FPS[Phospho (STY)]PHPS[Phospho (STY)]PAK_.2	_FPS[Phospho (STY)]PHPS[Phospho (STY)]PAK_	5.03975e-09	1.06043e-24	2.07782e-41	136206	138636	153418	1	1	1
O14681	EI24	Etoposide-induced protein 2.4 homolog	FPSPHPSPAK	324	(S326)	_FPS[Phospho (STY)]PHPSPAK_.2	_FPS[Phospho (STY)]PHPSPAK_	5.40992e-09	5.60495e-23	6.98304e-42	17120.4	17659.1	16151	0.999999	0.999997	1
O14713	ITGB1BP1	Integrin beta-1-binding protein 1	SSTVASLDTDSTK	36	(S41)	_SSTVAS[Phospho (STY)]LDTDSTK_.2	_SSTVAS[Phospho (STY)]LDTDSTK_	2.21069e-07	3.91018e-06	4.20664e-38	255.439	1.20186	811.934	0.072123	0.0710086	0.113317
O14733	MAP2K7	Dual specificity mitogen-activated protein kinase kinase 7	SPSSESSPQHPTPPARPR	55	(S57)	_SPS[Phospho (STY)]SESSPQHPTPPARPR_.3	_SPS[Phospho (STY)]SESSPQHPTPPARPR_	1.17734e-08	4.3701e-22	3.70412e-34	10165.3	11185.5	11956.7	0.217039	0.020147	0.520627
O14733	MAP2K7	Dual specificity mitogen-activated protein kinase kinase 7	SPSSESSPQHPTPPARPR	55	(S55)	_S[Phospho (STY)]PSSESSPQHPTPPARPR_.3	_S[Phospho (STY)]PSSESSPQHPTPPARPR_	1.10906e-08	5.68955e-17	7.44457e-36	9104.79	8382.62	12195.2	0.235923	0.990146	0.974433
O14737	PDCD5	Programmed cell death protein 5	KVMDSDEDDDY	115	(S119)	_KVMDS[Phospho (STY)]DEDDDY_.2	_KVMDS[Phospho (STY)]DEDDDY_	1.52123e-08	1.46262e-21	3.52257e-50	5228.26	3078.55	7733.39	0.997143	0.997791	0.999805
O14745	SLC9A3R1	Na(+)/H(+) exchange regulatory cofactor NHE-RF1	SASSDTSEELNSQDSPPK	288	(S288)	_S[Phospho (STY)]ASSDTSEELNSQDSPPK_.2	_S[Phospho (STY)]ASSDTSEELNSQDSPPK_	5.03975e-09	3.96711e-24	2.41818e-45	89411.6	96037	111853	0.0811108	0.0413647	0.0200442
O14745	SLC9A3R1	Na(+)/H(+) exchange regulatory cofactor NHE-RF1	SASSDTSEELNSQDSPPK	288	(S288)	_S[Phospho (STY)]ASSDTSEELNSQDSPPK_.3	_S[Phospho (STY)]ASSDTSEELNSQDSPPK_	5.33356e-09	1.07994e-22	7.02927e-43	25589	24530.1	26871.3	0.114569	0.127697	0.0365842
O14745	SLC9A3R1	Na(+)/H(+) exchange regulatory cofactor NHE-RF1	EALAEAALESPRPALVR	271	(S280)	_EALAEAALES[Phospho (STY)]PRPALVR_.3	_EALAEAALES[Phospho (STY)]PRPALVR_	5.13081e-09	8.62358e-26	1.94571e-51	76521	80204.4	42354.9	1	1	1
O14745	SLC9A3R1	Na(+)/H(+) exchange regulatory cofactor NHE-RF1	EALAEAALESPRPALVR	271	(S280)	_EALAEAALES[Phospho (STY)]PRPALVR_.2	_EALAEAALES[Phospho (STY)]PRPALVR_	5.03975e-09	1.32547e-20	1.21156e-11	3597.97	3773.27	1738.25	1	1	1
O14745	SLC9A3R1	Na(+)/H(+) exchange regulatory cofactor NHE-RF1	ENSREALAEAALESPR	267	(S269)	_ENS[Phospho (STY)]REALAEAALESPR_.3	_ENS[Phospho (STY)]REALAEAALESPR_	8.01169e-09	5.73727e-21	3.22126e-46	6783.69	7612.71	4394.53	0.999905	0.999978	0.999934
O14874	BCKDK	[3-methyl-2-oxobutanoate dehydrogenase [lipoamide]] kinase, mitochondrial	STSATDTHHVEMAR	31	(S31)	_S[Phospho (STY)]TSATDTHHVEMAR_.3	_S[Phospho (STY)]TSATDTHHVEMAR_	5.03975e-09	1.30617e-21	6.71228e-42	25197.2	22510.2	28830.1	0.505502	0.498961	0.499891
O14896	IRF6	Interferon regulatory factor 6	LQISTPDIK	421	(S424)	_LQIS[Phospho (STY)]TPDIK_.2	_LQIS[Phospho (STY)]TPDIK_	5.36798e-09	5.77698e-24	1.61419e-44	51358	50998.1	47521.3	0.984924	0.999803	0.988613
O14907	TAX1BP3	Tax1-binding protein 3	VSEGGPAEIAGLQIGDK	60	(S61)	_VS[Phospho (STY)]EGGPAEIAGLQIGDK_.2	_VS[Phospho (STY)]EGGPAEIAGLQIGDK_	5.03975e-09	1.7047e-21	3.37197e-49	6592.35	7552.02	4280.27	1	1	1
O14908	GIPC1	PDZ domain-containing protein GIPC1	SAGGRPGSGPQLGTGR	225	(S232)	_SAGGRPGS[Phospho (STY)]GPQLGTGR_.3	_SAGGRPGS[Phospho (STY)]GPQLGTGR_	5.08908e-09	2.14462e-25	1.32667e-42	29750	25394.1	29384.3	0.999108	0.999999	0.999798
O14908	GIPC1	PDZ domain-containing protein GIPC1	SAGGRPGSGPQLGTGR	225	(T238)	_SAGGRPGSGPQLGT[Phospho (STY)]GR_.3	_SAGGRPGSGPQLGT[Phospho (STY)]GR_	5.03975e-09	1.58361e-22	1.40705e-36	13525.4	11196.2	7293.86	0.999687	0.999951	0.996778
O14908	GIPC1	PDZ domain-containing protein GIPC1	SAGGRPGSGPQLGTGR	225	(S225)	_S[Phospho (STY)]AGGRPGSGPQLGTGR_.3	_S[Phospho (STY)]AGGRPGSGPQLGTGR_	8.51628e-09	5.79184e-21	1.09681e-30	4546.72	6222.98	7145.78	0.999999	0.999828	0.999992
O14908	GIPC1	PDZ domain-containing protein GIPC1	SAGGRPGSGPQLGTGR	225	(S232)	_SAGGRPGS[Phospho (STY)]GPQLGTGR_.2	_SAGGRPGS[Phospho (STY)]GPQLGTGR_	6.0664e-08	1.76213e-27	6.29832e-48	3069.75	2882.87	3145.94	0.999329	0.969534	0.976344
O14908	GIPC1	PDZ domain-containing protein GIPC1	SAGGRPGSGPQLGTGRGTLR	225	(T238,T242)	_SAGGRPGSGPQLGT[Phospho (STY)]GRGT[Phospho (STY)]LR_.3	_SAGGRPGSGPQLGT[Phospho (STY)]GRGT[Phospho (STY)]LR_	1.02797e-08	2.34356e-26	1.4535e-50	8352.13	7352.28	1458.51	0.99997	0.999945	0.98342
O14974	PPP1R12A	Protein phosphatase 1 regulatory subunit 12A	TGSYGALAEITASK	443	(S445)	_TGS[Phospho (STY)]YGALAEITASK_.2	_TGS[Phospho (STY)]YGALAEITASK_	5.03975e-09	8.12022e-26	1.24965e-46	147790	137231	77913.2	0.999866	0.998698	0.998508
O14974	PPP1R12A	Protein phosphatase 1 regulatory subunit 12A	SGSYSYLEER	908	(S910)	_SGS[Phospho (STY)]YSYLEER_.2	_SGS[Phospho (STY)]YSYLEER_	5.03975e-09	6.77891e-24	4.50004e-45	32239.6	31486.2	32076.7	0.995287	0.999705	0.997817
O14974	PPP1R12A	Protein phosphatase 1 regulatory subunit 12A	SGSYSYLEER	908	(S908)	_S[Phospho (STY)]GSYSYLEER_.2	_S[Phospho (STY)]GSYSYLEER_	5.03975e-09	1.24008e-28	1.46926e-47	29431.8	30361.4	29287.8	0.00468918	0.000285273	0.00219517
O14974	PPP1R12A	Protein phosphatase 1 regulatory subunit 12A	KTGSYGALAEITASK	442	(S445)	_KTGS[Phospho (STY)]YGALAEITASK_.3	_KTGS[Phospho (STY)]YGALAEITASK_	7.43795e-09	1.94808e-26	2.50455e-48	30609.1	30265.9	28100.5	0.997626	0.971692	0.40206
O14974	PPP1R12A	Protein phosphatase 1 regulatory subunit 12A	KTGSYGALAEITASK	442	(S445)	_KTGS[Phospho (STY)]YGALAEITASK_.2	_KTGS[Phospho (STY)]YGALAEITASK_	5.67646e-09	5.12075e-23	5.59114e-36	9016.89	7371.37	8483.69	0.99526	0.999566	0.998045
O14974	PPP1R12A	Protein phosphatase 1 regulatory subunit 12A	KTGSYGALAEITASK	442	(Y446)	_KTGSY[Phospho (STY)]GALAEITASK_.2	_KTGSY[Phospho (STY)]GALAEITASK_	5.03975e-09	3.48786e-25	2.22379e-61	5044.31	4527.54	5975.05	4.72387e-10	1.95525e-10	0.000475712
O14974	PPP1R12A	Protein phosphatase 1 regulatory subunit 12A	RLASTSDIEEK	504	(T508)	_RLAST[Phospho (STY)]SDIEEK_.2	_RLAST[Phospho (STY)]SDIEEK_	5.03975e-09	1.50192e-22	6.43909e-44	25472.8	21935.7	14577.8	0.956443	0.309269	0.286426
O14974	PPP1R12A	Protein phosphatase 1 regulatory subunit 12A	RLASTSDIEEK	504	(S509)	_RLASTS[Phospho (STY)]DIEEK_.2	_RLASTS[Phospho (STY)]DIEEK_	5.03975e-09	1.36525e-22	2.3582e-44	23013.2	19568	12294.3	0.0121322	0.158255	0.286673
O14974	PPP1R12A	Protein phosphatase 1 regulatory subunit 12A	SPLIESTANMDNNQSQK	299	(S299,M308)	_S[Phospho (STY)]PLIESTANM[Oxidation (M)]DNNQSQK_.3	_S[Phospho (STY)]PLIESTANM[Oxidation (M)]DNNQSQK_	5.03975e-09	4.06652e-27	6.48816e-57	7800.02	7087.93	7202.74	0.632706	0.953977	0.825519
O14974	PPP1R12A	Protein phosphatase 1 regulatory subunit 12A	SPLIESTANMDNNQSQK	299	(S299)	_S[Phospho (STY)]PLIESTANMDNNQSQK_.3	_S[Phospho (STY)]PLIESTANMDNNQSQK_	5.51065e-09	2.16302e-21	6.2228e-23	2334.26	2183.88	2420.09	0.975578	0.983443	0.845441
O14974	PPP1R12A	Protein phosphatase 1 regulatory subunit 12A	LASTSDIEEK	505	(S507)	_LAS[Phospho (STY)]TSDIEEK_.2	_LAS[Phospho (STY)]TSDIEEK_	7.03772e-09	3.60889e-24	8.7508e-36	3194	3613.12	4919.93	0.988479	0.654627	0.976737
O14974	PPP1R12A	Protein phosphatase 1 regulatory subunit 12A	LASTSDIEEK	505	(T508)	_LAST[Phospho (STY)]SDIEEK_.2	_LAST[Phospho (STY)]SDIEEK_	9.28804e-09	3.71647e-23	5.97861e-33	2790.3	3279.65	4464.55	0.00873346	0.374854	0.0116272
O14974	PPP1R12A	Protein phosphatase 1 regulatory subunit 12A	KSPLIESTANMDNNQSQK	298	(S299,M308)	_KS[Phospho (STY)]PLIESTANM[Oxidation (M)]DNNQSQK_.3	_KS[Phospho (STY)]PLIESTANM[Oxidation (M)]DNNQSQK_	6.0558e-09	1.78374e-19	7.16101e-33	3707.43	3835.01	5320.02	0.999519	0.998779	0.999984
O14974	PPP1R12A	Protein phosphatase 1 regulatory subunit 12A	KSPLIESTANMDNNQSQK	298	(S299)	_KS[Phospho (STY)]PLIESTANMDNNQSQK_.3	_KS[Phospho (STY)]PLIESTANMDNNQSQK_	1.93768e-08	1.34355e-20	2.27304e-50	2631.58	1899.82	3226.3	0.991056	0.632168	0.781008
O15013	ARHGEF10	Rho guanine nucleotide exchange factor 10	SDLSSSSGSLSLSHGSSSLEHR	1279	(S1289,S1291)	_SDLSSSSGSLS[Phospho (STY)]LS[Phospho (STY)]HGSSSLEHR_.3	_SDLSSSSGSLS[Phospho (STY)]LS[Phospho (STY)]HGSSSLEHR_	6.59171e-09	6.28908e-34	3.99897e-46	4297.01	3716.14	2270.54	0.113291	0.020956	0.000344608
O15014	ZNF609	Zinc finger protein 609	TNSMGSATGPLPGTK	465	(S467,M468)	_TNS[Phospho (STY)]M[Oxidation (M)]GSATGPLPGTK_.2	_TNS[Phospho (STY)]M[Oxidation (M)]GSATGPLPGTK_	5.03975e-09	8.66548e-21	9.55009e-38	25677.5	25092	20708.6	0.985258	0.964524	0.981978
O15014	ZNF609	Zinc finger protein 609	TNSMGSATGPLPGTK	465	(T465)	_T[Phospho (STY)]NSMGSATGPLPGTK_.2	_T[Phospho (STY)]NSMGSATGPLPGTK_	9.79268e-09	2.38271e-20	3.03846e-43	4885.66	4120.11	4794.74	0.0332542	0.0415812	0.0732139
O15014	ZNF609	Zinc finger protein 609	NCPSPVLIDCPHPNCNK	488	(C489,S491,C497,C502)	_NC[Carbamidomethyl (C)]PS[Phospho (STY)]PVLIDC[Carbamidomethyl (C)]PHPNC[Carbamidomethyl (C)]NK_.3	_NC[Carbamidomethyl (C)]PS[Phospho (STY)]PVLIDC[Carbamidomethyl (C)]PHPNC[Carbamidomethyl (C)]NK_	5.03975e-09	3.53924e-28	2.33842e-46	22767.4	19668.8	22240.8	1	1	1
O15014	ZNF609	Zinc finger protein 609	LVEPHSPSPSSK	571	(S576)	_LVEPHS[Phospho (STY)]PSPSSK_.2	_LVEPHS[Phospho (STY)]PSPSSK_	5.09672e-09	1.2802e-23	2.39214e-43	10114.6	13263.1	11295.8	0.984946	0.977974	0.89802
O15014	ZNF609	Zinc finger protein 609	LVEPHSPSPSSK	571	(S576,S578)	_LVEPHS[Phospho (STY)]PS[Phospho (STY)]PSSK_.2	_LVEPHS[Phospho (STY)]PS[Phospho (STY)]PSSK_	1.15174e-08	6.43297e-23	8.81547e-43	3094.69	2740.87	8370.14	0.957561	0.928596	0.999069
O15014	ZNF609	Zinc finger protein 609	RGSQNSSEHRPPASSTSEDVK	411	(S413)	_RGS[Phospho (STY)]QNSSEHRPPASSTSEDVK_.4	_RGS[Phospho (STY)]QNSSEHRPPASSTSEDVK_	5.03975e-09	1.03019e-21	1.55963e-44	6672.25	6622.94	8624.75	0.960236	0.9966	0.989157
O15014	ZNF609	Zinc finger protein 609	APSLTDLVK	1053	(S1055)	_APS[Phospho (STY)]LTDLVK_.2	_APS[Phospho (STY)]LTDLVK_	1.01759e-08	4.03585e-23	1.1964e-34	3669.27	3543.48	3663.07	0.996582	0.989536	0.996063
O15020	SPTBN2	Spectrin beta chain, non-erythrocytic 2	LEHSSFPEGPGPGSGDEANGPR	2158	(S2171)	_LEHSSFPEGPGPGS[Phospho (STY)]GDEANGPR_.3	_LEHSSFPEGPGPGS[Phospho (STY)]GDEANGPR_	5.05246e-09	9.93909e-21	3.416e-52	18200	15710	15328.3	0.999998	0.999995	0.999967
O15021	MAST4	Microtubule-associated serine/threonine-protein kinase 4	KHSLEVTQEEVQR	1465	(S1467)	_KHS[Phospho (STY)]LEVTQEEVQR_.3	_KHS[Phospho (STY)]LEVTQEEVQR_	5.07687e-09	1.44856e-22	4.27445e-46	5093.5	6765.28	6533.01	0.998995	0.998091	0.999434
O15027	SEC16A	Protein transport protein Sec16A	SSLSSHSHQSQIYR	1368	(S1369)	_SS[Phospho (STY)]LSSHSHQSQIYR_.3	_SS[Phospho (STY)]LSSHSHQSQIYR_	5.03975e-09	1.99406e-21	4.5144e-45	136878	140078	149622	0.996852	0.859604	0.971704
O15027	SEC16A	Protein transport protein Sec16A	SSLSSHSHQSQIYR	1368	(S1368)	_S[Phospho (STY)]SLSSHSHQSQIYR_.3	_S[Phospho (STY)]SLSSHSHQSQIYR_	7.05024e-09	5.15017e-26	2.22406e-45	135304	137974	148216	0.00315934	0.135172	0.0282951
O15027	SEC16A	Protein transport protein Sec16A	QIDSSPVGGETDETTVSQNYR	565	(S569)	_QIDSS[Phospho (STY)]PVGGETDETTVSQNYR_.3	_QIDSS[Phospho (STY)]PVGGETDETTVSQNYR_	5.04828e-09	3.59631e-26	7.5408e-49	31745.7	35778.9	27711.5	0.125012	0.20979	0.33398
O15027	SEC16A	Protein transport protein Sec16A	QIDSSPVGGETDETTVSQNYR	565	(T575)	_QIDSSPVGGET[Phospho (STY)]DETTVSQNYR_.3	_QIDSSPVGGET[Phospho (STY)]DETTVSQNYR_	5.08575e-09	7.30551e-27	2.5892e-50	29871.9	32826.2	25762.8	0.480777	0.0622776	0.33441
O15027	SEC16A	Protein transport protein Sec16A	AQQELVPPQQQASPPQLPK	1057	(S1069)	_AQQELVPPQQQAS[Phospho (STY)]PPQLPK_.3	_AQQELVPPQQQAS[Phospho (STY)]PPQLPK_	7.12281e-09	1.54277e-24	3.19069e-46	46478.6	39785	35396.3	1	1	1
O15027	SEC16A	Protein transport protein Sec16A	RSSLSSHSHQSQIYR	1367	(S1368,S1369)	_RS[Phospho (STY)]S[Phospho (STY)]LSSHSHQSQIYR_.3	_RS[Phospho (STY)]S[Phospho (STY)]LSSHSHQSQIYR_	8.49475e-09	7.50427e-19	3.49417e-44	8857.22	7793.3	15269.2	0.446504	0.294452	0.195795
O15027	SEC16A	Protein transport protein Sec16A	RSSLSSHSHQSQIYR	1367	(S1368,S1372)	_RS[Phospho (STY)]SLSS[Phospho (STY)]HSHQSQIYR_.3	_RS[Phospho (STY)]SLSS[Phospho (STY)]HSHQSQIYR_	6.31882e-09	6.1513e-19	3.47936e-37	6247.66	5941.78	12898	0.443193	0.199247	0.17486
O15027	SEC16A	Protein transport protein Sec16A	RSSLSSHSHQSQIYR	1367	(S1369)	_RSS[Phospho (STY)]LSSHSHQSQIYR_.3	_RSS[Phospho (STY)]LSSHSHQSQIYR_	5.03975e-09	4.44499e-25	2.9592e-08	3721.15	3065.02	974.11	0.41646	0.2708	0.164697
O15027	SEC16A	Protein transport protein Sec16A	RSSLSSHSHQSQIYR	1367	(S1372)	_RSSLSS[Phospho (STY)]HSHQSQIYR_.3	_RSSLSS[Phospho (STY)]HSHQSQIYR_	5.05493e-09	6.30695e-22	2.55681e-08	2214.74	2036.12	0.736135	0.0824694	0.212943	0.176459
O15027	SEC16A	Protein transport protein Sec16A	ADSGPTQPPLSLSPAPETK	2071	(S2083)	_ADSGPTQPPLSLS[Phospho (STY)]PAPETK_.2	_ADSGPTQPPLSLS[Phospho (STY)]PAPETK_	5.03975e-09	6.59057e-30	2.69463e-52	12293.6	17967.4	13412.3	0.708023	0.991028	0.911307
O15027	SEC16A	Protein transport protein Sec16A	ADSGPTQPPLSLSPAPETK	2071	(S2083)	_ADSGPTQPPLSLS[Phospho (STY)]PAPETK_.3	_ADSGPTQPPLSLS[Phospho (STY)]PAPETK_	5.71182e-09	1.88908e-24	1.43636e-55	7553.48	8718.9	4892.98	0.746465	0.78864	0.597585
O15042	U2SURP	U2 snRNP-associated SURP motif-containing protein	ESLCDSPHQNLSR	62	(C65,S67)	_ESLC[Carbamidomethyl (C)]DS[Phospho (STY)]PHQNLSR_.3	_ESLC[Carbamidomethyl (C)]DS[Phospho (STY)]PHQNLSR_	6.42812e-09	2.67376e-24	4.40817e-44	61416.6	67817.7	70150.5	0.989814	0.999999	1
O15042	U2SURP	U2 snRNP-associated SURP motif-containing protein	ESLCDSPHQNLSR	62	(C65,S67)	_ESLC[Carbamidomethyl (C)]DS[Phospho (STY)]PHQNLSR_.2	_ESLC[Carbamidomethyl (C)]DS[Phospho (STY)]PHQNLSR_	5.03975e-09	4.29717e-25	7.41965e-44	23090.8	24319.1	31104.2	0.999563	0.999999	0.999986
O15042	U2SURP	U2 snRNP-associated SURP motif-containing protein	LYSILQGDSPTK	477	(S485)	_LYSILQGDS[Phospho (STY)]PTK_.2	_LYSILQGDS[Phospho (STY)]PTK_	3.09532e-08	9.44011e-26	1.88168e-44	26983.3	30536.4	24268.4	0.887411	0.463712	0.98281
O15042	U2SURP	U2 snRNP-associated SURP motif-containing protein	SEEHHLYSNPIK	811	(S811)	_S[Phospho (STY)]EEHHLYSNPIK_.3	_S[Phospho (STY)]EEHHLYSNPIK_	6.41898e-09	9.79668e-25	3.24992e-48	4841.32	4021.82	4110.48	0.999996	0.999975	0.995402
O15047	SETD1A	Histone-lysine N-methyltransferase SETD1A	SGSPAPETTNESVPFAQHSSLDSR	468	(S468)	_S[Phospho (STY)]GSPAPETTNESVPFAQHSSLDSR_.3	_S[Phospho (STY)]GSPAPETTNESVPFAQHSSLDSR_	5.60811e-09	3.02686e-24	6.40595e-39	19312.7	22634.8	19063.3	0.0551228	0.0631345	0.0666813
O15047	SETD1A	Histone-lysine N-methyltransferase SETD1A	RPRPSTPAEEDEDDPEQEK	911	(T916)	_RPRPST[Phospho (STY)]PAEEDEDDPEQEK_.3	_RPRPST[Phospho (STY)]PAEEDEDDPEQEK_	6.49921e-09	3.06926e-22	2.52918e-40	7026.94	7182.3	5680.44	0.0356464	0.582167	0.561791
O15056	SYNJ2	Synaptojanin-2	SASDASISSGTHGQYSILQTAR	1122	(S1122)	_S[Phospho (STY)]ASDASISSGTHGQYSILQTAR_.3	_S[Phospho (STY)]ASDASISSGTHGQYSILQTAR_	1.46648e-07	2.66146e-24	9.80893e-29	6330.76	6339.87	6755.24	0.134534	0.142829	0.174526
O15067	PFAS	Phosphoribosylformylglycinamidine synthase	SPNRDFLTHVSAR	569	(S569)	_S[Phospho (STY)]PNRDFLTHVSAR_.3	_S[Phospho (STY)]PNRDFLTHVSAR_	5.03975e-09	1.28685e-21	2.56895e-45	4523.4	4303.67	5324.49	0.999924	0.9983	0.99996
O15075	DCLK1	Serine/threonine-protein kinase DCLK1	SPSPSPTSPGSLR	330	(S337)	_SPSPSPTS[Phospho (STY)]PGSLR_.2	_SPSPSPTS[Phospho (STY)]PGSLR_	5.09692e-09	6.91246e-24	3.28999e-38	44495.3	41776.7	41973.1	0.983114	0.659499	0.996687
O15085	ARHGEF11	Rho guanine nucleotide exchange factor 11	SLGGESSGGTTPVGSFHTEAAR	1452	(S1452)	_S[Phospho (STY)]LGGESSGGTTPVGSFHTEAAR_.3	_S[Phospho (STY)]LGGESSGGTTPVGSFHTEAAR_	5.03975e-09	2.92427e-26	4.25783e-50	11887.4	11465.3	6286.62	0.00694775	0.00699772	0.00875155
O15085	ARHGEF11	Rho guanine nucleotide exchange factor 11	SLGGESSGGTTPVGSFHTEAAR	1452	(T1462)	_SLGGESSGGTT[Phospho (STY)]PVGSFHTEAAR_.3	_SLGGESSGGTT[Phospho (STY)]PVGSFHTEAAR_	5.41173e-09	5.0419e-23	2.16914e-43	10474.3	10228.3	5069.09	0.376565	0.0579235	0.379729
O15085	ARHGEF11	Rho guanine nucleotide exchange factor 11	SLGGESSGGTTPVGSFHTEAAR	1452	(T1461,T1462)	_SLGGESSGGT[Phospho (STY)]T[Phospho (STY)]PVGSFHTEAAR_.3	_SLGGESSGGT[Phospho (STY)]T[Phospho (STY)]PVGSFHTEAAR_	5.03975e-09	9.31449e-31	3.84693e-53	6467.34	7189.46	7344.89	0.804389	0.898144	0.847644
O15085	ARHGEF11	Rho guanine nucleotide exchange factor 11	SLGGESSGGTTPVGSFHTEAAR	1452	(S1452,T1462)	_S[Phospho (STY)]LGGESSGGTT[Phospho (STY)]PVGSFHTEAAR_.3	_S[Phospho (STY)]LGGESSGGTT[Phospho (STY)]PVGSFHTEAAR_	5.03975e-09	2.7057e-28	6.40221e-50	6229.85	6827.57	6263.37	0.000512729	0.00156539	0.00384812
O15085	ARHGEF11	Rho guanine nucleotide exchange factor 11	RQGSDAAVPSTGDQGVDQSPK	268	(S271)	_RQGS[Phospho (STY)]DAAVPSTGDQGVDQSPK_.3	_RQGS[Phospho (STY)]DAAVPSTGDQGVDQSPK_	5.03975e-09	2.20954e-22	8.62342e-48	14824	12623.3	14285.8	1	1	1
O15085	ARHGEF11	Rho guanine nucleotide exchange factor 11	TRNSGIWESPELDR	1292	(T1292)	_T[Phospho (STY)]RNSGIWESPELDR_.3	_T[Phospho (STY)]RNSGIWESPELDR_	6.28745e-09	4.95878e-20	4.66421e-40	10522.9	8960.2	5863.39	0.659502	0.684703	0.633444
O15085	ARHGEF11	Rho guanine nucleotide exchange factor 11	NSVLSDPGLDSPRTSPVIMAR	241	(T254,S255)	_NSVLSDPGLDSPRT[Phospho (STY)]S[Phospho (STY)]PVIMAR_.3	_NSVLSDPGLDSPRT[Phospho (STY)]S[Phospho (STY)]PVIMAR_	5.03975e-09	9.9389e-27	5.97158e-47	3899.81	4255.06	3757.83	0.818986	0.449144	0.814914
O15085	ARHGEF11	Rho guanine nucleotide exchange factor 11	NSVLSDPGLDSPRTSPVIMAR	241	(S251,S255)	_NSVLSDPGLDS[Phospho (STY)]PRTS[Phospho (STY)]PVIMAR_.3	_NSVLSDPGLDS[Phospho (STY)]PRTS[Phospho (STY)]PVIMAR_	5.03975e-09	8.54008e-31	1.70715e-53	2512.12	2648.73	2287.11	0.297649	0.448051	0.301402
O15085	ARHGEF11	Rho guanine nucleotide exchange factor 11	SRSDVDMDAAAEATR	633	(S633,M639)	_S[Phospho (STY)]RSDVDM[Oxidation (M)]DAAAEATR_.3	_S[Phospho (STY)]RSDVDM[Oxidation (M)]DAAAEATR_	5.46488e-09	3.25558e-23	6.90755e-26	2335.74	2250.79	1393.9	0.968809	0.211895	0.211353
O15085	ARHGEF11	Rho guanine nucleotide exchange factor 11	SRSDVDMDAAAEATR	633	(S633)	_S[Phospho (STY)]RSDVDMDAAAEATR_.3	_S[Phospho (STY)]RSDVDMDAAAEATR_	3.57328e-08	1.33209e-15	1.97702e-24	1779.58	1863.08	1622.98	0.498556	0.777071	0.498551
O15143	ARPC1B	Actin-related protein 2/3 complex subunit 1B	KASSEGGTAAGAGLDSLHK	308	(S311)	_KASS[Phospho (STY)]EGGTAAGAGLDSLHK_.3	_KASS[Phospho (STY)]EGGTAAGAGLDSLHK_	6.12227e-09	4.44264e-24	2.31498e-46	50266.8	41151.2	50976.5	0.162043	0.192766	0.15009
O15143	ARPC1B	Actin-related protein 2/3 complex subunit 1B	KASSEGGTAAGAGLDSLHK	308	(S310)	_KAS[Phospho (STY)]SEGGTAAGAGLDSLHK_.3	_KAS[Phospho (STY)]SEGGTAAGAGLDSLHK_	6.52545e-09	4.61595e-24	1.55552e-45	46548.9	39705.5	49120.5	0.841134	0.806901	0.849505
O15155	BET1	BET1 homolog	SLSIEIGHEVK	48	(S50)	_SLS[Phospho (STY)]IEIGHEVK_.2	_SLS[Phospho (STY)]IEIGHEVK_	5.03975e-09	3.2701e-24	5.61396e-54	18248.6	21642.1	15176.1	0.971053	0.988686	0.5
O15164	TRIM24	Transcription intermediary factor 1-alpha	SPLHVGETR	811	(S811)	_S[Phospho (STY)]PLHVGETR_.2	_S[Phospho (STY)]PLHVGETR_	5.03975e-09	1.84523e-25	2.40036e-46	76900.8	81225.6	101948	1	1	1
O15164	TRIM24	Transcription intermediary factor 1-alpha	QESDEESRPQNANYPR	742	(S744)	_QES[Phospho (STY)]DEESRPQNANYPR_.3	_QES[Phospho (STY)]DEESRPQNANYPR_	5.35802e-09	2.70876e-23	7.19102e-47	6932.83	5680.64	7278.43	0.999737	0.999988	0.999997
O15164	TRIM24	Transcription intermediary factor 1-alpha	NESEDNKFSDDSDDDFVQPR	1017	(S1025,S1028)	_NESEDNKFS[Phospho (STY)]DDS[Phospho (STY)]DDDFVQPR_.3	_NESEDNKFS[Phospho (STY)]DDS[Phospho (STY)]DDDFVQPR_	5.29157e-09	1.16624e-25	1.24042e-44	3438.73	4000.16	3659.43	0.917489	0.933011	0.731176
O15173	PGRMC2	Membrane-associated progesterone receptor component 2	LLKPGEEPSEYTDEEDTK	200	(T211)	_LLKPGEEPSEYT[Phospho (STY)]DEEDTK_.3	_LLKPGEEPSEYT[Phospho (STY)]DEEDTK_	5.08892e-09	1.40271e-22	3.07874e-43	336840	335934	259221	1	1	0.999999
O15173	PGRMC2	Membrane-associated progesterone receptor component 2	LLKPGEEPSEYTDEEDTK	200	(T216)	_LLKPGEEPSEYTDEEDT[Phospho (STY)]K_.3	_LLKPGEEPSEYTDEEDT[Phospho (STY)]K_	8.761e-09	1.97019e-20	1.68146e-31	238486	229016	179685	2.24147e-08	3.88879e-07	4.91661e-07
O15173	PGRMC2	Membrane-associated progesterone receptor component 2	PGEEPSEYTDEEDTK	203	(T211)	_PGEEPSEYT[Phospho (STY)]DEEDTK_.2	_PGEEPSEYT[Phospho (STY)]DEEDTK_	5.03975e-09	1.17141e-26	2.40411e-48	78789.6	70213.4	41824.6	0.99994	1	0.999964
O15173	PGRMC2	Membrane-associated progesterone receptor component 2	GLGAGAGAGEESPATSLPR	79	(S90)	_GLGAGAGAGEES[Phospho (STY)]PATSLPR_.2	_GLGAGAGAGEES[Phospho (STY)]PATSLPR_	5.21056e-09	8.73943e-19	8.83054e-48	7546.65	7335.16	5250.65	0.997681	0.996925	0.993413
O15173	PGRMC2	Membrane-associated progesterone receptor component 2	DFSLEQLR	102	(S104)	_DFS[Phospho (STY)]LEQLR_.2	_DFS[Phospho (STY)]LEQLR_	6.84141e-09	2.47621e-17	6.52822e-40	2359.15	2940.51	5201.84	1	1	1
O15226	NKRF	NF-kappa-B-repressing factor	SESHTDLTFSR	616	(S618)	_SES[Phospho (STY)]HTDLTFSR_.2	_SES[Phospho (STY)]HTDLTFSR_	5.03975e-09	6.77171e-26	4.43442e-49	19596.4	21260.4	26671.1	0.957529	0.882956	0.969264
O15231	ZNF185	Zinc finger protein 185	RESCGSSVLTDFEGK	463	(S465,C466)	_RES[Phospho (STY)]C[Carbamidomethyl (C)]GSSVLTDFEGK_.3	_RES[Phospho (STY)]C[Carbamidomethyl (C)]GSSVLTDFEGK_	5.04872e-09	8.22469e-23	9.8361e-46	388273	340659	255686	1	1	1
O15231	ZNF185	Zinc finger protein 185	RESCGSSVLTDFEGK	463	(S465,C466)	_RES[Phospho (STY)]C[Carbamidomethyl (C)]GSSVLTDFEGK_.2	_RES[Phospho (STY)]C[Carbamidomethyl (C)]GSSVLTDFEGK_	5.03975e-09	7.73395e-27	6.02295e-48	190702	175515	171234	0.999817	0.999997	1
O15231	ZNF185	Zinc finger protein 185	RSSTSGDTEEEEEEEVVPFSSDEQK	151	(S153,T158)	_RSS[Phospho (STY)]TSGDT[Phospho (STY)]EEEEEEEVVPFSSDEQK_.3	_RSS[Phospho (STY)]TSGDT[Phospho (STY)]EEEEEEEVVPFSSDEQK_	5.15933e-09	2.36788e-24	1.25538e-43	116925	102878	115543	0.479163	0.58085	0.926713
O15231	ZNF185	Zinc finger protein 185	RSSTSGDTEEEEEEEVVPFSSDEQK	151	(S153)	_RSS[Phospho (STY)]TSGDTEEEEEEEVVPFSSDEQK_.3	_RSS[Phospho (STY)]TSGDTEEEEEEEVVPFSSDEQK_	5.03975e-09	2.82242e-26	8.3785e-43	69022.4	86541.4	74599.5	0.298324	0.338789	0.00856247
O15231	ZNF185	Zinc finger protein 185	RSSTSGDTEEEEEEEVVPFSSDEQK	151	(T154)	_RSST[Phospho (STY)]SGDTEEEEEEEVVPFSSDEQK_.3	_RSST[Phospho (STY)]SGDTEEEEEEEVVPFSSDEQK_	5.42733e-09	3.12876e-21	3.48011e-38	48041.4	58146.7	50267.3	0.601969	0.557445	0.878361
O15231	ZNF185	Zinc finger protein 185	QSSPSGSEQLVR	451	(S453)	_QSS[Phospho (STY)]PSGSEQLVR_.2	_QSS[Phospho (STY)]PSGSEQLVR_	5.03975e-09	1.25236e-25	5.63063e-46	124689	117825	142020	0.994953	0.99737	0.99747
O15231	ZNF185	Zinc finger protein 185	GGQGDPAVPAQQPADPSTPER	430	(T447)	_GGQGDPAVPAQQPADPST[Phospho (STY)]PER_.3	_GGQGDPAVPAQQPADPST[Phospho (STY)]PER_	5.74491e-09	1.24336e-24	1.16072e-42	110214	102543	89119.8	1	0.999999	1
O15231	ZNF185	Zinc finger protein 185	ATSFSSAGEVPK	62	(S64)	_ATS[Phospho (STY)]FSSAGEVPK_.2	_ATS[Phospho (STY)]FSSAGEVPK_	5.03975e-09	2.60854e-26	5.30644e-51	72450.2	72255.6	29450.7	0.999901	0.999937	0.999296
O15231	ZNF185	Zinc finger protein 185	GGQGDPAVPTQQPADPSTPEQQNSPSGSEQFVR	496	(T513,S519)	_GGQGDPAVPTQQPADPST[Phospho (STY)]PEQQNS[Phospho (STY)]PSGSEQFVR_.4	_GGQGDPAVPTQQPADPST[Phospho (STY)]PEQQNS[Phospho (STY)]PSGSEQFVR_	8.76894e-09	4.19719e-19	2.8505e-44	5597.32	4137.71	4903.19	0.303695	0.255573	0.371365
O15234	CASC3	Protein CASC3	STVTGERQSGDGQESTEPVENK	140	(S148)	_STVTGERQS[Phospho (STY)]GDGQESTEPVENK_.3	_STVTGERQS[Phospho (STY)]GDGQESTEPVENK_	5.03975e-09	1.99881e-25	7.34354e-46	34303.5	38198	43695.2	0.999943	0.99658	0.999643
O15234	CASC3	Protein CASC3	STVTGERQSGDGQESTEPVENK	140	(S140)	_S[Phospho (STY)]TVTGERQSGDGQESTEPVENK_.3	_S[Phospho (STY)]TVTGERQSGDGQESTEPVENK_	5.03975e-09	6.55926e-31	4.77975e-52	28765.6	31931.3	32173.4	2.55166e-06	0.000125122	1.7019e-06
O15234	CASC3	Protein CASC3	RLEQTSVRDPSPEADAPVLGSPEK	353	(S363,S373)	_RLEQTSVRDPS[Phospho (STY)]PEADAPVLGS[Phospho (STY)]PEK_.3	_RLEQTSVRDPS[Phospho (STY)]PEADAPVLGS[Phospho (STY)]PEK_	5.03975e-09	3.3092e-23	2.04137e-43	23298	21718.6	16082.5	1	0.999999	1
O15234	CASC3	Protein CASC3	RLEQTSVRDPSPEADAPVLGSPEK	353	(S363)	_RLEQTSVRDPS[Phospho (STY)]PEADAPVLGSPEK_.3	_RLEQTSVRDPS[Phospho (STY)]PEADAPVLGSPEK_	6.43895e-09	7.78837e-13	4.84089e-20	4286.32	4880.96	3598.55	0.999595	0.999891	0.999423
O15234	CASC3	Protein CASC3	YGSPPQRDPNWNGER	263	(S265)	_YGS[Phospho (STY)]PPQRDPNWNGER_.3	_YGS[Phospho (STY)]PPQRDPNWNGER_	7.03427e-09	1.687e-22	1.56907e-42	10311.2	10108.5	13138.7	0.5	0.5	0.5
O15234	CASC3	Protein CASC3	LEQTSVRDPSPEADAPVLGSPEK	354	(S363)	_LEQTSVRDPS[Phospho (STY)]PEADAPVLGSPEK_.3	_LEQTSVRDPS[Phospho (STY)]PEADAPVLGSPEK_	1.20318e-08	1.67539e-25	3.64864e-41	2959.02	3446.24	2810.95	0.542161	0.556758	0.445062
O15234	CASC3	Protein CASC3	DPSPEADAPVLGSPEK	361	(S363)	_DPS[Phospho (STY)]PEADAPVLGSPEK_.2	_DPS[Phospho (STY)]PEADAPVLGSPEK_	6.21202e-09	3.88011e-18	2.2066e-43	2187.13	1831.88	2141.62	0.998718	0.999171	0.999996
O15264	MAPK13	Mitogen-activated protein kinase 13	HADAEMTGYVVTR	174	(M179,Y182)	_HADAEM[Oxidation (M)]TGY[Phospho (STY)]VVTR_.3	_HADAEM[Oxidation (M)]TGY[Phospho (STY)]VVTR_	5.72364e-09	1.62165e-21	1.67242e-38	8552	8526.44	5489.21	1	0.999999	1
O15264	MAPK13	Mitogen-activated protein kinase 13	HADAEMTGYVVTR	174	(Y182)	_HADAEMTGY[Phospho (STY)]VVTR_.3	_HADAEMTGY[Phospho (STY)]VVTR_	5.03975e-09	2.36797e-18	1.79904e-50	5290.92	4452.52	6515.59	0.999994	0.99998	0.999942
O15264	MAPK13	Mitogen-activated protein kinase 13	HADAEMTGYVVTR	174	(M179,T185)	_HADAEM[Oxidation (M)]TGYVVT[Phospho (STY)]R_.2	_HADAEM[Oxidation (M)]TGYVVT[Phospho (STY)]R_	1.42337e-08	5.63689e-26	1.96532e-13	2604	2543.93	2048.29	6.25432e-05	0.032357	0.00120915
O15327	INPP4B	Inositol polyphosphate 4-phosphatase type II	SSTEESSPQDQPPVMR	490	(S490)	_S[Phospho (STY)]STEESSPQDQPPVMR_.2	_S[Phospho (STY)]STEESSPQDQPPVMR_	8.92449e-08	6.0029e-30	7.54723e-21	2014.79	2552.18	2010.63	0.217904	0.222513	0.435358
O15355	PPM1G	Protein phosphatase 1G	KLEEVLSTEGAEENGNSDK	521	(S527)	_KLEEVLS[Phospho (STY)]TEGAEENGNSDK_.3	_KLEEVLS[Phospho (STY)]TEGAEENGNSDK_	5.03975e-09	5.52209e-24	5.0046e-46	125168	130487	98450.1	0.987304	0.797044	0.800649
O15355	PPM1G	Protein phosphatase 1G	KLEEVLSTEGAEENGNSDKK	521	(T528)	_KLEEVLST[Phospho (STY)]EGAEENGNSDKK_.3	_KLEEVLST[Phospho (STY)]EGAEENGNSDKK_	6.00869e-09	4.19303e-23	4.02089e-39	16441.4	18253.8	23186.3	0.297119	0.162919	0.651035
O15355	PPM1G	Protein phosphatase 1G	KLEEVLSTEGAEENGNSDKK	521	(S527)	_KLEEVLS[Phospho (STY)]TEGAEENGNSDKK_.3	_KLEEVLS[Phospho (STY)]TEGAEENGNSDKK_	5.80059e-09	6.24359e-19	1.42188e-21	15149.6	17841.6	21637.3	0.705899	0.837117	0.348981
O15372	EIF3H	Eukaryotic translation initiation factor 3 subunit H	DFSPEALKK	181	(S183)	_DFS[Phospho (STY)]PEALKK_.2	_DFS[Phospho (STY)]PEALKK_	6.05616e-09	3.35704e-27	1.4455e-43	15257.8	12686.8	23417.1	1	1	1
O15417	TNRC18	Trinucleotide repeat-containing gene 18 protein	LPSVENRPK	2769	(S2771)	_LPS[Phospho (STY)]VENRPK_.2	_LPS[Phospho (STY)]VENRPK_	8.82951e-08	7.60912e-10	4.58093e-53	1830.34	1349.89	1364.89	1	1	1
O15427	SLC16A3	Monocarboxylate transporter 4	NGEVVHTPETSV	454	(S464)	_NGEVVHTPETS[Phospho (STY)]V_.2	_NGEVVHTPETS[Phospho (STY)]V_	5.03975e-09	2.04413e-22	1.37174e-43	6504.51	5807.99	7519.88	0.925378	0.547203	0.950604
O15438	ABCC3	ATP-binding cassette sub-family C member 3	QLSALSSDGEGQGRPVPR	906	(S912)	_QLSALSS[Phospho (STY)]DGEGQGRPVPR_.3	_QLSALSS[Phospho (STY)]DGEGQGRPVPR_	5.03975e-09	1.5693e-23	2.54257e-45	4169.92	5194.14	5707.99	0.46044	0.333333	0.426777
O15438	ABCC3	ATP-binding cassette sub-family C member 3	QLSALSSDGEGQGRPVPR	906	(S908)	_QLS[Phospho (STY)]ALSSDGEGQGRPVPR_.3	_QLS[Phospho (STY)]ALSSDGEGQGRPVPR_	5.03975e-09	1.62828e-22	1.34059e-37	4091.93	5016.15	5297.22	0.0957525	0.333333	0.23196
O15438	ABCC3	ATP-binding cassette sub-family C member 3	NASGEDEVLLGAR	279	(S281)	_NAS[Phospho (STY)]GEDEVLLGAR_.2	_NAS[Phospho (STY)]GEDEVLLGAR_	6.88043e-09	1.07906e-18	3.05653e-38	8635.46	8078.75	11209.5	1	1	1
O15439	ABCC4	ATP-binding cassette sub-family C member 4	DNEESEQPPVPGTPTLR	634	(T646)	_DNEESEQPPVPGT[Phospho (STY)]PTLR_.2	_DNEESEQPPVPGT[Phospho (STY)]PTLR_	5.03975e-09	2.16186e-26	1.83476e-48	37722.8	43212.3	35347.9	0.989331	0.951411	0.886842
O15439	ABCC4	ATP-binding cassette sub-family C member 4	DNEESEQPPVPGTPTLR	634	(T648)	_DNEESEQPPVPGTPT[Phospho (STY)]LR_.2	_DNEESEQPPVPGTPT[Phospho (STY)]LR_	1.09248e-08	1.41335e-19	3.23277e-31	28585.8	32818.6	26745	0.00933399	0.046281	0.117755
O15439	ABCC4	ATP-binding cassette sub-family C member 4	DNEESEQPPVPGTPTLR	634	(T646)	_DNEESEQPPVPGT[Phospho (STY)]PTLR_.3	_DNEESEQPPVPGT[Phospho (STY)]PTLR_	5.03975e-09	2.41295e-21	3.09242e-50	14780.1	12861.5	10944	0.858778	0.985235	0.941791
O15439	ABCC4	ATP-binding cassette sub-family C member 4	KDNEESEQPPVPGTPTLR	633	(T646)	_KDNEESEQPPVPGT[Phospho (STY)]PTLR_.3	_KDNEESEQPPVPGT[Phospho (STY)]PTLR_	1.2543e-08	2.55917e-22	1.03985e-37	13761.8	13434	10646.2	0.835754	0.983691	0.916497
O15446	POLR1G	DNA-directed RNA polymerase I subunit RPA34	PLESPGGTMAPQQPEGAK	356	(S359,M364)	_PLES[Phospho (STY)]PGGTM[Oxidation (M)]APQQPEGAK_.3	_PLES[Phospho (STY)]PGGTM[Oxidation (M)]APQQPEGAK_	1.85067e-08	3.21328e-24	7.91469e-17	16573	15427.3	3850	0.937732	0.989221	0.897049
O15446	POLR1G	DNA-directed RNA polymerase I subunit RPA34	PLESPGGTMAPQQPEGAK	356	(S359)	_PLES[Phospho (STY)]PGGTMAPQQPEGAK_.3	_PLES[Phospho (STY)]PGGTMAPQQPEGAK_	1.90614e-08	1.51242e-25	1.13055e-31	2556.94	2768.01	1208.34	0.806794	0.926877	0.530767
O43149	ZZEF1	Zinc finger ZZ-type and EF-hand domain-containing protein 1	GDREEEVERPVSSPGDPEQK	2432	(S2444)	_GDREEEVERPVSS[Phospho (STY)]PGDPEQK_.3	_GDREEEVERPVSS[Phospho (STY)]PGDPEQK_	5.03975e-09	2.1115e-25	9.42158e-46	42774.7	50043.3	49273.3	0.567351	0.617523	2.94413e-05
O43149	ZZEF1	Zinc finger ZZ-type and EF-hand domain-containing protein 1	LPSSSGLPAADVSPATAEEPLSPSTPTR	1497	(T1512,T1521)	_LPSSSGLPAADVSPAT[Phospho (STY)]AEEPLSPST[Phospho (STY)]PTR_.3	_LPSSSGLPAADVSPAT[Phospho (STY)]AEEPLSPST[Phospho (STY)]PTR_	1.02342e-07	1.39736e-06	1.36155e-25	641.272	0.462112	972.157	0.182276	0.194912	0.207079
O43150	ASAP2	Arf-GAP with SH3 domain, ANK repeat and PH domain-containing protein 2	LLHEDLDESDDDMDEK	693	(S701,M705)	_LLHEDLDES[Phospho (STY)]DDDM[Oxidation (M)]DEK_.3	_LLHEDLDES[Phospho (STY)]DDDM[Oxidation (M)]DEK_	5.0762e-09	2.48715e-24	5.71427e-38	4044.1	4767.01	3046	1	1	1
O43164	PJA2	E3 ubiquitin-protein ligase Praja-2	NHGSSPEQVVRPK	305	(S309)	_NHGSS[Phospho (STY)]PEQVVRPK_.3	_NHGSS[Phospho (STY)]PEQVVRPK_	5.03975e-09	3.02272e-22	8.43551e-56	12761.4	12732.4	12187.2	0.408326	0.406048	0.401739
O43166	SIPA1L1	Signal-induced proliferation-associated 1-like protein 1	TLSDESIYNSQR	1583	(S1585)	_TLS[Phospho (STY)]DESIYNSQR_.2	_TLS[Phospho (STY)]DESIYNSQR_	6.8382e-09	1.71129e-25	6.7592e-48	111624	111467	109952	0.615051	0.813222	0.925792
O43166	SIPA1L1	Signal-induced proliferation-associated 1-like protein 1	SISSDGRPLER	1114	(S1116)	_SIS[Phospho (STY)]SDGRPLER_.2	_SIS[Phospho (STY)]SDGRPLER_	5.03975e-09	1.61193e-23	1.31884e-43	47966.3	51032.3	41166.1	0.999899	0.999924	0.999401
O43166	SIPA1L1	Signal-induced proliferation-associated 1-like protein 1	SISSDGRPLER	1114	(S1117)	_SISS[Phospho (STY)]DGRPLER_.2	_SISS[Phospho (STY)]DGRPLER_	6.26104e-09	2.21276e-21	6.70106e-36	42268.1	45322	34597	2.20822e-06	2.70463e-06	2.96257e-06
O43166	SIPA1L1	Signal-induced proliferation-associated 1-like protein 1	LIDLESPTPESQK	1544	(S1549)	_LIDLES[Phospho (STY)]PTPESQK_.2	_LIDLES[Phospho (STY)]PTPESQK_	5.27066e-09	2.25691e-24	4.81894e-49	72529.6	81457.3	59386.6	0.999981	0.999999	1
O43166	SIPA1L1	Signal-induced proliferation-associated 1-like protein 1	SKSETGDSSIFR	286	(S288)	_SKS[Phospho (STY)]ETGDSSIFR_.2	_SKS[Phospho (STY)]ETGDSSIFR_	5.03975e-09	3.16618e-26	3.29258e-43	53997.9	61771.3	47955.6	0.999011	0.999613	0.999537
O43166	SIPA1L1	Signal-induced proliferation-associated 1-like protein 1	QDPVVHLSPNK	1263	(S1270)	_QDPVVHLS[Phospho (STY)]PNK_.2	_QDPVVHLS[Phospho (STY)]PNK_	5.52915e-09	3.04167e-25	1.08104e-46	38359	36052.9	40273.4	1	1	1
O43166	SIPA1L1	Signal-induced proliferation-associated 1-like protein 1	HSASPVVFTSAR	1430	(S1433)	_HSAS[Phospho (STY)]PVVFTSAR_.2	_HSAS[Phospho (STY)]PVVFTSAR_	5.06486e-09	7.90456e-25	1.58997e-51	15448.6	17743.8	16396.9	0.235096	0.977582	0.992869
O43166	SIPA1L1	Signal-induced proliferation-associated 1-like protein 1	HSASPVVFTSAR	1430	(S1431,S1433)	_HS[Phospho (STY)]AS[Phospho (STY)]PVVFTSAR_.2	_HS[Phospho (STY)]AS[Phospho (STY)]PVVFTSAR_	7.02283e-08	3.02092e-25	4.61885e-36	1183.06	1278.84	2786.73	0.926108	0.999995	0.999558
O43166	SIPA1L1	Signal-induced proliferation-associated 1-like protein 1	SLHGEFSASDSSLTDIQETR	1639	(S1649,S1650)	_SLHGEFSASDS[Phospho (STY)]S[Phospho (STY)]LTDIQETR_.3	_SLHGEFSASDS[Phospho (STY)]S[Phospho (STY)]LTDIQETR_	1.06722e-08	3.36934e-23	2.22136e-54	2676.44	2361.82	4495.5	0.347854	0.346247	0.515014
O43166	SIPA1L1	Signal-induced proliferation-associated 1-like protein 1	SLHGEFSASDSSLTDIQETR	1639	(S1639,S1650)	_S[Phospho (STY)]LHGEFSASDSS[Phospho (STY)]LTDIQETR_.3	_S[Phospho (STY)]LHGEFSASDSS[Phospho (STY)]LTDIQETR_	5.03975e-09	1.62837e-23	1.65579e-49	2676.45	2361.78	4495.41	0.00588736	0.000224379	0.00114834
O43166	SIPA1L1	Signal-induced proliferation-associated 1-like protein 1	SETGDSSIFR	288	(S288)	_S[Phospho (STY)]ETGDSSIFR_.2	_S[Phospho (STY)]ETGDSSIFR_	5.40145e-09	8.44248e-25	8.40919e-46	5731.69	5338.16	2848.91	0.767473	0.903225	0.986238
O43166	SIPA1L1	Signal-induced proliferation-associated 1-like protein 1	FLMPEAYPSSPR	153	(S162)	_FLMPEAYPSS[Phospho (STY)]PR_.2	_FLMPEAYPSS[Phospho (STY)]PR_	6.25281e-09	6.28908e-34	5.18944e-13	2865.93	2134.85	1065.06	0.457118	0.488722	0.37936
O43166	SIPA1L1	Signal-induced proliferation-associated 1-like protein 1	FLMPEAYPSSPR	153	(M155,S162)	_FLM[Oxidation (M)]PEAYPSS[Phospho (STY)]PR_.2	_FLM[Oxidation (M)]PEAYPSS[Phospho (STY)]PR_	3.78838e-08	4.26431e-22	2.67587e-09	1890.25	1331.04	1091.44	0.662061	0.666175	0.433618
O43237	DYNC1LI2	Cytoplasmic dynein 1 light intermediate chain 2	DFQDYMEPEEGCQGSPQR	180	(M185,C191,S194)	_DFQDYM[Oxidation (M)]EPEEGC[Carbamidomethyl (C)]QGS[Phospho (STY)]PQR_.3	_DFQDYM[Oxidation (M)]EPEEGC[Carbamidomethyl (C)]QGS[Phospho (STY)]PQR_	7.14655e-09	1.50071e-21	8.65459e-53	25975.3	14789.4	17565.7	0.441341	0.577652	0.561127
O43237	DYNC1LI2	Cytoplasmic dynein 1 light intermediate chain 2	DFQDYMEPEEGCQGSPQR	180	(C191,S194)	_DFQDYMEPEEGC[Carbamidomethyl (C)]QGS[Phospho (STY)]PQR_.3	_DFQDYMEPEEGC[Carbamidomethyl (C)]QGS[Phospho (STY)]PQR_	3.73948e-08	1.19771e-18	2.84277e-34	17453.6	15743.7	16062.8	0.999946	0.998527	0.999994
O43237	DYNC1LI2	Cytoplasmic dynein 1 light intermediate chain 2	DFQDYMEPEEGCQGSPQRR	180	(M185,C191,S194)	_DFQDYM[Oxidation (M)]EPEEGC[Carbamidomethyl (C)]QGS[Phospho (STY)]PQRR_.3	_DFQDYM[Oxidation (M)]EPEEGC[Carbamidomethyl (C)]QGS[Phospho (STY)]PQRR_	5.19384e-09	9.37448e-23	2.0399e-50	25106.9	19544.3	21047.5	0.322062	0.00132095	0.472966
O43237	DYNC1LI2	Cytoplasmic dynein 1 light intermediate chain 2	DFQDYMEPEEGCQGSPQRR	180	(C191,S194)	_DFQDYMEPEEGC[Carbamidomethyl (C)]QGS[Phospho (STY)]PQRR_.3	_DFQDYMEPEEGC[Carbamidomethyl (C)]QGS[Phospho (STY)]PQRR_	6.04378e-09	9.54824e-24	3.51376e-42	6812.88	5986.86	6461.35	0.997417	0.993429	0.998871
O43237	DYNC1LI2	Cytoplasmic dynein 1 light intermediate chain 2	GGPASVPSSSPGTSVK	398	(S411)	_GGPASVPSSSPGTS[Phospho (STY)]VK_.2	_GGPASVPSSSPGTS[Phospho (STY)]VK_	5.03975e-09	7.71277e-23	2.8011e-49	6868.8	6229.97	5743.94	0.0385094	0.0060724	0.0411166
O43290	SART1	U4/U6.U5 tri-snRNP-associated protein 1	RVSEVEEEKEPVPQPLPSDDTR	446	(S448)	_RVS[Phospho (STY)]EVEEEKEPVPQPLPSDDTR_.3	_RVS[Phospho (STY)]EVEEEKEPVPQPLPSDDTR_	5.03975e-09	1.56292e-16	9.58653e-49	29193.3	27126.3	37914.6	1	1	1
O43314	PPIP5K2	Inositol hexakisphosphate and diphosphoinositol-pentakisphosphate kinase 2	SGEQITSSPVSPK	1006	(S1006)	_S[Phospho (STY)]GEQITSSPVSPK_.2	_S[Phospho (STY)]GEQITSSPVSPK_	5.09743e-09	5.4078e-23	9.56518e-33	9909.58	10930.5	11703.8	0.999962	0.999977	0.999987
O43318	MAP3K7	Mitogen-activated protein kinase kinase kinase 7	SIQDLTVTGTEPGQVSSR	439	(S439)	_S[Phospho (STY)]IQDLTVTGTEPGQVSSR_.2	_S[Phospho (STY)]IQDLTVTGTEPGQVSSR_	5.08909e-09	8.63177e-26	8.98604e-48	137352	147544	141910	0.999823	0.999977	0.999884
O43318	MAP3K7	Mitogen-activated protein kinase kinase kinase 7	SIQDLTVTGTEPGQVSSR	439	(S439)	_S[Phospho (STY)]IQDLTVTGTEPGQVSSR_.3	_S[Phospho (STY)]IQDLTVTGTEPGQVSSR_	1.27088e-08	1.11441e-23	7.01712e-40	67546.9	53441.9	54214	0.999151	0.945562	0.988978
O43318	MAP3K7	Mitogen-activated protein kinase kinase kinase 7	RMSADMSEIEAR	387	(M388,S389,M392)	_RM[Oxidation (M)]S[Phospho (STY)]ADM[Oxidation (M)]SEIEAR_.3	_RM[Oxidation (M)]S[Phospho (STY)]ADM[Oxidation (M)]SEIEAR_	5.03975e-09	1.49321e-18	2.3889e-41	2963.98	2928.81	2230.96	0.969218	0.70674	0.686874
O43318	MAP3K7	Mitogen-activated protein kinase kinase kinase 7	RMSADMSEIEAR	387	(S389)	_RMS[Phospho (STY)]ADMSEIEAR_.2	_RMS[Phospho (STY)]ADMSEIEAR_	9.53663e-09	9.94026e-23	1.1021e-48	1491.55	1757.22	1768.12	0.975416	0.947124	0.998179
O43318	MAP3K7	Mitogen-activated protein kinase kinase kinase 7	MSADMSEIEAR	388	(S389)	_MS[Phospho (STY)]ADMSEIEAR_.2	_MS[Phospho (STY)]ADMSEIEAR_	9.45449e-09	4.61754e-17	2.94493e-32	3128.97	2190.42	2789.2	0.964717	0.972677	0.995335
O43353	RIPK2	Receptor-interacting serine/threonine-protein kinase 2	SPSLNLLQNK	529	(S531)	_SPS[Phospho (STY)]LNLLQNK_.2	_SPS[Phospho (STY)]LNLLQNK_	4.50424e-08	6.34409e-17	3.52941e-14	4794.06	2753.94	1898.02	0.5	0.5	0.191363
O43353	RIPK2	Receptor-interacting serine/threonine-protein kinase 2	SLPAPQDNDFLSR	363	(S363)	_S[Phospho (STY)]LPAPQDNDFLSR_.2	_S[Phospho (STY)]LPAPQDNDFLSR_	1.11772e-08	1.25938e-13	4.79527e-47	454.41	1276.47	1149.07	0.997624	0.999999	0.999956
O43365	HOXA3	Homeobox protein Hox-A3	SPLLNSPTVAK	143	(S148)	_SPLLNS[Phospho (STY)]PTVAK_.2	_SPLLNS[Phospho (STY)]PTVAK_	5.03975e-09	2.79979e-23	5.66957e-25	3204.22	2494.72	2502.37	0.913517	0.863203	0.260109
O43379	WDR62	WD repeat-containing protein 62	GQSSPPPAPPICLR	30	(S33,C41)	_GQSS[Phospho (STY)]PPPAPPIC[Carbamidomethyl (C)]LR_.2	_GQSS[Phospho (STY)]PPPAPPIC[Carbamidomethyl (C)]LR_	6.86027e-09	1.98943e-26	1.89796e-43	77060.7	95011.3	92310.8	0.406232	0.385302	0.378669
O43379	WDR62	WD repeat-containing protein 62	TRLSTASEETVQNR	46	(S49)	_TRLS[Phospho (STY)]TASEETVQNR_.3	_TRLS[Phospho (STY)]TASEETVQNR_	5.03975e-09	3.87364e-22	3.86374e-45	18849.5	19034.6	16240.7	0.888368	0.817338	0.542193
O43379	WDR62	WD repeat-containing protein 62	TRLSTASEETVQNR	46	(T46)	_T[Phospho (STY)]RLSTASEETVQNR_.3	_T[Phospho (STY)]RLSTASEETVQNR_	5.03975e-09	9.52796e-22	7.62895e-48	18327.1	18472.4	15867.8	0.0354756	0.0557457	0.390132
O43379	WDR62	WD repeat-containing protein 62	TRLSTASEETVQNR	46	(S49)	_TRLS[Phospho (STY)]TASEETVQNR_.2	_TRLS[Phospho (STY)]TASEETVQNR_	5.03975e-09	6.65356e-11	3.8277e-07	1143.33	1232.64	438.165	0.865055	0.960691	0.688158
O43379	WDR62	WD repeat-containing protein 62	HHFETLTESPCR	1062	(S1070,C1072)	_HHFETLTES[Phospho (STY)]PC[Carbamidomethyl (C)]R_.3	_HHFETLTES[Phospho (STY)]PC[Carbamidomethyl (C)]R_	5.03975e-09	2.10836e-27	2.6857e-47	30773.7	29056.9	30232.7	0.845041	0.983131	0.980011
O43379	WDR62	WD repeat-containing protein 62	AGTGYASPDRTHVLAAGK	1138	(S1144)	_AGTGYAS[Phospho (STY)]PDRTHVLAAGK_.3	_AGTGYAS[Phospho (STY)]PDRTHVLAAGK_	5.03975e-09	1.18469e-21	1.02057e-32	8240.44	7264.92	6579.55	0.638177	0.799471	0.888541
O43379	WDR62	WD repeat-containing protein 62	AGTGYASPDRTHVLAAGK	1138	(T1148)	_AGTGYASPDRT[Phospho (STY)]HVLAAGK_.3	_AGTGYASPDRT[Phospho (STY)]HVLAAGK_	5.03975e-09	1.05397e-27	2.55871e-45	5897.58	5957	5464.25	0.00163389	0.00277682	0.0604401
O43399	TPD52L2	Tumor protein D54	MDSAGQDINLNSPNK	1	(M1,S12)	_[Acetyl (Protein N-term)]M[Oxidation (M)]DSAGQDINLNS[Phospho (STY)]PNK_.2	_[Acetyl (Protein N-term)]M[Oxidation (M)]DSAGQDINLNS[Phospho (STY)]PNK_	5.03975e-09	9.24952e-19	9.10597e-42	124054	139560	155113	1	1	1
O43399	TPD52L2	Tumor protein D54	MDSAGQDINLNSPNK	1	(S12)	_[Acetyl (Protein N-term)]MDSAGQDINLNS[Phospho (STY)]PNK_.2	_[Acetyl (Protein N-term)]MDSAGQDINLNS[Phospho (STY)]PNK_	5.03975e-09	7.72198e-30	1.18627e-53	85864.9	72907.6	98171.9	1	1	1
O43399	TPD52L2	Tumor protein D54	SWHDVQVSSAYVK	96	(S96)	_S[Phospho (STY)]WHDVQVSSAYVK_.2	_S[Phospho (STY)]WHDVQVSSAYVK_	5.03975e-09	1.22291e-23	7.38155e-42	6621.49	6864.12	4957.32	0.999992	0.999718	0.999963
O43399	TPD52L2	Tumor protein D54	SWHDVQVSSAYVK	96	(S96)	_S[Phospho (STY)]WHDVQVSSAYVK_.3	_S[Phospho (STY)]WHDVQVSSAYVK_	1.80308e-08	1.39386e-20	3.19886e-49	2750.82	2155.18	1985.06	0.99572	0.999634	0.966882
O43432	EIF4G3	Eukaryotic translation initiation factor 4 gamma 3	LDFIESDSPCSSEALSK	1402	(S1409,C1411)	_LDFIESDS[Phospho (STY)]PC[Carbamidomethyl (C)]SSEALSK_.2	_LDFIESDS[Phospho (STY)]PC[Carbamidomethyl (C)]SSEALSK_	6.09795e-09	9.77141e-28	9.99258e-45	1130.93	1377.56	991.057	0.466843	0.442612	0.464493
O43474	KLF4	Krueppel-like factor 4	GSPDGSHPVVVAPYNGGPPR	253	(S258)	_GSPDGS[Phospho (STY)]HPVVVAPYNGGPPR_.3	_GSPDGS[Phospho (STY)]HPVVVAPYNGGPPR_	5.03975e-09	2.95512e-24	9.81819e-53	4579.08	3860.32	3933.52	0.641544	0.668728	0.0306773
O43491	EPB41L2	Band 4.1-like protein 2	EISPGSGPGEIR	713	(S715)	_EIS[Phospho (STY)]PGSGPGEIR_.2	_EIS[Phospho (STY)]PGSGPGEIR_	5.73764e-09	6.2853e-23	4.90926e-42	92010.1	93291.1	96868.7	0.999999	1	1
O43491	EPB41L2	Band 4.1-like protein 2	EISPGSGPGEIR	713	(S718)	_EISPGS[Phospho (STY)]GPGEIR_.2	_EISPGS[Phospho (STY)]GPGEIR_	1.43896e-08	3.03362e-18	6.36176e-23	35904.4	37380.1	37262.9	2.83788e-06	3.70175e-07	1.99083e-06
O43491	EPB41L2	Band 4.1-like protein 2	KNSLRVEGDNIYVR	612	(S614)	_KNS[Phospho (STY)]LRVEGDNIYVR_.3	_KNS[Phospho (STY)]LRVEGDNIYVR_	5.09745e-09	3.14603e-21	7.43416e-40	11215.9	10936.3	6573.67	0.999995	0.999995	0.999966
O43491	EPB41L2	Band 4.1-like protein 2	SYTLVVAK	87	(S87)	_S[Phospho (STY)]YTLVVAK_.1	_S[Phospho (STY)]YTLVVAK_	5.43134e-09	4.32078e-22	4.48306e-27	11099	11073.6	5416.18	0.980935	0.977122	0.506365
O43524	FOXO3	Forkhead box protein O3	SSSFPYTTK	411	(S411)	_S[Phospho (STY)]SSFPYTTK_.2	_S[Phospho (STY)]SSFPYTTK_	7.76725e-09	3.01219e-28	3.24954e-49	18574.4	17417.3	14813	0.140048	0.019015	0.00656966
O43524	FOXO3	Forkhead box protein O3	SSSFPYTTK	411	(S413)	_SSS[Phospho (STY)]FPYTTK_.2	_SSS[Phospho (STY)]FPYTTK_	1.07289e-08	2.59338e-24	1.44087e-44	17956.7	15996.6	13213.4	0.781487	0.936684	0.980435
O43524	FOXO3	Forkhead box protein O3	SSDELDAWTDFR	299	(S299)	_S[Phospho (STY)]SDELDAWTDFR_.2	_S[Phospho (STY)]SDELDAWTDFR_	7.47956e-09	1.44757e-12	6.71415e-06	2121.9	1740.92	679.378	0.545454	0.553704	0.54388
O43566	RGS14	Regulator of G-protein signaling 14	SLGSTEGESESRPGK	288	(S288)	_S[Phospho (STY)]LGSTEGESESRPGK_.2	_S[Phospho (STY)]LGSTEGESESRPGK_	1.14867e-07	1.21284e-21	1.04021e-46	216.857	1060.75	2739.48	0.521127	0.6612	0.990895
O43572	AKAP10	A-kinase anchor protein 10, mitochondrial	QSSLAEPVSPSK	179	(S189)	_QSSLAEPVSPS[Phospho (STY)]K_.2	_QSSLAEPVSPS[Phospho (STY)]K_	9.68098e-09	3.58238e-19	2.97395e-40	26004.1	27124.5	27613.3	0.207692	0.0444107	0.109549
O43572	AKAP10	A-kinase anchor protein 10, mitochondrial	QSSLAEPVSPSK	179	(S187)	_QSSLAEPVS[Phospho (STY)]PSK_.2	_QSSLAEPVS[Phospho (STY)]PSK_	5.03975e-09	2.43991e-23	2.96224e-41	19810	19823.7	20594.3	0.798228	0.948758	0.725962
O43583	DENR	Density-regulated protein	LTVENSPKQEAGISEGQGTAGEEEEK	68	(T69)	_LT[Phospho (STY)]VENSPKQEAGISEGQGTAGEEEEK_.3	_LT[Phospho (STY)]VENSPKQEAGISEGQGTAGEEEEK_	5.03975e-09	3.31748e-24	1.36709e-46	12115.2	13644.3	22568.6	0.525793	0.516198	0.595841
O43639	NCK2	Cytoplasmic protein NCK2	DASPTPSTDAEYPANGSGADR	88	(T92)	_DASPT[Phospho (STY)]PSTDAEYPANGSGADR_.3	_DASPT[Phospho (STY)]PSTDAEYPANGSGADR_	5.177e-09	4.37677e-23	1.59872e-43	4816.3	4977.06	7947.84	0.0671903	0.127209	0.0346775
O43683	BUB1	Mitotic checkpoint serine/threonine-protein kinase BUB1	DGKFSPIQEK	651	(S655)	_DGKFS[Phospho (STY)]PIQEK_.2	_DGKFS[Phospho (STY)]PIQEK_	5.09688e-09	9.13946e-25	1.17431e-45	34418.5	32714.3	36069.5	1	1	1
O43683	BUB1	Mitotic checkpoint serine/threonine-protein kinase BUB1	LHQVVETSHEDLPASQER	300	(S307)	_LHQVVETS[Phospho (STY)]HEDLPASQER_.3	_LHQVVETS[Phospho (STY)]HEDLPASQER_	9.20594e-08	1.59867e-16	2.60303e-08	2092	2316.46	1211	0.474692	0.495285	0.396576
O43707	ACTN4	Alpha-actinin-4	FAIQDISVEETSAK	153	(S159)	_FAIQDIS[Phospho (STY)]VEETSAK_.2	_FAIQDIS[Phospho (STY)]VEETSAK_	3.70108e-08	2.12005e-25	2.25601e-18	1849.86	2429.01	716.371	0.909413	0.975911	0.778113
O43707	ACTN4	Alpha-actinin-4	ASIHEAWTDGK	422	(S423)	_AS[Phospho (STY)]IHEAWTDGK_.2	_AS[Phospho (STY)]IHEAWTDGK_	5.94159e-09	2.31546e-27	5.45023e-06	1012.74	1586.47	358.738	0.999879	0.999977	0.967362
O43719	HTATSF1	HIV Tat-specific factor 1	LFEDDDSNEK	696	(S702)	_LFEDDDS[Phospho (STY)]NEK_.2	_LFEDDDS[Phospho (STY)]NEK_	5.03975e-09	8.76876e-21	4.7696e-42	752919	738174	714969	1	1	1
O43719	HTATSF1	HIV Tat-specific factor 1	LFEESDDKEDEDADGK	672	(S676)	_LFEES[Phospho (STY)]DDKEDEDADGK_.3	_LFEES[Phospho (STY)]DDKEDEDADGK_	5.85984e-09	2.61719e-23	2.86583e-41	220776	213526	183723	1	1	1
O43719	HTATSF1	HIV Tat-specific factor 1	LFEESDDKEDEDADGK	672	(S676)	_LFEES[Phospho (STY)]DDKEDEDADGK_.2	_LFEES[Phospho (STY)]DDKEDEDADGK_	5.03975e-09	6.33557e-29	1.46374e-51	117474	113268	117150	1	1	1
O43719	HTATSF1	HIV Tat-specific factor 1	LFDEEEDSSEK	706	(S713)	_LFDEEEDS[Phospho (STY)]SEK_.2	_LFDEEEDS[Phospho (STY)]SEK_	4.21131e-08	4.96234e-24	2.30167e-35	170688	160244	162192	0.564039	0.707375	0.674176
O43719	HTATSF1	HIV Tat-specific factor 1	LFDEEEDSSEK	706	(S714)	_LFDEEEDSS[Phospho (STY)]EK_.2	_LFDEEEDSS[Phospho (STY)]EK_	5.19598e-09	1.93061e-23	3.45894e-36	57207.1	58019.2	53654.3	0.999936	0.999968	1
O43719	HTATSF1	HIV Tat-specific factor 1	VFDDESDEKEDEEYADEK	637	(S642)	_VFDDES[Phospho (STY)]DEKEDEEYADEK_.3	_VFDDES[Phospho (STY)]DEKEDEEYADEK_	5.03975e-09	1.41781e-24	1.3765e-46	136427	153744	118900	1	1	1
O43719	HTATSF1	HIV Tat-specific factor 1	LFDDSDER	717	(S721)	_LFDDS[Phospho (STY)]DER_.2	_LFDDS[Phospho (STY)]DER_	1.11844e-08	1.6578e-17	2.05767e-35	54205.9	51728.3	40232	1	1	1
O43719	HTATSF1	HIV Tat-specific factor 1	TEDGGEFEEGASENNAKESSPEK	434	(S452,S453)	_TEDGGEFEEGASENNAKES[Phospho (STY)]S[Phospho (STY)]PEK_.3	_TEDGGEFEEGASENNAKES[Phospho (STY)]S[Phospho (STY)]PEK_	5.03975e-09	5.34937e-23	2.13259e-36	21840.3	22907.8	24756.4	0.99966	0.999979	0.999999
O43719	HTATSF1	HIV Tat-specific factor 1	ESEEGNPVRGSEEDSPKK	484	(S498)	_ESEEGNPVRGSEEDS[Phospho (STY)]PKK_.3	_ESEEGNPVRGSEEDS[Phospho (STY)]PKK_	5.03975e-09	5.70634e-23	1.57631e-40	5206.81	4761.29	9496.79	0.444801	0.969368	0.895848
O43719	HTATSF1	HIV Tat-specific factor 1	ESEEGNPVRGSEEDSPKK	484	(S494,S498)	_ESEEGNPVRGS[Phospho (STY)]EEDS[Phospho (STY)]PKK_.3	_ESEEGNPVRGS[Phospho (STY)]EEDS[Phospho (STY)]PKK_	1.46924e-08	1.18041e-26	1.10789e-47	2448.87	1821.2	4989.48	0.997108	0.998043	0.999343
O43719	HTATSF1	HIV Tat-specific factor 1	RGFEGSCSQKESEEGNPVR	474	(C480,S485)	_RGFEGSC[Carbamidomethyl (C)]SQKES[Phospho (STY)]EEGNPVR_.3	_RGFEGSC[Carbamidomethyl (C)]SQKES[Phospho (STY)]EEGNPVR_	5.69931e-09	3.91226e-24	7.02828e-39	5959.9	6578.56	5794.12	0.995364	0.999664	0.994423
O43719	HTATSF1	HIV Tat-specific factor 1	RGFEGSCSQKESEEGNPVR	474	(C480,S481,S485)	_RGFEGSC[Carbamidomethyl (C)]S[Phospho (STY)]QKES[Phospho (STY)]EEGNPVR_.3	_RGFEGSC[Carbamidomethyl (C)]S[Phospho (STY)]QKES[Phospho (STY)]EEGNPVR_	5.03975e-09	1.28709e-20	6.9438e-17	1408.61	452.013	1028.96	0.944905	0.689319	0.915287
O43719	HTATSF1	HIV Tat-specific factor 1	ESEDDLNKESEEEVGPTK	520	(S529)	_ESEDDLNKES[Phospho (STY)]EEEVGPTK_.3	_ESEDDLNKES[Phospho (STY)]EEEVGPTK_	8.41731e-09	6.98992e-20	8.80191e-17	5858.61	6863.29	6377.87	0.784113	0.543265	0.929209
O43719	HTATSF1	HIV Tat-specific factor 1	NDCEENGLAKESEDDLNK	510	(C512,S521)	_NDC[Carbamidomethyl (C)]EENGLAKES[Phospho (STY)]EDDLNK_.3	_NDC[Carbamidomethyl (C)]EENGLAKES[Phospho (STY)]EDDLNK_	2.65982e-08	5.15576e-24	4.51386e-46	4090.55	5592.64	5080.63	1	1	1
O43719	HTATSF1	HIV Tat-specific factor 1	LFEESDDKEDEDADGKEVEDADEK	672	(S676)	_LFEES[Phospho (STY)]DDKEDEDADGKEVEDADEK_.3	_LFEES[Phospho (STY)]DDKEDEDADGKEVEDADEK_	1.87876e-08	7.96244e-21	7.83017e-51	2089.22	1380.12	9782.17	1	1	1
O43719	HTATSF1	HIV Tat-specific factor 1	EFDEDSDEKEEEEDTYEK	619	(S624)	_EFDEDS[Phospho (STY)]DEKEEEEDTYEK_.3	_EFDEDS[Phospho (STY)]DEKEEEEDTYEK_	5.06512e-09	1.71604e-19	3.72498e-10	3324.03	4793.43	1466.85	0.999872	0.99986	0.418946
O43765	SGTA	Small glutamine-rich tetratricopeptide repeat-containing protein alpha	EMPQDLRSPARTPPSEEDSAEAER	70	(S77,T81)	_EMPQDLRS[Phospho (STY)]PART[Phospho (STY)]PPSEEDSAEAER_.3	_EMPQDLRS[Phospho (STY)]PART[Phospho (STY)]PPSEEDSAEAER_	5.2648e-09	7.4365e-15	9.10959e-22	6659.73	6055.95	8220.93	0.930521	0.870678	0.784943
O43765	SGTA	Small glutamine-rich tetratricopeptide repeat-containing protein alpha	EMPQDLRSPARTPPSEEDSAEAER	70	(M71,S77,T81)	_EM[Oxidation (M)]PQDLRS[Phospho (STY)]PART[Phospho (STY)]PPSEEDSAEAER_.3	_EM[Oxidation (M)]PQDLRS[Phospho (STY)]PART[Phospho (STY)]PPSEEDSAEAER_	5.03975e-09	1.91393e-25	2.19896e-41	3867.05	4806.17	4735.43	0.995288	0.995936	0.99751
O43765	SGTA	Small glutamine-rich tetratricopeptide repeat-containing protein alpha	SPARTPPSEEDSAEAER	77	(S77,T81)	_S[Phospho (STY)]PART[Phospho (STY)]PPSEEDSAEAER_.3	_S[Phospho (STY)]PART[Phospho (STY)]PPSEEDSAEAER_	5.14606e-08	7.75995e-20	6.88146e-29	1647.03	1512.01	2491.14	0.449937	0.490985	0.813264
O43768;P56211	ENSA;ARPP19	Alpha-endosulfine;cAMP-regulated phosphoprotein 19	YFDSGDYNMAK	64;59	(S67,M72);(S62,M67)	_YFDS[Phospho (STY)]GDYNM[Oxidation (M)]AK_.2	_YFDS[Phospho (STY)]GDYNM[Oxidation (M)]AK_	5.03975e-09	5.65514e-26	3.27221e-47	16778.9	18135.8	8820.49	0.441442	0.0449687	0.933238
O43768;P56211	ENSA;ARPP19	Alpha-endosulfine;cAMP-regulated phosphoprotein 19	YFDSGDYNMAK	64;59	(S67);(S62)	_YFDS[Phospho (STY)]GDYNMAK_.2	_YFDS[Phospho (STY)]GDYNMAK_	5.03975e-09	1.33007e-25	1.3642e-53	2269.76	2243.32	1918.62	0.927648	0.775131	0.924575
O43815	STRN	Striatin	FLESAAADFSDEDEDDDVDGREK	236	(S245)	_FLESAAADFS[Phospho (STY)]DEDEDDDVDGREK_.3	_FLESAAADFS[Phospho (STY)]DEDEDDDVDGREK_	5.03975e-09	2.52969e-23	1.29409e-44	6040.69	6133.74	7036.16	0.639607	0.618702	0.0478384
O43815	STRN	Striatin	DVDELPSLQPSVGSPSRPSSSR	363	(S378)	_DVDELPSLQPSVGSPS[Phospho (STY)]RPSSSR_.3	_DVDELPSLQPSVGSPS[Phospho (STY)]RPSSSR_	5.23172e-09	6.13782e-27	9.08868e-42	5087.56	5644.49	5151.92	0.437713	0.258617	0.0847903
O43815	STRN	Striatin	FLESAAADFSDEDEDDDVDGR	236	(S245)	_FLESAAADFS[Phospho (STY)]DEDEDDDVDGR_.3	_FLESAAADFS[Phospho (STY)]DEDEDDDVDGR_	5.03975e-09	7.63667e-25	9.19008e-45	4004.79	3048.53	2120.52	0.58954	0.59566	0.563107
O43823	AKAP8	A-kinase anchor protein 8	SGDEEFKGEDELCDSGR	339	(S339,C351)	_S[Phospho (STY)]GDEEFKGEDELC[Carbamidomethyl (C)]DSGR_.3	_S[Phospho (STY)]GDEEFKGEDELC[Carbamidomethyl (C)]DSGR_	6.19264e-09	3.0796e-25	1.75751e-51	11492.7	13672.4	12938.3	1	0.999988	0.999969
O43847	NRDC	Nardilysin	RGSLSNAGDPEIVK	92	(S94)	_RGS[Phospho (STY)]LSNAGDPEIVK_.2	_RGS[Phospho (STY)]LSNAGDPEIVK_	5.17517e-09	1.02064e-23	3.06055e-43	802709	796156	798896	1	1	1
O43847	NRDC	Nardilysin	RGSLSNAGDPEIVK	92	(S94)	_RGS[Phospho (STY)]LSNAGDPEIVK_.3	_RGS[Phospho (STY)]LSNAGDPEIVK_	6.58985e-09	2.01895e-24	4.72889e-46	317981	268753	320704	1	1	1
O43847	NRDC	Nardilysin	GSLSNAGDPEIVK	93	(S94)	_GS[Phospho (STY)]LSNAGDPEIVK_.2	_GS[Phospho (STY)]LSNAGDPEIVK_	1.11047e-08	1.03059e-25	8.86248e-47	15483.9	17898.5	18545.1	0.5	0.5	0.5
O43847	NRDC	Nardilysin	LGADESEEEGRRGSLSNAGDPEIVK	81	(S94)	_LGADESEEEGRRGS[Phospho (STY)]LSNAGDPEIVK_.3	_LGADESEEEGRRGS[Phospho (STY)]LSNAGDPEIVK_	5.07693e-09	1.12605e-26	7.52339e-56	7751.26	7219.02	8801.77	0.628446	0.582434	0.627842
O43933	PEX1	Peroxisome biogenesis factor 1	TASQEGCQELTQEQR	1179	(T1179,C1185)	_T[Phospho (STY)]ASQEGC[Carbamidomethyl (C)]QELTQEQR_.2	_T[Phospho (STY)]ASQEGC[Carbamidomethyl (C)]QELTQEQR_	5.03975e-09	1.0823e-25	3.70452e-44	7776.88	8721.88	10988.7	0.170241	0.50288	0.069034
O60231	DHX16	Pre-mRNA-splicing factor ATP-dependent RNA helicase DHX16	LLEDSEESSEETVSR	99	(S103,S106)	_LLEDS[Phospho (STY)]EES[Phospho (STY)]SEETVSR_.2	_LLEDS[Phospho (STY)]EES[Phospho (STY)]SEETVSR_	5.03975e-09	1.23857e-22	2.71781e-45	55223.6	55026.3	72014.6	0.97971	0.977293	0.997781
O60231	DHX16	Pre-mRNA-splicing factor ATP-dependent RNA helicase DHX16	LLEDSEESSEETVSR	99	(S103,S107)	_LLEDS[Phospho (STY)]EESS[Phospho (STY)]EETVSR_.2	_LLEDS[Phospho (STY)]EESS[Phospho (STY)]EETVSR_	6.36751e-09	1.43224e-24	1.18871e-42	42768.1	43132.9	54590.4	0.0202012	0.0228083	0.00220169
O60231	DHX16	Pre-mRNA-splicing factor ATP-dependent RNA helicase DHX16	QQTEKPESEDEWER	153	(T155)	_QQT[Phospho (STY)]EKPESEDEWER_.3	_QQT[Phospho (STY)]EKPESEDEWER_	5.03975e-09	3.36966e-23	2.89923e-37	39720.8	41444.2	42762.4	0.0720611	0.067327	0.986308
O60231	DHX16	Pre-mRNA-splicing factor ATP-dependent RNA helicase DHX16	QQTEKPESEDEWER	153	(S160)	_QQTEKPES[Phospho (STY)]EDEWER_.3	_QQTEKPES[Phospho (STY)]EDEWER_	5.03975e-09	7.05709e-25	6.67705e-39	38773.4	40906.6	42070.1	0.929552	0.932002	0.0146707
O60231	DHX16	Pre-mRNA-splicing factor ATP-dependent RNA helicase DHX16	QQTEKPESEDEWER	153	(S160)	_QQTEKPES[Phospho (STY)]EDEWER_.2	_QQTEKPES[Phospho (STY)]EDEWER_	5.03975e-09	6.61006e-28	1.85188e-43	17542.8	18385.7	24199.8	0.998628	0.953736	0.0639353
O60237	PPP1R12B	Protein phosphatase 1 regulatory subunit 12B	EKPTDTEGLEGSPEK	676	(S687)	_EKPTDTEGLEGS[Phospho (STY)]PEK_.3	_EKPTDTEGLEGS[Phospho (STY)]PEK_	1.53057e-08	9.61567e-21	7.79179e-07	3379.07	3118.6	2177.96	0.957881	0.536454	0.871384
O60238	BNIP3L	BCL2/adenovirus E1B 19 kDa protein-interacting protein 3-like	DHSSQSEEEVVEGEK	115	(S120)	_DHSSQS[Phospho (STY)]EEEVVEGEK_.3	_DHSSQS[Phospho (STY)]EEEVVEGEK_	1.37189e-08	2.92735e-22	3.50857e-45	1410.81	1909.42	2352.57	0.260639	0.242236	0.397488
O60238	BNIP3L	BCL2/adenovirus E1B 19 kDa protein-interacting protein 3-like	DHSSQSEEEVVEGEK	115	(S117)	_DHS[Phospho (STY)]SQSEEEVVEGEK_.2	_DHS[Phospho (STY)]SQSEEEVVEGEK_	6.42816e-08	2.44062e-26	2.86404e-34	924.313	1261.26	2072.69	0.333333	0.333333	0.333333
O60238	BNIP3L	BCL2/adenovirus E1B 19 kDa protein-interacting protein 3-like	NGGLEHVPSSSSIHNGDMEK	54	(S65,M71)	_NGGLEHVPSSSS[Phospho (STY)]IHNGDM[Oxidation (M)]EK_.3	_NGGLEHVPSSSS[Phospho (STY)]IHNGDM[Oxidation (M)]EK_	8.37214e-09	8.78751e-10	7.40922e-26	946.677	355.238	1006.73	0.140655	0.168119	0.142287
O60244	MED14	Mediator of RNA polymerase II transcription subunit 14	KLSDDPCPVESK	615	(S617,C621)	_KLS[Phospho (STY)]DDPC[Carbamidomethyl (C)]PVESK_.2	_KLS[Phospho (STY)]DDPC[Carbamidomethyl (C)]PVESK_	5.03975e-09	3.75772e-22	8.75954e-46	18718.2	19303.4	18628.1	1	0.999999	1
O60248	SOX15	Protein SOX-15	EGAGSPAAPGTLPLEK	33	(S37)	_EGAGS[Phospho (STY)]PAAPGTLPLEK_.2	_EGAGS[Phospho (STY)]PAAPGTLPLEK_	5.09732e-09	7.19911e-25	8.59573e-48	390754	406439	377017	1	1	1
O60248	SOX15	Protein SOX-15	EGAGSPAAPGTLPLEK	33	(S37)	_EGAGS[Phospho (STY)]PAAPGTLPLEK_.3	_EGAGS[Phospho (STY)]PAAPGTLPLEK_	2.85908e-08	2.88499e-22	3.90924e-27	1673.62	1287.16	1173.8	0.98675	0.997753	0.592195
O60271	SPAG9	C-Jun-amino-terminal kinase-interacting protein 4	LHQLSGSDQLESTAHSR	179	(S183)	_LHQLS[Phospho (STY)]GSDQLESTAHSR_.3	_LHQLS[Phospho (STY)]GSDQLESTAHSR_	5.03975e-09	2.7306e-17	1.46698e-47	31472.1	30679.5	33394.4	0.818123	0.983238	0.805333
O60271	SPAG9	C-Jun-amino-terminal kinase-interacting protein 4	LHQLSGSDQLESTAHSR	179	(S185)	_LHQLSGS[Phospho (STY)]DQLESTAHSR_.3	_LHQLSGS[Phospho (STY)]DQLESTAHSR_	5.03975e-09	4.60806e-21	3.89058e-49	31334.8	31497.5	32596.7	0.5	0.0177023	0.194886
O60271	SPAG9	C-Jun-amino-terminal kinase-interacting protein 4	GGETPGSEQWK	223	(T226)	_GGET[Phospho (STY)]PGSEQWK_.2	_GGET[Phospho (STY)]PGSEQWK_	5.22754e-09	1.24104e-26	1.51079e-36	24016.5	19498.7	16778.7	0.999965	0.999993	0.999998
O60271	SPAG9	C-Jun-amino-terminal kinase-interacting protein 4	RSSTLSQLPGDK	592	(S594)	_RSS[Phospho (STY)]TLSQLPGDK_.2	_RSS[Phospho (STY)]TLSQLPGDK_	5.03975e-09	1.22361e-16	1.51049e-26	5342.76	5512.92	4939.16	0.420634	0.0365577	0.320696
O60291	MGRN1	E3 ubiquitin-protein ligase MGRN1	AASIENVLQDSSPEHCGR	513	(S524,C528)	_AASIENVLQDSS[Phospho (STY)]PEHC[Carbamidomethyl (C)]GR_.3	_AASIENVLQDSS[Phospho (STY)]PEHC[Carbamidomethyl (C)]GR_	5.03975e-09	1.51513e-24	4.05864e-47	7816.75	6942.18	5287.32	0.955228	0.833807	0.828745
O60292	SIPA1L3	Signal-induced proliferation-associated 1-like protein 3	TLSDESLCSGR	1542	(S1544,C1549)	_TLS[Phospho (STY)]DESLC[Carbamidomethyl (C)]SGR_.2	_TLS[Phospho (STY)]DESLC[Carbamidomethyl (C)]SGR_	6.33564e-09	1.64795e-26	9.2179e-46	38264.8	42002.4	36878.2	0.988464	0.903296	0.93724
O60292	SIPA1L3	Signal-induced proliferation-associated 1-like protein 3	SSSEITLSECDAEDAGEPR	170	(S170,C179)	_S[Phospho (STY)]SSEITLSEC[Carbamidomethyl (C)]DAEDAGEPR_.3	_S[Phospho (STY)]SSEITLSEC[Carbamidomethyl (C)]DAEDAGEPR_	5.03975e-09	3.03531e-13	3.75608e-43	5085.24	3411.22	1829.75	0.274668	0.240899	0.193029
O60293	ZFC3H1	Zinc finger C3H1 domain-containing protein	RISTSDILSEK	350	(S352)	_RIS[Phospho (STY)]TSDILSEK_.2	_RIS[Phospho (STY)]TSDILSEK_	5.8592e-09	6.94398e-25	3.23219e-20	38047.3	35498.6	28218.1	0.906803	0.90605	0.847419
O60293	ZFC3H1	Zinc finger C3H1 domain-containing protein	SFLESNYFTK	1046	(S1046)	_S[Phospho (STY)]FLESNYFTK_.2	_S[Phospho (STY)]FLESNYFTK_	5.09692e-09	3.67966e-27	1.0946e-48	9062.57	5993.84	6990.32	0.999952	0.997878	0.999854
O60303	KATNIP	Katanin-interacting protein	KDSLSQLEEYLR	689	(S691)	_KDS[Phospho (STY)]LSQLEEYLR_.2	_KDS[Phospho (STY)]LSQLEEYLR_	5.70725e-08	9.21244e-23	4.85058e-46	2887.44	3290.63	2566.57	0.993934	0.999776	0.994525
O60303	KATNIP	Katanin-interacting protein	KAEQPASPLQDAEGPPAK	362	(S368)	_KAEQPAS[Phospho (STY)]PLQDAEGPPAK_.3	_KAEQPAS[Phospho (STY)]PLQDAEGPPAK_	5.75907e-09	3.70408e-20	1.36733e-42	1824.06	1699.26	2446.39	1	1	1
O60318	MCM3AP	Germinal-center associated nuclear protein	KPGDGEVSPSTEDAPFQHSPLGK	520	(S527)	_KPGDGEVS[Phospho (STY)]PSTEDAPFQHSPLGK_.3	_KPGDGEVS[Phospho (STY)]PSTEDAPFQHSPLGK_	5.07614e-09	4.23182e-25	3.05016e-53	11981.7	12321.2	11094	0.869759	0.880496	0.635496
O60333	KIF1B	Kinesin-like protein KIF1B	SGLSLEELR	1054	(S1057)	_SGLS[Phospho (STY)]LEELR_.2	_SGLS[Phospho (STY)]LEELR_	5.42424e-08	1.1116e-29	1.20015e-20	937.226	1743.36	1040.1	0.590259	0.986264	0.874804
O60341	KDM1A	Lysine-specific histone demethylase 1A	EMDESLANLSEDEYYSEEER	122	(M123,S131,S137)	_EM[Oxidation (M)]DESLANLS[Phospho (STY)]EDEYYS[Phospho (STY)]EEER_.3	_EM[Oxidation (M)]DESLANLS[Phospho (STY)]EDEYYS[Phospho (STY)]EEER_	5.38916e-09	1.40686e-23	5.01029e-17	8761.08	5232.91	5298.89	3.0301e-05	0.000100089	0.00112306
O60341	KDM1A	Lysine-specific histone demethylase 1A	KLPPPPPQAPPEEENESEPEEPSGVEGAAFQSR	150	(S172)	_KLPPPPPQAPPEEENESEPEEPS[Phospho (STY)]GVEGAAFQSR_.4	_KLPPPPPQAPPEEENESEPEEPS[Phospho (STY)]GVEGAAFQSR_	3.09914e-08	8.06597e-10	3.74619e-10	2544.06	1767.8	3004.97	0.442798	0.443888	0.067133
O60343	TBC1D4	TBC1 domain family member 4	LGSVDSFER	586	(S588)	_LGS[Phospho (STY)]VDSFER_.2	_LGS[Phospho (STY)]VDSFER_	5.09689e-09	1.54359e-24	2.77664e-52	92504.2	89803	71088.7	1	1	1
O60343	TBC1D4	TBC1 domain family member 4	HASAPSHVQPSDSEK	339	(S341)	_HAS[Phospho (STY)]APSHVQPSDSEK_.3	_HAS[Phospho (STY)]APSHVQPSDSEK_	5.09638e-09	2.50248e-24	1.2392e-41	3304.1	3211.2	6530.34	0.586869	0.838231	0.985091
O60343	TBC1D4	TBC1 domain family member 4	AQGVRSPLLR	661	(S666)	_AQGVRS[Phospho (STY)]PLLR_.2	_AQGVRS[Phospho (STY)]PLLR_	5.03975e-09	3.68706e-22	4.98806e-35	2172.51	2441	922.42	1	1	1
O60353	FZD6	Frizzled-6	EQDCGEPASPAASISR	612	(C615,S620)	_EQDC[Carbamidomethyl (C)]GEPAS[Phospho (STY)]PAASISR_.2	_EQDC[Carbamidomethyl (C)]GEPAS[Phospho (STY)]PAASISR_	5.03975e-09	5.97532e-29	1.50846e-52	4880.28	5657.24	5883.57	0.945429	0.88072	0.939528
O60353	FZD6	Frizzled-6	LREQDCGEPASPAASISR	610	(C615,S620)	_LREQDC[Carbamidomethyl (C)]GEPAS[Phospho (STY)]PAASISR_.3	_LREQDC[Carbamidomethyl (C)]GEPAS[Phospho (STY)]PAASISR_	5.17518e-09	1.46927e-17	1.95021e-43	6053.52	3866.4	4008.48	0.839685	0.922683	0.978508
O60361;P22392	NME2P1;NME2	Putative nucleoside diphosphate kinase;Nucleoside diphosphate kinase B	NIIHGSDSVK	100;115	(S105);(S120)	_NIIHGS[Phospho (STY)]DSVK_.2	_NIIHGS[Phospho (STY)]DSVK_	5.03975e-09	1.94491e-21	9.1493e-39	26428.4	26102.7	15674.2	0.95499	0.999985	0.947863
O60361;P22392	NME2P1;NME2	Putative nucleoside diphosphate kinase;Nucleoside diphosphate kinase B	NIIHGSDSVK	100;115	(S107);(S122)	_NIIHGSDS[Phospho (STY)]VK_.2	_NIIHGSDS[Phospho (STY)]VK_	5.03975e-09	6.27646e-20	1.20902e-16	14167.1	9916.42	12262.1	0.996126	0.725607	0.0532442
O60437	PPL	Periplakin	GKYSPTVQTR	11	(S14)	_GKYS[Phospho (STY)]PTVQTR_.2	_GKYS[Phospho (STY)]PTVQTR_	5.39049e-09	3.53161e-24	1.65816e-39	14503.9	13480.2	28015.5	0.996957	0.998314	0.999387
O60437	PPL	Periplakin	SIVVIHPDTGR	1657	(S1657)	_S[Phospho (STY)]IVVIHPDTGR_.2	_S[Phospho (STY)]IVVIHPDTGR_	5.46061e-09	1.21893e-24	5.72979e-33	11063.5	11079.2	10418.2	0.999999	0.999996	0.99998
O60487	MPZL2	Myelin protein zero-like protein 2	KVSVYLEDTD	206	(S208)	_KVS[Phospho (STY)]VYLEDTD_.2	_KVS[Phospho (STY)]VYLEDTD_	5.03975e-09	3.47926e-25	2.56544e-46	20822.3	19303.3	7792.28	0.999998	1	0.99993
O60499	STX10	Syntaxin-10	SPSDLLDASAVSATSR	132	(S132)	_S[Phospho (STY)]PSDLLDASAVSATSR_.2	_S[Phospho (STY)]PSDLLDASAVSATSR_	7.13316e-09	1.19207e-22	2.5006e-37	2335.34	1973.62	2090.06	0.251816	0.246974	0.252204
O60504	SORBS3	Vinexin	LCDDGPQLPTSPR	520	(C521,S530)	_LC[Carbamidomethyl (C)]DDGPQLPTS[Phospho (STY)]PR_.2	_LC[Carbamidomethyl (C)]DDGPQLPTS[Phospho (STY)]PR_	5.06555e-09	8.48197e-28	1.1118e-48	46060.9	49068	44310.3	0.999999	1	0.999999
O60504	SORBS3	Vinexin	HPSSPSALR	542	(S545)	_HPSS[Phospho (STY)]PSALR_.2	_HPSS[Phospho (STY)]PSALR_	5.43917e-09	1.54473e-20	3.24714e-17	2140.27	2021.25	4187.78	0.732497	0.761414	0.701345
O60524	NEMF	Nuclear export mediator factor NEMF	NPYLLSEEEDDDVDGDVNVEK	412	(S417)	_NPYLLS[Phospho (STY)]EEEDDDVDGDVNVEK_.3	_NPYLLS[Phospho (STY)]EEEDDDVDGDVNVEK_	5.39871e-09	6.78881e-27	6.95693e-17	3663.54	3108.4	1413	0.828205	0.717945	0.745916
O60524	NEMF	Nuclear export mediator factor NEMF	KLPSDSGDLEALEGK	828	(S833)	_KLPSDS[Phospho (STY)]GDLEALEGK_.3	_KLPSDS[Phospho (STY)]GDLEALEGK_	1.66705e-08	1.75893e-19	4.16039e-23	1252.77	2360.32	1588.36	0.435484	0.441342	0.453101
O60566	BUB1B	Mitotic checkpoint serine/threonine-protein kinase BUB1 beta	KLSPIIEDSR	668	(S670)	_KLS[Phospho (STY)]PIIEDSR_.2	_KLS[Phospho (STY)]PIIEDSR_	5.03975e-09	3.95971e-25	6.68138e-52	61559.8	58029.3	46260.2	1	1	1
O60610	DIAPH1	Protein diaphanous homolog 1	GRSPDELPSAGGDGGK	20	(S22)	_GRS[Phospho (STY)]PDELPSAGGDGGK_.3	_GRS[Phospho (STY)]PDELPSAGGDGGK_	5.03975e-09	1.46506e-22	3.33463e-47	33289	31919.2	35009.1	0.999998	0.999986	1
O60610	DIAPH1	Protein diaphanous homolog 1	GRSPDELPSAGGDGGK	20	(S22)	_GRS[Phospho (STY)]PDELPSAGGDGGK_.2	_GRS[Phospho (STY)]PDELPSAGGDGGK_	5.26474e-09	1.03514e-22	5.84052e-35	8090.51	7411.07	9265.7	0.999999	0.999467	0.999975
O60658	PDE8A	High affinity cAMP-specific and IBMX-insensitive 3',5'-cyclic phosphodiesterase 8A	RLSGNEYVLSTK	455	(S457)	_RLS[Phospho (STY)]GNEYVLSTK_.2	_RLS[Phospho (STY)]GNEYVLSTK_	5.03975e-09	7.87244e-24	1.4687e-44	33741.3	34534.7	30031.5	1	1	1
O60664	PLIN3	Perilipin-3	VSGAQEMVSSAK	129	(S130)	_VS[Phospho (STY)]GAQEMVSSAK_.2	_VS[Phospho (STY)]GAQEMVSSAK_	5.45452e-09	7.50474e-28	2.73127e-47	14493.6	14720.6	15312.9	1	1	1
O60716	CTNND1	Catenin delta-1	VGGSSVDLHR	265	(S268)	_VGGS[Phospho (STY)]SVDLHR_.2	_VGGS[Phospho (STY)]SVDLHR_	5.03975e-09	2.23465e-24	2.32592e-45	268016	325164	302505	1	1	1
O60716	CTNND1	Catenin delta-1	APSRQDVYGPQPQVR	250	(S252)	_APS[Phospho (STY)]RQDVYGPQPQVR_.3	_APS[Phospho (STY)]RQDVYGPQPQVR_	5.03975e-09	6.4973e-24	4.65652e-46	259770	252250	238833	1	1	1
O60716	CTNND1	Catenin delta-1	APSRQDVYGPQPQVR	250	(S252)	_APS[Phospho (STY)]RQDVYGPQPQVR_.2	_APS[Phospho (STY)]RQDVYGPQPQVR_	5.03975e-09	6.71341e-24	1.1195e-49	20298.8	17805.1	23223.6	0.999949	0.999757	0.999572
O60716	CTNND1	Catenin delta-1	HYEDGYPGGSDNYGSLSR	216	(S230)	_HYEDGYPGGSDNYGS[Phospho (STY)]LSR_.3	_HYEDGYPGGSDNYGS[Phospho (STY)]LSR_	5.57177e-09	4.12226e-23	5.73125e-46	152052	137920	104545	0.999982	0.999768	0.999561
O60716	CTNND1	Catenin delta-1	GSLASLDSLR	345	(S349)	_GSLAS[Phospho (STY)]LDSLR_.2	_GSLAS[Phospho (STY)]LDSLR_	5.03975e-09	6.26803e-26	1.3332e-50	94780.8	108324	67813.9	0.999995	0.999997	0.999999
O60716	CTNND1	Catenin delta-1	GSLASLDSLR	345	(S346)	_GS[Phospho (STY)]LASLDSLR_.2	_GS[Phospho (STY)]LASLDSLR_	5.03975e-09	9.80136e-26	1.28208e-50	27810.8	27094.8	24524.8	0.999996	0.999973	1
O60716	CTNND1	Catenin delta-1	SQSSHSYDDSTLPLIDR	859	(S864)	_SQSSHS[Phospho (STY)]YDDSTLPLIDR_.3	_SQSSHS[Phospho (STY)]YDDSTLPLIDR_	5.39772e-09	1.65288e-25	1.02781e-44	64297.6	64183.2	53763.7	0.839646	0.722772	0.740125
O60716	CTNND1	Catenin delta-1	SQSSHSYDDSTLPLIDR	859	(T869)	_SQSSHSYDDST[Phospho (STY)]LPLIDR_.3	_SQSSHSYDDST[Phospho (STY)]LPLIDR_	5.03975e-09	1.21369e-22	3.78802e-50	56666.2	56372.4	18390.6	0.812635	0.810167	0.712181
O60716	CTNND1	Catenin delta-1	GSLASLDSLRK	345	(S352)	_GSLASLDS[Phospho (STY)]LRK_.2	_GSLASLDS[Phospho (STY)]LRK_	5.51458e-09	9.03593e-23	1.02976e-41	63425.6	59155.4	41919.3	1	1	0.999998
O60716	CTNND1	Catenin delta-1	GSLASLDSLRK	345	(S349)	_GSLAS[Phospho (STY)]LDSLRK_.2	_GSLAS[Phospho (STY)]LDSLRK_	5.0678e-09	2.22419e-22	6.02339e-48	35224.8	29944.6	36931.2	1	0.999984	0.999999
O60716	CTNND1	Catenin delta-1	GSLASLDSLRK	345	(S346)	_GS[Phospho (STY)]LASLDSLRK_.2	_GS[Phospho (STY)]LASLDSLRK_	5.03975e-09	8.44858e-25	1.5751e-43	2671.68	2462.87	1785.83	0.827868	0.830022	0.955204
O60716	CTNND1	Catenin delta-1	TLDRSGDLGDMEPLK	916	(S920,M926)	_TLDRS[Phospho (STY)]GDLGDM[Oxidation (M)]EPLK_.3	_TLDRS[Phospho (STY)]GDLGDM[Oxidation (M)]EPLK_	5.03975e-09	3.53417e-26	8.37496e-56	11897.9	11624.7	9407.99	0.430717	0.434428	0.720437
O60716	CTNND1	Catenin delta-1	TLDRSGDLGDMEPLK	916	(T916,M926)	_T[Phospho (STY)]LDRSGDLGDM[Oxidation (M)]EPLK_.3	_T[Phospho (STY)]LDRSGDLGDM[Oxidation (M)]EPLK_	5.03975e-09	1.27872e-24	4.83882e-49	11897.9	11597.2	9408	0.569707	0.565572	0.279563
O60716	CTNND1	Catenin delta-1	TLDRSGDLGDMEPLK	916	(T916)	_T[Phospho (STY)]LDRSGDLGDMEPLK_.3	_T[Phospho (STY)]LDRSGDLGDMEPLK_	6.86237e-09	6.27818e-27	1.41666e-51	4964.94	4056.06	3062.55	0.5	0.5	0.5
O60716	CTNND1	Catenin delta-1	TLDRSGDLGDMEPLK	916	(S920,M926)	_TLDRS[Phospho (STY)]GDLGDM[Oxidation (M)]EPLK_.2	_TLDRS[Phospho (STY)]GDLGDM[Oxidation (M)]EPLK_	5.05228e-09	7.63707e-25	7.1267e-42	4038.19	3810.99	3752.77	0.0135152	0.372521	0.22823
O60716	CTNND1	Catenin delta-1	SLDNNYSTPNER	899	(T906)	_SLDNNYST[Phospho (STY)]PNER_.2	_SLDNNYST[Phospho (STY)]PNER_	5.35802e-09	9.46899e-25	7.19297e-45	10022.1	9953.61	8608.38	0.804257	0.656398	0.814287
O60716	CTNND1	Catenin delta-1	SLDNNYSTPNER	899	(S899)	_S[Phospho (STY)]LDNNYSTPNER_.2	_S[Phospho (STY)]LDNNYSTPNER_	5.03975e-09	1.43153e-26	1.92156e-51	3604.98	5982.35	7146.13	0.545312	0.947708	0.984374
O60716	CTNND1	Catenin delta-1	NGNGGPGPYVGQAGTATLPR	185	(T201)	_NGNGGPGPYVGQAGTAT[Phospho (STY)]LPR_.3	_NGNGGPGPYVGQAGTAT[Phospho (STY)]LPR_	6.84612e-09	1.43582e-25	1.07432e-14	14860.2	11358.3	1691.9	0.999617	0.999084	0.844622
O60716	CTNND1	Catenin delta-1	SGDLGDMEPLK	920	(S920)	_S[Phospho (STY)]GDLGDMEPLK_.2	_S[Phospho (STY)]GDLGDMEPLK_	2.74704e-08	1.63853e-25	7.20568e-41	8922.24	7017.28	8821.2	1	1	1
O60716	CTNND1	Catenin delta-1	SMGYDDLDYGMMSDYGTAR	288	(S288,M289,M298,M299)	_S[Phospho (STY)]M[Oxidation (M)]GYDDLDYGM[Oxidation (M)]M[Oxidation (M)]SDYGTAR_.3	_S[Phospho (STY)]M[Oxidation (M)]GYDDLDYGM[Oxidation (M)]M[Oxidation (M)]SDYGTAR_	5.03975e-09	4.55169e-30	1.85428e-53	5814.68	6715.9	3457.74	0.00228059	0.00177043	0.00965378
O60716	CTNND1	Catenin delta-1	SDFQVNLNNASR	847	(S847)	_S[Phospho (STY)]DFQVNLNNASR_.2	_S[Phospho (STY)]DFQVNLNNASR_	1.9945e-08	9.92731e-12	1.61076e-23	1253.05	1211.21	2161.91	0.999207	0.979581	0.999501
O60762	DPM1	Dolichol-phosphate mannosyltransferase subunit 1	ASLEVSRSPR	2	(S9)	_[Acetyl (Protein N-term)]ASLEVSRS[Phospho (STY)]PR_.2	_[Acetyl (Protein N-term)]ASLEVSRS[Phospho (STY)]PR_	5.09028e-09	4.41633e-22	4.82824e-43	156245	154540	128299	1	1	1
O60784	TOM1	Target of Myb protein 1	LPNLSSPSAEGPPGPPSGPAPR	457	(S462)	_LPNLSS[Phospho (STY)]PSAEGPPGPPSGPAPR_.3	_LPNLSS[Phospho (STY)]PSAEGPPGPPSGPAPR_	6.51761e-09	2.27952e-22	4.61487e-41	33949.7	28891	23357.5	0.265639	0.117079	0.111537
O60784	TOM1	Target of Myb protein 1	LPNLSSPSAEGPPGPPSGPAPR	457	(S461)	_LPNLS[Phospho (STY)]SPSAEGPPGPPSGPAPR_.3	_LPNLS[Phospho (STY)]SPSAEGPPGPPSGPAPR_	5.03975e-09	6.91322e-24	1.37756e-47	30904	26583.5	22760.5	0.00914997	0.856232	0.877898
O60825	PFKFB2	6-phosphofructo-2-kinase/fructose-2,6-bisphosphatase 2	NSFTPLSSSNTIR	465	(S466)	_NS[Phospho (STY)]FTPLSSSNTIR_.2	_NS[Phospho (STY)]FTPLSSSNTIR_	5.03975e-09	8.70348e-24	3.23843e-48	32266.1	36094	36621.5	0.999943	0.99989	0.999996
O60825	PFKFB2	6-phosphofructo-2-kinase/fructose-2,6-bisphosphatase 2	NYSVGSRPLK	481	(S483)	_NYS[Phospho (STY)]VGSRPLK_.2	_NYS[Phospho (STY)]VGSRPLK_	5.58111e-08	2.98293e-25	3.2086e-38	31005.2	33101.7	18539.4	0.99998	0.999986	0.9986
O60825	PFKFB2	6-phosphofructo-2-kinase/fructose-2,6-bisphosphatase 2	RNSFTPLSSSNTIR	464	(S466)	_RNS[Phospho (STY)]FTPLSSSNTIR_.3	_RNS[Phospho (STY)]FTPLSSSNTIR_	5.25905e-09	2.86063e-25	2.06496e-43	22528.3	23501	15687.2	0.988242	0.922826	0.974993
O60825	PFKFB2	6-phosphofructo-2-kinase/fructose-2,6-bisphosphatase 2	RNSFTPLSSSNTIR	464	(S466)	_RNS[Phospho (STY)]FTPLSSSNTIR_.2	_RNS[Phospho (STY)]FTPLSSSNTIR_	1.53369e-08	3.35469e-26	1.69854e-27	2368.39	4014.33	4617.86	0.768539	0.991534	0.981074
O60832	DKC1	H/ACA ribonucleoprotein complex subunit DKC1	KRESESESDETPPAAPQLIK	448	(S451,S453)	_KRES[Phospho (STY)]ES[Phospho (STY)]ESDETPPAAPQLIK_.3	_KRES[Phospho (STY)]ES[Phospho (STY)]ESDETPPAAPQLIK_	6.85497e-09	2.79614e-19	4.83529e-38	302973	305216	362270	0.997581	0.999405	0.999896
O60832	DKC1	H/ACA ribonucleoprotein complex subunit DKC1	KRESESESDETPPAAPQLIK	448	(S451,S455)	_KRES[Phospho (STY)]ESES[Phospho (STY)]DETPPAAPQLIK_.3	_KRES[Phospho (STY)]ESES[Phospho (STY)]DETPPAAPQLIK_	6.85497e-09	3.26214e-20	2.77005e-40	243666	239762	287658	0.00241034	0.000617299	0.000113923
O60832	DKC1	H/ACA ribonucleoprotein complex subunit DKC1	KRESESESDETPPAAPQLIK	448	(S453,S455)	_KRESES[Phospho (STY)]ES[Phospho (STY)]DETPPAAPQLIK_.3	_KRESES[Phospho (STY)]ES[Phospho (STY)]DETPPAAPQLIK_	6.35686e-09	8.56868e-18	1.32786e-36	174754	172231	204894	0.00243666	0.000605812	0.000113409
O60832	DKC1	H/ACA ribonucleoprotein complex subunit DKC1	KRESESESDETPPAAPQLIK	448	(S455,T458)	_KRESESES[Phospho (STY)]DET[Phospho (STY)]PPAAPQLIK_.3	_KRESESES[Phospho (STY)]DET[Phospho (STY)]PPAAPQLIK_	6.96004e-09	5.8001e-21	6.4621e-38	165687	162738	195172	1.25327e-07	1.74163e-10	1.19067e-11
O60832	DKC1	H/ACA ribonucleoprotein complex subunit DKC1	KRESESESDETPPAAPQLIK	448	(T458)	_KRESESESDET[Phospho (STY)]PPAAPQLIK_.3	_KRESESESDET[Phospho (STY)]PPAAPQLIK_	5.03975e-09	1.25139e-27	3.91839e-52	5927.16	3469.61	5699.14	0.0534397	0.00588814	0.0539462
O60832	DKC1	H/ACA ribonucleoprotein complex subunit DKC1	KRESESESDETPPAAPQLIK	448	(S451)	_KRES[Phospho (STY)]ESESDETPPAAPQLIK_.3	_KRES[Phospho (STY)]ESESDETPPAAPQLIK_	1.50202e-08	2.59566e-23	8.15305e-22	5962.03	3375.9	5677.46	0.198536	0.719631	0.263702
O60832	DKC1	H/ACA ribonucleoprotein complex subunit DKC1	AGLESGAEPGDGDSDTTK	481	(S494)	_AGLESGAEPGDGDS[Phospho (STY)]DTTK_.2	_AGLESGAEPGDGDS[Phospho (STY)]DTTK_	3.28288e-08	1.46612e-24	2.40875e-46	232972	242367	267677	0.998663	0.982937	0.991295
O60832	DKC1	H/ACA ribonucleoprotein complex subunit DKC1	AGLESGAEPGDGDSDTTK	481	(S485)	_AGLES[Phospho (STY)]GAEPGDGDSDTTK_.2	_AGLES[Phospho (STY)]GAEPGDGDSDTTK_	5.03975e-09	7.78499e-27	2.69051e-41	18772.7	17852.1	16872	0.999999	1	0.99999
O60832	DKC1	H/ACA ribonucleoprotein complex subunit DKC1	AGLESGAEPGDGDSDTTK	481	(S485,S494)	_AGLES[Phospho (STY)]GAEPGDGDS[Phospho (STY)]DTTK_.2	_AGLES[Phospho (STY)]GAEPGDGDS[Phospho (STY)]DTTK_	7.31771e-09	2.71954e-20	7.82074e-46	9769.06	7719.96	12191.9	0.96641	0.947797	0.998878
O60832	DKC1	H/ACA ribonucleoprotein complex subunit DKC1	EVELVSE	508	(S513)	_EVELVS[Phospho (STY)]E_.1	_EVELVS[Phospho (STY)]E_	5.03975e-09	1.87476e-24	3.46542e-45	242075	249242	279010	1	1	1
O60832	DKC1	H/ACA ribonucleoprotein complex subunit DKC1	AGLESGAEPGDGDSDTTKK	481	(T496)	_AGLESGAEPGDGDSDT[Phospho (STY)]TKK_.3	_AGLESGAEPGDGDSDT[Phospho (STY)]TKK_	5.40154e-09	2.76588e-19	3.07906e-26	26156.8	16838.8	30215.9	0.0498538	0.144658	0.209373
O60832	DKC1	H/ACA ribonucleoprotein complex subunit DKC1	AGLESGAEPGDGDSDTTKK	481	(T497)	_AGLESGAEPGDGDSDTT[Phospho (STY)]KK_.3	_AGLESGAEPGDGDSDTT[Phospho (STY)]KK_	6.1287e-09	4.00529e-20	1.60077e-36	21203.3	14353.4	24089.8	0.0495911	0.142079	0.209248
O60832	DKC1	H/ACA ribonucleoprotein complex subunit DKC1	AGLESGAEPGDGDSDTTKK	481	(S494)	_AGLESGAEPGDGDS[Phospho (STY)]DTTKK_.2	_AGLESGAEPGDGDS[Phospho (STY)]DTTKK_	5.25445e-09	8.83316e-26	7.32807e-34	9111.43	8790.96	12784.9	0.989943	0.997556	0.992213
O60841	EIF5B	Eukaryotic translation initiation factor 5B	NKPGPNIESGNEDDDASFK	206	(S214)	_NKPGPNIES[Phospho (STY)]GNEDDDASFK_.3	_NKPGPNIES[Phospho (STY)]GNEDDDASFK_	1.75096e-08	1.71077e-16	3.22482e-30	701218	697673	843560	1	1	1
O60841	EIF5B	Eukaryotic translation initiation factor 5B	QSFDDNDSEELEDK	106	(S113)	_QSFDDNDS[Phospho (STY)]EELEDK_.2	_QSFDDNDS[Phospho (STY)]EELEDK_	5.60811e-09	3.3147e-21	6.21388e-34	139117	146773	183419	1	1	0.999993
O60841	EIF5B	Eukaryotic translation initiation factor 5B	QSFDDNDSEELEDK	106	(S107)	_QS[Phospho (STY)]FDDNDSEELEDK_.2	_QS[Phospho (STY)]FDDNDSEELEDK_	6.68363e-09	6.37129e-22	2.11894e-33	95937.2	102069	123058	1.63559e-11	2.80935e-07	7.02347e-06
O60841	EIF5B	Eukaryotic translation initiation factor 5B	PGPNIESGNEDDDASFK	208	(S214)	_PGPNIES[Phospho (STY)]GNEDDDASFK_.2	_PGPNIES[Phospho (STY)]GNEDDDASFK_	5.07191e-09	3.00172e-26	3.02253e-45	158511	173314	124503	1	1	1
O60841	EIF5B	Eukaryotic translation initiation factor 5B	PGPNIESGNEDDDASFK	208	(S214)	_PGPNIES[Phospho (STY)]GNEDDDASFK_.3	_PGPNIES[Phospho (STY)]GNEDDDASFK_	5.88759e-09	1.6674e-17	2.45887e-06	1199.2	1496.45	939.957	0.999923	0.999975	0.99942
O60841	EIF5B	Eukaryotic translation initiation factor 5B	KQSFDDNDSEELEDK	105	(S107,S113)	_KQS[Phospho (STY)]FDDNDS[Phospho (STY)]EELEDK_.3	_KQS[Phospho (STY)]FDDNDS[Phospho (STY)]EELEDK_	5.03975e-09	2.6882e-23	3.06299e-43	26417.6	23481.2	28569.2	1	1	1
O60841	EIF5B	Eukaryotic translation initiation factor 5B	KQSFDDNDSEELEDK	105	(S107,S113)	_KQS[Phospho (STY)]FDDNDS[Phospho (STY)]EELEDK_.2	_KQS[Phospho (STY)]FDDNDS[Phospho (STY)]EELEDK_	5.03975e-09	5.97958e-25	2.65811e-45	21381.9	20053.4	22940.9	1	1	1
O60841	EIF5B	Eukaryotic translation initiation factor 5B	KQSFDDNDSEELEDK	105	(S107)	_KQS[Phospho (STY)]FDDNDSEELEDK_.3	_KQS[Phospho (STY)]FDDNDSEELEDK_	8.51438e-09	2.03522e-21	2.34128e-41	18921.7	19097.7	22381.6	1	1	1
O60841	EIF5B	Eukaryotic translation initiation factor 5B	KQSFDDNDSEELEDK	105	(S113)	_KQSFDDNDS[Phospho (STY)]EELEDK_.3	_KQSFDDNDS[Phospho (STY)]EELEDK_	8.33246e-09	1.11974e-22	2.33608e-45	12790.8	12983.5	25980.8	1	0.999997	1
O60841	EIF5B	Eukaryotic translation initiation factor 5B	KQSFDDNDSEELEDK	105	(S113)	_KQSFDDNDS[Phospho (STY)]EELEDK_.2	_KQSFDDNDS[Phospho (STY)]EELEDK_	7.60179e-09	1.1489e-23	9.08236e-41	4180.79	5493.62	12297.4	0.99968	0.999998	1
O60841	EIF5B	Eukaryotic translation initiation factor 5B	KQSFDDNDSEELEDK	105	(S107)	_KQS[Phospho (STY)]FDDNDSEELEDK_.2	_KQS[Phospho (STY)]FDDNDSEELEDK_	1.11585e-08	4.03316e-19	4.58669e-39	3574.62	3293	5463.57	0.954202	0.996529	0.999506
O60841	EIF5B	Eukaryotic translation initiation factor 5B	KWDGSEEDEDNSK	160	(S164)	_KWDGS[Phospho (STY)]EEDEDNSK_.2	_KWDGS[Phospho (STY)]EEDEDNSK_	5.03975e-09	8.95874e-21	4.82017e-45	6050.71	5112.69	12088.7	1	0.997471	1
O60841	EIF5B	Eukaryotic translation initiation factor 5B	KWDGSEEDEDNSK	160	(S164)	_KWDGS[Phospho (STY)]EEDEDNSK_.3	_KWDGS[Phospho (STY)]EEDEDNSK_	5.26591e-09	7.4807e-23	3.52304e-46	4456.28	3970.8	6587.26	0.92547	0.985254	0.999556
O60841	EIF5B	Eukaryotic translation initiation factor 5B	VEMYSGSDDDDDFNK	131	(M133,Y134,S137)	_VEM[Oxidation (M)]Y[Phospho (STY)]SGS[Phospho (STY)]DDDDDFNK_.2	_VEM[Oxidation (M)]Y[Phospho (STY)]SGS[Phospho (STY)]DDDDDFNK_	1.3399e-08	6.63054e-12	3.63221e-27	4066.58	5942.23	6803.99	0.813604	0.922554	0.837896
O60841	EIF5B	Eukaryotic translation initiation factor 5B	NKPGPNIESGNEDDDASFKIK	206	(S214)	_NKPGPNIES[Phospho (STY)]GNEDDDASFKIK_.3	_NKPGPNIES[Phospho (STY)]GNEDDDASFKIK_	5.03975e-09	5.0273e-30	4.95531e-31	4159.87	4273.53	1481.92	0.992322	0.997011	0.974495
O60841	EIF5B	Eukaryotic translation initiation factor 5B	KQSFDDNDSEELEDKDSK	105	(S113)	_KQSFDDNDS[Phospho (STY)]EELEDKDSK_.3	_KQSFDDNDS[Phospho (STY)]EELEDKDSK_	5.89638e-09	5.65713e-19	7.46242e-33	2998.67	1847.17	535.431	0.562289	0.970079	0.748864
O60841	EIF5B	Eukaryotic translation initiation factor 5B	QSFDDNDSEELEDKDSK	106	(S107)	_QS[Phospho (STY)]FDDNDSEELEDKDSK_.3	_QS[Phospho (STY)]FDDNDSEELEDKDSK_	2.7156e-08	5.50188e-19	2.91781e-09	2641.25	1666.22	389.079	0.29493	0.101238	0.114283
O60885	BRD4	Bromodomain-containing protein 4	SKPPPTYESEEEDK	593	(S601)	_SKPPPTYES[Phospho (STY)]EEEDK_.2	_SKPPPTYES[Phospho (STY)]EEEDK_	8.41585e-09	2.21374e-22	5.88525e-41	57167.5	56530.3	53900.6	0.996765	0.983483	0.996497
O60885	BRD4	Bromodomain-containing protein 4	SKPPPTYESEEEDK	593	(S601)	_SKPPPTYES[Phospho (STY)]EEEDK_.3	_SKPPPTYES[Phospho (STY)]EEEDK_	5.37366e-09	2.06204e-21	1.93518e-40	48150.7	48045.2	50388.4	0.994486	0.98112	0.998317
O60885	BRD4	Bromodomain-containing protein 4	MPDEPEEPVVAVSSPAVPPPTK	457	(M457,S470)	_M[Oxidation (M)]PDEPEEPVVAVSS[Phospho (STY)]PAVPPPTK_.3	_M[Oxidation (M)]PDEPEEPVVAVSS[Phospho (STY)]PAVPPPTK_	2.23831e-08	3.74231e-23	6.95752e-20	16486.2	11189.9	7533.03	0.442411	0.434747	0.450034
O60885	BRD4	Bromodomain-containing protein 4	MPDEPEEPVVAVSSPAVPPPTK	457	(S470)	_MPDEPEEPVVAVSS[Phospho (STY)]PAVPPPTK_.3	_MPDEPEEPVVAVSS[Phospho (STY)]PAVPPPTK_	7.29613e-09	1.34541e-21	7.1411e-22	14888.1	10553	6377.2	0.333333	0.333333	0.333333
O60885	BRD4	Bromodomain-containing protein 4	SEPFSPSLRPEPPK	1122	(S1126)	_SEPFS[Phospho (STY)]PSLRPEPPK_.3	_SEPFS[Phospho (STY)]PSLRPEPPK_	5.10055e-09	1.39996e-27	1.11887e-43	8873.43	7760.98	2981.4	0.695644	0.825194	0.333333
O60885	BRD4	Bromodomain-containing protein 4	SDPYSTGHLR	1051	(S1051)	_S[Phospho (STY)]DPYSTGHLR_.2	_S[Phospho (STY)]DPYSTGHLR_	6.27316e-09	2.67205e-25	1.08272e-32	3934.88	3791.6	2913.5	0.960795	0.980636	0.99901
O60885	BRD4	Bromodomain-containing protein 4	PQQVIQHHHSPR	1036	(S1045)	_PQQVIQHHHS[Phospho (STY)]PR_.3	_PQQVIQHHHS[Phospho (STY)]PR_	5.03975e-09	2.30454e-20	1.35815e-47	2127.83	1308.96	2469.45	1	1	1
O60890	OPHN1	Oligophrenin-1	SPSRPILDGK	652	(S652)	_S[Phospho (STY)]PSRPILDGK_.2	_S[Phospho (STY)]PSRPILDGK_	5.03975e-09	1.2729e-30	4.42231e-39	14631.5	12014.4	13887.8	0.99712	0.995588	0.991415
O60930	RNASEH1	Ribonuclease H1	SASPEVSEGHENQHGQESEAK	74	(S74)	_S[Phospho (STY)]ASPEVSEGHENQHGQESEAK_.3	_S[Phospho (STY)]ASPEVSEGHENQHGQESEAK_	7.8238e-08	1.7523e-28	1.53019e-50	595.121	1735.98	3298.27	0.0695337	0.0988289	0.0759428
O60934	NBN	Nibrin	IPNYQLSPTK	426	(S432)	_IPNYQLS[Phospho (STY)]PTK_.2	_IPNYQLS[Phospho (STY)]PTK_	5.03975e-09	9.50887e-24	2.32332e-44	164712	140322	148465	0.991749	0.999109	0.976809
O60934	NBN	Nibrin	IPNYQLSPTK	426	(T434)	_IPNYQLSPT[Phospho (STY)]K_.2	_IPNYQLSPT[Phospho (STY)]K_	6.09834e-09	2.2917e-24	3.05565e-37	150005	129557	135824	0.00840096	0.00090246	0.0233472
O75052	NOS1AP	Carboxyl-terminal PDZ ligand of neuronal nitric oxide synthase protein	VSHPQEPMLTASPR	255	(M262,S266)	_VSHPQEPM[Oxidation (M)]LTAS[Phospho (STY)]PR_.3	_VSHPQEPM[Oxidation (M)]LTAS[Phospho (STY)]PR_	2.47404e-08	2.14636e-14	1.17159e-06	1425.36	5663.6	3155.09	0.898435	0.188122	0.981793
O75122	CLASP2	CLIP-associating protein 2	SRSDIDVNAAAGAK	368	(S370)	_SRS[Phospho (STY)]DIDVNAAAGAK_.2	_SRS[Phospho (STY)]DIDVNAAAGAK_	5.03975e-09	1.15823e-17	1.87134e-49	41784.1	36927.3	44878.9	0.999998	0.999362	0.999997
O75122	CLASP2	CLIP-associating protein 2	SSSSSQESLNRPFSSK	323	(S327)	_SSSSS[Phospho (STY)]QESLNRPFSSK_.3	_SSSSS[Phospho (STY)]QESLNRPFSSK_	5.06792e-09	5.58091e-25	5.90474e-37	19564	18189.7	16259.3	0.0439499	0.149147	0.117406
O75122	CLASP2	CLIP-associating protein 2	SSSSSQESLNRPFSSK	323	(S323)	_S[Phospho (STY)]SSSSQESLNRPFSSK_.3	_S[Phospho (STY)]SSSSQESLNRPFSSK_	5.03975e-09	4.40421e-23	5.6383e-42	16687.6	15020.2	14387.6	0.0703708	0.0710726	0.0515606
O75122	CLASP2	CLIP-associating protein 2	SSSSSQESLNRPFSSK	323	(S323)	_S[Phospho (STY)]SSSSQESLNRPFSSK_.2	_S[Phospho (STY)]SSSSQESLNRPFSSK_	5.03975e-09	5.63535e-28	2.76962e-33	6174.34	8180.27	7897.68	0.0904715	0.111618	0.0903662
O75122	CLASP2	CLIP-associating protein 2	IPRPSVSQGCSR	519	(S525,C528,S529)	_IPRPSVS[Phospho (STY)]QGC[Carbamidomethyl (C)]S[Phospho (STY)]R_.2	_IPRPSVS[Phospho (STY)]QGC[Carbamidomethyl (C)]S[Phospho (STY)]R_	3.20133e-08	5.38428e-23	2.26958e-40	20770.6	30297.4	32358.4	0.930824	0.99939	0.946683
O75122	CLASP2	CLIP-associating protein 2	ASLLHSMPTHSSPR	1002	(M1008,S1013)	_ASLLHSM[Oxidation (M)]PTHSS[Phospho (STY)]PR_.3	_ASLLHSM[Oxidation (M)]PTHSS[Phospho (STY)]PR_	1.34853e-07	1.19237e-17	2.59197e-06	262.024	1260.5	496.71	0.615492	0.675576	0.463846
O75128	COBL	Protein cordon-bleu	NNNAGSFDSEGVASR	561	(S574)	_NNNAGSFDSEGVAS[Phospho (STY)]R_.2	_NNNAGSFDSEGVAS[Phospho (STY)]R_	6.31962e-09	8.55741e-12	3.67759e-07	8577.07	9287.76	3870.33	0.99637	0.999381	0.991344
O75128	COBL	Protein cordon-bleu	KLSTQDRPAAIHR	960	(S962)	_KLS[Phospho (STY)]TQDRPAAIHR_.3	_KLS[Phospho (STY)]TQDRPAAIHR_	5.03975e-09	2.67669e-24	1.8007e-17	5436.48	3192.91	2606.77	0.822037	0.887759	0.834007
O75151	PHF2	Lysine-specific demethylase PHF2	PVRDEYEYVSDDGELK	672	(S681)	_PVRDEYEYVS[Phospho (STY)]DDGELK_.3	_PVRDEYEYVS[Phospho (STY)]DDGELK_	5.03975e-09	7.24262e-24	1.84297e-45	36863.8	41174.3	27196.5	0.997061	0.905282	0.987283
O75151	PHF2	Lysine-specific demethylase PHF2	PVRDEYEYVSDDGELK	672	(S681)	_PVRDEYEYVS[Phospho (STY)]DDGELK_.2	_PVRDEYEYVS[Phospho (STY)]DDGELK_	5.03975e-09	4.64308e-29	1.20421e-47	5725.1	4339.73	2622.96	0.90093	0.99462	0.82861
O75151	PHF2	Lysine-specific demethylase PHF2	AVRPEVNTVASSDEVCDGDREK	448	(S459,C463)	_AVRPEVNTVASS[Phospho (STY)]DEVC[Carbamidomethyl (C)]DGDREK_.3	_AVRPEVNTVASS[Phospho (STY)]DEVC[Carbamidomethyl (C)]DGDREK_	5.03975e-09	1.22104e-29	7.53312e-44	35875.1	32811.1	26452.6	0.499978	0.492791	0.0230571
O75151	PHF2	Lysine-specific demethylase PHF2	AVRPEVNTVASSDEVCDGDREK	448	(S459,C463)	_AVRPEVNTVASS[Phospho (STY)]DEVC[Carbamidomethyl (C)]DGDREK_.4	_AVRPEVNTVASS[Phospho (STY)]DEVC[Carbamidomethyl (C)]DGDREK_	9.1147e-09	1.12482e-21	9.82847e-25	4763.28	4377.18	3462.07	0.494751	0.494426	0.357961
O75151	PHF2	Lysine-specific demethylase PHF2	RKGSDDAPYSPTAR	896	(S899)	_RKGS[Phospho (STY)]DDAPYSPTAR_.3	_RKGS[Phospho (STY)]DDAPYSPTAR_	5.03975e-09	7.20159e-24	2.5015e-28	14611.4	12739.6	13945.7	0.999937	0.999998	0.999999
O75151	PHF2	Lysine-specific demethylase PHF2	RKGSDDAPYSPTAR	896	(S899,S905)	_RKGS[Phospho (STY)]DDAPYS[Phospho (STY)]PTAR_.2	_RKGS[Phospho (STY)]DDAPYS[Phospho (STY)]PTAR_	1.6554e-07	9.55634e-10	6.82754e-31	647.175	505.039	1506.94	0.373433	0.528679	0.0829121
O75151	PHF2	Lysine-specific demethylase PHF2	KGSDDAPYSPTAR	897	(S899)	_KGS[Phospho (STY)]DDAPYSPTAR_.2	_KGS[Phospho (STY)]DDAPYSPTAR_	6.02875e-09	1.68942e-26	8.06329e-46	13617.8	11719.8	15488.7	0.999984	0.999998	1
O75151	PHF2	Lysine-specific demethylase PHF2	AVRPEVNTVASSDEVCDGDR	448	(S459,C463)	_AVRPEVNTVASS[Phospho (STY)]DEVC[Carbamidomethyl (C)]DGDR_.3	_AVRPEVNTVASS[Phospho (STY)]DEVC[Carbamidomethyl (C)]DGDR_	5.03975e-09	6.20899e-29	1.40462e-27	7791.16	7983.99	2965.4	0.379898	0.333333	0.48862
O75151	PHF2	Lysine-specific demethylase PHF2	DEYEYVSDDGELK	675	(S681)	_DEYEYVS[Phospho (STY)]DDGELK_.2	_DEYEYVS[Phospho (STY)]DDGELK_	5.03975e-09	2.05976e-24	1.54087e-53	5336.86	4933.48	6740.52	0.940317	0.873085	0.910037
O75152	ZC3H11A	Zinc finger CCCH domain-containing protein 11A	RLSSASTGKPPLSVEDDFEK	756	(S758,T762)	_RLS[Phospho (STY)]SAST[Phospho (STY)]GKPPLSVEDDFEK_.3	_RLS[Phospho (STY)]SAST[Phospho (STY)]GKPPLSVEDDFEK_	5.03975e-09	6.28927e-23	1.7719e-46	47461.9	45464.1	47973.9	0.0302729	0.299425	0.349931
O75152	ZC3H11A	Zinc finger CCCH domain-containing protein 11A	RLSSASTGKPPLSVEDDFEK	756	(S758,S761)	_RLS[Phospho (STY)]SAS[Phospho (STY)]TGKPPLSVEDDFEK_.3	_RLS[Phospho (STY)]SAS[Phospho (STY)]TGKPPLSVEDDFEK_	5.07785e-09	5.43926e-26	6.11115e-46	45679.1	43753.3	46135.3	0.21303	0.698305	0.623781
O75152	ZC3H11A	Zinc finger CCCH domain-containing protein 11A	RLSSASTGKPPLSVEDDFEK	756	(S758)	_RLS[Phospho (STY)]SASTGKPPLSVEDDFEK_.3	_RLS[Phospho (STY)]SASTGKPPLSVEDDFEK_	7.76375e-09	7.83448e-26	1.6863e-48	23539.7	23786.9	17575.7	0.885292	0.910762	0.893003
O75152	ZC3H11A	Zinc finger CCCH domain-containing protein 11A	KFSAGGDSDPPLK	288	(S290)	_KFS[Phospho (STY)]AGGDSDPPLK_.2	_KFS[Phospho (STY)]AGGDSDPPLK_	5.03975e-09	3.42505e-30	9.66998e-50	70811.8	79119.4	57259.7	0.999993	1	0.999997
O75152	ZC3H11A	Zinc finger CCCH domain-containing protein 11A	LSVQSNPSPQLR	125	(S132)	_LSVQSNPS[Phospho (STY)]PQLR_.2	_LSVQSNPS[Phospho (STY)]PQLR_	5.03975e-09	3.12221e-28	7.28999e-45	14671.5	14777.8	14287.4	0.999978	0.999965	0.999896
O75152	ZC3H11A	Zinc finger CCCH domain-containing protein 11A	KFSAGGDSDPPLKR	288	(S295)	_KFSAGGDS[Phospho (STY)]DPPLKR_.3	_KFSAGGDS[Phospho (STY)]DPPLKR_	6.67992e-09	1.54993e-22	1.44609e-43	6800.72	5909.35	9588.26	0.412736	0.386918	0.0313514
O75153	CLUH	Clustered mitochondria protein homolog	SEDPPGQEAGSEEEGSSASGLAK	654	(S664)	_SEDPPGQEAGS[Phospho (STY)]EEEGSSASGLAK_.3	_SEDPPGQEAGS[Phospho (STY)]EEEGSSASGLAK_	5.03975e-09	5.21632e-28	1.90659e-45	5779.17	5237.5	6389.24	0.977636	0.937388	0.998796
O75164	KDM4A	Lysine-specific demethylase 4A	DSISSDSETSEPLSCR	519	(S520,C533)	_DS[Phospho (STY)]ISSDSETSEPLSC[Carbamidomethyl (C)]R_.2	_DS[Phospho (STY)]ISSDSETSEPLSC[Carbamidomethyl (C)]R_	5.05246e-09	8.05033e-13	1.56557e-43	8580.7	8983.26	10371.8	0.358407	0.358816	0.171917
O75167	PHACTR2	Phosphatase and actin regulator 2	RLSQRPTTEELEQR	520	(S522)	_RLS[Phospho (STY)]QRPTTEELEQR_.3	_RLS[Phospho (STY)]QRPTTEELEQR_	5.09713e-09	8.44119e-26	1.37925e-37	2734.74	3785.03	1889.74	1	0.99967	0.96616
O75179	ANKRD17	Ankyrin repeat domain-containing protein 17	APSPAPSSVPLGSEK	2399	(S2401)	_APS[Phospho (STY)]PAPSSVPLGSEK_.2	_APS[Phospho (STY)]PAPSSVPLGSEK_	1.4842e-08	1.18309e-19	3.13036e-31	147800	151339	167899	1	1	1
O75179	ANKRD17	Ankyrin repeat domain-containing protein 17	EHYPVSSPSSPSPPAQPGGVSR	2036	(S2047)	_EHYPVSSPSSPS[Phospho (STY)]PPAQPGGVSR_.3	_EHYPVSSPSSPS[Phospho (STY)]PPAQPGGVSR_	5.09695e-09	5.58052e-28	7.3978e-46	30498	28950.2	23504.2	0.186847	0.101042	0.245858
O75179	ANKRD17	Ankyrin repeat domain-containing protein 17	EHYPVSSPSSPSPPAQPGGVSR	2036	(S2045)	_EHYPVSSPSS[Phospho (STY)]PSPPAQPGGVSR_.3	_EHYPVSSPSS[Phospho (STY)]PSPPAQPGGVSR_	5.19821e-09	2.26653e-20	3.75187e-45	29638.6	29171.8	23458.3	0.1771	0.0970246	0.238438
O75179	ANKRD17	Ankyrin repeat domain-containing protein 17	EHYPVSSPSSPSPPAQPGGVSR	2036	(S2045,S2047)	_EHYPVSSPSS[Phospho (STY)]PS[Phospho (STY)]PPAQPGGVSR_.3	_EHYPVSSPSS[Phospho (STY)]PS[Phospho (STY)]PPAQPGGVSR_	5.67997e-09	7.93347e-24	9.07182e-38	20505.2	21507.4	18749.7	0.256125	0.23465	0.235653
O75179	ANKRD17	Ankyrin repeat domain-containing protein 17	EHYPVSSPSSPSPPAQPGGVSR	2036	(S2041,S2042)	_EHYPVS[Phospho (STY)]S[Phospho (STY)]PSSPSPPAQPGGVSR_.3	_EHYPVS[Phospho (STY)]S[Phospho (STY)]PSSPSPPAQPGGVSR_	2.07593e-08	1.16942e-23	2.44727e-37	17976.7	8297.44	9227.95	0.285165	0.272843	0.257348
O75179	ANKRD17	Ankyrin repeat domain-containing protein 17	NSPLDCGSASPNK	2058	(C2063,S2067)	_NSPLDC[Carbamidomethyl (C)]GSAS[Phospho (STY)]PNK_.2	_NSPLDC[Carbamidomethyl (C)]GSAS[Phospho (STY)]PNK_	3.78112e-08	2.13475e-25	4.38589e-41	21222.8	21743.1	42666.3	0.999419	0.988075	0.999906
O75190	DNAJB6	DnaJ homolog subfamily B member 6	HAPHCLSEEEGEQDRPR	271	(C275,S277)	_HAPHC[Carbamidomethyl (C)]LS[Phospho (STY)]EEEGEQDRPR_.4	_HAPHC[Carbamidomethyl (C)]LS[Phospho (STY)]EEEGEQDRPR_	5.03975e-09	4.55755e-22	1.55637e-37	225076	225883	217011	1	1	1
O75190	DNAJB6	DnaJ homolog subfamily B member 6	HAPHCLSEEEGEQDRPR	271	(C275,S277)	_HAPHC[Carbamidomethyl (C)]LS[Phospho (STY)]EEEGEQDRPR_.3	_HAPHC[Carbamidomethyl (C)]LS[Phospho (STY)]EEEGEQDRPR_	5.03975e-09	5.07317e-24	6.70003e-37	72466.4	64401.6	56724.2	1	1	1
O75369	FLNB	Filamin-B	LDVTILSPSR	977	(S983)	_LDVTILS[Phospho (STY)]PSR_.2	_LDVTILS[Phospho (STY)]PSR_	5.35923e-09	7.59303e-23	4.52451e-34	9148.12	10126.8	6207.03	0.856989	0.84239	0.770842
O75369	FLNB	Filamin-B	YADEEIPRSPFK	1497	(S1505)	_YADEEIPRS[Phospho (STY)]PFK_.3	_YADEEIPRS[Phospho (STY)]PFK_	5.1865e-09	2.1096e-26	1.04063e-48	3806.45	3695.09	3158.48	0.998359	0.96828	0.967842
O75376	NCOR1	Nuclear receptor corepressor 1	HEAPSSPISGQPCGDDQNASPSK	153	(S158,C165,S172)	_HEAPSS[Phospho (STY)]PISGQPC[Carbamidomethyl (C)]GDDQNAS[Phospho (STY)]PSK_.3	_HEAPSS[Phospho (STY)]PISGQPC[Carbamidomethyl (C)]GDDQNAS[Phospho (STY)]PSK_	1.06376e-07	1.38981e-13	2.91338e-44	24348.1	22639	29622.9	0.112365	0.413464	0.254998
O75376	NCOR1	Nuclear receptor corepressor 1	HEAPSSPISGQPCGDDQNASPSK	153	(S158,C165,S174)	_HEAPSS[Phospho (STY)]PISGQPC[Carbamidomethyl (C)]GDDQNASPS[Phospho (STY)]K_.3	_HEAPSS[Phospho (STY)]PISGQPC[Carbamidomethyl (C)]GDDQNASPS[Phospho (STY)]K_	7.39429e-07	5.57189e-08	2.21364e-29	23296.2	21934	29825.7	0.0127526	0.00734426	0.00867413
O75376	NCOR1	Nuclear receptor corepressor 1	HEAPSSPISGQPCGDDQNASPSK	153	(S158,C165)	_HEAPSS[Phospho (STY)]PISGQPC[Carbamidomethyl (C)]GDDQNASPSK_.3	_HEAPSS[Phospho (STY)]PISGQPC[Carbamidomethyl (C)]GDDQNASPSK_	5.45563e-09	1.79615e-25	4.12512e-46	18595.9	17371.8	20385.1	0.448672	0.525259	0.545947
O75376	NCOR1	Nuclear receptor corepressor 1	VSPENLVDK	2119	(S2120)	_VS[Phospho (STY)]PENLVDK_.2	_VS[Phospho (STY)]PENLVDK_	1.92336e-08	6.04509e-23	7.87408e-45	61496	61514.2	60898.8	1	1	1
O75376	NCOR1	Nuclear receptor corepressor 1	SHVSSEPYEPISPPQVPVVHEK	2140	(S2151)	_SHVSSEPYEPIS[Phospho (STY)]PPQVPVVHEK_.3	_SHVSSEPYEPIS[Phospho (STY)]PPQVPVVHEK_	5.03975e-09	5.3052e-25	3.51133e-38	36150.4	36424.5	25418.1	0.0583951	0.203783	0.0217674
O75376	NCOR1	Nuclear receptor corepressor 1	SHVSSEPYEPISPPQVPVVHEK	2140	(Y2147)	_SHVSSEPY[Phospho (STY)]EPISPPQVPVVHEK_.3	_SHVSSEPY[Phospho (STY)]EPISPPQVPVVHEK_	6.17072e-09	1.11087e-18	3.84522e-40	29703.6	29579.9	21238	0.942878	0.789162	0.977506
O75376	NCOR1	Nuclear receptor corepressor 1	TSNRYSPESQAQSVHHQR	2097	(S2102)	_TSNRYS[Phospho (STY)]PESQAQSVHHQR_.4	_TSNRYS[Phospho (STY)]PESQAQSVHHQR_	5.03975e-09	2.08243e-23	3.77203e-47	23486.6	21866.2	21076.1	0.60805	0.210617	0.614531
O75376	NCOR1	Nuclear receptor corepressor 1	TSNRYSPESQAQSVHHQR	2097	(T2097)	_T[Phospho (STY)]SNRYSPESQAQSVHHQR_.4	_T[Phospho (STY)]SNRYSPESQAQSVHHQR_	5.03975e-09	1.90698e-23	8.60493e-50	23407.5	21888.9	21076.1	0.00749718	0.00108646	0.114534
O75376	NCOR1	Nuclear receptor corepressor 1	TSNRYSPESQAQSVHHQR	2097	(T2097)	_T[Phospho (STY)]SNRYSPESQAQSVHHQR_.3	_T[Phospho (STY)]SNRYSPESQAQSVHHQR_	5.03975e-09	1.39241e-19	8.1944e-34	2791.65	1388.85	1997.09	0.0766824	0.273317	0.270699
O75376	NCOR1	Nuclear receptor corepressor 1	AQLSPGIYDDTSAR	1469	(S1472)	_AQLS[Phospho (STY)]PGIYDDTSAR_.2	_AQLS[Phospho (STY)]PGIYDDTSAR_	5.03975e-09	3.68211e-28	1.43928e-52	24849.8	25475.8	20933.5	1	1	1
O75376	NCOR1	Nuclear receptor corepressor 1	SKSPIPGQGYLGTER	2335	(S2335)	_S[Phospho (STY)]KSPIPGQGYLGTER_.3	_S[Phospho (STY)]KSPIPGQGYLGTER_	5.49907e-09	5.97972e-17	1.98411e-52	6413.42	7131.62	6427.95	0.0873869	0.0736644	0.0870686
O75376	NCOR1	Nuclear receptor corepressor 1	RTSYEPFHPGPSPVDHDSLESK	86	(S88)	_RTS[Phospho (STY)]YEPFHPGPSPVDHDSLESK_.4	_RTS[Phospho (STY)]YEPFHPGPSPVDHDSLESK_	8.2284e-09	1.82638e-26	3.02127e-42	5103.94	6053.75	3570.69	0.896632	0.902487	0.498604
O75376	NCOR1	Nuclear receptor corepressor 1	MPIEDSSPEK	1190	(S1196)	_MPIEDSS[Phospho (STY)]PEK_.2	_MPIEDSS[Phospho (STY)]PEK_	5.03975e-09	2.64598e-19	2.34283e-20	1924.69	1615.99	3552.76	0.997131	0.5714	0.920778
O75376	NCOR1	Nuclear receptor corepressor 1	YSPESQAQSVHHQRPGSR	2101	(Y2101)	_Y[Phospho (STY)]SPESQAQSVHHQRPGSR_.4	_Y[Phospho (STY)]SPESQAQSVHHQRPGSR_	5.12524e-09	1.09419e-26	6.85595e-16	907.217	2074.48	1718.04	0.977856	0.697071	0.972277
O75381	PEX14	Peroxisomal membrane protein PEX14	SPSPSSPAAVNHHSSSDISPVSNESTSSSPGK	247	(S275)	_SPSPSSPAAVNHHSSSDISPVSNESTSSS[Phospho (STY)]PGK_.4	_SPSPSSPAAVNHHSSSDISPVSNESTSSS[Phospho (STY)]PGK_	5.23218e-09	6.55093e-27	1.10931e-35	12134.1	12076.4	9414.88	0.613204	0.555569	0.967217
O75381	PEX14	Peroxisomal membrane protein PEX14	REDKEDEEDEEDDDVSHVDEEDCLGVQR	320	(S335,C342)	_REDKEDEEDEEDDDVS[Phospho (STY)]HVDEEDC[Carbamidomethyl (C)]LGVQR_.4	_REDKEDEEDEEDDDVS[Phospho (STY)]HVDEEDC[Carbamidomethyl (C)]LGVQR_	6.44998e-09	1.80965e-25	2.70947e-51	3240.65	4416.53	3887.72	1	1	1
O75381	PEX14	Peroxisomal membrane protein PEX14	EDEEDEEDDDVSHVDEEDCLGVQR	324	(S335,C342)	_EDEEDEEDDDVS[Phospho (STY)]HVDEEDC[Carbamidomethyl (C)]LGVQR_.3	_EDEEDEEDDDVS[Phospho (STY)]HVDEEDC[Carbamidomethyl (C)]LGVQR_	3.86976e-08	7.09983e-19	2.38025e-05	2909.93	2909.04	237.765	1	1	1
O75381	PEX14	Peroxisomal membrane protein PEX14	EGHSPEGSTVTYHLLGPQEEGEGVVDVK	279	(S282)	_EGHS[Phospho (STY)]PEGSTVTYHLLGPQEEGEGVVDVK_.4	_EGHS[Phospho (STY)]PEGSTVTYHLLGPQEEGEGVVDVK_	5.12522e-09	2.55166e-17	5.45073e-55	1574.93	1438.56	1540.08	0.649943	0.310446	0.642361
O75385	ULK1	Serine/threonine-protein kinase ULK1	NPLPPILGSPTK	615	(S623)	_NPLPPILGS[Phospho (STY)]PTK_.2	_NPLPPILGS[Phospho (STY)]PTK_	5.03975e-09	1.43075e-23	5.34773e-49	22590.2	23207.8	18732.8	0.97876	0.956792	0.996431
O75385	ULK1	Serine/threonine-protein kinase ULK1	SGSTSPLGFAR	465	(S469)	_SGSTS[Phospho (STY)]PLGFAR_.2	_SGSTS[Phospho (STY)]PLGFAR_	5.03975e-09	3.38707e-22	4.02238e-38	3311.28	2393.35	2536.44	0.231842	0.862209	0.25
O75391	SPAG7	Sperm-associated antigen 7	EFAPSDEELDSYR	110	(S114)	_EFAPS[Phospho (STY)]DEELDSYR_.2	_EFAPS[Phospho (STY)]DEELDSYR_	5.06761e-09	5.55623e-16	2.17977e-17	1969.66	1793.36	615.467	0.985356	0.919054	0.700663
O75396	SEC22B	Vesicle-trafficking protein SEC22b	NLGSINTELQDVQR	134	(S137)	_NLGS[Phospho (STY)]INTELQDVQR_.2	_NLGS[Phospho (STY)]INTELQDVQR_	5.26583e-09	3.71499e-28	9.59923e-52	79440.4	80081.5	85491.7	1	1	1
O75396	SEC22B	Vesicle-trafficking protein SEC22b	NLGSINTELQDVQR	134	(S137)	_NLGS[Phospho (STY)]INTELQDVQR_.3	_NLGS[Phospho (STY)]INTELQDVQR_	5.03975e-09	2.49772e-25	3.55199e-47	6499.73	6118.34	4690.04	0.97935	0.975895	0.980871
O75400	PRPF40A	Pre-mRNA-processing factor 40 homolog A	SDSPESDAEREK	883	(S888)	_SDSPES[Phospho (STY)]DAEREK_.2	_SDSPES[Phospho (STY)]DAEREK_	2.08132e-08	2.7424e-22	9.11668e-37	4017.2	2831.25	8821.1	0.891897	0.943307	0.999978
O75410	TACC1	Transforming acidic coiled-coil-containing protein 1	GGAAGEDEAGGPEGDPEEEDSQAETK	24	(S44)	_GGAAGEDEAGGPEGDPEEEDS[Phospho (STY)]QAETK_.3	_GGAAGEDEAGGPEGDPEEEDS[Phospho (STY)]QAETK_	5.06215e-09	4.67283e-15	2.73088e-32	1759.39	1045.52	1649.17	0.5	0.5	0.5
O75427	LRCH4	Leucine-rich repeat and calponin homology domain-containing protein 4	SSSQSGSGPSSPDSVLRPR	511	(S511)	_S[Phospho (STY)]SSQSGSGPSSPDSVLRPR_.3	_S[Phospho (STY)]SSQSGSGPSSPDSVLRPR_	5.26488e-09	1.80524e-22	8.55124e-46	8638.03	8144.05	7418.1	0.120005	0.153817	0.0844623
O75427	LRCH4	Leucine-rich repeat and calponin homology domain-containing protein 4	SSSQSGSGPSSPDSVLRPR	511	(S521)	_SSSQSGSGPSS[Phospho (STY)]PDSVLRPR_.3	_SSSQSGSGPSS[Phospho (STY)]PDSVLRPR_	7.18022e-09	2.62382e-22	4.34479e-49	8931.3	6926.77	8102.99	0.138975	0.0132759	0.418886
O75475	PSIP1	PC4 and SFRS1-interacting protein	QSNASSDVEVEEK	101	(S106)	_QSNASS[Phospho (STY)]DVEVEEK_.2	_QSNASS[Phospho (STY)]DVEVEEK_	2.01033e-08	4.36332e-25	8.56227e-45	5629.15	6602.04	16192.1	0.463106	0.360411	0.333333
O75475	PSIP1	PC4 and SFRS1-interacting protein	KPSSEERETEISLK	511	(T519)	_KPSSEERET[Phospho (STY)]EISLK_.3	_KPSSEERET[Phospho (STY)]EISLK_	7.23158e-09	4.33566e-16	7.71647e-27	3848.15	5629.79	4378.99	0.374824	0.00490753	0.0139854
O75494	SRSF10	Serine/arginine-rich splicing factor 10	SRSFDYNYR	131	(S131,S133)	_S[Phospho (STY)]RS[Phospho (STY)]FDYNYR_.2	_S[Phospho (STY)]RS[Phospho (STY)]FDYNYR_	9.37399e-09	1.58113e-21	2.09651e-25	248951	216153	290479	1	1	1
O75494	SRSF10	Serine/arginine-rich splicing factor 10	SRSFDYNYR	131	(S133)	_SRS[Phospho (STY)]FDYNYR_.2	_SRS[Phospho (STY)]FDYNYR_	5.03975e-09	2.74242e-27	1.62303e-47	6407.33	6625.09	8870.86	0.460575	0.73422	0.0459677
O75494	SRSF10	Serine/arginine-rich splicing factor 10	SFDYNYR	133	(S133)	_S[Phospho (STY)]FDYNYR_.2	_S[Phospho (STY)]FDYNYR_	5.09642e-09	1.83963e-23	7.09998e-45	223194	207869	223736	1	1	1
O75496	GMNN	Geminin	NDHLTSTTSSPGVIVPESSENK	55	(S64)	_NDHLTSTTSS[Phospho (STY)]PGVIVPESSENK_.3	_NDHLTSTTSS[Phospho (STY)]PGVIVPESSENK_	6.40266e-09	1.68308e-27	5.54275e-37	3260.14	3426.37	3014.79	0.258208	0.529132	0.240015
O75509	TNFRSF21	Tumor necrosis factor receptor superfamily member 21	LENSALLTVEPSPQDK	530	(S541)	_LENSALLTVEPS[Phospho (STY)]PQDK_.2	_LENSALLTVEPS[Phospho (STY)]PQDK_	6.77357e-09	3.36315e-18	2.60569e-41	9925.02	8732.39	8336.03	0.999564	0.998199	0.99875
O75509	TNFRSF21	Tumor necrosis factor receptor superfamily member 21	LENSALLTVEPSPQDK	530	(S541)	_LENSALLTVEPS[Phospho (STY)]PQDK_.3	_LENSALLTVEPS[Phospho (STY)]PQDK_	5.08896e-09	1.84861e-27	6.65976e-45	2535.34	1952.96	1319.1	0.982293	0.973907	0.734746
O75533	SF3B1	Splicing factor 3B subunit 1	LSSWDQAETPGHTPSLR	215	(T223,T227)	_LSSWDQAET[Phospho (STY)]PGHT[Phospho (STY)]PSLR_.3	_LSSWDQAET[Phospho (STY)]PGHT[Phospho (STY)]PSLR_	5.07735e-09	7.4972e-24	3.67492e-47	31616.6	29869.7	25485.8	0.997489	0.995418	0.998151
O75533	SF3B1	Splicing factor 3B subunit 1	LSSWDQAETPGHTPSLR	215	(T223,S229)	_LSSWDQAET[Phospho (STY)]PGHTPS[Phospho (STY)]LR_.3	_LSSWDQAET[Phospho (STY)]PGHTPS[Phospho (STY)]LR_	5.09711e-09	1.65693e-24	1.45072e-50	18104.3	18144.8	14941.8	0.00252977	0.00314357	0.00185566
O75533	SF3B1	Splicing factor 3B subunit 1	TERDTPGHGSGWAETPR	299	(T303,T313)	_TERDT[Phospho (STY)]PGHGSGWAET[Phospho (STY)]PR_.3	_TERDT[Phospho (STY)]PGHGSGWAET[Phospho (STY)]PR_	5.03975e-09	9.1056e-25	2.13028e-37	11698.7	10481.5	10985.9	0.762393	0.396136	0.769884
O75533	SF3B1	Splicing factor 3B subunit 1	DTPGHGSGWAETPR	302	(T313)	_DTPGHGSGWAET[Phospho (STY)]PR_.3	_DTPGHGSGWAET[Phospho (STY)]PR_	5.03975e-09	2.08487e-19	1.24551e-51	8763	7924.29	5638.11	0.999998	0.999997	0.999916
O75533	SF3B1	Splicing factor 3B subunit 1	WDQTADQTPGATPK	200	(T211)	_WDQTADQTPGAT[Phospho (STY)]PK_.2	_WDQTADQTPGAT[Phospho (STY)]PK_	7.14807e-09	1.00421e-18	6.42044e-39	4237.52	3637.09	3263.96	0.999923	0.999738	0.999924
O75533	SF3B1	Splicing factor 3B subunit 1	GGDSIGETPTPGASK	319	(T328)	_GGDSIGETPT[Phospho (STY)]PGASK_.2	_GGDSIGETPT[Phospho (STY)]PGASK_	8.23508e-09	1.98772e-23	3.86201e-36	3528.49	3181.22	2280.84	0.867888	0.249287	0.619917
O75533	SF3B1	Splicing factor 3B subunit 1	RWDQTADQTPGATPK	199	(T207,T211)	_RWDQTADQT[Phospho (STY)]PGAT[Phospho (STY)]PK_.2	_RWDQTADQT[Phospho (STY)]PGAT[Phospho (STY)]PK_	2.50278e-08	6.74618e-26	1.28614e-18	1682.32	1266.27	1965.58	0.941454	0.998721	0.974869
O75533	SF3B1	Splicing factor 3B subunit 1	LLVDVDESTLSPEEQK	478	(S488)	_LLVDVDESTLS[Phospho (STY)]PEEQK_.2	_LLVDVDESTLS[Phospho (STY)]PEEQK_	5.46329e-08	1.2075e-25	3.6843e-19	256.11	749.866	0.476326	0.279342	0.880694	0.285632
O75569	PRKRA	Interferon-inducible double-stranded RNA-dependent protein kinase activator A	EDSGTFSLGK	16	(S18)	_EDS[Phospho (STY)]GTFSLGK_.2	_EDS[Phospho (STY)]GTFSLGK_	5.28877e-09	3.34862e-22	6.18503e-43	194844	196170	163256	1	1	1
O75569	PRKRA	Interferon-inducible double-stranded RNA-dependent protein kinase activator A	AEAPPLEREDSGTFSLGK	8	(T20)	_AEAPPLEREDSGT[Phospho (STY)]FSLGK_.3	_AEAPPLEREDSGT[Phospho (STY)]FSLGK_	5.88611e-09	5.04095e-22	1.36276e-50	33725.7	32038.3	27537.3	0.00940647	0.000262178	0.000500789
O75569	PRKRA	Interferon-inducible double-stranded RNA-dependent protein kinase activator A	AEAPPLEREDSGTFSLGK	8	(S18)	_AEAPPLEREDS[Phospho (STY)]GTFSLGK_.3	_AEAPPLEREDS[Phospho (STY)]GTFSLGK_	5.03975e-09	4.40694e-26	1.96561e-58	31075	26570.3	24286.1	0.990377	0.999717	0.999501
O75569	PRKRA	Interferon-inducible double-stranded RNA-dependent protein kinase activator A	AEAPPLEREDSGTFSLGK	8	(S18)	_AEAPPLEREDS[Phospho (STY)]GTFSLGK_.2	_AEAPPLEREDS[Phospho (STY)]GTFSLGK_	5.03975e-09	1.68549e-26	4.73779e-47	8292.18	7322.02	6571.2	0.955463	0.998043	0.946934
O75569	PRKRA	Interferon-inducible double-stranded RNA-dependent protein kinase activator A	AEAPPLEREDSGTFSLGK	8	(T20)	_AEAPPLEREDSGT[Phospho (STY)]FSLGK_.2	_AEAPPLEREDSGT[Phospho (STY)]FSLGK_	5.03975e-09	2.3991e-29	4.61925e-57	6637.25	7039.74	6844.11	0.495736	0.00171466	0.0450008
O75569	PRKRA	Interferon-inducible double-stranded RNA-dependent protein kinase activator A	HRAEAPPLEREDSGTFSLGK	6	(T20)	_HRAEAPPLEREDSGT[Phospho (STY)]FSLGK_.4	_HRAEAPPLEREDSGT[Phospho (STY)]FSLGK_	5.03975e-09	8.261e-21	1.24028e-43	15671.5	13633.9	11610.6	0.185296	0.366612	0.305236
O75592	MYCBP2	E3 ubiquitin-protein ligase MYCBP2	SKSDSYTLDPDTLR	2869	(S2871)	_SKS[Phospho (STY)]DSYTLDPDTLR_.2	_SKS[Phospho (STY)]DSYTLDPDTLR_	5.03975e-09	2.17031e-27	3.55105e-51	23965.7	24161.3	28244.4	0.942628	0.984529	0.989502
O75592	MYCBP2	E3 ubiquitin-protein ligase MYCBP2	SKSDSYTLDPDTLR	2869	(T2875)	_SKSDSYT[Phospho (STY)]LDPDTLR_.3	_SKSDSYT[Phospho (STY)]LDPDTLR_	5.03975e-09	2.94637e-29	1.01037e-54	15308.5	13993.9	10542.6	0.0852749	0.156714	0.140549
O75592	MYCBP2	E3 ubiquitin-protein ligase MYCBP2	SKSDSYTLDPDTLR	2869	(S2869)	_S[Phospho (STY)]KSDSYTLDPDTLR_.3	_S[Phospho (STY)]KSDSYTLDPDTLR_	5.67549e-09	1.69112e-26	2.20529e-52	15285.5	13964.5	10593.3	0.0558158	0.0104789	0.0616331
O75592	MYCBP2	E3 ubiquitin-protein ligase MYCBP2	SKSDSYTLDPDTLR	2869	(S2873)	_SKSDS[Phospho (STY)]YTLDPDTLR_.3	_SKSDS[Phospho (STY)]YTLDPDTLR_	1.07777e-08	3.47544e-21	5.44617e-38	15285.6	13990.5	10542.6	0.271258	0.156077	0.259252
O75592	MYCBP2	E3 ubiquitin-protein ligase MYCBP2	SLSPNHNTLQTLK	2787	(S2789)	_SLS[Phospho (STY)]PNHNTLQTLK_.2	_SLS[Phospho (STY)]PNHNTLQTLK_	5.07632e-09	9.80641e-24	3.55747e-38	6138.33	5899.82	6415.94	0.842166	0.84712	0.8451
O75592	MYCBP2	E3 ubiquitin-protein ligase MYCBP2	SLSPNHNTLQTLK	2787	(S2789)	_SLS[Phospho (STY)]PNHNTLQTLK_.3	_SLS[Phospho (STY)]PNHNTLQTLK_	5.03975e-09	7.07852e-21	1.85909e-45	6120.79	5574.99	6554.84	0.881828	0.864701	0.894007
O75592	MYCBP2	E3 ubiquitin-protein ligase MYCBP2	SLSPNHNTLQTLK	2787	(S2787,S2789)	_S[Phospho (STY)]LS[Phospho (STY)]PNHNTLQTLK_.2	_S[Phospho (STY)]LS[Phospho (STY)]PNHNTLQTLK_	1.02616e-07	1.28448e-27	1.07415e-37	767.376	1487.11	1714.47	0.189401	0.919357	0.99995
O75592	MYCBP2	E3 ubiquitin-protein ligase MYCBP2	VNSGDTEVGSSLLR	3503	(S3505)	_VNS[Phospho (STY)]GDTEVGSSLLR_.2	_VNS[Phospho (STY)]GDTEVGSSLLR_	5.03975e-09	6.22259e-26	3.34337e-48	10684.9	13246.5	10366.6	0.999217	0.999267	0.999433
O75592	MYCBP2	E3 ubiquitin-protein ligase MYCBP2	SYSVVASEYDK	3476	(S3478)	_SYS[Phospho (STY)]VVASEYDK_.2	_SYS[Phospho (STY)]VVASEYDK_	5.03975e-09	2.43645e-23	7.74675e-29	10974.9	11235.8	4380.66	0.920733	0.969464	0.784393
O75592	MYCBP2	E3 ubiquitin-protein ligase MYCBP2	QVSTENDSTLVHR	1622	(T1625)	_QVST[Phospho (STY)]ENDSTLVHR_.3	_QVST[Phospho (STY)]ENDSTLVHR_	5.03975e-09	4.56674e-27	1.47246e-53	2710.87	2518.09	2768.86	0.0887154	0.307787	0.320992
O75643	SNRNP200	U5 small nuclear ribonucleoprotein 200 kDa helicase	EEASDDDMEGDEAVVR	222	(S225,M229)	_EEAS[Phospho (STY)]DDDM[Oxidation (M)]EGDEAVVR_.2	_EEAS[Phospho (STY)]DDDM[Oxidation (M)]EGDEAVVR_	5.03975e-09	6.78329e-23	8.93893e-47	163728	159923	114988	1	1	1
O75643	SNRNP200	U5 small nuclear ribonucleoprotein 200 kDa helicase	EEASDDDMEGDEAVVR	222	(S225)	_EEAS[Phospho (STY)]DDDMEGDEAVVR_.2	_EEAS[Phospho (STY)]DDDMEGDEAVVR_	5.03975e-09	2.99085e-28	1.87967e-40	82521.6	74801	83570.5	1	1	1
O75643	SNRNP200	U5 small nuclear ribonucleoprotein 200 kDa helicase	EEASDDDMEGDEAVVR	222	(S225,M229)	_EEAS[Phospho (STY)]DDDM[Oxidation (M)]EGDEAVVR_.3	_EEAS[Phospho (STY)]DDDM[Oxidation (M)]EGDEAVVR_	1.01353e-08	3.21593e-18	1.18653e-33	11204.6	15913.7	5298.45	1	1	1
O75665	OFD1	Oral-facial-digital syndrome 1 protein	RLSSTPLPK	733	(S735)	_RLS[Phospho (STY)]STPLPK_.2	_RLS[Phospho (STY)]STPLPK_	7.65547e-09	1.80894e-26	4.4466e-42	21563.4	21065.6	13513.8	0.983958	0.968298	0.966256
O75665	OFD1	Oral-facial-digital syndrome 1 protein	RQSNLQEVLER	897	(S899)	_RQS[Phospho (STY)]NLQEVLER_.2	_RQS[Phospho (STY)]NLQEVLER_	5.03975e-09	3.17107e-25	1.2166e-42	6673.29	6343.97	4599.21	1	1	1
O75665	OFD1	Oral-facial-digital syndrome 1 protein	SHIASPSPCPDR	758	(S762,C766)	_SHIAS[Phospho (STY)]PSPC[Carbamidomethyl (C)]PDR_.2	_SHIAS[Phospho (STY)]PSPC[Carbamidomethyl (C)]PDR_	5.03975e-09	1.87418e-20	2.35986e-33	4383.16	4605.97	5035.82	0.927749	0.950504	0.996
O75665	OFD1	Oral-facial-digital syndrome 1 protein	HSLSIPPVSSPPEQK	780	(S789)	_HSLSIPPVSS[Phospho (STY)]PPEQK_.3	_HSLSIPPVSS[Phospho (STY)]PPEQK_	9.19357e-08	1.40552e-12	7.87781e-26	2575.14	8575.16	2646.74	0.37055	0.319213	0.324918
O75676	RPS6KA4	Ribosomal protein S6 kinase alpha-4	SSPPLRTPDVLESSGPAVR	681	(S681,T687)	_S[Phospho (STY)]SPPLRT[Phospho (STY)]PDVLESSGPAVR_.3	_S[Phospho (STY)]SPPLRT[Phospho (STY)]PDVLESSGPAVR_	6.38907e-09	1.02802e-21	6.17997e-51	36234.4	32162.6	32092.2	0.419639	0.434941	0.421429
O75683	SURF6	Surfeit locus protein 6	ELSPAALEK	136	(S138)	_ELS[Phospho (STY)]PAALEK_.2	_ELS[Phospho (STY)]PAALEK_	5.03975e-09	3.13623e-19	1.31262e-44	104661	103841	86756.6	1	1	1
O75683	SURF6	Surfeit locus protein 6	GNLTPLTGR	226	(T229)	_GNLT[Phospho (STY)]PLTGR_.2	_GNLT[Phospho (STY)]PLTGR_	1.8566e-08	2.01395e-21	7.11418e-42	782.029	844.26	831.757	0.998868	0.999665	0.702102
O75691	UTP20	Small subunit processome component 20 homolog	SLSDNGQPGTPDPADSGGTSAK	1732	(S1734)	_SLS[Phospho (STY)]DNGQPGTPDPADSGGTSAK_.3	_SLS[Phospho (STY)]DNGQPGTPDPADSGGTSAK_	5.23262e-09	8.67092e-27	5.84946e-49	20030.5	19215.6	16024.3	0.0371818	0.0225931	0.000768977
O75691	UTP20	Small subunit processome component 20 homolog	SLSDNGQPGTPDPADSGGTSAK	1732	(T1741)	_SLSDNGQPGT[Phospho (STY)]PDPADSGGTSAK_.3	_SLSDNGQPGT[Phospho (STY)]PDPADSGGTSAK_	5.06515e-09	1.99584e-26	8.91631e-45	19963.9	18997.6	15889.7	0.95646	0.972538	0.999171
O75717	WDHD1	WD repeat and HMG-box DNA-binding protein 1	NQVEEDAEDSGEADDEEKPEIHK	859	(S868)	_NQVEEDAEDS[Phospho (STY)]GEADDEEKPEIHK_.3	_NQVEEDAEDS[Phospho (STY)]GEADDEEKPEIHK_	5.55603e-09	2.17851e-26	6.72438e-51	49739.7	47064.2	33055.7	1	1	1
O75717	WDHD1	WD repeat and HMG-box DNA-binding protein 1	NQVEEDAEDSGEADDEEKPEIHK	859	(S868)	_NQVEEDAEDS[Phospho (STY)]GEADDEEKPEIHK_.4	_NQVEEDAEDS[Phospho (STY)]GEADDEEKPEIHK_	1.22854e-08	3.9378e-25	2.54134e-47	19943.3	18799.3	14401.4	1	1	1
O75717	WDHD1	WD repeat and HMG-box DNA-binding protein 1	NQVEEDAEDSGEADDEEKPEIHKPGQNSFSK	859	(S868)	_NQVEEDAEDS[Phospho (STY)]GEADDEEKPEIHKPGQNSFSK_.4	_NQVEEDAEDS[Phospho (STY)]GEADDEEKPEIHKPGQNSFSK_	5.03975e-09	2.48807e-26	2.87401e-38	28755.5	28260	35367.3	0.999999	0.999947	0.999998
O75717	WDHD1	WD repeat and HMG-box DNA-binding protein 1	SHILEDDENSVDISMLK	374	(S383,M388)	_SHILEDDENS[Phospho (STY)]VDISM[Oxidation (M)]LK_.3	_SHILEDDENS[Phospho (STY)]VDISM[Oxidation (M)]LK_	5.03975e-09	1.99899e-25	8.20739e-48	22757.6	19811.4	8272.37	0.999971	1	0.999912
O75717	WDHD1	WD repeat and HMG-box DNA-binding protein 1	SHILEDDENSVDISMLK	374	(S383)	_SHILEDDENS[Phospho (STY)]VDISMLK_.3	_SHILEDDENS[Phospho (STY)]VDISMLK_	5.14671e-09	2.66221e-24	3.06131e-43	1831.91	1404.72	1345.77	0.98571	0.995895	0.986369
O75717	WDHD1	WD repeat and HMG-box DNA-binding protein 1	EEEEDGQEGSIHNLPLVTSQR	398	(S407)	_EEEEDGQEGS[Phospho (STY)]IHNLPLVTSQR_.3	_EEEEDGQEGS[Phospho (STY)]IHNLPLVTSQR_	5.03975e-09	1.34544e-23	7.6112e-48	5911.41	5693.76	5125.85	0.996771	0.967893	0.971107
O75808	CAPN15	Calpain-15	RLSVLEEEATEGGTSR	294	(T303)	_RLSVLEEEAT[Phospho (STY)]EGGTSR_.3	_RLSVLEEEAT[Phospho (STY)]EGGTSR_	2.86731e-08	8.17969e-22	1.00007e-07	1787.36	1453.46	1750.45	0.67445	0.771829	0.301349
O75815	BCAR3	Breast cancer anti-estrogen resistance protein 3	QNSPVTQDGIQESPWQDR	81	(T86)	_QNSPVT[Phospho (STY)]QDGIQESPWQDR_.3	_QNSPVT[Phospho (STY)]QDGIQESPWQDR_	1.45511e-08	1.51602e-15	1.48731e-43	7422.52	4544.82	6042.07	0.0091505	0.255137	0.543968
O75815	BCAR3	Breast cancer anti-estrogen resistance protein 3	TGSEPALSPAVVR	368	(T368)	_T[Phospho (STY)]GSEPALSPAVVR_.2	_T[Phospho (STY)]GSEPALSPAVVR_	6.73416e-09	9.41199e-24	9.66337e-33	5625.79	4583.15	4232.67	0.423865	0.425486	0.428371
O75822	EIF3J	Eukaryotic translation initiation factor 3 subunit J	AAAAAAAGDSDSWDADAFSVEDPVRK	2	(S13)	_[Acetyl (Protein N-term)]AAAAAAAGDSDS[Phospho (STY)]WDADAFSVEDPVRK_.3	_[Acetyl (Protein N-term)]AAAAAAAGDSDS[Phospho (STY)]WDADAFSVEDPVRK_	5.03975e-09	2.30329e-26	1.23267e-49	100085	59821.2	92217.8	0.666925	0.649793	0.698258
O75822	EIF3J	Eukaryotic translation initiation factor 3 subunit J	AAAAAAAGDSDSWDADAFSVEDPVR	2	(S13)	_[Acetyl (Protein N-term)]AAAAAAAGDSDS[Phospho (STY)]WDADAFSVEDPVR_.3	_[Acetyl (Protein N-term)]AAAAAAAGDSDS[Phospho (STY)]WDADAFSVEDPVR_	5.63586e-09	3.77471e-27	1.3815e-45	119075	63281	62824.4	0.726785	0.653784	0.661222
O75907	DGAT1	Diacylglycerol O-acyltransferase 1	TGSRPSSHGGGGPAAAEEEVR	12	(T12)	_T[Phospho (STY)]GSRPSSHGGGGPAAAEEEVR_.3	_T[Phospho (STY)]GSRPSSHGGGGPAAAEEEVR_	5.83841e-09	3.42204e-22	1.61728e-44	11352.7	10405.4	9355.89	0.012136	0.000286843	0.229821
O75909	CCNK	Cyclin-K	ENSSPSVTSANLDHTK	6	(S11)	_ENSSPS[Phospho (STY)]VTSANLDHTK_.3	_ENSSPS[Phospho (STY)]VTSANLDHTK_	6.11258e-09	3.69423e-21	4.98598e-33	14690.6	15537.6	17018.1	0.200822	0.262698	0.0281197
O75909	CCNK	Cyclin-K	ENSSPSVTSANLDHTK	6	(S9)	_ENSS[Phospho (STY)]PSVTSANLDHTK_.3	_ENSS[Phospho (STY)]PSVTSANLDHTK_	6.10516e-09	8.59064e-21	1.36446e-30	12580	13051	13661.7	0.389159	0.710865	0.48589
O75909	CCNK	Cyclin-K	ENSSPSVTSANLDHTK	6	(S9)	_ENSS[Phospho (STY)]PSVTSANLDHTK_.2	_ENSS[Phospho (STY)]PSVTSANLDHTK_	5.04915e-09	3.67745e-24	5.39344e-32	4174.6	4203.71	6013.68	0.363021	0.474114	0.346715
O75909	CCNK	Cyclin-K	ENSSPSVTSANLDHTK	6	(S11)	_ENSSPS[Phospho (STY)]VTSANLDHTK_.2	_ENSSPS[Phospho (STY)]VTSANLDHTK_	5.03975e-09	5.43461e-26	2.10447e-47	2757.17	2157.54	4540.03	0.271673	0.0477465	0.278055
O75962	TRIO	Triple functional domain protein	STSWHTALR	2629	(S2631)	_STS[Phospho (STY)]WHTALR_.2	_STS[Phospho (STY)]WHTALR_	5.03975e-09	9.75818e-24	2.36877e-51	17170.3	15885.2	15624.1	0.957483	0.366636	0.981987
O75962	TRIO	Triple functional domain protein	AGAASPLNSPLSSAVPSLGK	2451	(S2455,S2459)	_AGAAS[Phospho (STY)]PLNS[Phospho (STY)]PLSSAVPSLGK_.2	_AGAAS[Phospho (STY)]PLNS[Phospho (STY)]PLSSAVPSLGK_	5.03975e-09	1.05664e-24	1.49649e-52	4554.06	3295.22	5897.29	0.622238	0.566001	0.842668
O75962	TRIO	Triple functional domain protein	AGAASPLNSPLSSAVPSLGK	2451	(S2455,S2463)	_AGAAS[Phospho (STY)]PLNSPLSS[Phospho (STY)]AVPSLGK_.2	_AGAAS[Phospho (STY)]PLNSPLSS[Phospho (STY)]AVPSLGK_	1.24144e-08	1.55521e-23	3.43658e-42	1560.31	1147.47	1915.53	0.263077	0.385192	0.072757
O75962	TRIO	Triple functional domain protein	SADAGSQKDSDDSAATPQDETVEER	1809	(T1824)	_SADAGSQKDSDDSAAT[Phospho (STY)]PQDETVEER_.3	_SADAGSQKDSDDSAAT[Phospho (STY)]PQDETVEER_	5.39053e-09	2.32051e-24	2.44339e-40	2993.22	2330.75	3387.14	0.682447	0.137559	0.201764
O75962	TRIO	Triple functional domain protein	SADAGSQKDSDDSAATPQDETVEER	1809	(S1818)	_SADAGSQKDS[Phospho (STY)]DDSAATPQDETVEER_.3	_SADAGSQKDS[Phospho (STY)]DDSAATPQDETVEER_	5.03975e-09	6.4939e-28	7.37953e-41	2670.36	2272.29	2794.29	0.0819019	0.40729	0.201305
O75962	TRIO	Triple functional domain protein	SSMEMEGIFNHK	1723	(S1723,M1725,M1727)	_S[Phospho (STY)]SM[Oxidation (M)]EM[Oxidation (M)]EGIFNHK_.3	_S[Phospho (STY)]SM[Oxidation (M)]EM[Oxidation (M)]EGIFNHK_	5.15844e-09	3.2532e-26	2.43642e-26	3777.55	3825.56	2122.31	0.651093	0.736796	0.695094
O75962	TRIO	Triple functional domain protein	SSMEMEGIFNHK	1723	(S1723,M1725)	_S[Phospho (STY)]SM[Oxidation (M)]EMEGIFNHK_.3	_S[Phospho (STY)]SM[Oxidation (M)]EMEGIFNHK_	1.49198e-08	3.67744e-27	1.65427e-53	2486.95	1735.66	1629.95	0.627786	0.610169	0.626753
O75962	TRIO	Triple functional domain protein	ASLGTLPLGK	2439	(S2440)	_AS[Phospho (STY)]LGTLPLGK_.2	_AS[Phospho (STY)]LGTLPLGK_	5.03975e-09	7.16967e-24	6.76232e-31	5258.75	4481.77	2831.42	0.970703	0.6211	0.926162
O75970	MPDZ	Multiple PDZ domain protein	DADLSPVNASIIK	479	(S483)	_DADLS[Phospho (STY)]PVNASIIK_.2	_DADLS[Phospho (STY)]PVNASIIK_	5.03975e-09	7.47508e-26	3.2299e-45	7553.46	6806.56	8768.04	0.999975	1	0.998917
O75976	CPD	Carboxypeptidase D	SLLSHEFQDETDTEEETLYSSK	1358	(T1374)	_SLLSHEFQDETDTEEET[Phospho (STY)]LYSSK_.3	_SLLSHEFQDETDTEEET[Phospho (STY)]LYSSK_	5.03975e-09	3.23016e-22	1.16086e-52	1309.88	1172.69	2198.7	0.170993	0.174372	0.210237
O76021	RSL1D1	Ribosomal L1 domain-containing protein 1	ATNESEDEIPQLVPIGK	357	(S361)	_ATNES[Phospho (STY)]EDEIPQLVPIGK_.2	_ATNES[Phospho (STY)]EDEIPQLVPIGK_	1.19185e-08	7.40848e-31	4.86324e-52	642730	577496	548139	0.999657	0.999724	0.999903
O76021	RSL1D1	Ribosomal L1 domain-containing protein 1	ATNESEDEIPQLVPIGK	357	(S361)	_ATNES[Phospho (STY)]EDEIPQLVPIGK_.3	_ATNES[Phospho (STY)]EDEIPQLVPIGK_	1.52788e-08	7.88822e-23	2.99882e-45	301468	268266	197612	0.999732	0.998371	0.998918
O76021	RSL1D1	Ribosomal L1 domain-containing protein 1	ATNESEDEIPQLVPIGK	357	(T358)	_AT[Phospho (STY)]NESEDEIPQLVPIGK_.3	_AT[Phospho (STY)]NESEDEIPQLVPIGK_	8.01737e-09	3.44251e-24	3.975e-43	139660	255911	187612	0.00121818	0.00162965	0.00108034
O76021	RSL1D1	Ribosomal L1 domain-containing protein 1	ATNESEDEIPQLVPIGKK	357	(S361)	_ATNES[Phospho (STY)]EDEIPQLVPIGKK_.3	_ATNES[Phospho (STY)]EDEIPQLVPIGKK_	5.28903e-09	1.90437e-13	7.03129e-30	8196.18	9284.61	1613.2	0.5	0.5	0.5
O76021	RSL1D1	Ribosomal L1 domain-containing protein 1	AAESETPGKSPEK	418	(S427)	_AAESETPGKS[Phospho (STY)]PEK_.2	_AAESETPGKS[Phospho (STY)]PEK_	5.03975e-09	4.70456e-27	3.70037e-25	4597.67	4802.56	3751.58	0.978637	0.993452	0.950476
O76021	RSL1D1	Ribosomal L1 domain-containing protein 1	SDSEDICLFTK	90	(S92,C96)	_SDS[Phospho (STY)]EDIC[Carbamidomethyl (C)]LFTK_.2	_SDS[Phospho (STY)]EDIC[Carbamidomethyl (C)]LFTK_	1.52644e-08	2.67842e-08	1.46908e-56	1823.53	1584.66	2226.18	0.644989	0.591208	0.680436
O76080	ZFAND5	AN1-type zinc finger protein 5	MSPMGTASGSNSPTSDSASVQR	47	(M50,S58)	_MSPM[Oxidation (M)]GTASGSNS[Phospho (STY)]PTSDSASVQR_.3	_MSPM[Oxidation (M)]GTASGSNS[Phospho (STY)]PTSDSASVQR_	7.50965e-09	3.4369e-15	8.37468e-44	3371.91	3884.13	4054.51	0.352535	0.412995	0.467216
O76080	ZFAND5	AN1-type zinc finger protein 5	MSPMGTASGSNSPTSDSASVQR	47	(S48)	_MS[Phospho (STY)]PMGTASGSNSPTSDSASVQR_.3	_MS[Phospho (STY)]PMGTASGSNSPTSDSASVQR_	9.116e-09	4.0064e-21	3.60273e-40	3325.1	2384.44	4150.28	0.925951	0.377004	0.139861
O94761	RECQL4	ATP-dependent DNA helicase Q4	GRRPSQDDVEAAPEETR	23	(S27)	_GRRPS[Phospho (STY)]QDDVEAAPEETR_.3	_GRRPS[Phospho (STY)]QDDVEAAPEETR_	5.03975e-09	8.95075e-21	1.41864e-46	1633.78	2673.54	3161.33	0.981283	0.995973	0.999979
O94762	RECQL5	ATP-dependent DNA helicase Q5	YTGEEDGAGGHSPAPPQTEECLR	804	(Y804,C824)	_Y[Phospho (STY)]TGEEDGAGGHSPAPPQTEEC[Carbamidomethyl (C)]LR_.3	_Y[Phospho (STY)]TGEEDGAGGHSPAPPQTEEC[Carbamidomethyl (C)]LR_	5.80052e-09	9.92871e-26	7.22361e-40	1299.73	2656.81	2383	0.621791	0.304793	0.610961
O94763	URI1	Unconventional prefoldin RPB5 interactor 1	KNSTGSGHSAQELPTIR	370	(S372)	_KNS[Phospho (STY)]TGSGHSAQELPTIR_.3	_KNS[Phospho (STY)]TGSGHSAQELPTIR_	6.60229e-09	1.96719e-23	1.10549e-40	121190	116199	128301	0.887478	0.978028	0.630835
O94763	URI1	Unconventional prefoldin RPB5 interactor 1	KNSTGSGHSAQELPTIR	370	(T373)	_KNST[Phospho (STY)]GSGHSAQELPTIR_.3	_KNST[Phospho (STY)]GSGHSAQELPTIR_	3.20427e-08	6.10527e-24	3.32389e-45	118286	113624	125289	0.00497928	0.0208484	0.313776
O94763	URI1	Unconventional prefoldin RPB5 interactor 1	KNSTGSGHSAQELPTIR	370	(S375)	_KNSTGS[Phospho (STY)]GHSAQELPTIR_.3	_KNSTGS[Phospho (STY)]GHSAQELPTIR_	3.42619e-08	1.21135e-23	9.99075e-42	108949	108367	115550	0.10763	0.00109998	0.0564534
O94763	URI1	Unconventional prefoldin RPB5 interactor 1	NSTGSGHSAQELPTIR	371	(S372)	_NS[Phospho (STY)]TGSGHSAQELPTIR_.3	_NS[Phospho (STY)]TGSGHSAQELPTIR_	7.37399e-09	1.71551e-23	8.59579e-37	9428.94	8246.91	7967.24	0.117787	0.960233	0.370089
O94776	MTA2	Metastasis-associated protein MTA2	GHLSRPEAQSLSPYTTSANR	424	(S435)	_GHLSRPEAQSLS[Phospho (STY)]PYTTSANR_.3	_GHLSRPEAQSLS[Phospho (STY)]PYTTSANR_	6.62542e-09	4.43732e-21	1.13697e-43	14336.2	15393.1	15707.6	0.980648	0.247684	0.941669
O94776	MTA2	Metastasis-associated protein MTA2	DISSSLNSLADSNAR	50	(S54)	_DISSS[Phospho (STY)]LNSLADSNAR_.2	_DISSS[Phospho (STY)]LNSLADSNAR_	6.7919e-09	2.72822e-26	4.81695e-25	2774.52	2134.52	2155.9	0.132458	0.413085	0.345317
O94782	USP1	Ubiquitin carboxyl-terminal hydrolase 1	VEESSEISPEPK	468	(S475)	_VEESSEIS[Phospho (STY)]PEPK_.2	_VEESSEIS[Phospho (STY)]PEPK_	5.03975e-09	6.22722e-25	4.46208e-39	11192.9	11441.1	8654.5	0.99907	0.956653	0.999714
O94782	USP1	Ubiquitin carboxyl-terminal hydrolase 1	ASEIDQVVPAAQSSPINCEK	54	(S67,C71)	_ASEIDQVVPAAQSS[Phospho (STY)]PINC[Carbamidomethyl (C)]EK_.3	_ASEIDQVVPAAQSS[Phospho (STY)]PINC[Carbamidomethyl (C)]EK_	5.39625e-09	8.07236e-26	3.06451e-39	4285.83	2412.59	3306.02	0.347486	0.232064	0.412308
O94804	STK10	Serine/threonine-protein kinase 10	QVAEQGGDLSPAANR	429	(S438)	_QVAEQGGDLS[Phospho (STY)]PAANR_.2	_QVAEQGGDLS[Phospho (STY)]PAANR_	5.03975e-09	2.72137e-27	1.6847e-46	69590.3	68696.5	94912.6	1	1	1
O94804	STK10	Serine/threonine-protein kinase 10	QVAEQGGDLSPAANR	429	(S438)	_QVAEQGGDLS[Phospho (STY)]PAANR_.3	_QVAEQGGDLS[Phospho (STY)]PAANR_	5.03975e-09	5.94536e-22	1.35655e-48	8574.95	6888.7	7410.19	1	1	1
O94804	STK10	Serine/threonine-protein kinase 10	LSEEAECPNPSTPSK	941	(C947,T952)	_LSEEAEC[Carbamidomethyl (C)]PNPST[Phospho (STY)]PSK_.2	_LSEEAEC[Carbamidomethyl (C)]PNPST[Phospho (STY)]PSK_	6.32275e-09	1.51243e-29	1.71264e-45	14822.3	15845.9	13803.8	0.949714	0.801203	0.785704
O94826	TOMM70	Mitochondrial import receptor subunit TOM70	ASPAPGSGHPEGPGAHLDMNSLDR	90	(S91)	_AS[Phospho (STY)]PAPGSGHPEGPGAHLDMNSLDR_.3	_AS[Phospho (STY)]PAPGSGHPEGPGAHLDMNSLDR_	5.03975e-09	1.07876e-25	9.26276e-48	257947	265555	238640	1	0.999999	1
O94826	TOMM70	Mitochondrial import receptor subunit TOM70	ASPAPGSGHPEGPGAHLDMNSLDR	90	(S91,M108)	_AS[Phospho (STY)]PAPGSGHPEGPGAHLDM[Oxidation (M)]NSLDR_.3	_AS[Phospho (STY)]PAPGSGHPEGPGAHLDM[Oxidation (M)]NSLDR_	5.03975e-09	7.24546e-22	3.86868e-34	132757	127593	114893	1	0.999888	0.987829
O94826	TOMM70	Mitochondrial import receptor subunit TOM70	ASPAPGSGHPEGPGAHLDMNSLDR	90	(S91)	_AS[Phospho (STY)]PAPGSGHPEGPGAHLDMNSLDR_.4	_AS[Phospho (STY)]PAPGSGHPEGPGAHLDMNSLDR_	5.69739e-09	3.3959e-25	2.01339e-45	110153	104121	85951.7	0.999948	0.999995	0.999772
O94826	TOMM70	Mitochondrial import receptor subunit TOM70	ASPAPGSGHPEGPGAHLDMNSLDR	90	(S91,M108)	_AS[Phospho (STY)]PAPGSGHPEGPGAHLDM[Oxidation (M)]NSLDR_.4	_AS[Phospho (STY)]PAPGSGHPEGPGAHLDM[Oxidation (M)]NSLDR_	7.70959e-09	3.06203e-24	7.95828e-39	65405.4	61145.5	49220.5	0.128516	0.0476436	0.137509
O94876	TMCC1	Transmembrane and coiled-coil domains protein 1	FGSADNIPNLK	380	(S382)	_FGS[Phospho (STY)]ADNIPNLK_.2	_FGS[Phospho (STY)]ADNIPNLK_	9.30758e-09	4.25782e-25	2.82221e-40	43851.1	40789.8	37133.1	1	1	1
O94880	PHF14	PHD finger protein 14	SFVPEEEK	835	(S835)	_S[Phospho (STY)]FVPEEEK_.2	_S[Phospho (STY)]FVPEEEK_	5.11596e-09	8.28467e-25	1.37402e-34	60420.1	63759.4	56677.3	1	1	1
O94880	PHF14	PHD finger protein 14	SNEDSLILEK	298	(S298)	_S[Phospho (STY)]NEDSLILEK_.2	_S[Phospho (STY)]NEDSLILEK_	6.74378e-09	2.62551e-24	1.23154e-44	17287.2	20379.5	21556.1	1	0.999997	0.999999
O94880	PHF14	PHD finger protein 14	SNEDSLILEK	298	(S302)	_SNEDS[Phospho (STY)]LILEK_.2	_SNEDS[Phospho (STY)]LILEK_	5.03975e-09	2.31878e-20	1.48917e-42	8869.36	8405.44	7217.42	0.999858	0.998828	0.994578
O94880	PHF14	PHD finger protein 14	KRSFVPEEEK	833	(S835)	_KRS[Phospho (STY)]FVPEEEK_.2	_KRS[Phospho (STY)]FVPEEEK_	5.03975e-09	1.71747e-22	1.5146e-40	15327.4	14147.7	12566.9	1	1	1
O94885	SASH1	SAM and SH3 domain-containing protein 1	SLPVSICR	813	(S813,C819)	_S[Phospho (STY)]LPVSIC[Carbamidomethyl (C)]R_.2	_S[Phospho (STY)]LPVSIC[Carbamidomethyl (C)]R_	5.3579e-09	3.29447e-26	3.15876e-53	13124.3	15654.1	14969.2	0.999991	0.999713	0.999785
O94885	SASH1	SAM and SH3 domain-containing protein 1	TCSFGGFDLTNR	405	(C406,S407)	_TC[Carbamidomethyl (C)]S[Phospho (STY)]FGGFDLTNR_.2	_TC[Carbamidomethyl (C)]S[Phospho (STY)]FGGFDLTNR_	6.32982e-09	4.20636e-24	9.33663e-22	4601.22	5053.62	2400.36	0.953396	0.954557	0.695886
O94888	UBXN7	UBX domain-containing protein 7	SESLIDASEDSQLEAAIR	278	(S280)	_SES[Phospho (STY)]LIDASEDSQLEAAIR_.3	_SES[Phospho (STY)]LIDASEDSQLEAAIR_	5.22514e-09	1.71211e-24	3.83874e-32	13943.8	16246.1	9415.57	0.786232	0.833945	0.679656
O94888	UBXN7	UBX domain-containing protein 7	SESLIDASEDSQLEAAIR	278	(S288)	_SESLIDASEDS[Phospho (STY)]QLEAAIR_.3	_SESLIDASEDS[Phospho (STY)]QLEAAIR_	4.85259e-08	7.07011e-19	1.74899e-37	6435.15	12882.2	2531.59	0.962587	3.46289e-07	0.515651
O94913	PCF11	Pre-mRNA cleavage complex 2 protein Pcf11	EEQRSPFNDRFPLK	701	(S705)	_EEQRS[Phospho (STY)]PFNDRFPLK_.3	_EEQRS[Phospho (STY)]PFNDRFPLK_	6.67151e-09	5.06496e-18	7.99493e-40	4947.52	4032.53	3013.66	1	1	1
O94913	PCF11	Pre-mRNA cleavage complex 2 protein Pcf11	IYHPSCYEDYQNTSSFDCTPSPSK	1473	(C1478,C1490,S1493)	_IYHPSC[Carbamidomethyl (C)]YEDYQNTSSFDC[Carbamidomethyl (C)]TPS[Phospho (STY)]PSK_.3	_IYHPSC[Carbamidomethyl (C)]YEDYQNTSSFDC[Carbamidomethyl (C)]TPS[Phospho (STY)]PSK_	5.03975e-09	3.19971e-31	2.80465e-53	3829.91	4413.78	3232.65	0.0137022	0.353044	0.0929209
O94913	PCF11	Pre-mRNA cleavage complex 2 protein Pcf11	NELQEPCDSPK	1512	(C1518,S1520)	_NELQEPC[Carbamidomethyl (C)]DS[Phospho (STY)]PK_.2	_NELQEPC[Carbamidomethyl (C)]DS[Phospho (STY)]PK_	6.4903e-09	7.8139e-17	1.05809e-42	3081.34	2129.15	2704.41	1	1	1
O94913	PCF11	Pre-mRNA cleavage complex 2 protein Pcf11	SRSPIIHSPK	487	(S487,S494)	_S[Phospho (STY)]RSPIIHS[Phospho (STY)]PK_.2	_S[Phospho (STY)]RSPIIHS[Phospho (STY)]PK_	5.48627e-08	4.8746e-06	3.60193e-25	320.897	1.1049	1787.71	0.22789	0.514978	0.327196
O94915	FRYL	Protein furry homolog-like	SNTLDIMDGR	1957	(S1957)	_S[Phospho (STY)]NTLDIMDGR_.2	_S[Phospho (STY)]NTLDIMDGR_	5.03975e-09	1.99214e-28	5.12172e-51	9009.86	12512.6	14735.6	0.597424	0.442753	0.997489
O94915	FRYL	Protein furry homolog-like	SNTLDIMDGR	1957	(T1959)	_SNT[Phospho (STY)]LDIMDGR_.2	_SNT[Phospho (STY)]LDIMDGR_	5.03975e-09	4.16349e-26	1.02682e-51	8980.63	12512.7	14648.3	0.410912	0.566871	0.00261321
O94915	FRYL	Protein furry homolog-like	SNTLDIMDGR	1957	(S1957,M1963)	_S[Phospho (STY)]NTLDIM[Oxidation (M)]DGR_.2	_S[Phospho (STY)]NTLDIM[Oxidation (M)]DGR_	1.06043e-08	2.03846e-18	3.6296e-24	3554.56	3675.46	3320.45	0.967043	0.719507	0.541301
O94915	FRYL	Protein furry homolog-like	TRSLSSLR	1976	(T1976)	_T[Phospho (STY)]RSLSSLR_.2	_T[Phospho (STY)]RSLSSLR_	5.03975e-09	1.25903e-24	3.46002e-45	8327.11	7331.2	6469.27	0.0485782	0.00192571	0.517487
O94915	FRYL	Protein furry homolog-like	TRSLSSLR	1976	(S1978)	_TRS[Phospho (STY)]LSSLR_.2	_TRS[Phospho (STY)]LSSLR_	5.03975e-09	9.65842e-26	4.82955e-41	7561.18	6810.46	6021.54	0.384396	0.998095	0.481999
O94915	FRYL	Protein furry homolog-like	TYGGDTGSPEISFTK	2265	(S2272)	_TYGGDTGS[Phospho (STY)]PEISFTK_.2	_TYGGDTGS[Phospho (STY)]PEISFTK_	5.03975e-09	1.02359e-26	2.64385e-48	3053.77	3265.62	1474.52	0.310164	0.759698	0.786353
O94921	CDK14	Cyclin-dependent kinase 14	VHSENNACINFK	93	(S95,C100)	_VHS[Phospho (STY)]ENNAC[Carbamidomethyl (C)]INFK_.2	_VHS[Phospho (STY)]ENNAC[Carbamidomethyl (C)]INFK_	5.03975e-09	1.81143e-27	7.59678e-35	3616.26	4621.82	4365.06	1	1	1
O94921	CDK14	Cyclin-dependent kinase 14	VHSENNACINFK	93	(S95,C100)	_VHS[Phospho (STY)]ENNAC[Carbamidomethyl (C)]INFK_.3	_VHS[Phospho (STY)]ENNAC[Carbamidomethyl (C)]INFK_	7.79519e-09	4.48e-27	6.44733e-32	2403.7	2016.52	1417.57	1	1	1
O94929	ABLIM3	Actin-binding LIM protein 3	RFSSGGEEDDFDR	501	(S503)	_RFS[Phospho (STY)]SGGEEDDFDR_.2	_RFS[Phospho (STY)]SGGEEDDFDR_	5.09633e-09	5.95711e-23	3.84973e-43	29222.3	28280.9	33441.1	0.991979	0.999998	1
O94929	ABLIM3	Actin-binding LIM protein 3	RFSSGGEEDDFDR	501	(S503,S504)	_RFS[Phospho (STY)]S[Phospho (STY)]GGEEDDFDR_.2	_RFS[Phospho (STY)]S[Phospho (STY)]GGEEDDFDR_	1.31649e-08	1.37102e-20	4.95257e-46	26106.9	25591.1	31070.1	1	1	1
O94929	ABLIM3	Actin-binding LIM protein 3	RFSSGGEEDDFDR	501	(S503)	_RFS[Phospho (STY)]SGGEEDDFDR_.3	_RFS[Phospho (STY)]SGGEEDDFDR_	5.03975e-09	1.82357e-19	5.24874e-23	16439.6	15166.3	14815.8	0.626154	0.997668	0.999589
O94929	ABLIM3	Actin-binding LIM protein 3	ASSPGYIDSPTYSR	371	(S373)	_ASS[Phospho (STY)]PGYIDSPTYSR_.2	_ASS[Phospho (STY)]PGYIDSPTYSR_	5.03975e-09	2.12234e-29	3.2885e-51	67175.5	64163.7	60665.4	0.945541	0.85027	0.773861
O94929	ABLIM3	Actin-binding LIM protein 3	RASSPGYIDSPTYSR	370	(S372)	_RAS[Phospho (STY)]SPGYIDSPTYSR_.3	_RAS[Phospho (STY)]SPGYIDSPTYSR_	5.03975e-09	1.23276e-22	1.57445e-46	9089.81	10970	6208.93	0.824437	0.56737	0.564558
O94929	ABLIM3	Actin-binding LIM protein 3	RASSPGYIDSPTYSR	370	(S373)	_RASS[Phospho (STY)]PGYIDSPTYSR_.3	_RASS[Phospho (STY)]PGYIDSPTYSR_	7.0928e-09	9.7952e-25	3.45183e-11	9089.84	10974.8	5873.59	0.164926	0.406901	0.434665
O94929	ABLIM3	Actin-binding LIM protein 3	RASSPGYIDSPTYSR	370	(S372,S373)	_RAS[Phospho (STY)]S[Phospho (STY)]PGYIDSPTYSR_.3	_RAS[Phospho (STY)]S[Phospho (STY)]PGYIDSPTYSR_	1.25932e-08	3.24813e-12	1.6633e-41	4347.82	5840.44	7497.75	0.980106	0.867697	0.982966
O94929	ABLIM3	Actin-binding LIM protein 3	QGMSPTFSR	385	(S388)	_QGMS[Phospho (STY)]PTFSR_.2	_QGMS[Phospho (STY)]PTFSR_	6.48845e-09	5.31562e-22	3.13345e-49	13703.1	14888.8	13460.9	0.998372	0.999912	0.999971
O94929	ABLIM3	Actin-binding LIM protein 3	TSETSISPPGSSIGSPNR	276	(T276)	_T[Phospho (STY)]SETSISPPGSSIGSPNR_.2	_T[Phospho (STY)]SETSISPPGSSIGSPNR_	1.86645e-08	1.20847e-13	5.08384e-32	3803.22	5051.99	6400.01	0.437293	0.253327	0.25043
O94929	ABLIM3	Actin-binding LIM protein 3	RTSETSISPPGSSIGSPNR	275	(S277,S282)	_RTS[Phospho (STY)]ETSIS[Phospho (STY)]PPGSSIGSPNR_.3	_RTS[Phospho (STY)]ETSIS[Phospho (STY)]PPGSSIGSPNR_	3.1691e-08	2.40423e-16	3.11941e-14	3833.35	2523.85	1575.09	0.292409	0.371639	0.279934
O94979	SEC31A	Protein transport protein Sec31A	AQGEPVAGHESPKIPYEK	789	(S799)	_AQGEPVAGHES[Phospho (STY)]PKIPYEK_.3	_AQGEPVAGHES[Phospho (STY)]PKIPYEK_	5.03975e-09	4.15402e-29	8.17607e-47	22951.1	22566.7	28566.9	0.997739	0.977271	0.999991
O94979	SEC31A	Protein transport protein Sec31A	DSDQVAQSDGEESPAAEEQLLGEHIK	520	(S532)	_DSDQVAQSDGEES[Phospho (STY)]PAAEEQLLGEHIK_.3	_DSDQVAQSDGEES[Phospho (STY)]PAAEEQLLGEHIK_	6.56297e-09	8.94867e-26	1.23073e-46	6432.57	2665.67	7954.26	0.810107	0.7885	0.85277
O94986	CEP152	Centrosomal protein of 152 kDa	NVSPEFVPCEGEGGFGLHK	1459	(S1461,C1467)	_NVS[Phospho (STY)]PEFVPC[Carbamidomethyl (C)]EGEGGFGLHK_.3	_NVS[Phospho (STY)]PEFVPC[Carbamidomethyl (C)]EGEGGFGLHK_	7.6545e-09	4.68805e-20	1.13379e-46	1772.92	1164.83	1326.89	1	1	1
O95049	TJP3	Tight junction protein ZO-3	RDSEEFGVK	201	(S203)	_RDS[Phospho (STY)]EEFGVK_.2	_RDS[Phospho (STY)]EEFGVK_	5.03975e-09	3.12705e-23	2.43499e-36	15968.4	17905.9	13222.5	1	1	1
O95049	TJP3	Tight junction protein ZO-3	SREDLSALTR	591	(S591)	_S[Phospho (STY)]REDLSALTR_.2	_S[Phospho (STY)]REDLSALTR_	1.46414e-08	6.83682e-11	3.83607e-34	1481.7	830.001	1350.54	0.999509	0.957321	0.991917
O95067	CCNB2	G2/mitotic-specific cyclin-B2	GPSPTPEDVSMK	90	(S92)	_GPS[Phospho (STY)]PTPEDVSMK_.2	_GPS[Phospho (STY)]PTPEDVSMK_	1.11002e-08	9.24931e-24	8.90324e-41	14337.2	13384.6	15907.8	0.999727	0.999471	0.999966
O95104	SCAF4	SR-related and CTD-associated factor 4	KPENEVAQNGGAETSHTEPVSPIPK	636	(S656)	_KPENEVAQNGGAETSHTEPVS[Phospho (STY)]PIPK_.3	_KPENEVAQNGGAETSHTEPVS[Phospho (STY)]PIPK_	5.03975e-09	1.35768e-28	6.53569e-47	11097.5	9883.08	6562.63	0.999912	0.98622	0.971157
O95155	UBE4B	Ubiquitin conjugation factor E4 B	SQSMDIDGVSCEK	103	(S103,C113)	_S[Phospho (STY)]QSMDIDGVSC[Carbamidomethyl (C)]EK_.2	_S[Phospho (STY)]QSMDIDGVSC[Carbamidomethyl (C)]EK_	5.05225e-09	1.27417e-26	7.40786e-56	19978.8	19121	20448.7	0.0268612	0.0256747	0.0237564
O95155	UBE4B	Ubiquitin conjugation factor E4 B	SQSMDIDGVSCEK	103	(S105,C113)	_SQS[Phospho (STY)]MDIDGVSC[Carbamidomethyl (C)]EK_.2	_SQS[Phospho (STY)]MDIDGVSC[Carbamidomethyl (C)]EK_	5.28885e-09	2.50122e-26	3.28948e-54	19760	18782.2	20462.6	0.972834	0.973435	0.97619
O95155	UBE4B	Ubiquitin conjugation factor E4 B	SQSMDIDGVSCEK	103	(S103,M106,C113)	_S[Phospho (STY)]QSM[Oxidation (M)]DIDGVSC[Carbamidomethyl (C)]EK_.2	_S[Phospho (STY)]QSM[Oxidation (M)]DIDGVSC[Carbamidomethyl (C)]EK_	5.03975e-09	1.67083e-26	3.91425e-45	12938.9	12537.1	12145.2	0.0729372	0.0944256	0.0924599
O95155	UBE4B	Ubiquitin conjugation factor E4 B	SQSMDIDGVSCEK	103	(S105,M106,C113)	_SQS[Phospho (STY)]M[Oxidation (M)]DIDGVSC[Carbamidomethyl (C)]EK_.2	_SQS[Phospho (STY)]M[Oxidation (M)]DIDGVSC[Carbamidomethyl (C)]EK_	5.03975e-09	4.32418e-24	5.0712e-39	11277.4	10747.4	10868.8	0.922824	0.902736	0.904392
O95155	UBE4B	Ubiquitin conjugation factor E4 B	SQSSEGVSSLSSSPSNSLETQSQSLSR	76	(S101)	_SQSSEGVSSLSSSPSNSLETQSQSLS[Phospho (STY)]R_.3	_SQSSEGVSSLSSSPSNSLETQSQSLS[Phospho (STY)]R_	1.1095e-07	3.41361e-13	2.5649e-08	8422.79	8090.75	6505.84	0.287345	0.588856	0.213924
O95155	UBE4B	Ubiquitin conjugation factor E4 B	SQSSEGVSSLSSSPSNSLETQSQSLSR	76	(S90)	_SQSSEGVSSLSSSPS[Phospho (STY)]NSLETQSQSLSR_.3	_SQSSEGVSSLSSSPS[Phospho (STY)]NSLETQSQSLSR_	1.08015e-08	4.86025e-27	2.57454e-55	5253.28	4670.54	7521.55	0.182352	0.190665	0.212427
O95155	UBE4B	Ubiquitin conjugation factor E4 B	SQSSEGVSSLSSSPSNSLETQSQSLSR	76	(S92)	_SQSSEGVSSLSSSPSNS[Phospho (STY)]LETQSQSLSR_.3	_SQSSEGVSSLSSSPSNS[Phospho (STY)]LETQSQSLSR_	5.2298e-09	3.27095e-25	1.10937e-46	4555.88	3390.63	5790.56	0.130298	0.129853	0.0149786
O95155	UBE4B	Ubiquitin conjugation factor E4 B	SQSSEGVSSLSSSPSNSLETQSQSLSR	76	(S83,S90)	_SQSSEGVS[Phospho (STY)]SLSSSPS[Phospho (STY)]NSLETQSQSLSR_.3	_SQSSEGVS[Phospho (STY)]SLSSSPS[Phospho (STY)]NSLETQSQSLSR_	5.64596e-09	2.47599e-24	3.55805e-50	1726.97	2242.35	2919.73	0.19366	0.158356	0.179426
O95155	UBE4B	Ubiquitin conjugation factor E4 B	SQSSEGVSSLSSSPSNSLETQSQSLSR	76	(S86,S88)	_SQSSEGVSSLS[Phospho (STY)]SS[Phospho (STY)]PSNSLETQSQSLSR_.3	_SQSSEGVSSLS[Phospho (STY)]SS[Phospho (STY)]PSNSLETQSQSLSR_	1.04981e-08	1.61483e-30	2.10497e-52	1133.74	1504.59	2125.76	0.353249	0.300709	0.3582
O95155	UBE4B	Ubiquitin conjugation factor E4 B	LAGGQTSQPTTPLTSPQR	17	(S31)	_LAGGQTSQPTTPLTS[Phospho (STY)]PQR_.2	_LAGGQTSQPTTPLTS[Phospho (STY)]PQR_	1.47663e-08	4.76535e-30	7.70749e-51	6463.85	6695.02	9009.36	0.672422	0.473378	0.695866
O95155	UBE4B	Ubiquitin conjugation factor E4 B	LAGGQTSQPTTPLTSPQR	17	(S31)	_LAGGQTSQPTTPLTS[Phospho (STY)]PQR_.3	_LAGGQTSQPTTPLTS[Phospho (STY)]PQR_	5.03975e-09	3.15583e-23	2.5111e-46	4826.01	4217.4	3965.14	0.649399	0.824022	0.493136
O95155	UBE4B	Ubiquitin conjugation factor E4 B	NNESQWKDSPLATR	795	(S803)	_NNESQWKDS[Phospho (STY)]PLATR_.3	_NNESQWKDS[Phospho (STY)]PLATR_	5.03975e-09	1.18079e-15	1.23615e-47	2349.5	1539.89	2360.07	0.903063	0.899577	0.999069
O95171	SCEL	Sciellin	GIQSLGSPIK	306	(S312)	_GIQSLGS[Phospho (STY)]PIK_.2	_GIQSLGS[Phospho (STY)]PIK_	5.03975e-09	4.62042e-24	5.83887e-47	17310.2	17123.4	17166.2	0.999894	0.999939	0.999981
O95171	SCEL	Sciellin	PSSPVSSPNQLR	194	(S196)	_PSS[Phospho (STY)]PVSSPNQLR_.2	_PSS[Phospho (STY)]PVSSPNQLR_	5.03975e-09	7.32921e-26	1.71503e-39	17222.6	18088	7457.98	0.987487	0.986846	0.973899
O95171	SCEL	Sciellin	SSEQGLDEHINVSPK	463	(S475)	_SSEQGLDEHINVS[Phospho (STY)]PK_.2	_SSEQGLDEHINVS[Phospho (STY)]PK_	1.23863e-08	6.16112e-18	2.08541e-37	14390.2	11660.8	12428.5	1	0.999999	1
O95171	SCEL	Sciellin	GQSLDNLIK	387	(S389)	_GQS[Phospho (STY)]LDNLIK_.2	_GQS[Phospho (STY)]LDNLIK_	5.03975e-09	7.66489e-26	5.5171e-53	4040.63	3011.87	4777.29	1	1	1
O95171	SCEL	Sciellin	YSSDDTLDR	89	(S91)	_YSS[Phospho (STY)]DDTLDR_.2	_YSS[Phospho (STY)]DDTLDR_	7.87793e-09	3.27545e-16	1.26625e-40	1965.41	2064.23	6686.08	0.348893	0.407176	0.280837
O95208	EPN2	Epsin-2	GSSQPNLSTSHSEQEYGK	171	(S173)	_GSS[Phospho (STY)]QPNLSTSHSEQEYGK_.3	_GSS[Phospho (STY)]QPNLSTSHSEQEYGK_	5.03975e-09	3.06391e-20	9.66682e-46	11773.3	10684.2	11079.8	0.92747	0.922417	0.926341
O95218	ZRANB2	Zinc finger Ran-binding domain-containing protein 2	YNLDASEEEDSNK	183	(S188)	_YNLDAS[Phospho (STY)]EEEDSNK_.2	_YNLDAS[Phospho (STY)]EEEDSNK_	5.03975e-09	1.94796e-26	2.1989e-44	220892	233534	238349	1	1	1
O95218	ZRANB2	Zinc finger Ran-binding domain-containing protein 2	EVEDKESEGEEEDEDEDLSK	147	(S153)	_EVEDKES[Phospho (STY)]EGEEEDEDEDLSK_.3	_EVEDKES[Phospho (STY)]EGEEEDEDEDLSK_	5.09561e-09	6.88209e-26	8.21595e-39	217015	193781	210076	1	1	1
O95218	ZRANB2	Zinc finger Ran-binding domain-containing protein 2	ENVEYIEREESDGEYDEFGR	110	(S120)	_ENVEYIEREES[Phospho (STY)]DGEYDEFGR_.3	_ENVEYIEREES[Phospho (STY)]DGEYDEFGR_	9.86724e-09	5.18493e-24	5.80459e-44	110618	112982	102106	0.999915	0.99998	0.974493
O95218	ZRANB2	Zinc finger Ran-binding domain-containing protein 2	ENVEYIEREESDGEYDEFGR	110	(Y114)	_ENVEY[Phospho (STY)]IEREESDGEYDEFGR_.3	_ENVEY[Phospho (STY)]IEREESDGEYDEFGR_	6.36095e-09	7.12921e-27	5.91322e-45	58075.1	60080.8	55250	8.85562e-05	1.98113e-05	0.0249989
O95218	ZRANB2	Zinc finger Ran-binding domain-containing protein 2	YNLDASEEEDSNKK	183	(S188)	_YNLDAS[Phospho (STY)]EEEDSNKK_.3	_YNLDAS[Phospho (STY)]EEEDSNKK_	5.05494e-09	5.91325e-24	1.73612e-45	39919.3	37081.4	45715.9	0.992783	0.999987	1
O95218	ZRANB2	Zinc finger Ran-binding domain-containing protein 2	YNLDASEEEDSNKK	183	(S188)	_YNLDAS[Phospho (STY)]EEEDSNKK_.2	_YNLDAS[Phospho (STY)]EEEDSNKK_	1.71744e-08	6.79856e-19	2.83727e-28	4192.75	3790.41	3906.8	0.598796	0.168436	0.00852561
O95218	ZRANB2	Zinc finger Ran-binding domain-containing protein 2	ENVEYIEREESDGEYDEFGRK	110	(S120)	_ENVEYIEREES[Phospho (STY)]DGEYDEFGRK_.3	_ENVEYIEREES[Phospho (STY)]DGEYDEFGRK_	5.03975e-09	2.80552e-29	6.80619e-49	22409	20634.5	19520.5	0.987855	0.784276	0.941486
O95218	ZRANB2	Zinc finger Ran-binding domain-containing protein 2	ENVEYIEREESDGEYDEFGRK	110	(Y114)	_ENVEY[Phospho (STY)]IEREESDGEYDEFGRK_.3	_ENVEY[Phospho (STY)]IEREESDGEYDEFGRK_	5.03975e-09	4.23641e-30	3.10512e-49	12844.9	13154.7	11419.2	0.0120756	0.21985	0.057649
O95218	ZRANB2	Zinc finger Ran-binding domain-containing protein 2	ENVEYIEREESDGEYDEFGRK	110	(Y114)	_ENVEY[Phospho (STY)]IEREESDGEYDEFGRK_.4	_ENVEY[Phospho (STY)]IEREESDGEYDEFGRK_	5.03975e-09	2.35834e-23	1.06045e-52	6238.39	5193.24	4379.97	0.973899	0.982193	0.971022
O95218	ZRANB2	Zinc finger Ran-binding domain-containing protein 2	YKLDEDEDEDDADLSK	167	(S181)	_YKLDEDEDEDDADLS[Phospho (STY)]K_.2	_YKLDEDEDEDDADLS[Phospho (STY)]K_	7.46098e-09	1.66369e-24	1.73544e-46	23135.8	20159.6	14524.2	1	1	1
O95218	ZRANB2	Zinc finger Ran-binding domain-containing protein 2	YKLDEDEDEDDADLSK	167	(S181)	_YKLDEDEDEDDADLS[Phospho (STY)]K_.3	_YKLDEDEDEDDADLS[Phospho (STY)]K_	7.73187e-09	5.08157e-25	8.60818e-28	22477.6	17006.1	9868.96	1	1	0.999996
O95218	ZRANB2	Zinc finger Ran-binding domain-containing protein 2	EESDGEYDEFGR	118	(S120)	_EES[Phospho (STY)]DGEYDEFGR_.2	_EES[Phospho (STY)]DGEYDEFGR_	5.03975e-09	8.67999e-24	1.05544e-22	23582.2	25884.6	19794.3	1	0.999997	0.999993
O95218	ZRANB2	Zinc finger Ran-binding domain-containing protein 2	EESDGEYDEFGRK	118	(S120)	_EES[Phospho (STY)]DGEYDEFGRK_.2	_EES[Phospho (STY)]DGEYDEFGRK_	5.03975e-09	6.54229e-15	1.64113e-36	3712.68	3437.09	2187.03	0.489945	0.915348	0.524192
O95218	ZRANB2	Zinc finger Ran-binding domain-containing protein 2	EESDGEYDEFGRK	118	(S120)	_EES[Phospho (STY)]DGEYDEFGRK_.3	_EES[Phospho (STY)]DGEYDEFGRK_	5.10766e-09	1.61609e-19	2.1361e-32	1504.36	1774.66	2123.02	0.992836	0.988746	0.532578
O95235	KIF20A	Kinesin-like protein KIF20A	EHSLQVSPSLEK	526	(S532)	_EHSLQVS[Phospho (STY)]PSLEK_.2	_EHSLQVS[Phospho (STY)]PSLEK_	8.59821e-09	1.87612e-23	2.10713e-32	5007.31	6695.88	5616.08	0.0167535	0.154954	0.551435
O95239	KIF4A	Chromosome-associated kinesin KIF4A	TFSLTEVR	799	(S801)	_TFS[Phospho (STY)]LTEVR_.2	_TFS[Phospho (STY)]LTEVR_	6.48172e-09	2.36982e-22	7.53968e-46	44791.2	41297	31842.1	1	0.999999	0.999994
[truncated: 6,017 more rows]

## Sheet: (S7d) 12500cells
Table S7d. Identification results of dirDIA from 12500 cells
[truncated: 9,633 more rows]

## Sheet: (S7e) 25000cells
Table S7e. Identification results of dirDIA from 25000 cells
[truncated: 13,573 more rows]

## Sheet: (S7f) 50000cells
Table S7f. Identification results of dirDIA from 50000 cells
[truncated: 15,586 more rows]
