# Supplementary material for: A Rapid One-Pot Workflow for Sensitive Microscale Phosphoproteomics
Source: J Proteome Res. 2024 Jul 22;23(8):3294–309. doi: 10.1021/acs.jproteome.3c00862 (PMC11301667; doi:10.1021/acs.jproteome.3c00862)
Supplement: Supplementary file 9 — pr3c00862_si_009.xlsx [file pr3c00862_si_009.xlsx]

## Sheet: Table S8
	Table S8. Summary of identification results from library DIA
	Table S8a. Identification results of large library DIA from 2500 cells
	Table S8b. Identification results of large library DIA from 5000 cells
	Table S8c. Identification results of large library DIA from 12500 cells
	Table S8d. Identification results of large library DIA from 25000 cells
	Table S8e. Identification results of large library DIA from 50000 cells
	Table S8f. Identification results of small library DIA from 2500 cells
	Table S8g. Identification results of small library DIA from 5000 cells
	Table S8h. Identification results of small library DIA from 12500 cells
	Table S8i. Identification results of small library DIA from 25000 cells
	Table S8j. Identification results of small library DIA from 50000 cells

## Sheet: (S8a) 2500cells
	Table S8a. Identification results of large library DIA from 2500 cells
Protein Groups	Genes	Protein Descriptions	Stripped Sequence	Peptide Position	Protein PTM Locations	Precursor Id	Modified Sequence	2500cells_01 Qvalue	2500cells_02 Qvalue	2500cells_03 Qvalue	2500cells_01 TotalQuantity	2500cells_02 TotalQuantity	2500cells_03 TotalQuantity	2500cells_01 PTM Assay Probability	2500cells_02 PTM Assay Probability	2500cells_03 PTM Assay Probability
A1L170	C1orf226	Uncharacterized protein C1orf226	ASSPSLIER	221	(S223)	_ASS[Phospho (STY)]PSLIER_.2	_ASS[Phospho (STY)]PSLIER_	Filtered	Filtered	0.000584732	Filtered	Filtered	1862.31	Filtered	Filtered	0.831812
A1L390	PLEKHG3	Pleckstrin homology domain-containing family G member 3	GPLSPFNSR	73	(S76)	_GPLS[Phospho (STY)]PFNSR_.2	_GPLS[Phospho (STY)]PFNSR_	9.39383e-05	2.28692e-24	0.00035477	18678.9	19604.2	18428.1	0.998811	0.999971	0.999999
A1L390	PLEKHG3	Pleckstrin homology domain-containing family G member 3	SHSVPENMVEPPLSGR	1079	(S1081,M1086)	_SHS[Phospho (STY)]VPENM[Oxidation (M)]VEPPLSGR_.3	_SHS[Phospho (STY)]VPENM[Oxidation (M)]VEPPLSGR_	0.000781791	1.70014e-06	0.000646381	3478.14	2861.02	3838.38	0.459667	0.4596	0.888886
A1L390	PLEKHG3	Pleckstrin homology domain-containing family G member 3	SHSVPENMVEPPLSGR	1079	(S1079,M1086)	_S[Phospho (STY)]HSVPENM[Oxidation (M)]VEPPLSGR_.3	_S[Phospho (STY)]HSVPENM[Oxidation (M)]VEPPLSGR_	0.000517801	0.000705276	0.000425241	1068.03	1005.42	1586.8	0.523758	0.483944	0.104829
A1X283	SH3PXD2B	SH3 and PX domain-containing protein 2B	PGPGSPSHPGALDLDGVSR	287	(S293)	_PGPGSPS[Phospho (STY)]HPGALDLDGVSR_.3	_PGPGSPS[Phospho (STY)]HPGALDLDGVSR_	0.000958001	0.00797722	0.000514974	311.23	846.53	604.636	0.333333	0.511388	0.569813
A1X283	SH3PXD2B	SH3 and PX domain-containing protein 2B	PGPGSPSHPGALDLDGVSR	287	(S291)	_PGPGS[Phospho (STY)]PSHPGALDLDGVSR_.3	_PGPGS[Phospho (STY)]PSHPGALDLDGVSR_	0.000869402	0.00716356	0.000446386	1	1	588.576	0.333333	0.45111	0.426086
A6ND36	FAM83G	Protein FAM83G	QLSAPHITR	648	(S650)	_QLS[Phospho (STY)]APHITR_.2	_QLS[Phospho (STY)]APHITR_	0.000869292	0.000547524	0.00100464	2309.96	1553.21	2845.27	0.955274	0.844609	0.993225
A6ND36	FAM83G	Protein FAM83G	RHSEQVANGPTPPPR	632	(S634)	_RHS[Phospho (STY)]EQVANGPTPPPR_.3	_RHS[Phospho (STY)]EQVANGPTPPPR_	7.30706e-05	1.97018e-23	0.000374704	1409	1200.9	1088.16	0.972964	0.916214	0.943699
A6ND36	FAM83G	Protein FAM83G	LLPDPGSPR	754	(S760)	_LLPDPGS[Phospho (STY)]PR_.2	_LLPDPGS[Phospho (STY)]PR_	0.0016203	3.12954e-08	0.00225382	977.34	1329.82	1149.67	1	1	1
A6NDB9	PALM3	Paralemmin-3	VPEVVQTSSPR	295	(S302)	_VPEVVQTS[Phospho (STY)]SPR_.2	_VPEVVQTS[Phospho (STY)]SPR_	0.000169772	1.46636e-17	0.000391913	6229.96	6368.3	7174.48	0.315842	0.320302	0.312969
A6NDB9	PALM3	Paralemmin-3	VPEVVQTSSPR	295	(S303)	_VPEVVQTSS[Phospho (STY)]PR_.2	_VPEVVQTSS[Phospho (STY)]PR_	2.32075e-05	6.11554e-26	0.00035477	5736.5	5868.31	6883.57	0.476801	0.485846	0.488204
A6NDB9	PALM3	Paralemmin-3	VPEVVQTSSPR	295	(T301)	_VPEVVQT[Phospho (STY)]SSPR_.2	_VPEVVQT[Phospho (STY)]SSPR_	3.56546e-05	2.79138e-13	0.000430852	4711.76	3863.73	5098.65	0.232967	0.190245	0.232803
A6NDB9	PALM3	Paralemmin-3	DEAEMSPVVER	415	(M419,S420)	_DEAEM[Oxidation (M)]S[Phospho (STY)]PVVER_.2	_DEAEM[Oxidation (M)]S[Phospho (STY)]PVVER_	0.000869354	Filtered	Filtered	486.695	Filtered	Filtered	1	Filtered	Filtered
A6NDB9	PALM3	Paralemmin-3	DEAEMSPVVER	415	(S420)	_DEAEMS[Phospho (STY)]PVVER_.2	_DEAEMS[Phospho (STY)]PVVER_	0.000869408	Filtered	Filtered	151.243	Filtered	Filtered	1	Filtered	Filtered
A6NDB9	PALM3	Paralemmin-3	ERGDESPLGAEGAK	370	(S375)	_ERGDES[Phospho (STY)]PLGAEGAK_.2	_ERGDES[Phospho (STY)]PLGAEGAK_	Filtered	Filtered	0.0014495	Filtered	Filtered	354.293	Filtered	Filtered	1
A6NDB9	PALM3	Paralemmin-3	PGTGRDEAEMSPVVER	410	(M419,S420)	_PGTGRDEAEM[Oxidation (M)]S[Phospho (STY)]PVVER_.3	_PGTGRDEAEM[Oxidation (M)]S[Phospho (STY)]PVVER_	0.000276909	5.94097e-11	0.000368555	284.316	1	1	0.309357	0.353836	0.353815
A6NF01;A8CG34;Q96HA1	POM121B;POM121C;POM121	Putative nuclear envelope pore membrane protein POM 121B;Nuclear envelope pore membrane protein POM 121C;Nuclear envelope pore membrane protein POM 121	NGPSSSPFSSPASSR	14;407;430	(S18);(S411);(S434)	_NGPSS[Phospho (STY)]SPFSSPASSR_.2	_NGPSS[Phospho (STY)]SPFSSPASSR_	0.000130332	0.000267487	0.00045609	800.575	1438.45	979.628	0.368213	0.284452	0.289539
A6NF01;A8CG34;Q96HA1	POM121B;POM121C;POM121	Putative nuclear envelope pore membrane protein POM 121B;Nuclear envelope pore membrane protein POM 121C;Nuclear envelope pore membrane protein POM 121	NGPSSSPFSSPASSR	14;407;430	(S19);(S412);(S435)	_NGPSSS[Phospho (STY)]PFSSPASSR_.2	_NGPSSS[Phospho (STY)]PFSSPASSR_	0.000328735	0.000209725	0.000401962	1	1	1	0.23228	0.281179	0.283356
A6NF01;A8CG34;Q96HA1	POM121B;POM121C;POM121	Putative nuclear envelope pore membrane protein POM 121B;Nuclear envelope pore membrane protein POM 121C;Nuclear envelope pore membrane protein POM 121	NGPSSSPFSSPASSR	14;407;430	(S17);(S410);(S433)	_NGPS[Phospho (STY)]SSPFSSPASSR_.2	_NGPS[Phospho (STY)]SSPFSSPASSR_	0.000648218	Filtered	0.000443329	1075.19	Filtered	1025.06	0.403483	Filtered	0.309212
A6NFR6	C5orf60	Uncharacterized protein C5orf60	GKASPTSFHVSPR	153	(S159,S163)	_GKASPTS[Phospho (STY)]FHVS[Phospho (STY)]PR_.3	_GKASPTS[Phospho (STY)]FHVS[Phospho (STY)]PR_	0.000805637	2.32678e-09	0.0024713	3457.7	3443.53	3056.93	0.381661	0.248534	0.111167
A6NFR6	C5orf60	Uncharacterized protein C5orf60	GKASPTSFHVSPR	153	(S156,S163)	_GKAS[Phospho (STY)]PTSFHVS[Phospho (STY)]PR_.3	_GKAS[Phospho (STY)]PTSFHVS[Phospho (STY)]PR_	3.10613e-05	0.00733279	0.000576908	3457.43	3443.65	3056.74	0.5084	0.248285	0.0381821
B5ME19;Q99613	EIF3CL;EIF3C	Eukaryotic translation initiation factor 3 subunit C-like protein;Eukaryotic translation initiation factor 3 subunit C	QPLLLSEDEEDTK	34;34	(S39);(S39)	_QPLLLS[Phospho (STY)]EDEEDTK_.2	_QPLLLS[Phospho (STY)]EDEEDTK_	0.00064381	1.83085e-05	0.000646354	8118.14	8289.02	7643	0.976228	0.949206	0.983734
B5ME19;Q99613	EIF3CL;EIF3C	Eukaryotic translation initiation factor 3 subunit C-like protein;Eukaryotic translation initiation factor 3 subunit C	QPLLLSEDEEDTK	34;34	(T45);(T45)	_QPLLLSEDEEDT[Phospho (STY)]K_.2	_QPLLLSEDEEDT[Phospho (STY)]K_	0.00924327	0.00100893	Filtered	4285.84	5426.16	Filtered	0.0325368	0.0179563	Filtered
B5ME19;Q99613	EIF3CL;EIF3C	Eukaryotic translation initiation factor 3 subunit C-like protein;Eukaryotic translation initiation factor 3 subunit C	QPLLLSEDEEDTKR	34;34	(S39);(S39)	_QPLLLS[Phospho (STY)]EDEEDTKR_.3	_QPLLLS[Phospho (STY)]EDEEDTKR_	2.45761e-05	9.65941e-23	0.00035477	9278.11	7517.02	8502.04	0.999547	0.98427	0.999997
B5ME19;Q99613	EIF3CL;EIF3C	Eukaryotic translation initiation factor 3 subunit C-like protein;Eukaryotic translation initiation factor 3 subunit C	QPLLLSEDEEDTKR	34;34	(T45);(T45)	_QPLLLSEDEEDT[Phospho (STY)]KR_.3	_QPLLLSEDEEDT[Phospho (STY)]KR_	Filtered	2.70946e-13	0.000361567	Filtered	1997.8	2378.72	Filtered	0.0292039	0.00719107
C9JLW8	MCRIP1	Mapk-regulated corepressor-interacting protein 1	SPPSSSEIFTPAHEENVR	21	(S24)	_SPPS[Phospho (STY)]SSEIFTPAHEENVR_.3	_SPPS[Phospho (STY)]SSEIFTPAHEENVR_	3.98096e-05	3.12493e-24	0.000360554	8699.16	8142.41	9090.21	0.0104762	0.0136871	0.0123996
C9JLW8	MCRIP1	Mapk-regulated corepressor-interacting protein 1	SPPSSSEIFTPAHEENVR	21	(S21)	_S[Phospho (STY)]PPSSSEIFTPAHEENVR_.3	_S[Phospho (STY)]PPSSSEIFTPAHEENVR_	3.73044e-05	3.85891e-26	0.000373151	7040.81	7047.81	7216.53	0.0185002	0.00967889	0.00630524
C9JLW8	MCRIP1	Mapk-regulated corepressor-interacting protein 1	SPPSSSEIFTPAHEENVR	21	(T30)	_SPPSSSEIFT[Phospho (STY)]PAHEENVR_.3	_SPPSSSEIFT[Phospho (STY)]PAHEENVR_	0.000451948	2.37101e-11	0.000461107	600.365	918.396	936.267	0.0250732	0.00181395	0.0148634
O00116	AGPS	Alkyldihydroxyacetonephosphate synthase, peroxisomal	RAASAATAAPTATPAAQESGTIPK	62	(S65)	_RAAS[Phospho (STY)]AATAAPTATPAAQESGTIPK_.3	_RAAS[Phospho (STY)]AATAAPTATPAAQESGTIPK_	0.000668094	Filtered	Filtered	1	Filtered	Filtered	0.154242	Filtered	Filtered
O00193	SMAP	Small acidic protein	SASPDDDLGSSNWEAADLGNEER	15	(S17)	_SAS[Phospho (STY)]PDDDLGSSNWEAADLGNEER_.3	_SAS[Phospho (STY)]PDDDLGSSNWEAADLGNEER_	2.32075e-05	Filtered	0.000445472	837.058	Filtered	426.767	0.219661	Filtered	0.25
O00193	SMAP	Small acidic protein	SASPDDDLGSSNWEAADLGNEER	15	(S15)	_S[Phospho (STY)]ASPDDDLGSSNWEAADLGNEER_.3	_S[Phospho (STY)]ASPDDDLGSSNWEAADLGNEER_	2.98011e-05	Filtered	0.000536928	534.518	Filtered	1	0.22828	Filtered	0.25
O00231	PSMD11	26S proteasome non-ATPase regulatory subunit 11	AQSLLSTDR	12	(S14)	_AQS[Phospho (STY)]LLSTDR_.2	_AQS[Phospho (STY)]LLSTDR_	0.000202776	2.27827e-20	0.00039783	285.744	1.13247	168.985	0.870175	0.496314	0.776828
O00264	PGRMC1	Membrane-associated progesterone receptor component 1	EGEEPTVYSDEEEPKDESAR	173	(S181)	_EGEEPTVYS[Phospho (STY)]DEEEPKDESAR_.3	_EGEEPTVYS[Phospho (STY)]DEEEPKDESAR_	2.32075e-05	9.87535e-37	0.00035477	193746	204467	207163	0.998857	0.102726	0.912587
O00264	PGRMC1	Membrane-associated progesterone receptor component 1	EGEEPTVYSDEEEPKDESAR	173	(Y180)	_EGEEPTVY[Phospho (STY)]SDEEEPKDESAR_.3	_EGEEPTVY[Phospho (STY)]SDEEEPKDESAR_	0.000221502	1.54527e-36	0.00035477	173648	178959	183292	0.000267639	0.000927014	5.1558e-05
O00264	PGRMC1	Membrane-associated progesterone receptor component 1	EGEEPTVYSDEEEPKDESAR	173	(S190)	_EGEEPTVYSDEEEPKDES[Phospho (STY)]AR_.3	_EGEEPTVYSDEEEPKDES[Phospho (STY)]AR_	0.000869371	Filtered	0.000939036	42588	Filtered	47221.8	3.71551e-28	Filtered	2.44978e-33
O00264	PGRMC1	Membrane-associated progesterone receptor component 1	EGEEPTVYSDEEEPKDESAR	173	(S181)	_EGEEPTVYS[Phospho (STY)]DEEEPKDESAR_.4	_EGEEPTVYS[Phospho (STY)]DEEEPKDESAR_	Filtered	0.000427505	0.00733156	Filtered	913.686	2135.87	Filtered	0.147974	0.148109
O00264	PGRMC1	Membrane-associated progesterone receptor component 1	GDQPAASGDSDDDEPPPLPR	48	(S54)	_GDQPAAS[Phospho (STY)]GDSDDDEPPPLPR_.3	_GDQPAAS[Phospho (STY)]GDSDDDEPPPLPR_	3.88852e-05	4.09685e-35	0.00035477	79991.9	82119.8	66127.2	0.969336	0.418653	0.412566
O00264	PGRMC1	Membrane-associated progesterone receptor component 1	GDQPAASGDSDDDEPPPLPR	48	(S57)	_GDQPAASGDS[Phospho (STY)]DDDEPPPLPR_.3	_GDQPAASGDS[Phospho (STY)]DDDEPPPLPR_	2.34276e-05	3.37256e-29	0.00035477	79991.1	82119.8	66127.2	0.030741	0.581613	0.589489
O00264	PGRMC1	Membrane-associated progesterone receptor component 1	EGEEPTVYSDEEEPK	173	(S181)	_EGEEPTVYS[Phospho (STY)]DEEEPK_.2	_EGEEPTVYS[Phospho (STY)]DEEEPK_	2.504e-05	1.10707e-29	0.00035477	88239.6	89444.9	89616	1	0.999998	1
O00267	SUPT5H	Transcription elongation factor SPT5	TPHYGSQTPLHDGSR	799	(T799)	_T[Phospho (STY)]PHYGSQTPLHDGSR_.3	_T[Phospho (STY)]PHYGSQTPLHDGSR_	Filtered	0.00953316	0.000481595	Filtered	459.751	514.357	Filtered	0.0757803	0.237524
O00267	SUPT5H	Transcription elongation factor SPT5	TPHYGSQTPLHDGSR	799	(T806)	_TPHYGSQT[Phospho (STY)]PLHDGSR_.3	_TPHYGSQT[Phospho (STY)]PLHDGSR_	Filtered	Filtered	0.00043961	Filtered	Filtered	516.67	Filtered	Filtered	0.208656
O00267	SUPT5H	Transcription elongation factor SPT5	TPHYGSQTPLHDGSR	799	(S804)	_TPHYGS[Phospho (STY)]QTPLHDGSR_.3	_TPHYGS[Phospho (STY)]QTPLHDGSR_	Filtered	Filtered	0.000505111	Filtered	Filtered	516.322	Filtered	Filtered	0.209149
O00273	DFFA	DNA fragmentation factor subunit alpha	ASPPGDLQNPK	314	(S315)	_AS[Phospho (STY)]PPGDLQNPK_.2	_AS[Phospho (STY)]PPGDLQNPK_	0.000121136	7.61363e-27	0.000373542	8841.68	7766.13	7641.11	1	1	1
O00429	DNM1L	Dynamin-1-like protein	SKPIPIMPASPQK	607	(S616)	_SKPIPIMPAS[Phospho (STY)]PQK_.2	_SKPIPIMPAS[Phospho (STY)]PQK_	0.000114037	5.54979e-21	0.00035477	26683.9	26163.1	18556.4	1	1	0.999995
O00429	DNM1L	Dynamin-1-like protein	SKPIPIMPASPQK	607	(M613,S616)	_SKPIPIM[Oxidation (M)]PAS[Phospho (STY)]PQK_.2	_SKPIPIM[Oxidation (M)]PAS[Phospho (STY)]PQK_	5.98261e-05	5.5916e-20	0.00035477	21516.4	23023.5	21637.1	1	1	1
O00443	PIK3C2A	Phosphatidylinositol 4-phosphate 3-kinase C2 domain-containing subunit alpha	VSNLQVSPK	253	(S259)	_VSNLQVS[Phospho (STY)]PK_.2	_VSNLQVS[Phospho (STY)]PK_	0.000517763	Filtered	Filtered	1076.91	Filtered	Filtered	0.983883	Filtered	Filtered
O00499	BIN1	Myc box-dependent-interacting protein 1	SPSPPDGSPAATPEIR	296	(S298)	_SPS[Phospho (STY)]PPDGSPAATPEIR_.2	_SPS[Phospho (STY)]PPDGSPAATPEIR_	6.11443e-05	1.24895e-27	0.00035477	21797.5	23485.2	16960.1	0.201277	0.0613074	0.185055
O00499	BIN1	Myc box-dependent-interacting protein 1	SPSPPDGSPAATPEIR	296	(S296)	_S[Phospho (STY)]PSPPDGSPAATPEIR_.2	_S[Phospho (STY)]PSPPDGSPAATPEIR_	5.81618e-05	5.15781e-29	0.00035477	21861.1	19446	15838.8	0.795991	0.94279	0.81684
O00499	BIN1	Myc box-dependent-interacting protein 1	SPSPPDGSPAATPEIR	296	(S303)	_SPSPPDGS[Phospho (STY)]PAATPEIR_.2	_SPSPPDGS[Phospho (STY)]PAATPEIR_	0.000452409	1.41297e-25	0.00036884	1405.95	7322.9	2253.56	0.881807	3.50489e-06	0.791533
O00499	BIN1	Myc box-dependent-interacting protein 1	SPSPPDGSPAATPEIR	296	(S298)	_SPS[Phospho (STY)]PPDGSPAATPEIR_.3	_SPS[Phospho (STY)]PPDGSPAATPEIR_	0.000133425	2.32593e-21	0.000355969	2114.96	2017.49	2147.21	0.190262	0.0357332	0.0109966
O00499	BIN1	Myc box-dependent-interacting protein 1	SPSPPDGSPAATPEIR	296	(S303)	_SPSPPDGS[Phospho (STY)]PAATPEIR_.3	_SPSPPDGS[Phospho (STY)]PAATPEIR_	0.000158696	4.14442e-18	0.00035477	682.811	929.098	719.283	0.147394	0.0263751	0.148725
O00499	BIN1	Myc box-dependent-interacting protein 1	SPSPPDGSPAATPEIR	296	(S296)	_S[Phospho (STY)]PSPPDGSPAATPEIR_.3	_S[Phospho (STY)]PSPPDGSPAATPEIR_	5.68787e-05	2.16108e-20	0.00035477	449.041	296.17	247.928	0.645643	0.930675	0.978774
O00499	BIN1	Myc box-dependent-interacting protein 1	SPSPPDGSPAATPEIR	296	(S296,S298)	_S[Phospho (STY)]PS[Phospho (STY)]PPDGSPAATPEIR_.2	_S[Phospho (STY)]PS[Phospho (STY)]PPDGSPAATPEIR_	Filtered	Filtered	0.0098725	Filtered	Filtered	1669.27	Filtered	Filtered	0.911422
O00499	BIN1	Myc box-dependent-interacting protein 1	SPSPPDGSPAATPEIR	296	(S296,S303)	_S[Phospho (STY)]PSPPDGS[Phospho (STY)]PAATPEIR_.2	_S[Phospho (STY)]PSPPDGS[Phospho (STY)]PAATPEIR_	Filtered	0.00889193	Filtered	Filtered	613.686	Filtered	Filtered	0.314715	Filtered
O00505	KPNA3	Importin subunit alpha-4	NVPQEESLEDSDVDADFK	50	(S56)	_NVPQEES[Phospho (STY)]LEDSDVDADFK_.3	_NVPQEES[Phospho (STY)]LEDSDVDADFK_	0.000869333	0.00737462	0.000658929	1990.77	1652	1501.69	0.5	0.5	0.5
O00505	KPNA3	Importin subunit alpha-4	NVPQEESLEDSDVDADFK	50	(S60)	_NVPQEESLEDS[Phospho (STY)]DVDADFK_.3	_NVPQEESLEDS[Phospho (STY)]DVDADFK_	0.00152186	0.00733295	0.0014943	1.1299	1.1333	1.13266	0.5	0.5	0.5
O00512	BCL9	B-cell CLL/lymphoma 9 protein	SISADSFDQR	102	(S104)	_SIS[Phospho (STY)]ADSFDQR_.2	_SIS[Phospho (STY)]ADSFDQR_	7.47926e-05	3.20349e-05	0.00059192	1173.94	939.588	1085.05	0.684244	0.941157	0.948031
O00512	BCL9	B-cell CLL/lymphoma 9 protein	SISADSFDQR	102	(S102)	_S[Phospho (STY)]ISADSFDQR_.2	_S[Phospho (STY)]ISADSFDQR_	0.000793194	Filtered	0.0068429	805.255	Filtered	534.74	0.289914	Filtered	0.050837
O00512	BCL9	B-cell CLL/lymphoma 9 protein	SISADSFDQR	102	(S107)	_SISADS[Phospho (STY)]FDQR_.2	_SISADS[Phospho (STY)]FDQR_	0.000819678	Filtered	Filtered	1	Filtered	Filtered	0.117692	Filtered	Filtered
O00512	BCL9	B-cell CLL/lymphoma 9 protein	IPVEGPLSPSR	680	(S687)	_IPVEGPLS[Phospho (STY)]PSR_.2	_IPVEGPLS[Phospho (STY)]PSR_	0.000869327	0.00920578	Filtered	2065.36	1505.03	Filtered	0.5	0.428002	Filtered
O00515	LAD1	Ladinin-1	LPSVEEAEVPK	62	(S64)	_LPS[Phospho (STY)]VEEAEVPK_.2	_LPS[Phospho (STY)]VEEAEVPK_	8.03246e-05	1.76932e-20	0.000376812	2244.6	1194.08	2222.8	1	1	1
O00515	LAD1	Ladinin-1	NSLSPVQATQK	120	(S123)	_NSLS[Phospho (STY)]PVQATQK_.2	_NSLS[Phospho (STY)]PVQATQK_	0.000866033	Filtered	0.00953543	1	Filtered	1	0.770051	Filtered	0.361623
O00567	NOP56	Nucleolar protein 56	EEPVSSGPEEAVGK	565	(S570)	_EEPVSS[Phospho (STY)]GPEEAVGK_.2	_EEPVSS[Phospho (STY)]GPEEAVGK_	0.000869378	2.67057e-33	0.00674125	18775.9	15237.8	16599.4	0.980812	0.998347	0.996626
O00567	NOP56	Nucleolar protein 56	EEPVSSGPEEAVGK	565	(S569,S570)	_EEPVS[Phospho (STY)]S[Phospho (STY)]GPEEAVGK_.2	_EEPVS[Phospho (STY)]S[Phospho (STY)]GPEEAVGK_	0.000718674	0.00219552	0.00326909	1355.01	605.993	494.861	1	1	1
O00567	NOP56	Nucleolar protein 56	EEPVSSGPEEAVGK	565	(S569)	_EEPVS[Phospho (STY)]SGPEEAVGK_.2	_EEPVS[Phospho (STY)]SGPEEAVGK_	0.000869326	0.00728031	Filtered	17357	16729.6	Filtered	0.0294914	0.0343988	Filtered
O00567	NOP56	Nucleolar protein 56	EELMSSDLEETAGSTSIPK	515	(M518,S519)	_EELM[Oxidation (M)]S[Phospho (STY)]SDLEETAGSTSIPK_.3	_EELM[Oxidation (M)]S[Phospho (STY)]SDLEETAGSTSIPK_	0.000768886	0.00725624	Filtered	883.392	411.302	Filtered	0.0246757	0.0664279	Filtered
O00567	NOP56	Nucleolar protein 56	EELMSSDLEETAGSTSIPK	515	(M518,S520)	_EELM[Oxidation (M)]SS[Phospho (STY)]DLEETAGSTSIPK_.3	_EELM[Oxidation (M)]SS[Phospho (STY)]DLEETAGSTSIPK_	0.000869359	0.000242009	Filtered	618.343	410.772	Filtered	0.174912	0.163035	Filtered
O00567	NOP56	Nucleolar protein 56	EELMSSDLEETAGSTSIPK	515	(M518,T525)	_EELM[Oxidation (M)]SSDLEET[Phospho (STY)]AGSTSIPK_.3	_EELM[Oxidation (M)]SSDLEET[Phospho (STY)]AGSTSIPK_	0.000869295	Filtered	Filtered	882.357	Filtered	Filtered	0.48439	Filtered	Filtered
O00712	NFIB	Nuclear factor 1 B-type	PLFSSASPQDSSPR	322	(S325)	_PLFS[Phospho (STY)]SASPQDSSPR_.2	_PLFS[Phospho (STY)]SASPQDSSPR_	Filtered	8.95731e-08	0.000557666	Filtered	640.974	1735.76	Filtered	0.296217	0.318632
O00712	NFIB	Nuclear factor 1 B-type	PLFSSASPQDSSPR	322	(S328)	_PLFSSAS[Phospho (STY)]PQDSSPR_.2	_PLFSSAS[Phospho (STY)]PQDSSPR_	Filtered	8.37374e-10	0.000694993	Filtered	989.984	864.262	Filtered	0.263069	0.272138
O14497	ARID1A	AT-rich interactive domain-containing protein 1A	GPSPSPVGSPASVAQSR	694	(S696)	_GPS[Phospho (STY)]PSPVGSPASVAQSR_.2	_GPS[Phospho (STY)]PSPVGSPASVAQSR_	6.83071e-05	1.35066e-10	0.000374544	8226.39	7744.47	8458.46	0.880748	0.961859	0.716724
O14497	ARID1A	AT-rich interactive domain-containing protein 1A	GPSPSPVGSPASVAQSR	694	(S698)	_GPSPS[Phospho (STY)]PVGSPASVAQSR_.2	_GPSPS[Phospho (STY)]PVGSPASVAQSR_	0.000167572	9.5021e-16	0.000355897	7719.95	7220.71	7949.23	0.233464	0.0349822	0.0315046
O14497	ARID1A	AT-rich interactive domain-containing protein 1A	GPSPSPVGSPASVAQSR	694	(S702)	_GPSPSPVGS[Phospho (STY)]PASVAQSR_.3	_GPSPSPVGS[Phospho (STY)]PASVAQSR_	0.00490153	Filtered	Filtered	285.381	Filtered	Filtered	0.132241	Filtered	Filtered
O14497	ARID1A	AT-rich interactive domain-containing protein 1A	GPSPSPVGSPASVAQSR	694	(S698)	_GPSPS[Phospho (STY)]PVGSPASVAQSR_.3	_GPSPS[Phospho (STY)]PVGSPASVAQSR_	0.000858183	Filtered	Filtered	1.13236	Filtered	Filtered	0.299949	Filtered	Filtered
O14497	ARID1A	AT-rich interactive domain-containing protein 1A	SHHAPMSPGSSGGGGQPLAR	357	(M362,S363)	_SHHAPM[Oxidation (M)]S[Phospho (STY)]PGSSGGGGQPLAR_.3	_SHHAPM[Oxidation (M)]S[Phospho (STY)]PGSSGGGGQPLAR_	3.66945e-05	3.7123e-28	0.000394482	2445.83	2385.23	2423.8	0.244237	0.970963	0.296028
O14545	TRAFD1	TRAF-type zinc finger domain-containing protein 1	ALPSLNTGSSSPR	317	(S327)	_ALPSLNTGSSS[Phospho (STY)]PR_.2	_ALPSLNTGSSS[Phospho (STY)]PR_	2.32075e-05	3.92482e-26	0.00035477	16758.7	17723.5	18821.9	0.43595	0.608991	0.991194
O14545	TRAFD1	TRAF-type zinc finger domain-containing protein 1	ALPSLNTGSSSPR	317	(S326)	_ALPSLNTGSS[Phospho (STY)]SPR_.2	_ALPSLNTGSS[Phospho (STY)]SPR_	2.32075e-05	1.8883e-29	0.000371647	16227.5	17232.6	17809	0.280062	0.372841	0.00561808
O14545	TRAFD1	TRAF-type zinc finger domain-containing protein 1	ALPSLNTGSSSPR	317	(S325)	_ALPSLNTGS[Phospho (STY)]SSPR_.2	_ALPSLNTGS[Phospho (STY)]SSPR_	2.48223e-05	0.000110073	0.000364414	14776.9	15344.5	16453.6	0.282182	0.0180036	0.00340376
O14545	TRAFD1	TRAF-type zinc finger domain-containing protein 1	ALPSLNTGSSSPR	317	(T323)	_ALPSLNT[Phospho (STY)]GSSSPR_.2	_ALPSLNT[Phospho (STY)]GSSSPR_	4.33776e-05	5.32582e-19	0.00035477	3532.52	4102.36	4293.1	0.00164653	1.8825e-05	0.00450666
O14545	TRAFD1	TRAF-type zinc finger domain-containing protein 1	LDSQPQETSPELPR	407	(S415)	_LDSQPQETS[Phospho (STY)]PELPR_.2	_LDSQPQETS[Phospho (STY)]PELPR_	2.32075e-05	8.61006e-22	0.00035477	19030.2	21766.5	23241.3	0.878426	0.859813	0.890059
O14545	TRAFD1	TRAF-type zinc finger domain-containing protein 1	LDSQPQETSPELPR	407	(T414)	_LDSQPQET[Phospho (STY)]SPELPR_.2	_LDSQPQET[Phospho (STY)]SPELPR_	2.99841e-05	9.47455e-20	0.00035477	19512.9	20326.8	23593.2	0.116439	0.134598	0.109325
O14545	TRAFD1	TRAF-type zinc finger domain-containing protein 1	LDSQPQETSPELPR	407	(S415)	_LDSQPQETS[Phospho (STY)]PELPR_.3	_LDSQPQETS[Phospho (STY)]PELPR_	0.000179782	6.75214e-15	0.000362351	763.191	462.603	510.555	0.301704	0.466073	0.295018
O14545	TRAFD1	TRAF-type zinc finger domain-containing protein 1	LDSQPQETSPELPR	407	(S409)	_LDS[Phospho (STY)]QPQETSPELPR_.3	_LDS[Phospho (STY)]QPQETSPELPR_	0.000869332	4.98486e-15	0.000499919	499.994	459.276	724.602	0.395438	0.254254	0.407283
O14545	TRAFD1	TRAF-type zinc finger domain-containing protein 1	LDSQPQETSPELPR	407	(T414)	_LDSQPQET[Phospho (STY)]SPELPR_.3	_LDSQPQET[Phospho (STY)]SPELPR_	0.000834426	6.9141e-06	0.00039873	250.22	213.739	457.341	0.302279	0.372389	0.295549
O14579	COPE	Coatomer subunit epsilon	RDSIVAELDR	97	(S99)	_RDS[Phospho (STY)]IVAELDR_.2	_RDS[Phospho (STY)]IVAELDR_	2.88008e-05	1.12398e-28	0.00035477	6234.76	6739.15	6445.82	1	1	1
O14639	ABLIM1	Actin-binding LIM protein 1	TASLPGYGR	653	(T653)	_T[Phospho (STY)]ASLPGYGR_.2	_T[Phospho (STY)]ASLPGYGR_	0.000869294	1.35755e-08	0.00538257	4745.13	4731.92	5111.85	0.0196631	0.114454	0.0912535
O14639	ABLIM1	Actin-binding LIM protein 1	TASLPGYGR	653	(S655)	_TAS[Phospho (STY)]LPGYGR_.2	_TAS[Phospho (STY)]LPGYGR_	0.00060162	1.23861e-17	0.000828255	4745.09	4731.88	5111.83	0.980331	0.885473	0.908702
O14639	ABLIM1	Actin-binding LIM protein 1	RSSGREEDDEELLR	585	(S586)	_RS[Phospho (STY)]SGREEDDEELLR_.3	_RS[Phospho (STY)]SGREEDDEELLR_	2.34292e-05	6.99848e-25	0.00035477	4540.76	4416.81	4256.17	0.569055	0.53997	0.00465949
O14639	ABLIM1	Actin-binding LIM protein 1	RSSGREEDDEELLR	585	(S587)	_RSS[Phospho (STY)]GREEDDEELLR_.3	_RSS[Phospho (STY)]GREEDDEELLR_	5.35007e-05	5.02672e-14	0.00035477	3981.24	3835.99	3565.87	0.430042	0.429255	0.980044
O14639	ABLIM1	Actin-binding LIM protein 1	STSQGSINSPVYSR	450	(S452)	_STS[Phospho (STY)]QGSINSPVYSR_.2	_STS[Phospho (STY)]QGSINSPVYSR_	0.000129603	2.96658e-17	0.000364157	1823.38	3142.33	2495.47	0.302775	0.772224	0.297303
O14639	ABLIM1	Actin-binding LIM protein 1	STSQGSINSPVYSR	450	(S455)	_STSQGS[Phospho (STY)]INSPVYSR_.2	_STSQGS[Phospho (STY)]INSPVYSR_	0.000188002	1.99275e-13	0.000393274	1292.99	2052.67	2181.88	0.0034321	0.046176	0.0288649
O14639	ABLIM1	Actin-binding LIM protein 1	STSQGSINSPVYSR	450	(S458)	_STSQGSINS[Phospho (STY)]PVYSR_.2	_STSQGSINS[Phospho (STY)]PVYSR_	Filtered	1.8701e-07	0.00382922	Filtered	857.968	1346.71	Filtered	0.000297631	0.000458405
O14639	ABLIM1	Actin-binding LIM protein 1	TLSPTPSAEGYQDVR	429	(T429)	_T[Phospho (STY)]LSPTPSAEGYQDVR_.2	_T[Phospho (STY)]LSPTPSAEGYQDVR_	5.77074e-05	2.57721e-07	0.000413203	2200.99	2241.17	1852.9	0.0890075	0.36272	0.0908986
O14639	ABLIM1	Actin-binding LIM protein 1	TLSPTPSAEGYQDVR	429	(S431)	_TLS[Phospho (STY)]PTPSAEGYQDVR_.2	_TLS[Phospho (STY)]PTPSAEGYQDVR_	9.53252e-05	3.70923e-15	0.000388111	2201.03	2241.15	1852.76	0.882683	0.353541	0.822017
O14639	ABLIM1	Actin-binding LIM protein 1	TLSPTPSAEGYQDVR	429	(S435)	_TLSPTPS[Phospho (STY)]AEGYQDVR_.2	_TLSPTPS[Phospho (STY)]AEGYQDVR_	0.000312201	Filtered	0.00207487	608.692	Filtered	1.41833	0.000382452	Filtered	0.00614488
O14639	ABLIM1	Actin-binding LIM protein 1	QSLGESPRTLSPTPSAEGYQDVR	421	(S426)	_QSLGES[Phospho (STY)]PRTLSPTPSAEGYQDVR_.3	_QSLGES[Phospho (STY)]PRTLSPTPSAEGYQDVR_	0.00401633	Filtered	Filtered	900.906	Filtered	Filtered	0.183278	Filtered	Filtered
O14639	ABLIM1	Actin-binding LIM protein 1	SSGREEDDEELLR	586	(S586)	_S[Phospho (STY)]SGREEDDEELLR_.3	_S[Phospho (STY)]SGREEDDEELLR_	0.000869352	Filtered	Filtered	440.603	Filtered	Filtered	0.5	Filtered	Filtered
O14639	ABLIM1	Actin-binding LIM protein 1	SSGREEDDEELLR	586	(S587)	_SS[Phospho (STY)]GREEDDEELLR_.3	_SS[Phospho (STY)]GREEDDEELLR_	0.000866067	Filtered	Filtered	219.119	Filtered	Filtered	0.5	Filtered	Filtered
O14646	CHD1	Chromodomain-helicase-DNA-binding protein 1	SSPSILAVQR	89	(S89)	_S[Phospho (STY)]SPSILAVQR_.2	_S[Phospho (STY)]SPSILAVQR_	0.000292462	Filtered	0.000366396	2797.48	Filtered	2737.77	0.457929	Filtered	0.498129
O14646	CHD1	Chromodomain-helicase-DNA-binding protein 1	SSPSILAVQR	89	(S90)	_SS[Phospho (STY)]PSILAVQR_.2	_SS[Phospho (STY)]PSILAVQR_	0.000206373	Filtered	0.000373985	1054.58	Filtered	701.375	0.372598	Filtered	0.377409
O14646	CHD1	Chromodomain-helicase-DNA-binding protein 1	ASSSGPRSPLDQR	1670	(S1677)	_ASSSGPRS[Phospho (STY)]PLDQR_.2	_ASSSGPRS[Phospho (STY)]PLDQR_	Filtered	Filtered	0.000654061	Filtered	Filtered	575.059	Filtered	Filtered	0.205058
O14646	CHD1	Chromodomain-helicase-DNA-binding protein 1	ASSSGPRSPLDQR	1670	(S1673)	_ASSS[Phospho (STY)]GPRSPLDQR_.2	_ASSS[Phospho (STY)]GPRSPLDQR_	Filtered	Filtered	0.0040557	Filtered	Filtered	302.666	Filtered	Filtered	0.25
O14681	EI24	Etoposide-induced protein 2.4 homolog	FPSPHPSPAK	324	(S326,S330)	_FPS[Phospho (STY)]PHPS[Phospho (STY)]PAK_.2	_FPS[Phospho (STY)]PHPS[Phospho (STY)]PAK_	2.40787e-05	4.18419e-27	0.00035477	8362.76	8240.75	10365.5	1	1	1
O14681	EI24	Etoposide-induced protein 2.4 homolog	FPSPHPSPAK	324	(S326)	_FPS[Phospho (STY)]PHPSPAK_.2	_FPS[Phospho (STY)]PHPSPAK_	0.000113354	1.66635e-22	0.000452666	2543.63	2460.88	2345.66	0.567123	0.875255	0.98355
O14681	EI24	Etoposide-induced protein 2.4 homolog	FPSPHPSPAK	324	(S330)	_FPSPHPS[Phospho (STY)]PAK_.2	_FPSPHPS[Phospho (STY)]PAK_	Filtered	0.00728798	0.000743183	Filtered	1.13246	251.169	Filtered	0.133826	0.135159
O14745	SLC9A3R1	Na(+)/H(+) exchange regulatory cofactor NHE-RF1	SASSDTSEELNSQDSPPK	288	(S291)	_SASS[Phospho (STY)]DTSEELNSQDSPPK_.2	_SASS[Phospho (STY)]DTSEELNSQDSPPK_	2.32075e-05	2.23123e-29	0.00035477	9948	10318.3	10142	0.177558	0.124292	0.185588
O14745	SLC9A3R1	Na(+)/H(+) exchange regulatory cofactor NHE-RF1	SASSDTSEELNSQDSPPK	288	(S288)	_S[Phospho (STY)]ASSDTSEELNSQDSPPK_.2	_S[Phospho (STY)]ASSDTSEELNSQDSPPK_	2.32075e-05	3.53588e-30	0.00035477	10003	10318.3	8923.37	0.0643815	0.398419	0.0690673
O14745	SLC9A3R1	Na(+)/H(+) exchange regulatory cofactor NHE-RF1	SASSDTSEELNSQDSPPK	288	(S290)	_SAS[Phospho (STY)]SDTSEELNSQDSPPK_.2	_SAS[Phospho (STY)]SDTSEELNSQDSPPK_	2.32075e-05	1.08852e-29	0.00035477	9948.3	10318.5	8923.76	0.690775	0.392871	0.657772
O14745	SLC9A3R1	Na(+)/H(+) exchange regulatory cofactor NHE-RF1	SASSDTSEELNSQDSPPK	288	(S302)	_SASSDTSEELNSQDS[Phospho (STY)]PPK_.2	_SASSDTSEELNSQDS[Phospho (STY)]PPK_	0.00044915	0.0018955	0.00035477	6555.61	6283.99	6386.58	0.000644503	0.000300902	1.71747e-05
O14745	SLC9A3R1	Na(+)/H(+) exchange regulatory cofactor NHE-RF1	SASSDTSEELNSQDSPPK	288	(S288)	_S[Phospho (STY)]ASSDTSEELNSQDSPPK_.3	_S[Phospho (STY)]ASSDTSEELNSQDSPPK_	0.000258498	1.2683e-09	0.000359905	2923.56	2503.05	2440.6	0.322955	0.0844037	0.142086
O14745	SLC9A3R1	Na(+)/H(+) exchange regulatory cofactor NHE-RF1	SASSDTSEELNSQDSPPK	288	(S294)	_SASSDTS[Phospho (STY)]EELNSQDSPPK_.2	_SASSDTS[Phospho (STY)]EELNSQDSPPK_	2.32075e-05	1.81809e-26	0.00035477	2211.99	1935.31	2409.98	0.00308019	0.0473066	0.0229962
O14745	SLC9A3R1	Na(+)/H(+) exchange regulatory cofactor NHE-RF1	SASSDTSEELNSQDSPPK	288	(S299)	_SASSDTSEELNS[Phospho (STY)]QDSPPK_.2	_SASSDTSEELNS[Phospho (STY)]QDSPPK_	2.53164e-05	5.65788e-20	0.00035477	401.596	944.665	493.184	9.49607e-06	0.000250853	3.3528e-05
O14745	SLC9A3R1	Na(+)/H(+) exchange regulatory cofactor NHE-RF1	EALAEAALESPRPALVR	271	(S280)	_EALAEAALES[Phospho (STY)]PRPALVR_.3	_EALAEAALES[Phospho (STY)]PRPALVR_	4.62522e-05	0.00690169	0.000517292	1502.21	1260.84	1642.14	1	1	1
O14874	BCKDK	[3-methyl-2-oxobutanoate dehydrogenase [lipoamide]] kinase, mitochondrial	STSATDTHHVEMAR	31	(S33)	_STS[Phospho (STY)]ATDTHHVEMAR_.3	_STS[Phospho (STY)]ATDTHHVEMAR_	0.000869312	7.3834e-09	Filtered	692.195	677.04	Filtered	0.211844	0.19795	Filtered
O14874	BCKDK	[3-methyl-2-oxobutanoate dehydrogenase [lipoamide]] kinase, mitochondrial	STSATDTHHVEMAR	31	(T37)	_STSATDT[Phospho (STY)]HHVEMAR_.3	_STSATDT[Phospho (STY)]HHVEMAR_	0.000869362	2.36354e-05	Filtered	385.636	289.607	Filtered	0.136562	0.198817	Filtered
O14874	BCKDK	[3-methyl-2-oxobutanoate dehydrogenase [lipoamide]] kinase, mitochondrial	STSATDTHHVEMAR	31	(T32)	_ST[Phospho (STY)]SATDTHHVEMAR_.3	_ST[Phospho (STY)]SATDTHHVEMAR_	0.00154937	0.000239964	Filtered	1.13243	1.13246	Filtered	0.200795	0.200795	Filtered
O14874	BCKDK	[3-methyl-2-oxobutanoate dehydrogenase [lipoamide]] kinase, mitochondrial	STSATDTHHVEMAR	31	(T35)	_STSAT[Phospho (STY)]DTHHVEMAR_.3	_STSAT[Phospho (STY)]DTHHVEMAR_	0.0008693	0.00255418	Filtered	1	1	Filtered	0.154819	0.198817	Filtered
O14874	BCKDK	[3-methyl-2-oxobutanoate dehydrogenase [lipoamide]] kinase, mitochondrial	STSATDTHHVEMAR	31	(S31)	_S[Phospho (STY)]TSATDTHHVEMAR_.3	_S[Phospho (STY)]TSATDTHHVEMAR_	Filtered	9.7171e-05	Filtered	Filtered	117.904	Filtered	Filtered	0.202754	Filtered
O14896	IRF6	Interferon regulatory factor 6	LQISTPDIK	421	(S424)	_LQIS[Phospho (STY)]TPDIK_.2	_LQIS[Phospho (STY)]TPDIK_	4.32128e-05	1.11446e-31	0.000397592	3744.88	5216.93	4621.41	0.590329	0.589894	0.362884
O14896	IRF6	Interferon regulatory factor 6	LQISTPDIK	421	(T425)	_LQIST[Phospho (STY)]PDIK_.2	_LQIST[Phospho (STY)]PDIK_	2.32075e-05	1.83034e-18	0.00035477	3743.15	5216.06	4620.69	0.410418	0.410971	0.82017
O14908	GIPC1	PDZ domain-containing protein GIPC1	SAGGRPGSGPQLGTGR	225	(S232)	_SAGGRPGS[Phospho (STY)]GPQLGTGR_.3	_SAGGRPGS[Phospho (STY)]GPQLGTGR_	2.32075e-05	8.78991e-23	0.000356789	3323.72	3753.22	3471.21	0.978332	0.953805	0.997007
O14908	GIPC1	PDZ domain-containing protein GIPC1	SAGGRPGSGPQLGTGR	225	(S225)	_S[Phospho (STY)]AGGRPGSGPQLGTGR_.3	_S[Phospho (STY)]AGGRPGSGPQLGTGR_	0.000209285	2.82446e-15	0.000454162	1500.35	1865.32	665.683	0.0129905	0.0460857	0.97408
O14908	GIPC1	PDZ domain-containing protein GIPC1	SAGGRPGSGPQLGTGR	225	(T238)	_SAGGRPGSGPQLGT[Phospho (STY)]GR_.3	_SAGGRPGSGPQLGT[Phospho (STY)]GR_	0.000699902	0.00631773	0.000396069	958.141	829.739	1089.29	0.997503	0.672595	0.98534
O14908	GIPC1	PDZ domain-containing protein GIPC1	SAGGRPGSGPQLGTGR	225	(S225)	_S[Phospho (STY)]AGGRPGSGPQLGTGR_.2	_S[Phospho (STY)]AGGRPGSGPQLGTGR_	0.000864992	1.73176e-15	Filtered	1704.52	1980.49	Filtered	0.239915	0.333333	Filtered
O14908	GIPC1	PDZ domain-containing protein GIPC1	SAGGRPGSGPQLGTGR	225	(S232)	_SAGGRPGS[Phospho (STY)]GPQLGTGR_.2	_SAGGRPGS[Phospho (STY)]GPQLGTGR_	0.000869371	Filtered	0.00310312	1.98175	Filtered	1.98175	0.244461	Filtered	0.333333
O14924	RGS12	Regulator of G-protein signaling 12	ALPDSQQVPSSPASK	840	(S850)	_ALPDSQQVPSS[Phospho (STY)]PASK_.2	_ALPDSQQVPSS[Phospho (STY)]PASK_	Filtered	Filtered	0.000454068	Filtered	Filtered	563.582	Filtered	Filtered	0.552577
O14924	RGS12	Regulator of G-protein signaling 12	ALPDSQQVPSSPASK	840	(S853)	_ALPDSQQVPSSPAS[Phospho (STY)]K_.2	_ALPDSQQVPSSPAS[Phospho (STY)]K_	Filtered	Filtered	0.000533918	Filtered	Filtered	288.005	Filtered	Filtered	0.146213
O14974	PPP1R12A	Protein phosphatase 1 regulatory subunit 12A	TGSYGALAEITASK	443	(S445)	_TGS[Phospho (STY)]YGALAEITASK_.2	_TGS[Phospho (STY)]YGALAEITASK_	3.67257e-05	3.9929e-28	0.00035477	12735	10285.3	8034.19	0.90959	0.862012	0.446784
O14974	PPP1R12A	Protein phosphatase 1 regulatory subunit 12A	TGSYGALAEITASK	443	(T443)	_T[Phospho (STY)]GSYGALAEITASK_.2	_T[Phospho (STY)]GSYGALAEITASK_	2.32075e-05	3.98717e-30	0.00035477	11225.2	8833.68	7111.22	0.0698039	0.0724094	0.01389
O14974	PPP1R12A	Protein phosphatase 1 regulatory subunit 12A	TGSYGALAEITASK	443	(Y446)	_TGSY[Phospho (STY)]GALAEITASK_.2	_TGSY[Phospho (STY)]GALAEITASK_	4.89732e-05	7.9793e-28	0.00035477	4445.76	4291.96	2901.77	0.0196269	0.060557	0.835009
O14974	PPP1R12A	Protein phosphatase 1 regulatory subunit 12A	SGSYSYLEER	908	(S908)	_S[Phospho (STY)]GSYSYLEER_.2	_S[Phospho (STY)]GSYSYLEER_	0.000582485	1.89552e-07	0.000431851	3392.57	2898.66	3473.79	0.268667	0.53393	0.219614
O14974	PPP1R12A	Protein phosphatase 1 regulatory subunit 12A	SGSYSYLEER	908	(Y911)	_SGSY[Phospho (STY)]SYLEER_.2	_SGSY[Phospho (STY)]SYLEER_	0.000750059	1.35488e-06	0.00299331	3392.51	2898.66	3473.86	0.499672	0.210632	0.131803
O14974	PPP1R12A	Protein phosphatase 1 regulatory subunit 12A	SGSYSYLEER	908	(S910)	_SGS[Phospho (STY)]YSYLEER_.2	_SGS[Phospho (STY)]YSYLEER_	0.000767678	1.68701e-09	0.00049205	2592.23	2898.41	3201.27	0.0823074	0.277256	0.109873
O14974	PPP1R12A	Protein phosphatase 1 regulatory subunit 12A	RLASTSDIEEK	504	(S507)	_RLAS[Phospho (STY)]TSDIEEK_.2	_RLAS[Phospho (STY)]TSDIEEK_	3.4273e-05	0.00886834	0.00035477	2077.01	1567.89	1848.19	0.394111	0.393502	0.40179
O14974	PPP1R12A	Protein phosphatase 1 regulatory subunit 12A	RLASTSDIEEK	504	(T508)	_RLAST[Phospho (STY)]SDIEEK_.2	_RLAST[Phospho (STY)]SDIEEK_	4.03179e-05	Filtered	0.000681121	2637.64	Filtered	1748.75	0.303655	Filtered	0.299822
O14974	PPP1R12A	Protein phosphatase 1 regulatory subunit 12A	RLASTSDIEEK	504	(S509)	_RLASTS[Phospho (STY)]DIEEK_.2	_RLASTS[Phospho (STY)]DIEEK_	0.000115456	Filtered	0.000362386	402.507	Filtered	821.2	0.30335	Filtered	0.299412
O14974	PPP1R12A	Protein phosphatase 1 regulatory subunit 12A	KTGSYGALAEITASK	442	(T443)	_KT[Phospho (STY)]GSYGALAEITASK_.3	_KT[Phospho (STY)]GSYGALAEITASK_	0.00081363	Filtered	0.000682214	539.194	Filtered	1107.92	0.435085	Filtered	0.204919
O14974	PPP1R12A	Protein phosphatase 1 regulatory subunit 12A	KTGSYGALAEITASK	442	(S445)	_KTGS[Phospho (STY)]YGALAEITASK_.3	_KTGS[Phospho (STY)]YGALAEITASK_	0.000867694	Filtered	0.000564722	271.757	Filtered	486.989	0.388783	Filtered	0.193705
O14974	PPP1R12A	Protein phosphatase 1 regulatory subunit 12A	KTGSYGALAEITASK	442	(Y446)	_KTGSY[Phospho (STY)]GALAEITASK_.3	_KTGSY[Phospho (STY)]GALAEITASK_	0.000885869	Filtered	0.000655925	1	Filtered	1	0.167967	Filtered	0.715117
O14974	PPP1R12A	Protein phosphatase 1 regulatory subunit 12A	KTGSYGALAEITASK	442	(T443)	_KT[Phospho (STY)]GSYGALAEITASK_.2	_KT[Phospho (STY)]GSYGALAEITASK_	Filtered	0.00724917	Filtered	Filtered	274.685	Filtered	Filtered	0.166892	Filtered
O14974	PPP1R12A	Protein phosphatase 1 regulatory subunit 12A	KTGSYGALAEITASK	442	(Y446)	_KTGSY[Phospho (STY)]GALAEITASK_.2	_KTGSY[Phospho (STY)]GALAEITASK_	Filtered	0.00894014	Filtered	Filtered	1	Filtered	Filtered	0.33807	Filtered
O14974	PPP1R12A	Protein phosphatase 1 regulatory subunit 12A	SPLIESTANMDNNQSQK	299	(S299,M308)	_S[Phospho (STY)]PLIESTANM[Oxidation (M)]DNNQSQK_.2	_S[Phospho (STY)]PLIESTANM[Oxidation (M)]DNNQSQK_	Filtered	Filtered	0.00152318	Filtered	Filtered	562.913	Filtered	Filtered	0.87826
O14974	PPP1R12A	Protein phosphatase 1 regulatory subunit 12A	SPLIESTANMDNNQSQK	299	(S299,M308)	_S[Phospho (STY)]PLIESTANM[Oxidation (M)]DNNQSQK_.3	_S[Phospho (STY)]PLIESTANM[Oxidation (M)]DNNQSQK_	0.000568816	Filtered	Filtered	293.694	Filtered	Filtered	0.144213	Filtered	Filtered
O15014	ZNF609	Zinc finger protein 609	NCPSPVLIDCPHPNCNK	488	(C489,S491,C497,C502)	_NC[Carbamidomethyl (C)]PS[Phospho (STY)]PVLIDC[Carbamidomethyl (C)]PHPNC[Carbamidomethyl (C)]NK_.3	_NC[Carbamidomethyl (C)]PS[Phospho (STY)]PVLIDC[Carbamidomethyl (C)]PHPNC[Carbamidomethyl (C)]NK_	0.000799889	0.000726418	0.000629824	771.035	1264.99	1373.75	1	1	1
O15014	ZNF609	Zinc finger protein 609	TNSMGSATGPLPGTK	465	(S467,M468)	_TNS[Phospho (STY)]M[Oxidation (M)]GSATGPLPGTK_.2	_TNS[Phospho (STY)]M[Oxidation (M)]GSATGPLPGTK_	0.000865109	1.3243e-12	0.000366823	3027.05	3857.53	3080.61	0.231333	0.418856	0.417754
O15014	ZNF609	Zinc finger protein 609	TNSMGSATGPLPGTK	465	(T465,M468)	_T[Phospho (STY)]NSM[Oxidation (M)]GSATGPLPGTK_.2	_T[Phospho (STY)]NSM[Oxidation (M)]GSATGPLPGTK_	0.000685688	5.16655e-05	0.000388289	1.41557	356.479	318.582	0.255167	0.462155	0.474893
O15014	ZNF609	Zinc finger protein 609	LVEPHSPSPSSK	571	(S578)	_LVEPHSPS[Phospho (STY)]PSSK_.2	_LVEPHSPS[Phospho (STY)]PSSK_	0.000524742	Filtered	0.000751275	565.147	Filtered	1.13243	0.129957	Filtered	0.216595
O15014	ZNF609	Zinc finger protein 609	LVEPHSPSPSSK	571	(S576)	_LVEPHS[Phospho (STY)]PSPSSK_.2	_LVEPHS[Phospho (STY)]PSPSSK_	0.000216987	Filtered	0.00056928	391.624	Filtered	1	0.611513	Filtered	0.359632
O15027	SEC16A	Protein transport protein Sec16A	QIDSSPVGGETDETTVSQNYR	565	(S569)	_QIDSS[Phospho (STY)]PVGGETDETTVSQNYR_.3	_QIDSS[Phospho (STY)]PVGGETDETTVSQNYR_	2.51579e-05	3.99615e-06	0.00035477	2157.29	1740.57	1512.75	0.206096	0.206302	0.277034
O15027	SEC16A	Protein transport protein Sec16A	QIDSSPVGGETDETTVSQNYR	565	(S568)	_QIDS[Phospho (STY)]SPVGGETDETTVSQNYR_.3	_QIDS[Phospho (STY)]SPVGGETDETTVSQNYR_	2.47986e-05	3.30764e-07	0.00035477	2156.46	1739.93	1512.31	0.206578	0.20614	0.276537
O15027	SEC16A	Protein transport protein Sec16A	SSLSSHSHQSQIYR	1368	(S1369)	_SS[Phospho (STY)]LSSHSHQSQIYR_.3	_SS[Phospho (STY)]LSSHSHQSQIYR_	2.32075e-05	3.36336e-07	0.00035477	12096.8	10113.9	10244.6	0.516342	0.515769	0.517755
O15027	SEC16A	Protein transport protein Sec16A	SSLSSHSHQSQIYR	1368	(S1368)	_S[Phospho (STY)]SLSSHSHQSQIYR_.3	_S[Phospho (STY)]SLSSHSHQSQIYR_	2.32075e-05	7.64362e-06	0.00035477	4804.13	4650.09	4465.74	0.492849	0.487326	0.487326
O15027	SEC16A	Protein transport protein Sec16A	ADSGPTQPPLSLSPAPETK	2071	(S2083)	_ADSGPTQPPLSLS[Phospho (STY)]PAPETK_.3	_ADSGPTQPPLSLS[Phospho (STY)]PAPETK_	0.000546693	0.00676549	Filtered	1.67065	1.71346	Filtered	0.248302	0.0619429	Filtered
O15027	SEC16A	Protein transport protein Sec16A	ADSGPTQPPLSLSPAPETK	2071	(S2083)	_ADSGPTQPPLSLS[Phospho (STY)]PAPETK_.2	_ADSGPTQPPLSLS[Phospho (STY)]PAPETK_	Filtered	Filtered	0.000615328	Filtered	Filtered	1042.56	Filtered	Filtered	0.441105
O15042	U2SURP	U2 snRNP-associated SURP motif-containing protein	ESLCDSPHQNLSR	62	(C65,S67)	_ESLC[Carbamidomethyl (C)]DS[Phospho (STY)]PHQNLSR_.3	_ESLC[Carbamidomethyl (C)]DS[Phospho (STY)]PHQNLSR_	5.25e-05	1.64877e-36	0.00035477	5900.52	6334.15	5764.97	0.750284	0.924471	0.999591
O15042	U2SURP	U2 snRNP-associated SURP motif-containing protein	ESLCDSPHQNLSR	62	(S63,C65)	_ES[Phospho (STY)]LC[Carbamidomethyl (C)]DSPHQNLSR_.2	_ES[Phospho (STY)]LC[Carbamidomethyl (C)]DSPHQNLSR_	3.82232e-05	1.20963e-22	0.00035477	2014.13	2356.25	2065.7	0.0280021	0.00484377	0.071511
O15042	U2SURP	U2 snRNP-associated SURP motif-containing protein	ESLCDSPHQNLSR	62	(C65,S67)	_ESLC[Carbamidomethyl (C)]DS[Phospho (STY)]PHQNLSR_.2	_ESLC[Carbamidomethyl (C)]DS[Phospho (STY)]PHQNLSR_	8.79655e-05	2.40529e-23	0.00035477	2013.68	2355.64	2065.03	0.975464	0.997204	0.957643
O15042	U2SURP	U2 snRNP-associated SURP motif-containing protein	LYSILQGDSPTK	477	(T487)	_LYSILQGDSPT[Phospho (STY)]K_.2	_LYSILQGDSPT[Phospho (STY)]K_	0.000737497	Filtered	0.00649149	1463.63	Filtered	1241.89	0.523335	Filtered	0.0316926
O15042	U2SURP	U2 snRNP-associated SURP motif-containing protein	LYSILQGDSPTK	477	(S485)	_LYSILQGDS[Phospho (STY)]PTK_.2	_LYSILQGDS[Phospho (STY)]PTK_	0.000869323	0.00728947	Filtered	1360.25	300.726	Filtered	0.368276	0.521632	Filtered
O15047	SETD1A	Histone-lysine N-methyltransferase SETD1A	SGSPAPETTNESVPFAQHSSLDSR	468	(S470)	_SGS[Phospho (STY)]PAPETTNESVPFAQHSSLDSR_.3	_SGS[Phospho (STY)]PAPETTNESVPFAQHSSLDSR_	0.000177484	8.07175e-06	0.000533981	1060.94	733.673	2.26488	0.164812	0.128023	0.234623
O15047	SETD1A	Histone-lysine N-methyltransferase SETD1A	SGSPAPETTNESVPFAQHSSLDSR	468	(S468)	_S[Phospho (STY)]GSPAPETTNESVPFAQHSSLDSR_.3	_S[Phospho (STY)]GSPAPETTNESVPFAQHSSLDSR_	0.000590912	0.00318407	0.000898306	1059.75	467.871	1.13244	0.164969	0.0731122	0.234879
O15075	DCLK1	Serine/threonine-protein kinase DCLK1	SPSPSPTSPGSLR	330	(S337)	_SPSPSPTS[Phospho (STY)]PGSLR_.2	_SPSPSPTS[Phospho (STY)]PGSLR_	0.000102319	0.00733283	0.000366336	1850.46	502.04	2635.98	0.372736	0.291909	0.706984
O15075	DCLK1	Serine/threonine-protein kinase DCLK1	SPSPSPTSPGSLR	330	(S330)	_S[Phospho (STY)]PSPSPTSPGSLR_.2	_S[Phospho (STY)]PSPSPTSPGSLR_	0.000864777	0.000254181	Filtered	363.318	352.432	Filtered	0.000298614	0.0104896	Filtered
O15075	DCLK1	Serine/threonine-protein kinase DCLK1	SPSPSPTSPGSLR	330	(S332)	_SPS[Phospho (STY)]PSPTSPGSLR_.2	_SPS[Phospho (STY)]PSPTSPGSLR_	Filtered	0.00738217	Filtered	Filtered	370.982	Filtered	Filtered	0.0103494	Filtered
O15143	ARPC1B	Actin-related protein 2/3 complex subunit 1B	KASSEGGTAAGAGLDSLHK	308	(S310)	_KAS[Phospho (STY)]SEGGTAAGAGLDSLHK_.3	_KAS[Phospho (STY)]SEGGTAAGAGLDSLHK_	2.32075e-05	0.00584945	0.00035477	3164.82	3012.25	2401.84	0.463743	0.495169	0.308652
O15143	ARPC1B	Actin-related protein 2/3 complex subunit 1B	KASSEGGTAAGAGLDSLHK	308	(T315)	_KASSEGGT[Phospho (STY)]AAGAGLDSLHK_.3	_KASSEGGT[Phospho (STY)]AAGAGLDSLHK_	2.40385e-05	0.00749662	0.00035477	1366.45	1100.98	1023.77	0.0725038	0.367466	0.132062
O15155	BET1	BET1 homolog	SLSIEIGHEVK	48	(S48)	_S[Phospho (STY)]LSIEIGHEVK_.2	_S[Phospho (STY)]LSIEIGHEVK_	0.000521065	Filtered	Filtered	1	Filtered	Filtered	0.5	Filtered	Filtered
O15155	BET1	BET1 homolog	SLSIEIGHEVK	48	(S50)	_SLS[Phospho (STY)]IEIGHEVK_.2	_SLS[Phospho (STY)]IEIGHEVK_	0.000820385	Filtered	Filtered	1	Filtered	Filtered	0.5	Filtered	Filtered
O15164	TRIM24	Transcription intermediary factor 1-alpha	SPLHVGETR	811	(S811)	_S[Phospho (STY)]PLHVGETR_.2	_S[Phospho (STY)]PLHVGETR_	3.09204e-05	9.12317e-25	0.000360745	14598.6	15489.7	15049.2	1	1	0.999998
O15173	PGRMC2	Membrane-associated progesterone receptor component 2	PGEEPSEYTDEEDTK	203	(T211)	_PGEEPSEYT[Phospho (STY)]DEEDTK_.2	_PGEEPSEYT[Phospho (STY)]DEEDTK_	2.66437e-05	3.42576e-28	0.00035477	4249.95	4381.18	4126.91	0.964971	0.781903	0.916309
O15173	PGRMC2	Membrane-associated progesterone receptor component 2	LLKPGEEPSEYTDEEDTK	200	(T211)	_LLKPGEEPSEYT[Phospho (STY)]DEEDTK_.3	_LLKPGEEPSEYT[Phospho (STY)]DEEDTK_	2.32075e-05	1.33765e-31	0.00035477	20966.7	21248.4	20620.7	0.990053	0.989639	0.999669
O15173	PGRMC2	Membrane-associated progesterone receptor component 2	LLKPGEEPSEYTDEEDTK	200	(T216)	_LLKPGEEPSEYTDEEDT[Phospho (STY)]K_.3	_LLKPGEEPSEYTDEEDT[Phospho (STY)]K_	Filtered	7.37588e-28	0.00035477	Filtered	6944.67	6933.47	Filtered	2.78799e-05	9.83034e-05
O15226	NKRF	NF-kappa-B-repressing factor	SESHTDLTFSR	616	(S618)	_SES[Phospho (STY)]HTDLTFSR_.2	_SES[Phospho (STY)]HTDLTFSR_	0.000331486	Filtered	0.00109934	970.305	Filtered	1153.75	0.657223	Filtered	0.195863
O15231	ZNF185	Zinc finger protein 185	GGQGDPAVPAQQPADPSTPER	430	(S446)	_GGQGDPAVPAQQPADPS[Phospho (STY)]TPER_.3	_GGQGDPAVPAQQPADPS[Phospho (STY)]TPER_	2.32075e-05	3.17171e-32	0.00035477	16399.3	16117.3	14986.3	0.0697364	0.0998858	0.262184
O15231	ZNF185	Zinc finger protein 185	GGQGDPAVPAQQPADPSTPER	430	(T447)	_GGQGDPAVPAQQPADPST[Phospho (STY)]PER_.3	_GGQGDPAVPAQQPADPST[Phospho (STY)]PER_	2.32075e-05	6.07968e-32	0.00035477	16130.3	16004.3	14905.3	0.930765	0.900115	0.750634
O15231	ZNF185	Zinc finger protein 185	ATSFSSAGEVPK	62	(S64)	_ATS[Phospho (STY)]FSSAGEVPK_.2	_ATS[Phospho (STY)]FSSAGEVPK_	2.34289e-05	2.37972e-30	0.00035477	13639.4	12212.8	12968	0.994018	0.997842	0.993125
O15231	ZNF185	Zinc finger protein 185	RESCGSSVLTDFEGK	463	(S465,C466)	_RES[Phospho (STY)]C[Carbamidomethyl (C)]GSSVLTDFEGK_.3	_RES[Phospho (STY)]C[Carbamidomethyl (C)]GSSVLTDFEGK_	2.32075e-05	6.50118e-35	0.00114356	28282.7	27955.8	26636.1	0.999528	0.999899	0.99985
O15231	ZNF185	Zinc finger protein 185	RESCGSSVLTDFEGK	463	(S465,C466)	_RES[Phospho (STY)]C[Carbamidomethyl (C)]GSSVLTDFEGK_.2	_RES[Phospho (STY)]C[Carbamidomethyl (C)]GSSVLTDFEGK_	3.55614e-05	4.2856e-34	0.000817343	11983.7	13442.8	11949	0.5213	0.568957	0.58834
O15231	ZNF185	Zinc finger protein 185	RESCGSSVLTDFEGK	463	(C466,S468)	_RESC[Carbamidomethyl (C)]GS[Phospho (STY)]SVLTDFEGK_.2	_RESC[Carbamidomethyl (C)]GS[Phospho (STY)]SVLTDFEGK_	2.51826e-05	7.88618e-35	0.000714814	10624.1	11910.3	10860.8	0.176095	0.169822	0.16609
O15231	ZNF185	Zinc finger protein 185	RESCGSSVLTDFEGK	463	(C466,S469)	_RESC[Carbamidomethyl (C)]GSS[Phospho (STY)]VLTDFEGK_.2	_RESC[Carbamidomethyl (C)]GSS[Phospho (STY)]VLTDFEGK_	2.62794e-05	4.2856e-34	0.000384738	10723.3	12211.6	10456.3	0.349178	0.203863	0.312763
O15231	ZNF185	Zinc finger protein 185	QSSPSGSEQLVR	451	(S453)	_QSS[Phospho (STY)]PSGSEQLVR_.2	_QSS[Phospho (STY)]PSGSEQLVR_	6.57832e-05	3.80208e-13	0.000369789	16445.6	16785.3	16264.1	0.998368	0.999388	0.999057
O15231	ZNF185	Zinc finger protein 185	QSSPSGSEQLVR	451	(S452)	_QS[Phospho (STY)]SPSGSEQLVR_.2	_QS[Phospho (STY)]SPSGSEQLVR_	0.000320195	4.92075e-10	0.000506564	14516.7	14476.9	14161.6	0.00160047	0.000604811	0.000921885
O15231	ZNF185	Zinc finger protein 185	RSSTSGDTEEEEEEEVVPFSSDEQK	151	(S153)	_RSS[Phospho (STY)]TSGDTEEEEEEEVVPFSSDEQK_.3	_RSS[Phospho (STY)]TSGDTEEEEEEEVVPFSSDEQK_	2.51664e-05	7.15431e-17	0.00149774	1828.83	660.377	539.705	0.224019	0.142857	0.142857
O15231	ZNF185	Zinc finger protein 185	RSSTSGDTEEEEEEEVVPFSSDEQK	151	(T154)	_RSST[Phospho (STY)]SGDTEEEEEEEVVPFSSDEQK_.3	_RSST[Phospho (STY)]SGDTEEEEEEEVVPFSSDEQK_	2.84138e-05	3.3148e-16	0.00228916	1384.06	660.373	316.873	0.223882	0.142857	0.142857
O15231	ZNF185	Zinc finger protein 185	RSSTSGDTEEEEEEEVVPFSSDEQK	151	(S152)	_RS[Phospho (STY)]STSGDTEEEEEEEVVPFSSDEQK_.3	_RS[Phospho (STY)]STSGDTEEEEEEEVVPFSSDEQK_	2.87994e-05	7.99023e-18	0.00182662	512.564	1	1	0.183279	0.142857	0.142857
O15231	ZNF185	Zinc finger protein 185	RSSTSGDTEEEEEEEVVPFSSDEQK	151	(T158)	_RSSTSGDT[Phospho (STY)]EEEEEEEVVPFSSDEQK_.3	_RSSTSGDT[Phospho (STY)]EEEEEEEVVPFSSDEQK_	0.000112174	5.18134e-16	0.00288035	275.675	1.13242	1.13245	0.296198	0.195441	0.142857
O15231	ZNF185	Zinc finger protein 185	RSSTSGDTEEEEEEEVVPFSSDEQK	151	(T154,T158)	_RSST[Phospho (STY)]SGDT[Phospho (STY)]EEEEEEEVVPFSSDEQK_.3	_RSST[Phospho (STY)]SGDT[Phospho (STY)]EEEEEEEVVPFSSDEQK_	0.000808017	Filtered	Filtered	331.429	Filtered	Filtered	0.354649	Filtered	Filtered
O15231	ZNF185	Zinc finger protein 185	RSSTSGDTEEEEEEEVVPFSSDEQK	151	(S152,S153)	_RS[Phospho (STY)]S[Phospho (STY)]TSGDTEEEEEEEVVPFSSDEQK_.3	_RS[Phospho (STY)]S[Phospho (STY)]TSGDTEEEEEEEVVPFSSDEQK_	0.000280814	Filtered	Filtered	1.13052	Filtered	Filtered	0.384741	Filtered	Filtered
O15231	ZNF185	Zinc finger protein 185	RSSTSGDTEEEEEEEVVPFSSDEQK	151	(S153,T158)	_RSS[Phospho (STY)]TSGDT[Phospho (STY)]EEEEEEEVVPFSSDEQK_.3	_RSS[Phospho (STY)]TSGDT[Phospho (STY)]EEEEEEEVVPFSSDEQK_	0.00086931	Filtered	Filtered	1	Filtered	Filtered	0.354558	Filtered	Filtered
O15234	CASC3	Protein CASC3	STVTGERQSGDGQESTEPVENK	140	(S148)	_STVTGERQS[Phospho (STY)]GDGQESTEPVENK_.3	_STVTGERQS[Phospho (STY)]GDGQESTEPVENK_	2.9987e-05	0.00635389	0.000544319	1951.55	1734.73	2152.22	0.196701	0.166667	0.287483
O15234	CASC3	Protein CASC3	STVTGERQSGDGQESTEPVENK	140	(S140)	_S[Phospho (STY)]TVTGERQSGDGQESTEPVENK_.3	_S[Phospho (STY)]TVTGERQSGDGQESTEPVENK_	0.000848361	Filtered	0.00197897	1755.32	Filtered	2138.19	0.201515	Filtered	0.235724
O15264	MAPK13	Mitogen-activated protein kinase 13	HADAEMTGYVVTR	174	(M179,Y182)	_HADAEM[Oxidation (M)]TGY[Phospho (STY)]VVTR_.3	_HADAEM[Oxidation (M)]TGY[Phospho (STY)]VVTR_	0.00017455	1.05468e-11	0.000532915	721.802	933.03	959.021	0.876968	0.999777	0.996281
O15355	PPM1G	Protein phosphatase 1G	KLEEVLSTEGAEENGNSDK	521	(T528)	_KLEEVLST[Phospho (STY)]EGAEENGNSDK_.3	_KLEEVLST[Phospho (STY)]EGAEENGNSDK_	2.32075e-05	3.06874e-32	0.00035477	8778.24	11915.1	11496	0.5	0.265352	0.271013
O15355	PPM1G	Protein phosphatase 1G	KLEEVLSTEGAEENGNSDK	521	(S527)	_KLEEVLS[Phospho (STY)]TEGAEENGNSDK_.3	_KLEEVLS[Phospho (STY)]TEGAEENGNSDK_	2.32075e-05	1.66026e-29	0.00035477	8423.96	11296.4	10479	0.5	0.734208	0.728575
O15355	PPM1G	Protein phosphatase 1G	KLEEVLSTEGAEENGNSDK	521	(S537)	_KLEEVLSTEGAEENGNS[Phospho (STY)]DK_.3	_KLEEVLSTEGAEENGNS[Phospho (STY)]DK_	2.34292e-05	2.06408e-34	0.00035477	2285.17	3361.37	2752.03	3.09491e-06	2.34135e-08	1.49276e-06
O15355	PPM1G	Protein phosphatase 1G	KLEEVLSTEGAEENGNSDKK	521	(S537)	_KLEEVLSTEGAEENGNS[Phospho (STY)]DKK_.3	_KLEEVLSTEGAEENGNS[Phospho (STY)]DKK_	0.000869388	0.0073745	0.000652874	1	1	1	0.333333	0.313857	0.304399
O15355	PPM1G	Protein phosphatase 1G	KLEEVLSTEGAEENGNSDKK	521	(T528)	_KLEEVLST[Phospho (STY)]EGAEENGNSDKK_.3	_KLEEVLST[Phospho (STY)]EGAEENGNSDKK_	0.000663535	Filtered	Filtered	982.793	Filtered	Filtered	0.499393	Filtered	Filtered
O15355	PPM1G	Protein phosphatase 1G	KLEEVLSTEGAEENGNSDKK	521	(S527)	_KLEEVLS[Phospho (STY)]TEGAEENGNSDKK_.3	_KLEEVLS[Phospho (STY)]TEGAEENGNSDKK_	0.000602149	Filtered	Filtered	313.875	Filtered	Filtered	0.457397	Filtered	Filtered
O15355	PPM1G	Protein phosphatase 1G	LEEVLSTEGAEENGNSDKK	522	(S527)	_LEEVLS[Phospho (STY)]TEGAEENGNSDKK_.3	_LEEVLS[Phospho (STY)]TEGAEENGNSDKK_	Filtered	0.00785935	Filtered	Filtered	1.41347	Filtered	Filtered	0.453364	Filtered
O15372	EIF3H	Eukaryotic translation initiation factor 3 subunit H	DFSPEALKK	181	(S183)	_DFS[Phospho (STY)]PEALKK_.2	_DFS[Phospho (STY)]PEALKK_	0.000817045	3.55959e-11	0.00035593	2047.04	1375.33	1357.81	1	1	1
O15439	ABCC4	ATP-binding cassette sub-family C member 4	DNEESEQPPVPGTPTLR	634	(T646)	_DNEESEQPPVPGT[Phospho (STY)]PTLR_.3	_DNEESEQPPVPGT[Phospho (STY)]PTLR_	0.000154192	Filtered	Filtered	1232.89	Filtered	Filtered	0.542883	Filtered	Filtered
O15439	ABCC4	ATP-binding cassette sub-family C member 4	KDNEESEQPPVPGTPTLR	633	(T646)	_KDNEESEQPPVPGT[Phospho (STY)]PTLR_.3	_KDNEESEQPPVPGT[Phospho (STY)]PTLR_	Filtered	Filtered	0.00050285	Filtered	Filtered	1116.89	Filtered	Filtered	0.869252
O43149	ZZEF1	Zinc finger ZZ-type and EF-hand domain-containing protein 1	GDREEEVERPVSSPGDPEQK	2432	(S2443)	_GDREEEVERPVS[Phospho (STY)]SPGDPEQK_.3	_GDREEEVERPVS[Phospho (STY)]SPGDPEQK_	2.32075e-05	5.09999e-20	0.000503064	625.042	681.502	728.54	0.5	0.5	0.5
O43149	ZZEF1	Zinc finger ZZ-type and EF-hand domain-containing protein 1	GDREEEVERPVSSPGDPEQK	2432	(S2444)	_GDREEEVERPVSS[Phospho (STY)]PGDPEQK_.3	_GDREEEVERPVSS[Phospho (STY)]PGDPEQK_	2.45413e-05	2.69006e-05	0.000368605	576.365	1.69913	529.326	0.5	0.5	0.5
O43150	ASAP2	Arf-GAP with SH3 domain, ANK repeat and PH domain-containing protein 2	LLHEDLDESDDDMDEK	693	(S701,M705)	_LLHEDLDES[Phospho (STY)]DDDM[Oxidation (M)]DEK_.3	_LLHEDLDES[Phospho (STY)]DDDM[Oxidation (M)]DEK_	Filtered	0.00733312	0.000531315	Filtered	1	1	Filtered	1	1
O43164	PJA2	E3 ubiquitin-protein ligase Praja-2	NHGSSPEQVVRPK	305	(S309)	_NHGSS[Phospho (STY)]PEQVVRPK_.3	_NHGSS[Phospho (STY)]PEQVVRPK_	Filtered	Filtered	0.000477019	Filtered	Filtered	730.292	Filtered	Filtered	0.5
O43166	SIPA1L1	Signal-induced proliferation-associated 1-like protein 1	SKSETGDSSIFR	286	(S288)	_SKS[Phospho (STY)]ETGDSSIFR_.2	_SKS[Phospho (STY)]ETGDSSIFR_	3.1949e-05	7.61626e-17	0.00036408	8768.96	8970.04	9292.68	0.927252	0.977707	0.934726
O43166	SIPA1L1	Signal-induced proliferation-associated 1-like protein 1	SKSETGDSSIFR	286	(S286)	_S[Phospho (STY)]KSETGDSSIFR_.2	_S[Phospho (STY)]KSETGDSSIFR_	3.67629e-05	1.43531e-06	0.000364066	8769.35	8970.36	9286.86	0.127506	0.0404267	0.108891
O43166	SIPA1L1	Signal-induced proliferation-associated 1-like protein 1	SISSDGRPLER	1114	(S1116)	_SIS[Phospho (STY)]SDGRPLER_.2	_SIS[Phospho (STY)]SDGRPLER_	2.62834e-05	1.57349e-21	0.00035477	7101.16	6167.47	6269.77	0.861254	0.495488	0.951896
O43166	SIPA1L1	Signal-induced proliferation-associated 1-like protein 1	QDPVVHLSPNK	1263	(S1270)	_QDPVVHLS[Phospho (STY)]PNK_.2	_QDPVVHLS[Phospho (STY)]PNK_	0.000528704	2.17843e-18	0.00035477	3053.33	2293.4	3089.29	1	1	1
O43166	SIPA1L1	Signal-induced proliferation-associated 1-like protein 1	TLSDESIYNSQR	1583	(S1585)	_TLS[Phospho (STY)]DESIYNSQR_.2	_TLS[Phospho (STY)]DESIYNSQR_	2.32075e-05	3.77914e-27	0.00036857	14654.3	13478.5	14005.2	0.965739	0.862	0.955954
O43166	SIPA1L1	Signal-induced proliferation-associated 1-like protein 1	TLSDESIYNSQR	1583	(S1588)	_TLSDES[Phospho (STY)]IYNSQR_.2	_TLSDES[Phospho (STY)]IYNSQR_	2.32075e-05	2.80774e-24	0.000399929	9387.66	8712.36	8913.99	0.000478846	4.69512e-07	1.28968e-05
O43166	SIPA1L1	Signal-induced proliferation-associated 1-like protein 1	TLSDESIYNSQR	1583	(T1583)	_T[Phospho (STY)]LSDESIYNSQR_.2	_T[Phospho (STY)]LSDESIYNSQR_	2.83164e-05	8.91109e-31	0.000356375	8669.21	8313.82	7607.76	0.0310502	0.137372	0.0433953
O43166	SIPA1L1	Signal-induced proliferation-associated 1-like protein 1	RPSYTLGMK	1630	(S1632,M1637)	_RPS[Phospho (STY)]YTLGM[Oxidation (M)]K_.2	_RPS[Phospho (STY)]YTLGM[Oxidation (M)]K_	0.000947289	1.18274e-05	0.00214617	1.13243	159.521	1.13243	0.703427	0.631022	0.553307
O43166	SIPA1L1	Signal-induced proliferation-associated 1-like protein 1	LIDLESPTPESQK	1544	(T1551)	_LIDLESPT[Phospho (STY)]PESQK_.2	_LIDLESPT[Phospho (STY)]PESQK_	2.34111e-05	1.11085e-17	0.00035477	5847.7	7488.7	7128.95	0.0417618	0.0408691	0.0513889
O43166	SIPA1L1	Signal-induced proliferation-associated 1-like protein 1	LIDLESPTPESQK	1544	(S1549)	_LIDLES[Phospho (STY)]PTPESQK_.2	_LIDLES[Phospho (STY)]PTPESQK_	2.53499e-05	2.83119e-16	0.00035477	5491.21	6083.27	6167.29	0.957586	0.957	0.948389
O43166	SIPA1L1	Signal-induced proliferation-associated 1-like protein 1	HSASPVVFTSAR	1430	(S1431)	_HS[Phospho (STY)]ASPVVFTSAR_.2	_HS[Phospho (STY)]ASPVVFTSAR_	0.000695912	Filtered	0.00035477	631.149	Filtered	682.251	0.15222	Filtered	0.160696
O43166	SIPA1L1	Signal-induced proliferation-associated 1-like protein 1	HSASPVVFTSAR	1430	(S1433)	_HSAS[Phospho (STY)]PVVFTSAR_.2	_HSAS[Phospho (STY)]PVVFTSAR_	0.000653711	Filtered	0.000387319	1	Filtered	1	0.523736	Filtered	0.759022
O43166	SIPA1L1	Signal-induced proliferation-associated 1-like protein 1	SKSETGDSSIFRK	286	(S288)	_SKS[Phospho (STY)]ETGDSSIFRK_.2	_SKS[Phospho (STY)]ETGDSSIFRK_	Filtered	Filtered	0.000899194	Filtered	Filtered	5730.9	Filtered	Filtered	0.132424
O43237	DYNC1LI2	Cytoplasmic dynein 1 light intermediate chain 2	GGPASVPSSSPGTSVK	398	(S407)	_GGPASVPSSS[Phospho (STY)]PGTSVK_.2	_GGPASVPSSS[Phospho (STY)]PGTSVK_	0.000191392	Filtered	0.000397601	655.533	Filtered	567.533	0.290916	Filtered	0.295421
O43237	DYNC1LI2	Cytoplasmic dynein 1 light intermediate chain 2	DFQDYMEPEEGCQGSPQR	180	(M185,C191,S194)	_DFQDYM[Oxidation (M)]EPEEGC[Carbamidomethyl (C)]QGS[Phospho (STY)]PQR_.3	_DFQDYM[Oxidation (M)]EPEEGC[Carbamidomethyl (C)]QGS[Phospho (STY)]PQR_	0.000521748	Filtered	Filtered	595.538	Filtered	Filtered	0.039124	Filtered	Filtered
O43318	MAP3K7	Mitogen-activated protein kinase kinase kinase 7	SIQDLTVTGTEPGQVSSR	439	(S439)	_S[Phospho (STY)]IQDLTVTGTEPGQVSSR_.2	_S[Phospho (STY)]IQDLTVTGTEPGQVSSR_	0.000101556	9.5811e-10	0.000687355	9436.05	12966.4	10499	0.902463	0.992455	0.993642
O43318	MAP3K7	Mitogen-activated protein kinase kinase kinase 7	SIQDLTVTGTEPGQVSSR	439	(T444)	_SIQDLT[Phospho (STY)]VTGTEPGQVSSR_.2	_SIQDLT[Phospho (STY)]VTGTEPGQVSSR_	0.000101556	9.5811e-10	0.000654222	8499.32	11343.8	8767.84	0.103885	0.00927368	0.00758997
O43318	MAP3K7	Mitogen-activated protein kinase kinase kinase 7	SIQDLTVTGTEPGQVSSR	439	(T446)	_SIQDLTVT[Phospho (STY)]GTEPGQVSSR_.2	_SIQDLTVT[Phospho (STY)]GTEPGQVSSR_	0.000158625	0.00733308	0.000435106	6734.38	9595.57	7902.74	0.00131957	7.34571e-05	5.50384e-05
O43318	MAP3K7	Mitogen-activated protein kinase kinase kinase 7	SIQDLTVTGTEPGQVSSR	439	(T444)	_SIQDLT[Phospho (STY)]VTGTEPGQVSSR_.3	_SIQDLT[Phospho (STY)]VTGTEPGQVSSR_	0.000225165	0.00745771	Filtered	4770.62	3791.23	Filtered	0.0139192	0.296286	Filtered
O43318	MAP3K7	Mitogen-activated protein kinase kinase kinase 7	SIQDLTVTGTEPGQVSSR	439	(T446)	_SIQDLTVT[Phospho (STY)]GTEPGQVSSR_.3	_SIQDLTVT[Phospho (STY)]GTEPGQVSSR_	0.000197679	0.00733267	Filtered	4531.92	3790.29	Filtered	0.0163696	0.29731	Filtered
O43318	MAP3K7	Mitogen-activated protein kinase kinase kinase 7	SIQDLTVTGTEPGQVSSR	439	(T448)	_SIQDLTVTGT[Phospho (STY)]EPGQVSSR_.2	_SIQDLTVTGT[Phospho (STY)]EPGQVSSR_	0.000682711	0.00733282	Filtered	2212.96	3571.66	Filtered	0.000199006	1.90763e-05	Filtered
O43318	MAP3K7	Mitogen-activated protein kinase kinase kinase 7	SIQDLTVTGTEPGQVSSR	439	(S439)	_S[Phospho (STY)]IQDLTVTGTEPGQVSSR_.3	_S[Phospho (STY)]IQDLTVTGTEPGQVSSR_	0.000103295	Filtered	Filtered	3995.7	Filtered	Filtered	0.955625	Filtered	Filtered
O43318	MAP3K7	Mitogen-activated protein kinase kinase kinase 7	SIQDLTVTGTEPGQVSSR	439	(T448)	_SIQDLTVTGT[Phospho (STY)]EPGQVSSR_.3	_SIQDLTVTGT[Phospho (STY)]EPGQVSSR_	0.00058794	Filtered	Filtered	625.669	Filtered	Filtered	0.018083	Filtered	Filtered
O43379	WDR62	WD repeat-containing protein 62	GQSSPPPAPPICLR	30	(S32,C41)	_GQS[Phospho (STY)]SPPPAPPIC[Carbamidomethyl (C)]LR_.2	_GQS[Phospho (STY)]SPPPAPPIC[Carbamidomethyl (C)]LR_	0.000701632	1.03799e-06	0.000748281	1712.04	2840.59	2147.82	0.556999	0.556907	0.538075
O43379	WDR62	WD repeat-containing protein 62	GQSSPPPAPPICLR	30	(S33,C41)	_GQSS[Phospho (STY)]PPPAPPIC[Carbamidomethyl (C)]LR_.2	_GQSS[Phospho (STY)]PPPAPPIC[Carbamidomethyl (C)]LR_	0.000869322	9.85024e-12	0.0014128	1	1	1	0.443013	0.44302	0.443097
O43379	WDR62	WD repeat-containing protein 62	TRLSTASEETVQNR	46	(S49)	_TRLS[Phospho (STY)]TASEETVQNR_.3	_TRLS[Phospho (STY)]TASEETVQNR_	7.42564e-05	9.41881e-24	0.000445459	1421.69	1012.09	1194.13	0.374847	0.192552	0.376874
O43379	WDR62	WD repeat-containing protein 62	TRLSTASEETVQNR	46	(S52)	_TRLSTAS[Phospho (STY)]EETVQNR_.3	_TRLSTAS[Phospho (STY)]EETVQNR_	3.41998e-05	7.70738e-25	0.000454211	1421.44	1011.57	1193.91	0.0741572	0.369643	0.0761599
O43379	WDR62	WD repeat-containing protein 62	TRLSTASEETVQNR	46	(T46)	_T[Phospho (STY)]RLSTASEETVQNR_.3	_T[Phospho (STY)]RLSTASEETVQNR_	5.25123e-05	9.74679e-13	0.00042564	1114.44	1011.83	1044.04	0.249199	0.242812	0.234097
O43379	WDR62	WD repeat-containing protein 62	TRLSTASEETVQNR	46	(T50)	_TRLST[Phospho (STY)]ASEETVQNR_.3	_TRLST[Phospho (STY)]ASEETVQNR_	2.80788e-05	8.06785e-24	0.000373107	1114.34	1011.57	1044.06	0.296385	0.172025	0.308623
O43399	TPD52L2	Tumor protein D54	MDSAGQDINLNSPNK	1	(M1,S12)	_[Acetyl (Protein N-term)]M[Oxidation (M)]DSAGQDINLNS[Phospho (STY)]PNK_.2	_[Acetyl (Protein N-term)]M[Oxidation (M)]DSAGQDINLNS[Phospho (STY)]PNK_	2.34259e-05	4.49008e-36	0.00035477	19318.4	19649.3	15800.6	1	1	1
O43399	TPD52L2	Tumor protein D54	MDSAGQDINLNSPNK	1	(S12)	_M[Acetyl (Protein N-term)]DSAGQDINLNS[Phospho (STY)]PNK_.2	_M[Acetyl (Protein N-term)]DSAGQDINLNS[Phospho (STY)]PNK_	0.000667682	2.95414e-18	0.000599154	2582.84	1599.28	1054.96	0.399026	0.916707	0.0917804
O43399	TPD52L2	Tumor protein D54	MDSAGQDINLNSPNK	1	(S12)	_[Acetyl (Protein N-term)]MDSAGQDINLNS[Phospho (STY)]PNK_.2	_[Acetyl (Protein N-term)]MDSAGQDINLNS[Phospho (STY)]PNK_	0.000568737	3.3852e-06	0.000686932	1769.65	1598.89	1054.66	0.39378	0.911291	0.0948573
O43491	EPB41L2	Band 4.1-like protein 2	EISPGSGPGEIR	713	(S715)	_EIS[Phospho (STY)]PGSGPGEIR_.2	_EIS[Phospho (STY)]PGSGPGEIR_	2.32075e-05	8.09227e-31	0.00035477	10721.2	11852.9	12001.3	0.908305	0.995393	0.944295
O43491	EPB41L2	Band 4.1-like protein 2	EISPGSGPGEIR	713	(S718)	_EISPGS[Phospho (STY)]GPGEIR_.2	_EISPGS[Phospho (STY)]GPGEIR_	0.000117168	1.07657e-15	0.000457742	3281.87	2914.75	3123.7	0.115293	0.0319075	0.115813
O43491	EPB41L2	Band 4.1-like protein 2	GSQPPPAAESQSSLRR	46	(S57)	_GSQPPPAAESQS[Phospho (STY)]SLRR_.3	_GSQPPPAAESQS[Phospho (STY)]SLRR_	0.000325152	0.00733295	0.000571668	5825.68	5407.05	4866.16	0.298006	0.442611	0.317248
O43491	EPB41L2	Band 4.1-like protein 2	GSQPPPAAESQSSLRR	46	(S55)	_GSQPPPAAES[Phospho (STY)]QSSLRR_.3	_GSQPPPAAES[Phospho (STY)]QSSLRR_	0.00035636	0.00475417	0.000655503	4931.19	5643.39	4370.69	0.315573	0.0548415	0.317294
O43491	EPB41L2	Band 4.1-like protein 2	GSQPPPAAESQSSLRR	46	(S58)	_GSQPPPAAESQSS[Phospho (STY)]LRR_.3	_GSQPPPAAESQSS[Phospho (STY)]LRR_	0.000667569	Filtered	Filtered	5297.66	Filtered	Filtered	0.115113	Filtered	Filtered
O43524	FOXO3	Forkhead box protein O3	SSSFPYTTK	411	(S413)	_SSS[Phospho (STY)]FPYTTK_.2	_SSS[Phospho (STY)]FPYTTK_	0.00183739	0.000185621	Filtered	1	1	Filtered	0.619653	0.0900327	Filtered
O43683	BUB1	Mitotic checkpoint serine/threonine-protein kinase BUB1	DGKFSPIQEK	651	(S655)	_DGKFS[Phospho (STY)]PIQEK_.2	_DGKFS[Phospho (STY)]PIQEK_	5.65538e-05	0.00378437	0.000369327	3179.33	2252.78	2907.87	1	1	1
O43719	HTATSF1	HIV Tat-specific factor 1	LFEESDDKEDEDADGK	672	(S676)	_LFEES[Phospho (STY)]DDKEDEDADGK_.3	_LFEES[Phospho (STY)]DDKEDEDADGK_	2.44499e-05	5.14616e-18	0.000371652	15089.7	15321.6	15239	1	1	1
O43719	HTATSF1	HIV Tat-specific factor 1	LFEESDDKEDEDADGK	672	(S676)	_LFEES[Phospho (STY)]DDKEDEDADGK_.2	_LFEES[Phospho (STY)]DDKEDEDADGK_	2.62591e-05	4.02416e-16	0.00146989	12489.1	12892.6	14583.5	1	1	1
O43719	HTATSF1	HIV Tat-specific factor 1	LFEDDDSNEK	696	(S702)	_LFEDDDS[Phospho (STY)]NEK_.2	_LFEDDDS[Phospho (STY)]NEK_	0.000135905	1.40911e-20	0.000590506	100756	97414.6	92816	1	1	1
O43719	HTATSF1	HIV Tat-specific factor 1	LFDEEEDSSEK	706	(S713)	_LFDEEEDS[Phospho (STY)]SEK_.2	_LFDEEEDS[Phospho (STY)]SEK_	2.3665e-05	4.16699e-32	0.00035477	19745.3	17787.2	19725.7	0.999522	0.991734	0.997062
O43719	HTATSF1	HIV Tat-specific factor 1	LFDEEEDSSEK	706	(S714)	_LFDEEEDSS[Phospho (STY)]EK_.2	_LFDEEEDSS[Phospho (STY)]EK_	3.20803e-05	7.69601e-34	0.00035477	16858.9	16096.1	16885.8	0.000504245	0.0117239	0.00335568
O43719	HTATSF1	HIV Tat-specific factor 1	LFDDSDER	717	(S721)	_LFDDS[Phospho (STY)]DER_.2	_LFDDS[Phospho (STY)]DER_	0.00109183	0.00123818	Filtered	6408.3	6487.2	Filtered	1	1	Filtered
O43719	HTATSF1	HIV Tat-specific factor 1	VFDDESDEKEDEEYADEK	637	(S642)	_VFDDES[Phospho (STY)]DEKEDEEYADEK_.3	_VFDDES[Phospho (STY)]DEKEDEEYADEK_	2.40335e-05	2.61916e-17	0.00035679	5929.6	8246.87	7746.25	0.999896	0.99827	0.998578
O43719	HTATSF1	HIV Tat-specific factor 1	TEDGGEFEEGASENNAKESSPEK	434	(S452,S453)	_TEDGGEFEEGASENNAKES[Phospho (STY)]S[Phospho (STY)]PEK_.3	_TEDGGEFEEGASENNAKES[Phospho (STY)]S[Phospho (STY)]PEK_	0.00730439	Filtered	0.00143629	267.753	Filtered	342.306	0.506932	Filtered	0.648381
O43719	HTATSF1	HIV Tat-specific factor 1	TEDGGEFEEGASENNAKESSPEK	434	(S445,S452)	_TEDGGEFEEGAS[Phospho (STY)]ENNAKES[Phospho (STY)]SPEK_.3	_TEDGGEFEEGAS[Phospho (STY)]ENNAKES[Phospho (STY)]SPEK_	0.000792727	Filtered	0.00205929	1.98186	Filtered	1.98178	0.509355	Filtered	0.5
O43719	HTATSF1	HIV Tat-specific factor 1	NDCEENGLAKESEDDLNK	510	(C512,S521)	_NDC[Carbamidomethyl (C)]EENGLAKES[Phospho (STY)]EDDLNK_.3	_NDC[Carbamidomethyl (C)]EENGLAKES[Phospho (STY)]EDDLNK_	Filtered	Filtered	0.0012557	Filtered	Filtered	2.54981	Filtered	Filtered	1
O43719	HTATSF1	HIV Tat-specific factor 1	EFDEDSDEKEEEEDTYEK	619	(S624)	_EFDEDS[Phospho (STY)]DEKEEEEDTYEK_.3	_EFDEDS[Phospho (STY)]DEKEEEEDTYEK_	0.000869411	Filtered	Filtered	1.13244	Filtered	Filtered	0.236084	Filtered	Filtered
O43719	HTATSF1	HIV Tat-specific factor 1	VLDEEGSEREFDEDSDEKEEEEDTYEK	610	(S616,T633)	_VLDEEGS[Phospho (STY)]EREFDEDSDEKEEEEDT[Phospho (STY)]YEK_.4	_VLDEEGS[Phospho (STY)]EREFDEDSDEKEEEEDT[Phospho (STY)]YEK_	Filtered	0.00772044	Filtered	Filtered	3.11428	Filtered	Filtered	0.281419	Filtered
O43719	HTATSF1	HIV Tat-specific factor 1	ESEEGNPVRGSEEDSPKK	484	(S494)	_ESEEGNPVRGS[Phospho (STY)]EEDSPKK_.3	_ESEEGNPVRGS[Phospho (STY)]EEDSPKK_	Filtered	0.0089319	Filtered	Filtered	2.54805	Filtered	Filtered	0.333333	Filtered
O43719	HTATSF1	HIV Tat-specific factor 1	ESEDDLNKESEEEVGPTK	520	(S529)	_ESEDDLNKES[Phospho (STY)]EEEVGPTK_.3	_ESEDDLNKES[Phospho (STY)]EEEVGPTK_	0.000871191	Filtered	Filtered	1.40582	Filtered	Filtered	0.694877	Filtered	Filtered
O43847	NRDC	Nardilysin	RGSLSNAGDPEIVK	92	(S94)	_RGS[Phospho (STY)]LSNAGDPEIVK_.2	_RGS[Phospho (STY)]LSNAGDPEIVK_	2.40366e-05	1.48396e-36	0.00035477	163409	168119	167406	1	1	1
O43847	NRDC	Nardilysin	RGSLSNAGDPEIVK	92	(S96)	_RGSLS[Phospho (STY)]NAGDPEIVK_.2	_RGSLS[Phospho (STY)]NAGDPEIVK_	2.37023e-05	2.44883e-36	0.00035477	149838	153908	152957	3.33595e-15	1.10714e-11	6.5028e-16
O43847	NRDC	Nardilysin	RGSLSNAGDPEIVK	92	(S94)	_RGS[Phospho (STY)]LSNAGDPEIVK_.3	_RGS[Phospho (STY)]LSNAGDPEIVK_	2.32075e-05	6.71531e-28	0.00035477	52857.9	47069	47966.8	1	1	1
O43847	NRDC	Nardilysin	RGSLSNAGDPEIVK	92	(S96)	_RGSLS[Phospho (STY)]NAGDPEIVK_.3	_RGSLS[Phospho (STY)]NAGDPEIVK_	2.32075e-05	4.41716e-31	0.00035477	37407.2	33452.2	33456.5	3.50165e-13	6.19589e-12	6.47978e-12
O43847	NRDC	Nardilysin	GSLSNAGDPEIVK	93	(S96)	_GSLS[Phospho (STY)]NAGDPEIVK_.2	_GSLS[Phospho (STY)]NAGDPEIVK_	3.17875e-05	2.52277e-06	0.000389173	1499.27	1744.4	1718.81	0.5	0.5	0.5
O43847	NRDC	Nardilysin	GSLSNAGDPEIVK	93	(S94)	_GS[Phospho (STY)]LSNAGDPEIVK_.2	_GS[Phospho (STY)]LSNAGDPEIVK_	9.35186e-05	3.13464e-08	0.000419547	1232.93	1665.88	1402.9	0.5	0.630125	0.516926
O43933	PEX1	Peroxisome biogenesis factor 1	TASQEGCQELTQEQR	1179	(T1179,C1185)	_T[Phospho (STY)]ASQEGC[Carbamidomethyl (C)]QELTQEQR_.2	_T[Phospho (STY)]ASQEGC[Carbamidomethyl (C)]QELTQEQR_	Filtered	Filtered	0.000666276	Filtered	Filtered	638.053	Filtered	Filtered	0.524971
O43933	PEX1	Peroxisome biogenesis factor 1	TASQEGCQELTQEQR	1179	(S1181,C1185)	_TAS[Phospho (STY)]QEGC[Carbamidomethyl (C)]QELTQEQR_.2	_TAS[Phospho (STY)]QEGC[Carbamidomethyl (C)]QELTQEQR_	Filtered	Filtered	0.000554115	Filtered	Filtered	637.126	Filtered	Filtered	0.469929
O43933	PEX1	Peroxisome biogenesis factor 1	SQSGEDESMNQPGPIK	1209	(S1211,M1217)	_SQS[Phospho (STY)]GEDESM[Oxidation (M)]NQPGPIK_.2	_SQS[Phospho (STY)]GEDESM[Oxidation (M)]NQPGPIK_	Filtered	Filtered	0.000599113	Filtered	Filtered	557.729	Filtered	Filtered	0.248563
O60231	DHX16	Pre-mRNA-splicing factor ATP-dependent RNA helicase DHX16	QQTEKPESEDEWER	153	(T155)	_QQT[Phospho (STY)]EKPESEDEWER_.3	_QQT[Phospho (STY)]EKPESEDEWER_	Filtered	Filtered	0.00173593	Filtered	Filtered	290.308	Filtered	Filtered	0.538173
O60231	DHX16	Pre-mRNA-splicing factor ATP-dependent RNA helicase DHX16	QQTEKPESEDEWER	153	(S160)	_QQTEKPES[Phospho (STY)]EDEWER_.3	_QQTEKPES[Phospho (STY)]EDEWER_	Filtered	Filtered	0.000632088	Filtered	Filtered	289.795	Filtered	Filtered	0.461862
O60231	DHX16	Pre-mRNA-splicing factor ATP-dependent RNA helicase DHX16	LLEDSEESSEETVSR	99	(S103,S107)	_LLEDS[Phospho (STY)]EESS[Phospho (STY)]EETVSR_.2	_LLEDS[Phospho (STY)]EESS[Phospho (STY)]EETVSR_	Filtered	Filtered	0.00728221	Filtered	Filtered	271.092	Filtered	Filtered	0.445094
O60231	DHX16	Pre-mRNA-splicing factor ATP-dependent RNA helicase DHX16	LLEDSEESSEETVSR	99	(S103,S106)	_LLEDS[Phospho (STY)]EES[Phospho (STY)]SEETVSR_.2	_LLEDS[Phospho (STY)]EES[Phospho (STY)]SEETVSR_	Filtered	Filtered	0.00163559	Filtered	Filtered	266.271	Filtered	Filtered	0.445066
O60244	MED14	Mediator of RNA polymerase II transcription subunit 14	KLSDDPCPVESK	615	(S617,C621)	_KLS[Phospho (STY)]DDPC[Carbamidomethyl (C)]PVESK_.2	_KLS[Phospho (STY)]DDPC[Carbamidomethyl (C)]PVESK_	Filtered	9.11509e-06	0.000484236	Filtered	741.26	1566.38	Filtered	0.999811	0.994617
O60248	SOX15	Protein SOX-15	EGAGSPAAPGTLPLEK	33	(S37)	_EGAGS[Phospho (STY)]PAAPGTLPLEK_.2	_EGAGS[Phospho (STY)]PAAPGTLPLEK_	2.83887e-05	7.70441e-34	0.00035477	54286.4	48863.6	54690.4	1	1	1
O60248	SOX15	Protein SOX-15	LEAPSPCSLPQSDPR	184	(S188,C190)	_LEAPS[Phospho (STY)]PC[Carbamidomethyl (C)]SLPQSDPR_.2	_LEAPS[Phospho (STY)]PC[Carbamidomethyl (C)]SLPQSDPR_	0.000936101	Filtered	Filtered	1	Filtered	Filtered	0.490304	Filtered	Filtered
O60271	SPAG9	C-Jun-amino-terminal kinase-interacting protein 4	LHQLSGSDQLESTAHSR	179	(S183)	_LHQLS[Phospho (STY)]GSDQLESTAHSR_.3	_LHQLS[Phospho (STY)]GSDQLESTAHSR_	0.000411939	3.39937e-14	0.000384999	1056.36	1172.27	1156.21	0.48848	0.498421	0.494616
O60271	SPAG9	C-Jun-amino-terminal kinase-interacting protein 4	LHQLSGSDQLESTAHSR	179	(S185)	_LHQLSGS[Phospho (STY)]DQLESTAHSR_.3	_LHQLSGS[Phospho (STY)]DQLESTAHSR_	0.000403813	1.08531e-07	0.00035477	1056.55	923.372	889.51	0.488192	0.497882	0.494508
O60292	SIPA1L3	Signal-induced proliferation-associated 1-like protein 3	TLSDESLCSGR	1542	(S1544,C1549)	_TLS[Phospho (STY)]DESLC[Carbamidomethyl (C)]SGR_.2	_TLS[Phospho (STY)]DESLC[Carbamidomethyl (C)]SGR_	0.000132416	6.16923e-05	0.00035477	4513.37	4259.8	3419.3	0.494374	0.509493	0.91372
O60293	ZFC3H1	Zinc finger C3H1 domain-containing protein	RISTSDILSEK	350	(S352)	_RIS[Phospho (STY)]TSDILSEK_.2	_RIS[Phospho (STY)]TSDILSEK_	0.000271104	0.00733303	0.000681461	2219.85	1043.64	2353.19	0.428226	0.374048	0.374044
O60293	ZFC3H1	Zinc finger C3H1 domain-containing protein	RISTSDILSEK	350	(S354)	_RISTS[Phospho (STY)]DILSEK_.2	_RISTS[Phospho (STY)]DILSEK_	0.000117959	7.25068e-05	0.000625188	1813.63	566.998	1553.36	0.246704	0.273673	0.272357
O60343	TBC1D4	TBC1 domain family member 4	AQGVRSPLLR	661	(S666)	_AQGVRS[Phospho (STY)]PLLR_.2	_AQGVRS[Phospho (STY)]PLLR_	0.000577923	Filtered	0.000684791	208.08	Filtered	659.3	1	Filtered	1
O60343	TBC1D4	TBC1 domain family member 4	LGSVDSFER	586	(S588)	_LGS[Phospho (STY)]VDSFER_.2	_LGS[Phospho (STY)]VDSFER_	0.00013226	1.43773e-24	0.000388111	10440.1	10706.7	11333.8	0.995757	0.999176	0.999998
O60343	TBC1D4	TBC1 domain family member 4	HASAPSHVQPSDSEK	339	(S341)	_HAS[Phospho (STY)]APSHVQPSDSEK_.3	_HAS[Phospho (STY)]APSHVQPSDSEK_	Filtered	0.00930609	Filtered	Filtered	1.6987	Filtered	Filtered	0.25	Filtered
O60361;P22392	NME2P1;NME2	Putative nucleoside diphosphate kinase;Nucleoside diphosphate kinase B	NIIHGSDSVK	100;115	(S105);(S120)	_NIIHGS[Phospho (STY)]DSVK_.2	_NIIHGS[Phospho (STY)]DSVK_	2.64863e-05	Filtered	0.00035477	3502.87	Filtered	2615.94	0.941592	Filtered	0.303649
O60361;P22392	NME2P1;NME2	Putative nucleoside diphosphate kinase;Nucleoside diphosphate kinase B	NIIHGSDSVK	100;115	(S107);(S122)	_NIIHGSDS[Phospho (STY)]VK_.2	_NIIHGSDS[Phospho (STY)]VK_	4.09383e-05	Filtered	0.000658929	1655.1	Filtered	1511.24	0.0896426	Filtered	0.690633
O60437	PPL	Periplakin	GKYSPTVQTR	11	(S14)	_GKYS[Phospho (STY)]PTVQTR_.2	_GKYS[Phospho (STY)]PTVQTR_	Filtered	6.4134e-14	0.000509951	Filtered	2053.46	1843.54	Filtered	0.671461	0.537159
O60437	PPL	Periplakin	SIVVIHPDTGR	1657	(S1657)	_S[Phospho (STY)]IVVIHPDTGR_.2	_S[Phospho (STY)]IVVIHPDTGR_	Filtered	0.00755088	Filtered	Filtered	1.98189	Filtered	Filtered	0.834745	Filtered
O60504	SORBS3	Vinexin	LCDDGPQLPTSPR	520	(C521,S530)	_LC[Carbamidomethyl (C)]DDGPQLPTS[Phospho (STY)]PR_.2	_LC[Carbamidomethyl (C)]DDGPQLPTS[Phospho (STY)]PR_	0.0001158	9.95614e-26	0.000360585	3254.26	5498.77	4538.8	0.655167	0.589152	0.589135
O60504	SORBS3	Vinexin	LCDDGPQLPTSPR	520	(C521,T529)	_LC[Carbamidomethyl (C)]DDGPQLPT[Phospho (STY)]SPR_.2	_LC[Carbamidomethyl (C)]DDGPQLPT[Phospho (STY)]SPR_	2.99912e-05	1.28724e-27	0.00035477	3254.29	5498.75	4538.78	0.344774	0.360361	0.377032
O60504	SORBS3	Vinexin	PQTQNLGTPGPALSHSR	578	(S593)	_PQTQNLGTPGPALSHS[Phospho (STY)]R_.3	_PQTQNLGTPGPALSHS[Phospho (STY)]R_	Filtered	0.00712809	Filtered	Filtered	1.40964	Filtered	Filtered	0.466358	Filtered
O60566	BUB1B	Mitotic checkpoint serine/threonine-protein kinase BUB1 beta	KLSPIIEDSR	668	(S670)	_KLS[Phospho (STY)]PIIEDSR_.2	_KLS[Phospho (STY)]PIIEDSR_	3.20364e-05	7.58965e-09	0.00035477	9002.19	8181.31	6086.74	0.999982	0.999943	0.782075
O60610	DIAPH1	Protein diaphanous homolog 1	GRSPDELPSAGGDGGK	20	(S22)	_GRS[Phospho (STY)]PDELPSAGGDGGK_.3	_GRS[Phospho (STY)]PDELPSAGGDGGK_	0.000108601	7.5661e-26	0.00035477	330.249	639.85	618.239	0.93385	0.732473	0.983994
O60610	DIAPH1	Protein diaphanous homolog 1	GRSPDELPSAGGDGGK	20	(S22)	_GRS[Phospho (STY)]PDELPSAGGDGGK_.2	_GRS[Phospho (STY)]PDELPSAGGDGGK_	0.000869304	Filtered	0.000642849	233.858	Filtered	1.13243	0.5	Filtered	0.5
O60658	PDE8A	High affinity cAMP-specific and IBMX-insensitive 3',5'-cyclic phosphodiesterase 8A	RLSGNEYVLSTK	455	(S457)	_RLS[Phospho (STY)]GNEYVLSTK_.2	_RLS[Phospho (STY)]GNEYVLSTK_	0.000260783	6.06841e-23	0.000388906	2605.76	2583.3	3706.65	0.992201	0.998488	0.957193
O60664	PLIN3	Perilipin-3	VSGAQEMVSSAK	129	(S130)	_VS[Phospho (STY)]GAQEMVSSAK_.2	_VS[Phospho (STY)]GAQEMVSSAK_	0.000869335	0.00733275	0.000687353	437.212	500.843	388.001	0.922515	0.825478	0.915495
O60664	PLIN3	Perilipin-3	VSGAQEMVSSAK	129	(S130,M135)	_VS[Phospho (STY)]GAQEM[Oxidation (M)]VSSAK_.2	_VS[Phospho (STY)]GAQEM[Oxidation (M)]VSSAK_	Filtered	Filtered	0.00100608	Filtered	Filtered	206.03	Filtered	Filtered	0.485541
O60716	CTNND1	Catenin delta-1	VGGSSVDLHR	265	(S269)	_VGGSS[Phospho (STY)]VDLHR_.2	_VGGSS[Phospho (STY)]VDLHR_	2.68959e-05	1.42403e-16	0.000362187	33885.2	39066.9	34253.7	1.74122e-10	2.41486e-12	3.77912e-10
O60716	CTNND1	Catenin delta-1	VGGSSVDLHR	265	(S268)	_VGGS[Phospho (STY)]SVDLHR_.2	_VGGS[Phospho (STY)]SVDLHR_	2.32075e-05	9.59114e-29	0.00035477	31015.3	34478	31300.1	1	1	1
O60716	CTNND1	Catenin delta-1	GSLASLDSLR	345	(S349)	_GSLAS[Phospho (STY)]LDSLR_.2	_GSLAS[Phospho (STY)]LDSLR_	5.03028e-05	2.3512e-29	0.00037485	11946.5	10500.2	13921.5	0.995843	0.996012	0.999745
O60716	CTNND1	Catenin delta-1	GSLASLDSLR	345	(S346)	_GS[Phospho (STY)]LASLDSLR_.2	_GS[Phospho (STY)]LASLDSLR_	0.000438356	1.0297e-24	0.000630243	2559.33	3598.02	2771.62	0.99754	0.991906	0.961001
O60716	CTNND1	Catenin delta-1	GSLASLDSLR	345	(S352)	_GSLASLDS[Phospho (STY)]LR_.2	_GSLASLDS[Phospho (STY)]LR_	Filtered	7.19663e-10	0.000376574	Filtered	8498.65	9884.73	Filtered	0.0174993	0.00905425
O60716	CTNND1	Catenin delta-1	APSRQDVYGPQPQVR	250	(S252)	_APS[Phospho (STY)]RQDVYGPQPQVR_.3	_APS[Phospho (STY)]RQDVYGPQPQVR_	2.32075e-05	1.0231e-29	0.00035477	14357.7	19517.1	22094.1	0.999965	0.99884	0.999852
O60716	CTNND1	Catenin delta-1	SQSSHSYDDSTLPLIDR	859	(S862)	_SQSS[Phospho (STY)]HSYDDSTLPLIDR_.3	_SQSS[Phospho (STY)]HSYDDSTLPLIDR_	0.000371743	1.75597e-13	0.000571227	2718.2	2934.01	2784.87	0.123726	0.12033	0.128886
O60716	CTNND1	Catenin delta-1	SQSSHSYDDSTLPLIDR	859	(Y865)	_SQSSHSY[Phospho (STY)]DDSTLPLIDR_.3	_SQSSHSY[Phospho (STY)]DDSTLPLIDR_	0.000110099	4.67308e-23	0.000560343	2718.17	2933.94	2784.83	0.277315	0.368253	0.333293
O60716	CTNND1	Catenin delta-1	SQSSHSYDDSTLPLIDR	859	(T869)	_SQSSHSYDDST[Phospho (STY)]LPLIDR_.3	_SQSSHSYDDST[Phospho (STY)]LPLIDR_	0.000327931	6.75176e-08	0.000373163	2718.17	2933.97	2784.79	0.120133	0.121544	0.111087
O60716	CTNND1	Catenin delta-1	SQSSHSYDDSTLPLIDR	859	(S861)	_SQS[Phospho (STY)]SHSYDDSTLPLIDR_.3	_SQS[Phospho (STY)]SHSYDDSTLPLIDR_	0.000279539	4.55041e-06	0.000376798	2573.23	2934.04	2784.81	0.123437	0.120393	0.128938
O60716	CTNND1	Catenin delta-1	SQSSHSYDDSTLPLIDR	859	(S868)	_SQSSHSYDDS[Phospho (STY)]TLPLIDR_.3	_SQSSHSYDDS[Phospho (STY)]TLPLIDR_	0.000338923	3.15861e-06	0.000457737	2573.19	2933.95	2784.88	0.0623387	0.121779	0.110388
O60716	CTNND1	Catenin delta-1	SQSSHSYDDSTLPLIDR	859	(S859)	_S[Phospho (STY)]QSSHSYDDSTLPLIDR_.3	_S[Phospho (STY)]QSSHSYDDSTLPLIDR_	0.000341668	1.24482e-13	0.000648738	2293.52	2133.22	2436.64	0.121061	0.121203	0.129626
O60716	CTNND1	Catenin delta-1	SQSSHSYDDSTLPLIDR	859	(S864)	_SQSSHS[Phospho (STY)]YDDSTLPLIDR_.3	_SQSSHS[Phospho (STY)]YDDSTLPLIDR_	0.000337039	1.04213e-10	0.000578952	426.065	802.164	349.623	0.12366	0.120024	0.110428
O60716	CTNND1	Catenin delta-1	GSLASLDSLRK	345	(S352)	_GSLASLDS[Phospho (STY)]LRK_.2	_GSLASLDS[Phospho (STY)]LRK_	0.000290544	1.19748e-05	0.000371652	7193.09	6401.99	7060.76	0.999789	0.966973	0.918404
O60716	CTNND1	Catenin delta-1	GSLASLDSLRK	345	(S349,S352)	_GSLAS[Phospho (STY)]LDS[Phospho (STY)]LRK_.2	_GSLAS[Phospho (STY)]LDS[Phospho (STY)]LRK_	0.000747175	0.00457634	0.000528425	7422.09	5593.6	5700.82	0.507498	0.666667	0.666667
O60716	CTNND1	Catenin delta-1	GSLASLDSLRK	345	(S349)	_GSLAS[Phospho (STY)]LDSLRK_.2	_GSLAS[Phospho (STY)]LDSLRK_	0.000852911	Filtered	0.00224754	2377.91	Filtered	1550.23	0.509855	Filtered	0.0864022
O60716	CTNND1	Catenin delta-1	HYEDGYPGGSDNYGSLSR	216	(S232)	_HYEDGYPGGSDNYGSLS[Phospho (STY)]R_.3	_HYEDGYPGGSDNYGSLS[Phospho (STY)]R_	0.000334117	0.00015196	0.000571882	4328.47	5375.99	5646.84	0.0927564	0.0833454	0.486414
O60716	CTNND1	Catenin delta-1	HYEDGYPGGSDNYGSLSR	216	(S230)	_HYEDGYPGGSDNYGS[Phospho (STY)]LSR_.3	_HYEDGYPGGSDNYGS[Phospho (STY)]LSR_	9.57832e-05	5.08288e-18	0.00037486	3544.22	3744.37	4656.09	0.75136	0.803272	0.4918
O60716	CTNND1	Catenin delta-1	HYEDGYPGGSDNYGSLSR	216	(S225)	_HYEDGYPGGS[Phospho (STY)]DNYGSLSR_.3	_HYEDGYPGGS[Phospho (STY)]DNYGSLSR_	3.76838e-05	2.90722e-33	0.00035477	1587.58	3788.36	3023.23	0.0234513	0.00630339	0.00278174
O60716	CTNND1	Catenin delta-1	HYEDGYPGGSDNYGSLSR	216	(Y228)	_HYEDGYPGGSDNY[Phospho (STY)]GSLSR_.3	_HYEDGYPGGSDNY[Phospho (STY)]GSLSR_	0.000805573	0.000183287	0.000593692	1181.8	1842.33	2624.87	0.00227864	2.29999e-05	0.0586429
O60716	CTNND1	Catenin delta-1	TLDRSGDLGDMEPLK	916	(T916,M926)	_T[Phospho (STY)]LDRSGDLGDM[Oxidation (M)]EPLK_.3	_T[Phospho (STY)]LDRSGDLGDM[Oxidation (M)]EPLK_	Filtered	0.0093861	0.000683052	Filtered	975.239	916.152	Filtered	0.5833	0.661543
O60716	CTNND1	Catenin delta-1	TLDRSGDLGDMEPLK	916	(S920,M926)	_TLDRS[Phospho (STY)]GDLGDM[Oxidation (M)]EPLK_.3	_TLDRS[Phospho (STY)]GDLGDM[Oxidation (M)]EPLK_	Filtered	0.00274042	0.000574522	Filtered	974.949	596.767	Filtered	0.653617	0.338181
O60716	CTNND1	Catenin delta-1	TLDRSGDLGDMEPLK	916	(S920,M926)	_TLDRS[Phospho (STY)]GDLGDM[Oxidation (M)]EPLK_.2	_TLDRS[Phospho (STY)]GDLGDM[Oxidation (M)]EPLK_	Filtered	0.00733303	Filtered	Filtered	360.044	Filtered	Filtered	0.416744	Filtered
O60716	CTNND1	Catenin delta-1	TLDRSGDLGDMEPLK	916	(T916,M926)	_T[Phospho (STY)]LDRSGDLGDM[Oxidation (M)]EPLK_.2	_T[Phospho (STY)]LDRSGDLGDM[Oxidation (M)]EPLK_	Filtered	0.00609563	Filtered	Filtered	358.359	Filtered	Filtered	0.583338	Filtered
O60716	CTNND1	Catenin delta-1	SGDLGDMEPLK	920	(S920,M926)	_S[Phospho (STY)]GDLGDM[Oxidation (M)]EPLK_.2	_S[Phospho (STY)]GDLGDM[Oxidation (M)]EPLK_	Filtered	0.00770314	0.00035477	Filtered	1731.5	962.344	Filtered	1	1
O60762	DPM1	Dolichol-phosphate mannosyltransferase subunit 1	ASLEVSRSPR	2	(S7)	_A[Acetyl (Protein N-term)]SLEVS[Phospho (STY)]RSPR_.2	_A[Acetyl (Protein N-term)]SLEVS[Phospho (STY)]RSPR_	2.32075e-05	5.85342e-36	0.00035477	28477.1	28818.4	31795.3	0.000276421	1.60662e-05	9.55849e-07
O60762	DPM1	Dolichol-phosphate mannosyltransferase subunit 1	ASLEVSRSPR	2	(S9)	_[Acetyl (Protein N-term)]ASLEVSRS[Phospho (STY)]PR_.2	_[Acetyl (Protein N-term)]ASLEVSRS[Phospho (STY)]PR_	2.51861e-05	5.66207e-27	0.00035477	27785	27812.7	30443.6	0.999708	0.999984	0.999999
O60762	DPM1	Dolichol-phosphate mannosyltransferase subunit 1	ASLEVSRSPR	2	(S9)	_A[Acetyl (Protein N-term)]SLEVSRS[Phospho (STY)]PR_.2	_A[Acetyl (Protein N-term)]SLEVSRS[Phospho (STY)]PR_	2.51861e-05	4.08189e-30	0.00035477	24939.8	25356.9	27212.4	0.999723	0.999984	0.999999
O60784	TOM1	Target of Myb protein 1	LPNLSSPSAEGPPGPPSGPAPR	457	(S461)	_LPNLS[Phospho (STY)]SPSAEGPPGPPSGPAPR_.3	_LPNLS[Phospho (STY)]SPSAEGPPGPPSGPAPR_	0.00242447	Filtered	0.00156438	971.858	Filtered	549.775	0.144262	Filtered	0.26269
O60784	TOM1	Target of Myb protein 1	LPNLSSPSAEGPPGPPSGPAPR	457	(S462)	_LPNLSS[Phospho (STY)]PSAEGPPGPPSGPAPR_.3	_LPNLSS[Phospho (STY)]PSAEGPPGPPSGPAPR_	0.000590908	Filtered	0.00715716	695.324	Filtered	549.912	0.311229	Filtered	0.295338
O60784	TOM1	Target of Myb protein 1	LPNLSSPSAEGPPGPPSGPAPR	457	(S464)	_LPNLSSPS[Phospho (STY)]AEGPPGPPSGPAPR_.3	_LPNLSSPS[Phospho (STY)]AEGPPGPPSGPAPR_	0.000875403	Filtered	Filtered	281.278	Filtered	Filtered	0.355416	Filtered	Filtered
O60825	PFKFB2	6-phosphofructo-2-kinase/fructose-2,6-bisphosphatase 2	NYSVGSRPLK	481	(S483)	_NYS[Phospho (STY)]VGSRPLK_.2	_NYS[Phospho (STY)]VGSRPLK_	3.78633e-05	1.33987e-12	0.00035477	2939.16	2726.06	3139.25	0.920339	0.705439	0.970598
O60825	PFKFB2	6-phosphofructo-2-kinase/fructose-2,6-bisphosphatase 2	RNSFTPLSSSNTIR	464	(S466)	_RNS[Phospho (STY)]FTPLSSSNTIR_.3	_RNS[Phospho (STY)]FTPLSSSNTIR_	0.000827484	6.89961e-18	0.000388255	1028.18	914.829	614.335	0.779604	0.349605	0.614249
O60825	PFKFB2	6-phosphofructo-2-kinase/fructose-2,6-bisphosphatase 2	NSFTPLSSSNTIR	465	(S466)	_NS[Phospho (STY)]FTPLSSSNTIR_.2	_NS[Phospho (STY)]FTPLSSSNTIR_	Filtered	6.49934e-26	0.00044901	Filtered	5039.59	3980.98	Filtered	0.979365	0.978916
O60832	DKC1	H/ACA ribonucleoprotein complex subunit DKC1	AGLESGAEPGDGDSDTTK	481	(S494)	_AGLESGAEPGDGDS[Phospho (STY)]DTTK_.2	_AGLESGAEPGDGDS[Phospho (STY)]DTTK_	3.52886e-05	4.29896e-29	0.00035477	26838.1	27781	30800.3	0.995438	0.998277	0.998875
O60832	DKC1	H/ACA ribonucleoprotein complex subunit DKC1	AGLESGAEPGDGDSDTTK	481	(T496)	_AGLESGAEPGDGDSDT[Phospho (STY)]TK_.2	_AGLESGAEPGDGDSDT[Phospho (STY)]TK_	0.000350244	5.57707e-26	0.000563987	24755.2	25852.3	28792.5	0.00384331	0.00164219	0.000909692
O60832	DKC1	H/ACA ribonucleoprotein complex subunit DKC1	AGLESGAEPGDGDSDTTK	481	(S485)	_AGLES[Phospho (STY)]GAEPGDGDSDTTK_.2	_AGLES[Phospho (STY)]GAEPGDGDSDTTK_	0.000513054	Filtered	0.000375772	13779.1	Filtered	13980.1	5.14779e-07	Filtered	4.89255e-08
O60832	DKC1	H/ACA ribonucleoprotein complex subunit DKC1	KRESESESDETPPAAPQLIK	448	(S453,S455)	_KRESES[Phospho (STY)]ES[Phospho (STY)]DETPPAAPQLIK_.3	_KRESES[Phospho (STY)]ES[Phospho (STY)]DETPPAAPQLIK_	0.000571299	0.000377223	Filtered	817.974	1.1316	Filtered	0.507918	0.5	Filtered
O60832	DKC1	H/ACA ribonucleoprotein complex subunit DKC1	KRESESESDETPPAAPQLIK	448	(S451,S455)	_KRES[Phospho (STY)]ESES[Phospho (STY)]DETPPAAPQLIK_.3	_KRES[Phospho (STY)]ESES[Phospho (STY)]DETPPAAPQLIK_	0.000191268	5.32454e-05	Filtered	254.842	237.185	Filtered	0.486944	0.486922	Filtered
O60832	DKC1	H/ACA ribonucleoprotein complex subunit DKC1	KRESESESDETPPAAPQLIK	448	(S451,S453)	_KRES[Phospho (STY)]ES[Phospho (STY)]ESDETPPAAPQLIK_.3	_KRES[Phospho (STY)]ES[Phospho (STY)]ESDETPPAAPQLIK_	0.00068957	0.00744566	Filtered	1	1	Filtered	0.486922	0.486937	Filtered
O60832	DKC1	H/ACA ribonucleoprotein complex subunit DKC1	AGLESGAEPGDGDSDTTKK	481	(S494)	_AGLESGAEPGDGDS[Phospho (STY)]DTTKK_.3	_AGLESGAEPGDGDS[Phospho (STY)]DTTKK_	0.00013877	Filtered	0.00035477	306.469	Filtered	1.13243	0.83156	Filtered	0.366082
O60832	DKC1	H/ACA ribonucleoprotein complex subunit DKC1	AGLESGAEPGDGDSDTTKK	481	(S494)	_AGLESGAEPGDGDS[Phospho (STY)]DTTKK_.2	_AGLESGAEPGDGDS[Phospho (STY)]DTTKK_	Filtered	0.00680072	Filtered	Filtered	274.137	Filtered	Filtered	0.292223	Filtered
O60841	EIF5B	Eukaryotic translation initiation factor 5B	QSFDDNDSEELEDK	106	(S113)	_QSFDDNDS[Phospho (STY)]EELEDK_.2	_QSFDDNDS[Phospho (STY)]EELEDK_	0.000131283	8.39739e-17	0.000364123	8758.15	8125.99	7962.52	0.913428	0.887621	0.0439777
O60841	EIF5B	Eukaryotic translation initiation factor 5B	PGPNIESGNEDDDASFK	208	(S214)	_PGPNIES[Phospho (STY)]GNEDDDASFK_.2	_PGPNIES[Phospho (STY)]GNEDDDASFK_	6.51337e-05	8.33198e-25	0.000416473	16235.2	15326.1	16202.5	1	0.999999	1
O60841	EIF5B	Eukaryotic translation initiation factor 5B	IEPIPGESPK	1161	(S1168)	_IEPIPGES[Phospho (STY)]PK_.2	_IEPIPGES[Phospho (STY)]PK_	Filtered	1.724e-25	0.000852646	Filtered	2966.52	3239.88	Filtered	1	1
O60841	EIF5B	Eukaryotic translation initiation factor 5B	KQSFDDNDSEELEDK	105	(S113)	_KQSFDDNDS[Phospho (STY)]EELEDK_.3	_KQSFDDNDS[Phospho (STY)]EELEDK_	0.000209268	0.00668571	0.000533943	160.442	1	172.103	0.442194	0.5	0.5
O60841	EIF5B	Eukaryotic translation initiation factor 5B	KQSFDDNDSEELEDK	105	(S113)	_KQSFDDNDS[Phospho (STY)]EELEDK_.2	_KQSFDDNDS[Phospho (STY)]EELEDK_	0.00116751	Filtered	0.000675684	1.9818	Filtered	1.98611	0.477594	Filtered	0.5
O60841	EIF5B	Eukaryotic translation initiation factor 5B	KQSFDDNDSEELEDK	105	(S107,S113)	_KQS[Phospho (STY)]FDDNDS[Phospho (STY)]EELEDK_.2	_KQS[Phospho (STY)]FDDNDS[Phospho (STY)]EELEDK_	0.000869342	5.85958e-06	Filtered	1.41555	1.41558	Filtered	1	1	Filtered
O60841	EIF5B	Eukaryotic translation initiation factor 5B	KQSFDDNDSEELEDK	105	(S107)	_KQS[Phospho (STY)]FDDNDSEELEDK_.2	_KQS[Phospho (STY)]FDDNDSEELEDK_	0.000870859	Filtered	0.000692546	1	Filtered	1	0.523315	Filtered	0.5
O60841	EIF5B	Eukaryotic translation initiation factor 5B	KQSFDDNDSEELEDK	105	(S107)	_KQS[Phospho (STY)]FDDNDSEELEDK_.3	_KQS[Phospho (STY)]FDDNDSEELEDK_	Filtered	0.00732207	Filtered	Filtered	2.83141	Filtered	Filtered	0.580862	Filtered
O60841	EIF5B	Eukaryotic translation initiation factor 5B	NKPGPNIESGNEDDDASFK	206	(S222)	_NKPGPNIESGNEDDDAS[Phospho (STY)]FK_.3	_NKPGPNIESGNEDDDAS[Phospho (STY)]FK_	Filtered	9.89509e-06	Filtered	Filtered	11179	Filtered	Filtered	4.32318e-17	Filtered
O60890	OPHN1	Oligophrenin-1	SPSRPILDGK	652	(S654)	_SPS[Phospho (STY)]RPILDGK_.2	_SPS[Phospho (STY)]RPILDGK_	0.00027556	2.88078e-11	0.000388639	927.228	1340.35	1110	0.395341	0.5	0.471065
O60890	OPHN1	Oligophrenin-1	SPSRPILDGK	652	(S652)	_S[Phospho (STY)]PSRPILDGK_.2	_S[Phospho (STY)]PSRPILDGK_	0.000863132	2.66594e-20	0.000396001	1	1	1	0.580722	0.5	0.545751
O60934	NBN	Nibrin	IPNYQLSPTK	426	(S432)	_IPNYQLS[Phospho (STY)]PTK_.2	_IPNYQLS[Phospho (STY)]PTK_	0.000352683	2.79579e-29	0.000567646	18654.9	19007.8	18748.6	0.993533	0.940349	0.995215
O60934	NBN	Nibrin	IPNYQLSPTK	426	(T434)	_IPNYQLSPT[Phospho (STY)]K_.2	_IPNYQLSPT[Phospho (STY)]K_	0.000869343	6.01203e-30	Filtered	13319.4	13501.3	Filtered	0.00696265	0.0631133	Filtered
O75069;Q9ULS5	TMCC2;TMCC3	Transmembrane and coiled-coil domains protein 2;Transmembrane and coiled-coil domain protein 3	FGSADNIAHLK	436;214	(S438);(S216)	_FGS[Phospho (STY)]ADNIAHLK_.2	_FGS[Phospho (STY)]ADNIAHLK_	3.62692e-05	1.56706e-10	0.00035477	1695.43	508.21	1169.99	1	1	1
O75122	CLASP2	CLIP-associating protein 2	SRSDIDVNAAAGAK	368	(S368)	_S[Phospho (STY)]RSDIDVNAAAGAK_.2	_S[Phospho (STY)]RSDIDVNAAAGAK_	2.34241e-05	7.2264e-32	0.000362219	2908.24	4439.88	5632.91	0.0516819	0.00165618	0.103656
O75122	CLASP2	CLIP-associating protein 2	SRSDIDVNAAAGAK	368	(S370)	_SRS[Phospho (STY)]DIDVNAAAGAK_.2	_SRS[Phospho (STY)]DIDVNAAAGAK_	5.74739e-05	7.2264e-32	0.000385024	1296.52	2086.93	2644.5	0.877119	0.998345	0.80918
O75122	CLASP2	CLIP-associating protein 2	SSSSSQESLNRPFSSK	323	(S327)	_SSSSS[Phospho (STY)]QESLNRPFSSK_.3	_SSSSS[Phospho (STY)]QESLNRPFSSK_	0.000124142	1.20172e-20	0.000912438	655.699	451.059	1	0.123614	0.465754	0.125
O75122	CLASP2	CLIP-associating protein 2	SSSSSQESLNRPFSSK	323	(S325)	_SSS[Phospho (STY)]SSQESLNRPFSSK_.2	_SSS[Phospho (STY)]SSQESLNRPFSSK_	0.00079309	2.21416e-11	Filtered	235.631	426.424	Filtered	0.0994856	0.125	Filtered
O75122	CLASP2	CLIP-associating protein 2	SSSSSQESLNRPFSSK	323	(S327)	_SSSSS[Phospho (STY)]QESLNRPFSSK_.2	_SSSSS[Phospho (STY)]QESLNRPFSSK_	0.000869294	3.10542e-12	Filtered	234.989	425.851	Filtered	0.0934191	0.125	Filtered
O75122	CLASP2	CLIP-associating protein 2	SSSSSQESLNRPFSSK	323	(S325)	_SSS[Phospho (STY)]SSQESLNRPFSSK_.3	_SSS[Phospho (STY)]SSQESLNRPFSSK_	0.00137204	7.39775e-09	Filtered	231.401	304.96	Filtered	0.417606	0.194036	Filtered
O75122	CLASP2	CLIP-associating protein 2	SSSSSQESLNRPFSSK	323	(S326)	_SSSS[Phospho (STY)]SQESLNRPFSSK_.2	_SSSS[Phospho (STY)]SQESLNRPFSSK_	0.000820484	1.78627e-08	Filtered	1.13023	1.13247	Filtered	0.100605	0.125	Filtered
O75122	CLASP2	CLIP-associating protein 2	ASSLPGSLQR	358	(S360)	_ASS[Phospho (STY)]LPGSLQR_.2	_ASS[Phospho (STY)]LPGSLQR_	Filtered	1.96095e-05	Filtered	Filtered	1	Filtered	Filtered	0.817406	Filtered
O75152	ZC3H11A	Zinc finger CCCH domain-containing protein 11A	KFSAGGDSDPPLK	288	(S290)	_KFS[Phospho (STY)]AGGDSDPPLK_.2	_KFS[Phospho (STY)]AGGDSDPPLK_	2.92335e-05	3.75364e-32	0.00035566	8991.77	8789.02	9669.16	0.566371	0.578555	0.580183
O75152	ZC3H11A	Zinc finger CCCH domain-containing protein 11A	LSVQSNPSPQLR	125	(S132)	_LSVQSNPS[Phospho (STY)]PQLR_.2	_LSVQSNPS[Phospho (STY)]PQLR_	Filtered	9.83267e-07	Filtered	Filtered	1614.8	Filtered	Filtered	0.908098	Filtered
O75152	ZC3H11A	Zinc finger CCCH domain-containing protein 11A	KFSAGGDSDPPLKR	288	(S290)	_KFS[Phospho (STY)]AGGDSDPPLKR_.3	_KFS[Phospho (STY)]AGGDSDPPLKR_	0.00580907	Filtered	Filtered	174.405	Filtered	Filtered	0.564526	Filtered	Filtered
O75179	ANKRD17	Ankyrin repeat domain-containing protein 17	APSPAPSSVPLGSEK	2399	(S2401)	_APS[Phospho (STY)]PAPSSVPLGSEK_.2	_APS[Phospho (STY)]PAPSSVPLGSEK_	2.97992e-05	1.71235e-29	0.00035477	7493.97	7316.64	7833.67	0.970192	0.992654	0.96402
O75179	ANKRD17	Ankyrin repeat domain-containing protein 17	EHYPVSSPSSPSPPAQPGGVSR	2036	(S2041)	_EHYPVS[Phospho (STY)]SPSSPSPPAQPGGVSR_.3	_EHYPVS[Phospho (STY)]SPSSPSPPAQPGGVSR_	0.00338734	0.00692491	0.00275082	365.666	235.886	843.511	0.103028	0.128622	0.137528
O75179	ANKRD17	Ankyrin repeat domain-containing protein 17	EHYPVSSPSSPSPPAQPGGVSR	2036	(S2044)	_EHYPVSSPS[Phospho (STY)]SPSPPAQPGGVSR_.3	_EHYPVSSPS[Phospho (STY)]SPSPPAQPGGVSR_	0.000869349	0.000119657	0.000648836	268.853	707.982	1	0.121723	0.139914	0.137528
O75179	ANKRD17	Ankyrin repeat domain-containing protein 17	EHYPVSSPSSPSPPAQPGGVSR	2036	(S2047)	_EHYPVSSPSSPS[Phospho (STY)]PPAQPGGVSR_.3	_EHYPVSSPSSPS[Phospho (STY)]PPAQPGGVSR_	0.00096744	3.25271e-08	0.00242012	1.98253	265.53	1.98266	0.128167	0.143601	0.142857
O75179	ANKRD17	Ankyrin repeat domain-containing protein 17	EHYPVSSPSSPSPPAQPGGVSR	2036	(S2045)	_EHYPVSSPSS[Phospho (STY)]PSPPAQPGGVSR_.3	_EHYPVSSPSS[Phospho (STY)]PSPPAQPGGVSR_	0.00504906	0.00436495	0.00228363	1	264.129	1	0.129252	0.139569	0.137528
O75179	ANKRD17	Ankyrin repeat domain-containing protein 17	EHYPVSSPSSPSPPAQPGGVSR	2036	(S2042)	_EHYPVSS[Phospho (STY)]PSSPSPPAQPGGVSR_.3	_EHYPVSS[Phospho (STY)]PSSPSPPAQPGGVSR_	Filtered	0.00733306	Filtered	Filtered	501.36	Filtered	Filtered	0.132217	Filtered
O75179	ANKRD17	Ankyrin repeat domain-containing protein 17	NSPLDCGSASPNK	2058	(C2063,S2067)	_NSPLDC[Carbamidomethyl (C)]GSAS[Phospho (STY)]PNK_.2	_NSPLDC[Carbamidomethyl (C)]GSAS[Phospho (STY)]PNK_	Filtered	0.00733309	0.000501365	Filtered	1592.4	720.06	Filtered	0.609625	0.658277
O75190	DNAJB6	DnaJ homolog subfamily B member 6	HAPHCLSEEEGEQDRPR	271	(C275,S277)	_HAPHC[Carbamidomethyl (C)]LS[Phospho (STY)]EEEGEQDRPR_.4	_HAPHC[Carbamidomethyl (C)]LS[Phospho (STY)]EEEGEQDRPR_	0.00074982	3.26625e-12	0.000660452	1	1	1	1	1	1
O75376	NCOR1	Nuclear receptor corepressor 1	VSPENLVDK	2119	(S2120)	_VS[Phospho (STY)]PENLVDK_.2	_VS[Phospho (STY)]PENLVDK_	6.4022e-05	9.91805e-20	0.000355126	5597.91	6487.6	6260.97	1	1	1
O75376	NCOR1	Nuclear receptor corepressor 1	AQLSPGIYDDTSAR	1469	(S1472)	_AQLS[Phospho (STY)]PGIYDDTSAR_.2	_AQLS[Phospho (STY)]PGIYDDTSAR_	0.000378767	0.000562245	0.000368599	1522.35	2129.68	1685.57	0.980992	0.999128	0.970857
O75376	NCOR1	Nuclear receptor corepressor 1	SKSPIPGQGYLGTER	2335	(S2337)	_SKS[Phospho (STY)]PIPGQGYLGTER_.3	_SKS[Phospho (STY)]PIPGQGYLGTER_	Filtered	6.20188e-08	Filtered	Filtered	461.801	Filtered	Filtered	0.396671	Filtered
O75376	NCOR1	Nuclear receptor corepressor 1	SKSPIPGQGYLGTER	2335	(S2335)	_S[Phospho (STY)]KSPIPGQGYLGTER_.3	_S[Phospho (STY)]KSPIPGQGYLGTER_	Filtered	1.34359e-12	Filtered	Filtered	186.861	Filtered	Filtered	0.396459	Filtered
O75376	NCOR1	Nuclear receptor corepressor 1	HEAPSSPISGQPCGDDQNASPSK	153	(S157,C165)	_HEAPS[Phospho (STY)]SPISGQPC[Carbamidomethyl (C)]GDDQNASPSK_.3	_HEAPS[Phospho (STY)]SPISGQPC[Carbamidomethyl (C)]GDDQNASPSK_	Filtered	Filtered	0.000791172	Filtered	Filtered	196.834	Filtered	Filtered	0.239336
O75381	PEX14	Peroxisomal membrane protein PEX14	SPSPSSPAAVNHHSSSDISPVSNESTSSSPGK	247	(S262)	_SPSPSSPAAVNHHSSS[Phospho (STY)]DISPVSNESTSSSPGK_.4	_SPSPSSPAAVNHHSSS[Phospho (STY)]DISPVSNESTSSSPGK_	0.00643504	0.00764215	0.0040839	531.952	283.179	476.327	0.0895029	0.0845868	0.0934626
O75381	PEX14	Peroxisomal membrane protein PEX14	SPSPSSPAAVNHHSSSDISPVSNESTSSSPGK	247	(T272)	_SPSPSSPAAVNHHSSSDISPVSNEST[Phospho (STY)]SSSPGK_.4	_SPSPSSPAAVNHHSSSDISPVSNEST[Phospho (STY)]SSSPGK_	0.000740234	0.00291505	0.000507263	531.386	282.524	475.709	0.055976	0.0596132	0.0548373
O75381	PEX14	Peroxisomal membrane protein PEX14	SPSPSSPAAVNHHSSSDISPVSNESTSSSPGK	247	(S271)	_SPSPSSPAAVNHHSSSDISPVSNES[Phospho (STY)]TSSSPGK_.4	_SPSPSSPAAVNHHSSSDISPVSNES[Phospho (STY)]TSSSPGK_	0.00153074	0.00818377	0.00307537	1.6987	1.69891	1.69869	0.0600385	0.0642667	0.0602378
O75381	PEX14	Peroxisomal membrane protein PEX14	SPSPSSPAAVNHHSSSDISPVSNESTSSSPGK	247	(S265)	_SPSPSSPAAVNHHSSSDIS[Phospho (STY)]PVSNESTSSSPGK_.4	_SPSPSSPAAVNHHSSSDIS[Phospho (STY)]PVSNESTSSSPGK_	0.000731641	Filtered	0.000843944	1	Filtered	1	0.0895154	Filtered	0.0933578
O75396	SEC22B	Vesicle-trafficking protein SEC22b	NLGSINTELQDVQR	134	(S137)	_NLGS[Phospho (STY)]INTELQDVQR_.2	_NLGS[Phospho (STY)]INTELQDVQR_	0.000107777	0.000155348	Filtered	1811.94	648.623	Filtered	0.844088	0.654552	Filtered
O75436	VPS26A	Vacuolar protein sorting-associated protein 26A	FESPESQASAEQPEM	313	(S315,M327)	_FES[Phospho (STY)]PESQASAEQPEM[Oxidation (M)]_.2	_FES[Phospho (STY)]PESQASAEQPEM[Oxidation (M)]_	0.000869385	9.76244e-06	0.000518692	990.945	1117.9	1191.93	0.373247	0.433087	0.333333
O75494	SRSF10	Serine/arginine-rich splicing factor 10	SFDYNYR	133	(S133)	_S[Phospho (STY)]FDYNYR_.2	_S[Phospho (STY)]FDYNYR_	0.000192729	1.80919e-20	0.000439649	24629.3	22342.2	22469.7	1	1	1
O75494	SRSF10	Serine/arginine-rich splicing factor 10	SRSFDYNYR	131	(S131,S133)	_S[Phospho (STY)]RS[Phospho (STY)]FDYNYR_.2	_S[Phospho (STY)]RS[Phospho (STY)]FDYNYR_	0.000285327	8.23041e-23	0.000359742	3644.08	1662.53	3373.24	0.998807	0.89269	0.96356
O75569	PRKRA	Interferon-inducible double-stranded RNA-dependent protein kinase activator A	EDSGTFSLGK	16	(S18)	_EDS[Phospho (STY)]GTFSLGK_.2	_EDS[Phospho (STY)]GTFSLGK_	0.000172188	5.29228e-24	0.0003588	24151.7	29646.3	30515	0.999951	0.997958	0.999978
O75569	PRKRA	Interferon-inducible double-stranded RNA-dependent protein kinase activator A	EDSGTFSLGK	16	(S22)	_EDSGTFS[Phospho (STY)]LGK_.2	_EDSGTFS[Phospho (STY)]LGK_	0.000892593	0.00182212	0.000829261	5709.46	7883.37	8539.96	0.000190406	3.23623e-05	1.40982e-06
O75569	PRKRA	Interferon-inducible double-stranded RNA-dependent protein kinase activator A	AEAPPLEREDSGTFSLGK	8	(S18)	_AEAPPLEREDS[Phospho (STY)]GTFSLGK_.3	_AEAPPLEREDS[Phospho (STY)]GTFSLGK_	0.000869364	0.00733305	0.000656394	1025.14	942.719	1153.1	0.346411	0.448989	0.443741
O75569	PRKRA	Interferon-inducible double-stranded RNA-dependent protein kinase activator A	AEAPPLEREDSGTFSLGK	8	(S22)	_AEAPPLEREDSGTFS[Phospho (STY)]LGK_.3	_AEAPPLEREDSGTFS[Phospho (STY)]LGK_	0.000657252	Filtered	0.000658938	1700.06	Filtered	1851.63	0.0721561	Filtered	0.104983
O75569	PRKRA	Interferon-inducible double-stranded RNA-dependent protein kinase activator A	AEAPPLEREDSGTFSLGK	8	(T20)	_AEAPPLEREDSGT[Phospho (STY)]FSLGK_.3	_AEAPPLEREDSGT[Phospho (STY)]FSLGK_	Filtered	0.00769439	Filtered	Filtered	1778.47	Filtered	Filtered	0.465498	Filtered
O75592	MYCBP2	E3 ubiquitin-protein ligase MYCBP2	SKSDSYTLDPDTLR	2869	(S2871)	_SKS[Phospho (STY)]DSYTLDPDTLR_.3	_SKS[Phospho (STY)]DSYTLDPDTLR_	0.00137206	1.36115e-05	0.000563416	435.548	591.139	622.217	0.166667	0.159672	0.390593
O75592	MYCBP2	E3 ubiquitin-protein ligase MYCBP2	SKSDSYTLDPDTLR	2869	(S2869)	_S[Phospho (STY)]KSDSYTLDPDTLR_.2	_S[Phospho (STY)]KSDSYTLDPDTLR_	0.000867701	2.33732e-06	0.000575965	1.13244	1.13322	1.13244	0.166983	0.0212572	0.0628497
O75592	MYCBP2	E3 ubiquitin-protein ligase MYCBP2	SKSDSYTLDPDTLR	2869	(S2871)	_SKS[Phospho (STY)]DSYTLDPDTLR_.2	_SKS[Phospho (STY)]DSYTLDPDTLR_	0.000456734	Filtered	0.000411807	2659.13	Filtered	2790.13	0.160061	Filtered	0.145946
O75592	MYCBP2	E3 ubiquitin-protein ligase MYCBP2	SKSDSYTLDPDTLR	2869	(Y2874)	_SKSDSY[Phospho (STY)]TLDPDTLR_.3	_SKSDSY[Phospho (STY)]TLDPDTLR_	Filtered	4.50039e-06	0.000583464	Filtered	591.076	843.974	Filtered	0.307477	0.629212
O75592	MYCBP2	E3 ubiquitin-protein ligase MYCBP2	SKSDSYTLDPDTLR	2869	(S2873)	_SKSDS[Phospho (STY)]YTLDPDTLR_.3	_SKSDS[Phospho (STY)]YTLDPDTLR_	0.000869415	1.26185e-06	Filtered	1.41555	1.41644	Filtered	0.146563	0.146827	Filtered
O75592	MYCBP2	E3 ubiquitin-protein ligase MYCBP2	SKSDSYTLDPDTLR	2869	(S2869)	_S[Phospho (STY)]KSDSYTLDPDTLR_.3	_S[Phospho (STY)]KSDSYTLDPDTLR_	0.00534994	2.96675e-08	Filtered	1	1	Filtered	0.166594	0.166869	Filtered
O75592	MYCBP2	E3 ubiquitin-protein ligase MYCBP2	VNSGDTEVGSSLLR	3503	(S3505)	_VNS[Phospho (STY)]GDTEVGSSLLR_.2	_VNS[Phospho (STY)]GDTEVGSSLLR_	0.000115105	0.00502401	Filtered	1460.53	887.657	Filtered	0.691305	0.300208	Filtered
O75592	MYCBP2	E3 ubiquitin-protein ligase MYCBP2	SLSPNHNTLQTLK	2787	(S2789)	_SLS[Phospho (STY)]PNHNTLQTLK_.3	_SLS[Phospho (STY)]PNHNTLQTLK_	0.000617149	0.00733264	0.000540612	108.423	211.887	113.104	0.558831	0.834724	0.83253
O75592	MYCBP2	E3 ubiquitin-protein ligase MYCBP2	SLSPNHNTLQTLK	2787	(S2787)	_S[Phospho (STY)]LSPNHNTLQTLK_.3	_S[Phospho (STY)]LSPNHNTLQTLK_	0.00044223	7.62957e-05	0.000574835	118.815	87.5793	1.41351	0.327107	0.153358	0.144238
O75643	SNRNP200	U5 small nuclear ribonucleoprotein 200 kDa helicase	EEASDDDMEGDEAVVR	222	(S225,M229)	_EEAS[Phospho (STY)]DDDM[Oxidation (M)]EGDEAVVR_.2	_EEAS[Phospho (STY)]DDDM[Oxidation (M)]EGDEAVVR_	4.92516e-05	4.93935e-34	0.00035477	10645.3	8809.27	11525.6	1	1	1
O75643	SNRNP200	U5 small nuclear ribonucleoprotein 200 kDa helicase	EEASDDDMEGDEAVVR	222	(S225)	_EEAS[Phospho (STY)]DDDMEGDEAVVR_.2	_EEAS[Phospho (STY)]DDDMEGDEAVVR_	0.000488633	6.5391e-28	0.000600814	1946.15	1360.61	595.672	1	1	1
O75643	SNRNP200	U5 small nuclear ribonucleoprotein 200 kDa helicase	EEASDDDMEGDEAVVR	222	(S225,M229)	_EEAS[Phospho (STY)]DDDM[Oxidation (M)]EGDEAVVR_.3	_EEAS[Phospho (STY)]DDDM[Oxidation (M)]EGDEAVVR_	Filtered	Filtered	0.000715208	Filtered	Filtered	58.2877	Filtered	Filtered	1
O75665	OFD1	Oral-facial-digital syndrome 1 protein	RLSSTPLPK	733	(S735)	_RLS[Phospho (STY)]STPLPK_.2	_RLS[Phospho (STY)]STPLPK_	0.000796812	1.47148e-25	0.000363587	2405.41	3582.24	3024.58	0.40288	0.777093	0.888502
O75676	RPS6KA4	Ribosomal protein S6 kinase alpha-4	SSPPLRTPDVLESSGPAVR	681	(S682,T687)	_SS[Phospho (STY)]PPLRT[Phospho (STY)]PDVLESSGPAVR_.3	_SS[Phospho (STY)]PPLRT[Phospho (STY)]PDVLESSGPAVR_	Filtered	0.00724946	0.000613117	Filtered	1746.91	565.94	Filtered	0.508383	0.538853
O75676	RPS6KA4	Ribosomal protein S6 kinase alpha-4	SSPPLRTPDVLESSGPAVR	681	(S681,T687)	_S[Phospho (STY)]SPPLRT[Phospho (STY)]PDVLESSGPAVR_.3	_S[Phospho (STY)]SPPLRT[Phospho (STY)]PDVLESSGPAVR_	Filtered	0.00733285	0.000540474	Filtered	733.443	1.4174	Filtered	0.507555	0.396933
O75683	SURF6	Surfeit locus protein 6	ELSPAALEK	136	(S138)	_ELS[Phospho (STY)]PAALEK_.2	_ELS[Phospho (STY)]PAALEK_	2.61723e-05	4.31133e-21	0.00035477	17278.5	17860.7	16905	1	1	1
O75691	UTP20	Small subunit processome component 20 homolog	SLSDNGQPGTPDPADSGGTSAK	1732	(T1741)	_SLSDNGQPGT[Phospho (STY)]PDPADSGGTSAK_.3	_SLSDNGQPGT[Phospho (STY)]PDPADSGGTSAK_	0.000753696	1.17583e-06	0.000477008	1240.23	1822.73	1667.54	0.639387	0.542194	0.608298
O75694	NUP155	Nuclear pore complex protein Nup155	AAPQSPSVPK	988	(S992)	_AAPQS[Phospho (STY)]PSVPK_.2	_AAPQS[Phospho (STY)]PSVPK_	0.000869299	Filtered	0.000492049	782.876	Filtered	921.31	0.722128	Filtered	0.702903
O75717	WDHD1	WD repeat and HMG-box DNA-binding protein 1	NQVEEDAEDSGEADDEEKPEIHK	859	(S868)	_NQVEEDAEDS[Phospho (STY)]GEADDEEKPEIHK_.3	_NQVEEDAEDS[Phospho (STY)]GEADDEEKPEIHK_	5.41222e-05	1.92543e-05	0.00035477	569.24	718.061	1217.24	1	1	1
O75717	WDHD1	WD repeat and HMG-box DNA-binding protein 1	NQVEEDAEDSGEADDEEKPEIHK	859	(S868)	_NQVEEDAEDS[Phospho (STY)]GEADDEEKPEIHK_.4	_NQVEEDAEDS[Phospho (STY)]GEADDEEKPEIHK_	0.00179416	1.44057e-06	0.00078637	1	1	266.281	1	1	1
O75717	WDHD1	WD repeat and HMG-box DNA-binding protein 1	SHILEDDENSVDISMLK	374	(S383,M388)	_SHILEDDENS[Phospho (STY)]VDISM[Oxidation (M)]LK_.3	_SHILEDDENS[Phospho (STY)]VDISM[Oxidation (M)]LK_	0.00173801	Filtered	Filtered	1324.22	Filtered	Filtered	0.401673	Filtered	Filtered
O75822	EIF3J	Eukaryotic translation initiation factor 3 subunit J	AAAAAAAGDSDSWDADAFSVEDPVR	2	(S20)	_[Acetyl (Protein N-term)]AAAAAAAGDSDSWDADAFS[Phospho (STY)]VEDPVR_.3	_[Acetyl (Protein N-term)]AAAAAAAGDSDSWDADAFS[Phospho (STY)]VEDPVR_	Filtered	0.00739352	Filtered	Filtered	418.4	Filtered	Filtered	0.259792	Filtered
O75822	EIF3J	Eukaryotic translation initiation factor 3 subunit J	AAAAAAAGDSDSWDADAFSVEDPVR	2	(S20)	_A[Acetyl (Protein N-term)]AAAAAAGDSDSWDADAFS[Phospho (STY)]VEDPVR_.3	_A[Acetyl (Protein N-term)]AAAAAAGDSDSWDADAFS[Phospho (STY)]VEDPVR_	Filtered	0.00540632	Filtered	Filtered	418.4	Filtered	Filtered	0.259792	Filtered
O75822	EIF3J	Eukaryotic translation initiation factor 3 subunit J	AAAAAAAGDSDSWDADAFSVEDPVR	2	(S11)	_[Acetyl (Protein N-term)]AAAAAAAGDS[Phospho (STY)]DSWDADAFSVEDPVR_.3	_[Acetyl (Protein N-term)]AAAAAAAGDS[Phospho (STY)]DSWDADAFSVEDPVR_	Filtered	0.00745709	Filtered	Filtered	1.99149	Filtered	Filtered	0.357872	Filtered
O75822	EIF3J	Eukaryotic translation initiation factor 3 subunit J	AAAAAAAGDSDSWDADAFSVEDPVR	2	(S13)	_[Acetyl (Protein N-term)]AAAAAAAGDSDS[Phospho (STY)]WDADAFSVEDPVR_.3	_[Acetyl (Protein N-term)]AAAAAAAGDSDS[Phospho (STY)]WDADAFSVEDPVR_	Filtered	0.00737456	Filtered	Filtered	1.99149	Filtered	Filtered	0.383238	Filtered
O75822	EIF3J	Eukaryotic translation initiation factor 3 subunit J	AAAAAAAGDSDSWDADAFSVEDPVR	2	(S13)	_A[Acetyl (Protein N-term)]AAAAAAGDSDS[Phospho (STY)]WDADAFSVEDPVR_.3	_A[Acetyl (Protein N-term)]AAAAAAGDSDS[Phospho (STY)]WDADAFSVEDPVR_	Filtered	0.00750157	Filtered	Filtered	1.4225	Filtered	Filtered	0.383238	Filtered
O75822	EIF3J	Eukaryotic translation initiation factor 3 subunit J	AAAAAAAGDSDSWDADAFSVEDPVR	2	(S11)	_A[Acetyl (Protein N-term)]AAAAAAGDS[Phospho (STY)]DSWDADAFSVEDPVR_.3	_A[Acetyl (Protein N-term)]AAAAAAGDS[Phospho (STY)]DSWDADAFSVEDPVR_	Filtered	0.000214757	Filtered	Filtered	1.138	Filtered	Filtered	0.357872	Filtered
O75909	CCNK	Cyclin-K	ENSSPSVTSANLDHTK	6	(S11)	_ENSSPS[Phospho (STY)]VTSANLDHTK_.3	_ENSSPS[Phospho (STY)]VTSANLDHTK_	0.000422764	2.03762e-14	0.000644227	502.457	857.258	282.201	0.159963	0.276289	0.097402
O75909	CCNK	Cyclin-K	ENSSPSVTSANLDHTK	6	(S8)	_ENS[Phospho (STY)]SPSVTSANLDHTK_.3	_ENS[Phospho (STY)]SPSVTSANLDHTK_	0.00056235	6.47568e-06	0.000531333	275.903	390.32	281.108	0.166667	0.31093	0.0976767
O75909	CCNK	Cyclin-K	ENSSPSVTSANLDHTK	6	(S9)	_ENSS[Phospho (STY)]PSVTSANLDHTK_.3	_ENSS[Phospho (STY)]PSVTSANLDHTK_	0.000869382	1.2135e-15	0.00241972	1	1	1	0.173375	0.310911	0.214204
O75909	CCNK	Cyclin-K	ENSSPSVTSANLDHTK	6	(S14)	_ENSSPSVTS[Phospho (STY)]ANLDHTK_.3	_ENSSPSVTS[Phospho (STY)]ANLDHTK_	0.000869406	0.00319384	Filtered	226.24	197.445	Filtered	0.16019	0.0365609	Filtered
O76021	RSL1D1	Ribosomal L1 domain-containing protein 1	ATNESEDEIPQLVPIGK	357	(T358)	_AT[Phospho (STY)]NESEDEIPQLVPIGK_.2	_AT[Phospho (STY)]NESEDEIPQLVPIGK_	2.32075e-05	3.0044e-27	0.000814872	45586.6	31190	33615.3	0.5	0.5	0.5
O76021	RSL1D1	Ribosomal L1 domain-containing protein 1	ATNESEDEIPQLVPIGK	357	(S361)	_ATNES[Phospho (STY)]EDEIPQLVPIGK_.2	_ATNES[Phospho (STY)]EDEIPQLVPIGK_	2.32075e-05	3.0044e-27	0.000814872	41507	27918.5	30657.5	0.5	0.5	0.5
O76021	RSL1D1	Ribosomal L1 domain-containing protein 1	ATNESEDEIPQLVPIGK	357	(T358)	_AT[Phospho (STY)]NESEDEIPQLVPIGK_.3	_AT[Phospho (STY)]NESEDEIPQLVPIGK_	2.51763e-05	1.16795e-25	0.000488087	9717.68	8953.24	6188.76	0.169615	0.521423	0.506516
O76021	RSL1D1	Ribosomal L1 domain-containing protein 1	ATNESEDEIPQLVPIGK	357	(S361)	_ATNES[Phospho (STY)]EDEIPQLVPIGK_.3	_ATNES[Phospho (STY)]EDEIPQLVPIGK_	2.53744e-05	1.16795e-25	0.000491829	8202.66	7976.22	5873.57	0.838651	0.478577	0.5
O94763	URI1	Unconventional prefoldin RPB5 interactor 1	KNSTGSGHSAQELPTIR	370	(S372)	_KNS[Phospho (STY)]TGSGHSAQELPTIR_.3	_KNS[Phospho (STY)]TGSGHSAQELPTIR_	2.32075e-05	2.00416e-06	0.00035477	8217.73	6014.82	7192.15	0.466784	0.329961	0.304828
O94763	URI1	Unconventional prefoldin RPB5 interactor 1	KNSTGSGHSAQELPTIR	370	(T373)	_KNST[Phospho (STY)]GSGHSAQELPTIR_.3	_KNST[Phospho (STY)]GSGHSAQELPTIR_	2.78282e-05	6.57371e-28	0.00035477	7781.2	5439.64	6762.03	0.318245	0.219741	0.303002
O94763	URI1	Unconventional prefoldin RPB5 interactor 1	NSTGSGHSAQELPTIR	371	(S372)	_NS[Phospho (STY)]TGSGHSAQELPTIR_.3	_NS[Phospho (STY)]TGSGHSAQELPTIR_	0.000857761	0.00854655	Filtered	817.925	754.134	Filtered	0.228337	0.245452	Filtered
O94763	URI1	Unconventional prefoldin RPB5 interactor 1	NSTGSGHSAQELPTIR	371	(T373)	_NST[Phospho (STY)]GSGHSAQELPTIR_.3	_NST[Phospho (STY)]GSGHSAQELPTIR_	0.000548016	0.0060071	Filtered	1	1	Filtered	0.180515	0.245343	Filtered
O94763	URI1	Unconventional prefoldin RPB5 interactor 1	NSTGSGHSAQELPTIR	371	(S375)	_NSTGS[Phospho (STY)]GHSAQELPTIR_.3	_NSTGS[Phospho (STY)]GHSAQELPTIR_	0.000820496	0.00225501	Filtered	1	1	Filtered	0.170535	0.168004	Filtered
O94804	STK10	Serine/threonine-protein kinase 10	QVAEQGGDLSPAANR	429	(S438)	_QVAEQGGDLS[Phospho (STY)]PAANR_.2	_QVAEQGGDLS[Phospho (STY)]PAANR_	2.34294e-05	1.09237e-26	0.00035477	7656.31	8188.13	8566.68	1	1	1
O94804	STK10	Serine/threonine-protein kinase 10	QVAEQGGDLSPAANR	429	(S438)	_QVAEQGGDLS[Phospho (STY)]PAANR_.3	_QVAEQGGDLS[Phospho (STY)]PAANR_	0.00404992	Filtered	Filtered	1.4123	Filtered	Filtered	1	Filtered	Filtered
O94808	GFPT2	Glutamine--fructose-6-phosphate aminotransferase [isomerizing] 2	RLDSSACLHAVGDK	241	(S244,C247)	_RLDS[Phospho (STY)]SAC[Carbamidomethyl (C)]LHAVGDK_.3	_RLDS[Phospho (STY)]SAC[Carbamidomethyl (C)]LHAVGDK_	Filtered	5.78636e-06	0.000574691	Filtered	1113.64	916.949	Filtered	0.606044	0.866869
O94808	GFPT2	Glutamine--fructose-6-phosphate aminotransferase [isomerizing] 2	LDSSACLHAVGDK	242	(S244,C247)	_LDS[Phospho (STY)]SAC[Carbamidomethyl (C)]LHAVGDK_.2	_LDS[Phospho (STY)]SAC[Carbamidomethyl (C)]LHAVGDK_	0.000869386	Filtered	Filtered	1.98174	Filtered	Filtered	0.552045	Filtered	Filtered
O94826	TOMM70	Mitochondrial import receptor subunit TOM70	ASPAPGSGHPEGPGAHLDMNSLDR	90	(S91,M108)	_AS[Phospho (STY)]PAPGSGHPEGPGAHLDM[Oxidation (M)]NSLDR_.3	_AS[Phospho (STY)]PAPGSGHPEGPGAHLDM[Oxidation (M)]NSLDR_	0.00042837	9.13137e-06	0.000355941	3018.82	3379.07	1763.63	0.300972	0.243802	0.964957
O94826	TOMM70	Mitochondrial import receptor subunit TOM70	ASPAPGSGHPEGPGAHLDMNSLDR	90	(S96,M108)	_ASPAPGS[Phospho (STY)]GHPEGPGAHLDM[Oxidation (M)]NSLDR_.3	_ASPAPGS[Phospho (STY)]GHPEGPGAHLDM[Oxidation (M)]NSLDR_	2.32075e-05	3.8835e-08	0.00036198	2580.54	1791.49	1346.67	0.681639	0.629136	0.0249634
O94826	TOMM70	Mitochondrial import receptor subunit TOM70	ASPAPGSGHPEGPGAHLDMNSLDR	90	(S96)	_ASPAPGS[Phospho (STY)]GHPEGPGAHLDMNSLDR_.3	_ASPAPGS[Phospho (STY)]GHPEGPGAHLDMNSLDR_	0.000403484	2.49056e-15	0.000597226	2896.74	1888.46	760.481	0.272023	0.333333	0.107298
O94826	TOMM70	Mitochondrial import receptor subunit TOM70	ASPAPGSGHPEGPGAHLDMNSLDR	90	(S91)	_AS[Phospho (STY)]PAPGSGHPEGPGAHLDMNSLDR_.3	_AS[Phospho (STY)]PAPGSGHPEGPGAHLDMNSLDR_	2.72095e-05	2.17967e-15	0.000700175	1717.89	1427.03	1.13255	0.726268	0.333333	0.863748
O94826	TOMM70	Mitochondrial import receptor subunit TOM70	ASPAPGSGHPEGPGAHLDMNSLDR	90	(S96)	_ASPAPGS[Phospho (STY)]GHPEGPGAHLDMNSLDR_.4	_ASPAPGS[Phospho (STY)]GHPEGPGAHLDMNSLDR_	0.000774541	0.00474631	0.00118029	494.831	536.257	375.029	0.476183	0.253127	0.410885
O94826	TOMM70	Mitochondrial import receptor subunit TOM70	ASPAPGSGHPEGPGAHLDMNSLDR	90	(S91,M108)	_AS[Phospho (STY)]PAPGSGHPEGPGAHLDM[Oxidation (M)]NSLDR_.4	_AS[Phospho (STY)]PAPGSGHPEGPGAHLDM[Oxidation (M)]NSLDR_	0.0007932	3.92676e-08	0.000463575	945.634	285.293	36.768	0.511219	0.293602	0.548945
O94826	TOMM70	Mitochondrial import receptor subunit TOM70	ASPAPGSGHPEGPGAHLDMNSLDR	90	(S91)	_AS[Phospho (STY)]PAPGSGHPEGPGAHLDMNSLDR_.4	_AS[Phospho (STY)]PAPGSGHPEGPGAHLDMNSLDR_	0.000244454	0.00752852	0.00192851	602.37	220.494	375.341	0.442997	0.69298	0.37238
O94876	TMCC1	Transmembrane and coiled-coil domains protein 1	FGSADNIPNLK	380	(S382)	_FGS[Phospho (STY)]ADNIPNLK_.2	_FGS[Phospho (STY)]ADNIPNLK_	8.3291e-05	6.09473e-07	0.000533927	3876.69	3141.55	4835.13	1	1	1
O94880	PHF14	PHD finger protein 14	SFVPEEEK	835	(S835)	_S[Phospho (STY)]FVPEEEK_.2	_S[Phospho (STY)]FVPEEEK_	2.51314e-05	2.60436e-23	0.000368553	7758.69	8236.82	6978.73	1	1	1
O94880	PHF14	PHD finger protein 14	SNEDSLILEK	298	(S298)	_S[Phospho (STY)]NEDSLILEK_.2	_S[Phospho (STY)]NEDSLILEK_	0.000256872	1.08357e-15	0.000368573	2014.72	1793.2	1327.43	0.955945	0.968093	0.976204
O94880	PHF14	PHD finger protein 14	SNEDSLILEK	298	(S302)	_SNEDS[Phospho (STY)]LILEK_.2	_SNEDS[Phospho (STY)]LILEK_	0.000250845	3.46496e-06	0.000429596	1.13188	1.13248	468.008	0.380916	0.0456788	0.77543
O94915	FRYL	Protein furry homolog-like	RRSNTLDIMDGR	1955	(S1957,M1963)	_RRS[Phospho (STY)]NTLDIM[Oxidation (M)]DGR_.3	_RRS[Phospho (STY)]NTLDIM[Oxidation (M)]DGR_	Filtered	Filtered	0.000671213	Filtered	Filtered	672.634	Filtered	Filtered	0.710432
O94915	FRYL	Protein furry homolog-like	TRSLSSLR	1976	(S1978)	_TRS[Phospho (STY)]LSSLR_.2	_TRS[Phospho (STY)]LSSLR_	0.00309787	Filtered	Filtered	502.53	Filtered	Filtered	0.297694	Filtered	Filtered
O94929	ABLIM3	Actin-binding LIM protein 3	QGMSPTFSR	385	(M387,S388)	_QGM[Oxidation (M)]S[Phospho (STY)]PTFSR_.2	_QGM[Oxidation (M)]S[Phospho (STY)]PTFSR_	0.00766251	5.75741e-06	0.000457872	720.565	846.895	1141.41	0.865056	0.865608	0.987521
O94929	ABLIM3	Actin-binding LIM protein 3	QGMSPTFSR	385	(S388)	_QGMS[Phospho (STY)]PTFSR_.2	_QGMS[Phospho (STY)]PTFSR_	0.000725986	Filtered	0.00217222	719.887	Filtered	2327.42	0.906292	Filtered	0.905451
O94929	ABLIM3	Actin-binding LIM protein 3	QGMSPTFSR	385	(M387,T390)	_QGM[Oxidation (M)]SPT[Phospho (STY)]FSR_.2	_QGM[Oxidation (M)]SPT[Phospho (STY)]FSR_	Filtered	0.00786697	0.00668294	Filtered	1	365.449	Filtered	0.119802	0.016957
O94929	ABLIM3	Actin-binding LIM protein 3	ASSPGYIDSPTYSR	371	(S373)	_ASS[Phospho (STY)]PGYIDSPTYSR_.2	_ASS[Phospho (STY)]PGYIDSPTYSR_	3.64741e-05	1.39492e-27	0.00035477	8663.04	8062.82	8259	0.422755	0.455549	0.423582
O94929	ABLIM3	Actin-binding LIM protein 3	ASSPGYIDSPTYSR	371	(Y376)	_ASSPGY[Phospho (STY)]IDSPTYSR_.2	_ASSPGY[Phospho (STY)]IDSPTYSR_	3.84542e-05	1.88536e-20	0.00035477	7539.29	6704.54	7055.69	0.0869547	0.0115509	0.319558
O94929	ABLIM3	Actin-binding LIM protein 3	RFSSGGEEDDFDR	501	(S503)	_RFS[Phospho (STY)]SGGEEDDFDR_.2	_RFS[Phospho (STY)]SGGEEDDFDR_	0.00017218	8.70869e-07	0.000748557	2001.28	1343.53	1783.74	0.5	0.5	0.5
O94929	ABLIM3	Actin-binding LIM protein 3	RFSSGGEEDDFDR	501	(S504)	_RFSS[Phospho (STY)]GGEEDDFDR_.2	_RFSS[Phospho (STY)]GGEEDDFDR_	3.67134e-05	4.51044e-08	0.000521657	1611.12	1344.47	1477.06	0.5	0.5	0.5
O94979	SEC31A	Protein transport protein Sec31A	AQGEPVAGHESPKIPYEK	789	(S799)	_AQGEPVAGHES[Phospho (STY)]PKIPYEK_.3	_AQGEPVAGHES[Phospho (STY)]PKIPYEK_	0.000817986	0.00044799	0.000615493	1744.73	1358.42	1336.02	0.515623	0.659111	0.5276
O95049	TJP3	Tight junction protein ZO-3	RDSEEFGVK	201	(S203)	_RDS[Phospho (STY)]EEFGVK_.2	_RDS[Phospho (STY)]EEFGVK_	Filtered	Filtered	0.000601729	Filtered	Filtered	1703.6	Filtered	Filtered	1
O95067	CCNB2	G2/mitotic-specific cyclin-B2	GPSPTPEDVSMK	90	(S92,M100)	_GPS[Phospho (STY)]PTPEDVSM[Oxidation (M)]K_.2	_GPS[Phospho (STY)]PTPEDVSM[Oxidation (M)]K_	Filtered	0.000820179	0.000602061	Filtered	808.61	574.34	Filtered	0.960492	0.835338
O95155	UBE4B	Ubiquitin conjugation factor E4 B	SQSMDIDGVSCEK	103	(S105,M106,C113)	_SQS[Phospho (STY)]M[Oxidation (M)]DIDGVSC[Carbamidomethyl (C)]EK_.2	_SQS[Phospho (STY)]M[Oxidation (M)]DIDGVSC[Carbamidomethyl (C)]EK_	0.000693818	3.14039e-12	0.000659904	1921.2	1713.07	1534.97	0.166759	0.767985	0.173055
O95155	UBE4B	Ubiquitin conjugation factor E4 B	SQSMDIDGVSCEK	103	(S103,M106,C113)	_S[Phospho (STY)]QSM[Oxidation (M)]DIDGVSC[Carbamidomethyl (C)]EK_.2	_S[Phospho (STY)]QSM[Oxidation (M)]DIDGVSC[Carbamidomethyl (C)]EK_	0.000598124	7.00756e-11	0.000615416	1615.65	1712.51	1533.86	0.832604	0.210399	0.826343
O95155	UBE4B	Ubiquitin conjugation factor E4 B	SQSMDIDGVSCEK	103	(S105,C113)	_SQS[Phospho (STY)]MDIDGVSC[Carbamidomethyl (C)]EK_.2	_SQS[Phospho (STY)]MDIDGVSC[Carbamidomethyl (C)]EK_	0.000870235	0.00890729	Filtered	419.837	261.314	Filtered	0.963261	0.956866	Filtered
O95155	UBE4B	Ubiquitin conjugation factor E4 B	SQSMDIDGVSCEK	103	(S103,C113)	_S[Phospho (STY)]QSMDIDGVSC[Carbamidomethyl (C)]EK_.2	_S[Phospho (STY)]QSMDIDGVSC[Carbamidomethyl (C)]EK_	0.00421128	0.00751741	Filtered	1	1	Filtered	0.034757	0.0301598	Filtered
O95155	UBE4B	Ubiquitin conjugation factor E4 B	LAGGQTSQPTTPLTSPQR	17	(S31)	_LAGGQTSQPTTPLTS[Phospho (STY)]PQR_.3	_LAGGQTSQPTTPLTS[Phospho (STY)]PQR_	Filtered	Filtered	0.000795323	Filtered	Filtered	336.391	Filtered	Filtered	0.166667
O95171	SCEL	Sciellin	SSEQGLDEHINVSPK	463	(S475)	_SSEQGLDEHINVS[Phospho (STY)]PK_.3	_SSEQGLDEHINVS[Phospho (STY)]PK_	8.21352e-05	7.86319e-09	0.00047197	1999.97	1753.16	2204.03	0.999848	0.997053	0.997691
O95171	SCEL	Sciellin	SSEQGLDEHINVSPK	463	(S475)	_SSEQGLDEHINVS[Phospho (STY)]PK_.2	_SSEQGLDEHINVS[Phospho (STY)]PK_	Filtered	Filtered	0.000637932	Filtered	Filtered	659.101	Filtered	Filtered	0.922117
O95171	SCEL	Sciellin	PSSPVSSPNQLR	194	(S196)	_PSS[Phospho (STY)]PVSSPNQLR_.2	_PSS[Phospho (STY)]PVSSPNQLR_	Filtered	0.000327271	0.000682323	Filtered	1191.72	1640.45	Filtered	0.214293	0.0965353
O95171	SCEL	Sciellin	GIQSLGSPIK	306	(S312)	_GIQSLGS[Phospho (STY)]PIK_.2	_GIQSLGS[Phospho (STY)]PIK_	Filtered	Filtered	0.000982735	Filtered	Filtered	2713.56	Filtered	Filtered	0.861806
O95208	EPN2	Epsin-2	GSSQPNLSTSHSEQEYGK	171	(S173)	_GSS[Phospho (STY)]QPNLSTSHSEQEYGK_.3	_GSS[Phospho (STY)]QPNLSTSHSEQEYGK_	0.000869401	Filtered	0.000607401	407.621	Filtered	210.179	0.151049	Filtered	0.216498
O95208	EPN2	Epsin-2	GSSQPNLSTSHSEQEYGK	171	(S180)	_GSSQPNLSTS[Phospho (STY)]HSEQEYGK_.3	_GSSQPNLSTS[Phospho (STY)]HSEQEYGK_	0.000895256	Filtered	0.000677635	405.324	Filtered	154.343	0.234523	Filtered	0.23526
O95208	EPN2	Epsin-2	GSSQPNLSTSHSEQEYGK	171	(S178)	_GSSQPNLS[Phospho (STY)]TSHSEQEYGK_.3	_GSSQPNLS[Phospho (STY)]TSHSEQEYGK_	0.000474152	Filtered	0.000573739	1	Filtered	1	0.138738	Filtered	0.138738
O95208	EPN2	Epsin-2	GSSQPNLSTSHSEQEYGK	171	(S182)	_GSSQPNLSTSHS[Phospho (STY)]EQEYGK_.3	_GSSQPNLSTSHS[Phospho (STY)]EQEYGK_	0.000869337	Filtered	Filtered	405.615	Filtered	Filtered	0.138738	Filtered	Filtered
O95218	ZRANB2	Zinc finger Ran-binding domain-containing protein 2	YNLDASEEEDSNK	183	(S188)	_YNLDAS[Phospho (STY)]EEEDSNK_.2	_YNLDAS[Phospho (STY)]EEEDSNK_	2.3426e-05	9.63927e-37	0.00035477	28037.3	29422.2	29310	0.999999	0.99999	0.999986
O95218	ZRANB2	Zinc finger Ran-binding domain-containing protein 2	YNLDASEEEDSNK	183	(S193)	_YNLDASEEEDS[Phospho (STY)]NK_.2	_YNLDASEEEDS[Phospho (STY)]NK_	0.000392769	2.06122e-15	0.000432863	15858.7	17209.7	17365.1	1.97751e-06	2.25473e-05	8.31298e-06
O95218	ZRANB2	Zinc finger Ran-binding domain-containing protein 2	YNLDASEEEDSNKK	183	(S188)	_YNLDAS[Phospho (STY)]EEEDSNKK_.3	_YNLDAS[Phospho (STY)]EEEDSNKK_	0.000813786	1.8495e-16	0.00035477	703.95	1286.59	1430.72	0.796519	0.989556	0.879435
O95218	ZRANB2	Zinc finger Ran-binding domain-containing protein 2	YNLDASEEEDSNKK	183	(S193)	_YNLDASEEEDS[Phospho (STY)]NKK_.2	_YNLDASEEEDS[Phospho (STY)]NKK_	7.19279e-05	1.0992e-09	0.000379782	1051.04	352.145	1138.46	0.892362	0.317688	0.11287
O95218	ZRANB2	Zinc finger Ran-binding domain-containing protein 2	YNLDASEEEDSNKK	183	(S188)	_YNLDAS[Phospho (STY)]EEEDSNKK_.2	_YNLDAS[Phospho (STY)]EEEDSNKK_	0.000281358	0.00128341	0.000409036	1051.21	351.357	1138.79	0.0947471	0.604816	0.86631
O95218	ZRANB2	Zinc finger Ran-binding domain-containing protein 2	YNLDASEEEDSNKK	183	(S193)	_YNLDASEEEDS[Phospho (STY)]NKK_.3	_YNLDASEEEDS[Phospho (STY)]NKK_	0.00179478	3.90053e-22	0.000420731	15.6539	530.65	498.348	0.112527	0.00110339	0.0017967
O95218	ZRANB2	Zinc finger Ran-binding domain-containing protein 2	EESDGEYDEFGR	118	(S120)	_EES[Phospho (STY)]DGEYDEFGR_.2	_EES[Phospho (STY)]DGEYDEFGR_	0.0061314	Filtered	0.000676678	912.458	Filtered	700.528	0.652959	Filtered	0.473032
O95218	ZRANB2	Zinc finger Ran-binding domain-containing protein 2	EVEDKESEGEEEDEDEDLSK	147	(S153)	_EVEDKES[Phospho (STY)]EGEEEDEDEDLSK_.3	_EVEDKES[Phospho (STY)]EGEEEDEDEDLSK_	2.32075e-05	5.43864e-35	0.000367034	14062.2	14280.9	13017.2	0.999996	0.999999	0.988222
O95218	ZRANB2	Zinc finger Ran-binding domain-containing protein 2	YKLDEDEDEDDADLSK	167	(S181)	_YKLDEDEDEDDADLS[Phospho (STY)]K_.2	_YKLDEDEDEDDADLS[Phospho (STY)]K_	0.000869669	3.07334e-12	0.000659859	1.41514	1.40826	1.41293	0.788954	0.890646	0.53474
O95218	ZRANB2	Zinc finger Ran-binding domain-containing protein 2	YKLDEDEDEDDADLSK	167	(S181)	_YKLDEDEDEDDADLS[Phospho (STY)]K_.3	_YKLDEDEDEDDADLS[Phospho (STY)]K_	Filtered	Filtered	0.000705191	Filtered	Filtered	2.5434	Filtered	Filtered	0.5
O95235	KIF20A	Kinesin-like protein KIF20A	EHSLQVSPSLEK	526	(S528)	_EHS[Phospho (STY)]LQVSPSLEK_.2	_EHS[Phospho (STY)]LQVSPSLEK_	Filtered	0.000471622	0.00120064	Filtered	5721.86	6452.1	Filtered	0.921074	0.887478
O95235	KIF20A	Kinesin-like protein KIF20A	EHSLQVSPSLEK	526	(S532)	_EHSLQVS[Phospho (STY)]PSLEK_.2	_EHSLQVS[Phospho (STY)]PSLEK_	0.00117421	0.000335391	Filtered	388.046	1	Filtered	0.142051	0.0568568	Filtered
O95239	KIF4A	Chromosome-associated kinesin KIF4A	TFSLTEVR	799	(T799)	_T[Phospho (STY)]FSLTEVR_.2	_T[Phospho (STY)]FSLTEVR_	9.66982e-05	3.42132e-11	0.000439718	5599.9	4751.18	4713.67	0.00932554	0.00584499	0.0546644
O95239	KIF4A	Chromosome-associated kinesin KIF4A	TFSLTEVR	799	(S801)	_TFS[Phospho (STY)]LTEVR_.2	_TFS[Phospho (STY)]LTEVR_	6.42995e-05	3.95024e-12	0.00043271	5388.94	4600.5	4560	0.980562	0.993392	0.999957
O95292	VAPB	Vesicle-associated membrane protein-associated protein B/C	TVQSNSPISALAPTGK	201	(S209)	_TVQSNSPIS[Phospho (STY)]ALAPTGK_.2	_TVQSNSPIS[Phospho (STY)]ALAPTGK_	0.000177394	1.19574e-18	0.000458015	1613.14	1343.88	1506.74	0.221619	0.233143	0.0512708
O95292	VAPB	Vesicle-associated membrane protein-associated protein B/C	TVQSNSPISALAPTGK	201	(S206)	_TVQSNS[Phospho (STY)]PISALAPTGK_.2	_TVQSNS[Phospho (STY)]PISALAPTGK_	0.000165193	4.07808e-19	0.00035477	850.592	489.29	426.155	0.293011	0.233023	0.406433
O95292	VAPB	Vesicle-associated membrane protein-associated protein B/C	SLSSSLDDTEVK	156	(S159)	_SLSS[Phospho (STY)]SLDDTEVK_.2	_SLSS[Phospho (STY)]SLDDTEVK_	0.00513719	0.000104268	Filtered	1	304.522	Filtered	0.254914	0.396477	Filtered
O95292	VAPB	Vesicle-associated membrane protein-associated protein B/C	SLSSSLDDTEVK	156	(S160)	_SLSSS[Phospho (STY)]LDDTEVK_.2	_SLSSS[Phospho (STY)]LDDTEVK_	0.000773314	Filtered	Filtered	589.617	Filtered	Filtered	0.200678	Filtered	Filtered
O95292	VAPB	Vesicle-associated membrane protein-associated protein B/C	SLSSSLDDTEVK	156	(S156)	_S[Phospho (STY)]LSSSLDDTEVK_.2	_S[Phospho (STY)]LSSSLDDTEVK_	Filtered	0.0066573	Filtered	Filtered	249.304	Filtered	Filtered	0.0787153	Filtered
O95297	MPZL1	Myelin protein zero-like protein 1	DYTGCSTSESLSPVK	199	(C203,S210)	_DYTGC[Carbamidomethyl (C)]STSESLS[Phospho (STY)]PVK_.2	_DYTGC[Carbamidomethyl (C)]STSESLS[Phospho (STY)]PVK_	0.00027706	1.0252e-09	0.000643793	1194.4	1090.82	1116.41	0.550169	0.62489	0.58415
O95297	MPZL1	Myelin protein zero-like protein 1	DYTGCSTSESLSPVK	199	(C203,S206)	_DYTGC[Carbamidomethyl (C)]STS[Phospho (STY)]ESLSPVK_.2	_DYTGC[Carbamidomethyl (C)]STS[Phospho (STY)]ESLSPVK_	0.000870229	8.03685e-13	0.000592284	460.261	1399.63	415.931	0.0701654	0.108457	0.0564899
O95297	MPZL1	Myelin protein zero-like protein 1	DYTGCSTSESLSPVK	199	(C203,S208)	_DYTGC[Carbamidomethyl (C)]STSES[Phospho (STY)]LSPVK_.2	_DYTGC[Carbamidomethyl (C)]STSES[Phospho (STY)]LSPVK_	0.000844562	1.2749e-10	0.000607496	459.98	739.156	415.69	0.190798	0.139831	0.173835
O95297	MPZL1	Myelin protein zero-like protein 1	DYTGCSTSESLSPVK	199	(C203,S204)	_DYTGC[Carbamidomethyl (C)]S[Phospho (STY)]TSESLSPVK_.2	_DYTGC[Carbamidomethyl (C)]S[Phospho (STY)]TSESLSPVK_	0.000863267	6.15819e-12	0.000584648	1.1322	366.913	480.192	0.0465382	0.0366842	0.0355045
O95297	MPZL1	Myelin protein zero-like protein 1	DYTGCSTSESLSPVK	199	(C203,T205)	_DYTGC[Carbamidomethyl (C)]ST[Phospho (STY)]SESLSPVK_.2	_DYTGC[Carbamidomethyl (C)]ST[Phospho (STY)]SESLSPVK_	0.000869345	3.52161e-12	0.000538799	1.41521	228.521	1.41569	0.0554854	0.0469704	0.0469134
O95297	MPZL1	Myelin protein zero-like protein 1	DYTGCSTSESLSPVK	199	(Y200,C203)	_DY[Phospho (STY)]TGC[Carbamidomethyl (C)]STSESLSPVK_.2	_DY[Phospho (STY)]TGC[Carbamidomethyl (C)]STSESLSPVK_	Filtered	Filtered	0.000599114	Filtered	Filtered	896.939	Filtered	Filtered	0.152755
O95365	ZBTB7A	Zinc finger and BTB domain-containing protein 7A	GGAPDPSPGATATPGAPAQPSSPDAR	505	(S526)	_GGAPDPSPGATATPGAPAQPSS[Phospho (STY)]PDAR_.3	_GGAPDPSPGATATPGAPAQPSS[Phospho (STY)]PDAR_	0.0007667	1.01631e-09	0.00035477	2846.56	3279.73	3423.47	0.892241	0.707035	0.60327
O95365	ZBTB7A	Zinc finger and BTB domain-containing protein 7A	GGAPDPSPGATATPGAPAQPSSPDAR	505	(S525)	_GGAPDPSPGATATPGAPAQPS[Phospho (STY)]SPDAR_.3	_GGAPDPSPGATATPGAPAQPS[Phospho (STY)]SPDAR_	0.000869411	Filtered	0.000516236	5138.66	Filtered	6060.96	0.0538062	Filtered	0.0567104
O95394	PGM3	Phosphoacetylglucosamine mutase	STIGVMVTASHNPEEDNGVK	55	(M60,T62)	_STIGVM[Oxidation (M)]VT[Phospho (STY)]ASHNPEEDNGVK_.3	_STIGVM[Oxidation (M)]VT[Phospho (STY)]ASHNPEEDNGVK_	0.000330023	4.20815e-21	0.000406429	1961.79	1896.73	2239.8	0.413896	0.360004	0.351477
O95394	PGM3	Phosphoacetylglucosamine mutase	STIGVMVTASHNPEEDNGVK	55	(M60,S64)	_STIGVM[Oxidation (M)]VTAS[Phospho (STY)]HNPEEDNGVK_.3	_STIGVM[Oxidation (M)]VTAS[Phospho (STY)]HNPEEDNGVK_	0.000735298	2.04449e-05	0.00258893	900.916	527.398	932.755	0.490819	0.457209	0.190995
O95400	CD2BP2	CD2 antigen cytoplasmic tail-binding protein 2	HSLDSDEEEDDDDGGSSK	45	(S49)	_HSLDS[Phospho (STY)]DEEEDDDDGGSSK_.3	_HSLDS[Phospho (STY)]DEEEDDDDGGSSK_	0.000684238	2.25558e-06	0.000418829	1	1	324.922	0.25	0.25	0.870616
O95425	SVIL	Supervillin	ASDPASPHIGR	45	(S50)	_ASDPAS[Phospho (STY)]PHIGR_.2	_ASDPAS[Phospho (STY)]PHIGR_	0.000211846	4.35152e-11	Filtered	2361.72	2763.91	Filtered	0.5	0.556202	Filtered
O95425	SVIL	Supervillin	ASDPASPHIGR	45	(S46)	_AS[Phospho (STY)]DPASPHIGR_.2	_AS[Phospho (STY)]DPASPHIGR_	0.00317831	1.31549e-07	Filtered	1438.52	1296.66	Filtered	0.5	0.5	Filtered
O95425	SVIL	Supervillin	DSSFTEVPRSPK	236	(S245)	_DSSFTEVPRS[Phospho (STY)]PK_.2	_DSSFTEVPRS[Phospho (STY)]PK_	2.61925e-05	2.77818e-33	0.00035477	39160.5	35704.7	36659.3	1	1	1
O95425	SVIL	Supervillin	DSSFTEVPRSPK	236	(T240)	_DSSFT[Phospho (STY)]EVPRSPK_.2	_DSSFT[Phospho (STY)]EVPRSPK_	6.86029e-05	1.72812e-26	0.00035477	2172.23	1742.33	1948.13	2.10271e-12	0.00939743	2.867e-09
O95425	SVIL	Supervillin	SFDEQNVPK	707	(S707)	_S[Phospho (STY)]FDEQNVPK_.2	_S[Phospho (STY)]FDEQNVPK_	Filtered	1.72943e-08	Filtered	Filtered	1	Filtered	Filtered	1	Filtered
O95425	SVIL	Supervillin	SPSFGDPQLSPEAR	261	(S270)	_SPSFGDPQLS[Phospho (STY)]PEAR_.2	_SPSFGDPQLS[Phospho (STY)]PEAR_	Filtered	Filtered	0.000439443	Filtered	Filtered	4851.08	Filtered	Filtered	0.344547
O95425	SVIL	Supervillin	SPSFGDPQLSPEAR	261	(S263,S270)	_SPS[Phospho (STY)]FGDPQLS[Phospho (STY)]PEAR_.2	_SPS[Phospho (STY)]FGDPQLS[Phospho (STY)]PEAR_	Filtered	0.00733303	Filtered	Filtered	305.601	Filtered	Filtered	0.181861	Filtered
O95453	PARN	Poly(A)-specific ribonuclease PARN	ELSPAGSISK	617	(S619)	_ELS[Phospho (STY)]PAGSISK_.2	_ELS[Phospho (STY)]PAGSISK_	2.86335e-05	3.31192e-26	0.00035477	19305.7	16530.8	20262.7	0.999999	0.999988	0.999999
O95453	PARN	Poly(A)-specific ribonuclease PARN	NNSFTAPSTVGK	555	(S557)	_NNS[Phospho (STY)]FTAPSTVGK_.2	_NNS[Phospho (STY)]FTAPSTVGK_	2.32075e-05	1.44003e-28	0.00035477	11048.7	10066.2	11240.9	0.999996	0.99975	0.999826
O95453	PARN	Poly(A)-specific ribonuclease PARN	SQANGAGALSYVSPNTSK	151	(S163)	_SQANGAGALSYVS[Phospho (STY)]PNTSK_.2	_SQANGAGALSYVS[Phospho (STY)]PNTSK_	Filtered	1.27449e-06	0.000440382	Filtered	283.922	648.336	Filtered	0.199765	0.390308
O95466	FMNL1	Formin-like protein 1	RDSELGPGVK	622	(S624)	_RDS[Phospho (STY)]ELGPGVK_.2	_RDS[Phospho (STY)]ELGPGVK_	0.000823418	Filtered	Filtered	919.681	Filtered	Filtered	1	Filtered	Filtered
O95490	ADGRL2	Adhesion G protein-coupled receptor L2	GNSDGYIIPINK	1428	(S1430)	_GNS[Phospho (STY)]DGYIIPINK_.2	_GNS[Phospho (STY)]DGYIIPINK_	0.0022683	4.54237e-19	0.000653815	1	1	1	0.495266	0.530014	0.5
O95490	ADGRL2	Adhesion G protein-coupled receptor L2	GNSDGYIIPINK	1428	(Y1433)	_GNSDGY[Phospho (STY)]IIPINK_.2	_GNSDGY[Phospho (STY)]IIPINK_	0.00181402	3.28561e-05	0.000625307	1	1	1	0.623546	0.5	0.5
O95613	PCNT	Pericentrin	RESEVLDLK	1651	(S1653)	_RES[Phospho (STY)]EVLDLK_.2	_RES[Phospho (STY)]EVLDLK_	0.000858174	2.03645e-20	0.000564627	1.41546	277.961	207.444	1	1	1
O95674	CDS2	Phosphatidate cytidylyltransferase 2	VAHEPVAPPEDKESESEAK	8	(S21)	_VAHEPVAPPEDKES[Phospho (STY)]ESEAK_.3	_VAHEPVAPPEDKES[Phospho (STY)]ESEAK_	3.83022e-05	1.32974e-12	0.000430791	5323.28	5291.31	6099.15	0.566244	0.559359	0.58293
O95674	CDS2	Phosphatidate cytidylyltransferase 2	VAHEPVAPPEDKESESEAK	8	(S23)	_VAHEPVAPPEDKESES[Phospho (STY)]EAK_.3	_VAHEPVAPPEDKESES[Phospho (STY)]EAK_	0.000213287	1.66077e-15	0.000433158	3666.21	3573.33	4331.19	0.437086	0.442755	0.42023
O95677	EYA4	Eyes absent homolog 4	NNPSPPPDSDLER	358	(S361)	_NNPS[Phospho (STY)]PPPDSDLER_.2	_NNPS[Phospho (STY)]PPPDSDLER_	0.00109025	7.44548e-13	0.000660483	1180.69	2118.83	1353.63	0.766972	0.844239	0.654385
O95785	WIZ	Protein Wiz	TPLALAGSPTPK	989	(S996)	_TPLALAGS[Phospho (STY)]PTPK_.2	_TPLALAGS[Phospho (STY)]PTPK_	0.000318566	2.09876e-14	0.000357125	2932.48	3871.19	3805.31	0.507663	0.575716	0.852979
O95785	WIZ	Protein Wiz	TPLALAGSPTPK	989	(T998)	_TPLALAGSPT[Phospho (STY)]PK_.2	_TPLALAGSPT[Phospho (STY)]PK_	Filtered	Filtered	0.000601725	Filtered	Filtered	5430.1	Filtered	Filtered	0.154855
O95785	WIZ	Protein Wiz	SPQLSLSPR	1006	(S1012)	_SPQLSLS[Phospho (STY)]PR_.2	_SPQLSLS[Phospho (STY)]PR_	Filtered	0.00751453	0.000601279	Filtered	1991.89	2193.63	Filtered	0.661638	0.875987
O95785	WIZ	Protein Wiz	SPQLSLSPR	1006	(S1006)	_S[Phospho (STY)]PQLSLSPR_.2	_S[Phospho (STY)]PQLSLSPR_	0.000869299	Filtered	0.000583717	1176.82	Filtered	1783.32	0.735214	Filtered	0.303223
O95785	WIZ	Protein Wiz	SPQLSLSPR	1006	(S1010)	_SPQLS[Phospho (STY)]LSPR_.2	_SPQLS[Phospho (STY)]LSPR_	Filtered	Filtered	0.000576106	Filtered	Filtered	2195.88	Filtered	Filtered	0.10962
O95785	WIZ	Protein Wiz	SPQLSLSPRPASPK	1006	(S1010,S1017)	_SPQLS[Phospho (STY)]LSPRPAS[Phospho (STY)]PK_.2	_SPQLS[Phospho (STY)]LSPRPAS[Phospho (STY)]PK_	Filtered	0.0055656	0.000684839	Filtered	1471.72	2070.6	Filtered	0.445378	0.303185
O95785	WIZ	Protein Wiz	SPQLSLSPRPASPK	1006	(S1012,S1017)	_SPQLSLS[Phospho (STY)]PRPAS[Phospho (STY)]PK_.2	_SPQLSLS[Phospho (STY)]PRPAS[Phospho (STY)]PK_	Filtered	5.20492e-05	0.000429622	Filtered	1471.83	1549.73	Filtered	0.683722	0.800273
O95785	WIZ	Protein Wiz	SPQLSLSPRPASPK	1006	(S1012,S1017)	_SPQLSLS[Phospho (STY)]PRPAS[Phospho (STY)]PK_.3	_SPQLSLS[Phospho (STY)]PRPAS[Phospho (STY)]PK_	Filtered	Filtered	0.000374925	Filtered	Filtered	1178.82	Filtered	Filtered	0.957186
O95793	STAU1	Double-stranded RNA-binding protein Staufen homolog 1	PQTSPEYGQGINPISR	275	(S278)	_PQTS[Phospho (STY)]PEYGQGINPISR_.2	_PQTS[Phospho (STY)]PEYGQGINPISR_	9.73811e-05	5.88937e-26	0.00035477	4869.76	3872.38	3748.85	0.809421	0.47801	0.842927
O95793	STAU1	Double-stranded RNA-binding protein Staufen homolog 1	PQTSPEYGQGINPISR	275	(T277)	_PQT[Phospho (STY)]SPEYGQGINPISR_.3	_PQT[Phospho (STY)]SPEYGQGINPISR_	Filtered	1.93613e-05	0.000676248	Filtered	838.531	1029.27	Filtered	0.0925084	0.231244
O95793	STAU1	Double-stranded RNA-binding protein Staufen homolog 1	PQTSPEYGQGINPISR	275	(S278)	_PQTS[Phospho (STY)]PEYGQGINPISR_.3	_PQTS[Phospho (STY)]PEYGQGINPISR_	Filtered	0.0036321	0.000487787	Filtered	658.07	692.066	Filtered	0.0926464	0.1787
O95793	STAU1	Double-stranded RNA-binding protein Staufen homolog 1	VTFFEPGSGDENGTSNK	383	(S390)	_VTFFEPGS[Phospho (STY)]GDENGTSNK_.2	_VTFFEPGS[Phospho (STY)]GDENGTSNK_	Filtered	0.000543758	0.000407436	Filtered	1221.58	1341.27	Filtered	0.171998	0.20308
O95793	STAU1	Double-stranded RNA-binding protein Staufen homolog 1	LEVNGRESEEENLNK	169	(S176)	_LEVNGRES[Phospho (STY)]EEENLNK_.3	_LEVNGRES[Phospho (STY)]EEENLNK_	0.00835112	Filtered	0.00361346	1.68693	Filtered	1.7173	1	Filtered	1
O95817	BAG3	BAG family molecular chaperone regulator 3	SQSPAASDCSSSSSSASLPSSGR	171	(S173,C179)	_SQS[Phospho (STY)]PAASDC[Carbamidomethyl (C)]SSSSSSASLPSSGR_.3	_SQS[Phospho (STY)]PAASDC[Carbamidomethyl (C)]SSSSSSASLPSSGR_	2.34293e-05	1.29446e-36	0.00035477	29779.8	36211.3	34875	0.993567	0.980734	0.990467
O95817	BAG3	BAG family molecular chaperone regulator 3	SQSPAASDCSSSSSSASLPSSGR	171	(S171,C179)	_S[Phospho (STY)]QSPAASDC[Carbamidomethyl (C)]SSSSSSASLPSSGR_.3	_S[Phospho (STY)]QSPAASDC[Carbamidomethyl (C)]SSSSSSASLPSSGR_	2.32075e-05	2.28182e-28	0.00035477	28048.2	34237	32570.5	0.00643245	0.0192388	0.00940549
O95817	BAG3	BAG family molecular chaperone regulator 3	SQSPAASDCSSSSSSASLPSSGR	171	(C179,S187)	_SQSPAASDC[Carbamidomethyl (C)]SSSSSSAS[Phospho (STY)]LPSSGR_.3	_SQSPAASDC[Carbamidomethyl (C)]SSSSSSAS[Phospho (STY)]LPSSGR_	2.32075e-05	4.71615e-24	0.00035477	17182	18154.1	19356.3	2.94477e-13	7.15239e-13	5.95012e-09
O95817	BAG3	BAG family molecular chaperone regulator 3	SSLGSHQLPR	194	(S194)	_S[Phospho (STY)]SLGSHQLPR_.2	_S[Phospho (STY)]SLGSHQLPR_	2.32075e-05	3.24437e-23	0.00035477	6196.79	6300.85	6317.55	0.585536	0.613526	0.584038
O95817	BAG3	BAG family molecular chaperone regulator 3	SSLGSHQLPR	194	(S195)	_SS[Phospho (STY)]LGSHQLPR_.2	_SS[Phospho (STY)]LGSHQLPR_	2.78e-05	1.1401e-19	0.000356778	5604.57	5436.89	5470.68	0.407283	0.381768	0.399309
O95817	BAG3	BAG family molecular chaperone regulator 3	SSTPLHSPSPIR	283	(S283,S289)	_S[Phospho (STY)]STPLHS[Phospho (STY)]PSPIR_.2	_S[Phospho (STY)]STPLHS[Phospho (STY)]PSPIR_	2.34298e-05	5.55952e-16	0.00035477	25617.9	25373	26479.8	0.212756	0.179618	0.00796111
O95817	BAG3	BAG family molecular chaperone regulator 3	SSTPLHSPSPIR	283	(T285,S289)	_SST[Phospho (STY)]PLHS[Phospho (STY)]PSPIR_.2	_SST[Phospho (STY)]PLHS[Phospho (STY)]PSPIR_	2.32075e-05	3.3798e-16	0.00035477	25617.9	25373.1	26343.7	0.91329	0.522413	0.975495
O95817	BAG3	BAG family molecular chaperone regulator 3	SSTPLHSPSPIR	283	(S283,S291)	_S[Phospho (STY)]STPLHSPS[Phospho (STY)]PIR_.2	_S[Phospho (STY)]STPLHSPS[Phospho (STY)]PIR_	3.42708e-05	3.90643e-31	0.00035477	19001.5	18170.8	19061.9	0.0125041	0.0169361	0.00806809
O95817	BAG3	BAG family molecular chaperone regulator 3	SSTPLHSPSPIR	283	(T285,S291)	_SST[Phospho (STY)]PLHSPS[Phospho (STY)]PIR_.2	_SST[Phospho (STY)]PLHSPS[Phospho (STY)]PIR_	2.32075e-05	5.03155e-12	0.00035477	16919.3	16579.1	17778.3	0.0129012	0.000785801	0.0248653
O95817	BAG3	BAG family molecular chaperone regulator 3	SSTPLHSPSPIR	283	(S289,S291)	_SSTPLHS[Phospho (STY)]PS[Phospho (STY)]PIR_.2	_SSTPLHS[Phospho (STY)]PS[Phospho (STY)]PIR_	0.000512133	0.00995573	0.00203627	4556.91	4181.4	4285.05	0.0237738	0.0340229	0.0431698
O95817	BAG3	BAG family molecular chaperone regulator 3	SSTPLHSPSPIR	283	(S289)	_SSTPLHS[Phospho (STY)]PSPIR_.2	_SSTPLHS[Phospho (STY)]PSPIR_	0.000179065	3.05419e-16	0.000415592	4386.76	4027.73	2780.84	0.843302	0.886352	0.813776
O95817	BAG3	BAG family molecular chaperone regulator 3	SSTPLHSPSPIR	283	(T285)	_SST[Phospho (STY)]PLHSPSPIR_.2	_SST[Phospho (STY)]PLHSPSPIR_	0.00750859	0.00626336	Filtered	1692.59	358.131	Filtered	0.00631536	0.27884	Filtered
O95817	BAG3	BAG family molecular chaperone regulator 3	SSTPLHSPSPIR	283	(S291)	_SSTPLHSPS[Phospho (STY)]PIR_.2	_SSTPLHSPS[Phospho (STY)]PIR_	0.00086937	0.00932191	Filtered	329.622	757.738	Filtered	0.124562	0.111174	Filtered
O95817	BAG3	BAG family molecular chaperone regulator 3	SSTPLHSPSPIR	283	(S283)	_S[Phospho (STY)]STPLHSPSPIR_.2	_S[Phospho (STY)]STPLHSPSPIR_	Filtered	4.86213e-06	Filtered	Filtered	616.277	Filtered	Filtered	0.347292	Filtered
O95817	BAG3	BAG family molecular chaperone regulator 3	VPPAPVPCPPPSPGPSAVPSSPK	366	(C373,S377,S386)	_VPPAPVPC[Carbamidomethyl (C)]PPPS[Phospho (STY)]PGPSAVPSS[Phospho (STY)]PK_.3	_VPPAPVPC[Carbamidomethyl (C)]PPPS[Phospho (STY)]PGPSAVPSS[Phospho (STY)]PK_	Filtered	0.0091799	0.00826316	Filtered	219.771	562.492	Filtered	0.000329749	0.437577
O95817	BAG3	BAG family molecular chaperone regulator 3	VPPAPVPCPPPSPGPSAVPSSPK	366	(C373,S381,S386)	_VPPAPVPC[Carbamidomethyl (C)]PPPSPGPS[Phospho (STY)]AVPSS[Phospho (STY)]PK_.3	_VPPAPVPC[Carbamidomethyl (C)]PPPSPGPS[Phospho (STY)]AVPSS[Phospho (STY)]PK_	0.000883692	Filtered	Filtered	236.653	Filtered	Filtered	0.486895	Filtered	Filtered
O95819	MAP4K4	Mitogen-activated protein kinase kinase kinase kinase 4	KGSVVNVNPTNTRPQSDTPEIR	898	(S900)	_KGS[Phospho (STY)]VVNVNPTNTRPQSDTPEIR_.3	_KGS[Phospho (STY)]VVNVNPTNTRPQSDTPEIR_	0.0007837	Filtered	Filtered	1	Filtered	Filtered	0.20611	Filtered	Filtered
O95835	LATS1	Serine/threonine-protein kinase LATS1	SNSFNNPLGNR	462	(S464)	_SNS[Phospho (STY)]FNNPLGNR_.2	_SNS[Phospho (STY)]FNNPLGNR_	3.26003e-05	0.00248074	0.00069146	4570.34	4800.79	5401.54	0.757461	0.413928	0.815774
O95835	LATS1	Serine/threonine-protein kinase LATS1	SNSFNNPLGNR	462	(S462)	_S[Phospho (STY)]NSFNNPLGNR_.2	_S[Phospho (STY)]NSFNNPLGNR_	2.59277e-05	0.00207911	0.000781205	4569.85	4800.97	5401.19	0.0673674	0.561666	0.0810846
O95835	LATS1	Serine/threonine-protein kinase LATS1	SVTPPPPPR	244	(T246)	_SVT[Phospho (STY)]PPPPPR_.2	_SVT[Phospho (STY)]PPPPPR_	0.00121243	Filtered	0.00993886	1275.66	Filtered	1230.23	0.305589	Filtered	0.688324
O95835	LATS1	Serine/threonine-protein kinase LATS1	QITTSPITVR	609	(S613)	_QITTS[Phospho (STY)]PITVR_.2	_QITTS[Phospho (STY)]PITVR_	Filtered	8.42491e-09	0.00577933	Filtered	1287.87	797.557	Filtered	0.548912	0.240984
O95835	LATS1	Serine/threonine-protein kinase LATS1	QITTSPITVR	609	(T611)	_QIT[Phospho (STY)]TSPITVR_.2	_QIT[Phospho (STY)]TSPITVR_	Filtered	1.11003e-13	0.00270912	Filtered	240.153	1	Filtered	0.153497	0.280805
O96013	PAK4	Serine/threonine-protein kinase PAK 4	RPLSGPDVGTPQPAGLASGAK	178	(S181)	_RPLS[Phospho (STY)]GPDVGTPQPAGLASGAK_.3	_RPLS[Phospho (STY)]GPDVGTPQPAGLASGAK_	0.000731307	1.54057e-09	0.000658551	1	1	1	0.557556	0.409867	0.409795
P00338	LDHA	L-lactate dehydrogenase A chain	VTLTSEEEAR	306	(S310)	_VTLTS[Phospho (STY)]EEEAR_.2	_VTLTS[Phospho (STY)]EEEAR_	Filtered	Filtered	0.00200003	Filtered	Filtered	2.26839	Filtered	Filtered	0.240341
P00533	EGFR	Epidermal growth factor receptor	GSTAENAEYLR	1189	(Y1197)	_GSTAENAEY[Phospho (STY)]LR_.2	_GSTAENAEY[Phospho (STY)]LR_	4.55014e-05	1.7757e-11	0.000487994	1663.25	1481.1	2381.24	0.980795	0.985001	0.999818
P02538	KRT6A	Keratin, type II cytoskeletal 6A	SGFSSVSVSR	31	(S37)	_SGFSSVS[Phospho (STY)]VSR_.2	_SGFSSVS[Phospho (STY)]VSR_	2.32075e-05	1.16913e-25	0.00035477	52770.7	57312.2	48899.3	0.999129	0.999531	0.995148
P02538	KRT6A	Keratin, type II cytoskeletal 6A	SGFSSVSVSR	31	(S39)	_SGFSSVSVS[Phospho (STY)]R_.2	_SGFSSVSVS[Phospho (STY)]R_	4.22167e-05	1.0017e-35	0.00035477	51680.9	55662	47801.8	0.000872469	0.000467594	0.00492572
P02538	KRT6A	Keratin, type II cytoskeletal 6A	SGFSSVSVSR	31	(S35)	_SGFSS[Phospho (STY)]VSVSR_.2	_SGFSS[Phospho (STY)]VSVSR_	0.000160975	1.48863e-06	0.000560718	37647.4	40660.2	35002.8	5.82932e-07	9.31445e-07	3.78914e-06
P02538	KRT6A	Keratin, type II cytoskeletal 6A	SGFSSVSVSR	31	(S31)	_S[Phospho (STY)]GFSSVSVSR_.2	_S[Phospho (STY)]GFSSVSVSR_	0.000871423	0.00147381	0.000457053	828.154	1002.14	1019.88	7.48734e-09	3.9603e-09	2.37495e-09
P02538	KRT6A	Keratin, type II cytoskeletal 6A	SGFSSVSVSR	31	(S34)	_SGFS[Phospho (STY)]SVSVSR_.2	_SGFS[Phospho (STY)]SVSVSR_	0.000869434	Filtered	Filtered	22733.3	Filtered	Filtered	4.85914e-07	Filtered	Filtered
P02545	LMNA	Prelamin-A/C	LSPSPTSQR	389	(S392)	_LSPS[Phospho (STY)]PTSQR_.2	_LSPS[Phospho (STY)]PTSQR_	5.74483e-05	3.67607e-08	0.000368577	2050.38	3175.28	2606.72	0.648538	0.871108	0.980397
P02545	LMNA	Prelamin-A/C	LSPSPTSQR	389	(S395)	_LSPSPTS[Phospho (STY)]QR_.2	_LSPSPTS[Phospho (STY)]QR_	0.00239181	0.0027359	0.00352543	441.012	1436.64	667.602	0.208354	0.0857908	0.0121386
P02545	LMNA	Prelamin-A/C	LSPSPTSQR	389	(T394)	_LSPSPT[Phospho (STY)]SQR_.2	_LSPSPT[Phospho (STY)]SQR_	6.40335e-05	0.00604838	0.000705341	441.069	908.698	431.599	0.101669	0.0571876	0.00757638
P02545	LMNA	Prelamin-A/C	LSPSPTSQR	389	(S390)	_LS[Phospho (STY)]PSPTSQR_.2	_LS[Phospho (STY)]PSPTSQR_	0.000869358	Filtered	0.00262256	1632.39	Filtered	1390.29	0.131392	Filtered	0.0165997
P02545	LMNA	Prelamin-A/C	LRLSPSPTSQR	387	(S390,S392)	_LRLS[Phospho (STY)]PS[Phospho (STY)]PTSQR_.2	_LRLS[Phospho (STY)]PS[Phospho (STY)]PTSQR_	2.32075e-05	7.26045e-31	0.00035477	138684	135060	136077	0.999979	0.999996	0.999996
P02545	LMNA	Prelamin-A/C	LRLSPSPTSQR	387	(S390,T394)	_LRLS[Phospho (STY)]PSPT[Phospho (STY)]SQR_.2	_LRLS[Phospho (STY)]PSPT[Phospho (STY)]SQR_	2.35785e-05	1.52627e-36	0.00035477	111235	107299	102550	2.10246e-05	3.94452e-06	3.6593e-06
P02545	LMNA	Prelamin-A/C	LRLSPSPTSQR	387	(S390,S395)	_LRLS[Phospho (STY)]PSPTS[Phospho (STY)]QR_.2	_LRLS[Phospho (STY)]PSPTS[Phospho (STY)]QR_	2.32075e-05	1.52627e-36	0.00035477	102101	102593	95990.7	8.41492e-08	5.79056e-07	5.34726e-10
P02545	LMNA	Prelamin-A/C	LRLSPSPTSQR	387	(S390)	_LRLS[Phospho (STY)]PSPTSQR_.2	_LRLS[Phospho (STY)]PSPTSQR_	4.92521e-05	5.00941e-36	0.00035477	60047.1	64176.5	59409.1	0.999994	0.999995	0.999993
P02545	LMNA	Prelamin-A/C	LRLSPSPTSQR	387	(S392)	_LRLSPS[Phospho (STY)]PTSQR_.2	_LRLSPS[Phospho (STY)]PTSQR_	2.32075e-05	4.09073e-25	0.00035477	44931.9	54434.6	52139.8	1.20649e-05	5.42213e-06	8.10837e-06
P02545	LMNA	Prelamin-A/C	SGAQASSTPLSPTR	12	(S22)	_SGAQASSTPLS[Phospho (STY)]PTR_.2	_SGAQASSTPLS[Phospho (STY)]PTR_	2.32075e-05	2.07439e-30	0.00035477	56337.2	53687.6	41321.6	0.993097	0.999364	0.939259
P02545	LMNA	Prelamin-A/C	SGAQASSTPLSPTR	12	(T19)	_SGAQASST[Phospho (STY)]PLSPTR_.2	_SGAQASST[Phospho (STY)]PLSPTR_	2.32075e-05	1.0514e-22	0.00035477	43134.5	40382.6	27891.1	7.59033e-06	0.000425117	0.0417024
P02545	LMNA	Prelamin-A/C	SGAQASSTPLSPTR	12	(S18)	_SGAQASS[Phospho (STY)]TPLSPTR_.2	_SGAQASS[Phospho (STY)]TPLSPTR_	7.81325e-05	6.98749e-10	0.000582971	40267.1	38109.5	26207	2.00038e-06	4.07829e-05	0.00538996
P02545	LMNA	Prelamin-A/C	SGAQASSTPLSPTR	12	(T24)	_SGAQASSTPLSPT[Phospho (STY)]R_.2	_SGAQASSTPLSPT[Phospho (STY)]R_	0.000221591	0.0015034	0.00063328	36370.9	35482.7	25059.3	0.00952346	0.000381076	0.0242804
P02545	LMNA	Prelamin-A/C	SGAQASSTPLSPTR	12	(S12)	_S[Phospho (STY)]GAQASSTPLSPTR_.2	_S[Phospho (STY)]GAQASSTPLSPTR_	0.000145531	1.11032e-08	0.000666302	9913.45	9631.04	6218.14	1.45197e-11	1.20542e-11	2.58549e-06
P02545	LMNA	Prelamin-A/C	SYLLGNSSPR	645	(S651)	_SYLLGNS[Phospho (STY)]SPR_.2	_SYLLGNS[Phospho (STY)]SPR_	0.00902837	0.00733302	0.00423892	294.508	980.761	717.678	0.387127	0.431954	0.409241
P02545	LMNA	Prelamin-A/C	SYLLGNSSPR	645	(S652)	_SYLLGNSS[Phospho (STY)]PR_.2	_SYLLGNSS[Phospho (STY)]PR_	Filtered	1.78223e-07	0.00378512	Filtered	981.503	686.579	Filtered	0.542812	0.452477
P02545	LMNA	Prelamin-A/C	SVGGSGGGSFGDNLVTR	628	(S632)	_SVGGS[Phospho (STY)]GGGSFGDNLVTR_.2	_SVGGS[Phospho (STY)]GGGSFGDNLVTR_	6.29619e-05	5.20723e-21	0.000433141	2774.06	3119.38	2598.16	0.247255	0.19723	0.239592
P02545	LMNA	Prelamin-A/C	SVGGSGGGSFGDNLVTR	628	(S636)	_SVGGSGGGS[Phospho (STY)]FGDNLVTR_.2	_SVGGSGGGS[Phospho (STY)]FGDNLVTR_	0.000369316	9.63538e-28	0.000495442	2392.41	2429.39	1976.93	0.00426236	0.00395198	0.000562271
P02545	LMNA	Prelamin-A/C	SVGGSGGGSFGDNLVTR	628	(S628)	_S[Phospho (STY)]VGGSGGGSFGDNLVTR_.2	_S[Phospho (STY)]VGGSGGGSFGDNLVTR_	0.000179438	2.45814e-28	0.000485782	2152.08	2406.13	1778.14	0.715224	0.751136	0.756838
P04049	RAF1	RAF proto-oncogene serine/threonine-protein kinase	AAHTEDINACTLTTSPR	628	(C637,T641)	_AAHTEDINAC[Carbamidomethyl (C)]TLTT[Phospho (STY)]SPR_.3	_AAHTEDINAC[Carbamidomethyl (C)]TLTT[Phospho (STY)]SPR_	6.29819e-05	4.1227e-22	0.000420701	493.952	602.173	301.263	0.275427	0.29908	0.35182
P04049	RAF1	RAF proto-oncogene serine/threonine-protein kinase	AAHTEDINACTLTTSPR	628	(C637,S642)	_AAHTEDINAC[Carbamidomethyl (C)]TLTTS[Phospho (STY)]PR_.3	_AAHTEDINAC[Carbamidomethyl (C)]TLTTS[Phospho (STY)]PR_	4.17826e-05	7.18679e-26	0.000392948	399.219	246.587	306.258	0.302951	0.335316	0.276037
P04049	RAF1	RAF proto-oncogene serine/threonine-protein kinase	SASEPSLHR	619	(S619)	_S[Phospho (STY)]ASEPSLHR_.2	_S[Phospho (STY)]ASEPSLHR_	0.000993764	Filtered	Filtered	752.227	Filtered	Filtered	0.333333	Filtered	Filtered
P04049	RAF1	RAF proto-oncogene serine/threonine-protein kinase	SASEPSLHR	619	(S621)	_SAS[Phospho (STY)]EPSLHR_.2	_SAS[Phospho (STY)]EPSLHR_	0.00188746	Filtered	Filtered	1	Filtered	Filtered	0.333333	Filtered	Filtered
P04075	ALDOA	Fructose-bisphosphate aldolase A	GILAADESTGSIAK	29	(S39)	_GILAADESTGS[Phospho (STY)]IAK_.2	_GILAADESTGS[Phospho (STY)]IAK_	0.000869405	2.8482e-05	0.000429554	1460.34	1849.13	2073.03	0.69759	0.131572	0.961633
P04075	ALDOA	Fructose-bisphosphate aldolase A	GILAADESTGSIAK	29	(S36)	_GILAADES[Phospho (STY)]TGSIAK_.2	_GILAADES[Phospho (STY)]TGSIAK_	0.000869433	8.48317e-05	0.000439659	1459.6	1531.19	1579.98	0.103611	0.357353	0.00288003
P04075	ALDOA	Fructose-bisphosphate aldolase A	GILAADESTGSIAK	29	(T37)	_GILAADEST[Phospho (STY)]GSIAK_.2	_GILAADEST[Phospho (STY)]GSIAK_	0.000869378	Filtered	0.00045364	958.842	Filtered	1349.94	0.324529	Filtered	0.0354673
P04075	ALDOA	Fructose-bisphosphate aldolase A	LQSIGTENTEENRR	44	(S46)	_LQS[Phospho (STY)]IGTENTEENRR_.3	_LQS[Phospho (STY)]IGTENTEENRR_	0.000707787	0.00017825	0.000574579	1.41554	384.394	1.41554	0.20807	0.333333	0.207335
P04075	ALDOA	Fructose-bisphosphate aldolase A	LQSIGTENTEENR	44	(S46)	_LQS[Phospho (STY)]IGTENTEENR_.2	_LQS[Phospho (STY)]IGTENTEENR_	0.000869322	Filtered	0.00117038	1.98169	Filtered	1.98691	0.390351	Filtered	0.391534
P04259;P48668	KRT6B;KRT6C	Keratin, type II cytoskeletal 6B;Keratin, type II cytoskeletal 6C	GRLDSELR	233;233	(S237);(S237)	_GRLDS[Phospho (STY)]ELR_.2	_GRLDS[Phospho (STY)]ELR_	0.000820337	0.00666139	0.000573726	1149.94	1222.61	1260.12	1	1	1
P04259;P48668	KRT6B;KRT6C	Keratin, type II cytoskeletal 6B;Keratin, type II cytoskeletal 6C	SGFSSISVSR	31;31	(S37);(S37)	_SGFSSIS[Phospho (STY)]VSR_.2	_SGFSSIS[Phospho (STY)]VSR_	5.50507e-05	0.00733294	0.000388657	3799.28	3340.43	3415	0.894618	0.916483	0.337157
P04259;P48668	KRT6B;KRT6C	Keratin, type II cytoskeletal 6B;Keratin, type II cytoskeletal 6C	SGFSSISVSR	31;31	(S39);(S39)	_SGFSSISVS[Phospho (STY)]R_.2	_SGFSSISVS[Phospho (STY)]R_	3.78026e-05	Filtered	0.00035598	4245.51	Filtered	3917.97	0.02816	Filtered	0.644077
P04259;P48668	KRT6B;KRT6C	Keratin, type II cytoskeletal 6B;Keratin, type II cytoskeletal 6C	SGFSSISVSR	31;31	(S35);(S35)	_SGFSS[Phospho (STY)]ISVSR_.2	_SGFSS[Phospho (STY)]ISVSR_	9.56391e-05	0.00733299	Filtered	3903.11	3340.33	Filtered	0.075739	0.0426536	Filtered
P04259;P48668	KRT6B;KRT6C	Keratin, type II cytoskeletal 6B;Keratin, type II cytoskeletal 6C	SRGSGGLGGACGGAGFGSR	41;41	(S44,C51);(S44,C51)	_SRGS[Phospho (STY)]GGLGGAC[Carbamidomethyl (C)]GGAGFGSR_.3	_SRGS[Phospho (STY)]GGLGGAC[Carbamidomethyl (C)]GGAGFGSR_	Filtered	3.1266e-06	Filtered	Filtered	848.733	Filtered	Filtered	0.32954	Filtered
P04259;P48668	KRT6B;KRT6C	Keratin, type II cytoskeletal 6B;Keratin, type II cytoskeletal 6C	SRGSGGLGGACGGAGFGSR	41;41	(S41,C51);(S41,C51)	_S[Phospho (STY)]RGSGGLGGAC[Carbamidomethyl (C)]GGAGFGSR_.3	_S[Phospho (STY)]RGSGGLGGAC[Carbamidomethyl (C)]GGAGFGSR_	Filtered	8.81071e-05	Filtered	Filtered	628.755	Filtered	Filtered	0.364851	Filtered
P04637	TP53	Cellular tumor antigen p53	ALPNNTSSSPQPK	307	(S314)	_ALPNNTSS[Phospho (STY)]SPQPK_.2	_ALPNNTSS[Phospho (STY)]SPQPK_	2.32075e-05	0.00220031	0.00035477	6981.03	5073.59	5637.42	0.481686	0.318569	0.0549846
P04637	TP53	Cellular tumor antigen p53	ALPNNTSSSPQPK	307	(S315)	_ALPNNTSSS[Phospho (STY)]PQPK_.2	_ALPNNTSSS[Phospho (STY)]PQPK_	2.32075e-05	Filtered	0.00035477	5981.92	Filtered	4944.84	0.482625	Filtered	0.897603
P04792	HSPB1	Heat shock protein beta-1	GPSWDPFR	13	(S15)	_GPS[Phospho (STY)]WDPFR_.2	_GPS[Phospho (STY)]WDPFR_	5.59463e-05	2.18109e-11	0.000534399	14193.8	8402.11	3814.73	1	1	1
P04792	HSPB1	Heat shock protein beta-1	QLSSGVSEIR	80	(S82)	_QLS[Phospho (STY)]SGVSEIR_.2	_QLS[Phospho (STY)]SGVSEIR_	2.32075e-05	2.66765e-34	0.00035477	572548	574234	555060	1	1	1
P04792	HSPB1	Heat shock protein beta-1	QLSSGVSEIR	80	(S83)	_QLSS[Phospho (STY)]GVSEIR_.2	_QLSS[Phospho (STY)]GVSEIR_	2.32075e-05	2.66765e-34	0.00035477	473715	470689	456519	1.91374e-09	3.77199e-11	1.74633e-10
P04792	HSPB1	Heat shock protein beta-1	QLSSGVSEIR	80	(S86)	_QLSSGVS[Phospho (STY)]EIR_.2	_QLSSGVS[Phospho (STY)]EIR_	4.9529e-05	6.78802e-30	0.00035477	201415	198049	193707	5.95209e-26	5.64883e-28	1.14482e-28
P04792	HSPB1	Heat shock protein beta-1	ALSRQLSSGVSEIR	76	(S78)	_ALS[Phospho (STY)]RQLSSGVSEIR_.3	_ALS[Phospho (STY)]RQLSSGVSEIR_	0.000869423	0.00729639	0.00389861	6384.78	6090.81	6230.64	0.0252591	0.134693	0.321648
P04792	HSPB1	Heat shock protein beta-1	ALSRQLSSGVSEIR	76	(S82)	_ALSRQLS[Phospho (STY)]SGVSEIR_.3	_ALSRQLS[Phospho (STY)]SGVSEIR_	0.00672505	Filtered	0.00588019	17742.4	Filtered	16269	0.921987	Filtered	0.666321
P04920	SLC4A2	Anion exchange protein 2	TSPSSPAPLPHQEATPR	169	(S170)	_TS[Phospho (STY)]PSSPAPLPHQEATPR_.3	_TS[Phospho (STY)]PSSPAPLPHQEATPR_	3.19413e-05	8.53204e-16	0.00035477	6452.87	5957.12	6660.79	0.25001	0.0588713	0.057568
P04920	SLC4A2	Anion exchange protein 2	TSPSSPAPLPHQEATPR	169	(S173)	_TSPSS[Phospho (STY)]PAPLPHQEATPR_.3	_TSPSS[Phospho (STY)]PAPLPHQEATPR_	2.32075e-05	4.10694e-23	0.00035477	4912.55	3626.46	4287.19	0.443232	0.251345	0.245007
P04920	SLC4A2	Anion exchange protein 2	TSPSSPAPLPHQEATPR	169	(T169)	_T[Phospho (STY)]SPSSPAPLPHQEATPR_.3	_T[Phospho (STY)]SPSSPAPLPHQEATPR_	2.40029e-05	7.74307e-27	0.00035477	4370.49	3495.73	4220.77	0.25102	0.250847	0.0575654
P04920	SLC4A2	Anion exchange protein 2	TSPSSPAPLPHQEATPR	169	(S170)	_TS[Phospho (STY)]PSSPAPLPHQEATPR_.2	_TS[Phospho (STY)]PSSPAPLPHQEATPR_	Filtered	Filtered	0.000890269	Filtered	Filtered	2.2649	Filtered	Filtered	0.226435
P05455	SSB	Lupus La protein	FASDDEHDEHDENGATGPVK	364	(S366)	_FAS[Phospho (STY)]DDEHDEHDENGATGPVK_.3	_FAS[Phospho (STY)]DDEHDEHDENGATGPVK_	2.34304e-05	5.46397e-35	0.00035477	61961	62086.4	58288.9	1	1	1
P05455	SSB	Lupus La protein	FASDDEHDEHDENGATGPVK	364	(T379)	_FASDDEHDEHDENGAT[Phospho (STY)]GPVK_.3	_FASDDEHDEHDENGAT[Phospho (STY)]GPVK_	0.000486564	0.000314496	0.000601278	13344.5	12768.1	12676.5	1.77904e-13	1.46211e-24	9.00291e-14
P05455	SSB	Lupus La protein	FASDDEHDEHDENGATGPVK	364	(T379)	_FASDDEHDEHDENGAT[Phospho (STY)]GPVK_.4	_FASDDEHDEHDENGAT[Phospho (STY)]GPVK_	0.000770756	0.00733281	0.00252294	901.318	875.748	567.965	0.00717892	0.00363258	0.0575091
P05783	KRT18	Keratin, type I cytoskeletal 18	PVSSAASVYAGAGGSGSR	28	(S34)	_PVSSAAS[Phospho (STY)]VYAGAGGSGSR_.2	_PVSSAAS[Phospho (STY)]VYAGAGGSGSR_	2.32075e-05	2.11483e-25	0.00035477	426879	339770	398879	0.999999	0.999985	1
P05783	KRT18	Keratin, type I cytoskeletal 18	PVSSAASVYAGAGGSGSR	28	(S31)	_PVSS[Phospho (STY)]AASVYAGAGGSGSR_.2	_PVSS[Phospho (STY)]AASVYAGAGGSGSR_	2.32075e-05	5.42548e-32	0.00035477	359089	285350	334366	4.35974e-07	7.52031e-06	1.67777e-08
P05783	KRT18	Keratin, type I cytoskeletal 18	PVSSAASVYAGAGGSGSR	28	(S34)	_PVSSAAS[Phospho (STY)]VYAGAGGSGSR_.3	_PVSSAAS[Phospho (STY)]VYAGAGGSGSR_	2.32075e-05	1.35791e-22	0.000362146	144669	147868	158054	0.999997	0.999539	0.999995
P05783	KRT18	Keratin, type I cytoskeletal 18	PVSSAASVYAGAGGSGSR	28	(S30)	_PVS[Phospho (STY)]SAASVYAGAGGSGSR_.3	_PVS[Phospho (STY)]SAASVYAGAGGSGSR_	2.32075e-05	1.35791e-22	0.00035477	140786	143685	153896	1.50767e-06	0.000251575	3.06805e-06
P05783	KRT18	Keratin, type I cytoskeletal 18	PVSSAASVYAGAGGSGSR	28	(S31)	_PVSS[Phospho (STY)]AASVYAGAGGSGSR_.3	_PVSS[Phospho (STY)]AASVYAGAGGSGSR_	3.23535e-05	9.19701e-35	0.00035477	135992	138722	147476	1.42925e-06	0.00022746	1.49454e-06
P05783	KRT18	Keratin, type I cytoskeletal 18	PVSSAASVYAGAGGSGSR	28	(S30)	_PVS[Phospho (STY)]SAASVYAGAGGSGSR_.2	_PVS[Phospho (STY)]SAASVYAGAGGSGSR_	2.34208e-05	8.93662e-34	0.00035477	25156.7	24608.8	352068	0.624204	0.720965	2.97729e-09
P05783	KRT18	Keratin, type I cytoskeletal 18	PVSSAASVYAGAGGSGSR	28	(Y36)	_PVSSAASVY[Phospho (STY)]AGAGGSGSR_.2	_PVSSAASVY[Phospho (STY)]AGAGGSGSR_	5.2038e-05	9.01659e-18	0.00035477	142902	112184	133278	1.92182e-16	9.93334e-11	2.47373e-23
P05783	KRT18	Keratin, type I cytoskeletal 18	PVSSAASVYAGAGGSGSR	28	(Y36)	_PVSSAASVY[Phospho (STY)]AGAGGSGSR_.3	_PVSSAASVY[Phospho (STY)]AGAGGSGSR_	2.32075e-05	1.35791e-22	0.00035477	124656	126386	136088	1.29905e-12	4.27818e-07	2.36524e-07
P05783	KRT18	Keratin, type I cytoskeletal 18	PVSSAASVYAGAGGSGSR	28	(S42)	_PVSSAASVYAGAGGS[Phospho (STY)]GSR_.2	_PVSSAASVYAGAGGS[Phospho (STY)]GSR_	2.37061e-05	2.25979e-22	0.00035477	44495	46574.8	44959.8	0.998394	0.976369	0.998245
P05783	KRT18	Keratin, type I cytoskeletal 18	PVSSAASVYAGAGGSGSR	28	(S42)	_PVSSAASVYAGAGGS[Phospho (STY)]GSR_.3	_PVSSAASVYAGAGGS[Phospho (STY)]GSR_	2.32075e-05	3.29106e-22	0.00035477	28136.1	27557.6	25136.9	0.974163	0.998062	0.996798
P05783	KRT18	Keratin, type I cytoskeletal 18	PVSSAASVYAGAGGSGSR	28	(S31,S34)	_PVSS[Phospho (STY)]AAS[Phospho (STY)]VYAGAGGSGSR_.2	_PVSS[Phospho (STY)]AAS[Phospho (STY)]VYAGAGGSGSR_	8.1617e-05	7.62852e-12	0.0005548	2173.15	2957.14	2422.65	0.521909	0.52081	0.504888
P05783	KRT18	Keratin, type I cytoskeletal 18	PVSSAASVYAGAGGSGSR	28	(S44)	_PVSSAASVYAGAGGSGS[Phospho (STY)]R_.2	_PVSSAASVYAGAGGSGS[Phospho (STY)]R_	Filtered	1.36638e-05	0.000396884	Filtered	45191.2	214244	Filtered	0.0237088	2.71545e-33
P05783	KRT18	Keratin, type I cytoskeletal 18	PVSSAASVYAGAGGSGSR	28	(S44)	_PVSSAASVYAGAGGSGS[Phospho (STY)]R_.3	_PVSSAASVYAGAGGSGS[Phospho (STY)]R_	Filtered	4.38745e-10	0.000676461	Filtered	26181.9	23498.2	Filtered	0.00184389	0.000204997
P05783	KRT18	Keratin, type I cytoskeletal 18	STFSTNYR	7	(T8)	_ST[Phospho (STY)]FSTNYR_.2	_ST[Phospho (STY)]FSTNYR_	0.000203143	5.79234e-24	0.000366824	333174	338487	340297	0.0234929	7.57358e-05	0.0487893
P05783	KRT18	Keratin, type I cytoskeletal 18	STFSTNYR	7	(S7)	_S[Phospho (STY)]TFSTNYR_.2	_S[Phospho (STY)]TFSTNYR_	0.000203143	5.79234e-24	0.000567893	319421	324572	322813	0.976523	0.999925	0.995168
P05783	KRT18	Keratin, type I cytoskeletal 18	STFSTNYR	7	(S10)	_STFS[Phospho (STY)]TNYR_.2	_STFS[Phospho (STY)]TNYR_	0.0002228	5.00863e-34	0.00057151	65717.6	66824	67072.4	1.19609e-13	7.32271e-20	6.71455e-16
P05783	KRT18	Keratin, type I cytoskeletal 18	STFSTNYR	7	(T11)	_STFST[Phospho (STY)]NYR_.2	_STFST[Phospho (STY)]NYR_	5.41897e-05	1.20229e-23	0.000396304	37481.3	37326.5	38415.6	2.49539e-20	1.4672e-25	1.40121e-20
P05783	KRT18	Keratin, type I cytoskeletal 18	SLGSVQAPSYGAR	15	(S18)	_SLGS[Phospho (STY)]VQAPSYGAR_.2	_SLGS[Phospho (STY)]VQAPSYGAR_	2.32075e-05	2.03467e-36	0.00035477	177194	183090	183040	0.0159054	0.832624	0.0157387
P05783	KRT18	Keratin, type I cytoskeletal 18	SLGSVQAPSYGAR	15	(S15)	_S[Phospho (STY)]LGSVQAPSYGAR_.2	_S[Phospho (STY)]LGSVQAPSYGAR_	2.32075e-05	2.03467e-36	0.00035477	162944	168551	168815	0.986576	0.211977	0.988812
P05783	KRT18	Keratin, type I cytoskeletal 18	SLGSVQAPSYGAR	15	(S23)	_SLGSVQAPS[Phospho (STY)]YGAR_.2	_SLGSVQAPS[Phospho (STY)]YGAR_	0.000294746	1.47723e-10	0.00035477	38016.9	12220.9	11041.4	3.4665e-11	0.999042	0.999718
P05787	KRT8	Keratin, type II cytoskeletal 8	ASLEAAIADAEQR	329	(S330)	_AS[Phospho (STY)]LEAAIADAEQR_.2	_AS[Phospho (STY)]LEAAIADAEQR_	0.000594033	0.00733284	0.000644401	1103.8	376.243	1086.65	1	1	1
P05787	KRT8	Keratin, type II cytoskeletal 8	LESGMQNMSIHTK	402	(M406,M409,S410)	_LESGM[Oxidation (M)]QNM[Oxidation (M)]S[Phospho (STY)]IHTK_.2	_LESGM[Oxidation (M)]QNM[Oxidation (M)]S[Phospho (STY)]IHTK_	Filtered	Filtered	0.000574563	Filtered	Filtered	323.699	Filtered	Filtered	0.44501
P06400	RB1	Retinoblastoma-associated protein	TAVIPINGSPR	241	(S249)	_TAVIPINGS[Phospho (STY)]PR_.2	_TAVIPINGS[Phospho (STY)]PR_	0.000158165	1.38141e-35	0.000373158	19002.2	19022.2	20923.3	1	1	1
P06400	RB1	Retinoblastoma-associated protein	ISEGLPTPTK	815	(T821)	_ISEGLPT[Phospho (STY)]PTK_.2	_ISEGLPT[Phospho (STY)]PTK_	0.000277559	Filtered	0.000473609	2425.11	Filtered	2019.13	0.82591	Filtered	0.662904
P06400	RB1	Retinoblastoma-associated protein	ISEGLPTPTK	815	(T823)	_ISEGLPTPT[Phospho (STY)]K_.2	_ISEGLPTPT[Phospho (STY)]K_	0.00508606	Filtered	Filtered	3019.09	Filtered	Filtered	0.19273	Filtered	Filtered
P06400	RB1	Retinoblastoma-associated protein	ISEGLPTPTKMTPR	815	(T823,M825,T826)	_ISEGLPTPT[Phospho (STY)]KM[Oxidation (M)]T[Phospho (STY)]PR_.3	_ISEGLPTPT[Phospho (STY)]KM[Oxidation (M)]T[Phospho (STY)]PR_	Filtered	Filtered	0.000817914	Filtered	Filtered	34.195	Filtered	Filtered	0.622943
P06400	RB1	Retinoblastoma-associated protein	ISEGLPTPTKMTPR	815	(T821,M825,T826)	_ISEGLPT[Phospho (STY)]PTKM[Oxidation (M)]T[Phospho (STY)]PR_.3	_ISEGLPT[Phospho (STY)]PTKM[Oxidation (M)]T[Phospho (STY)]PR_	Filtered	Filtered	0.000775013	Filtered	Filtered	32.8636	Filtered	Filtered	0.601922
P06400	RB1	Retinoblastoma-associated protein	ISEGLPTPTKMTPR	815	(T821,M825,T826)	_ISEGLPT[Phospho (STY)]PTKM[Oxidation (M)]T[Phospho (STY)]PR_.2	_ISEGLPT[Phospho (STY)]PTKM[Oxidation (M)]T[Phospho (STY)]PR_	Filtered	0.003745	Filtered	Filtered	2.54631	Filtered	Filtered	0.587043	Filtered
P06400	RB1	Retinoblastoma-associated protein	ISEGLPTPTKMTPR	815	(T823,M825,T826)	_ISEGLPTPT[Phospho (STY)]KM[Oxidation (M)]T[Phospho (STY)]PR_.2	_ISEGLPTPT[Phospho (STY)]KM[Oxidation (M)]T[Phospho (STY)]PR_	Filtered	5.25144e-06	Filtered	Filtered	1	Filtered	Filtered	0.623365	Filtered
P06400	RB1	Retinoblastoma-associated protein	ISEGLPTPTKMTPR	815	(S816,M825,T826)	_IS[Phospho (STY)]EGLPTPTKM[Oxidation (M)]T[Phospho (STY)]PR_.2	_IS[Phospho (STY)]EGLPTPTKM[Oxidation (M)]T[Phospho (STY)]PR_	Filtered	0.00731181	Filtered	Filtered	1	Filtered	Filtered	0.00387996	Filtered
P06454	PTMA	Prothymosin alpha	SDAAVDTSSEITTK	2	(S2)	_[Acetyl (Protein N-term)]S[Phospho (STY)]DAAVDTSSEITTK_.2	_[Acetyl (Protein N-term)]S[Phospho (STY)]DAAVDTSSEITTK_	2.32075e-05	4.46293e-36	0.00035477	49844.8	49563	45799.3	1	1	1
P06454	PTMA	Prothymosin alpha	SDAAVDTSSEITTK	2	(S2,T8)	_S[Acetyl (Protein N-term)]DAAVDT[Phospho (STY)]SSEITTK_.2	_S[Acetyl (Protein N-term)]DAAVDT[Phospho (STY)]SSEITTK_	2.32075e-05	1.15088e-31	0.00035477	33365.6	35032.6	32444.1	1.2422e-11	9.85159e-12	4.80601e-11
P06454	PTMA	Prothymosin alpha	SDAAVDTSSEITTK	2	(S10)	_[Acetyl (Protein N-term)]SDAAVDTSS[Phospho (STY)]EITTK_.2	_[Acetyl (Protein N-term)]SDAAVDTSS[Phospho (STY)]EITTK_	2.66235e-05	2.04131e-34	0.00035477	26972.2	28132.8	26532.4	0.0529127	0.05582	0.437048
P06454	PTMA	Prothymosin alpha	SDAAVDTSSEITTK	2	(S2,S9)	_S[Acetyl (Protein N-term)]DAAVDTS[Phospho (STY)]SEITTK_.2	_S[Acetyl (Protein N-term)]DAAVDTS[Phospho (STY)]SEITTK_	0.000134728	8.62871e-22	0.000546967	26012.5	28132.5	26301	0.737163	0.724633	0.429465
P06454	PTMA	Prothymosin alpha	SDAAVDTSSEITTK	2	(S9)	_[Acetyl (Protein N-term)]SDAAVDTS[Phospho (STY)]SEITTK_.2	_[Acetyl (Protein N-term)]SDAAVDTS[Phospho (STY)]SEITTK_	2.34268e-05	2.79153e-29	0.00035477	26012.5	28132.2	26300.9	0.737333	0.723652	0.429451
P06454	PTMA	Prothymosin alpha	SDAAVDTSSEITTK	2	(T8)	_[Acetyl (Protein N-term)]SDAAVDT[Phospho (STY)]SSEITTK_.2	_[Acetyl (Protein N-term)]SDAAVDT[Phospho (STY)]SSEITTK_	2.54404e-05	8.11017e-31	0.00035477	25469	26813.7	25372.5	0.210409	0.220088	0.136079
P06454	PTMA	Prothymosin alpha	SDAAVDTSSEITTKDLK	2	(S2,T8)	_S[Acetyl (Protein N-term)]DAAVDT[Phospho (STY)]SSEITTKDLK_.2	_S[Acetyl (Protein N-term)]DAAVDT[Phospho (STY)]SSEITTKDLK_	Filtered	Filtered	0.00280864	Filtered	Filtered	2.54799	Filtered	Filtered	0.166667
P06493;P24941;Q00526	CDK1;CDK2;CDK3	Cyclin-dependent kinase 1;Cyclin-dependent kinase 2;Cyclin-dependent kinase 3	IGEGTYGVVYK	10;10;10	(T14,Y15);(T14,Y15);(T14,Y15)	_IGEGT[Phospho (STY)]Y[Phospho (STY)]GVVYK_.2	_IGEGT[Phospho (STY)]Y[Phospho (STY)]GVVYK_	2.34293e-05	2.62219e-34	0.00035477	23355.5	22158.1	20289.2	0.666667	0.666667	0.666667
P06493;P24941;Q00526	CDK1;CDK2;CDK3	Cyclin-dependent kinase 1;Cyclin-dependent kinase 2;Cyclin-dependent kinase 3	IGEGTYGVVYK	10;10;10	(Y15);(Y15);(Y15)	_IGEGTY[Phospho (STY)]GVVYK_.2	_IGEGTY[Phospho (STY)]GVVYK_	2.64884e-05	3.14984e-36	0.00035477	19343.7	18352.8	19716.9	1	0.999999	1
P06493;P24941;Q00526	CDK1;CDK2;CDK3	Cyclin-dependent kinase 1;Cyclin-dependent kinase 2;Cyclin-dependent kinase 3	IGEGTYGVVYK	10;10;10	(Y19);(Y19);(Y19)	_IGEGTYGVVY[Phospho (STY)]K_.2	_IGEGTYGVVY[Phospho (STY)]K_	7.29745e-05	5.66207e-27	0.00035477	12047.8	13207.5	12623.9	4.53086e-10	8.27246e-07	3.60247e-07
P06493;P24941;Q00526	CDK1;CDK2;CDK3	Cyclin-dependent kinase 1;Cyclin-dependent kinase 2;Cyclin-dependent kinase 3	IGEGTYGVVYK	10;10;10	(T14);(T14);(T14)	_IGEGT[Phospho (STY)]YGVVYK_.2	_IGEGT[Phospho (STY)]YGVVYK_	0.000578675	2.25768e-24	0.00326396	6176.18	1715.16	6718.97	5.40004e-07	0.938605	1.03441e-06
P06744	GPI	Glucose-6-phosphate isomerase	SNTPILVDGK	107	(T109)	_SNT[Phospho (STY)]PILVDGK_.2	_SNT[Phospho (STY)]PILVDGK_	0.000309539	0.000113559	0.000642567	1	637.15	205.705	0.551049	0.616321	0.79572
P06744	GPI	Glucose-6-phosphate isomerase	SNTPILVDGK	107	(S107)	_S[Phospho (STY)]NTPILVDGK_.2	_S[Phospho (STY)]NTPILVDGK_	0.000800049	6.15245e-05	0.00068403	1	1	1	0.394249	0.380916	0.319557
P06748	NPM1	Nucleophosmin	DELHIVEAEAMNYEGSPIK	55	(M65,S70)	_DELHIVEAEAM[Oxidation (M)]NYEGS[Phospho (STY)]PIK_.3	_DELHIVEAEAM[Oxidation (M)]NYEGS[Phospho (STY)]PIK_	0.00170967	2.00657e-14	0.000368859	18757.6	25309.5	13377.4	0.986316	0.999689	0.111369
P06748	NPM1	Nucleophosmin	DELHIVEAEAMNYEGSPIK	55	(Y67)	_DELHIVEAEAMNY[Phospho (STY)]EGSPIK_.3	_DELHIVEAEAMNY[Phospho (STY)]EGSPIK_	0.000900375	0.00664226	0.00276203	15254.9	18424.4	11526.5	0.000765549	9.17948e-05	0.084593
P06748	NPM1	Nucleophosmin	DELHIVEAEAMNYEGSPIK	55	(M65,Y67)	_DELHIVEAEAM[Oxidation (M)]NY[Phospho (STY)]EGSPIK_.3	_DELHIVEAEAM[Oxidation (M)]NY[Phospho (STY)]EGSPIK_	3.49551e-05	1.13045e-14	0.00035477	8346.72	5780.49	6976.83	0.560307	0.934346	0.869533
P06748	NPM1	Nucleophosmin	DELHIVEAEAMNYEGSPIK	55	(S70)	_DELHIVEAEAMNYEGS[Phospho (STY)]PIK_.3	_DELHIVEAEAMNYEGS[Phospho (STY)]PIK_	Filtered	0.00766048	0.000660482	Filtered	22414.6	13377.5	Filtered	0.999912	0.91192
P06748	NPM1	Nucleophosmin	DELHIVEAEAMNYEGSPIKVTLATLK	55	(M65,S70)	_DELHIVEAEAM[Oxidation (M)]NYEGS[Phospho (STY)]PIKVTLATLK_.4	_DELHIVEAEAM[Oxidation (M)]NYEGS[Phospho (STY)]PIKVTLATLK_	Filtered	Filtered	0.000874166	Filtered	Filtered	10547.7	Filtered	Filtered	0.0400652
P06748	NPM1	Nucleophosmin	DELHIVEAEAMNYEGSPIKVTLATLK	55	(M65,T75)	_DELHIVEAEAM[Oxidation (M)]NYEGSPIKVT[Phospho (STY)]LATLK_.4	_DELHIVEAEAM[Oxidation (M)]NYEGSPIKVT[Phospho (STY)]LATLK_	Filtered	0.00733306	Filtered	Filtered	7659.96	Filtered	Filtered	0.00778601	Filtered
P06748	NPM1	Nucleophosmin	GPSSVEDIK	240	(S243)	_GPSS[Phospho (STY)]VEDIK_.2	_GPSS[Phospho (STY)]VEDIK_	Filtered	Filtered	0.00209403	Filtered	Filtered	1134.4	Filtered	Filtered	0.5
P06748	NPM1	Nucleophosmin	CGSGPVHISGQHLVAVEEDAESEDEEEEDVK	104	(C104,S125)	_C[Carbamidomethyl (C)]GSGPVHISGQHLVAVEEDAES[Phospho (STY)]EDEEEEDVK_.4	_C[Carbamidomethyl (C)]GSGPVHISGQHLVAVEEDAES[Phospho (STY)]EDEEEEDVK_	Filtered	0.00722573	Filtered	Filtered	2.83158	Filtered	Filtered	0.38768	Filtered
P07355	ANXA2	Annexin A2	STVHEILCK	2	(S2,C9)	_[Acetyl (Protein N-term)]S[Phospho (STY)]TVHEILC[Carbamidomethyl (C)]K_.2	_[Acetyl (Protein N-term)]S[Phospho (STY)]TVHEILC[Carbamidomethyl (C)]K_	Filtered	2.27095e-06	Filtered	Filtered	2761.23	Filtered	Filtered	0.75144	Filtered
P07355	ANXA2	Annexin A2	STVHEILCK	2	(S2,T3,C9)	_S[Acetyl (Protein N-term)]T[Phospho (STY)]VHEILC[Carbamidomethyl (C)]K_.2	_S[Acetyl (Protein N-term)]T[Phospho (STY)]VHEILC[Carbamidomethyl (C)]K_	Filtered	2.70421e-07	Filtered	Filtered	2236.78	Filtered	Filtered	0.248385	Filtered
P07355	ANXA2	Annexin A2	STVHEILCK	2	(T3,C9)	_[Acetyl (Protein N-term)]ST[Phospho (STY)]VHEILC[Carbamidomethyl (C)]K_.2	_[Acetyl (Protein N-term)]ST[Phospho (STY)]VHEILC[Carbamidomethyl (C)]K_	Filtered	5.72976e-06	Filtered	Filtered	2041.81	Filtered	Filtered	0.295645	Filtered
P07355	ANXA2	Annexin A2	LSLEGDHSTPPSAYGSVK	11	(T19)	_LSLEGDHST[Phospho (STY)]PPSAYGSVK_.3	_LSLEGDHST[Phospho (STY)]PPSAYGSVK_	0.000869327	0.00733261	0.000584672	1072.44	973.295	1014.24	0.0934847	0.154972	0.377517
P07355	ANXA2	Annexin A2	LSLEGDHSTPPSAYGSVK	11	(S18)	_LSLEGDHS[Phospho (STY)]TPPSAYGSVK_.3	_LSLEGDHS[Phospho (STY)]TPPSAYGSVK_	0.000553049	0.000237875	0.000514696	285.685	251.833	731.974	0.184755	0.156567	0.286753
P07355	ANXA2	Annexin A2	LSLEGDHSTPPSAYGSVK	11	(S12)	_LS[Phospho (STY)]LEGDHSTPPSAYGSVK_.3	_LS[Phospho (STY)]LEGDHSTPPSAYGSVK_	0.000518787	0.00721969	0.000581909	319.037	1.13256	1.13244	0.529592	0.451093	0.140322
P07355	ANXA2	Annexin A2	LSLEGDHSTPPSAYGSVK	11	(S26)	_LSLEGDHSTPPSAYGS[Phospho (STY)]VK_.3	_LSLEGDHSTPPSAYGS[Phospho (STY)]VK_	Filtered	Filtered	0.000714809	Filtered	Filtered	845.628	Filtered	Filtered	0.145891
P07355	ANXA2	Annexin A2	LSLEGDHSTPPSAYGSVK	11	(Y24)	_LSLEGDHSTPPSAY[Phospho (STY)]GSVK_.3	_LSLEGDHSTPPSAY[Phospho (STY)]GSVK_	Filtered	Filtered	0.00104417	Filtered	Filtered	581.437	Filtered	Filtered	0.393691
P07437	TUBB	Tubulin beta chain	IMNTFSVVPSPK	163	(M164,S172)	_IM[Oxidation (M)]NTFSVVPS[Phospho (STY)]PK_.2	_IM[Oxidation (M)]NTFSVVPS[Phospho (STY)]PK_	0.000480209	0.00778253	0.000527318	2821.38	1997.55	2540.04	0.401837	0.780273	0.728552
P07437	TUBB	Tubulin beta chain	IMNTFSVVPSPK	163	(M164,T166)	_IM[Oxidation (M)]NT[Phospho (STY)]FSVVPSPK_.2	_IM[Oxidation (M)]NT[Phospho (STY)]FSVVPSPK_	0.000862473	Filtered	0.00366537	313.586	Filtered	1.41868	0.0127427	Filtered	0.118882
P07814	EPRS1	Bifunctional glutamate/proline--tRNA ligase	EYIPGQPPLSQSSDSSPTR	871	(S885)	_EYIPGQPPLSQSSDS[Phospho (STY)]SPTR_.3	_EYIPGQPPLSQSSDS[Phospho (STY)]SPTR_	0.000384949	1.63962e-14	0.000728879	1484.54	1688.87	1521.36	0.286576	0.169044	0.199388
P07814	EPRS1	Bifunctional glutamate/proline--tRNA ligase	EYIPGQPPLSQSSDSSPTR	871	(S886)	_EYIPGQPPLSQSSDSS[Phospho (STY)]PTR_.3	_EYIPGQPPLSQSSDSS[Phospho (STY)]PTR_	0.000130558	9.07111e-14	0.000589144	334.868	349.317	377.242	0.170239	0.28484	0.19898
P07900	HSP90AA1	Heat shock protein HSP 90-alpha	EVSDDEAEEK	229	(S231)	_EVS[Phospho (STY)]DDEAEEK_.2	_EVS[Phospho (STY)]DDEAEEK_	9.44985e-05	2.44954e-26	0.00035477	4850.24	3609.87	3375.34	1	1	1
P07900	HSP90AA1	Heat shock protein HSP 90-alpha	DKEVSDDEAEEK	227	(S231)	_DKEVS[Phospho (STY)]DDEAEEK_.2	_DKEVS[Phospho (STY)]DDEAEEK_	0.000869394	5.82997e-14	0.000652014	570.199	310.414	882.217	1	1	1
P07900	HSP90AA1	Heat shock protein HSP 90-alpha	PEIEDVGSDEEEEKK	256	(S263)	_PEIEDVGS[Phospho (STY)]DEEEEKK_.3	_PEIEDVGS[Phospho (STY)]DEEEEKK_	0.000525403	2.76329e-05	0.00064437	360.66	66.0553	275.572	1	1	1
P07900	HSP90AA1	Heat shock protein HSP 90-alpha	PEIEDVGSDEEEEKK	256	(S263)	_PEIEDVGS[Phospho (STY)]DEEEEKK_.2	_PEIEDVGS[Phospho (STY)]DEEEEKK_	8.29761e-05	1.75542e-14	0.00035477	1	230.393	222.402	1	1	1
P07900	HSP90AA1	Heat shock protein HSP 90-alpha	ESEDKPEIEDVGSDEEEEK	251	(S263)	_ESEDKPEIEDVGS[Phospho (STY)]DEEEEK_.3	_ESEDKPEIEDVGS[Phospho (STY)]DEEEEK_	0.000860618	8.19007e-25	0.00057456	1.18491e+06	1.22993e+06	1062410	1	1	1
P07900	HSP90AA1	Heat shock protein HSP 90-alpha	ESEDKPEIEDVGSDEEEEK	251	(S252)	_ES[Phospho (STY)]EDKPEIEDVGSDEEEEK_.3	_ES[Phospho (STY)]EDKPEIEDVGSDEEEEK_	Filtered	4.84957e-27	0.000546354	Filtered	1.52163e+06	1.30753e+06	Filtered	1.03297e-19	3.32109e-30
P07900	HSP90AA1	Heat shock protein HSP 90-alpha	ESEDKPEIEDVGSDEEEEKK	251	(S263)	_ESEDKPEIEDVGS[Phospho (STY)]DEEEEKK_.3	_ESEDKPEIEDVGS[Phospho (STY)]DEEEEKK_	9.74052e-05	3.28148e-19	0.000552022	956632	862018	919092	1	1	1
P07900	HSP90AA1	Heat shock protein HSP 90-alpha	ESEDKPEIEDVGSDEEEEKK	251	(S252)	_ES[Phospho (STY)]EDKPEIEDVGSDEEEEKK_.3	_ES[Phospho (STY)]EDKPEIEDVGSDEEEEKK_	6.35833e-05	7.44205e-20	0.000526201	879230	788764	834936	1.95023e-26	3.43802e-24	1.81734e-32
P07900	HSP90AA1	Heat shock protein HSP 90-alpha	ESEDKPEIEDVGSDEEEEKK	251	(S263)	_ESEDKPEIEDVGS[Phospho (STY)]DEEEEKK_.4	_ESEDKPEIEDVGS[Phospho (STY)]DEEEEKK_	2.32075e-05	1.01283e-29	0.00035477	127244	118255	120521	1	1	1
P07900	HSP90AA1	Heat shock protein HSP 90-alpha	ESEDKPEIEDVGSDEEEEKK	251	(S252)	_ES[Phospho (STY)]EDKPEIEDVGSDEEEEKK_.4	_ES[Phospho (STY)]EDKPEIEDVGSDEEEEKK_	0.00022834	3.55286e-14	0.000476975	123282	113421	119086	1.97744e-14	9.74194e-12	8.65569e-13
P07900	HSP90AA1	Heat shock protein HSP 90-alpha	PEIEDVGSDEEEEK	256	(S263)	_PEIEDVGS[Phospho (STY)]DEEEEK_.2	_PEIEDVGS[Phospho (STY)]DEEEEK_	0.000841323	6.04939e-10	Filtered	576.219	836.642	Filtered	1	1	Filtered
P07900	HSP90AA1	Heat shock protein HSP 90-alpha	EVSDDEAEEKEDKEEEK	229	(S231)	_EVS[Phospho (STY)]DDEAEEKEDKEEEK_.3	_EVS[Phospho (STY)]DDEAEEKEDKEEEK_	0.00855188	0.00999468	0.000666022	1.69866	1.69869	1.69866	1	1	1
P07910	HNRNPC	Heterogeneous nuclear ribonucleoproteins C1/C2	MESEGGADDSAEEGDLLDDDDNEDR	251	(M251,S260)	_M[Oxidation (M)]ESEGGADDS[Phospho (STY)]AEEGDLLDDDDNEDR_.3	_M[Oxidation (M)]ESEGGADDS[Phospho (STY)]AEEGDLLDDDDNEDR_	Filtered	4.02908e-22	0.000603673	Filtered	834.224	634.942	Filtered	0.865232	0.865342
P07910	HNRNPC	Heterogeneous nuclear ribonucleoproteins C1/C2	MESEGGADDSAEEGDLLDDDDNEDR	251	(M251,S253)	_M[Oxidation (M)]ES[Phospho (STY)]EGGADDSAEEGDLLDDDDNEDR_.3	_M[Oxidation (M)]ES[Phospho (STY)]EGGADDSAEEGDLLDDDDNEDR_	Filtered	3.4526e-14	0.000632792	Filtered	530.179	633.292	Filtered	0.134771	0.134656
P07910	HNRNPC	Heterogeneous nuclear ribonucleoproteins C1/C2	MESEGGADDSAEEGDLLDDDDNEDRGDDQLELIK	251	(M251,S260)	_M[Oxidation (M)]ESEGGADDS[Phospho (STY)]AEEGDLLDDDDNEDRGDDQLELIK_.4	_M[Oxidation (M)]ESEGGADDS[Phospho (STY)]AEEGDLLDDDDNEDRGDDQLELIK_	0.000872876	0.00722923	Filtered	2.47279	2.56049	Filtered	0.577884	0.552166	Filtered
P07910	HNRNPC	Heterogeneous nuclear ribonucleoproteins C1/C2	MESEGGADDSAEEGDLLDDDDNEDRGDDQLELIK	251	(M251,S253)	_M[Oxidation (M)]ES[Phospho (STY)]EGGADDSAEEGDLLDDDDNEDRGDDQLELIK_.4	_M[Oxidation (M)]ES[Phospho (STY)]EGGADDSAEEGDLLDDDDNEDRGDDQLELIK_	0.000925869	8.98371e-05	Filtered	1.09902	1.138	Filtered	0.422121	0.447844	Filtered
P07948	LYN	Tyrosine-protein kinase Lyn	DSLSDDGVDLK	10	(S13)	_DSLS[Phospho (STY)]DDGVDLK_.2	_DSLS[Phospho (STY)]DDGVDLK_	2.40306e-05	9.12285e-28	0.00035477	9575.81	8332.37	8556.35	0.5	0.5	0.5
P07948	LYN	Tyrosine-protein kinase Lyn	DSLSDDGVDLK	10	(S11)	_DS[Phospho (STY)]LSDDGVDLK_.2	_DS[Phospho (STY)]LSDDGVDLK_	2.32075e-05	3.26524e-29	0.00035477	5961.65	5467.96	5168.84	0.5	0.5	0.5
P07948	LYN	Tyrosine-protein kinase Lyn	GKDSLSDDGVDLK	8	(S13)	_GKDSLS[Phospho (STY)]DDGVDLK_.2	_GKDSLS[Phospho (STY)]DDGVDLK_	Filtered	Filtered	0.00309263	Filtered	Filtered	2.55455	Filtered	Filtered	0.5
P07948	LYN	Tyrosine-protein kinase Lyn	GKDSLSDDGVDLK	8	(S11)	_GKDS[Phospho (STY)]LSDDGVDLK_.2	_GKDS[Phospho (STY)]LSDDGVDLK_	0.000869435	Filtered	Filtered	1.13243	Filtered	Filtered	0.5	Filtered	Filtered
P08238	HSP90AB1	Heat shock protein HSP 90-beta	EISDDEAEEEK	224	(S226)	_EIS[Phospho (STY)]DDEAEEEK_.2	_EIS[Phospho (STY)]DDEAEEEK_	2.32075e-05	1.91092e-30	0.00035477	29227.7	32822.7	28745.2	1	1	1
P08238	HSP90AB1	Heat shock protein HSP 90-beta	PKIEDVGSDEEDDSGK	248	(S255)	_PKIEDVGS[Phospho (STY)]DEEDDSGK_.2	_PKIEDVGS[Phospho (STY)]DEEDDSGK_	2.34304e-05	3.79694e-36	0.000626854	69689	71178.7	69247.6	1	1	1
P08238	HSP90AB1	Heat shock protein HSP 90-beta	PKIEDVGSDEEDDSGK	248	(S261)	_PKIEDVGSDEEDDS[Phospho (STY)]GK_.2	_PKIEDVGSDEEDDS[Phospho (STY)]GK_	2.32075e-05	2.28182e-28	0.000664784	54210.2	54831.4	54980.8	2.74121e-08	2.34799e-07	1.06562e-09
P08238	HSP90AB1	Heat shock protein HSP 90-beta	PKIEDVGSDEEDDSGK	248	(S255)	_PKIEDVGS[Phospho (STY)]DEEDDSGK_.3	_PKIEDVGS[Phospho (STY)]DEEDDSGK_	2.32075e-05	1.71426e-33	0.000761418	48219	39147.2	50257.9	1	1	1
P08238	HSP90AB1	Heat shock protein HSP 90-beta	EKEISDDEAEEEK	222	(S226)	_EKEIS[Phospho (STY)]DDEAEEEK_.2	_EKEIS[Phospho (STY)]DDEAEEEK_	2.32075e-05	0.00588405	0.00035477	7671.29	8110.18	7982.54	1	1	1
P08238	HSP90AB1	Heat shock protein HSP 90-beta	EKEISDDEAEEEK	222	(S226)	_EKEIS[Phospho (STY)]DDEAEEEK_.3	_EKEIS[Phospho (STY)]DDEAEEEK_	3.19494e-05	0.00766951	0.00035477	2141.44	1832.44	2427.92	1	1	1
P08238	HSP90AB1	Heat shock protein HSP 90-beta	EISDDEAEEEKGEKEEEDK	224	(S226)	_EIS[Phospho (STY)]DDEAEEEKGEKEEEDK_.3	_EIS[Phospho (STY)]DDEAEEEKGEKEEEDK_	6.28745e-05	0.00648055	0.000367299	1.41554	1.41557	1.41554	1	1	1
P08238	HSP90AB1	Heat shock protein HSP 90-beta	IEDVGSDEEDDSGK	250	(S255)	_IEDVGS[Phospho (STY)]DEEDDSGK_.2	_IEDVGS[Phospho (STY)]DEEDDSGK_	2.32075e-05	2.54584e-35	0.00035477	188978	216896	232180	1	1	1
P08238	HSP90AB1	Heat shock protein HSP 90-beta	IEDVGSDEEDDSGK	250	(S261)	_IEDVGSDEEDDS[Phospho (STY)]GK_.2	_IEDVGSDEEDDS[Phospho (STY)]GK_	2.32075e-05	4.41785e-32	0.00035477	132611	152106	164166	1.27416e-08	4.19268e-10	1.63371e-09
P08238	HSP90AB1	Heat shock protein HSP 90-beta	EISDDEAEEEKGEK	224	(S226)	_EIS[Phospho (STY)]DDEAEEEKGEK_.3	_EIS[Phospho (STY)]DDEAEEEKGEK_	Filtered	0.00861481	Filtered	Filtered	146.922	Filtered	Filtered	1	Filtered
P08559;P29803	PDHA1;PDHA2	Pyruvate dehydrogenase E1 component subunit alpha, somatic form, mitochondrial;Pyruvate dehydrogenase E1 component subunit alpha, testis-specific form, mitochondrial	YHGHSMSDPGVSYR	289;287	(M294,S295);(M292,S293)	_YHGHSM[Oxidation (M)]S[Phospho (STY)]DPGVSYR_.3	_YHGHSM[Oxidation (M)]S[Phospho (STY)]DPGVSYR_	2.66542e-05	3.93184e-24	0.00035477	5255.57	7153.62	5657.02	0.300714	0.260009	0.1411
P08559;P29803	PDHA1;PDHA2	Pyruvate dehydrogenase E1 component subunit alpha, somatic form, mitochondrial;Pyruvate dehydrogenase E1 component subunit alpha, testis-specific form, mitochondrial	YHGHSMSDPGVSYR	289;287	(S293,M294);(S291,M292)	_YHGHS[Phospho (STY)]M[Oxidation (M)]SDPGVSYR_.3	_YHGHS[Phospho (STY)]M[Oxidation (M)]SDPGVSYR_	2.6471e-05	2.64787e-25	0.00035477	1874.51	2335.77	1836.39	0.330861	0.235242	0.0667265
P08559;P29803	PDHA1;PDHA2	Pyruvate dehydrogenase E1 component subunit alpha, somatic form, mitochondrial;Pyruvate dehydrogenase E1 component subunit alpha, testis-specific form, mitochondrial	YHGHSMSDPGVSYR	289;287	(S293);(S291)	_YHGHS[Phospho (STY)]MSDPGVSYR_.3	_YHGHS[Phospho (STY)]MSDPGVSYR_	0.000663534	0.00638687	0.000743979	849.363	451.745	369.865	0.149324	0.177386	0.173516
P08559;P29803	PDHA1;PDHA2	Pyruvate dehydrogenase E1 component subunit alpha, somatic form, mitochondrial;Pyruvate dehydrogenase E1 component subunit alpha, testis-specific form, mitochondrial	YHGHSMSDPGVSYR	289;287	(S295);(S293)	_YHGHSMS[Phospho (STY)]DPGVSYR_.3	_YHGHSMS[Phospho (STY)]DPGVSYR_	0.000797407	0.00224632	0.00199057	1.41559	1.41557	1.41554	0.146185	0.174406	0.173516
P08559;P29803	PDHA1;PDHA2	Pyruvate dehydrogenase E1 component subunit alpha, somatic form, mitochondrial;Pyruvate dehydrogenase E1 component subunit alpha, testis-specific form, mitochondrial	YHGHSMSDPGVSYR	289;287	(M294,S300);(M292,S298)	_YHGHSM[Oxidation (M)]SDPGVS[Phospho (STY)]YR_.3	_YHGHSM[Oxidation (M)]SDPGVS[Phospho (STY)]YR_	0.000869429	Filtered	0.000758188	1	Filtered	1	3.66241e-06	Filtered	3.36396e-05
P08621	SNRNP70	U1 small nuclear ribonucleoprotein 70 kDa	YDERPGPSPLPHR	219	(S226)	_YDERPGPS[Phospho (STY)]PLPHR_.3	_YDERPGPS[Phospho (STY)]PLPHR_	2.32075e-05	9.69853e-37	0.00035477	26017.9	26529.4	26910.7	0.99935	0.998908	0.999249
P08621	SNRNP70	U1 small nuclear ribonucleoprotein 70 kDa	PGPSPLPHR	223	(S226)	_PGPS[Phospho (STY)]PLPHR_.2	_PGPS[Phospho (STY)]PLPHR_	0.000823447	Filtered	0.000632624	1251.92	Filtered	1477.79	1	Filtered	1
P08651	NFIC	Nuclear factor 1 C-type	SPFNSPSPQDSPR	333	(S333)	_S[Phospho (STY)]PFNSPSPQDSPR_.2	_S[Phospho (STY)]PFNSPSPQDSPR_	0.000612411	5.66169e-19	0.00035477	17574.8	18176.3	18084.3	0.99962	0.99997	0.99976
P08651	NFIC	Nuclear factor 1 C-type	SPFNSPSPQDSPR	333	(S339)	_SPFNSPS[Phospho (STY)]PQDSPR_.2	_SPFNSPS[Phospho (STY)]PQDSPR_	2.34262e-05	8.04704e-13	0.00035477	9116.55	12056.8	10247.7	0.785143	0.715602	0.795129
P08651	NFIC	Nuclear factor 1 C-type	SPFNSPSPQDSPR	333	(S343)	_SPFNSPSPQDS[Phospho (STY)]PR_.2	_SPFNSPSPQDS[Phospho (STY)]PR_	0.000868726	1.55228e-06	0.000592817	6054.69	8379.32	7546.85	0.0137354	0.00242482	0.0260427
P08651	NFIC	Nuclear factor 1 C-type	SPFNSPSPQDSPR	333	(S337)	_SPFNS[Phospho (STY)]PSPQDSPR_.2	_SPFNS[Phospho (STY)]PSPQDSPR_	2.51806e-05	5.61285e-09	0.00035477	4691.52	3603.2	5595.57	0.705404	4.86555e-05	0.175836
P08651	NFIC	Nuclear factor 1 C-type	SPFNSPSPQDSPR	333	(S333,S339)	_S[Phospho (STY)]PFNSPS[Phospho (STY)]PQDSPR_.2	_S[Phospho (STY)]PFNSPS[Phospho (STY)]PQDSPR_	0.00148648	0.00585403	0.000762915	770.827	1.13251	547.596	0.519016	0.622037	0.535365
P08651	NFIC	Nuclear factor 1 C-type	NWTEDMEGGISSPVK	312	(M317,S323)	_NWTEDM[Oxidation (M)]EGGISS[Phospho (STY)]PVK_.2	_NWTEDM[Oxidation (M)]EGGISS[Phospho (STY)]PVK_	0.000653506	Filtered	Filtered	420.433	Filtered	Filtered	0.55082	Filtered	Filtered
P08727	KRT19	Keratin, type I cytoskeletal 19	QSSATSSFGGLGGGSVR	8	(S13)	_QSSATS[Phospho (STY)]SFGGLGGGSVR_.2	_QSSATS[Phospho (STY)]SFGGLGGGSVR_	0.000260087	7.226e-09	0.000845222	17318.4	17982	17084.9	0.764375	0.738481	0.0995841
P08727	KRT19	Keratin, type I cytoskeletal 19	QSSATSSFGGLGGGSVR	8	(T12)	_QSSAT[Phospho (STY)]SSFGGLGGGSVR_.2	_QSSAT[Phospho (STY)]SSFGGLGGGSVR_	4.16061e-05	3.00766e-27	0.000368567	16522.2	16963.5	16394.8	0.135462	0.156607	0.677638
P08727	KRT19	Keratin, type I cytoskeletal 19	QSSATSSFGGLGGGSVR	8	(S14)	_QSSATSS[Phospho (STY)]FGGLGGGSVR_.2	_QSSATSS[Phospho (STY)]FGGLGGGSVR_	0.000117022	2.34037e-24	0.000368578	14529.9	16081.6	15034.7	0.0485734	0.050428	0.00621877
P08727	KRT19	Keratin, type I cytoskeletal 19	QSSATSSFGGLGGGSVR	8	(S10)	_QSS[Phospho (STY)]ATSSFGGLGGGSVR_.2	_QSS[Phospho (STY)]ATSSFGGLGGGSVR_	2.32075e-05	2.51673e-24	0.00035477	14376.1	14536.6	14559.6	0.0501088	0.0434856	0.201857
P08727	KRT19	Keratin, type I cytoskeletal 19	QSSATSSFGGLGGGSVR	8	(S9)	_QS[Phospho (STY)]SATSSFGGLGGGSVR_.2	_QS[Phospho (STY)]SATSSFGGLGGGSVR_	3.64355e-05	1.00718e-08	0.000693849	13427.1	13250.6	12956.2	0.00318152	0.0106344	0.0147454
P08727	KRT19	Keratin, type I cytoskeletal 19	QSSATSSFGGLGGGSVR	8	(S10)	_QSS[Phospho (STY)]ATSSFGGLGGGSVR_.3	_QSS[Phospho (STY)]ATSSFGGLGGGSVR_	0.000869402	7.86855e-08	0.000575777	1413.41	978.924	539.725	0.183778	0.197072	0.138616
P08727	KRT19	Keratin, type I cytoskeletal 19	QSSATSSFGGLGGGSVR	8	(S14)	_QSSATSS[Phospho (STY)]FGGLGGGSVR_.3	_QSSATSS[Phospho (STY)]FGGLGGGSVR_	0.000869312	2.28613e-07	0.000615528	1.13186	266.402	1.13244	0.18364	0.197305	0.183635
P08727	KRT19	Keratin, type I cytoskeletal 19	QSSATSSFGGLGGGSVR	8	(T12)	_QSSAT[Phospho (STY)]SSFGGLGGGSVR_.3	_QSSAT[Phospho (STY)]SSFGGLGGGSVR_	0.00102908	1.79337e-05	0.000643732	1	1	1	0.183527	0.197259	0.138616
P08727	KRT19	Keratin, type I cytoskeletal 19	QSSATSSFGGLGGGSVR	8	(S22)	_QSSATSSFGGLGGGS[Phospho (STY)]VR_.2	_QSSATSSFGGLGGGS[Phospho (STY)]VR_	0.00751341	Filtered	0.000794266	5928.5	Filtered	10775.3	0.984683	Filtered	0.985027
P08727	KRT19	Keratin, type I cytoskeletal 19	QSSATSSFGGLGGGSVR	8	(S9)	_QS[Phospho (STY)]SATSSFGGLGGGSVR_.3	_QS[Phospho (STY)]SATSSFGGLGGGSVR_	Filtered	8.12507e-06	Filtered	Filtered	477.858	Filtered	Filtered	0.19738	Filtered
P08727	KRT19	Keratin, type I cytoskeletal 19	APSIHGGSGGR	33	(S35)	_APS[Phospho (STY)]IHGGSGGR_.2	_APS[Phospho (STY)]IHGGSGGR_	0.000869305	6.36448e-07	0.000682208	13261.9	10341.9	14714.4	0.976733	0.983254	0.995548
P08727	KRT19	Keratin, type I cytoskeletal 19	APSIHGGSGGR	33	(S40)	_APSIHGGS[Phospho (STY)]GGR_.2	_APSIHGGS[Phospho (STY)]GGR_	Filtered	0.00128334	0.000574688	Filtered	4033.62	4541.33	Filtered	0.0204132	0.0020536
P08729	KRT7	Keratin, type II cytoskeletal 7	SAYGGPVGAGIR	53	(S53)	_S[Phospho (STY)]AYGGPVGAGIR_.2	_S[Phospho (STY)]AYGGPVGAGIR_	0.00073058	1.45558e-10	0.000497711	3288.08	4181.06	2757.9	0.5	0.593397	0.5
P08729	KRT7	Keratin, type II cytoskeletal 7	SAYGGPVGAGIR	53	(Y55)	_SAY[Phospho (STY)]GGPVGAGIR_.2	_SAY[Phospho (STY)]GGPVGAGIR_	0.00115258	0.00960997	0.0013042	2268.81	2669.58	2010.89	0.5	0.469487	0.49494
P08729	KRT7	Keratin, type II cytoskeletal 7	SIHFSSPVFTSR	2	(S2,S7)	_[Acetyl (Protein N-term)]S[Phospho (STY)]IHFSS[Phospho (STY)]PVFTSR_.2	_[Acetyl (Protein N-term)]S[Phospho (STY)]IHFSS[Phospho (STY)]PVFTSR_	2.40355e-05	6.37268e-33	0.000445334	6295.16	6274.7	5384.1	0.417358	0.430693	0.373308
P08729	KRT7	Keratin, type II cytoskeletal 7	SIHFSSPVFTSR	2	(S2,S6)	_[Acetyl (Protein N-term)]S[Phospho (STY)]IHFS[Phospho (STY)]SPVFTSR_.2	_[Acetyl (Protein N-term)]S[Phospho (STY)]IHFS[Phospho (STY)]SPVFTSR_	3.19485e-05	6.16902e-13	0.000378503	5430.75	5331.32	5620.26	0.429959	0.573189	0.626797
P08729	KRT7	Keratin, type II cytoskeletal 7	SIHFSSPVFTSR	2	(S2,S6,S7)	_S[Acetyl (Protein N-term)]IHFS[Phospho (STY)]S[Phospho (STY)]PVFTSR_.2	_S[Acetyl (Protein N-term)]IHFS[Phospho (STY)]S[Phospho (STY)]PVFTSR_	2.63068e-05	6.37268e-33	0.000454937	5240.77	5431.19	4382.66	0.437585	0.430743	0.3731
P08729	KRT7	Keratin, type II cytoskeletal 7	SIHFSSPVFTSR	2	(S6,S7)	_[Acetyl (Protein N-term)]SIHFS[Phospho (STY)]S[Phospho (STY)]PVFTSR_.2	_[Acetyl (Protein N-term)]SIHFS[Phospho (STY)]S[Phospho (STY)]PVFTSR_	2.94682e-05	2.4803e-09	0.00035477	4673.69	5120.7	4267.69	0.444769	0.409745	0.372912
P08729	KRT7	Keratin, type II cytoskeletal 7	SIHFSSPVFTSR	2	(S2,S6,T11)	_S[Acetyl (Protein N-term)]IHFS[Phospho (STY)]SPVFT[Phospho (STY)]SR_.2	_S[Acetyl (Protein N-term)]IHFS[Phospho (STY)]SPVFT[Phospho (STY)]SR_	0.00509838	Filtered	Filtered	4163.21	Filtered	Filtered	0.00895077	Filtered	Filtered
P08729	KRT7	Keratin, type II cytoskeletal 7	PGGLGSSSLYGLGASR	31	(S38)	_PGGLGSSS[Phospho (STY)]LYGLGASR_.2	_PGGLGSSS[Phospho (STY)]LYGLGASR_	2.64768e-05	2.34839e-25	0.00655215	2158.77	832.138	1.13444	0.755628	0.246406	0.216083
P08729	KRT7	Keratin, type II cytoskeletal 7	PGGLGSSSLYGLGASR	31	(S36)	_PGGLGS[Phospho (STY)]SSLYGLGASR_.2	_PGGLGS[Phospho (STY)]SSLYGLGASR_	3.27456e-05	7.81388e-22	0.00987344	1369.29	292.64	286.63	0.0540126	0.240218	0.220846
P08729	KRT7	Keratin, type II cytoskeletal 7	PGGLGSSSLYGLGASR	31	(S37)	_PGGLGSS[Phospho (STY)]SLYGLGASR_.2	_PGGLGSS[Phospho (STY)]SLYGLGASR_	0.000357778	1.83095e-14	Filtered	3407.95	1381.85	Filtered	0.319392	0.253727	Filtered
P08729	KRT7	Keratin, type II cytoskeletal 7	PGGLGSSSLYGLGASR	31	(Y40)	_PGGLGSSSLY[Phospho (STY)]GLGASR_.2	_PGGLGSSSLY[Phospho (STY)]GLGASR_	0.000869322	1.05754e-11	Filtered	1299.98	510.915	Filtered	0.00411375	0.234218	Filtered
P09651	HNRNPA1	Heterogeneous nuclear ribonucleoprotein A1	SESPKEPEQLR	4	(S4)	_S[Phospho (STY)]ESPKEPEQLR_.2	_S[Phospho (STY)]ESPKEPEQLR_	2.32075e-05	4.50063e-25	0.00035477	334863	299953	334317	0.000277045	0.0282367	8.34116e-05
P09651	HNRNPA1	Heterogeneous nuclear ribonucleoprotein A1	SESPKEPEQLR	4	(S6)	_SES[Phospho (STY)]PKEPEQLR_.2	_SES[Phospho (STY)]PKEPEQLR_	2.32075e-05	2.10772e-28	0.00035477	304543	272109	301364	0.999721	0.970141	0.999917
P09651	HNRNPA1	Heterogeneous nuclear ribonucleoprotein A1	SESPKEPEQLRK	4	(S6)	_SES[Phospho (STY)]PKEPEQLRK_.3	_SES[Phospho (STY)]PKEPEQLRK_	2.32075e-05	6.67955e-27	0.00035477	74816.9	77747	77945	0.0138601	0.999824	0.999801
P09651	HNRNPA1	Heterogeneous nuclear ribonucleoprotein A1	SESPKEPEQLRK	4	(S4)	_S[Phospho (STY)]ESPKEPEQLRK_.3	_S[Phospho (STY)]ESPKEPEQLRK_	2.32075e-05	1.35222e-34	0.00035477	75573	77962.4	76820.4	0.9862	0.000175889	0.000199471
P09651	HNRNPA1	Heterogeneous nuclear ribonucleoprotein A1	SESPKEPEQLRK	4	(S4)	_S[Phospho (STY)]ESPKEPEQLRK_.2	_S[Phospho (STY)]ESPKEPEQLRK_	2.40278e-05	5.55839e-15	0.000360561	5591.47	6141.35	2719.92	0.616206	0.324541	0.54471
P09651	HNRNPA1	Heterogeneous nuclear ribonucleoprotein A1	SESPKEPEQLRK	4	(S6)	_SES[Phospho (STY)]PKEPEQLRK_.2	_SES[Phospho (STY)]PKEPEQLRK_	5.26762e-05	1.56166e-27	0.00035477	5591.75	6138.5	2720.08	0.37633	0.45419	0.5
P09651	HNRNPA1	Heterogeneous nuclear ribonucleoprotein A1	SSGPYGGGGQYFAK	337	(S338)	_SS[Phospho (STY)]GPYGGGGQYFAK_.2	_SS[Phospho (STY)]GPYGGGGQYFAK_	0.000533219	6.10214e-07	0.00178708	1143.73	820.659	634.049	0.482535	0.163509	0.423405
P09651	HNRNPA1	Heterogeneous nuclear ribonucleoprotein A1	SSGPYGGGGQYFAK	337	(S337)	_S[Phospho (STY)]SGPYGGGGQYFAK_.2	_S[Phospho (STY)]SGPYGGGGQYFAK_	0.000370576	0.00507754	0.00066727	750.233	567.756	634.61	0.501429	0.453646	0.434173
P09651	HNRNPA1	Heterogeneous nuclear ribonucleoprotein A1	SSGPYGGGGQYFAK	337	(Y341)	_SSGPY[Phospho (STY)]GGGGQYFAK_.2	_SSGPY[Phospho (STY)]GGGGQYFAK_	0.00074723	Filtered	Filtered	669.837	Filtered	Filtered	0.478489	Filtered	Filtered
P09651	HNRNPA1	Heterogeneous nuclear ribonucleoprotein A1	SKSESPKEPEQLR	2	(S2,S6)	_[Acetyl (Protein N-term)]S[Phospho (STY)]KSES[Phospho (STY)]PKEPEQLR_.2	_[Acetyl (Protein N-term)]S[Phospho (STY)]KSES[Phospho (STY)]PKEPEQLR_	0.000487361	6.42766e-21	0.000489165	4498.6	4245.29	5043.57	0.574462	0.666667	0.736947
P09651	HNRNPA1	Heterogeneous nuclear ribonucleoprotein A1	SKSESPKEPEQLR	2	(S2,S4,S6)	_S[Acetyl (Protein N-term)]KS[Phospho (STY)]ES[Phospho (STY)]PKEPEQLR_.2	_S[Acetyl (Protein N-term)]KS[Phospho (STY)]ES[Phospho (STY)]PKEPEQLR_	0.00016378	5.50987e-27	0.000513511	4202.07	3529.25	4293.72	0.542598	0.666667	0.59921
P09651	HNRNPA1	Heterogeneous nuclear ribonucleoprotein A1	SKSESPKEPEQLR	2	(S4,S6)	_[Acetyl (Protein N-term)]SKS[Phospho (STY)]ES[Phospho (STY)]PKEPEQLR_.3	_[Acetyl (Protein N-term)]SKS[Phospho (STY)]ES[Phospho (STY)]PKEPEQLR_	4.33273e-05	2.65996e-18	0.00035477	2807.43	2918.2	3248.86	0.470533	0.666667	0.665944
P09651	HNRNPA1	Heterogeneous nuclear ribonucleoprotein A1	SKSESPKEPEQLR	2	(S2,S6)	_[Acetyl (Protein N-term)]S[Phospho (STY)]KSES[Phospho (STY)]PKEPEQLR_.3	_[Acetyl (Protein N-term)]S[Phospho (STY)]KSES[Phospho (STY)]PKEPEQLR_	9.45123e-05	2.94861e-17	0.000361889	2580.26	2918.58	3249.19	0.517178	0.666667	0.398066
P09651	HNRNPA1	Heterogeneous nuclear ribonucleoprotein A1	SKSESPKEPEQLR	2	(S4,S6)	_[Acetyl (Protein N-term)]SKS[Phospho (STY)]ES[Phospho (STY)]PKEPEQLR_.2	_[Acetyl (Protein N-term)]SKS[Phospho (STY)]ES[Phospho (STY)]PKEPEQLR_	0.000366859	4.73695e-27	0.00049497	993.477	1741.91	1048.54	0.708869	0.666667	0.577779
P09651	HNRNPA1	Heterogeneous nuclear ribonucleoprotein A1	SKSESPKEPEQLR	2	(S2,S4,S6)	_S[Acetyl (Protein N-term)]KS[Phospho (STY)]ES[Phospho (STY)]PKEPEQLR_.3	_S[Acetyl (Protein N-term)]KS[Phospho (STY)]ES[Phospho (STY)]PKEPEQLR_	3.55225e-05	6.27275e-11	0.00035477	1245.23	654.094	1134.98	0.513798	0.666667	0.392046
P09651	HNRNPA1	Heterogeneous nuclear ribonucleoprotein A1	EDSQRPGAHLTVK	93	(S95)	_EDS[Phospho (STY)]QRPGAHLTVK_.3	_EDS[Phospho (STY)]QRPGAHLTVK_	Filtered	Filtered	0.00264837	Filtered	Filtered	270.494	Filtered	Filtered	0.775208
P0C1Z6	TFPT	TCF3 fusion partner	TPAPPEPGSPAPGEGPSGR	172	(T172)	_T[Phospho (STY)]PAPPEPGSPAPGEGPSGR_.3	_T[Phospho (STY)]PAPPEPGSPAPGEGPSGR_	0.000349495	8.05143e-18	0.00035477	3699.62	3771.25	3539.09	0.028343	0.452847	0.0133897
P0C1Z6	TFPT	TCF3 fusion partner	TPAPPEPGSPAPGEGPSGR	172	(S180)	_TPAPPEPGS[Phospho (STY)]PAPGEGPSGR_.3	_TPAPPEPGS[Phospho (STY)]PAPGEGPSGR_	0.000121791	1.70511e-19	0.00035477	1272.67	2003.63	2169.22	0.973776	0.985922	0.909435
P0C1Z6	TFPT	TCF3 fusion partner	RTPAPPEPGSPAPGEGPSGR	171	(S180)	_RTPAPPEPGS[Phospho (STY)]PAPGEGPSGR_.3	_RTPAPPEPGS[Phospho (STY)]PAPGEGPSGR_	0.00055878	6.14545e-13	0.000367876	2164.78	1914.88	1647.78	0.965328	0.888651	0.529139
P10244	MYBL2	Myb-related protein B	EEENSEEELAAATTSK	237	(S241)	_EEENS[Phospho (STY)]EEELAAATTSK_.2	_EEENS[Phospho (STY)]EEELAAATTSK_	Filtered	0.00733283	0.000687149	Filtered	1.13251	165.881	Filtered	0.25	0.744863
P10314	NaN	NaN	GGSYSQAASSDSAQGSDMSLTACKV	NaN		_GGSYSQAASSDSAQGSDMS[Phospho (STY)]LTAC[Carbamidomethyl (C)]KV_.3	_GGSYSQAASSDSAQGSDMS[Phospho (STY)]LTAC[Carbamidomethyl (C)]KV_	Filtered	Filtered	0.00993239	Filtered	Filtered	4.03567	Filtered	Filtered	0.111111
P10314	NaN	NaN	GGSYSQAASSDSAQGSDMSLTACKV	NaN		_GGS[Phospho (STY)]YSQAASSDSAQGSDMSLTAC[Carbamidomethyl (C)]KV_.3	_GGS[Phospho (STY)]YSQAASSDSAQGSDMSLTAC[Carbamidomethyl (C)]KV_	Filtered	Filtered	0.00204789	Filtered	Filtered	3.4594	Filtered	Filtered	0.111111
P10314	NaN	NaN	GGSYSQAASSDSAQGSDMSLTACKV	NaN		_GGSYSQAAS[Phospho (STY)]SDSAQGSDMSLTAC[Carbamidomethyl (C)]KV_.3	_GGSYSQAAS[Phospho (STY)]SDSAQGSDMSLTAC[Carbamidomethyl (C)]KV_	Filtered	Filtered	0.00333929	Filtered	Filtered	1.44152	Filtered	Filtered	0.111111
P10412	H1-4	Histone H1.4	SETAPAAPAAPAPAEK	2	(S2)	_[Acetyl (Protein N-term)]S[Phospho (STY)]ETAPAAPAAPAPAEK_.2	_[Acetyl (Protein N-term)]S[Phospho (STY)]ETAPAAPAAPAPAEK_	2.32075e-05	6.42418e-12	0.00035477	48443.3	44369.2	43389.7	0.999955	0.999471	0.999967
P10412	H1-4	Histone H1.4	SETAPAAPAAPAPAEK	2	(S2,T4)	_S[Acetyl (Protein N-term)]ET[Phospho (STY)]APAAPAAPAPAEK_.2	_S[Acetyl (Protein N-term)]ET[Phospho (STY)]APAAPAAPAPAEK_	2.32075e-05	4.22369e-35	0.000363703	47956.6	42827.1	42690.9	4.66667e-05	0.000532919	3.33392e-05
P10412	H1-4	Histone H1.4	SETAPAAPAAPAPAEK	2	(T4)	_[Acetyl (Protein N-term)]SET[Phospho (STY)]APAAPAAPAPAEK_.2	_[Acetyl (Protein N-term)]SET[Phospho (STY)]APAAPAAPAPAEK_	2.32075e-05	2.31321e-28	0.00035477	42371.8	14161.3	37343.4	4.54139e-05	0.41703	2.92703e-05
P10412	H1-4	Histone H1.4	SETAPAAPAAPAPAEKTPVK	2	(T18)	_[Acetyl (Protein N-term)]SETAPAAPAAPAPAEKT[Phospho (STY)]PVK_.3	_[Acetyl (Protein N-term)]SETAPAAPAAPAPAEKT[Phospho (STY)]PVK_	2.32075e-05	6.18491e-26	0.00035477	26253.6	25917.5	22860.7	1	0.999889	1
P10412	H1-4	Histone H1.4	SETAPAAPAAPAPAEKTPVK	2	(S2,T18)	_S[Acetyl (Protein N-term)]ETAPAAPAAPAPAEKT[Phospho (STY)]PVK_.3	_S[Acetyl (Protein N-term)]ETAPAAPAAPAPAEKT[Phospho (STY)]PVK_	2.35726e-05	1.322e-30	0.00035477	23567.1	23726	20891.2	1	0.999886	1
P10412	H1-4	Histone H1.4	SETAPAAPAAPAPAEKTPVK	2	(S2,T4)	_S[Acetyl (Protein N-term)]ET[Phospho (STY)]APAAPAAPAPAEKTPVK_.3	_S[Acetyl (Protein N-term)]ET[Phospho (STY)]APAAPAAPAPAEKTPVK_	0.00223318	1.03721e-12	0.00035477	15875.2	14234.6	14195.5	0.00882921	0.000417514	4.42769e-07
P10412	H1-4	Histone H1.4	SETAPAAPAAPAPAEKTPVK	2	(T18)	_SETAPAAPAAPAPAEKT[Phospho (STY)]PVK_.3	_SETAPAAPAAPAPAEKT[Phospho (STY)]PVK_	0.000793058	0.00731195	0.000375096	172.042	460.444	391.342	0.180375	0.0796992	0.202259
P10412	H1-4	Histone H1.4	SETAPAAPAAPAPAEKTPVKK	2	(T18)	_[Acetyl (Protein N-term)]SETAPAAPAAPAPAEKT[Phospho (STY)]PVKK_.3	_[Acetyl (Protein N-term)]SETAPAAPAAPAPAEKT[Phospho (STY)]PVKK_	3.90502e-05	4.65465e-19	0.00035477	17968.2	18741.9	19294.9	0.999999	0.988978	0.999674
P10412	H1-4	Histone H1.4	SETAPAAPAAPAPAEKTPVKK	2	(S2,T18)	_S[Acetyl (Protein N-term)]ETAPAAPAAPAPAEKT[Phospho (STY)]PVKK_.3	_S[Acetyl (Protein N-term)]ETAPAAPAAPAPAEKT[Phospho (STY)]PVKK_	9.15142e-05	1.17541e-11	0.000355901	17425.7	17562.9	17732	0.999999	0.988763	0.999652
P10412	H1-4	Histone H1.4	SETAPAAPAAPAPAEKTPVKK	2	(S2,T4)	_S[Acetyl (Protein N-term)]ET[Phospho (STY)]APAAPAAPAPAEKTPVKK_.3	_S[Acetyl (Protein N-term)]ET[Phospho (STY)]APAAPAAPAPAEKTPVKK_	0.00857031	Filtered	0.00527025	12259.4	Filtered	13189.1	2.35089e-06	Filtered	0.000436097
P10451	SPP1	Osteopontin	ISHELDSASSEVN	302	(S308)	_ISHELDS[Phospho (STY)]ASSEVN_.2	_ISHELDS[Phospho (STY)]ASSEVN_	0.00076032	1.78651e-07	0.00783456	1598.36	2515.2	2034.29	0.328854	0.0531034	0.00839276
P10451	SPP1	Osteopontin	ISHELDSASSEVN	302	(S310)	_ISHELDSAS[Phospho (STY)]SEVN_.2	_ISHELDSAS[Phospho (STY)]SEVN_	0.000823843	4.58868e-20	0.000355833	1597.98	2540.36	1948.09	0.303786	0.433388	0.775778
P10451	SPP1	Osteopontin	DSYETSQLDDQSAETHSHK	223	(S228)	_DSYETS[Phospho (STY)]QLDDQSAETHSHK_.3	_DSYETS[Phospho (STY)]QLDDQSAETHSHK_	Filtered	0.00435445	Filtered	Filtered	238.87	Filtered	Filtered	0.0965704	Filtered
P10451	SPP1	Osteopontin	DSYETSQLDDQSAETHSHK	223	(S234)	_DSYETSQLDDQS[Phospho (STY)]AETHSHK_.3	_DSYETSQLDDQS[Phospho (STY)]AETHSHK_	Filtered	8.69712e-05	Filtered	Filtered	1.72047	Filtered	Filtered	0.0964587	Filtered
P10451	SPP1	Osteopontin	ANDESNEHSDVIDSQELSK	250	(S254)	_ANDES[Phospho (STY)]NEHSDVIDSQELSK_.3	_ANDES[Phospho (STY)]NEHSDVIDSQELSK_	Filtered	Filtered	0.000771802	Filtered	Filtered	1.69796	Filtered	Filtered	0.302363
P10644	PRKAR1A	cAMP-dependent protein kinase type I-alpha regulatory subunit	EDEISPPPPNPVVK	79	(S83)	_EDEIS[Phospho (STY)]PPPPNPVVK_.2	_EDEIS[Phospho (STY)]PPPPNPVVK_	0.000135081	6.52463e-19	0.000489714	5904.99	6120.99	5486.66	1	1	1
P10644	PRKAR1A	cAMP-dependent protein kinase type I-alpha regulatory subunit	TDSREDEISPPPPNPVVK	75	(S83)	_TDSREDEIS[Phospho (STY)]PPPPNPVVK_.3	_TDSREDEIS[Phospho (STY)]PPPPNPVVK_	2.32075e-05	5.33714e-32	0.00035477	32329.7	32317.3	35181.9	0.999905	0.99981	0.99393
P10644	PRKAR1A	cAMP-dependent protein kinase type I-alpha regulatory subunit	TDSREDEISPPPPNPVVK	75	(S77)	_TDS[Phospho (STY)]REDEISPPPPNPVVK_.3	_TDS[Phospho (STY)]REDEISPPPPNPVVK_	0.000395861	6.36366e-12	0.00035477	25058.8	22508.4	27916.6	0.00517891	0.000518262	0.000246388
P10644	PRKAR1A	cAMP-dependent protein kinase type I-alpha regulatory subunit	TDSREDEISPPPPNPVVK	75	(T75)	_T[Phospho (STY)]DSREDEISPPPPNPVVK_.3	_T[Phospho (STY)]DSREDEISPPPPNPVVK_	2.32075e-05	4.61708e-26	0.00035477	19751	17373.6	21530.1	0.000378609	0.00100134	0.000487349
P11137	MAP2	Microtubule-associated protein 2	VDHGAEIITQSPGR	1772	(S1782)	_VDHGAEIITQS[Phospho (STY)]PGR_.2	_VDHGAEIITQS[Phospho (STY)]PGR_	3.1526e-05	9.45409e-37	0.00035477	40707.2	45257	41751.1	0.999938	0.99997	0.999966
P11137	MAP2	Microtubule-associated protein 2	VDHGAEIITQSPGR	1772	(T1780)	_VDHGAEIIT[Phospho (STY)]QSPGR_.2	_VDHGAEIIT[Phospho (STY)]QSPGR_	3.25145e-05	9.40896e-37	0.00035477	38613.5	43882.4	39582.2	6.28541e-05	3.02697e-05	3.40747e-05
P11137	MAP2	Microtubule-associated protein 2	VDHGAEIITQSPGR	1772	(S1782)	_VDHGAEIITQS[Phospho (STY)]PGR_.3	_VDHGAEIITQS[Phospho (STY)]PGR_	2.40311e-05	1.42275e-34	0.00035477	30447	27686.2	30348.5	0.999939	0.999995	0.999945
P11137	MAP2	Microtubule-associated protein 2	SVPSETVVEDSR	833	(S833)	_S[Phospho (STY)]VPSETVVEDSR_.2	_S[Phospho (STY)]VPSETVVEDSR_	2.95344e-05	2.25334e-26	0.00035477	9260.1	9194.48	8444.9	0.999984	0.999985	0.999974
P11137	MAP2	Microtubule-associated protein 2	SVPSETVVEDSR	833	(S836)	_SVPS[Phospho (STY)]ETVVEDSR_.2	_SVPS[Phospho (STY)]ETVVEDSR_	2.8971e-05	3.49314e-28	0.00035477	9259.47	8992.62	8503.91	1.55283e-05	1.38624e-05	2.48624e-05
P11137	MAP2	Microtubule-associated protein 2	SVPSETVVEDSR	833	(T838)	_SVPSET[Phospho (STY)]VVEDSR_.2	_SVPSET[Phospho (STY)]VVEDSR_	2.44355e-05	4.5685e-19	0.00035477	3673.25	3702.56	3215.5	2.77812e-06	4.08843e-07	5.46872e-06
P11137	MAP2	Microtubule-associated protein 2	VAIIRTPPKSPATPK	1644	(T1649,S1653)	_VAIIRT[Phospho (STY)]PPKS[Phospho (STY)]PATPK_.3	_VAIIRT[Phospho (STY)]PPKS[Phospho (STY)]PATPK_	0.000869325	0.000947228	0.000431993	4678.26	4072.53	5378.52	0.989864	0.992135	0.985985
P11137	MAP2	Microtubule-associated protein 2	SGTSTPTTPGSTAITPGTPPSYSSR	1588	(S1591)	_SGTS[Phospho (STY)]TPTTPGSTAITPGTPPSYSSR_.3	_SGTS[Phospho (STY)]TPTTPGSTAITPGTPPSYSSR_	0.000782152	0.00731392	0.00409287	1232.25	1404.1	803.683	0.0703702	0.0901568	0.0848579
P11137	MAP2	Microtubule-associated protein 2	SGTSTPTTPGSTAITPGTPPSYSSR	1588	(T1605)	_SGTSTPTTPGSTAITPGT[Phospho (STY)]PPSYSSR_.3	_SGTSTPTTPGSTAITPGT[Phospho (STY)]PPSYSSR_	0.000389471	6.05798e-07	0.00774745	1	1	179.305	0.0714051	0.0715098	0.0962848
P11137	MAP2	Microtubule-associated protein 2	SGTSTPTTPGSTAITPGTPPSYSSR	1588	(S1588)	_S[Phospho (STY)]GTSTPTTPGSTAITPGTPPSYSSR_.3	_S[Phospho (STY)]GTSTPTTPGSTAITPGTPPSYSSR_	0.000798679	0.00690128	0.000742025	1.13194	1.13248	1.13244	0.0714286	0.0703702	0.0849573
P11137	MAP2	Microtubule-associated protein 2	ARVDHGAEIITQSPGR	1770	(S1782)	_ARVDHGAEIITQS[Phospho (STY)]PGR_.3	_ARVDHGAEIITQS[Phospho (STY)]PGR_	Filtered	6.07851e-05	Filtered	Filtered	1108.39	Filtered	Filtered	0.539232	Filtered
P11137	MAP2	Microtubule-associated protein 2	LASVSADAEVAR	819	(S821)	_LAS[Phospho (STY)]VSADAEVAR_.2	_LAS[Phospho (STY)]VSADAEVAR_	0.000858117	Filtered	Filtered	752.867	Filtered	Filtered	0.5	Filtered	Filtered
P11137	MAP2	Microtubule-associated protein 2	GVSGDRDENSFSLNSSISSSAR	1553	(S1562)	_GVSGDRDENS[Phospho (STY)]FSLNSSISSSAR_.3	_GVSGDRDENS[Phospho (STY)]FSLNSSISSSAR_	0.00617296	Filtered	Filtered	294.483	Filtered	Filtered	0.125	Filtered	Filtered
P11137	MAP2	Microtubule-associated protein 2	TPGTPGTPSYPR	1613	(T1616)	_TPGT[Phospho (STY)]PGTPSYPR_.2	_TPGT[Phospho (STY)]PGTPSYPR_	Filtered	0.0060925	Filtered	Filtered	1.1325	Filtered	Filtered	0.330447	Filtered
P11274	BCR	Breakpoint cluster region protein	SQHGAGSSVGDASRPPYR	215	(S215)	_S[Phospho (STY)]QHGAGSSVGDASRPPYR_.3	_S[Phospho (STY)]QHGAGSSVGDASRPPYR_	3.17795e-05	2.66922e-06	0.000368319	957.176	1360.8	1706.19	0.605365	0.709805	0.758802
P11274	BCR	Breakpoint cluster region protein	VSPSPTTYR	353	(S354)	_VS[Phospho (STY)]PSPTTYR_.2	_VS[Phospho (STY)]PSPTTYR_	0.000123712	1.54302e-08	0.00053831	2317.19	2121.76	1289.26	0.739716	0.49504	0.859613
P11274	BCR	Breakpoint cluster region protein	VSPSPTTYR	353	(S356)	_VSPS[Phospho (STY)]PTTYR_.2	_VSPS[Phospho (STY)]PTTYR_	Filtered	0.00733285	Filtered	Filtered	1455.68	Filtered	Filtered	0.0519194	Filtered
P11279	LAMP1	Lysosome-associated membrane glycoprotein 1	TVESITDIR	138	(S141,T143)	_TVES[Phospho (STY)]IT[Phospho (STY)]DIR_.2	_TVES[Phospho (STY)]IT[Phospho (STY)]DIR_	Filtered	0.000329885	0.00412217	Filtered	319.75	1	Filtered	0.621307	0.631054
P11387	TOP1	DNA topoisomerase 1	ENGFSSPPQIK	107	(S112)	_ENGFSS[Phospho (STY)]PPQIK_.2	_ENGFSS[Phospho (STY)]PPQIK_	0.000853233	0.0068986	0.000534022	2996.82	2832.73	2623.01	0.5	0.5	0.5
P11387	TOP1	DNA topoisomerase 1	SGDHLHNDSQIEADFR	2	(S2,S10)	_S[Acetyl (Protein N-term)]GDHLHNDS[Phospho (STY)]QIEADFR_.3	_S[Acetyl (Protein N-term)]GDHLHNDS[Phospho (STY)]QIEADFR_	2.34254e-05	1.1086e-28	0.00035477	4509.26	5252.47	4223.84	0.999978	0.997529	0.998748
P11387	TOP1	DNA topoisomerase 1	SGDHLHNDSQIEADFR	2	(S10)	_[Acetyl (Protein N-term)]SGDHLHNDS[Phospho (STY)]QIEADFR_.3	_[Acetyl (Protein N-term)]SGDHLHNDS[Phospho (STY)]QIEADFR_	2.65286e-05	4.07228e-30	0.000389207	3068.76	4040.6	3229.17	0.999978	0.998328	0.999017
P11387	TOP1	DNA topoisomerase 1	SGDHLHNDSQIEADFR	2	(S2)	_[Acetyl (Protein N-term)]S[Phospho (STY)]GDHLHNDSQIEADFR_.3	_[Acetyl (Protein N-term)]S[Phospho (STY)]GDHLHNDSQIEADFR_	7.44377e-05	4.07228e-30	0.000409804	1440.89	1340.84	994.964	0.000300045	0.0039635	0.00367987
P11387	TOP1	DNA topoisomerase 1	SGDHLHNDSQIEADFR	2	(S10)	_[Acetyl (Protein N-term)]SGDHLHNDS[Phospho (STY)]QIEADFR_.2	_[Acetyl (Protein N-term)]SGDHLHNDS[Phospho (STY)]QIEADFR_	Filtered	Filtered	0.00125613	Filtered	Filtered	398.84	Filtered	Filtered	0.632341
P11387	TOP1	DNA topoisomerase 1	SGDHLHNDSQIEADFR	2	(S2,S10)	_S[Acetyl (Protein N-term)]GDHLHNDS[Phospho (STY)]QIEADFR_.2	_S[Acetyl (Protein N-term)]GDHLHNDS[Phospho (STY)]QIEADFR_	Filtered	Filtered	0.000612467	Filtered	Filtered	398.229	Filtered	Filtered	0.635724
P11388	TOP2A	DNA topoisomerase 2-alpha	SVVSDLEADDVK	1374	(S1377)	_SVVS[Phospho (STY)]DLEADDVK_.2	_SVVS[Phospho (STY)]DLEADDVK_	0.000100961	1.04711e-23	0.000359518	2334.51	4865.92	3641.65	0.686746	0.5	0.894683
P11388	TOP2A	DNA topoisomerase 2-alpha	SVVSDLEADDVK	1374	(S1374)	_S[Phospho (STY)]VVSDLEADDVK_.2	_S[Phospho (STY)]VVSDLEADDVK_	0.00105087	Filtered	Filtered	1251.49	Filtered	Filtered	0.225532	Filtered	Filtered
P11388	TOP2A	DNA topoisomerase 2-alpha	TQMAEVLPSPR	1205	(M1207,S1213)	_TQM[Oxidation (M)]AEVLPS[Phospho (STY)]PR_.2	_TQM[Oxidation (M)]AEVLPS[Phospho (STY)]PR_	0.000197138	0.000179908	0.000554148	2797.64	4278.6	3514.15	0.999983	0.99983	0.997972
P11413	G6PD	Glucose-6-phosphate 1-dehydrogenase	TQVCGILR	10	(T10,C13)	_T[Phospho (STY)]QVC[Carbamidomethyl (C)]GILR_.2	_T[Phospho (STY)]QVC[Carbamidomethyl (C)]GILR_	Filtered	Filtered	0.000675686	Filtered	Filtered	706.548	Filtered	Filtered	1
P12270	TPR	Nucleoprotein TPR	TDGFAEAIHSPQVAGVPR	2146	(S2155)	_TDGFAEAIHS[Phospho (STY)]PQVAGVPR_.3	_TDGFAEAIHS[Phospho (STY)]PQVAGVPR_	3.6646e-05	8.70898e-22	0.000437743	2797.34	2576.62	1634.54	0.922105	0.92576	0.976996
P12270	TPR	Nucleoprotein TPR	TDGFAEAIHSPQVAGVPR	2146	(T2146)	_T[Phospho (STY)]DGFAEAIHSPQVAGVPR_.3	_T[Phospho (STY)]DGFAEAIHSPQVAGVPR_	0.000121047	4.2494e-21	0.000441229	677.895	537.302	797.367	0.176118	0.0794971	0.0318049
P12270	TPR	Nucleoprotein TPR	AADSQNSGEGNTGAAESSFSQEVSR	2031	(S2048)	_AADSQNSGEGNTGAAESS[Phospho (STY)]FSQEVSR_.3	_AADSQNSGEGNTGAAESS[Phospho (STY)]FSQEVSR_	Filtered	0.00733292	0.00299488	Filtered	1	233.335	Filtered	0.156639	0.222547
P12931	SRC	Proto-oncogene tyrosine-protein kinase Src	SLEPAENVHGAGGGAFPASQTPSK	17	(S17)	_S[Phospho (STY)]LEPAENVHGAGGGAFPASQTPSK_.3	_S[Phospho (STY)]LEPAENVHGAGGGAFPASQTPSK_	2.48084e-05	5.62832e-29	0.000362381	7870.87	8741.68	8980.11	0.999925	0.999766	0.999938
P12931	SRC	Proto-oncogene tyrosine-protein kinase Src	LIEDNEYTAR	413	(Y419)	_LIEDNEY[Phospho (STY)]TAR_.2	_LIEDNEY[Phospho (STY)]TAR_	Filtered	0.00801736	Filtered	Filtered	990.953	Filtered	Filtered	0.58487	Filtered
P12931	SRC	Proto-oncogene tyrosine-protein kinase Src	LIEDNEYTAR	413	(T420)	_LIEDNEYT[Phospho (STY)]AR_.2	_LIEDNEYT[Phospho (STY)]AR_	Filtered	5.34818e-14	Filtered	Filtered	366.881	Filtered	Filtered	0.411209	Filtered
P13051	UNG	Uracil-DNA glycosylase	HAPSPEPAVQGTGVAGVPEESGDAAAIPAK	20	(S23)	_HAPS[Phospho (STY)]PEPAVQGTGVAGVPEESGDAAAIPAK_.3	_HAPS[Phospho (STY)]PEPAVQGTGVAGVPEESGDAAAIPAK_	0.000553236	1.07299e-14	0.000679003	1300.72	756.122	998.802	0.550875	0.333333	0.333333
P13646	KRT13	Keratin, type I cytoskeletal 13	MIGFPSSAGSVSPR	416	(M416,S427)	_M[Oxidation (M)]IGFPSSAGSVS[Phospho (STY)]PR_.2	_M[Oxidation (M)]IGFPSSAGSVS[Phospho (STY)]PR_	2.32075e-05	8.56277e-28	0.000366378	42713.9	45060.1	44112.6	0.916565	0.973647	0.936065
P13646	KRT13	Keratin, type I cytoskeletal 13	MIGFPSSAGSVSPR	416	(M416,S425)	_M[Oxidation (M)]IGFPSSAGS[Phospho (STY)]VSPR_.2	_M[Oxidation (M)]IGFPSSAGS[Phospho (STY)]VSPR_	2.91814e-05	2.30542e-22	0.000362325	40889.4	34517.1	39106.3	0.0716532	0.015348	0.00335171
P13646	KRT13	Keratin, type I cytoskeletal 13	MIGFPSSAGSVSPR	416	(M416,S421)	_M[Oxidation (M)]IGFPS[Phospho (STY)]SAGSVSPR_.2	_M[Oxidation (M)]IGFPS[Phospho (STY)]SAGSVSPR_	0.000838443	0.00957945	0.00123426	32648.7	37151.1	33390.1	0.000217882	3.84757e-05	4.23791e-06
P13646	KRT13	Keratin, type I cytoskeletal 13	MIGFPSSAGSVSPR	416	(M416,S422)	_M[Oxidation (M)]IGFPSS[Phospho (STY)]AGSVSPR_.2	_M[Oxidation (M)]IGFPSS[Phospho (STY)]AGSVSPR_	0.000286346	Filtered	Filtered	6658.12	Filtered	Filtered	0.00586502	Filtered	Filtered
P13646	KRT13	Keratin, type I cytoskeletal 13	LQSSSASYGGGFGGGSCQLGGGR	5	(S7,C21)	_LQS[Phospho (STY)]SSASYGGGFGGGSC[Carbamidomethyl (C)]QLGGGR_.3	_LQS[Phospho (STY)]SSASYGGGFGGGSC[Carbamidomethyl (C)]QLGGGR_	Filtered	0.00838844	Filtered	Filtered	758.278	Filtered	Filtered	0.233213	Filtered
P13646	KRT13	Keratin, type I cytoskeletal 13	LQSSSASYGGGFGGGSCQLGGGR	5	(S8,C21)	_LQSS[Phospho (STY)]SASYGGGFGGGSC[Carbamidomethyl (C)]QLGGGR_.3	_LQSS[Phospho (STY)]SASYGGGFGGGSC[Carbamidomethyl (C)]QLGGGR_	Filtered	0.00796049	Filtered	Filtered	1.98395	Filtered	Filtered	0.226461	Filtered
P13646	KRT13	Keratin, type I cytoskeletal 13	LQSSSASYGGGFGGGSCQLGGGR	5	(S9,C21)	_LQSSS[Phospho (STY)]ASYGGGFGGGSC[Carbamidomethyl (C)]QLGGGR_.3	_LQSSS[Phospho (STY)]ASYGGGFGGGSC[Carbamidomethyl (C)]QLGGGR_	Filtered	0.00937229	Filtered	Filtered	1.70048	Filtered	Filtered	0.220009	Filtered
P13646	KRT13	Keratin, type I cytoskeletal 13	LQSSSASYGGGFGGGSCQLGGGR	5	(Y12,C21)	_LQSSSASY[Phospho (STY)]GGGFGGGSC[Carbamidomethyl (C)]QLGGGR_.3	_LQSSSASY[Phospho (STY)]GGGFGGGSC[Carbamidomethyl (C)]QLGGGR_	Filtered	0.00733312	Filtered	Filtered	1.70042	Filtered	Filtered	0.740197	Filtered
P13646	KRT13	Keratin, type I cytoskeletal 13	LQSSSASYGGGFGGGSCQLGGGR	5	(S11,C21)	_LQSSSAS[Phospho (STY)]YGGGFGGGSC[Carbamidomethyl (C)]QLGGGR_.3	_LQSSSAS[Phospho (STY)]YGGGFGGGSC[Carbamidomethyl (C)]QLGGGR_	Filtered	0.0096435	Filtered	Filtered	1.41708	Filtered	Filtered	0.217694	Filtered
P13646	KRT13	Keratin, type I cytoskeletal 13	LQSSSASYGGGFGGGSCQLGGGR	5	(S20,C21)	_LQSSSASYGGGFGGGS[Phospho (STY)]C[Carbamidomethyl (C)]QLGGGR_.3	_LQSSSASYGGGFGGGS[Phospho (STY)]C[Carbamidomethyl (C)]QLGGGR_	Filtered	0.00733964	Filtered	Filtered	1.41707	Filtered	Filtered	0.0631623	Filtered
P13647	KRT5	Keratin, type II cytoskeletal 5	SLYNLGGSK	64	(S64)	_S[Phospho (STY)]LYNLGGSK_.2	_S[Phospho (STY)]LYNLGGSK_	0.000117378	4.54591e-30	0.00035477	16567.7	20331.7	20911.3	1	1	1
P13647	KRT5	Keratin, type II cytoskeletal 5	SLYNLGGSK	64	(Y66)	_SLY[Phospho (STY)]NLGGSK_.2	_SLY[Phospho (STY)]NLGGSK_	0.000816425	0.0017741	0.0058885	8495.48	10606	10788.9	1.31544e-06	2.80042e-12	2.29351e-08
P13647	KRT5	Keratin, type II cytoskeletal 5	SFSTASAITPSVSR	16	(S18)	_SFS[Phospho (STY)]TASAITPSVSR_.2	_SFS[Phospho (STY)]TASAITPSVSR_	0.000254371	4.64863e-05	0.000603486	3673.41	2551.68	2087.83	0.0819293	0.241016	0.689612
P13647	KRT5	Keratin, type II cytoskeletal 5	SFSTASAITPSVSR	16	(S21)	_SFSTAS[Phospho (STY)]AITPSVSR_.2	_SFSTAS[Phospho (STY)]AITPSVSR_	2.51422e-05	0.000997152	0.000583882	2484.38	2365.03	1747.08	0.572407	0.376202	0.187964
P13647	KRT5	Keratin, type II cytoskeletal 5	SFSTASAITPSVSR	16	(S16)	_S[Phospho (STY)]FSTASAITPSVSR_.2	_S[Phospho (STY)]FSTASAITPSVSR_	0.000127029	6.47793e-15	0.000425664	1.13247	1.13236	1.13242	0.0360813	0.0813757	0.0354321
P13647	KRT5	Keratin, type II cytoskeletal 5	SFSTASAITPSVSR	16	(T24)	_SFSTASAIT[Phospho (STY)]PSVSR_.2	_SFSTASAIT[Phospho (STY)]PSVSR_	Filtered	Filtered	0.000691561	Filtered	Filtered	2132.3	Filtered	Filtered	0.00246106
P13647	KRT5	Keratin, type II cytoskeletal 5	VSLAGACGVGGYGSR	49	(S50,C55)	_VS[Phospho (STY)]LAGAC[Carbamidomethyl (C)]GVGGYGSR_.2	_VS[Phospho (STY)]LAGAC[Carbamidomethyl (C)]GVGGYGSR_	8.30419e-05	0.000141654	0.000424025	4112.17	3882.98	4320.05	0.999248	0.999946	0.999998
P13647	KRT5	Keratin, type II cytoskeletal 5	GLGVGFGSGGGSSSSVK	560	(S574)	_GLGVGFGSGGGSSSS[Phospho (STY)]VK_.2	_GLGVGFGSGGGSSSS[Phospho (STY)]VK_	Filtered	Filtered	0.0064623	Filtered	Filtered	1051.42	Filtered	Filtered	0.186295
P13796	LCP1	Plastin-2	GSVSDEEMMELR	4	(S7,M11,M12)	_GSVS[Phospho (STY)]DEEM[Oxidation (M)]M[Oxidation (M)]ELR_.2	_GSVS[Phospho (STY)]DEEM[Oxidation (M)]M[Oxidation (M)]ELR_	0.000258563	1.05592e-07	0.000635642	15784.1	14196.9	20303	0.002683	0.0019811	1.61144e-05
P13796	LCP1	Plastin-2	GSVSDEEMMELR	4	(S5,M11,M12)	_GS[Phospho (STY)]VSDEEM[Oxidation (M)]M[Oxidation (M)]ELR_.2	_GS[Phospho (STY)]VSDEEM[Oxidation (M)]M[Oxidation (M)]ELR_	2.32075e-05	2.44232e-33	0.00035477	12116.7	10374.5	14620.6	0.997624	0.998239	0.999986
P13796	LCP1	Plastin-2	GSVSDEEMMELR	4	(S5)	_GS[Phospho (STY)]VSDEEMMELR_.2	_GS[Phospho (STY)]VSDEEMMELR_	2.91291e-05	6.26698e-23	0.000515045	8895.68	4552.64	2350.58	0.863753	0.801591	0.600904
P13796	LCP1	Plastin-2	GSVSDEEMMELR	4	(S7)	_GSVS[Phospho (STY)]DEEMMELR_.2	_GSVS[Phospho (STY)]DEEMMELR_	2.77732e-05	1.09313e-21	0.000678153	7645.2	3799.77	1401.15	0.195468	0.221923	0.431781
P13796	LCP1	Plastin-2	GSVSDEEMMELR	4	(S5,M11)	_GS[Phospho (STY)]VSDEEM[Oxidation (M)]MELR_.2	_GS[Phospho (STY)]VSDEEM[Oxidation (M)]MELR_	2.51715e-05	3.16325e-13	0.00035477	5321.39	3868.58	2936.08	0.921615	0.912711	0.906114
P13796	LCP1	Plastin-2	GSVSDEEMMELR	4	(S5,M12)	_GS[Phospho (STY)]VSDEEMM[Oxidation (M)]ELR_.2	_GS[Phospho (STY)]VSDEEMM[Oxidation (M)]ELR_	0.000174804	1.35694e-15	0.000385117	3374.97	2534.78	1958.73	0.0788368	0.971776	0.885981
P13796	LCP1	Plastin-2	GSVSDEEMMELR	4	(S7,M11)	_GSVS[Phospho (STY)]DEEM[Oxidation (M)]MELR_.2	_GSVS[Phospho (STY)]DEEM[Oxidation (M)]MELR_	0.000175588	4.46953e-20	0.000355158	3151.88	2528.82	1974.42	9.97162e-05	0.00729434	0.00382588
P13796	LCP1	Plastin-2	GSVSDEEMMELR	4	(S7,M12)	_GSVS[Phospho (STY)]DEEMM[Oxidation (M)]ELR_.2	_GSVS[Phospho (STY)]DEEMM[Oxidation (M)]ELR_	0.000165119	1.16127e-22	0.000373159	3040.96	1944.93	1886.71	0.000181532	0.00831329	0.00505366
P13796	LCP1	Plastin-2	EGESLEDLMK	254	(S257,M262)	_EGES[Phospho (STY)]LEDLM[Oxidation (M)]K_.2	_EGES[Phospho (STY)]LEDLM[Oxidation (M)]K_	0.000325462	2.08508e-33	0.000355731	4754.29	4266.99	4607.08	1	1	1
P13861	PRKAR2A	cAMP-dependent protein kinase type II-alpha regulatory subunit	RVSVCAETYNPDEEEEDTDPR	97	(S99,C101)	_RVS[Phospho (STY)]VC[Carbamidomethyl (C)]AETYNPDEEEEDTDPR_.3	_RVS[Phospho (STY)]VC[Carbamidomethyl (C)]AETYNPDEEEEDTDPR_	3.02627e-05	5.17206e-23	0.00035477	5610	6605.96	4694.17	0.97969	0.999744	0.999605
P14618	PKM	Pyruvate kinase PKM	LDIDSPPITAR	33	(S37)	_LDIDS[Phospho (STY)]PPITAR_.2	_LDIDS[Phospho (STY)]PPITAR_	0.000770566	7.10789e-21	0.000461215	10070.3	9185.12	6715.78	0.994932	0.970034	0.885196
P14625	HSP90B1	Endoplasmin	EEKEESDDEAAVEEEEEEK	301	(S306)	_EEKEES[Phospho (STY)]DDEAAVEEEEEEK_.3	_EEKEES[Phospho (STY)]DDEAAVEEEEEEK_	Filtered	0.00733307	0.00294846	Filtered	1.69986	1.69869	Filtered	1	1
P14859	POU2F1	POU domain, class 2, transcription factor 1	INPPSSGGTSSSPIK	437	(S448)	_INPPSSGGTSSS[Phospho (STY)]PIK_.2	_INPPSSGGTSSS[Phospho (STY)]PIK_	3.23216e-05	2.2007e-28	0.00035477	13546.6	12422.7	13621.1	0.221836	0.189416	0.182752
P14859	POU2F1	POU domain, class 2, transcription factor 1	INPPSSGGTSSSPIK	437	(T445)	_INPPSSGGT[Phospho (STY)]SSSPIK_.2	_INPPSSGGT[Phospho (STY)]SSSPIK_	3.19456e-05	6.58898e-29	0.00035477	12530.3	11073.9	11769.5	0.22879	0.162136	0.162806
P14859	POU2F1	POU domain, class 2, transcription factor 1	INPPSSGGTSSSPIK	437	(S441)	_INPPS[Phospho (STY)]SGGTSSSPIK_.2	_INPPS[Phospho (STY)]SGGTSSSPIK_	2.34257e-05	5.26534e-16	0.00035477	3895.74	4014.86	3266.93	0.0190881	0.0976925	0.162809
P14866	HNRNPL	Heterogeneous nuclear ribonucleoprotein L	TPASPVVHIR	98	(S101)	_TPAS[Phospho (STY)]PVVHIR_.2	_TPAS[Phospho (STY)]PVVHIR_	0.000598106	0.0072802	0.000681208	1139.78	941.481	624.362	0.772068	0.881371	0.5
P15336	ATF2	Cyclic AMP-dependent transcription factor ATF-2	NDSVIVADQTPTPTR	60	(T71)	_NDSVIVADQTPT[Phospho (STY)]PTR_.2	_NDSVIVADQTPT[Phospho (STY)]PTR_	0.000779719	6.23946e-07	0.000667126	230.394	271.009	675.383	0.31422	0.460329	0.242585
P15336	ATF2	Cyclic AMP-dependent transcription factor ATF-2	NDSVIVADQTPTPTR	60	(T69)	_NDSVIVADQT[Phospho (STY)]PTPTR_.2	_NDSVIVADQT[Phospho (STY)]PTPTR_	Filtered	Filtered	0.000658929	Filtered	Filtered	1347.81	Filtered	Filtered	0.341585
P15408	FOSL2	Fos-related antigen 2	SPPAPGLQPMR	200	(S200,M209)	_S[Phospho (STY)]PPAPGLQPM[Oxidation (M)]R_.2	_S[Phospho (STY)]PPAPGLQPM[Oxidation (M)]R_	3.1578e-05	6.10776e-21	0.000389217	5019.19	5807.08	6921.44	1	1	1
P15408	FOSL2	Fos-related antigen 2	SPPAPGLQPMR	200	(S200)	_S[Phospho (STY)]PPAPGLQPMR_.2	_S[Phospho (STY)]PPAPGLQPMR_	0.000848292	3.94614e-08	0.000676661	1852.32	1089.5	651.316	1	1	1
P15408	FOSL2	Fos-related antigen 2	RSPPAPGLQPMR	199	(S200,M209)	_RS[Phospho (STY)]PPAPGLQPM[Oxidation (M)]R_.2	_RS[Phospho (STY)]PPAPGLQPM[Oxidation (M)]R_	0.00086934	0.00793679	0.00067222	1	376.096	1	1	1	1
P15408	FOSL2	Fos-related antigen 2	RSPPAPGLQPMR	199	(S200)	_RS[Phospho (STY)]PPAPGLQPMR_.2	_RS[Phospho (STY)]PPAPGLQPMR_	0.000869431	Filtered	Filtered	299.519	Filtered	Filtered	1	Filtered	Filtered
P15531	NME1	Nucleoside diphosphate kinase A	NIIHGSDSVESAEK	115	(S120)	_NIIHGS[Phospho (STY)]DSVESAEK_.2	_NIIHGS[Phospho (STY)]DSVESAEK_	0.000841318	0.00877743	0.000492142	1.96237	1.98225	301.131	0.447245	0.474567	0.448012
P15531	NME1	Nucleoside diphosphate kinase A	NIIHGSDSVESAEK	115	(S122)	_NIIHGSDS[Phospho (STY)]VESAEK_.2	_NIIHGSDS[Phospho (STY)]VESAEK_	0.000909204	Filtered	0.000473622	782.277	Filtered	1172.29	0.449359	Filtered	0.450969
P15531	NME1	Nucleoside diphosphate kinase A	NIIHGSDSVESAEK	115	(S120)	_NIIHGS[Phospho (STY)]DSVESAEK_.3	_NIIHGS[Phospho (STY)]DSVESAEK_	0.00329638	Filtered	0.000600677	232.461	Filtered	246.707	0.333333	Filtered	0.383685
P15531	NME1	Nucleoside diphosphate kinase A	NIIHGSDSVESAEK	115	(S122)	_NIIHGSDS[Phospho (STY)]VESAEK_.3	_NIIHGSDS[Phospho (STY)]VESAEK_	0.00123476	Filtered	0.00135099	1.4016	Filtered	1.44003	0.333333	Filtered	0.37937
P15531	NME1	Nucleoside diphosphate kinase A	NIIHGSDSVESAEK	115	(S125)	_NIIHGSDSVES[Phospho (STY)]AEK_.2	_NIIHGSDSVES[Phospho (STY)]AEK_	Filtered	Filtered	0.00163747	Filtered	Filtered	925.811	Filtered	Filtered	0.100203
P15586	GNS	N-acetylglucosamine-6-sulfatase	WQTLLSVDDLVEK	293	(T295,S298)	_WQT[Phospho (STY)]LLS[Phospho (STY)]VDDLVEK_.3	_WQT[Phospho (STY)]LLS[Phospho (STY)]VDDLVEK_	0.000869343	0.00133312	0.000687951	48992	54765.1	56168.5	1	1	1
P15924	DSP	Desmoplakin	SMSFQGIR	2207	(M2208,S2209)	_SM[Oxidation (M)]S[Phospho (STY)]FQGIR_.2	_SM[Oxidation (M)]S[Phospho (STY)]FQGIR_	0.000326192	3.11472e-18	0.000571692	3151.3	2953.23	2672.05	0.527044	0.921201	0.992362
P15924	DSP	Desmoplakin	SMSFQGIR	2207	(S2207,M2208)	_S[Phospho (STY)]M[Oxidation (M)]SFQGIR_.2	_S[Phospho (STY)]M[Oxidation (M)]SFQGIR_	0.000234426	3.7545e-09	0.00049212	1875.77	1730.68	1724.02	0.345407	0.0757705	0.895787
P15924	DSP	Desmoplakin	SMSFQGIR	2207	(S2209)	_SMS[Phospho (STY)]FQGIR_.2	_SMS[Phospho (STY)]FQGIR_	0.000758392	1.61646e-05	0.000658935	726.946	651.784	527.97	0.546594	0.563876	0.538898
P16070	CD44	CD44 antigen	SQEMVHLVNK	706	(S706)	_S[Phospho (STY)]QEMVHLVNK_.2	_S[Phospho (STY)]QEMVHLVNK_	2.36667e-05	6.90705e-36	0.00035477	163886	138255	109801	1	1	1
P16070	CD44	CD44 antigen	SQEMVHLVNK	706	(S706,M709)	_S[Phospho (STY)]QEM[Oxidation (M)]VHLVNK_.2	_S[Phospho (STY)]QEM[Oxidation (M)]VHLVNK_	3.45721e-05	9.05232e-30	0.00035477	109760	131891	150796	1	1	1
P16144	ITGB4	Integrin beta-4	DYSTLTSVSSHDSR	1509	(S1518)	_DYSTLTSVSS[Phospho (STY)]HDSR_.3	_DYSTLTSVSS[Phospho (STY)]HDSR_	7.15767e-05	6.8577e-23	0.00035477	4028.7	4827.7	4716.98	0.775738	0.851288	0.430119
P16144	ITGB4	Integrin beta-4	DYSTLTSVSSHDSR	1509	(S1517)	_DYSTLTSVS[Phospho (STY)]SHDSR_.2	_DYSTLTSVS[Phospho (STY)]SHDSR_	0.000182917	7.98098e-27	0.00035477	3459.81	3102.5	3178.09	0.37259	0.357565	0.381171
P16144	ITGB4	Integrin beta-4	DYSTLTSVSSHDSR	1509	(S1521)	_DYSTLTSVSSHDS[Phospho (STY)]R_.2	_DYSTLTSVSSHDS[Phospho (STY)]R_	0.000121353	0.000294117	0.000779651	3459.72	3102.45	3169.28	0.0100296	0.0778496	0.0702225
P16144	ITGB4	Integrin beta-4	DYSTLTSVSSHDSR	1509	(S1517)	_DYSTLTSVS[Phospho (STY)]SHDSR_.3	_DYSTLTSVS[Phospho (STY)]SHDSR_	7.45503e-05	6.57371e-28	0.00035477	3134.3	3388.22	3037.32	0.0676738	0.0743537	0.435445
P16144	ITGB4	Integrin beta-4	DYSTLTSVSSHDSR	1509	(S1515)	_DYSTLTS[Phospho (STY)]VSSHDSR_.2	_DYSTLTS[Phospho (STY)]VSSHDSR_	8.30389e-05	1.21317e-18	0.00035477	3459.4	2841.51	2819.69	0.120846	0.119866	0.109093
P16144	ITGB4	Integrin beta-4	DYSTLTSVSSHDSR	1509	(S1518)	_DYSTLTSVSS[Phospho (STY)]HDSR_.2	_DYSTLTSVSS[Phospho (STY)]HDSR_	3.2651e-05	0.0073591	0.00035477	2587.06	2252.06	2163.47	0.365542	0.353626	0.38502
P16144	ITGB4	Integrin beta-4	DYSTLTSVSSHDSR	1509	(S1521)	_DYSTLTSVSSHDS[Phospho (STY)]R_.3	_DYSTLTSVSSHDS[Phospho (STY)]R_	0.000237576	3.3353e-12	0.00041186	2336.57	2205.61	2006.07	0.166538	0.0548168	0.0875814
P16144	ITGB4	Integrin beta-4	DYSTLTSVSSHDSR	1509	(T1512)	_DYST[Phospho (STY)]LTSVSSHDSR_.2	_DYST[Phospho (STY)]LTSVSSHDSR_	0.000336868	0.0081392	0.000536926	1	1	1	0.0174143	0.00519091	0.00924452
P16144	ITGB4	Integrin beta-4	DYSTLTSVSSHDSR	1509	(Y1510)	_DY[Phospho (STY)]STLTSVSSHDSR_.2	_DY[Phospho (STY)]STLTSVSSHDSR_	0.00174702	0.000822387	0.00269853	1	1	1	0.0332715	0.008678	0.00790921
P16144	ITGB4	Integrin beta-4	DYSTLTSVSSHDSR	1509	(T1512)	_DYST[Phospho (STY)]LTSVSSHDSR_.3	_DYST[Phospho (STY)]LTSVSSHDSR_	0.00363351	Filtered	0.00167708	1.13244	Filtered	1.13538	0.000173318	Filtered	0.00162897
P16144	ITGB4	Integrin beta-4	DYSTLTSVSSHDSR	1509	(Y1510)	_DY[Phospho (STY)]STLTSVSSHDSR_.3	_DY[Phospho (STY)]STLTSVSSHDSR_	Filtered	0.00733303	Filtered	Filtered	2.54805	Filtered	Filtered	0.269873	Filtered
P16144	ITGB4	Integrin beta-4	LTAGVPDTPTR	1523	(T1530)	_LTAGVPDT[Phospho (STY)]PTR_.2	_LTAGVPDT[Phospho (STY)]PTR_	0.000871222	Filtered	0.00326638	532.922	Filtered	657.462	0.756967	Filtered	0.857982
P16144	ITGB4	Integrin beta-4	MTTTSAAAYGTHLSPHVPHR	1461	(M1461,S1474)	_M[Oxidation (M)]TTTSAAAYGTHLS[Phospho (STY)]PHVPHR_.4	_M[Oxidation (M)]TTTSAAAYGTHLS[Phospho (STY)]PHVPHR_	0.000864958	0.00735356	Filtered	795.136	378.223	Filtered	0.0389033	0.155877	Filtered
P16144	ITGB4	Integrin beta-4	MTTTSAAAYGTHLSPHVPHR	1461	(M1461,Y1469)	_M[Oxidation (M)]TTTSAAAY[Phospho (STY)]GTHLSPHVPHR_.4	_M[Oxidation (M)]TTTSAAAY[Phospho (STY)]GTHLSPHVPHR_	0.00142474	Filtered	Filtered	1.41537	Filtered	Filtered	0.493303	Filtered	Filtered
P16144	ITGB4	Integrin beta-4	SPSGSQRPSVSDDTGCGWK	1356	(S1356,C1371)	_S[Phospho (STY)]PSGSQRPSVSDDTGC[Carbamidomethyl (C)]GWK_.3	_S[Phospho (STY)]PSGSQRPSVSDDTGC[Carbamidomethyl (C)]GWK_	Filtered	Filtered	0.00270152	Filtered	Filtered	1.69806	Filtered	Filtered	0.377764
P16333	NCK1	Cytoplasmic protein NCK1	RKPSVPDSASPADDSFVDPGER	82	(S89)	_RKPSVPDS[Phospho (STY)]ASPADDSFVDPGER_.3	_RKPSVPDS[Phospho (STY)]ASPADDSFVDPGER_	8.96951e-05	0.00474623	0.000501349	586.641	216.266	2.26511	0.252394	0.098157	0.25181
P16333	NCK1	Cytoplasmic protein NCK1	RKPSVPDSASPADDSFVDPGER	82	(S91)	_RKPSVPDSAS[Phospho (STY)]PADDSFVDPGER_.3	_RKPSVPDSAS[Phospho (STY)]PADDSFVDPGER_	0.000725974	0.00737479	0.00051625	1.69808	1.69777	1.69884	0.278088	0.0976638	0.268636
P16333	NCK1	Cytoplasmic protein NCK1	RKPSVPDSASPADDSFVDPGER	82	(S85)	_RKPS[Phospho (STY)]VPDSASPADDSFVDPGER_.3	_RKPS[Phospho (STY)]VPDSASPADDSFVDPGER_	0.000171208	0.00423365	0.000469341	1.13208	1.13188	1.13256	0.206866	0.707352	0.22774
P16333	NCK1	Cytoplasmic protein NCK1	RKPSVPDSASPADDSFVDPGER	82	(S96)	_RKPSVPDSASPADDS[Phospho (STY)]FVDPGER_.3	_RKPSVPDSASPADDS[Phospho (STY)]FVDPGER_	0.000563376	Filtered	0.000854317	7605.73	Filtered	4268.32	0.252774	Filtered	0.25
P16401	H1-5	Histone H1.5	SETAPAETATPAPVEKSPAKK	2	(S18)	_[Acetyl (Protein N-term)]SETAPAETATPAPVEKS[Phospho (STY)]PAKK_.3	_[Acetyl (Protein N-term)]SETAPAETATPAPVEKS[Phospho (STY)]PAKK_	2.32075e-05	1.33765e-31	0.00035477	93614.5	90338	97462.9	1	1	1
P16401	H1-5	Histone H1.5	SETAPAETATPAPVEKSPAKK	2	(S2,S18)	_S[Acetyl (Protein N-term)]ETAPAETATPAPVEKS[Phospho (STY)]PAKK_.3	_S[Acetyl (Protein N-term)]ETAPAETATPAPVEKS[Phospho (STY)]PAKK_	3.49448e-05	9.36503e-22	0.00035477	81003.6	77934.7	82786.6	1	1	1
P16401	H1-5	Histone H1.5	SETAPAETATPAPVEKSPAKK	2	(S2,T4)	_S[Acetyl (Protein N-term)]ET[Phospho (STY)]APAETATPAPVEKSPAKK_.3	_S[Acetyl (Protein N-term)]ET[Phospho (STY)]APAETATPAPVEKSPAKK_	0.000332976	1.43725e-12	0.000534028	70731.6	67732.1	73366.9	2.70766e-12	5.18464e-13	1.92038e-07
P16401	H1-5	Histone H1.5	SETAPAETATPAPVEKSPAKK	2	(T11,S18)	_[Acetyl (Protein N-term)]SETAPAETAT[Phospho (STY)]PAPVEKS[Phospho (STY)]PAKK_.3	_[Acetyl (Protein N-term)]SETAPAETAT[Phospho (STY)]PAPVEKS[Phospho (STY)]PAKK_	0.00877524	0.0074149	0.000431923	1.41555	232.614	274.507	0.219484	0.219356	0.269372
P16401	H1-5	Histone H1.5	SETAPAETATPAPVEKSPAKK	2	(S2,T11,S18)	_S[Acetyl (Protein N-term)]ETAPAETAT[Phospho (STY)]PAPVEKS[Phospho (STY)]PAKK_.3	_S[Acetyl (Protein N-term)]ETAPAETAT[Phospho (STY)]PAPVEKS[Phospho (STY)]PAKK_	0.00310472	0.000259406	0.000388061	1	1	276.609	0.219389	0.219368	0.269322
P16401	H1-5	Histone H1.5	SETAPAETATPAPVEKSPAKK	2	(S18)	_SETAPAETATPAPVEKS[Phospho (STY)]PAKK_.3	_SETAPAETATPAPVEKS[Phospho (STY)]PAKK_	0.000348474	Filtered	0.000713718	2198.29	Filtered	2561.93	0.155321	Filtered	0.685591
P16401	H1-5	Histone H1.5	SETAPAETATPAPVEKSPAKK	2	(S2,S18)	_S[Phospho (STY)]ETAPAETATPAPVEKS[Phospho (STY)]PAKK_.4	_S[Phospho (STY)]ETAPAETATPAPVEKS[Phospho (STY)]PAKK_	Filtered	0.00306078	Filtered	Filtered	461.44	Filtered	Filtered	0.242962	Filtered
P16401	H1-5	Histone H1.5	SETAPAETATPAPVEKSPAK	2	(S18)	_[Acetyl (Protein N-term)]SETAPAETATPAPVEKS[Phospho (STY)]PAK_.3	_[Acetyl (Protein N-term)]SETAPAETATPAPVEKS[Phospho (STY)]PAK_	2.32075e-05	4.114e-25	0.00035477	68805.1	84313.7	80843	1	1	1
P16401	H1-5	Histone H1.5	SETAPAETATPAPVEKSPAK	2	(S2,S18)	_S[Acetyl (Protein N-term)]ETAPAETATPAPVEKS[Phospho (STY)]PAK_.3	_S[Acetyl (Protein N-term)]ETAPAETATPAPVEKS[Phospho (STY)]PAK_	2.32075e-05	1.78077e-32	0.00035477	62019.5	76549.3	72619.6	1	1	1
P16401	H1-5	Histone H1.5	SETAPAETATPAPVEKSPAK	2	(S18)	_SETAPAETATPAPVEKS[Phospho (STY)]PAK_.3	_SETAPAETATPAPVEKS[Phospho (STY)]PAK_	0.000871313	0.00783505	0.000593482	2857.7	2346.63	2151.83	0.998198	0.701941	0.964367
P16401	H1-5	Histone H1.5	SETAPAETATPAPVEKSPAK	2	(S2,T11,S18)	_S[Acetyl (Protein N-term)]ETAPAETAT[Phospho (STY)]PAPVEKS[Phospho (STY)]PAK_.3	_S[Acetyl (Protein N-term)]ETAPAETAT[Phospho (STY)]PAPVEKS[Phospho (STY)]PAK_	0.000588171	0.00737433	Filtered	1330.11	1172.34	Filtered	0.359739	0.267005	Filtered
P16401	H1-5	Histone H1.5	SETAPAETATPAPVEKSPAK	2	(T11,S18)	_[Acetyl (Protein N-term)]SETAPAETAT[Phospho (STY)]PAPVEKS[Phospho (STY)]PAK_.3	_[Acetyl (Protein N-term)]SETAPAETAT[Phospho (STY)]PAPVEKS[Phospho (STY)]PAK_	0.000347084	0.00906425	Filtered	1	1	Filtered	0.360036	0.267041	Filtered
P16401	H1-5	Histone H1.5	SETAPAETATPAPVEK	2	(S2)	_[Acetyl (Protein N-term)]S[Phospho (STY)]ETAPAETATPAPVEK_.2	_[Acetyl (Protein N-term)]S[Phospho (STY)]ETAPAETATPAPVEK_	3.16476e-05	4.92734e-29	0.00035477	50783.4	47402.1	49780.1	0.905459	0.895555	0.90282
P16401	H1-5	Histone H1.5	SETAPAETATPAPVEK	2	(S2,T4)	_S[Acetyl (Protein N-term)]ET[Phospho (STY)]APAETATPAPVEK_.2	_S[Acetyl (Protein N-term)]ET[Phospho (STY)]APAETATPAPVEK_	3.11465e-05	4.92734e-29	0.00035477	49688.4	46005.4	48618.2	0.0954036	0.104737	0.0978351
P16401	H1-5	Histone H1.5	SETAPAETATPAPVEK	2	(T11)	_[Acetyl (Protein N-term)]SETAPAETAT[Phospho (STY)]PAPVEK_.2	_[Acetyl (Protein N-term)]SETAPAETAT[Phospho (STY)]PAPVEK_	0.000460952	3.21251e-13	0.00035477	25385.2	5907.14	6648.28	3.90871e-06	0.199276	0.121953
P16401	H1-5	Histone H1.5	SETAPAETATPAPVEK	2	(S2,T11)	_S[Acetyl (Protein N-term)]ETAPAETAT[Phospho (STY)]PAPVEK_.2	_S[Acetyl (Protein N-term)]ETAPAETAT[Phospho (STY)]PAPVEK_	3.53087e-05	1.92114e-23	0.00043845	24211.9	5907.11	6345.43	2.9859e-06	0.19989	0.136153
P16401	H1-5	Histone H1.5	SETAPAETATPAPVEK	2	(T9)	_[Acetyl (Protein N-term)]SETAPAET[Phospho (STY)]ATPAPVEK_.2	_[Acetyl (Protein N-term)]SETAPAET[Phospho (STY)]ATPAPVEK_	0.000507617	2.42112e-08	0.000709005	2955.78	2434.9	2626.31	0.25	0.18784	0.125915
P16402	H1-3	Histone H1.3	KASGPPVSELITK	35	(S37)	_KAS[Phospho (STY)]GPPVSELITK_.2	_KAS[Phospho (STY)]GPPVSELITK_	4.55366e-05	8.52091e-15	0.000372138	3944.97	3550.82	1698.09	0.999967	0.999995	0.949232
P16402	H1-3	Histone H1.3	ASGPPVSELITK	36	(S37)	_AS[Phospho (STY)]GPPVSELITK_.2	_AS[Phospho (STY)]GPPVSELITK_	0.000869352	0.00637259	0.000699729	1.12405	1.13767	1.13261	0.512775	0.333333	0.333333
P16402	H1-3	Histone H1.3	SETAPLAPTIPAPAEK	2	(S2)	_[Acetyl (Protein N-term)]S[Phospho (STY)]ETAPLAPTIPAPAEK_.2	_[Acetyl (Protein N-term)]S[Phospho (STY)]ETAPLAPTIPAPAEK_	2.42433e-05	1.41683e-21	0.00035477	4232.79	5169.92	4180.61	0.448173	0.834399	0.408569
P16402	H1-3	Histone H1.3	SETAPLAPTIPAPAEK	2	(S2,T4)	_S[Acetyl (Protein N-term)]ET[Phospho (STY)]APLAPTIPAPAEK_.2	_S[Acetyl (Protein N-term)]ET[Phospho (STY)]APLAPTIPAPAEK_	3.30524e-05	3.23635e-18	0.00035477	3702.88	4819.75	3787.28	0.396767	0.123437	0.394902
P16402	H1-3	Histone H1.3	SETAPLAPTIPAPAEKTPVK	2	(T18)	_[Acetyl (Protein N-term)]SETAPLAPTIPAPAEKT[Phospho (STY)]PVK_.3	_[Acetyl (Protein N-term)]SETAPLAPTIPAPAEKT[Phospho (STY)]PVK_	0.000138299	6.0767e-07	0.000538524	286.544	297.224	1.42983	0.25	0.25	0.25
P16402	H1-3	Histone H1.3	SETAPLAPTIPAPAEKTPVK	2	(S2,T18)	_S[Acetyl (Protein N-term)]ETAPLAPTIPAPAEKT[Phospho (STY)]PVK_.3	_S[Acetyl (Protein N-term)]ETAPLAPTIPAPAEKT[Phospho (STY)]PVK_	0.000371102	0.00578942	0.00064254	1	1	1	0.0752994	0.25	0.25
P16403	H1-2	Histone H1.2	SETAPAAPAAAPPAEK	2	(S2,T4)	_S[Acetyl (Protein N-term)]ET[Phospho (STY)]APAAPAAAPPAEK_.2	_S[Acetyl (Protein N-term)]ET[Phospho (STY)]APAAPAAAPPAEK_	7.26255e-05	2.56664e-13	0.00035477	36619.2	13082	14774.6	0.000393432	0.27036	0.105207
P16403	H1-2	Histone H1.2	SETAPAAPAAAPPAEK	2	(S2)	_[Acetyl (Protein N-term)]S[Phospho (STY)]ETAPAAPAAAPPAEK_.2	_[Acetyl (Protein N-term)]S[Phospho (STY)]ETAPAAPAAAPPAEK_	0.000106114	1.91402e-21	0.00035477	24112.2	9612.71	9360.19	0.999734	0.789169	0.897456
P16949	STMN1	Stathmin	ESVPEFPLSPPK	30	(S38)	_ESVPEFPLS[Phospho (STY)]PPK_.2	_ESVPEFPLS[Phospho (STY)]PPK_	2.49563e-05	8.86754e-31	0.00035477	39671.1	45823.9	40897.4	0.99996	0.99999	0.99995
P17096	HMGA1	High mobility group protein HMG-I/HMG-Y	EPSEVPTPK	47	(T53)	_EPSEVPT[Phospho (STY)]PK_.2	_EPSEVPT[Phospho (STY)]PK_	3.50323e-05	7.91658e-29	0.00035477	16641.7	18008.4	17903.2	0.977249	0.984209	0.95859
P17096	HMGA1	High mobility group protein HMG-I/HMG-Y	EPSEVPTPK	47	(S49)	_EPS[Phospho (STY)]EVPTPK_.2	_EPS[Phospho (STY)]EVPTPK_	0.00527839	Filtered	Filtered	6392.66	Filtered	Filtered	0.130132	Filtered	Filtered
P17096	HMGA1	High mobility group protein HMG-I/HMG-Y	QPPVSPGTALVGSQK	32	(S36)	_QPPVS[Phospho (STY)]PGTALVGSQK_.2	_QPPVS[Phospho (STY)]PGTALVGSQK_	3.60489e-05	8.22522e-31	0.00035477	6520.23	6783.04	6576.91	0.903289	0.989532	0.923386
P17096	HMGA1	High mobility group protein HMG-I/HMG-Y	QPPVSPGTALVGSQK	32	(T39)	_QPPVSPGT[Phospho (STY)]ALVGSQK_.2	_QPPVSPGT[Phospho (STY)]ALVGSQK_	2.36285e-05	1.86272e-30	0.00035477	5723.48	7762.81	5521.04	0.0910801	0.00910277	0.0798503
P17096	HMGA1	High mobility group protein HMG-I/HMG-Y	QPPVSPGTALVGSQK	32	(T39)	_QPPVSPGT[Phospho (STY)]ALVGSQK_.3	_QPPVSPGT[Phospho (STY)]ALVGSQK_	0.000869365	1.43965e-05	0.00052705	1512.61	1616.56	1559.23	0.481879	0.491264	0.495575
P17096	HMGA1	High mobility group protein HMG-I/HMG-Y	QPPVSPGTALVGSQK	32	(S36)	_QPPVS[Phospho (STY)]PGTALVGSQK_.3	_QPPVS[Phospho (STY)]PGTALVGSQK_	0.000869306	0.000217606	0.00057246	789.304	798.062	807.302	0.482514	0.490575	0.495809
P17096	HMGA1	High mobility group protein HMG-I/HMG-Y	KQPPVSPGTALVGSQK	31	(S36)	_KQPPVS[Phospho (STY)]PGTALVGSQK_.3	_KQPPVS[Phospho (STY)]PGTALVGSQK_	0.000238898	7.27914e-15	0.000439714	4110.89	4355.43	3977.57	0.890272	0.891861	0.498735
P17096	HMGA1	High mobility group protein HMG-I/HMG-Y	KQPPVSPGTALVGSQK	31	(T39)	_KQPPVSPGT[Phospho (STY)]ALVGSQK_.3	_KQPPVSPGT[Phospho (STY)]ALVGSQK_	0.000864274	1.60677e-08	0.000463077	1833.25	2700	3790.04	0.0999511	0.499936	0.498796
P17706	PTPN2	Tyrosine-protein phosphatase non-receptor type 2	EDLSPAFDHSPNK	295	(S304)	_EDLSPAFDHS[Phospho (STY)]PNK_.2	_EDLSPAFDHS[Phospho (STY)]PNK_	3.00016e-05	4.98762e-27	0.000377519	10643.6	11703.5	10239.9	0.999985	0.999995	0.999873
P17706	PTPN2	Tyrosine-protein phosphatase non-receptor type 2	EDLSPAFDHSPNK	295	(S304)	_EDLSPAFDHS[Phospho (STY)]PNK_.3	_EDLSPAFDHS[Phospho (STY)]PNK_	2.3709e-05	1.32692e-27	0.00035477	6354.72	7607.88	7241.02	1	1	1
P17706	PTPN2	Tyrosine-protein phosphatase non-receptor type 2	EDLSPAFDHSPNK	295	(S298)	_EDLS[Phospho (STY)]PAFDHSPNK_.2	_EDLS[Phospho (STY)]PAFDHSPNK_	7.78985e-05	7.01441e-26	0.00035477	6337.47	6389.43	6222.58	0.000291452	0.000916842	0.00152937
P17706	PTPN2	Tyrosine-protein phosphatase non-receptor type 2	EDLSPAFDHSPNK	295	(S298)	_EDLS[Phospho (STY)]PAFDHSPNK_.3	_EDLS[Phospho (STY)]PAFDHSPNK_	5.39164e-05	0.00640161	0.000411688	1227.39	1165.28	1446.17	0.000655119	4.05847e-05	0.00254647
P17812	CTPS1	CTP synthase 1	SGSSSPDSEITELK	571	(S574)	_SGSS[Phospho (STY)]SPDSEITELK_.2	_SGSS[Phospho (STY)]SPDSEITELK_	2.32075e-05	3.61916e-35	0.00035477	58599.6	58780.3	61327.9	0.0664299	0.245549	0.0713755
P17812	CTPS1	CTP synthase 1	SGSSSPDSEITELK	571	(S575)	_SGSSS[Phospho (STY)]PDSEITELK_.2	_SGSSS[Phospho (STY)]PDSEITELK_	2.32075e-05	3.61916e-35	0.00035477	57276.2	60149.8	59721.9	0.933927	0.752074	0.92869
P17812	CTPS1	CTP synthase 1	SGSSSPDSEITELK	571	(S573)	_SGS[Phospho (STY)]SSPDSEITELK_.2	_SGS[Phospho (STY)]SSPDSEITELK_	2.69224e-05	5.27658e-34	0.00035477	55732.3	55309.8	59665.1	0.000455883	0.00794542	0.000560717
P17812	CTPS1	CTP synthase 1	SGSSSPDSEITELK	571	(S571)	_S[Phospho (STY)]GSSSPDSEITELK_.2	_S[Phospho (STY)]GSSSPDSEITELK_	2.32075e-05	2.35059e-11	0.000391998	54928.5	55015.1	59280.2	1.28886e-05	0.000378984	1.39509e-05
P17812	CTPS1	CTP synthase 1	SGSSSPDSEITELK	571	(S574,S575)	_SGSS[Phospho (STY)]S[Phospho (STY)]PDSEITELK_.2	_SGSS[Phospho (STY)]S[Phospho (STY)]PDSEITELK_	0.000263926	1.83591e-25	0.000374739	3398.34	2866.62	1592.36	0.542162	0.495079	0.375856
P17812	CTPS1	CTP synthase 1	SGSSSPDSEITELK	571	(S573,S575)	_SGS[Phospho (STY)]SS[Phospho (STY)]PDSEITELK_.2	_SGS[Phospho (STY)]SS[Phospho (STY)]PDSEITELK_	7.45491e-05	1.45833e-29	0.000362583	3089.43	2615.24	1208.43	0.203807	0.498863	0.375576
P17812	CTPS1	CTP synthase 1	SGSSSPDSEITELK	571	(S571,S575)	_S[Phospho (STY)]GSSS[Phospho (STY)]PDSEITELK_.2	_S[Phospho (STY)]GSSS[Phospho (STY)]PDSEITELK_	0.000156592	1.45833e-29	0.00036231	1519.66	3360.99	1912.41	0.322707	0.0963792	0.376831
P17812	CTPS1	CTP synthase 1	SGSSSPDSEITELK	571	(S574,S578)	_SGSS[Phospho (STY)]SPDS[Phospho (STY)]EITELK_.2	_SGSS[Phospho (STY)]SPDS[Phospho (STY)]EITELK_	0.000147748	1.3017e-10	0.000416531	2141.14	2373.3	1527.7	0.0288507	0.0285127	0.00847019
P17812	CTPS1	CTP synthase 1	SGSSSPDSEITELK	571	(S575,S578)	_SGSSS[Phospho (STY)]PDS[Phospho (STY)]EITELK_.2	_SGSSS[Phospho (STY)]PDS[Phospho (STY)]EITELK_	0.000136099	3.53371e-24	0.00047172	1882.01	2069.22	1197.66	0.000416726	0.223221	0.0141181
P17812	CTPS1	CTP synthase 1	DTYSDRSGSSSPDSEITELK	565	(S571)	_DTYSDRS[Phospho (STY)]GSSSPDSEITELK_.3	_DTYSDRS[Phospho (STY)]GSSSPDSEITELK_	0.000886118	0.00508977	0.00545981	41056.2	43047.2	44027.2	0.000545147	0.000153759	0.000156523
P17812	CTPS1	CTP synthase 1	DTYSDRSGSSSPDSEITELK	565	(S568,S575)	_DTYS[Phospho (STY)]DRSGSSS[Phospho (STY)]PDSEITELK_.3	_DTYS[Phospho (STY)]DRSGSSS[Phospho (STY)]PDSEITELK_	0.000288808	2.22089e-08	0.000960898	628.5	833.65	341.042	0.217422	0.224218	0.216719
P17812	CTPS1	CTP synthase 1	DTYSDRSGSSSPDSEITELK	565	(Y567,S573)	_DTY[Phospho (STY)]SDRSGS[Phospho (STY)]SSPDSEITELK_.3	_DTY[Phospho (STY)]SDRSGS[Phospho (STY)]SSPDSEITELK_	0.000412007	3.32948e-05	0.000816868	626.619	561.581	339.203	0.252121	0.238499	0.24359
P17812	CTPS1	CTP synthase 1	DTYSDRSGSSSPDSEITELK	565	(S573,S575)	_DTYSDRSGS[Phospho (STY)]SS[Phospho (STY)]PDSEITELK_.3	_DTYSDRSGS[Phospho (STY)]SS[Phospho (STY)]PDSEITELK_	0.000600549	7.25335e-07	0.00200476	1.37798	276.545	1.44464	0.217491	0.171577	0.216738
P17812	CTPS1	CTP synthase 1	DTYSDRSGSSSPDSEITELK	565	(S571,S575)	_DTYSDRS[Phospho (STY)]GSSS[Phospho (STY)]PDSEITELK_.3	_DTYSDRS[Phospho (STY)]GSSS[Phospho (STY)]PDSEITELK_	0.000761042	0.000272633	0.000973178	1.10275	276.153	1.15535	0.217429	0.171593	0.222196
P17812	CTPS1	CTP synthase 1	DTYSDRSGSSSPDSEITELK	565	(S568,S574)	_DTYS[Phospho (STY)]DRSGSS[Phospho (STY)]SPDSEITELK_.3	_DTYS[Phospho (STY)]DRSGSS[Phospho (STY)]SPDSEITELK_	0.000513544	6.0861e-07	0.000776176	1.37798	1.433	1.44509	0.219657	0.208939	0.218826
P17812	CTPS1	CTP synthase 1	DTYSDRSGSSSPDSEITELK	565	(S571,S574)	_DTYSDRS[Phospho (STY)]GSS[Phospho (STY)]SPDSEITELK_.3	_DTYSDRS[Phospho (STY)]GSS[Phospho (STY)]SPDSEITELK_	0.000537647	8.02974e-10	0.00233894	1.1036	1.14645	1.15598	0.222196	0.208941	0.234072
P17812	CTPS1	CTP synthase 1	DTYSDRSGSSSPDSEITELK	565	(S574,S575)	_DTYSDRSGSS[Phospho (STY)]S[Phospho (STY)]PDSEITELK_.3	_DTYSDRSGSS[Phospho (STY)]S[Phospho (STY)]PDSEITELK_	0.000766849	0.00727967	0.000944032	1	1	1	0.217445	0.171606	0.222763
P17812	CTPS1	CTP synthase 1	DTYSDRSGSSSPDSEITELK	565	(S575)	_DTYSDRSGSSS[Phospho (STY)]PDSEITELK_.3	_DTYSDRSGSSS[Phospho (STY)]PDSEITELK_	0.00182983	Filtered	0.00150163	42027.6	Filtered	43574.4	0.193244	Filtered	0.181165
P17812	CTPS1	CTP synthase 1	DTYSDRSGSSSPDSEITELK	565	(Y567)	_DTY[Phospho (STY)]SDRSGSSSPDSEITELK_.3	_DTY[Phospho (STY)]SDRSGSSSPDSEITELK_	Filtered	0.00813413	Filtered	Filtered	43045.8	Filtered	Filtered	0.97024	Filtered
P17812	CTPS1	CTP synthase 1	DTYSDRSGSSSPDSEITELK	565	(S571,S573)	_DTYSDRS[Phospho (STY)]GS[Phospho (STY)]SSPDSEITELK_.3	_DTYSDRS[Phospho (STY)]GS[Phospho (STY)]SSPDSEITELK_	Filtered	0.00643559	Filtered	Filtered	601.123	Filtered	Filtered	0.23857	Filtered
P18206	VCL	Vinculin	DPSASPGDAGEQAIR	286	(S290)	_DPSAS[Phospho (STY)]PGDAGEQAIR_.2	_DPSAS[Phospho (STY)]PGDAGEQAIR_	0.000820487	2.18254e-05	0.00223834	301.147	682.243	695.461	0.5	0.5	0.5
P18206	VCL	Vinculin	DPSASPGDAGEQAIR	286	(S288)	_DPS[Phospho (STY)]ASPGDAGEQAIR_.2	_DPS[Phospho (STY)]ASPGDAGEQAIR_	0.000847728	7.68536e-07	Filtered	1.41555	1.41558	Filtered	0.5	0.5	Filtered
P18206	VCL	Vinculin	SLLDASEEAIK	721	(S721)	_S[Phospho (STY)]LLDASEEAIK_.2	_S[Phospho (STY)]LLDASEEAIK_	Filtered	Filtered	0.00108717	Filtered	Filtered	303.739	Filtered	Filtered	0.903672
P18583	SON	Protein SON	CVSVQTDPTDEIPTK	92	(C92,S94)	_C[Carbamidomethyl (C)]VS[Phospho (STY)]VQTDPTDEIPTK_.2	_C[Carbamidomethyl (C)]VS[Phospho (STY)]VQTDPTDEIPTK_	0.000400106	0.00733265	0.000385067	1135.75	1285.4	1148.62	0.421098	0.409596	0.408292
P18583	SON	Protein SON	EMEHNTVCAAGTSPVGEIGEEK	1544	(M1545,T1549,C1551)	_EM[Oxidation (M)]EHNT[Phospho (STY)]VC[Carbamidomethyl (C)]AAGTSPVGEIGEEK_.3	_EM[Oxidation (M)]EHNT[Phospho (STY)]VC[Carbamidomethyl (C)]AAGTSPVGEIGEEK_	0.000344531	2.77017e-10	0.000693893	4512.71	6270.74	4922.6	0.00015978	7.8944e-07	1.06986e-05
P18583	SON	Protein SON	EMEHNTVCAAGTSPVGEIGEEK	1544	(M1545,C1551,S1556)	_EM[Oxidation (M)]EHNTVC[Carbamidomethyl (C)]AAGTS[Phospho (STY)]PVGEIGEEK_.3	_EM[Oxidation (M)]EHNTVC[Carbamidomethyl (C)]AAGTS[Phospho (STY)]PVGEIGEEK_	0.000259345	3.7258e-24	0.000420952	4198.01	5659.17	4491.11	0.860894	0.861022	0.861042
P18615	NELFE	Negative elongation factor E	SISADDDLQESSR	113	(S115)	_SIS[Phospho (STY)]ADDDLQESSR_.2	_SIS[Phospho (STY)]ADDDLQESSR_	2.62465e-05	3.30099e-34	0.00035477	44854.6	42675.8	42465.3	0.498275	0.175722	0.147105
P18615	NELFE	Negative elongation factor E	SISADDDLQESSR	113	(S113)	_S[Phospho (STY)]ISADDDLQESSR_.2	_S[Phospho (STY)]ISADDDLQESSR_	3.32875e-05	1.12921e-32	0.00035477	37218.5	35108.5	34676.3	0.51449	0.82638	0.854227
P18615	NELFE	Negative elongation factor E	SLSEQPVMDTATATEQAK	49	(S51)	_SLS[Phospho (STY)]EQPVMDTATATEQAK_.2	_SLS[Phospho (STY)]EQPVMDTATATEQAK_	Filtered	0.00759591	Filtered	Filtered	360.544	Filtered	Filtered	0.528442	Filtered
P18754	RCC1	Regulator of chromosome condensation	RRSPPADAIPK	9	(S11)	_RRS[Phospho (STY)]PPADAIPK_.2	_RRS[Phospho (STY)]PPADAIPK_	0.000248389	6.91392e-09	0.00035477	3828.36	4060.61	5012.26	1	1	1
P18858	LIG1	DNA ligase 1	EGEDGDQPTTPPKPLK	174	(T183)	_EGEDGDQPTT[Phospho (STY)]PPKPLK_.3	_EGEDGDQPTT[Phospho (STY)]PPKPLK_	2.42357e-05	1.24222e-24	0.00035477	7910.05	7305.65	9101.69	0.5	0.675659	0.604664
P18858	LIG1	DNA ligase 1	EGEDGDQPTTPPKPLK	174	(T183)	_EGEDGDQPTT[Phospho (STY)]PPKPLK_.2	_EGEDGDQPTT[Phospho (STY)]PPKPLK_	8.03586e-05	8.3658e-20	0.00035477	4048.67	3699.38	3536.69	0.5	0.5	0.5
P18858	LIG1	DNA ligase 1	AETPTESVSEPEVATK	193	(T195)	_AET[Phospho (STY)]PTESVSEPEVATK_.2	_AET[Phospho (STY)]PTESVSEPEVATK_	0.000407707	5.55399e-14	0.000510109	3959.89	4038.82	3716.08	0.787637	0.966334	0.565455
P18858	LIG1	DNA ligase 1	AETPTESVSEPEVATK	193	(S201)	_AETPTESVS[Phospho (STY)]EPEVATK_.2	_AETPTESVS[Phospho (STY)]EPEVATK_	0.000603789	2.1781e-06	0.000476993	1891.85	2166.16	2076.77	0.024191	0.00391047	0.0440235
P18858	LIG1	DNA ligase 1	AETPTESVSEPEVATK	193	(T195,S201)	_AET[Phospho (STY)]PTESVS[Phospho (STY)]EPEVATK_.2	_AET[Phospho (STY)]PTESVS[Phospho (STY)]EPEVATK_	0.000841266	0.00957949	0.000627332	1.12896	1.1323	1.1355	0.40775	0.392141	0.408061
P18858	LIG1	DNA ligase 1	EWNGVVSESDSPVK	41	(S49)	_EWNGVVSES[Phospho (STY)]DSPVK_.2	_EWNGVVSES[Phospho (STY)]DSPVK_	0.00085313	0.00764203	0.00800679	1454.56	1305.38	767.455	0.0411674	0.0492073	0.333333
P18858	LIG1	DNA ligase 1	EWNGVVSESDSPVK	41	(S51)	_EWNGVVSESDS[Phospho (STY)]PVK_.2	_EWNGVVSESDS[Phospho (STY)]PVK_	0.00015897	9.23288e-28	0.00156426	1185.35	834.499	1.41555	0.905611	0.901819	0.333333
P18858	LIG1	DNA ligase 1	EWNGVVSESDSPVK	41	(S47)	_EWNGVVS[Phospho (STY)]ESDSPVK_.2	_EWNGVVS[Phospho (STY)]ESDSPVK_	0.000804772	1.97594e-07	Filtered	840.681	662.686	Filtered	0.0479462	0.0477324	Filtered
P18858	LIG1	DNA ligase 1	VLGSEGEEEDEALSPAK	63	(S66,S76)	_VLGS[Phospho (STY)]EGEEEDEALS[Phospho (STY)]PAK_.2	_VLGS[Phospho (STY)]EGEEEDEALS[Phospho (STY)]PAK_	2.32075e-05	3.00538e-27	0.000366318	8563.9	7952.38	7540.28	1	1	1
P18858	LIG1	DNA ligase 1	VLGSEGEEEDEALSPAK	63	(S66)	_VLGS[Phospho (STY)]EGEEEDEALSPAK_.2	_VLGS[Phospho (STY)]EGEEEDEALSPAK_	0.000761127	1.33321e-13	0.000508607	1.13216	1.13247	1.13244	0.655396	0.810305	0.811584
P18858	LIG1	DNA ligase 1	VLGSEGEEEDEALSPAK	63	(S76)	_VLGSEGEEEDEALS[Phospho (STY)]PAK_.2	_VLGSEGEEEDEALS[Phospho (STY)]PAK_	Filtered	3.77092e-06	0.000420712	Filtered	1393.25	1180.04	Filtered	0.789611	0.988602
P18858	LIG1	DNA ligase 1	TIQEVLEEQSEDEDREAK	132	(S141)	_TIQEVLEEQS[Phospho (STY)]EDEDREAK_.3	_TIQEVLEEQS[Phospho (STY)]EDEDREAK_	0.000869326	0.00147299	0.000658933	681.998	376.967	389.321	0.971382	0.983015	0.968105
P18887	XRCC1	DNA repair protein XRCC1	TKPTQAAGPSSPQKPPTPEETK	437	(T440,T453)	_TKPT[Phospho (STY)]QAAGPSSPQKPPT[Phospho (STY)]PEETK_.3	_TKPT[Phospho (STY)]QAAGPSSPQKPPT[Phospho (STY)]PEETK_	2.32075e-05	2.28165e-10	0.000503029	11233.4	10020.2	12249.6	0.0288463	0.0699306	0.11582
P18887	XRCC1	DNA repair protein XRCC1	TKPTQAAGPSSPQKPPTPEETK	437	(S446,T453)	_TKPTQAAGPS[Phospho (STY)]SPQKPPT[Phospho (STY)]PEETK_.3	_TKPTQAAGPS[Phospho (STY)]SPQKPPT[Phospho (STY)]PEETK_	5.13306e-05	2.28165e-10	0.00035477	10217.2	9738.18	11821.7	0.239999	0.318178	0.20745
P18887	XRCC1	DNA repair protein XRCC1	TKPTQAAGPSSPQKPPTPEETK	437	(S447,T453)	_TKPTQAAGPSS[Phospho (STY)]PQKPPT[Phospho (STY)]PEETK_.3	_TKPTQAAGPSS[Phospho (STY)]PQKPPT[Phospho (STY)]PEETK_	2.59994e-05	3.38411e-20	0.00035477	8762.68	8692.47	10282.1	0.0342063	0.232951	0.396789
P18887	XRCC1	DNA repair protein XRCC1	TKPTQAAGPSSPQKPPTPEETK	437	(T437,T453)	_T[Phospho (STY)]KPTQAAGPSSPQKPPT[Phospho (STY)]PEETK_.3	_T[Phospho (STY)]KPTQAAGPSSPQKPPT[Phospho (STY)]PEETK_	5.31769e-05	1.69516e-28	0.00035477	8410.41	6874.13	9417.64	0.0242258	0.0246732	0.0333969
P18887	XRCC1	DNA repair protein XRCC1	TKPTQAAGPSSPQKPPTPEETK	437	(T440,T457)	_TKPT[Phospho (STY)]QAAGPSSPQKPPTPEET[Phospho (STY)]K_.3	_TKPT[Phospho (STY)]QAAGPSSPQKPPTPEET[Phospho (STY)]K_	0.000849847	0.00932719	0.00049876	6933.39	6386.58	7860.84	2.4132e-05	0.00920682	0.000432
P18887	XRCC1	DNA repair protein XRCC1	TKPTQAAGPSSPQKPPTPEETK	437	(T437,T457)	_T[Phospho (STY)]KPTQAAGPSSPQKPPTPEET[Phospho (STY)]K_.3	_T[Phospho (STY)]KPTQAAGPSSPQKPPTPEET[Phospho (STY)]K_	0.000858179	0.00211418	0.00043758	6933.29	6379	7860.88	2.76245e-05	0.000571995	0.00026935
P18887	XRCC1	DNA repair protein XRCC1	TKPTQAAGPSSPQKPPTPEETK	437	(T437)	_T[Phospho (STY)]KPTQAAGPSSPQKPPTPEETK_.3	_T[Phospho (STY)]KPTQAAGPSSPQKPPTPEETK_	0.000349255	0.00708686	0.000497774	6542.36	5842.31	7205.97	0.406985	0.035967	0.03003
P18887	XRCC1	DNA repair protein XRCC1	TKPTQAAGPSSPQKPPTPEETK	437	(T440)	_TKPT[Phospho (STY)]QAAGPSSPQKPPTPEETK_.3	_TKPT[Phospho (STY)]QAAGPSSPQKPPTPEETK_	7.83345e-05	1.16743e-13	0.000366363	6542.16	5842.05	7205.71	0.19844	0.235282	0.20667
P18887	XRCC1	DNA repair protein XRCC1	TKPTQAAGPSSPQKPPTPEETK	437	(S447,T457)	_TKPTQAAGPSS[Phospho (STY)]PQKPPTPEET[Phospho (STY)]K_.3	_TKPTQAAGPSS[Phospho (STY)]PQKPPTPEET[Phospho (STY)]K_	0.000220738	1.35946e-18	0.00035477	3341.22	2790.51	3860.49	3.71715e-05	0.000550476	0.00726706
P18887	XRCC1	DNA repair protein XRCC1	TKPTQAAGPSSPQKPPTPEETK	437	(S447)	_TKPTQAAGPSS[Phospho (STY)]PQKPPTPEETK_.3	_TKPTQAAGPSS[Phospho (STY)]PQKPPTPEETK_	0.000213067	0.00733266	0.000615746	2472.8	1767.57	2330.16	0.383139	0.328882	0.289727
P18887	XRCC1	DNA repair protein XRCC1	TKPTQAAGPSSPQKPPTPEETK	437	(T453)	_TKPTQAAGPSSPQKPPT[Phospho (STY)]PEETK_.3	_TKPTQAAGPSSPQKPPT[Phospho (STY)]PEETK_	0.000312868	Filtered	Filtered	1	Filtered	Filtered	0.0220564	Filtered	Filtered
P19634	SLC9A1	Sodium/hydrogen exchanger 1	IGSDPLAYEPK	701	(S703)	_IGS[Phospho (STY)]DPLAYEPK_.2	_IGS[Phospho (STY)]DPLAYEPK_	0.000367574	2.89144e-23	0.0003731	1078.02	1493.6	1303.45	0.981991	0.951058	0.985871
P19634	SLC9A1	Sodium/hydrogen exchanger 1	ETSSPGTDDVFTPAPSDSPSSQR	768	(T769)	_ET[Phospho (STY)]SSPGTDDVFTPAPSDSPSSQR_.3	_ET[Phospho (STY)]SSPGTDDVFTPAPSDSPSSQR_	0.000303513	1.33884e-11	0.00037164	1508.64	1442.95	1468.26	0.0361483	0.0783514	0.0479317
P19634	SLC9A1	Sodium/hydrogen exchanger 1	ETSSPGTDDVFTPAPSDSPSSQR	768	(S785)	_ETSSPGTDDVFTPAPSDS[Phospho (STY)]PSSQR_.3	_ETSSPGTDDVFTPAPSDS[Phospho (STY)]PSSQR_	0.000626727	4.66379e-10	0.00993901	1167.82	989.487	1081.26	0.327901	0.235853	0.429575
P19634	SLC9A1	Sodium/hydrogen exchanger 1	ETSSPGTDDVFTPAPSDSPSSQR	768	(S788)	_ETSSPGTDDVFTPAPSDSPSS[Phospho (STY)]QR_.3	_ETSSPGTDDVFTPAPSDSPSS[Phospho (STY)]QR_	0.000791881	0.00729007	Filtered	670.383	453.262	Filtered	0.0393276	0.0518219	Filtered
P19634	SLC9A1	Sodium/hydrogen exchanger 1	ETSSPGTDDVFTPAPSDSPSSQR	768	(S787)	_ETSSPGTDDVFTPAPSDSPS[Phospho (STY)]SQR_.3	_ETSSPGTDDVFTPAPSDSPS[Phospho (STY)]SQR_	0.000869356	Filtered	Filtered	1.41534	Filtered	Filtered	0.0401562	Filtered	Filtered
P20042	EIF2S2	Eukaryotic translation initiation factor 2 subunit 2	SGDEMIFDPTMSK	2	(S2,M6,M12)	_[Acetyl (Protein N-term)]S[Phospho (STY)]GDEM[Oxidation (M)]IFDPTM[Oxidation (M)]SK_.2	_[Acetyl (Protein N-term)]S[Phospho (STY)]GDEM[Oxidation (M)]IFDPTM[Oxidation (M)]SK_	2.32075e-05	7.26045e-31	0.00035477	169849	178028	197701	1	1	1
P20042	EIF2S2	Eukaryotic translation initiation factor 2 subunit 2	SGDEMIFDPTMSK	2	(S2,M6)	_[Acetyl (Protein N-term)]S[Phospho (STY)]GDEM[Oxidation (M)]IFDPTMSK_.2	_[Acetyl (Protein N-term)]S[Phospho (STY)]GDEM[Oxidation (M)]IFDPTMSK_	3.66289e-05	5.01792e-35	0.000569879	9972.75	5940.49	4351.02	1	0.999973	0.996928
P20042	EIF2S2	Eukaryotic translation initiation factor 2 subunit 2	SGDEMIFDPTMSK	2	(S2,M6,M12)	_S[Phospho (STY)]GDEM[Oxidation (M)]IFDPTM[Oxidation (M)]SK_.2	_S[Phospho (STY)]GDEM[Oxidation (M)]IFDPTM[Oxidation (M)]SK_	Filtered	0.00733275	0.00044358	Filtered	5928.34	6499.86	Filtered	0.999999	0.999999
P20042	EIF2S2	Eukaryotic translation initiation factor 2 subunit 2	SGDEMIFDPTMSK	2	(S2,M12)	_[Acetyl (Protein N-term)]S[Phospho (STY)]GDEMIFDPTM[Oxidation (M)]SK_.2	_[Acetyl (Protein N-term)]S[Phospho (STY)]GDEMIFDPTM[Oxidation (M)]SK_	2.96477e-05	Filtered	0.000631138	6681.66	Filtered	2656.51	0.999998	Filtered	0.996151
P20042	EIF2S2	Eukaryotic translation initiation factor 2 subunit 2	SGDEMIFDPTMSK	2	(S2,M6,T11,M12)	_S[Acetyl (Protein N-term)]GDEM[Oxidation (M)]IFDPT[Phospho (STY)]M[Oxidation (M)]SK_.2	_S[Acetyl (Protein N-term)]GDEM[Oxidation (M)]IFDPT[Phospho (STY)]M[Oxidation (M)]SK_	0.000942982	Filtered	Filtered	17814.4	Filtered	Filtered	1.098e-10	Filtered	Filtered
P20042	EIF2S2	Eukaryotic translation initiation factor 2 subunit 2	SGDEMIFDPTMSK	2	(S2)	_[Acetyl (Protein N-term)]S[Phospho (STY)]GDEMIFDPTMSK_.2	_[Acetyl (Protein N-term)]S[Phospho (STY)]GDEMIFDPTMSK_	0.00595757	Filtered	Filtered	7756.58	Filtered	Filtered	0.999935	Filtered	Filtered
P20700	LMNB1	Lamin-B1	AGGPTTPLSPTR	15	(T20,S23)	_AGGPTT[Phospho (STY)]PLS[Phospho (STY)]PTR_.2	_AGGPTT[Phospho (STY)]PLS[Phospho (STY)]PTR_	0.000225767	3.21738e-17	0.000476512	6764.96	6534	5977.2	0.637764	0.921682	0.924423
P20700	LMNB1	Lamin-B1	AGGPTTPLSPTR	15	(S23)	_AGGPTTPLS[Phospho (STY)]PTR_.2	_AGGPTTPLS[Phospho (STY)]PTR_	8.30512e-05	2.46276e-12	0.000358384	5430.01	5303.06	6137.43	0.557657	0.822467	0.573187
P20700	LMNB1	Lamin-B1	AGGPTTPLSPTR	15	(T25)	_AGGPTTPLSPT[Phospho (STY)]R_.2	_AGGPTTPLSPT[Phospho (STY)]R_	7.68379e-05	0.000278695	0.000499611	4185.26	4555.15	5271.76	0.10319	0.13176	0.162006
P20742	PZP	Pregnancy zone protein	QTLSWTVTPK	860	(T865)	_QTLSWT[Phospho (STY)]VTPK_.2	_QTLSWT[Phospho (STY)]VTPK_	0.000771265	1.26791e-17	0.000664945	1	1	1	0.13512	0.173688	0.189429
P20810	CAST	Calpastatin	SLTPAVPVESKPDKPSGK	133	(S142)	_SLTPAVPVES[Phospho (STY)]KPDKPSGK_.3	_SLTPAVPVES[Phospho (STY)]KPDKPSGK_	Filtered	1.80307e-07	Filtered	Filtered	835.077	Filtered	Filtered	0.297173	Filtered
P20810	CAST	Calpastatin	SLTPAVPVESKPDKPSGK	133	(S133)	_S[Phospho (STY)]LTPAVPVESKPDKPSGK_.3	_S[Phospho (STY)]LTPAVPVESKPDKPSGK_	Filtered	0.00534569	Filtered	Filtered	468.946	Filtered	Filtered	0.290885	Filtered
P20810	CAST	Calpastatin	SLTPAVPVESKPDK	133	(S133)	_S[Phospho (STY)]LTPAVPVESKPDK_.2	_S[Phospho (STY)]LTPAVPVESKPDK_	Filtered	Filtered	0.000759878	Filtered	Filtered	1.41335	Filtered	Filtered	0.333333
P20962	PTMS	Parathymosin	SVEAAAELSAK	5	(S5)	_S[Phospho (STY)]VEAAAELSAK_.2	_S[Phospho (STY)]VEAAAELSAK_	9.28895e-05	5.24201e-25	0.00035477	6296.53	5563.28	5360.92	0.999992	0.999881	1
P21127;Q9UQ88	CDK11B;CDK11A	Cyclin-dependent kinase 11B;Cyclin-dependent kinase 11A	RDSLEEGELR	45;45	(S47);(S47)	_RDS[Phospho (STY)]LEEGELR_.2	_RDS[Phospho (STY)]LEEGELR_	0.000126897	2.12588e-22	0.00035477	4162.61	4227.98	3271.08	1	1	1
P21333	FLNA	Filamin-A	APSVANVGSHCDLSLK	2150	(S2152,C2160)	_APS[Phospho (STY)]VANVGSHC[Carbamidomethyl (C)]DLSLK_.3	_APS[Phospho (STY)]VANVGSHC[Carbamidomethyl (C)]DLSLK_	0.00016065	0.000518058	0.00035477	42046	34312.5	35012.3	1	1	1
P21333	FLNA	Filamin-A	APSVANVGSHCDLSLK	2150	(S2152,C2160)	_APS[Phospho (STY)]VANVGSHC[Carbamidomethyl (C)]DLSLK_.2	_APS[Phospho (STY)]VANVGSHC[Carbamidomethyl (C)]DLSLK_	0.000201731	6.66986e-22	0.00035477	22160.3	18683.7	14959.6	1	1	1
P21333	FLNA	Filamin-A	APSVANVGSHCDLSLK	2150	(S2158,C2160)	_APSVANVGS[Phospho (STY)]HC[Carbamidomethyl (C)]DLSLK_.3	_APSVANVGS[Phospho (STY)]HC[Carbamidomethyl (C)]DLSLK_	8.23267e-05	1.23854e-17	0.00035477	23958.6	12122.3	18337.9	2.50897e-25	1.67964e-12	3.40019e-20
P21333	FLNA	Filamin-A	APSVANVGSHCDLSLK	2150	(S2158,C2160)	_APSVANVGS[Phospho (STY)]HC[Carbamidomethyl (C)]DLSLK_.2	_APSVANVGS[Phospho (STY)]HC[Carbamidomethyl (C)]DLSLK_	0.000533241	8.40381e-24	0.000366772	13397	13013.4	10929.9	2.26848e-12	1.01263e-10	7.58396e-10
P21333	FLNA	Filamin-A	APSVANVGSHCDLSLK	2150	(C2160,S2163)	_APSVANVGSHC[Carbamidomethyl (C)]DLS[Phospho (STY)]LK_.3	_APSVANVGSHC[Carbamidomethyl (C)]DLS[Phospho (STY)]LK_	0.000191193	2.142e-11	0.000368853	2087.9	887.319	1616.12	1.27612e-24	1.29668e-17	1.86316e-20
P21333	FLNA	Filamin-A	APSVANVGSHCDLSLK	2150	(C2160,S2163)	_APSVANVGSHC[Carbamidomethyl (C)]DLS[Phospho (STY)]LK_.2	_APSVANVGSHC[Carbamidomethyl (C)]DLS[Phospho (STY)]LK_	0.0007145	3.17828e-32	0.000638098	302.551	373.742	367.856	1.56118e-17	1.2052e-16	5.81366e-17
P21333	FLNA	Filamin-A	AFGPGLQGGSAGSPAR	1072	(S1084)	_AFGPGLQGGSAGS[Phospho (STY)]PAR_.2	_AFGPGLQGGSAGS[Phospho (STY)]PAR_	4.8944e-05	8.72947e-20	0.00035477	23888.9	20505	19735	0.999989	0.999797	0.999094
P21333	FLNA	Filamin-A	AFGPGLQGGSAGSPAR	1072	(S1081)	_AFGPGLQGGS[Phospho (STY)]AGSPAR_.2	_AFGPGLQGGS[Phospho (STY)]AGSPAR_	2.88067e-05	6.42601e-23	0.00035477	21808.8	18389.7	17569.5	1.14389e-05	0.381369	0.000909546
P21333	FLNA	Filamin-A	CSGPGLSPGMVR	1453	(C1453,S1459,M1462)	_C[Carbamidomethyl (C)]SGPGLS[Phospho (STY)]PGM[Oxidation (M)]VR_.2	_C[Carbamidomethyl (C)]SGPGLS[Phospho (STY)]PGM[Oxidation (M)]VR_	2.47011e-05	2.88615e-23	0.00035477	20893	18945.3	20990.2	1	1	1
P21333	FLNA	Filamin-A	CSGPGLSPGMVR	1453	(C1453,S1459)	_C[Carbamidomethyl (C)]SGPGLS[Phospho (STY)]PGMVR_.2	_C[Carbamidomethyl (C)]SGPGLS[Phospho (STY)]PGMVR_	5.24631e-05	6.76462e-27	0.000368734	11545.4	10654.1	9246.39	0.999932	0.999995	0.999955
P21333	FLNA	Filamin-A	RAPSVANVGSHCDLSLK	2149	(S2152,C2160)	_RAPS[Phospho (STY)]VANVGSHC[Carbamidomethyl (C)]DLSLK_.3	_RAPS[Phospho (STY)]VANVGSHC[Carbamidomethyl (C)]DLSLK_	0.000191215	3.95277e-14	0.000476989	13873.8	9323.08	13840.5	0.999998	1	1
P21333	FLNA	Filamin-A	RAPSVANVGSHCDLSLK	2149	(S2158,C2160)	_RAPSVANVGS[Phospho (STY)]HC[Carbamidomethyl (C)]DLSLK_.3	_RAPSVANVGS[Phospho (STY)]HC[Carbamidomethyl (C)]DLSLK_	0.000658607	1.52532e-20	0.000708833	2534.97	1519.7	3037.31	6.04409e-06	1.35732e-06	2.17563e-06
P21333	FLNA	Filamin-A	RAPSVANVGSHCDLSLK	2149	(C2160,S2163)	_RAPSVANVGSHC[Carbamidomethyl (C)]DLS[Phospho (STY)]LK_.3	_RAPSVANVGSHC[Carbamidomethyl (C)]DLS[Phospho (STY)]LK_	0.0028456	Filtered	Filtered	1	Filtered	Filtered	1.5527e-11	Filtered	Filtered
P21359	NF1	Neurofibromin	SFDHLISDTK	2543	(S2543)	_S[Phospho (STY)]FDHLISDTK_.2	_S[Phospho (STY)]FDHLISDTK_	2.32075e-05	3.94586e-30	0.00035477	12382.3	13251.3	13512.6	0.999999	0.999998	1
P21359	NF1	Neurofibromin	ENVELSPTTGHCNSGR	2797	(T2804,C2808)	_ENVELSPT[Phospho (STY)]TGHC[Carbamidomethyl (C)]NSGR_.3	_ENVELSPT[Phospho (STY)]TGHC[Carbamidomethyl (C)]NSGR_	Filtered	0.00733313	0.00166347	Filtered	206.731	1.13278	Filtered	0.253591	0.0663887
P21359	NF1	Neurofibromin	ENVELSPTTGHCNSGR	2797	(S2802,C2808)	_ENVELS[Phospho (STY)]PTTGHC[Carbamidomethyl (C)]NSGR_.3	_ENVELS[Phospho (STY)]PTTGHC[Carbamidomethyl (C)]NSGR_	Filtered	2.14292e-10	0.00101748	Filtered	1	1	Filtered	0.292581	0.881042
P21359	NF1	Neurofibromin	ENVELSPTTGHCNSGR	2797	(C2808,S2810)	_ENVELSPTTGHC[Carbamidomethyl (C)]NS[Phospho (STY)]GR_.3	_ENVELSPTTGHC[Carbamidomethyl (C)]NS[Phospho (STY)]GR_	Filtered	0.00733295	Filtered	Filtered	257.639	Filtered	Filtered	0.186291	Filtered
P21796	VDAC1	Voltage-dependent anion-selective channel protein 1	LTFDSSFSPNTGK	97	(S102)	_LTFDSS[Phospho (STY)]FSPNTGK_.2	_LTFDSS[Phospho (STY)]FSPNTGK_	Filtered	0.00087059	0.00204186	Filtered	2368.35	2468.4	Filtered	0.180685	0.0580214
P21796	VDAC1	Voltage-dependent anion-selective channel protein 1	LTFDSSFSPNTGK	97	(S104)	_LTFDSSFS[Phospho (STY)]PNTGK_.2	_LTFDSSFS[Phospho (STY)]PNTGK_	Filtered	Filtered	0.00804444	Filtered	Filtered	5198.44	Filtered	Filtered	0.755377
P21860	ERBB3	Receptor tyrosine-protein kinase erbB-3	GESIEPLDPSEK	684	(S686)	_GES[Phospho (STY)]IEPLDPSEK_.2	_GES[Phospho (STY)]IEPLDPSEK_	Filtered	Filtered	0.000658932	Filtered	Filtered	1.70081	Filtered	Filtered	0.932302
P21980	TGM2	Protein-glutamine gamma-glutamyltransferase 2	RSSPVYVGR	214	(S216)	_RSS[Phospho (STY)]PVYVGR_.2	_RSS[Phospho (STY)]PVYVGR_	0.000869337	3.50035e-11	0.000845219	1838.72	2305.06	1545.67	0.376696	0.442264	0.375311
P22234	PAICS	Multifunctional protein ADE2	EVYELLDSPGK	20	(S27)	_EVYELLDS[Phospho (STY)]PGK_.2	_EVYELLDS[Phospho (STY)]PGK_	0.000827432	0.00681349	0.000518252	2827.36	4319.65	2909.93	0.97338	0.976014	0.933851
P22234	PAICS	Multifunctional protein ADE2	EVYELLDSPGK	20	(Y22)	_EVY[Phospho (STY)]ELLDSPGK_.2	_EVY[Phospho (STY)]ELLDSPGK_	0.000793171	0.0015656	0.000956932	2187.02	2553.03	2432.6	0.056796	0.0267625	0.091495
P22626	HNRNPA2B1	Heterogeneous nuclear ribonucleoproteins A2/B1	GGNFGFGDSR	204	(S212)	_GGNFGFGDS[Phospho (STY)]R_.2	_GGNFGFGDS[Phospho (STY)]R_	0.00836343	0.000302474	0.000642168	6267.43	5702.68	3995.4	1	1	1
P23193	TCEA1	Transcription elongation factor A protein 1	EPAITSQNSPEAR	92	(S100)	_EPAITSQNS[Phospho (STY)]PEAR_.2	_EPAITSQNS[Phospho (STY)]PEAR_	2.41554e-05	2.67345e-32	0.00035477	18390.1	21532.9	19352.7	0.997936	0.99793	0.972547
P23193	TCEA1	Transcription elongation factor A protein 1	EPAITSQNSPEAR	92	(T96)	_EPAIT[Phospho (STY)]SQNSPEAR_.2	_EPAIT[Phospho (STY)]SQNSPEAR_	2.99986e-05	5.49085e-33	0.00035477	11928.9	13082.4	13375	0.000130029	0.000516305	0.00877695
P23193	TCEA1	Transcription elongation factor A protein 1	KKEPAITSQNSPEAR	90	(S100)	_KKEPAITSQNS[Phospho (STY)]PEAR_.3	_KKEPAITSQNS[Phospho (STY)]PEAR_	0.000462417	0.00482633	0.000597309	154.152	1	214.827	0.333333	0.465428	0.564252
P23396	RPS3	40S ribosomal protein S3	DEILPTTPISEQK	215	(T221)	_DEILPTT[Phospho (STY)]PISEQK_.2	_DEILPTT[Phospho (STY)]PISEQK_	2.46884e-05	2.27536e-35	0.00035477	79717.2	77466.2	81497.1	0.996944	0.997583	0.998606
P23396	RPS3	40S ribosomal protein S3	DEILPTTPISEQK	215	(T220)	_DEILPT[Phospho (STY)]TPISEQK_.2	_DEILPT[Phospho (STY)]TPISEQK_	2.3683e-05	1.23383e-35	0.00035477	59962	59703.4	60905.1	0.00492077	0.00271402	0.00244516
P23396	RPS3	40S ribosomal protein S3	DEILPTTPISEQK	215	(S224)	_DEILPTTPIS[Phospho (STY)]EQK_.2	_DEILPTTPIS[Phospho (STY)]EQK_	2.32075e-05	6.9761e-30	0.00035477	46723	45754.4	46916.5	2.53347e-05	0.000279413	5.6371e-07
P23396	RPS3	40S ribosomal protein S3	KPLPDHVSIVEPKDEILPTTPISEQK	202	(T221)	_KPLPDHVSIVEPKDEILPTT[Phospho (STY)]PISEQK_.5	_KPLPDHVSIVEPKDEILPTT[Phospho (STY)]PISEQK_	Filtered	Filtered	0.00497339	Filtered	Filtered	1254.78	Filtered	Filtered	0.639855
P23497	SP100	Nuclear autoantigen Sp-100	SEPVINNDNPLESNDEK	350	(S362)	_SEPVINNDNPLES[Phospho (STY)]NDEK_.2	_SEPVINNDNPLES[Phospho (STY)]NDEK_	0.000603982	1.10953e-08	0.000574982	8032.82	8546.53	7384.22	0.999922	0.999522	0.999639
P23497	SP100	Nuclear autoantigen Sp-100	LPLQESEEEEREER	152	(S157)	_LPLQES[Phospho (STY)]EEEEREER_.3	_LPLQES[Phospho (STY)]EEEEREER_	6.70831e-05	7.88052e-29	0.000367264	4365.24	6062.75	5227.28	1	1	1
P23528	CFL1	Cofilin-1	ASGVAVSDGVIK	2	(S3)	_A[Acetyl (Protein N-term)]S[Phospho (STY)]GVAVSDGVIK_.2	_A[Acetyl (Protein N-term)]S[Phospho (STY)]GVAVSDGVIK_	2.69411e-05	1.26774e-27	0.00035477	817041	754456	844162	1	1	1
P23528	CFL1	Cofilin-1	ASGVAVSDGVIK	2	(S3)	_[Acetyl (Protein N-term)]AS[Phospho (STY)]GVAVSDGVIK_.2	_[Acetyl (Protein N-term)]AS[Phospho (STY)]GVAVSDGVIK_	2.97682e-05	1.54087e-36	0.000356372	779867	719437	805785	1	1	1
P23528	CFL1	Cofilin-1	ASGVAVSDGVIK	2	(S8)	_[Acetyl (Protein N-term)]ASGVAVS[Phospho (STY)]DGVIK_.2	_[Acetyl (Protein N-term)]ASGVAVS[Phospho (STY)]DGVIK_	2.49488e-05	8.18129e-14	0.00035477	284899	264182	295649	1.2441e-17	1.56923e-18	3.00723e-23
P23528	CFL1	Cofilin-1	ASGVAVSDGVIK	2	(S3)	_AS[Phospho (STY)]GVAVSDGVIK_.2	_AS[Phospho (STY)]GVAVSDGVIK_	2.77952e-05	1.23529e-34	0.00035477	10686.6	10562.2	10880.1	0.99993	0.998954	0.999822
P23528	CFL1	Cofilin-1	ASGVAVSDGVIK	2	(S8)	_A[Acetyl (Protein N-term)]SGVAVS[Phospho (STY)]DGVIK_.2	_A[Acetyl (Protein N-term)]SGVAVS[Phospho (STY)]DGVIK_	0.000488397	Filtered	0.000543839	112194	Filtered	115540	1.61693e-13	Filtered	1.11081e-21
P23588	EIF4B	Eukaryotic translation initiation factor 4B	EEDCHSPTSKPPKPDQPLK	454	(C457,S459)	_EEDC[Carbamidomethyl (C)]HS[Phospho (STY)]PTSKPPKPDQPLK_.4	_EEDC[Carbamidomethyl (C)]HS[Phospho (STY)]PTSKPPKPDQPLK_	5.66969e-05	2.02303e-22	0.00035477	133454	118586	97249.8	0.577018	0.398834	0.371952
P23588	EIF4B	Eukaryotic translation initiation factor 4B	EEDCHSPTSKPPKPDQPLK	454	(C457,S459)	_EEDC[Carbamidomethyl (C)]HS[Phospho (STY)]PTSKPPKPDQPLK_.3	_EEDC[Carbamidomethyl (C)]HS[Phospho (STY)]PTSKPPKPDQPLK_	3.55717e-05	3.18747e-22	0.00035477	30401.1	25367.6	24421	0.0540672	0.375863	0.64715
P23588	EIF4B	Eukaryotic translation initiation factor 4B	EEDCHSPTSKPPKPDQPLK	454	(C457,S462)	_EEDC[Carbamidomethyl (C)]HSPTS[Phospho (STY)]KPPKPDQPLK_.3	_EEDC[Carbamidomethyl (C)]HSPTS[Phospho (STY)]KPPKPDQPLK_	2.32075e-05	1.08048e-33	0.00035477	20332.7	17512	18526.4	0.583456	0.358751	0.223226
P23588	EIF4B	Eukaryotic translation initiation factor 4B	SLENETLNK	445	(S445)	_S[Phospho (STY)]LENETLNK_.2	_S[Phospho (STY)]LENETLNK_	2.68803e-05	4.75565e-32	0.00035477	65223.8	77385.2	72545.3	1	1	1
P23771	GATA3	Trans-acting T-cell-specific transcription factor GATA-3	DVSPDPSLSTPGSAGSAR	160	(S162)	_DVS[Phospho (STY)]PDPSLSTPGSAGSAR_.2	_DVS[Phospho (STY)]PDPSLSTPGSAGSAR_	0.000180567	2.49492e-14	0.00737853	1340.21	951.364	840.541	0.355199	0.256173	0.166667
P24534	EEF1B2	Elongation factor 1-beta	DDDDIDLFGSDDEEESEEAKR	97	(S106)	_DDDDIDLFGS[Phospho (STY)]DDEEESEEAKR_.3	_DDDDIDLFGS[Phospho (STY)]DDEEESEEAKR_	0.000521099	Filtered	Filtered	587.991	Filtered	Filtered	0.785536	Filtered	Filtered
P24534	EEF1B2	Elongation factor 1-beta	DDDDIDLFGSDDEEESEEAKR	97	(S112)	_DDDDIDLFGSDDEEES[Phospho (STY)]EEAKR_.3	_DDDDIDLFGSDDEEES[Phospho (STY)]EEAKR_	6.1146e-05	Filtered	Filtered	355.031	Filtered	Filtered	0.5	Filtered	Filtered
P24928	POLR2A	DNA-directed RNA polymerase II subunit RPB1	YSPTSPTYSPTSPK	19091923	(S1913)(S1927)	_YSPTS[Phospho (STY)]PTYSPTSPK_.2	_YSPTS[Phospho (STY)]PTYSPTSPK_	0.000263446	0.000285232	0.00035477	2288.6	2849.32	2383.46	0.131045	0.127502	0.0871769
P24928	POLR2A	DNA-directed RNA polymerase II subunit RPB1	YSPTSPTYSPTSPK	19091923	(T1912)(T1926)	_YSPT[Phospho (STY)]SPTYSPTSPK_.2	_YSPT[Phospho (STY)]SPTYSPTSPK_	0.00035774	7.341e-12	0.000368619	1847.45	2180.13	1603.57	0.0398814	0.0676046	0.0287584
P24928	POLR2A	DNA-directed RNA polymerase II subunit RPB1	YSPTSPTYSPTSPK	19091923	(T1915,S1920)(T1929,S1934)	_YSPTSPT[Phospho (STY)]YSPTS[Phospho (STY)]PK_.2	_YSPTSPT[Phospho (STY)]YSPTS[Phospho (STY)]PK_	0.000532889	0.00385203	0.000580954	2323.19	1917.02	842.781	0.0240087	0.117343	0.129353
P24928	POLR2A	DNA-directed RNA polymerase II subunit RPB1	YSPTSPTYSPTSPK	19091923	(S1910)(S1924)	_YS[Phospho (STY)]PTSPTYSPTSPK_.2	_YS[Phospho (STY)]PTSPTYSPTSPK_	0.000506222	0.000193718	0.000360109	1055.38	1638.54	853.651	0.0549725	0.0547874	0.0414024
P24928	POLR2A	DNA-directed RNA polymerase II subunit RPB1	YSPTSPTYSPTSPK	19091923	(T1915)(T1929)	_YSPTSPT[Phospho (STY)]YSPTSPK_.2	_YSPTSPT[Phospho (STY)]YSPTSPK_	0.000893667	Filtered	0.000401545	1850.62	Filtered	1924.55	0.0137967	Filtered	0.00875606
P24928	POLR2A	DNA-directed RNA polymerase II subunit RPB1	YSPTSPTYSPTSPK	19091923	(S1913,S1920)(S1927,S1934)	_YSPTS[Phospho (STY)]PTYSPTS[Phospho (STY)]PK_.2	_YSPTS[Phospho (STY)]PTYSPTS[Phospho (STY)]PK_	0.000125473	Filtered	0.000675628	1782.59	Filtered	842.271	0.0722688	Filtered	0.0689552
P24928	POLR2A	DNA-directed RNA polymerase II subunit RPB1	YSPTSPTYSPTSPK	19091923	(S1913,T1919)(S1927,T1933)	_YSPTS[Phospho (STY)]PTYSPT[Phospho (STY)]SPK_.2	_YSPTS[Phospho (STY)]PTYSPT[Phospho (STY)]SPK_	0.000521069	Filtered	Filtered	1336.22	Filtered	Filtered	0.0713051	Filtered	Filtered
P24928	POLR2A	DNA-directed RNA polymerase II subunit RPB1	YSPTSPTYSPTSPK	19091923	(S1910,S1920)(S1924,S1934)	_YS[Phospho (STY)]PTSPTYSPTS[Phospho (STY)]PK_.2	_YS[Phospho (STY)]PTSPTYSPTS[Phospho (STY)]PK_	0.000466827	Filtered	Filtered	529.858	Filtered	Filtered	0.00949416	Filtered	Filtered
P24928	POLR2A	DNA-directed RNA polymerase II subunit RPB1	YSPTSPTYSPTSPK	19091923	(S1913,T1915)(S1927,T1929)	_YSPTS[Phospho (STY)]PT[Phospho (STY)]YSPTSPK_.2	_YSPTS[Phospho (STY)]PT[Phospho (STY)]YSPTSPK_	0.00116272	Filtered	Filtered	405.897	Filtered	Filtered	0.0239054	Filtered	Filtered
P24928	POLR2A	DNA-directed RNA polymerase II subunit RPB1	YSPTSPTYSPTTPK	1874	(S1875)	_YS[Phospho (STY)]PTSPTYSPTTPK_.2	_YS[Phospho (STY)]PTSPTYSPTTPK_	0.000871235	Filtered	0.00035477	355.056	Filtered	842.92	0.103318	Filtered	0.0558374
P24928	POLR2A	DNA-directed RNA polymerase II subunit RPB1	YSPTSPTYSPTTPK	1874	(S1878)	_YSPTS[Phospho (STY)]PTYSPTTPK_.2	_YSPTS[Phospho (STY)]PTYSPTTPK_	Filtered	Filtered	0.00035477	Filtered	Filtered	1573.13	Filtered	Filtered	0.127121
P24928	POLR2A	DNA-directed RNA polymerase II subunit RPB1	YSPTSPTYSPTTPK	1874	(Y1874)	_Y[Phospho (STY)]SPTSPTYSPTTPK_.2	_Y[Phospho (STY)]SPTSPTYSPTTPK_	Filtered	Filtered	0.000477013	Filtered	Filtered	678.279	Filtered	Filtered	0.751852
P25054	APC	Adenomatous polyposis coli protein	KPTSPVKPIPQNTEYR	1771	(S1774)	_KPTS[Phospho (STY)]PVKPIPQNTEYR_.3	_KPTS[Phospho (STY)]PVKPIPQNTEYR_	0.000767137	4.48866e-05	0.00717224	1210.53	657.394	547.727	0.419534	0.339344	0.237174
P25788	PSMA3	Proteasome subunit alpha type-3	ESLKEEDESDDDNM	242	(S243,M255)	_ES[Phospho (STY)]LKEEDESDDDNM[Oxidation (M)]_.2	_ES[Phospho (STY)]LKEEDESDDDNM[Oxidation (M)]_	0.000190598	8.69897e-05	0.00035477	2410.1	2707.3	2922.1	0.733246	0.962747	0.941816
P25788	PSMA3	Proteasome subunit alpha type-3	ESLKEEDESDDDNM	242	(S250,M255)	_ESLKEEDES[Phospho (STY)]DDDNM[Oxidation (M)]_.2	_ESLKEEDES[Phospho (STY)]DDDNM[Oxidation (M)]_	5.98235e-05	0.000796948	0.00069212	1.13243	1.13246	1.13243	0.0023795	0.010137	0.0648102
P25788	PSMA3	Proteasome subunit alpha type-3	ESLKEEDESDDDNM	242	(S250)	_ESLKEEDES[Phospho (STY)]DDDNM_.2	_ESLKEEDES[Phospho (STY)]DDDNM_	2.51736e-05	Filtered	Filtered	1112.57	Filtered	Filtered	0.45242	Filtered	Filtered
P25788	PSMA3	Proteasome subunit alpha type-3	ESLKEEDESDDDNM	242	(S243)	_ES[Phospho (STY)]LKEEDESDDDNM_.2	_ES[Phospho (STY)]LKEEDESDDDNM_	8.71254e-05	Filtered	Filtered	1004.85	Filtered	Filtered	0.704319	Filtered	Filtered
P26045	PTPN3	Tyrosine-protein phosphatase non-receptor type 3	SLSVEHLETK	357	(S359)	_SLS[Phospho (STY)]VEHLETK_.2	_SLS[Phospho (STY)]VEHLETK_	Filtered	Filtered	0.000517321	Filtered	Filtered	1356.9	Filtered	Filtered	0.927579
P26045	PTPN3	Tyrosine-protein phosphatase non-receptor type 3	SLSVEHLETK	357	(S357)	_S[Phospho (STY)]LSVEHLETK_.2	_S[Phospho (STY)]LSVEHLETK_	Filtered	Filtered	0.000781752	Filtered	Filtered	1356.61	Filtered	Filtered	0.0476769
P26358	DNMT1	DNA (cytosine-5)-methyltransferase 1	EADDDEEVDDNIPEMPSPK	698	(M712,S714)	_EADDDEEVDDNIPEM[Oxidation (M)]PS[Phospho (STY)]PK_.3	_EADDDEEVDDNIPEM[Oxidation (M)]PS[Phospho (STY)]PK_	0.0008694	1.98668e-12	0.000468869	290.231	768.415	412.677	1	1	1
P26358	DNMT1	DNA (cytosine-5)-methyltransferase 1	VGMADANSPPKPLSK	120	(M122,S127)	_VGM[Oxidation (M)]ADANS[Phospho (STY)]PPKPLSK_.3	_VGM[Oxidation (M)]ADANS[Phospho (STY)]PPKPLSK_	0.000209193	1.26109e-12	0.00035477	3830.36	3475.55	4753.49	0.999284	0.998614	0.996054
P26358	DNMT1	DNA (cytosine-5)-methyltransferase 1	VGMADANSPPKPLSK	120	(M122,S127)	_VGM[Oxidation (M)]ADANS[Phospho (STY)]PPKPLSK_.2	_VGM[Oxidation (M)]ADANS[Phospho (STY)]PPKPLSK_	0.000405978	4.51136e-27	0.000366377	2146.78	2610.99	2578.91	0.98731	0.994468	0.955073
P26358	DNMT1	DNA (cytosine-5)-methyltransferase 1	SKSDGEAKPEPSPSPR	141	(S152)	_SKSDGEAKPEPS[Phospho (STY)]PSPR_.3	_SKSDGEAKPEPS[Phospho (STY)]PSPR_	0.000609929	Filtered	Filtered	1.69864	Filtered	Filtered	0.00376339	Filtered	Filtered
P26368	U2AF2	Splicing factor U2AF 65 kDa subunit	EEHGGLIRSPR	71	(S79)	_EEHGGLIRS[Phospho (STY)]PR_.2	_EEHGGLIRS[Phospho (STY)]PR_	5.75543e-05	5.82238e-34	0.00035477	11390.1	11481.4	8143.78	1	1	1
P26368	U2AF2	Splicing factor U2AF 65 kDa subunit	SDFDEFER	2	(S2)	_[Acetyl (Protein N-term)]S[Phospho (STY)]DFDEFER_.2	_[Acetyl (Protein N-term)]S[Phospho (STY)]DFDEFER_	2.64791e-05	3.84817e-36	0.00036301	45905.6	46451.1	41865	1	1	1
P26368	U2AF2	Splicing factor U2AF 65 kDa subunit	SDFDEFER	2	(S2)	_S[Phospho (STY)]DFDEFER_.2	_S[Phospho (STY)]DFDEFER_	0.000913905	0.000923479	0.000371647	2281.24	1814.89	1798.57	1	1	1
P27448	MARK3	MAP/microtubule affinity-regulating kinase 3	GIAPASPMLGNASNPNK	464	(S469,M471)	_GIAPAS[Phospho (STY)]PM[Oxidation (M)]LGNASNPNK_.2	_GIAPAS[Phospho (STY)]PM[Oxidation (M)]LGNASNPNK_	0.000871306	4.6126e-06	0.000590497	1188.21	1787.75	1418.13	0.426742	0.865891	0.450845
P27708	CAD	CAD protein	ASDPGLPAEEPK	1858	(S1859)	_AS[Phospho (STY)]DPGLPAEEPK_.2	_AS[Phospho (STY)]DPGLPAEEPK_	2.32075e-05	6.35315e-28	0.00035477	32610.5	28508.7	32527.2	1	1	1
P27708	CAD	CAD protein	IHRASDPGLPAEEPK	1855	(S1859)	_IHRAS[Phospho (STY)]DPGLPAEEPK_.3	_IHRAS[Phospho (STY)]DPGLPAEEPK_	2.32075e-05	3.05487e-31	0.00035477	22785.1	23215.5	20082.7	1	1	1
P27708	CAD	CAD protein	RLSSFVTK	1404	(S1406)	_RLS[Phospho (STY)]SFVTK_.2	_RLS[Phospho (STY)]SFVTK_	5.50837e-05	8.3959e-24	0.000355623	3924.43	3902.48	4291.32	0.97981	0.966604	0.963913
P27708	CAD	CAD protein	RLSSFVTK	1404	(S1407)	_RLSS[Phospho (STY)]FVTK_.2	_RLSS[Phospho (STY)]FVTK_	2.79536e-05	2.82981e-24	0.00035477	3607.22	3721.88	3961.32	0.0216099	0.0368445	0.0016823
P27816	MAP4	Microtubule-associated protein 4	KCSLPAEEDSVLEK	634	(C635,S636)	_KC[Carbamidomethyl (C)]S[Phospho (STY)]LPAEEDSVLEK_.3	_KC[Carbamidomethyl (C)]S[Phospho (STY)]LPAEEDSVLEK_	4.9484e-05	3.92449e-24	0.00035477	9318.2	9249.34	8988.05	0.999997	1	0.999913
P27816	MAP4	Microtubule-associated protein 4	KCSLPAEEDSVLEK	634	(C635,S636)	_KC[Carbamidomethyl (C)]S[Phospho (STY)]LPAEEDSVLEK_.2	_KC[Carbamidomethyl (C)]S[Phospho (STY)]LPAEEDSVLEK_	2.4031e-05	7.68494e-33	0.00035477	5095.27	5081.23	5996.68	0.998746	0.998889	1
P27816	MAP4	Microtubule-associated protein 4	DGVLTLANNVTPAK	561	(T571)	_DGVLTLANNVT[Phospho (STY)]PAK_.2	_DGVLTLANNVT[Phospho (STY)]PAK_	3.13227e-05	8.90353e-15	0.00038866	4749.95	5639.78	3782.07	0.999936	0.997732	0.965204
P27816	MAP4	Microtubule-associated protein 4	DVTPPPETEVVLIK	519	(T521)	_DVT[Phospho (STY)]PPPETEVVLIK_.2	_DVT[Phospho (STY)]PPPETEVVLIK_	2.65301e-05	1.59791e-13	0.00035477	5010.13	4032.36	6562.74	0.995709	0.990163	0.998134
P27816	MAP4	Microtubule-associated protein 4	ELPPSPEKK	692	(S696)	_ELPPS[Phospho (STY)]PEKK_.2	_ELPPS[Phospho (STY)]PEKK_	Filtered	Filtered	0.000989783	Filtered	Filtered	2146.56	Filtered	Filtered	1
P27816	MAP4	Microtubule-associated protein 4	LATNTSAPDLK	923	(S928)	_LATNTS[Phospho (STY)]APDLK_.2	_LATNTS[Phospho (STY)]APDLK_	0.000869377	Filtered	0.000564727	222.196	Filtered	514.246	0.284234	Filtered	0.294615
P27816	MAP4	Microtubule-associated protein 4	VGSLDNVGHLPAGGAVK	1071	(S1073)	_VGS[Phospho (STY)]LDNVGHLPAGGAVK_.3	_VGS[Phospho (STY)]LDNVGHLPAGGAVK_	Filtered	0.00436102	0.000695389	Filtered	1.9827	179.15	Filtered	1	1
P27816	MAP4	Microtubule-associated protein 4	DMSPLSETEMALGK	505	(M506,S507,M514)	_DM[Oxidation (M)]S[Phospho (STY)]PLSETEM[Oxidation (M)]ALGK_.2	_DM[Oxidation (M)]S[Phospho (STY)]PLSETEM[Oxidation (M)]ALGK_	0.000869293	Filtered	Filtered	681.089	Filtered	Filtered	0.885019	Filtered	Filtered
P27816	MAP4	Microtubule-associated protein 4	DMSPLSETEMALGK	505	(M506,S510,M514)	_DM[Oxidation (M)]SPLS[Phospho (STY)]ETEM[Oxidation (M)]ALGK_.2	_DM[Oxidation (M)]SPLS[Phospho (STY)]ETEM[Oxidation (M)]ALGK_	Filtered	Filtered	0.00363338	Filtered	Filtered	2.59776	Filtered	Filtered	0.333333
P27824	CANX	Calnexin	AEEDEILNRSPR	574	(S583)	_AEEDEILNRS[Phospho (STY)]PR_.3	_AEEDEILNRS[Phospho (STY)]PR_	2.32075e-05	0.000108969	0.00035477	667501	206236	638238	1	1	1
P27824	CANX	Calnexin	AEEDEILNRSPR	574	(S583)	_AEEDEILNRS[Phospho (STY)]PR_.2	_AEEDEILNRS[Phospho (STY)]PR_	2.32075e-05	6.09501e-22	0.000551048	277257	287693	278075	1	1	1
P27824	CANX	Calnexin	SDAEEDGGTVSQEEEDRKPK	554	(S564)	_SDAEEDGGTVS[Phospho (STY)]QEEEDRKPK_.3	_SDAEEDGGTVS[Phospho (STY)]QEEEDRKPK_	0.000157242	2.20471e-20	0.00035477	10909.9	14237.2	13495.8	0.999765	0.999565	0.995854
P27824	CANX	Calnexin	SDAEEDGGTVSQEEEDRKPK	554	(T562)	_SDAEEDGGT[Phospho (STY)]VSQEEEDRKPK_.3	_SDAEEDGGT[Phospho (STY)]VSQEEEDRKPK_	2.32075e-05	4.95795e-13	0.00035477	6295.19	8097.21	7378.97	0.000226854	0.00116188	0.00689414
P27824	CANX	Calnexin	SDAEEDGGTVSQEEEDRKPK	554	(T562)	_SDAEEDGGT[Phospho (STY)]VSQEEEDRKPK_.4	_SDAEEDGGT[Phospho (STY)]VSQEEEDRKPK_	0.000414387	9.00865e-13	0.000577665	1730.72	1921.33	649.703	0.152682	0.0253904	0.402477
P27824	CANX	Calnexin	SDAEEDGGTVSQEEEDRKPK	554	(S554)	_S[Phospho (STY)]DAEEDGGTVSQEEEDRKPK_.4	_S[Phospho (STY)]DAEEDGGTVSQEEEDRKPK_	0.00072267	2.28445e-12	0.000491957	847.794	899.428	387.196	0.145135	0.320449	0.176566
P27824	CANX	Calnexin	SDAEEDGGTVSQEEEDRKPK	554	(S564)	_SDAEEDGGTVS[Phospho (STY)]QEEEDRKPK_.4	_SDAEEDGGTVS[Phospho (STY)]QEEEDRKPK_	0.000604978	6.60691e-10	0.00050134	357.194	255.679	647.541	0.648564	0.970842	0.384743
P27824	CANX	Calnexin	SDAEEDGGTVSQEEEDRKPK	554	(T562,S564)	_SDAEEDGGT[Phospho (STY)]VS[Phospho (STY)]QEEEDRKPK_.3	_SDAEEDGGT[Phospho (STY)]VS[Phospho (STY)]QEEEDRKPK_	0.00159191	Filtered	0.00164666	497.266	Filtered	399.482	0.39243	Filtered	0.365707
P27824	CANX	Calnexin	SDAEEDGGTVSQEEEDRKPK	554	(S554,S564)	_S[Phospho (STY)]DAEEDGGTVS[Phospho (STY)]QEEEDRKPK_.3	_S[Phospho (STY)]DAEEDGGTVS[Phospho (STY)]QEEEDRKPK_	0.000286327	Filtered	0.000713479	496.446	Filtered	398.631	0.391806	Filtered	0.824064
P27824	CANX	Calnexin	SDAEEDGGTVSQEEEDRKPK	554	(S554)	_S[Phospho (STY)]DAEEDGGTVSQEEEDRKPK_.3	_S[Phospho (STY)]DAEEDGGTVSQEEEDRKPK_	0.000869417	Filtered	Filtered	8302.55	Filtered	Filtered	2.34792e-08	Filtered	Filtered
P27824	CANX	Calnexin	SDAEEDGGTVSQEEEDRKPK	554	(S554,T562)	_S[Phospho (STY)]DAEEDGGT[Phospho (STY)]VSQEEEDRKPK_.3	_S[Phospho (STY)]DAEEDGGT[Phospho (STY)]VSQEEEDRKPK_	0.000148269	Filtered	Filtered	1.13243	Filtered	Filtered	0.673165	Filtered	Filtered
P27824	CANX	Calnexin	QKSDAEEDGGTVSQEEEDR	552	(T562)	_QKSDAEEDGGT[Phospho (STY)]VSQEEEDR_.3	_QKSDAEEDGGT[Phospho (STY)]VSQEEEDR_	0.000102967	2.39235e-16	0.00035477	9004.06	7392.86	9111.38	0.607412	0.576024	0.615582
P27824	CANX	Calnexin	QKSDAEEDGGTVSQEEEDR	552	(S554)	_QKS[Phospho (STY)]DAEEDGGTVSQEEEDR_.3	_QKS[Phospho (STY)]DAEEDGGTVSQEEEDR_	2.32075e-05	1.39948e-30	0.00035477	9003.55	7392.29	9110.71	0.392664	0.419039	0.3872
P27824	CANX	Calnexin	QKSDAEEDGGTVSQEEEDR	552	(S564)	_QKSDAEEDGGTVS[Phospho (STY)]QEEEDR_.3	_QKSDAEEDGGTVS[Phospho (STY)]QEEEDR_	8.64315e-05	9.35323e-16	0.00035477	4761.19	3725.48	4245.71	0.0047509	0.00781019	0.00599398
P27824	CANX	Calnexin	QKSDAEEDGGTVSQEEEDR	552	(S554,S564)	_QKS[Phospho (STY)]DAEEDGGTVS[Phospho (STY)]QEEEDR_.3	_QKS[Phospho (STY)]DAEEDGGTVS[Phospho (STY)]QEEEDR_	2.82948e-05	0.00061705	0.00035477	1304.91	1780.28	1335.6	0.713974	0.314858	0.430472
P27824	CANX	Calnexin	QKSDAEEDGGTVSQEEEDR	552	(T562,S564)	_QKSDAEEDGGT[Phospho (STY)]VS[Phospho (STY)]QEEEDR_.3	_QKSDAEEDGGT[Phospho (STY)]VS[Phospho (STY)]QEEEDR_	4.96591e-05	6.01374e-13	0.00035477	1304.92	1006.8	799.274	0.439353	0.515135	0.63763
P27824	CANX	Calnexin	QKSDAEEDGGTVSQEEEDR	552	(S554,T562)	_QKS[Phospho (STY)]DAEEDGGT[Phospho (STY)]VSQEEEDR_.3	_QKS[Phospho (STY)]DAEEDGGT[Phospho (STY)]VSQEEEDR_	Filtered	0.00392791	0.00035477	Filtered	1007.92	1093.62	Filtered	0.518396	0.429642
P27824	CANX	Calnexin	QKSDAEEDGGTVSQEEEDRK	552	(S554)	_QKS[Phospho (STY)]DAEEDGGTVSQEEEDRK_.3	_QKS[Phospho (STY)]DAEEDGGTVSQEEEDRK_	0.000869366	1.179e-06	0.000593156	393.503	513.829	276.553	0.333333	0.40477	0.333333
P27824	CANX	Calnexin	QKSDAEEDGGTVSQEEEDRK	552	(T562)	_QKSDAEEDGGT[Phospho (STY)]VSQEEEDRK_.3	_QKSDAEEDGGT[Phospho (STY)]VSQEEEDRK_	0.000869404	1.0098e-11	0.000599295	392.971	513.228	275.937	0.333333	0.500724	0.333333
P27824	CANX	Calnexin	QKSDAEEDGGTVSQEEEDRK	552	(S564)	_QKSDAEEDGGTVS[Phospho (STY)]QEEEDRK_.3	_QKSDAEEDGGTVS[Phospho (STY)]QEEEDRK_	0.000871255	0.00498995	Filtered	1	1	Filtered	0.333333	0.100808	Filtered
P27824	CANX	Calnexin	SDAEEDGGTVSQEEEDR	554	(S564)	_SDAEEDGGTVS[Phospho (STY)]QEEEDR_.2	_SDAEEDGGTVS[Phospho (STY)]QEEEDR_	0.000774515	Filtered	Filtered	984.054	Filtered	Filtered	0.812205	Filtered	Filtered
P28066	PSMA5	Proteasome subunit alpha type-5	GVNTFSPEGR	11	(S16)	_GVNTFS[Phospho (STY)]PEGR_.2	_GVNTFS[Phospho (STY)]PEGR_	0.000209532	1.49561e-18	0.000651964	11413.9	12796.6	11850.7	0.941167	0.996434	0.994557
P28066	PSMA5	Proteasome subunit alpha type-5	ITSPLMEPSSIEK	54	(S56,M59)	_ITS[Phospho (STY)]PLM[Oxidation (M)]EPSSIEK_.2	_ITS[Phospho (STY)]PLM[Oxidation (M)]EPSSIEK_	0.000340958	0.00714515	0.000818718	532.345	813.71	990.829	0.310833	0.170183	0.103754
P28066	PSMA5	Proteasome subunit alpha type-5	ITSPLMEPSSIEK	54	(T55,M59)	_IT[Phospho (STY)]SPLM[Oxidation (M)]EPSSIEK_.2	_IT[Phospho (STY)]SPLM[Oxidation (M)]EPSSIEK_	0.000427002	1.71605e-13	0.000651828	1	1	351.095	0.312702	0.241369	0.575463
P28370	SMARCA1	Probable global transcription activator SNF2L1	SPTSPLNMK	116	(T118)	_SPT[Phospho (STY)]SPLNMK_.2	_SPT[Phospho (STY)]SPLNMK_	0.000678362	3.15775e-08	0.00539822	807.868	619.238	313.773	0.26535	0.333333	0.333333
P28370	SMARCA1	Probable global transcription activator SNF2L1	SPTSPLNMK	116	(S119)	_SPTS[Phospho (STY)]PLNMK_.2	_SPTS[Phospho (STY)]PLNMK_	0.000869361	0.000910471	0.00209774	1.13237	189.769	343.79	0.294965	0.333333	0.333333
P28370	SMARCA1	Probable global transcription activator SNF2L1	SPTSPLNMK	116	(S116)	_S[Phospho (STY)]PTSPLNMK_.2	_S[Phospho (STY)]PTSPLNMK_	0.000494313	3.63127e-06	Filtered	808.185	619.451	Filtered	0.431658	0.333333	Filtered
P28370	SMARCA1	Probable global transcription activator SNF2L1	SPTSPLNMK	116	(T118,M123)	_SPT[Phospho (STY)]SPLNM[Oxidation (M)]K_.2	_SPT[Phospho (STY)]SPLNM[Oxidation (M)]K_	Filtered	Filtered	0.000595802	Filtered	Filtered	651.325	Filtered	Filtered	0.666109
P28370	SMARCA1	Probable global transcription activator SNF2L1	SPTSPLNMK	116	(S116,M123)	_S[Phospho (STY)]PTSPLNM[Oxidation (M)]K_.2	_S[Phospho (STY)]PTSPLNM[Oxidation (M)]K_	Filtered	Filtered	0.00180667	Filtered	Filtered	650.834	Filtered	Filtered	0.30547
P28715	ERCC5	DNA excision repair protein ERCC-5	NAPAAVDEGSISPR	373	(S382)	_NAPAAVDEGS[Phospho (STY)]ISPR_.2	_NAPAAVDEGS[Phospho (STY)]ISPR_	0.000428501	0.00946879	0.000487921	12965.3	12433.5	12556.6	0.315599	0.00557536	0.298357
P28715	ERCC5	DNA excision repair protein ERCC-5	NAPAAVDEGSISPR	373	(S384)	_NAPAAVDEGSIS[Phospho (STY)]PR_.2	_NAPAAVDEGSIS[Phospho (STY)]PR_	0.000668841	0.00721412	0.000375276	12267	11203.6	11422.9	0.687883	0.988045	0.710773
P28715	ERCC5	DNA excision repair protein ERCC-5	ELTPASPTCTNSVSK	521	(S526,C529)	_ELTPAS[Phospho (STY)]PTC[Carbamidomethyl (C)]TNSVSK_.2	_ELTPAS[Phospho (STY)]PTC[Carbamidomethyl (C)]TNSVSK_	Filtered	Filtered	0.000433143	Filtered	Filtered	1144.16	Filtered	Filtered	0.514453
P28749	RBL1	Retinoblastoma-like protein 1	DMQPLSPISVHER	635	(M636,S640)	_DM[Oxidation (M)]QPLS[Phospho (STY)]PISVHER_.3	_DM[Oxidation (M)]QPLS[Phospho (STY)]PISVHER_	0.000816667	8.1608e-05	0.000362257	1396.6	1723.43	1081.28	0.788561	0.969933	0.843361
P29317	EPHA2	Ephrin type-A receptor 2	LPSTSGSEGVPFR	895	(S901)	_LPSTSGS[Phospho (STY)]EGVPFR_.2	_LPSTSGS[Phospho (STY)]EGVPFR_	0.000114916	1.73036e-17	0.000540198	3372.85	4087.69	3662.31	0.355974	0.499605	0.317834
P29317	EPHA2	Ephrin type-A receptor 2	LPSTSGSEGVPFR	895	(S897)	_LPS[Phospho (STY)]TSGSEGVPFR_.2	_LPS[Phospho (STY)]TSGSEGVPFR_	0.000174813	4.23323e-15	0.000576056	3189.34	3113.62	3662.3	0.336107	0.1727	0.153177
P29317	EPHA2	Ephrin type-A receptor 2	LPSTSGSEGVPFR	895	(S899)	_LPSTS[Phospho (STY)]GSEGVPFR_.2	_LPSTS[Phospho (STY)]GSEGVPFR_	3.8633e-05	1.09252e-18	0.00054155	2918.71	3320.58	3662.3	0.442284	0.164286	0.373666
P29317	EPHA2	Ephrin type-A receptor 2	LPSTSGSEGVPFR	895	(T898)	_LPST[Phospho (STY)]SGSEGVPFR_.2	_LPST[Phospho (STY)]SGSEGVPFR_	7.53763e-05	1.45036e-18	0.00270082	2081.8	2721.27	3348.84	0.270523	0.165758	0.25
P29317	EPHA2	Ephrin type-A receptor 2	LPSTSGSEGVPFR	895	(T898,S901)	_LPST[Phospho (STY)]SGS[Phospho (STY)]EGVPFR_.2	_LPST[Phospho (STY)]SGS[Phospho (STY)]EGVPFR_	0.00987032	Filtered	Filtered	220.063	Filtered	Filtered	0.5	Filtered	Filtered
P29317	EPHA2	Ephrin type-A receptor 2	LPSTSGSEGVPFR	895	(S899,S901)	_LPSTS[Phospho (STY)]GS[Phospho (STY)]EGVPFR_.2	_LPSTS[Phospho (STY)]GS[Phospho (STY)]EGVPFR_	0.00759386	Filtered	Filtered	153.337	Filtered	Filtered	0.5	Filtered	Filtered
P29590	PML	Protein PML	AVSPPHLDGPPSPR	516	(S518,S527)	_AVS[Phospho (STY)]PPHLDGPPS[Phospho (STY)]PR_.3	_AVS[Phospho (STY)]PPHLDGPPS[Phospho (STY)]PR_	0.000911527	3.17892e-07	0.00250385	282.786	1	162.756	1	1	1
P29590	PML	Protein PML	AVSPPHLDGPPSPR	516	(S518,S527)	_AVS[Phospho (STY)]PPHLDGPPS[Phospho (STY)]PR_.2	_AVS[Phospho (STY)]PPHLDGPPS[Phospho (STY)]PR_	0.000869398	Filtered	Filtered	2214.19	Filtered	Filtered	1	Filtered	Filtered
P29692	EEF1D	Elongation factor 1-delta	ATAPQTQHVSPMR	124	(S133)	_ATAPQTQHVS[Phospho (STY)]PMR_.3	_ATAPQTQHVS[Phospho (STY)]PMR_	2.34487e-05	3.2286e-11	0.00035477	72079.8	59819.3	50250	1	1	1
P29692	EEF1D	Elongation factor 1-delta	ATAPQTQHVSPMR	124	(S133,M135)	_ATAPQTQHVS[Phospho (STY)]PM[Oxidation (M)]R_.3	_ATAPQTQHVS[Phospho (STY)]PM[Oxidation (M)]R_	0.000318368	2.96071e-32	0.00035477	52533.9	56834.9	61290	0.99698	0.999986	0.995032
P29692	EEF1D	Elongation factor 1-delta	ATAPQTQHVSPMR	124	(S133,M135)	_ATAPQTQHVS[Phospho (STY)]PM[Oxidation (M)]R_.2	_ATAPQTQHVS[Phospho (STY)]PM[Oxidation (M)]R_	3.05891e-05	6.4385e-33	0.00035477	28157.8	40240.4	48908.8	0.0150469	1	0.977886
P29692	EEF1D	Elongation factor 1-delta	ATAPQTQHVSPMR	124	(S133)	_ATAPQTQHVS[Phospho (STY)]PMR_.2	_ATAPQTQHVS[Phospho (STY)]PMR_	2.32075e-05	0.000419973	0.00035477	39812.3	42195.9	34713.9	1	1	1
P29692	EEF1D	Elongation factor 1-delta	ATAPQTQHVSPMR	124	(T129,M135)	_ATAPQT[Phospho (STY)]QHVSPM[Oxidation (M)]R_.2	_ATAPQT[Phospho (STY)]QHVSPM[Oxidation (M)]R_	0.000869294	1.85088e-32	0.00035477	18365.1	23265.1	28424.5	0.000616878	4.92704e-08	0.00285316
P29692	EEF1D	Elongation factor 1-delta	ATAPQTQHVSPMR	124	(T129,M135)	_ATAPQT[Phospho (STY)]QHVSPM[Oxidation (M)]R_.3	_ATAPQT[Phospho (STY)]QHVSPM[Oxidation (M)]R_	0.000869325	1.0169e-18	0.00035477	19606.2	23177.5	26062.1	0.00327471	2.0121e-05	0.00407737
P29692	EEF1D	Elongation factor 1-delta	KPATPAEDDEDDDIDLFGSDNEEEDK	144	(S162)	_KPATPAEDDEDDDIDLFGS[Phospho (STY)]DNEEEDK_.3	_KPATPAEDDEDDDIDLFGS[Phospho (STY)]DNEEEDK_	4.3573e-05	4.61399e-28	0.00035477	52567.4	54835	49476.2	1	1	1
P29966	MARCKS	Myristoylated alanine-rich C-kinase substrate	GEAAAERPGEAAVASSPSK	12	(S27)	_GEAAAERPGEAAVASS[Phospho (STY)]PSK_.3	_GEAAAERPGEAAVASS[Phospho (STY)]PSK_	2.32075e-05	4.60755e-24	0.00035477	41560.1	45308	47244.2	0.963691	0.986266	0.974694
P29966	MARCKS	Myristoylated alanine-rich C-kinase substrate	GEAAAERPGEAAVASSPSK	12	(S26)	_GEAAAERPGEAAVAS[Phospho (STY)]SPSK_.3	_GEAAAERPGEAAVAS[Phospho (STY)]SPSK_	2.32075e-05	8.58305e-37	0.000368628	40650.4	43707.7	44770.7	0.000314854	8.64535e-08	5.73855e-05
P29966	MARCKS	Myristoylated alanine-rich C-kinase substrate	GEAAAERPGEAAVASSPSK	12	(S26)	_GEAAAERPGEAAVAS[Phospho (STY)]SPSK_.2	_GEAAAERPGEAAVAS[Phospho (STY)]SPSK_	2.32075e-05	1.57087e-34	0.00035477	33959.1	35169.2	40204.1	0.333333	0.333333	0.333333
P29966	MARCKS	Myristoylated alanine-rich C-kinase substrate	GEAAAERPGEAAVASSPSK	12	(S27)	_GEAAAERPGEAAVASS[Phospho (STY)]PSK_.2	_GEAAAERPGEAAVASS[Phospho (STY)]PSK_	2.34296e-05	6.57705e-35	0.000429597	32785.1	32986.5	38302.7	0.333333	0.333333	0.333333
P29966	MARCKS	Myristoylated alanine-rich C-kinase substrate	GEAAAERPGEAAVASSPSK	12	(S29)	_GEAAAERPGEAAVASSPS[Phospho (STY)]K_.3	_GEAAAERPGEAAVASSPS[Phospho (STY)]K_	2.32075e-05	3.12558e-22	0.00035477	23923.8	25535.3	25945.6	0.0365371	0.0151907	0.0333457
P29966	MARCKS	Myristoylated alanine-rich C-kinase substrate	GEAAAERPGEAAVASSPSK	12	(S29)	_GEAAAERPGEAAVASSPS[Phospho (STY)]K_.2	_GEAAAERPGEAAVASSPS[Phospho (STY)]K_	2.534e-05	4.87607e-27	0.00035477	16743.7	17256.2	20791.5	0.333333	0.333333	0.333333
P29966	MARCKS	Myristoylated alanine-rich C-kinase substrate	EAPAEGEAAEPGSPTAAEGEAASAASSTSSPK	106	(S118)	_EAPAEGEAAEPGS[Phospho (STY)]PTAAEGEAASAASSTSSPK_.3	_EAPAEGEAAEPGS[Phospho (STY)]PTAAEGEAASAASSTSSPK_	2.53162e-05	1.79394e-20	0.00035477	27022.5	19922.9	29755.4	0.510231	0.511844	0.504139
P29966	MARCKS	Myristoylated alanine-rich C-kinase substrate	EAPAEGEAAEPGSPTAAEGEAASAASSTSSPK	106	(T120)	_EAPAEGEAAEPGSPT[Phospho (STY)]AAEGEAASAASSTSSPK_.3	_EAPAEGEAAEPGSPT[Phospho (STY)]AAEGEAASAASSTSSPK_	2.32075e-05	9.60967e-20	0.00035477	26687.1	17937.8	28260.7	0.489506	0.487459	0.495531
P29966	MARCKS	Myristoylated alanine-rich C-kinase substrate	EAPAEGEAAEPGSPTAAEGEAASAASSTSSPK	106	(S131)	_EAPAEGEAAEPGSPTAAEGEAASAAS[Phospho (STY)]STSSPK_.3	_EAPAEGEAAEPGSPTAAEGEAASAAS[Phospho (STY)]STSSPK_	0.00020319	1.71111e-08	0.000627649	11873.5	8174.96	9296.59	8.12958e-08	1.65804e-05	2.61156e-08
P29966	MARCKS	Myristoylated alanine-rich C-kinase substrate	EAPAEGEAAEPGSPTAAEGEAASAASSTSSPK	106	(S135)	_EAPAEGEAAEPGSPTAAEGEAASAASSTSS[Phospho (STY)]PK_.3	_EAPAEGEAAEPGSPTAAEGEAASAASSTSS[Phospho (STY)]PK_	0.000288867	7.82231e-11	0.000473768	8643.86	6656.02	9018.66	4.11629e-07	1.29435e-05	5.75224e-09
P29966	MARCKS	Myristoylated alanine-rich C-kinase substrate	EAPAEGEAAEPGSPTAAEGEAASAASSTSSPK	106	(S128)	_EAPAEGEAAEPGSPTAAEGEAAS[Phospho (STY)]AASSTSSPK_.3	_EAPAEGEAAEPGSPTAAEGEAAS[Phospho (STY)]AASSTSSPK_	0.000384642	0.0018865	0.000592787	9528.19	6764.98	7593.75	0.000147739	0.000184165	0.000366297
P29966	MARCKS	Myristoylated alanine-rich C-kinase substrate	EAPAEGEAAEPGSPTAAEGEAASAASSTSSPK	106	(S134)	_EAPAEGEAAEPGSPTAAEGEAASAASSTS[Phospho (STY)]SPK_.3	_EAPAEGEAAEPGSPTAAEGEAASAASSTS[Phospho (STY)]SPK_	0.000496937	8.29758e-05	0.000525182	8563.18	6389.71	8194.26	1.65985e-07	1.17126e-05	1.16811e-07
P29966	MARCKS	Myristoylated alanine-rich C-kinase substrate	EAPAEGEAAEPGSPTAAEGEAASAASSTSSPK	106	(S132)	_EAPAEGEAAEPGSPTAAEGEAASAASS[Phospho (STY)]TSSPK_.3	_EAPAEGEAAEPGSPTAAEGEAASAASS[Phospho (STY)]TSSPK_	0.000271915	4.22758e-06	0.000514695	5621.3	4408.51	5244.27	6.50839e-08	1.93681e-05	2.42871e-08
P29966	MARCKS	Myristoylated alanine-rich C-kinase substrate	GEPAAAAAPEAGASPVEK	88	(S101)	_GEPAAAAAPEAGAS[Phospho (STY)]PVEK_.3	_GEPAAAAAPEAGAS[Phospho (STY)]PVEK_	2.40392e-05	2.16166e-20	0.00035477	3727.13	4067.19	4924.32	1	1	1
P29966	MARCKS	Myristoylated alanine-rich C-kinase substrate	GEPAAAAAPEAGASPVEK	88	(S101)	_GEPAAAAAPEAGAS[Phospho (STY)]PVEK_.2	_GEPAAAAAPEAGAS[Phospho (STY)]PVEK_	2.32075e-05	Filtered	0.00035477	44040.3	Filtered	44266.7	1	Filtered	1
P29966	MARCKS	Myristoylated alanine-rich C-kinase substrate	AEDGATPSPSNETPK	138	(T150)	_AEDGATPSPSNET[Phospho (STY)]PK_.2	_AEDGATPSPSNET[Phospho (STY)]PK_	7.19125e-05	2.06154e-24	0.000360127	4991.23	4858.64	6081.41	0.579963	0.582908	0.539057
P29966	MARCKS	Myristoylated alanine-rich C-kinase substrate	AEDGATPSPSNETPK	138	(S147)	_AEDGATPSPS[Phospho (STY)]NETPK_.2	_AEDGATPSPS[Phospho (STY)]NETPK_	8.7627e-05	2.03483e-23	0.00035477	3055.03	3267.61	3935.12	0.241256	0.368687	0.409955
P29966	MARCKS	Myristoylated alanine-rich C-kinase substrate	AEDGATPSPSNETPK	138	(S145)	_AEDGATPS[Phospho (STY)]PSNETPK_.2	_AEDGATPS[Phospho (STY)]PSNETPK_	0.000467005	1.1431e-08	0.000455621	3221.45	2131.27	3160.1	0.247544	0.040165	0.0312241
P30307	CDC25C	M-phase inducer phosphatase 3	SPSMPENLNRPR	214	(S216,M217)	_SPS[Phospho (STY)]M[Oxidation (M)]PENLNRPR_.2	_SPS[Phospho (STY)]M[Oxidation (M)]PENLNRPR_	0.000712107	1.91091e-05	0.000425557	1.13243	317.649	547.449	0.349764	0.316921	0.315674
P30307	CDC25C	M-phase inducer phosphatase 3	SPSMPENLNRPR	214	(S214,M217)	_S[Phospho (STY)]PSM[Oxidation (M)]PENLNRPR_.2	_S[Phospho (STY)]PSM[Oxidation (M)]PENLNRPR_	0.000515448	0.00675182	0.000417323	1	317.396	276.826	0.649287	0.682587	0.681783
P30419	NMT1	Glycylpeptide N-tetradecanoyltransferase 1	GGLSPANDTGAK	44	(S47)	_GGLS[Phospho (STY)]PANDTGAK_.2	_GGLS[Phospho (STY)]PANDTGAK_	0.000109097	1.80299e-07	0.00175201	2164.71	1977.9	1529.51	0.933432	0.971207	0.875414
P30566	ADSL	Adenylosuccinate lyase	AAGGDHGSPDSYR	2	(S9)	_A[Acetyl (Protein N-term)]AGGDHGS[Phospho (STY)]PDSYR_.2	_A[Acetyl (Protein N-term)]AGGDHGS[Phospho (STY)]PDSYR_	0.000776155	2.31516e-13	0.000492507	1853.12	1845.38	2500.73	0.593043	0.433475	0.419618
P30566	ADSL	Adenylosuccinate lyase	AAGGDHGSPDSYR	2	(S9)	_[Acetyl (Protein N-term)]AAGGDHGS[Phospho (STY)]PDSYR_.2	_[Acetyl (Protein N-term)]AAGGDHGS[Phospho (STY)]PDSYR_	0.000820424	3.94955e-06	0.000551424	1	1	243.905	0.577829	0.418215	0.425517
P30622	CLIP1	CAP-Gly domain-containing linker protein 1	TASESISNLSEAGSIK	191	(S193)	_TAS[Phospho (STY)]ESISNLSEAGSIK_.2	_TAS[Phospho (STY)]ESISNLSEAGSIK_	0.000158634	9.40988e-09	Filtered	849.904	753.885	Filtered	0.317873	0.290115	Filtered
P30622	CLIP1	CAP-Gly domain-containing linker protein 1	TASESISNLSEAGSIK	191	(T191)	_T[Phospho (STY)]ASESISNLSEAGSIK_.2	_T[Phospho (STY)]ASESISNLSEAGSIK_	0.00047412	0.00507169	Filtered	253.914	304.513	Filtered	0.0429955	0.291913	Filtered
P30622	CLIP1	CAP-Gly domain-containing linker protein 1	TASESISNLSEAGSIK	191	(S195)	_TASES[Phospho (STY)]ISNLSEAGSIK_.2	_TASES[Phospho (STY)]ISNLSEAGSIK_	0.000570795	6.08724e-08	Filtered	1	1	Filtered	0.292375	0.272751	Filtered
P30622	CLIP1	CAP-Gly domain-containing linker protein 1	TASESISNLSEAGSIK	191	(S200)	_TASESISNLS[Phospho (STY)]EAGSIK_.2	_TASESISNLS[Phospho (STY)]EAGSIK_	0.000845641	Filtered	Filtered	1.13247	Filtered	Filtered	0.0378741	Filtered	Filtered
P30622	CLIP1	CAP-Gly domain-containing linker protein 1	TASESISNLSEAGSIK	191	(S197)	_TASESIS[Phospho (STY)]NLSEAGSIK_.2	_TASESIS[Phospho (STY)]NLSEAGSIK_	0.000298836	Filtered	Filtered	1.13247	Filtered	Filtered	0.288983	Filtered	Filtered
P31321	PRKAR1B	cAMP-dependent protein kinase type I-beta regulatory subunit	SNSQSDSHDEEVSPTPPNPVVK	71	(S71)	_S[Phospho (STY)]NSQSDSHDEEVSPTPPNPVVK_.3	_S[Phospho (STY)]NSQSDSHDEEVSPTPPNPVVK_	0.000650216	3.44976e-27	0.00035477	1655.28	3580.46	3601.48	0.153579	0.00504635	0.00821674
P31321	PRKAR1B	cAMP-dependent protein kinase type I-beta regulatory subunit	SNSQSDSHDEEVSPTPPNPVVK	71	(S77)	_SNSQSDS[Phospho (STY)]HDEEVSPTPPNPVVK_.3	_SNSQSDS[Phospho (STY)]HDEEVSPTPPNPVVK_	0.000670393	2.6671e-10	0.000366827	1666.33	3551.13	3601.33	0.194043	0.195964	0.194248
P31321	PRKAR1B	cAMP-dependent protein kinase type I-beta regulatory subunit	SNSQSDSHDEEVSPTPPNPVVK	71	(T85)	_SNSQSDSHDEEVSPT[Phospho (STY)]PPNPVVK_.3	_SNSQSDSHDEEVSPT[Phospho (STY)]PPNPVVK_	0.00078453	1.13885e-06	0.00103229	1655.01	3551.06	3601.88	0.206998	0.216106	0.217532
P31321	PRKAR1B	cAMP-dependent protein kinase type I-beta regulatory subunit	SNSQSDSHDEEVSPTPPNPVVK	71	(S77,S83)	_SNSQSDS[Phospho (STY)]HDEEVS[Phospho (STY)]PTPPNPVVK_.3	_SNSQSDS[Phospho (STY)]HDEEVS[Phospho (STY)]PTPPNPVVK_	2.91639e-05	1.84975e-13	0.00035477	3726.56	1518.07	3461.36	0.412633	0.355067	0.39777
P31321	PRKAR1B	cAMP-dependent protein kinase type I-beta regulatory subunit	SNSQSDSHDEEVSPTPPNPVVK	71	(S73,S83)	_SNS[Phospho (STY)]QSDSHDEEVS[Phospho (STY)]PTPPNPVVK_.3	_SNS[Phospho (STY)]QSDSHDEEVS[Phospho (STY)]PTPPNPVVK_	3.16422e-05	6.56175e-20	0.00035477	3725.83	1517.75	3461	0.328014	0.0501314	0.328048
P31321	PRKAR1B	cAMP-dependent protein kinase type I-beta regulatory subunit	SNSQSDSHDEEVSPTPPNPVVK	71	(S75,S83)	_SNSQS[Phospho (STY)]DSHDEEVS[Phospho (STY)]PTPPNPVVK_.3	_SNSQS[Phospho (STY)]DSHDEEVS[Phospho (STY)]PTPPNPVVK_	2.71833e-05	8.65442e-17	0.00035477	2573.55	1483.64	2836.98	0.378398	0.289084	0.378557
P31321	PRKAR1B	cAMP-dependent protein kinase type I-beta regulatory subunit	SNSQSDSHDEEVSPTPPNPVVK	71	(S73)	_SNS[Phospho (STY)]QSDSHDEEVSPTPPNPVVK_.3	_SNS[Phospho (STY)]QSDSHDEEVSPTPPNPVVK_	0.000394757	2.76604e-18	0.000537125	1255.06	2871.73	2575.42	0.169852	0.170483	0.155132
P31321	PRKAR1B	cAMP-dependent protein kinase type I-beta regulatory subunit	SNSQSDSHDEEVSPTPPNPVVK	71	(S83)	_SNSQSDSHDEEVS[Phospho (STY)]PTPPNPVVK_.3	_SNSQSDSHDEEVS[Phospho (STY)]PTPPNPVVK_	0.000879318	4.52688e-07	0.000901427	1256.72	2571.49	2088.65	0.195075	0.261811	0.235139
P31321	PRKAR1B	cAMP-dependent protein kinase type I-beta regulatory subunit	SNSQSDSHDEEVSPTPPNPVVK	71	(S75)	_SNSQS[Phospho (STY)]DSHDEEVSPTPPNPVVK_.3	_SNSQS[Phospho (STY)]DSHDEEVSPTPPNPVVK_	0.00056468	5.10938e-18	0.00110614	1254.95	2548.43	2087.8	0.169909	0.160728	0.153926
P31321	PRKAR1B	cAMP-dependent protein kinase type I-beta regulatory subunit	ASPPACPSEEDESLK	2	(S3,C7)	_[Acetyl (Protein N-term)]AS[Phospho (STY)]PPAC[Carbamidomethyl (C)]PSEEDESLK_.2	_[Acetyl (Protein N-term)]AS[Phospho (STY)]PPAC[Carbamidomethyl (C)]PSEEDESLK_	Filtered	1.11691e-09	Filtered	Filtered	1.4156	Filtered	Filtered	0.565823	Filtered
P31749	AKT1	RAC-alpha serine/threonine-protein kinase	SGSPSDNSGAEEMEVSLAK	122	(S129,M134)	_SGSPSDNS[Phospho (STY)]GAEEM[Oxidation (M)]EVSLAK_.2	_SGSPSDNS[Phospho (STY)]GAEEM[Oxidation (M)]EVSLAK_	Filtered	0.00733269	0.000650591	Filtered	660.802	316.285	Filtered	0.211075	0.212759
P31749	AKT1	RAC-alpha serine/threonine-protein kinase	SGSPSDNSGAEEMEVSLAK	122	(S124,M134)	_SGS[Phospho (STY)]PSDNSGAEEM[Oxidation (M)]EVSLAK_.2	_SGS[Phospho (STY)]PSDNSGAEEM[Oxidation (M)]EVSLAK_	Filtered	2.35424e-05	0.000637873	Filtered	659.465	315.103	Filtered	0.253881	0.257085
P31943;P55795	HNRNPH1;HNRNPH2	Heterogeneous nuclear ribonucleoprotein H;Heterogeneous nuclear ribonucleoprotein H2	HTGPNSPDTANDGFVR	99;99	(S104);(S104)	_HTGPNS[Phospho (STY)]PDTANDGFVR_.3	_HTGPNS[Phospho (STY)]PDTANDGFVR_	2.32075e-05	3.04019e-30	0.00035477	85286.7	89413.1	85769.8	0.999974	0.999594	0.998875
P31943;P55795	HNRNPH1;HNRNPH2	Heterogeneous nuclear ribonucleoprotein H;Heterogeneous nuclear ribonucleoprotein H2	HTGPNSPDTANDGFVR	99;99	(T100);(T100)	_HT[Phospho (STY)]GPNSPDTANDGFVR_.3	_HT[Phospho (STY)]GPNSPDTANDGFVR_	2.32075e-05	3.04019e-30	0.00035477	82594.2	87934.6	82913.5	2.55918e-05	0.000405709	0.00112616
P31943;P55795	HNRNPH1;HNRNPH2	Heterogeneous nuclear ribonucleoprotein H;Heterogeneous nuclear ribonucleoprotein H2	HTGPNSPDTANDGFVR	99;99	(T100);(T100)	_HT[Phospho (STY)]GPNSPDTANDGFVR_.2	_HT[Phospho (STY)]GPNSPDTANDGFVR_	2.32075e-05	6.07437e-28	0.00035477	29882.4	27186	29791	0.0253733	0.0590987	4.12775e-05
P31943;P55795	HNRNPH1;HNRNPH2	Heterogeneous nuclear ribonucleoprotein H;Heterogeneous nuclear ribonucleoprotein H2	HTGPNSPDTANDGFVR	99;99	(S104);(S104)	_HTGPNS[Phospho (STY)]PDTANDGFVR_.2	_HTGPNS[Phospho (STY)]PDTANDGFVR_	2.51846e-05	4.28257e-34	0.00035477	29882.7	27185.8	29788.1	0.974949	0.940233	0.999951
P31943;P55795	HNRNPH1;HNRNPH2	Heterogeneous nuclear ribonucleoprotein H;Heterogeneous nuclear ribonucleoprotein H2	HTGPNSPDTANDGFVR	99;99	(T107);(T107)	_HTGPNSPDT[Phospho (STY)]ANDGFVR_.3	_HTGPNSPDT[Phospho (STY)]ANDGFVR_	Filtered	6.21193e-30	0.00035477	Filtered	49512.5	49187.4	Filtered	4.99412e-14	5.22054e-13
P31943;P55795	HNRNPH1;HNRNPH2	Heterogeneous nuclear ribonucleoprotein H;Heterogeneous nuclear ribonucleoprotein H2	HTGPNSPDTANDGFVR	99;99	(T107);(T107)	_HTGPNSPDT[Phospho (STY)]ANDGFVR_.2	_HTGPNSPDT[Phospho (STY)]ANDGFVR_	Filtered	4.28257e-34	0.00035477	Filtered	18028.3	18893.5	Filtered	0.000114316	8.30104e-06
P33176	KIF5B	Kinesin-1 heavy chain	PGQHPAASPTHPSAIR	926	(S933)	_PGQHPAAS[Phospho (STY)]PTHPSAIR_.3	_PGQHPAAS[Phospho (STY)]PTHPSAIR_	0.000816902	Filtered	0.00472723	1.13243	Filtered	1.13243	0.37526	Filtered	0.374347
P33981	TTK	Dual specificity protein kinase TTK	VPVNLLNSPDCDVK	274	(S281,C284)	_VPVNLLNS[Phospho (STY)]PDC[Carbamidomethyl (C)]DVK_.2	_VPVNLLNS[Phospho (STY)]PDC[Carbamidomethyl (C)]DVK_	0.000657703	3.09119e-05	0.00389697	1.41336	233.298	1.41582	1	1	1
P34932	HSPA4	Heat shock 70 kDa protein 4	AFSDPFVEAEK	74	(S76)	_AFS[Phospho (STY)]DPFVEAEK_.2	_AFS[Phospho (STY)]DPFVEAEK_	Filtered	Filtered	0.00295886	Filtered	Filtered	1.46337	Filtered	Filtered	1
P35222	CTNNB1	Catenin beta-1	RTSMGGTQQQFVEGVR	550	(T551,M553)	_RT[Phospho (STY)]SM[Oxidation (M)]GGTQQQFVEGVR_.3	_RT[Phospho (STY)]SM[Oxidation (M)]GGTQQQFVEGVR_	2.32075e-05	5.78883e-31	0.00035477	27308.3	31596.8	31596.9	0.171538	0.188995	0.191898
P35222	CTNNB1	Catenin beta-1	RTSMGGTQQQFVEGVR	550	(M553,T556)	_RTSM[Oxidation (M)]GGT[Phospho (STY)]QQQFVEGVR_.3	_RTSM[Oxidation (M)]GGT[Phospho (STY)]QQQFVEGVR_	2.32075e-05	6.92667e-21	0.00035477	25370.4	27897.4	29188.2	2.22953e-06	0.00497078	0.00273927
P35222	CTNNB1	Catenin beta-1	RTSMGGTQQQFVEGVR	550	(S552,M553)	_RTS[Phospho (STY)]M[Oxidation (M)]GGTQQQFVEGVR_.3	_RTS[Phospho (STY)]M[Oxidation (M)]GGTQQQFVEGVR_	2.32075e-05	1.35612e-28	0.00035477	18603.2	20102.4	20777.4	0.830824	0.81295	0.815095
P35222	CTNNB1	Catenin beta-1	RTSMGGTQQQFVEGVR	550	(S552)	_RTS[Phospho (STY)]MGGTQQQFVEGVR_.3	_RTS[Phospho (STY)]MGGTQQQFVEGVR_	0.000250158	0.0071952	0.000408295	2323.2	1446.24	606.607	0.931482	0.456438	0.339807
P35222	CTNNB1	Catenin beta-1	RTSMGGTQQQFVEGVR	550	(T551)	_RT[Phospho (STY)]SMGGTQQQFVEGVR_.3	_RT[Phospho (STY)]SMGGTQQQFVEGVR_	0.000250158	0.00733284	0.000422351	2006.06	1228.21	605.827	0.0348071	0.340574	0.340293
P35222	CTNNB1	Catenin beta-1	RTSMGGTQQQFVEGVR	550	(T556)	_RTSMGGT[Phospho (STY)]QQQFVEGVR_.3	_RTSMGGT[Phospho (STY)]QQQFVEGVR_	0.000364025	3.39117e-10	0.000634931	1375.13	263.588	1.41227	0.036348	0.0981341	0.333333
P35222	CTNNB1	Catenin beta-1	RTSMGGTQQQFVEGVR	550	(S552,M553)	_RTS[Phospho (STY)]M[Oxidation (M)]GGTQQQFVEGVR_.2	_RTS[Phospho (STY)]M[Oxidation (M)]GGTQQQFVEGVR_	Filtered	7.21156e-15	0.000374583	Filtered	619.79	750.831	Filtered	0.30948	0.317406
P35222	CTNNB1	Catenin beta-1	RTSMGGTQQQFVEGVR	550	(T551,M553)	_RT[Phospho (STY)]SM[Oxidation (M)]GGTQQQFVEGVR_.2	_RT[Phospho (STY)]SM[Oxidation (M)]GGTQQQFVEGVR_	Filtered	9.95174e-11	0.000429798	Filtered	1.6952	1.69604	Filtered	0.329049	0.426016
P35222	CTNNB1	Catenin beta-1	TSMGGTQQQFVEGVR	551	(T551,M553)	_T[Phospho (STY)]SM[Oxidation (M)]GGTQQQFVEGVR_.2	_T[Phospho (STY)]SM[Oxidation (M)]GGTQQQFVEGVR_	2.53505e-05	1.75903e-29	0.00035477	12283.5	12483.3	14638.7	0.565316	0.561313	0.561381
P35222	CTNNB1	Catenin beta-1	TSMGGTQQQFVEGVR	551	(S552,M553)	_TS[Phospho (STY)]M[Oxidation (M)]GGTQQQFVEGVR_.2	_TS[Phospho (STY)]M[Oxidation (M)]GGTQQQFVEGVR_	0.000159436	6.4302e-21	0.000373101	10780.3	11475.8	12638	0.434393	0.438536	0.436203
P35222	CTNNB1	Catenin beta-1	TSMGGTQQQFVEGVR	551	(T551,M553)	_T[Phospho (STY)]SM[Oxidation (M)]GGTQQQFVEGVR_.3	_T[Phospho (STY)]SM[Oxidation (M)]GGTQQQFVEGVR_	0.000101642	2.17611e-17	0.00039872	619.775	1023.3	723.309	0.361822	0.368398	0.354599
P35222	CTNNB1	Catenin beta-1	TSMGGTQQQFVEGVR	551	(M553,T556)	_TSM[Oxidation (M)]GGT[Phospho (STY)]QQQFVEGVR_.3	_TSM[Oxidation (M)]GGT[Phospho (STY)]QQQFVEGVR_	0.000151589	6.52463e-19	0.000389041	302.268	460.649	568.629	0.311924	0.307536	0.317486
P35222	CTNNB1	Catenin beta-1	TSMGGTQQQFVEGVR	551	(T551)	_T[Phospho (STY)]SMGGTQQQFVEGVR_.2	_T[Phospho (STY)]SMGGTQQQFVEGVR_	5.16075e-05	0.00665183	Filtered	1794.44	1045.29	Filtered	0.414668	0.414398	Filtered
P35222	CTNNB1	Catenin beta-1	TSMGGTQQQFVEGVR	551	(S552)	_TS[Phospho (STY)]MGGTQQQFVEGVR_.2	_TS[Phospho (STY)]MGGTQQQFVEGVR_	0.00012358	0.00733299	Filtered	466.443	1.13247	Filtered	0.395886	0.402321	Filtered
P35269	GTF2F1	General transcription factor IIF subunit 1	GNSRPGTPSAEGGSTSSTLR	383	(S385,T389)	_GNS[Phospho (STY)]RPGT[Phospho (STY)]PSAEGGSTSSTLR_.3	_GNS[Phospho (STY)]RPGT[Phospho (STY)]PSAEGGSTSSTLR_	2.32075e-05	2.05385e-34	0.00035477	15453.2	15969.8	13112.9	0.997439	0.999741	0.998414
P35269	GTF2F1	General transcription factor IIF subunit 1	GNSRPGTPSAEGGSTSSTLR	383	(T389)	_GNSRPGT[Phospho (STY)]PSAEGGSTSSTLR_.3	_GNSRPGT[Phospho (STY)]PSAEGGSTSSTLR_	5.49938e-05	2.08718e-09	0.000606539	1234.29	2355.7	1948.81	0.447023	0.462622	0.321604
P35269	GTF2F1	General transcription factor IIF subunit 1	GNSRPGTPSAEGGSTSSTLR	383	(S385)	_GNS[Phospho (STY)]RPGTPSAEGGSTSSTLR_.3	_GNS[Phospho (STY)]RPGTPSAEGGSTSSTLR_	4.70066e-05	0.00716005	0.000391664	396.147	361.653	263.554	0.36837	0.407269	0.268451
P35269	GTF2F1	General transcription factor IIF subunit 1	LDTGPQSLSGK	425	(S433)	_LDTGPQSLS[Phospho (STY)]GK_.2	_LDTGPQSLS[Phospho (STY)]GK_	0.00565354	8.3261e-07	Filtered	7606.77	7946.19	Filtered	0.922575	0.999224	Filtered
P35269	GTF2F1	General transcription factor IIF subunit 1	TTPNSGDVQVTEDAVR	445	(T445)	_T[Phospho (STY)]TPNSGDVQVTEDAVR_.2	_T[Phospho (STY)]TPNSGDVQVTEDAVR_	0.000332472	0.00733301	0.00081803	933.002	302.062	285.052	0.465989	0.463106	0.408588
P35269	GTF2F1	General transcription factor IIF subunit 1	TTPNSGDVQVTEDAVR	445	(T446)	_TT[Phospho (STY)]PNSGDVQVTEDAVR_.2	_TT[Phospho (STY)]PNSGDVQVTEDAVR_	0.0002269	Filtered	Filtered	1657.24	Filtered	Filtered	0.460466	Filtered	Filtered
P35269	GTF2F1	General transcription factor IIF subunit 1	TTPNSGDVQVTEDAVR	445	(S449)	_TTPNS[Phospho (STY)]GDVQVTEDAVR_.2	_TTPNS[Phospho (STY)]GDVQVTEDAVR_	0.000366849	Filtered	Filtered	804.836	Filtered	Filtered	0.0489567	Filtered	Filtered
P35568	IRS1	Insulin receptor substrate 1	PASVDGSPVSPSTNR	339	(S348)	_PASVDGSPVS[Phospho (STY)]PSTNR_.2	_PASVDGSPVS[Phospho (STY)]PSTNR_	8.30297e-05	1.9062e-26	0.000410945	4685.33	4214.17	4363.85	0.73253	0.611931	0.595744
P35568	IRS1	Insulin receptor substrate 1	PASVDGSPVSPSTNR	339	(S345)	_PASVDGS[Phospho (STY)]PVSPSTNR_.2	_PASVDGS[Phospho (STY)]PVSPSTNR_	Filtered	0.00838107	0.000507833	Filtered	2877.36	3208.04	Filtered	0.196336	0.184628
P35568	IRS1	Insulin receptor substrate 1	HSSETFSSTPSATR	1099	(T1103)	_HSSET[Phospho (STY)]FSSTPSATR_.3	_HSSET[Phospho (STY)]FSSTPSATR_	2.32075e-05	6.07425e-06	0.00053358	1448.44	1767.22	969.211	0.294891	0.218784	0.214305
P35568	IRS1	Insulin receptor substrate 1	HSSETFSSTPSATR	1099	(S1100)	_HS[Phospho (STY)]SETFSSTPSATR_.3	_HS[Phospho (STY)]SETFSSTPSATR_	2.88064e-05	3.13268e-08	0.000455672	1134.44	1429.27	970.037	0.0530335	0.159997	0.260846
P35568	IRS1	Insulin receptor substrate 1	HSSETFSSTPSATR	1099	(S1101)	_HSS[Phospho (STY)]ETFSSTPSATR_.3	_HSS[Phospho (STY)]ETFSSTPSATR_	0.000109982	1.82003e-06	0.000538338	1133.61	1428.46	969.2	0.367581	0.261814	0.24515
P35568	IRS1	Insulin receptor substrate 1	HSSETFSSTPSATR	1099	(S1100)	_HS[Phospho (STY)]SETFSSTPSATR_.2	_HS[Phospho (STY)]SETFSSTPSATR_	0.00902764	Filtered	Filtered	293.978	Filtered	Filtered	0.0354395	Filtered	Filtered
P35568	IRS1	Insulin receptor substrate 1	RHSSETFSSTPSATR	1098	(S1100)	_RHS[Phospho (STY)]SETFSSTPSATR_.3	_RHS[Phospho (STY)]SETFSSTPSATR_	0.000151114	1.74515e-12	0.000355954	3493.86	4094.96	2631.93	0.682762	0.3664	0.269648
P35568	IRS1	Insulin receptor substrate 1	SQSSSNCSNPISVPLR	270	(S270,C276)	_S[Phospho (STY)]QSSSNC[Carbamidomethyl (C)]SNPISVPLR_.2	_S[Phospho (STY)]QSSSNC[Carbamidomethyl (C)]SNPISVPLR_	0.00101173	0.00859913	0.000934598	1935.43	2919.87	2637.4	0.183903	0.0271146	0.00475005
P35568	IRS1	Insulin receptor substrate 1	SQSSSNCSNPISVPLR	270	(S272,C276)	_SQS[Phospho (STY)]SSNC[Carbamidomethyl (C)]SNPISVPLR_.2	_SQS[Phospho (STY)]SSNC[Carbamidomethyl (C)]SNPISVPLR_	0.000985075	0.00894756	0.00068489	526.883	1237.36	721.867	0.319833	0.434617	0.151591
P35568	IRS1	Insulin receptor substrate 1	ASPPESDGFSDVR	2	(S3)	_[Acetyl (Protein N-term)]AS[Phospho (STY)]PPESDGFSDVR_.2	_[Acetyl (Protein N-term)]AS[Phospho (STY)]PPESDGFSDVR_	Filtered	0.00731174	0.000691972	Filtered	913.907	1246.35	Filtered	0.530314	0.533816
P35568	IRS1	Insulin receptor substrate 1	ASPPESDGFSDVR	2	(S3)	_A[Acetyl (Protein N-term)]S[Phospho (STY)]PPESDGFSDVR_.2	_A[Acetyl (Protein N-term)]S[Phospho (STY)]PPESDGFSDVR_	Filtered	0.00755073	0.000749531	Filtered	913.903	1246.31	Filtered	0.533585	0.540623
P35579	MYH9	Myosin-9	GAGDGSDEEVDGK	1938	(S1943)	_GAGDGS[Phospho (STY)]DEEVDGK_.2	_GAGDGS[Phospho (STY)]DEEVDGK_	0.000422495	Filtered	0.00050284	789.551	Filtered	1447.93	1	Filtered	1
P35579	MYH9	Myosin-9	GAGDGSDEEVDGKADGAEAKPAE	1938	(S1943)	_GAGDGS[Phospho (STY)]DEEVDGKADGAEAKPAE_.3	_GAGDGS[Phospho (STY)]DEEVDGKADGAEAKPAE_	0.000111699	1.54566e-16	0.000559643	2.26799	2.27152	2.26571	1	1	1
P35606	COPB2	Coatomer subunit beta'	STAQQELDGKPASPTPVIVASHTANK	847	(S859)	_STAQQELDGKPAS[Phospho (STY)]PTPVIVASHTANK_.4	_STAQQELDGKPAS[Phospho (STY)]PTPVIVASHTANK_	0.000864717	9.61968e-07	0.000516163	927.455	995.484	948.773	0.11272	0.498516	0.327828
P35606	COPB2	Coatomer subunit beta'	STAQQELDGKPASPTPVIVASHTANK	847	(T861)	_STAQQELDGKPASPT[Phospho (STY)]PVIVASHTANK_.4	_STAQQELDGKPASPT[Phospho (STY)]PVIVASHTANK_	0.000769049	6.68923e-08	Filtered	927.394	1665.47	Filtered	0.370291	0.41084	Filtered
P35611	ADD1	Alpha-adducin	SPGSPVGEGTGSPPK	355	(S358)	_SPGS[Phospho (STY)]PVGEGTGSPPK_.2	_SPGS[Phospho (STY)]PVGEGTGSPPK_	2.34243e-05	9.99264e-37	0.00035477	20353.6	24013	23474.3	0.754061	0.834394	0.967252
P35611	ADD1	Alpha-adducin	SPGSPVGEGTGSPPK	355	(S355)	_S[Phospho (STY)]PGSPVGEGTGSPPK_.2	_S[Phospho (STY)]PGSPVGEGTGSPPK_	2.32075e-05	9.99264e-37	0.00035477	19817.1	22935.3	22507.3	0.210982	0.161178	0.0308173
P35611	ADD1	Alpha-adducin	SPGSPVGEGTGSPPK	355	(S366)	_SPGSPVGEGTGS[Phospho (STY)]PPK_.2	_SPGSPVGEGTGS[Phospho (STY)]PPK_	Filtered	0.00724577	0.00868827	Filtered	11181.8	11283.5	Filtered	2.09566e-05	6.56607e-05
P35611	ADD1	Alpha-adducin	AAVVTSPPPTTAPHK	7	(S12)	_AAVVTS[Phospho (STY)]PPPTTAPHK_.3	_AAVVTS[Phospho (STY)]PPPTTAPHK_	3.23697e-05	5.55003e-21	0.00035477	10027.5	9109.31	11033.9	0.835078	0.858855	0.81024
P35611	ADD1	Alpha-adducin	AAVVTSPPPTTAPHK	7	(T11)	_AAVVT[Phospho (STY)]SPPPTTAPHK_.3	_AAVVT[Phospho (STY)]SPPPTTAPHK_	7.43338e-05	4.71834e-25	0.00035477	10605.1	8089.58	8576.98	0.191815	0.140431	0.522446
P35611	ADD1	Alpha-adducin	AAVVTSPPPTTAPHK	7	(S12)	_AAVVTS[Phospho (STY)]PPPTTAPHK_.2	_AAVVTS[Phospho (STY)]PPPTTAPHK_	2.4233e-05	3.42309e-22	0.00035477	8682.34	8818.41	7023.41	0.471047	0.466877	0.466295
P35611	ADD1	Alpha-adducin	AAVVTSPPPTTAPHK	7	(T11)	_AAVVT[Phospho (STY)]SPPPTTAPHK_.2	_AAVVT[Phospho (STY)]SPPPTTAPHK_	0.000123532	2.96035e-23	0.000357	7089.84	7293.27	6304.65	0.494388	0.492825	0.49214
P35611	ADD1	Alpha-adducin	AAVVTSPPPTTAPHK	7	(T16)	_AAVVTSPPPT[Phospho (STY)]TAPHK_.3	_AAVVTSPPPT[Phospho (STY)]TAPHK_	0.000326792	Filtered	0.0011931	5273.43	Filtered	4380.82	2.40629e-05	Filtered	0.000945795
P35611	ADD1	Alpha-adducin	AAVVTSPPPTTAPHK	7	(T17)	_AAVVTSPPPTT[Phospho (STY)]APHK_.3	_AAVVTSPPPTT[Phospho (STY)]APHK_	Filtered	Filtered	0.00900616	Filtered	Filtered	3326.94	Filtered	Filtered	0.000439854
P35611	ADD1	Alpha-adducin	AAVVTSPPPTTAPHK	7	(T16)	_AAVVTSPPPT[Phospho (STY)]TAPHK_.2	_AAVVTSPPPT[Phospho (STY)]TAPHK_	Filtered	Filtered	0.00903497	Filtered	Filtered	211.472	Filtered	Filtered	0.0301947
P35611	ADD1	Alpha-adducin	SRSPGSPVGEGTGSPPK	353	(S353)	_S[Phospho (STY)]RSPGSPVGEGTGSPPK_.3	_S[Phospho (STY)]RSPGSPVGEGTGSPPK_	Filtered	Filtered	0.00407046	Filtered	Filtered	727.675	Filtered	Filtered	0.2
P35613	BSG	Basigin	KPEDVLDDDDAGSAPLK	350	(S362)	_KPEDVLDDDDAGS[Phospho (STY)]APLK_.3	_KPEDVLDDDDAGS[Phospho (STY)]APLK_	0.000769194	0.00737447	0.000374943	1123.19	695.026	1729.82	1	1	1
P35613	BSG	Basigin	RKPEDVLDDDDAGSAPLK	349	(S362)	_RKPEDVLDDDDAGS[Phospho (STY)]APLK_.3	_RKPEDVLDDDDAGS[Phospho (STY)]APLK_	0.000869315	Filtered	0.00158666	978.778	Filtered	1.69879	1	Filtered	1
P35658	NUP214	Nuclear pore complex protein Nup214	ITPPAAKPGSPQAK	669	(S678)	_ITPPAAKPGS[Phospho (STY)]PQAK_.2	_ITPPAAKPGS[Phospho (STY)]PQAK_	2.68888e-05	0.00877366	Filtered	2880.79	2490.44	Filtered	0.864079	0.984408	Filtered
P35658	NUP214	Nuclear pore complex protein Nup214	SPGSTPTTPTSSQAPQK	430	(S433)	_SPGS[Phospho (STY)]TPTTPTSSQAPQK_.2	_SPGS[Phospho (STY)]TPTTPTSSQAPQK_	Filtered	Filtered	0.000500861	Filtered	Filtered	1262.87	Filtered	Filtered	0.354438
P35658	NUP214	Nuclear pore complex protein Nup214	SPGSTPTTPTSSQAPQK	430	(T434)	_SPGST[Phospho (STY)]PTTPTSSQAPQK_.2	_SPGST[Phospho (STY)]PTTPTSSQAPQK_	Filtered	Filtered	0.000616067	Filtered	Filtered	1016.27	Filtered	Filtered	0.150001
P35658	NUP214	Nuclear pore complex protein Nup214	SPGSTPTTPTSSQAPQK	430	(S430)	_S[Phospho (STY)]PGSTPTTPTSSQAPQK_.2	_S[Phospho (STY)]PGSTPTTPTSSQAPQK_	Filtered	Filtered	0.000663301	Filtered	Filtered	277.847	Filtered	Filtered	0.0902712
P35658	NUP214	Nuclear pore complex protein Nup214	SPGSTPTTPTSSQAPQK	430	(T437)	_SPGSTPTT[Phospho (STY)]PTSSQAPQK_.2	_SPGSTPTT[Phospho (STY)]PTSSQAPQK_	Filtered	Filtered	0.00141275	Filtered	Filtered	247.313	Filtered	Filtered	0.0924666
P35658	NUP214	Nuclear pore complex protein Nup214	SAQGSSSPVPSMVQK	651	(S657)	_SAQGSSS[Phospho (STY)]PVPSMVQK_.2	_SAQGSSS[Phospho (STY)]PVPSMVQK_	0.000869378	Filtered	Filtered	814.377	Filtered	Filtered	0.214668	Filtered	Filtered
P35658	NUP214	Nuclear pore complex protein Nup214	SAQGSSSPVPSMVQK	651	(S655)	_SAQGS[Phospho (STY)]SSPVPSMVQK_.2	_SAQGS[Phospho (STY)]SSPVPSMVQK_	0.00139908	Filtered	Filtered	813.85	Filtered	Filtered	0.214998	Filtered	Filtered
P35659	DEK	Protein DEK	SASAPAAEGEGTPTQPASEK	2	(S2,T13)	_S[Acetyl (Protein N-term)]ASAPAAEGEGT[Phospho (STY)]PTQPASEK_.3	_S[Acetyl (Protein N-term)]ASAPAAEGEGT[Phospho (STY)]PTQPASEK_	0.000422756	2.33788e-09	0.000455563	1128.9	373.842	574.887	0.325051	0.0895139	0.0856699
P35659	DEK	Protein DEK	SASAPAAEGEGTPTQPASEK	2	(T13)	_[Acetyl (Protein N-term)]SASAPAAEGEGT[Phospho (STY)]PTQPASEK_.3	_[Acetyl (Protein N-term)]SASAPAAEGEGT[Phospho (STY)]PTQPASEK_	8.30246e-05	1.02907e-09	0.000402018	1.13242	1.13236	1.13418	0.382672	0.0874129	0.0897013
P35659	DEK	Protein DEK	EESEEEEDEDDEEEEEEEK	30	(S32)	_EES[Phospho (STY)]EEEEDEDDEEEEEEEK_.3	_EES[Phospho (STY)]EEEEDEDDEEEEEEEK_	0.000869433	Filtered	0.0046247	2.23577	Filtered	2.30974	1	Filtered	1
P36507	MAP2K2	Dual specificity mitogen-activated protein kinase kinase 2	PVVDGEEGEPHSISPR	282	(S295)	_PVVDGEEGEPHSIS[Phospho (STY)]PR_.3	_PVVDGEEGEPHSIS[Phospho (STY)]PR_	0.000845809	1.40421e-09	0.000828901	1.69864	1.6987	1.69854	0.5	0.5	0.5
P36507	MAP2K2	Dual specificity mitogen-activated protein kinase kinase 2	PVVDGEEGEPHSISPR	282	(S293)	_PVVDGEEGEPHS[Phospho (STY)]ISPR_.3	_PVVDGEEGEPHS[Phospho (STY)]ISPR_	0.00110331	0.00611466	Filtered	1.98175	1.98181	Filtered	0.5	0.5	Filtered
P36507	MAP2K2	Dual specificity mitogen-activated protein kinase kinase 2	LNQPGTPTR	389	(T394)	_LNQPGT[Phospho (STY)]PTR_.2	_LNQPGT[Phospho (STY)]PTR_	0.000524943	Filtered	Filtered	1020.87	Filtered	Filtered	0.394905	Filtered	Filtered
P36915	GNL1	Guanine nucleotide-binding protein-like 1	EEQTDTSDGESVTHHIR	45	(S51)	_EEQTDTS[Phospho (STY)]DGESVTHHIR_.3	_EEQTDTS[Phospho (STY)]DGESVTHHIR_	2.40264e-05	1.36907e-26	0.000457761	4509.67	4708.4	4406.63	0.331948	0.333243	0.332295
P36915	GNL1	Guanine nucleotide-binding protein-like 1	EEQTDTSDGESVTHHIR	45	(S55)	_EEQTDTSDGES[Phospho (STY)]VTHHIR_.3	_EEQTDTSDGES[Phospho (STY)]VTHHIR_	5.33092e-05	2.99267e-24	0.000546142	3377.41	3999.76	3761.79	0.00440089	0.000494608	0.00429096
P36915	GNL1	Guanine nucleotide-binding protein-like 1	EEQTDTSDGESVTHHIR	45	(T48)	_EEQT[Phospho (STY)]DTSDGESVTHHIR_.3	_EEQT[Phospho (STY)]DTSDGESVTHHIR_	2.87997e-05	2.99802e-25	0.00060211	1.13243	1.13246	1.13243	0.330943	0.333086	0.317265
P36915	GNL1	Guanine nucleotide-binding protein-like 1	EEQTDTSDGESVTHHIR	45	(T50,S51)	_EEQTDT[Phospho (STY)]S[Phospho (STY)]DGESVTHHIR_.3	_EEQTDT[Phospho (STY)]S[Phospho (STY)]DGESVTHHIR_	0.000835337	Filtered	0.00295895	1.69868	Filtered	317.461	0.4	Filtered	0.357332
P36915	GNL1	Guanine nucleotide-binding protein-like 1	EEQTDTSDGESVTHHIR	45	(T48,S55)	_EEQT[Phospho (STY)]DTSDGES[Phospho (STY)]VTHHIR_.3	_EEQT[Phospho (STY)]DTSDGES[Phospho (STY)]VTHHIR_	0.000587954	Filtered	0.000833509	1.13245	Filtered	1.13232	0.0349271	Filtered	0.325539
P36915	GNL1	Guanine nucleotide-binding protein-like 1	EEQTDTSDGESVTHHIR	45	(T48,S51)	_EEQT[Phospho (STY)]DTS[Phospho (STY)]DGESVTHHIR_.3	_EEQT[Phospho (STY)]DTS[Phospho (STY)]DGESVTHHIR_	0.000821272	Filtered	Filtered	1.41557	Filtered	Filtered	0.609623	Filtered	Filtered
P36915	GNL1	Guanine nucleotide-binding protein-like 1	EEQTDTSDGESVTHHIR	45	(T48,T50)	_EEQT[Phospho (STY)]DT[Phospho (STY)]SDGESVTHHIR_.3	_EEQT[Phospho (STY)]DT[Phospho (STY)]SDGESVTHHIR_	0.000964781	Filtered	Filtered	1.13245	Filtered	Filtered	0.637632	Filtered	Filtered
P36915	GNL1	Guanine nucleotide-binding protein-like 1	REEQTDTSDGESVTHHIR	44	(S51)	_REEQTDTS[Phospho (STY)]DGESVTHHIR_.4	_REEQTDTS[Phospho (STY)]DGESVTHHIR_	0.000196735	Filtered	0.00062419	672.007	Filtered	184.491	0.311786	Filtered	0.203019
P36915	GNL1	Guanine nucleotide-binding protein-like 1	REEQTDTSDGESVTHHIR	44	(S55)	_REEQTDTSDGES[Phospho (STY)]VTHHIR_.4	_REEQTDTSDGES[Phospho (STY)]VTHHIR_	0.000123611	Filtered	0.00219522	472.117	Filtered	1.13243	0.311872	Filtered	0.203019
P36915	GNL1	Guanine nucleotide-binding protein-like 1	REEQTDTSDGESVTHHIR	44	(T48,T50)	_REEQT[Phospho (STY)]DT[Phospho (STY)]SDGESVTHHIR_.3	_REEQT[Phospho (STY)]DT[Phospho (STY)]SDGESVTHHIR_	0.00617396	Filtered	Filtered	1.13243	Filtered	Filtered	0.4	Filtered	Filtered
P37802	TAGLN2	Transgelin-2	NFSDNQLQEGK	161	(S163)	_NFS[Phospho (STY)]DNQLQEGK_.2	_NFS[Phospho (STY)]DNQLQEGK_	0.000679165	5.16016e-08	0.000455738	1559.46	1578.11	1350.28	1	1	1
P38159	RBMX	RNA-binding motif protein, X chromosome	VEQATKPSFESGR	81	(T85)	_VEQAT[Phospho (STY)]KPSFESGR_.2	_VEQAT[Phospho (STY)]KPSFESGR_	2.32075e-05	1.49946e-07	0.00035477	4599.83	4170.29	5291.44	0.140017	0.0717073	0.138142
P38159	RBMX	RNA-binding motif protein, X chromosome	VEQATKPSFESGR	81	(S88)	_VEQATKPS[Phospho (STY)]FESGR_.2	_VEQATKPS[Phospho (STY)]FESGR_	2.32075e-05	1.02919e-09	0.000355501	4122.77	4169.72	4034.88	0.79726	0.403965	0.85046
P38159	RBMX	RNA-binding motif protein, X chromosome	VEQATKPSFESGR	81	(S88)	_VEQATKPS[Phospho (STY)]FESGR_.3	_VEQATKPS[Phospho (STY)]FESGR_	0.000303987	6.1794e-12	0.000473697	332.368	613.345	166.374	0.915779	0.899924	0.813489
P38159	RBMX	RNA-binding motif protein, X chromosome	RDVYLSPR	203	(S208)	_RDVYLS[Phospho (STY)]PR_.2	_RDVYLS[Phospho (STY)]PR_	0.000633928	2.50922e-20	0.0003571	2156.17	2726.14	2944.77	0.788292	0.608697	0.901461
P38159	RBMX	RNA-binding motif protein, X chromosome	DYGHSSSRDDYPSR	245	(S250)	_DYGHSS[Phospho (STY)]SRDDYPSR_.3	_DYGHSS[Phospho (STY)]SRDDYPSR_	0.000236713	0.00068381	0.000559086	2712.19	2569.96	3620.29	0.20197	0.233883	0.157272
P38159	RBMX	RNA-binding motif protein, X chromosome	DYGHSSSRDDYPSR	245	(S251)	_DYGHSSS[Phospho (STY)]RDDYPSR_.3	_DYGHSSS[Phospho (STY)]RDDYPSR_	0.000387098	3.12354e-08	0.000543685	1932.88	2314.19	3620.1	0.219776	0.295919	0.19099
P38159	RBMX	RNA-binding motif protein, X chromosome	DYGHSSSRDDYPSR	245	(S249)	_DYGHS[Phospho (STY)]SSRDDYPSR_.3	_DYGHS[Phospho (STY)]SSRDDYPSR_	0.000457241	1.01237e-09	0.000603624	1915.73	2314.09	3620.08	0.22449	0.241187	0.20617
P38159	RBMX	RNA-binding motif protein, X chromosome	DYGHSSSRDDYPSR	245	(S257)	_DYGHSSSRDDYPS[Phospho (STY)]R_.3	_DYGHSSSRDDYPS[Phospho (STY)]R_	0.000868494	1.66867e-06	0.00296016	779.398	981.99	854.051	0.00857219	0.00736137	0.0375861
P38159	RBMX	RNA-binding motif protein, X chromosome	DRDYSDHPSGGSYR	269	(S280)	_DRDYSDHPSGGS[Phospho (STY)]YR_.3	_DRDYSDHPSGGS[Phospho (STY)]YR_	Filtered	Filtered	0.000668878	Filtered	Filtered	321.452	Filtered	Filtered	0.131487
P38159	RBMX	RNA-binding motif protein, X chromosome	DRDYSDHPSGGSYR	269	(S277)	_DRDYSDHPS[Phospho (STY)]GGSYR_.3	_DRDYSDHPS[Phospho (STY)]GGSYR_	Filtered	Filtered	0.000641841	Filtered	Filtered	320.92	Filtered	Filtered	0.421781
P38159	RBMX	RNA-binding motif protein, X chromosome	DSYSSSRSDLYSSGR	325	(S330)	_DSYSSS[Phospho (STY)]RSDLYSSGR_.3	_DSYSSS[Phospho (STY)]RSDLYSSGR_	Filtered	Filtered	0.00298518	Filtered	Filtered	359.386	Filtered	Filtered	0.187642
P38432	COIL	Coilin	AFQLEEGEETEPDCK	113	(T122,C126)	_AFQLEEGEET[Phospho (STY)]EPDC[Carbamidomethyl (C)]K_.2	_AFQLEEGEET[Phospho (STY)]EPDC[Carbamidomethyl (C)]K_	2.9801e-05	2.10843e-19	0.000544224	589.014	617.52	1095.17	1	1	1
P38919	EIF4A3	Eukaryotic initiation factor 4A-III	LDYGQHVVAGTPGR	153	(T163)	_LDYGQHVVAGT[Phospho (STY)]PGR_.3	_LDYGQHVVAGT[Phospho (STY)]PGR_	0.000866299	0.000123093	0.000371644	102.412	85.8415	285.718	0.0106347	0.160941	0.321897
P40222	TXLNA	Alpha-taxilin	RPEGPGAQAPSSPR	504	(S514)	_RPEGPGAQAPS[Phospho (STY)]SPR_.2	_RPEGPGAQAPS[Phospho (STY)]SPR_	2.64667e-05	3.66503e-12	0.00035477	9530.71	8468.58	8403.56	0.388815	0.418393	0.411757
P40222	TXLNA	Alpha-taxilin	RPEGPGAQAPSSPR	504	(S515)	_RPEGPGAQAPSS[Phospho (STY)]PR_.2	_RPEGPGAQAPSS[Phospho (STY)]PR_	2.91934e-05	1.92743e-14	0.00035477	8456.61	8121.85	8051.13	0.612157	0.583178	0.581342
P40222	TXLNA	Alpha-taxilin	SSPGQPEAGPEGAQERPSQAAPAVEAEGPGSSQAPR	18	(S18)	_S[Phospho (STY)]SPGQPEAGPEGAQERPSQAAPAVEAEGPGSSQAPR_.4	_S[Phospho (STY)]SPGQPEAGPEGAQERPSQAAPAVEAEGPGSSQAPR_	0.00134881	Filtered	Filtered	554.499	Filtered	Filtered	0.249268	Filtered	Filtered
P41208	CETN2	Centrin-2	RMSPKPELTEEQK	18	(M19,S20)	_RM[Oxidation (M)]S[Phospho (STY)]PKPELTEEQK_.3	_RM[Oxidation (M)]S[Phospho (STY)]PKPELTEEQK_	2.42959e-05	1.0608e-30	0.00035477	10269.6	15697.1	17076.5	0.999996	1	1
P41208	CETN2	Centrin-2	RMSPKPELTEEQK	18	(S20)	_RMS[Phospho (STY)]PKPELTEEQK_.3	_RMS[Phospho (STY)]PKPELTEEQK_	2.40819e-05	9.44883e-34	0.00035477	5983.27	4860.31	4127.94	0.994253	0.99357	0.954702
P41229	KDM5C	Lysine-specific demethylase 5C	EELSHSPEPCTK	296	(S299,C305)	_EELS[Phospho (STY)]HSPEPC[Carbamidomethyl (C)]TK_.2	_EELS[Phospho (STY)]HSPEPC[Carbamidomethyl (C)]TK_	0.000869403	Filtered	0.000687291	577.172	Filtered	379.569	0.399384	Filtered	0.620487
P41229	KDM5C	Lysine-specific demethylase 5C	EELSHSPEPCTK	296	(S301,C305)	_EELSHS[Phospho (STY)]PEPC[Carbamidomethyl (C)]TK_.2	_EELSHS[Phospho (STY)]PEPC[Carbamidomethyl (C)]TK_	0.000869393	Filtered	0.000658937	1.41554	Filtered	1.41554	0.36072	Filtered	0.374619
P41970	ELK3	ETS domain-containing protein Elk-3	AASPVLLSSNSQK	394	(S396)	_AAS[Phospho (STY)]PVLLSSNSQK_.2	_AAS[Phospho (STY)]PVLLSSNSQK_	0.000871313	0.00728745	0.000558727	788.072	1046.99	1062.49	0.359652	0.359652	0.549468
P42166	TMPO	Lamina-associated polypeptide 2, isoform alpha	SHISDQSPLSSK	345	(S351)	_SHISDQS[Phospho (STY)]PLSSK_.2	_SHISDQS[Phospho (STY)]PLSSK_	0.000341142	1.4064e-16	0.000440698	1261.44	1065.38	1707.72	0.210359	0.408748	0.440917
P42166	TMPO	Lamina-associated polypeptide 2, isoform alpha	SHISDQSPLSSK	345	(S348)	_SHIS[Phospho (STY)]DQSPLSSK_.2	_SHIS[Phospho (STY)]DQSPLSSK_	9.28869e-05	1.25513e-12	0.000429502	1299.03	1077.64	1421.11	0.531434	0.459424	0.541592
P42166	TMPO	Lamina-associated polypeptide 2, isoform alpha	SHISDQSPLSSK	345	(S354)	_SHISDQSPLS[Phospho (STY)]SK_.2	_SHISDQSPLS[Phospho (STY)]SK_	0.00086597	0.00701889	0.000613112	619.405	815.407	1152.48	0.010039	0.060775	0.257158
P42166	TMPO	Lamina-associated polypeptide 2, isoform alpha	EQGTESRSSTPLPTISSSAENTR	151	(S158,S159)	_EQGTESRS[Phospho (STY)]S[Phospho (STY)]TPLPTISSSAENTR_.3	_EQGTESRS[Phospho (STY)]S[Phospho (STY)]TPLPTISSSAENTR_	0.00790456	0.00882603	0.00421161	65635.2	66204	62661.3	0.374925	0.377514	0.407564
P42166	TMPO	Lamina-associated polypeptide 2, isoform alpha	EQGTESRSSTPLPTISSSAENTR	151	(T154,S159)	_EQGT[Phospho (STY)]ESRSS[Phospho (STY)]TPLPTISSSAENTR_.3	_EQGT[Phospho (STY)]ESRSS[Phospho (STY)]TPLPTISSSAENTR_	0.00327193	0.0082463	0.003117	64665.1	64929.3	61960.8	0.101151	0.10107	0.131017
P42166	TMPO	Lamina-associated polypeptide 2, isoform alpha	EQGTESRSSTPLPTISSSAENTR	151	(S159,T160)	_EQGTESRSS[Phospho (STY)]T[Phospho (STY)]PLPTISSSAENTR_.3	_EQGTESRSS[Phospho (STY)]T[Phospho (STY)]PLPTISSSAENTR_	0.000928999	0.00939049	0.00250214	62672.2	63562.6	60296.9	0.637755	0.639157	0.618041
P42166	TMPO	Lamina-associated polypeptide 2, isoform alpha	EQGTESRSSTPLPTISSSAENTR	151	(S156,S158)	_EQGTES[Phospho (STY)]RS[Phospho (STY)]STPLPTISSSAENTR_.3	_EQGTES[Phospho (STY)]RS[Phospho (STY)]STPLPTISSSAENTR_	0.00169565	0.00776223	0.000801807	62667.1	63563.8	60293.9	0.13382	0.135643	0.169577
P42166	TMPO	Lamina-associated polypeptide 2, isoform alpha	EQGTESRSSTPLPTISSSAENTR	151	(S156,S159)	_EQGTES[Phospho (STY)]RSS[Phospho (STY)]TPLPTISSSAENTR_.3	_EQGTES[Phospho (STY)]RSS[Phospho (STY)]TPLPTISSSAENTR_	0.00087324	0.00939049	0.00133751	62012.6	63088.2	59645.6	0.133561	0.136052	0.169575
P42166	TMPO	Lamina-associated polypeptide 2, isoform alpha	EQGTESRSSTPLPTISSSAENTR	151	(S156,T160)	_EQGTES[Phospho (STY)]RSST[Phospho (STY)]PLPTISSSAENTR_.3	_EQGTES[Phospho (STY)]RSST[Phospho (STY)]PLPTISSSAENTR_	0.000869434	0.00733305	0.0019632	60069.2	60855.5	58215.2	0.133294	0.135755	0.174263
P42166	TMPO	Lamina-associated polypeptide 2, isoform alpha	EQGTESRSSTPLPTISSSAENTR	151	(S158,T160)	_EQGTESRS[Phospho (STY)]ST[Phospho (STY)]PLPTISSSAENTR_.3	_EQGTESRS[Phospho (STY)]ST[Phospho (STY)]PLPTISSSAENTR_	0.000869428	0.00749233	0.00300117	60066.6	60856.2	58214.2	0.377816	0.377374	0.407342
P42166	TMPO	Lamina-associated polypeptide 2, isoform alpha	EQGTESRSSTPLPTISSSAENTR	151	(T154,S158)	_EQGT[Phospho (STY)]ESRS[Phospho (STY)]STPLPTISSSAENTR_.3	_EQGT[Phospho (STY)]ESRS[Phospho (STY)]STPLPTISSSAENTR_	0.0024555	0.00844617	0.000995286	60062.7	60855.5	58210.4	0.100762	0.101545	0.129281
P42166	TMPO	Lamina-associated polypeptide 2, isoform alpha	EQGTESRSSTPLPTISSSAENTR	151	(T154,S156)	_EQGT[Phospho (STY)]ES[Phospho (STY)]RSSTPLPTISSSAENTR_.3	_EQGT[Phospho (STY)]ES[Phospho (STY)]RSSTPLPTISSSAENTR_	0.00086941	0.00599668	0.00106403	55715.7	56105.7	54638.8	0.0969379	0.0983539	0.124062
P42166	TMPO	Lamina-associated polypeptide 2, isoform alpha	EQGTESRSSTPLPTISSSAENTR	151	(T154,T160)	_EQGT[Phospho (STY)]ESRSST[Phospho (STY)]PLPTISSSAENTR_.3	_EQGT[Phospho (STY)]ESRSST[Phospho (STY)]PLPTISSSAENTR_	0.00089634	0.0086513	0.00288924	55711.4	56103.6	54636.6	0.0989636	0.208811	0.122593
P42166	TMPO	Lamina-associated polypeptide 2, isoform alpha	SSTPLPTISSSAENTR	158	(T160)	_SST[Phospho (STY)]PLPTISSSAENTR_.2	_SST[Phospho (STY)]PLPTISSSAENTR_	2.65295e-05	1.26834e-11	0.00035477	65615.4	64955.2	64360.1	0.979973	0.969559	0.97211
P42166	TMPO	Lamina-associated polypeptide 2, isoform alpha	SSTPLPTISSSAENTR	158	(S158)	_S[Phospho (STY)]STPLPTISSSAENTR_.2	_S[Phospho (STY)]STPLPTISSSAENTR_	2.32075e-05	1.38083e-35	0.00035477	65274.8	64706.7	61983.2	0.00957083	0.0146986	0.0129806
P42166	TMPO	Lamina-associated polypeptide 2, isoform alpha	SSTPLPTISSSAENTR	158	(T164)	_SSTPLPT[Phospho (STY)]ISSSAENTR_.2	_SSTPLPT[Phospho (STY)]ISSSAENTR_	0.0039354	1.44226e-10	0.000432575	18354.9	16470.5	17265.6	9.4113e-12	1.08557e-08	1.30479e-11
P42166	TMPO	Lamina-associated polypeptide 2, isoform alpha	SSTPLPTISSSAENTR	158	(T160)	_SST[Phospho (STY)]PLPTISSSAENTR_.3	_SST[Phospho (STY)]PLPTISSSAENTR_	0.000736619	4.96393e-05	0.00035477	824.817	2653.36	2064.78	0.297891	0.371656	0.182498
P42166	TMPO	Lamina-associated polypeptide 2, isoform alpha	SSTPLPTISSSAENTR	158	(T164)	_SSTPLPT[Phospho (STY)]ISSSAENTR_.3	_SSTPLPT[Phospho (STY)]ISSSAENTR_	0.000662252	2.36188e-06	0.00035477	824.582	2653.07	2064.79	0.0824779	0.33088	0.406052
P42166	TMPO	Lamina-associated polypeptide 2, isoform alpha	SSTPLPTISSSAENTR	158	(S158)	_S[Phospho (STY)]STPLPTISSSAENTR_.3	_S[Phospho (STY)]STPLPTISSSAENTR_	0.000383436	4.62035e-14	0.000366394	825.225	2653.73	2057.72	0.298529	0.136222	0.0535991
P42166	TMPO	Lamina-associated polypeptide 2, isoform alpha	SSTPLPTISSSAENTR	158	(S167)	_SSTPLPTISS[Phospho (STY)]SAENTR_.3	_SSTPLPTISS[Phospho (STY)]SAENTR_	0.000841093	0.00735335	0.000366386	458.451	1036.29	1020.92	0.158986	0.00480029	0.00567356
P42166	TMPO	Lamina-associated polypeptide 2, isoform alpha	SSTPLPTISSSAENTR	158	(S168)	_SSTPLPTISSS[Phospho (STY)]AENTR_.3	_SSTPLPTISSS[Phospho (STY)]AENTR_	0.0016574	0.00670151	0.000368634	318.843	800.085	634.416	0.125	0.000807555	0.000877833
P42166	TMPO	Lamina-associated polypeptide 2, isoform alpha	NRPPLPAGTNSK	49	(S59)	_NRPPLPAGTNS[Phospho (STY)]K_.2	_NRPPLPAGTNS[Phospho (STY)]K_	Filtered	Filtered	0.000961822	Filtered	Filtered	244.022	Filtered	Filtered	0.5
P42330	AKR1C3	Aldo-keto reductase family 1 member C3	PGEELSPTDENGK	124	(S129)	_PGEELS[Phospho (STY)]PTDENGK_.2	_PGEELS[Phospho (STY)]PTDENGK_	0.000278314	1.7783e-07	0.000437681	488.41	202.989	796.677	0.59237	0.5	0.546118
P42345	MTOR	Serine/threonine-protein kinase mTOR	TLDQSPELR	1162	(T1162)	_T[Phospho (STY)]LDQSPELR_.2	_T[Phospho (STY)]LDQSPELR_	0.000858138	8.85368e-13	0.000406454	29950.9	30697.6	30246.9	0.991548	0.99941	0.998878
P42345	MTOR	Serine/threonine-protein kinase mTOR	TLDQSPELR	1162	(S1166)	_TLDQS[Phospho (STY)]PELR_.2	_TLDQS[Phospho (STY)]PELR_	0.00114682	Filtered	Filtered	29950.9	Filtered	Filtered	0.0084518	Filtered	Filtered
P42356	PI4KA	Phosphatidylinositol 4-kinase alpha	KTSSVSSISQVSPER	254	(S256)	_KTS[Phospho (STY)]SVSSISQVSPER_.3	_KTS[Phospho (STY)]SVSSISQVSPER_	0.0012427	0.00861615	0.000538592	715.275	680.835	708.238	0.207497	0.142857	0.103209
P42356	PI4KA	Phosphatidylinositol 4-kinase alpha	KTSSVSSISQVSPER	254	(T255)	_KT[Phospho (STY)]SSVSSISQVSPER_.3	_KT[Phospho (STY)]SSVSSISQVSPER_	0.000869296	0.000114761	0.000455754	1	139.113	1	0.160196	0.108491	0.179597
P42356	PI4KA	Phosphatidylinositol 4-kinase alpha	KTSSVSSISQVSPER	254	(S257)	_KTSS[Phospho (STY)]VSSISQVSPER_.3	_KTSS[Phospho (STY)]VSSISQVSPER_	0.000923627	0.000900606	0.000580452	1.41561	1.41654	1.41558	0.15377	0.0952049	0.092356
P42566	EPS15	Epidermal growth factor receptor substrate 15	LNDPFQPFPGNDSPK	802	(S814)	_LNDPFQPFPGNDS[Phospho (STY)]PK_.2	_LNDPFQPFPGNDS[Phospho (STY)]PK_	Filtered	Filtered	0.000492101	Filtered	Filtered	2526.84	Filtered	Filtered	1
P42677	RPS27	40S ribosomal protein S27	DLLHPSPEEEK	6	(S11)	_DLLHPS[Phospho (STY)]PEEEK_.2	_DLLHPS[Phospho (STY)]PEEEK_	2.57548e-05	5.24318e-29	0.00035477	7518.89	6716.35	7237.98	1	1	1
P42684	ABL2	Tyrosine-protein kinase ABL2	DKSPSSLLEDAK	629	(S631)	_DKS[Phospho (STY)]PSSLLEDAK_.2	_DKS[Phospho (STY)]PSSLLEDAK_	0.000325497	5.9813e-07	0.000766516	967.778	662.534	1.13257	0.861136	0.755416	0.726664
P42684	ABL2	Tyrosine-protein kinase ABL2	GAQASSGSPALPR	613	(S620)	_GAQASSGS[Phospho (STY)]PALPR_.2	_GAQASSGS[Phospho (STY)]PALPR_	Filtered	0.00707787	Filtered	Filtered	1	Filtered	Filtered	0.333333	Filtered
P42696	RBM34	RNA-binding protein 34	SVQEGENPDDGVR	14	(S14)	_S[Phospho (STY)]VQEGENPDDGVR_.2	_S[Phospho (STY)]VQEGENPDDGVR_	8.26467e-05	0.00178828	0.000429609	1940.82	2069.46	2604.42	1	1	1
P42696	RBM34	RNA-binding protein 34	KRSVQEGENPDDGVR	12	(S14)	_KRS[Phospho (STY)]VQEGENPDDGVR_.3	_KRS[Phospho (STY)]VQEGENPDDGVR_	0.000849915	0.000281833	0.000401673	1592.34	1636.03	1617.93	1	1	1
P42696	RBM34	RNA-binding protein 34	SVQEGENPDDGVRGSPPEDYR	14	(S28)	_SVQEGENPDDGVRGS[Phospho (STY)]PPEDYR_.3	_SVQEGENPDDGVRGS[Phospho (STY)]PPEDYR_	0.000869362	Filtered	Filtered	1.13243	Filtered	Filtered	0.428374	Filtered	Filtered
P43243	MATR3	Matrin-3	DTSENADGQSDENKDDYTIPDEYR	757	(S759)	_DTS[Phospho (STY)]ENADGQSDENKDDYTIPDEYR_.3	_DTS[Phospho (STY)]ENADGQSDENKDDYTIPDEYR_	0.000599479	1.75148e-22	0.000490217	2902.55	2017.89	1675.92	0.0827747	0.0933601	0.138332
P43243	MATR3	Matrin-3	DTSENADGQSDENKDDYTIPDEYR	757	(T774)	_DTSENADGQSDENKDDYT[Phospho (STY)]IPDEYR_.3	_DTSENADGQSDENKDDYT[Phospho (STY)]IPDEYR_	0.00077364	2.2727e-26	0.000491417	1715.06	1333.34	1246.2	0.0071037	0.095235	0.149633
P43243	MATR3	Matrin-3	DTSENADGQSDENKDDYTIPDEYR	757	(S766)	_DTSENADGQS[Phospho (STY)]DENKDDYTIPDEYR_.3	_DTSENADGQS[Phospho (STY)]DENKDDYTIPDEYR_	5.67471e-05	6.26293e-06	0.000547967	1492.83	668.597	430.566	0.0802582	0.0590444	0.111421
P45973	CBX5	Chromobox protein homolog 5	SNFSNSADDIK	92	(S92)	_S[Phospho (STY)]NFSNSADDIK_.2	_S[Phospho (STY)]NFSNSADDIK_	0.000144948	1.36858e-12	0.000429813	2734.72	3167.34	3876.75	0.978711	0.985862	0.65825
P45973	CBX5	Chromobox protein homolog 5	SNFSNSADDIK	92	(S95)	_SNFS[Phospho (STY)]NSADDIK_.2	_SNFS[Phospho (STY)]NSADDIK_	Filtered	3.04896e-06	0.00067656	Filtered	1	1	Filtered	0.333333	0.211201
P45973	CBX5	Chromobox protein homolog 5	SNFSNSADDIK	92	(S97)	_SNFSNS[Phospho (STY)]ADDIK_.2	_SNFSNS[Phospho (STY)]ADDIK_	0.000869347	Filtered	Filtered	151.969	Filtered	Filtered	0.0550647	Filtered	Filtered
P45974	USP5	Ubiquitin carboxyl-terminal hydrolase 5	SAADSISESVPVGPK	779	(S785)	_SAADSIS[Phospho (STY)]ESVPVGPK_.2	_SAADSIS[Phospho (STY)]ESVPVGPK_	0.000804937	3.37558e-06	0.00225413	866.18	787.36	307.596	0.307392	0.25	0.290061
P45974	USP5	Ubiquitin carboxyl-terminal hydrolase 5	SAADSISESVPVGPK	779	(S787)	_SAADSISES[Phospho (STY)]VPVGPK_.2	_SAADSISES[Phospho (STY)]VPVGPK_	0.000489538	0.00776475	Filtered	1	1	Filtered	0.274287	0.25	Filtered
P45974	USP5	Ubiquitin carboxyl-terminal hydrolase 5	SAADSISESVPVGPK	779	(S783)	_SAADS[Phospho (STY)]ISESVPVGPK_.2	_SAADS[Phospho (STY)]ISESVPVGPK_	0.000862965	Filtered	Filtered	304.149	Filtered	Filtered	0.329473	Filtered	Filtered
P45974	USP5	Ubiquitin carboxyl-terminal hydrolase 5	SAADSISESVPVGPK	779	(S779)	_S[Phospho (STY)]AADSISESVPVGPK_.2	_S[Phospho (STY)]AADSISESVPVGPK_	0.000868107	Filtered	Filtered	303.809	Filtered	Filtered	0.128748	Filtered	Filtered
P46013	MKI67	Proliferation marker protein Ki-67	SPQPDPVDTPASTK	2344	(S2344)	_S[Phospho (STY)]PQPDPVDTPASTK_.2	_S[Phospho (STY)]PQPDPVDTPASTK_	2.32075e-05	2.87391e-16	0.00035477	3166.79	3218.28	3850.37	0.993352	0.993552	0.998097
P46013	MKI67	Proliferation marker protein Ki-67	SPQPESFK	2466	(S2466)	_S[Phospho (STY)]PQPESFK_.2	_S[Phospho (STY)]PQPESFK_	0.000869317	8.13303e-06	0.00243687	1439.57	1806.22	1673.99	0.777534	0.99148	0.969026
P46013	MKI67	Proliferation marker protein Ki-67	SPPPESVDTPTSTK	1131	(S1131)	_S[Phospho (STY)]PPPESVDTPTSTK_.2	_S[Phospho (STY)]PPPESVDTPTSTK_	0.000587974	0.000913292	0.000658937	735.31	1566.53	1250.75	0.751331	0.781856	0.775733
P46013	MKI67	Proliferation marker protein Ki-67	TPVQYSQQQNSPQK	347	(S357)	_TPVQYSQQQNS[Phospho (STY)]PQK_.2	_TPVQYSQQQNS[Phospho (STY)]PQK_	0.000138174	8.62438e-24	0.000499481	666.388	765.879	200.985	0.241195	0.337593	0.204333
P46013	MKI67	Proliferation marker protein Ki-67	TPVQYSQQQNSPQK	347	(S357)	_TPVQYSQQQNS[Phospho (STY)]PQK_.3	_TPVQYSQQQNS[Phospho (STY)]PQK_	Filtered	Filtered	0.000781053	Filtered	Filtered	250.842	Filtered	Filtered	0.204703
P46013	MKI67	Proliferation marker protein Ki-67	SGGSGHAVAEPASPEQELDQNK	296	(S308)	_SGGSGHAVAEPAS[Phospho (STY)]PEQELDQNK_.3	_SGGSGHAVAEPAS[Phospho (STY)]PEQELDQNK_	2.32075e-05	2.73872e-33	0.00035477	16922.8	18012	18247	0.999578	0.999997	0.999917
P46013	MKI67	Proliferation marker protein Ki-67	SGGSGHAVAEPASPEQELDQNK	296	(S299)	_SGGS[Phospho (STY)]GHAVAEPASPEQELDQNK_.3	_SGGS[Phospho (STY)]GHAVAEPASPEQELDQNK_	0.000621016	6.23807e-25	0.000356789	880.397	1071.18	719.912	0.00902554	0.000407953	0.0016216
P46013	MKI67	Proliferation marker protein Ki-67	SGGSGHAVAEPASPEQELDQNK	296	(S296)	_S[Phospho (STY)]GGSGHAVAEPASPEQELDQNK_.3	_S[Phospho (STY)]GGSGHAVAEPASPEQELDQNK_	Filtered	2.66556e-23	0.000355494	Filtered	1188.62	758.896	Filtered	0.000413234	0.00126797
P46013	MKI67	Proliferation marker protein Ki-67	ITEVSCKSPQPDPVK	1976	(C1981,S1983)	_ITEVSC[Carbamidomethyl (C)]KS[Phospho (STY)]PQPDPVK_.3	_ITEVSC[Carbamidomethyl (C)]KS[Phospho (STY)]PQPDPVK_	Filtered	Filtered	0.00617993	Filtered	Filtered	1667.59	Filtered	Filtered	0.361811
P46013	MKI67	Proliferation marker protein Ki-67	SSEPVVIMK	3041	(S3041,M3048)	_S[Phospho (STY)]SEPVVIM[Oxidation (M)]K_.2	_S[Phospho (STY)]SEPVVIM[Oxidation (M)]K_	Filtered	0.000301028	Filtered	Filtered	870.621	Filtered	Filtered	0.63016	Filtered
P46013	MKI67	Proliferation marker protein Ki-67	SGASEANLIVAK	648	(S648)	_S[Phospho (STY)]GASEANLIVAK_.2	_S[Phospho (STY)]GASEANLIVAK_	0.000733964	Filtered	Filtered	313.837	Filtered	Filtered	0.627624	Filtered	Filtered
P46087	NOP2	Probable 28S rRNA (cytosine(4447)-C(5))-methyltransferase	GTDTQTPAVLSPSK	722	(S734)	_GTDTQTPAVLSPS[Phospho (STY)]K_.2	_GTDTQTPAVLSPS[Phospho (STY)]K_	2.32075e-05	2.07439e-30	0.00035477	109015	126236	130970	0.0296003	0.0140756	0.0104086
P46087	NOP2	Probable 28S rRNA (cytosine(4447)-C(5))-methyltransferase	GTDTQTPAVLSPSK	722	(S732)	_GTDTQTPAVLS[Phospho (STY)]PSK_.2	_GTDTQTPAVLS[Phospho (STY)]PSK_	2.32075e-05	1.56844e-28	0.00035477	104875	121660	128794	0.969685	0.98571	0.989471
P46087	NOP2	Probable 28S rRNA (cytosine(4447)-C(5))-methyltransferase	GPQPPTVSPIR	779	(S786)	_GPQPPTVS[Phospho (STY)]PIR_.2	_GPQPPTVS[Phospho (STY)]PIR_	2.32075e-05	9.38199e-31	0.00035477	75566.6	69514.8	69074.1	0.999998	0.999655	0.999466
P46087	NOP2	Probable 28S rRNA (cytosine(4447)-C(5))-methyltransferase	GPQPPTVSPIR	779	(T784)	_GPQPPT[Phospho (STY)]VSPIR_.2	_GPQPPT[Phospho (STY)]VSPIR_	2.51758e-05	6.53325e-36	0.00035477	70662.4	55542.8	63070.3	9.29268e-07	0.000241238	0.000550561
P46087	NOP2	Probable 28S rRNA (cytosine(4447)-C(5))-methyltransferase	RLGSVEAPK	55	(S58)	_RLGS[Phospho (STY)]VEAPK_.2	_RLGS[Phospho (STY)]VEAPK_	2.64744e-05	2.28086e-18	0.00036761	4830.08	4778.14	5349.77	1	1	1
P46087	NOP2	Probable 28S rRNA (cytosine(4447)-C(5))-methyltransferase	EVTPESGPPK	193	(T195)	_EVT[Phospho (STY)]PESGPPK_.2	_EVT[Phospho (STY)]PESGPPK_	0.000871266	0.00909055	0.00326606	533.211	538.712	598.868	0.5	0.811497	0.62588
P46100	ATRX	Transcriptional regulator ATRX	ETFSSAEGTVDK	886	(S890)	_ETFSS[Phospho (STY)]AEGTVDK_.2	_ETFSS[Phospho (STY)]AEGTVDK_	0.000796996	0.00733288	0.000388109	1.98652	250.203	614.428	0.100869	0.206992	0.210268
P46100	ATRX	Transcriptional regulator ATRX	ETFSSAEGTVDK	886	(S889)	_ETFS[Phospho (STY)]SAEGTVDK_.2	_ETFS[Phospho (STY)]SAEGTVDK_	0.000869298	7.69235e-06	0.000476983	1.1352	347.651	268.301	0.119339	0.261401	0.273278
P46100	ATRX	Transcriptional regulator ATRX	LTPVSLSNSPIK	590	(S596)	_LTPVSLS[Phospho (STY)]NSPIK_.2	_LTPVSLS[Phospho (STY)]NSPIK_	0.000118042	4.77332e-09	0.000445816	5382.43	4735.76	4822.14	0.13748	0.137164	0.405548
P46100	ATRX	Transcriptional regulator ATRX	LTPVSLSNSPIK	590	(S598)	_LTPVSLSNS[Phospho (STY)]PIK_.2	_LTPVSLSNS[Phospho (STY)]PIK_	8.80037e-05	7.7071e-10	0.000355956	5070.75	4733.83	4819.82	0.866002	0.846044	0.539856
P46100	ATRX	Transcriptional regulator ATRX	LTPVSLSNSPIK	590	(S594,S598)	_LTPVS[Phospho (STY)]LSNS[Phospho (STY)]PIK_.2	_LTPVS[Phospho (STY)]LSNS[Phospho (STY)]PIK_	Filtered	0.00864966	Filtered	Filtered	716.801	Filtered	Filtered	0.41689	Filtered
P46100	ATRX	Transcriptional regulator ATRX	RPTETNPVTSNSDEECNETVK	666	(T674,C681)	_RPTETNPVT[Phospho (STY)]SNSDEEC[Carbamidomethyl (C)]NETVK_.3	_RPTETNPVT[Phospho (STY)]SNSDEEC[Carbamidomethyl (C)]NETVK_	0.000117028	1.15736e-16	0.000367181	3339.97	3482.06	3047.9	0.270781	0.325411	0.206157
P46100	ATRX	Transcriptional regulator ATRX	RPTETNPVTSNSDEECNETVK	666	(S677,C681)	_RPTETNPVTSNS[Phospho (STY)]DEEC[Carbamidomethyl (C)]NETVK_.3	_RPTETNPVTSNS[Phospho (STY)]DEEC[Carbamidomethyl (C)]NETVK_	0.000307398	6.57233e-27	0.000437727	1.13069	263.409	1.13701	0.235487	0.230956	0.189222
P46100	ATRX	Transcriptional regulator ATRX	RPTETNPVTSNSDEECNETVK	666	(C681,T684)	_RPTETNPVTSNSDEEC[Carbamidomethyl (C)]NET[Phospho (STY)]VK_.3	_RPTETNPVTSNSDEEC[Carbamidomethyl (C)]NET[Phospho (STY)]VK_	5.74344e-05	1.3159e-24	0.00035477	1	1	1	0.173146	0.176755	0.187287
P46379	BAG6	Large proline-rich protein BAG6	ENASPAPGTTAEEAMSR	970	(S973,M984)	_ENAS[Phospho (STY)]PAPGTTAEEAM[Oxidation (M)]SR_.3	_ENAS[Phospho (STY)]PAPGTTAEEAM[Oxidation (M)]SR_	0.000209356	3.13127e-17	0.00035477	2710.74	2556.55	1906.81	0.494602	0.707735	0.829324
P46379	BAG6	Large proline-rich protein BAG6	ENASPAPGTTAEEAMSR	970	(T979,M984)	_ENASPAPGTT[Phospho (STY)]AEEAM[Oxidation (M)]SR_.3	_ENASPAPGTT[Phospho (STY)]AEEAM[Oxidation (M)]SR_	0.000869294	3.58426e-16	0.00035477	2586.53	1742.82	1923.01	0.167899	0.131646	0.0668337
P46379	BAG6	Large proline-rich protein BAG6	ENASPAPGTTAEEAMSR	970	(T978,M984)	_ENASPAPGT[Phospho (STY)]TAEEAM[Oxidation (M)]SR_.3	_ENASPAPGT[Phospho (STY)]TAEEAM[Oxidation (M)]SR_	0.000864705	9.41884e-13	0.00035477	2156.38	1425.01	1446.22	0.268694	0.162533	0.099409
P46379	BAG6	Large proline-rich protein BAG6	ENASPAPGTTAEEAMSR	970	(S973)	_ENAS[Phospho (STY)]PAPGTTAEEAMSR_.2	_ENAS[Phospho (STY)]PAPGTTAEEAMSR_	2.83698e-05	2.51307e-26	0.000445406	249.156	509.008	279.564	0.740413	0.741944	0.324598
P46379	BAG6	Large proline-rich protein BAG6	ENASPAPGTTAEEAMSR	970	(S973,M984)	_ENAS[Phospho (STY)]PAPGTTAEEAM[Oxidation (M)]SR_.2	_ENAS[Phospho (STY)]PAPGTTAEEAM[Oxidation (M)]SR_	Filtered	5.65529e-10	0.00035477	Filtered	3844.74	4342.6	Filtered	0.891923	0.994332
P46379	BAG6	Large proline-rich protein BAG6	ENASPAPGTTAEEAMSR	970	(S973)	_ENAS[Phospho (STY)]PAPGTTAEEAMSR_.3	_ENAS[Phospho (STY)]PAPGTTAEEAMSR_	4.21164e-05	Filtered	0.00286773	847.069	Filtered	550.928	0.13401	Filtered	0.311626
P46379	BAG6	Large proline-rich protein BAG6	PLTSPESLSR	1078	(S1081)	_PLTS[Phospho (STY)]PESLSR_.2	_PLTS[Phospho (STY)]PESLSR_	3.20554e-05	5.95348e-20	0.000355721	3753.68	4744.61	4601.36	0.767897	0.405674	0.722272
P46379	BAG6	Large proline-rich protein BAG6	LQEDPNYSPQR	1110	(S1117)	_LQEDPNYS[Phospho (STY)]PQR_.2	_LQEDPNYS[Phospho (STY)]PQR_	0.000577264	1.37375e-06	0.00035477	6565.63	7521.32	6246.94	0.571094	0.744077	0.629592
P46379	BAG6	Large proline-rich protein BAG6	APPQTHLPSGASSGTGSASATHGGGSPPGTR	88	(S96)	_APPQTHLPS[Phospho (STY)]GASSGTGSASATHGGGSPPGTR_.3	_APPQTHLPS[Phospho (STY)]GASSGTGSASATHGGGSPPGTR_	0.000454701	0.00908698	0.000622063	3291.85	1575.79	1264.27	0.0841821	0.1	0.1
P46379	BAG6	Large proline-rich protein BAG6	APPQTHLPSGASSGTGSASATHGGGSPPGTR	88	(S113)	_APPQTHLPSGASSGTGSASATHGGGS[Phospho (STY)]PPGTR_.3	_APPQTHLPSGASSGTGSASATHGGGS[Phospho (STY)]PPGTR_	0.000650943	0.00169146	0.000600828	382.427	1	1	0.218032	0.1	0.1
P46379	BAG6	Large proline-rich protein BAG6	APPQTHLPSGASSGTGSASATHGGGSPPGTR	88	(S113)	_APPQTHLPSGASSGTGSASATHGGGS[Phospho (STY)]PPGTR_.4	_APPQTHLPSGASSGTGSASATHGGGS[Phospho (STY)]PPGTR_	0.000793189	2.22303e-23	0.000367942	1.41556	1.41559	1.41542	0.603526	0.210354	0.218924
P46379	BAG6	Large proline-rich protein BAG6	APPQTHLPSGASSGTGSASATHGGGSPPGTR	88	(T117)	_APPQTHLPSGASSGTGSASATHGGGSPPGT[Phospho (STY)]R_.4	_APPQTHLPSGASSGTGSASATHGGGSPPGT[Phospho (STY)]R_	0.000427381	Filtered	Filtered	1.13244	Filtered	Filtered	0.0198874	Filtered	Filtered
P46821	MAP1B	Microtubule-associated protein 1B	GAESPFEEK	1424	(S1427)	_GAES[Phospho (STY)]PFEEK_.2	_GAES[Phospho (STY)]PFEEK_	0.00010624	1.84533e-11	0.000364145	35843.6	37021.8	34252.6	1	1	1
P46821	MAP1B	Microtubule-associated protein 1B	DLSTPGLEK	1850	(S1852)	_DLS[Phospho (STY)]TPGLEK_.2	_DLS[Phospho (STY)]TPGLEK_	3.13481e-05	3.33515e-21	0.00035477	6567.57	6554.64	7059.02	0.996758	0.916945	0.999959
P46821	MAP1B	Microtubule-associated protein 1B	DLSTPGLEK	1850	(T1853)	_DLST[Phospho (STY)]PGLEK_.2	_DLST[Phospho (STY)]PGLEK_	5.70274e-05	1.17418e-19	0.000368606	5962.23	6366.32	6565.77	0.00466345	0.0830481	4.638e-05
P46821	MAP1B	Microtubule-associated protein 1B	SPSLSPSPPSPLEK	1256	(S1265)	_SPSLSPSPPS[Phospho (STY)]PLEK_.2	_SPSLSPSPPS[Phospho (STY)]PLEK_	2.64676e-05	2.66804e-29	0.00035477	35932.5	32821.9	34539.4	0.999936	0.998726	0.989724
P46821	MAP1B	Microtubule-associated protein 1B	SPSLSPSPPSPLEK	1256	(S1262)	_SPSLSPS[Phospho (STY)]PPSPLEK_.2	_SPSLSPS[Phospho (STY)]PPSPLEK_	2.34275e-05	3.49478e-22	0.00035477	28976.5	23191.7	28901.2	3.86333e-05	0.00746744	0.00708644
P46821	MAP1B	Microtubule-associated protein 1B	SPSLSPSPPSPLEK	1256	(S1256)	_S[Phospho (STY)]PSLSPSPPSPLEK_.2	_S[Phospho (STY)]PSLSPSPPSPLEK_	0.000134277	2.28219e-09	0.000355535	24447.5	19374.3	24670.1	2.62194e-05	1.87013e-05	9.91814e-06
P46821	MAP1B	Microtubule-associated protein 1B	SPSLSPSPPSPLEK	1256	(S1258)	_SPS[Phospho (STY)]LSPSPPSPLEK_.2	_SPS[Phospho (STY)]LSPSPPSPLEK_	0.000582295	1.36841e-12	0.000616248	17836.7	16812.1	17493.4	6.56953e-05	0.000523035	4.48121e-05
P46821	MAP1B	Microtubule-associated protein 1B	SPSLSPSPPSPLEK	1256	(S1256,S1265)	_S[Phospho (STY)]PSLSPSPPS[Phospho (STY)]PLEK_.2	_S[Phospho (STY)]PSLSPSPPS[Phospho (STY)]PLEK_	2.88699e-05	4.18105e-06	0.000368635	9876.81	9943.29	10404.8	0.0472984	0.547252	0.603478
P46821	MAP1B	Microtubule-associated protein 1B	SPSLSPSPPSPLEK	1256	(S1258,S1265)	_SPS[Phospho (STY)]LSPSPPS[Phospho (STY)]PLEK_.2	_SPS[Phospho (STY)]LSPSPPS[Phospho (STY)]PLEK_	4.93249e-05	5.71211e-11	0.00035477	6958.75	7849.12	7576.21	0.059574	0.359675	0.378121
P46821	MAP1B	Microtubule-associated protein 1B	SPSLSPSPPSPLEK	1256	(S1260,S1265)	_SPSLS[Phospho (STY)]PSPPS[Phospho (STY)]PLEK_.2	_SPSLS[Phospho (STY)]PSPPS[Phospho (STY)]PLEK_	5.30978e-05	1.16022e-23	0.000362572	4889.89	6697.32	6545.18	0.0318471	0.230209	0.0351494
P46821	MAP1B	Microtubule-associated protein 1B	SPSLSPSPPSPLEK	1256	(S1262,S1265)	_SPSLSPS[Phospho (STY)]PPS[Phospho (STY)]PLEK_.2	_SPSLSPS[Phospho (STY)]PPS[Phospho (STY)]PLEK_	0.000205747	7.88566e-13	0.000373129	5086.58	7279.12	4900.19	0.0296046	0.315594	0.0621594
P46821	MAP1B	Microtubule-associated protein 1B	SPSLSPSPPSPLEK	1256	(S1258,S1260,S1265)	_SPS[Phospho (STY)]LS[Phospho (STY)]PSPPS[Phospho (STY)]PLEK_.2	_SPS[Phospho (STY)]LS[Phospho (STY)]PSPPS[Phospho (STY)]PLEK_	Filtered	0.00811973	Filtered	Filtered	533.624	Filtered	Filtered	0.239256	Filtered
P46821	MAP1B	Microtubule-associated protein 1B	SPSLSPSPPSPLEK	1256	(S1256,S1258,S1265)	_S[Phospho (STY)]PS[Phospho (STY)]LSPSPPS[Phospho (STY)]PLEK_.2	_S[Phospho (STY)]PS[Phospho (STY)]LSPSPPS[Phospho (STY)]PLEK_	Filtered	4.78104e-11	Filtered	Filtered	1.13457	Filtered	Filtered	0.596063	Filtered
P46821	MAP1B	Microtubule-associated protein 1B	SPSDSGYSYETIGK	1915	(S1915)	_S[Phospho (STY)]PSDSGYSYETIGK_.2	_S[Phospho (STY)]PSDSGYSYETIGK_	2.86604e-05	1.053e-29	0.00035477	15926	16537.7	14647.2	0.852709	0.870855	0.846816
P46821	MAP1B	Microtubule-associated protein 1B	SPSDSGYSYETIGK	1915	(S1917)	_SPS[Phospho (STY)]DSGYSYETIGK_.2	_SPS[Phospho (STY)]DSGYSYETIGK_	2.32075e-05	2.10415e-32	0.00035477	13965	14233.4	11761.5	0.148011	0.127917	0.14743
P46821	MAP1B	Microtubule-associated protein 1B	SPSDSGYSYETIGK	1915	(Y1921)	_SPSDSGY[Phospho (STY)]SYETIGK_.2	_SPSDSGY[Phospho (STY)]SYETIGK_	0.000478868	5.30037e-12	0.000567628	8457.48	9087.15	8070.1	0.000101001	5.84714e-09	8.79366e-05
P46821	MAP1B	Microtubule-associated protein 1B	SPSDSGYSYETIGK	1915	(Y1923)	_SPSDSGYSY[Phospho (STY)]ETIGK_.2	_SPSDSGYSY[Phospho (STY)]ETIGK_	0.000774015	0.00135437	0.000670873	8600.37	8842.56	7812.75	0.000310284	3.43578e-08	0.00071189
P46821	MAP1B	Microtubule-associated protein 1B	VQSLEGEKLSPK	1770	(S1779)	_VQSLEGEKLS[Phospho (STY)]PK_.2	_VQSLEGEKLS[Phospho (STY)]PK_	2.34246e-05	3.91718e-27	0.00035477	24493.6	25413.6	23713.3	1	1	1
P46821	MAP1B	Microtubule-associated protein 1B	SDISPLTPR	1782	(S1785)	_SDIS[Phospho (STY)]PLTPR_.2	_SDIS[Phospho (STY)]PLTPR_	0.0001032	2.75884e-12	0.00035477	4164.6	5601.1	4732.13	0.978587	0.99786	0.999661
P46821	MAP1B	Microtubule-associated protein 1B	SDISPLTPR	1782	(T1788)	_SDISPLT[Phospho (STY)]PR_.2	_SDISPLT[Phospho (STY)]PR_	0.00037175	5.8318e-20	0.000375922	4097.48	5001.54	4744.42	0.964277	0.982035	0.980465
P46821	MAP1B	Microtubule-associated protein 1B	SDISPLTPR	1782	(S1782)	_S[Phospho (STY)]DISPLTPR_.2	_S[Phospho (STY)]DISPLTPR_	0.000592071	1.22381e-10	0.000401791	2709.17	3457.28	3096.21	0.0709628	0.0032562	0.000341334
P46821	MAP1B	Microtubule-associated protein 1B	TATCHSSSSPPIDAASAEPYGFR	1811	(C1814,S1817)	_TATC[Carbamidomethyl (C)]HSS[Phospho (STY)]SSPPIDAASAEPYGFR_.3	_TATC[Carbamidomethyl (C)]HSS[Phospho (STY)]SSPPIDAASAEPYGFR_	3.71314e-05	3.24534e-31	0.00035477	21148.8	17596.4	21209	0.023349	0.0194064	0.0118391
P46821	MAP1B	Microtubule-associated protein 1B	TATCHSSSSPPIDAASAEPYGFR	1811	(C1814,S1816)	_TATC[Carbamidomethyl (C)]HS[Phospho (STY)]SSSPPIDAASAEPYGFR_.3	_TATC[Carbamidomethyl (C)]HS[Phospho (STY)]SSSPPIDAASAEPYGFR_	2.88e-05	4.28969e-37	0.00035477	16543.5	20058.9	20006.4	0.000970957	0.00119694	0.000469967
P46821	MAP1B	Microtubule-associated protein 1B	TATCHSSSSPPIDAASAEPYGFR	1811	(C1814,S1818)	_TATC[Carbamidomethyl (C)]HSSS[Phospho (STY)]SPPIDAASAEPYGFR_.3	_TATC[Carbamidomethyl (C)]HSSS[Phospho (STY)]SPPIDAASAEPYGFR_	2.34273e-05	1.88202e-30	0.00035477	18305.2	15477.8	18922.3	0.340339	0.353836	0.351218
P46821	MAP1B	Microtubule-associated protein 1B	TATCHSSSSPPIDAASAEPYGFR	1811	(C1814,S1819)	_TATC[Carbamidomethyl (C)]HSSSS[Phospho (STY)]PPIDAASAEPYGFR_.3	_TATC[Carbamidomethyl (C)]HSSSS[Phospho (STY)]PPIDAASAEPYGFR_	2.34273e-05	6.14662e-32	0.00035477	16758.2	14385.4	17306.6	0.62838	0.64339	0.636341
P46821	MAP1B	Microtubule-associated protein 1B	TATCHSSSSPPIDAASAEPYGFR	1811	(C1814,S1826)	_TATC[Carbamidomethyl (C)]HSSSSPPIDAAS[Phospho (STY)]AEPYGFR_.3	_TATC[Carbamidomethyl (C)]HSSSSPPIDAAS[Phospho (STY)]AEPYGFR_	2.32075e-05	5.84068e-24	0.00035477	13232.6	12244.3	13470.6	0.00891155	4.74364e-05	0.00086062
P46821	MAP1B	Microtubule-associated protein 1B	TATCHSSSSPPIDAASAEPYGFR	1811	(T1811,C1814)	_T[Phospho (STY)]ATC[Carbamidomethyl (C)]HSSSSPPIDAASAEPYGFR_.3	_T[Phospho (STY)]ATC[Carbamidomethyl (C)]HSSSSPPIDAASAEPYGFR_	Filtered	4.28969e-37	0.00035477	Filtered	21530.6	21547	Filtered	9.18034e-06	5.02607e-06
P46821	MAP1B	Microtubule-associated protein 1B	TATCHSSSSPPIDAASAEPYGFR	1811	(C1814,Y1830)	_TATC[Carbamidomethyl (C)]HSSSSPPIDAASAEPY[Phospho (STY)]GFR_.3	_TATC[Carbamidomethyl (C)]HSSSSPPIDAASAEPY[Phospho (STY)]GFR_	0.000838953	Filtered	0.000715086	1.41547	Filtered	1.41557	3.41974e-05	Filtered	2.16447e-06
P46821	MAP1B	Microtubule-associated protein 1B	ESSPLYSPTFSDSTSAVK	1791	(S1793)	_ESS[Phospho (STY)]PLYSPTFSDSTSAVK_.2	_ESS[Phospho (STY)]PLYSPTFSDSTSAVK_	2.53378e-05	3.80076e-13	0.00035477	6949.6	6873.38	8356.33	0.0949758	0.0720704	0.0185424
P46821	MAP1B	Microtubule-associated protein 1B	ESSPLYSPTFSDSTSAVK	1791	(S1792)	_ES[Phospho (STY)]SPLYSPTFSDSTSAVK_.2	_ES[Phospho (STY)]SPLYSPTFSDSTSAVK_	0.000116977	3.94509e-33	0.00035477	7100.31	6837.64	7900.29	0.095341	0.0747451	0.0680081
P46821	MAP1B	Microtubule-associated protein 1B	ESSPLYSPTFSDSTSAVK	1791	(S1797)	_ESSPLYS[Phospho (STY)]PTFSDSTSAVK_.2	_ESSPLYS[Phospho (STY)]PTFSDSTSAVK_	5.1932e-05	5.40693e-10	0.00035477	3319.87	2941.08	3657.22	0.0039663	0.00310669	0.000731942
P46821	MAP1B	Microtubule-associated protein 1B	ESSPLYSPTFSDSTSAVK	1791	(Y1796)	_ESSPLY[Phospho (STY)]SPTFSDSTSAVK_.2	_ESSPLY[Phospho (STY)]SPTFSDSTSAVK_	4.74417e-05	2.3731e-28	0.00035477	2192.17	2630.81	2941.04	0.805085	0.84959	0.920902
P46821	MAP1B	Microtubule-associated protein 1B	ESSPLYSPTFSDSTSAVK	1791	(T1799)	_ESSPLYSPT[Phospho (STY)]FSDSTSAVK_.2	_ESSPLYSPT[Phospho (STY)]FSDSTSAVK_	Filtered	0.0073328	0.000729337	Filtered	336.543	443.902	Filtered	0.00389438	0.00408885
P46821	MAP1B	Microtubule-associated protein 1B	ESSPLYSPTFSDSTSAVK	1791	(S1793,S1797)	_ESS[Phospho (STY)]PLYS[Phospho (STY)]PTFSDSTSAVK_.3	_ESS[Phospho (STY)]PLYS[Phospho (STY)]PTFSDSTSAVK_	Filtered	0.000377663	Filtered	Filtered	261.535	Filtered	Filtered	0.29747	Filtered
P46821	MAP1B	Microtubule-associated protein 1B	ESSPLYSPTFSDSTSAVK	1791	(S1792,S1797)	_ES[Phospho (STY)]SPLYS[Phospho (STY)]PTFSDSTSAVK_.3	_ES[Phospho (STY)]SPLYS[Phospho (STY)]PTFSDSTSAVK_	Filtered	0.00733153	Filtered	Filtered	249.29	Filtered	Filtered	0.28964	Filtered
P46821	MAP1B	Microtubule-associated protein 1B	ESSPLYSPTFSDSTSAVK	1791	(S1792,S1793)	_ES[Phospho (STY)]S[Phospho (STY)]PLYSPTFSDSTSAVK_.3	_ES[Phospho (STY)]S[Phospho (STY)]PLYSPTFSDSTSAVK_	Filtered	0.00630436	Filtered	Filtered	249.06	Filtered	Filtered	0.289634	Filtered
P46821	MAP1B	Microtubule-associated protein 1B	ESSPLYSPTFSDSTSAVK	1791	(S1792,T1799)	_ES[Phospho (STY)]SPLYSPT[Phospho (STY)]FSDSTSAVK_.3	_ES[Phospho (STY)]SPLYSPT[Phospho (STY)]FSDSTSAVK_	Filtered	0.00398077	Filtered	Filtered	1.41738	Filtered	Filtered	0.180277	Filtered
P46821	MAP1B	Microtubule-associated protein 1B	ASVSPMDEPVPDSESPIEK	1375	(S1376,M1380)	_AS[Phospho (STY)]VSPM[Oxidation (M)]DEPVPDSESPIEK_.3	_AS[Phospho (STY)]VSPM[Oxidation (M)]DEPVPDSESPIEK_	2.52848e-05	6.17683e-08	0.000473568	1164.98	1076.43	1196.48	0.111856	0.476686	0.233813
P46821	MAP1B	Microtubule-associated protein 1B	ASVSPMDEPVPDSESPIEK	1375	(S1378,M1380)	_ASVS[Phospho (STY)]PM[Oxidation (M)]DEPVPDSESPIEK_.3	_ASVS[Phospho (STY)]PM[Oxidation (M)]DEPVPDSESPIEK_	0.000379846	2.4562e-10	0.000658938	1048.22	353.53	332.922	0.285043	0.429033	0.427875
P46821	MAP1B	Microtubule-associated protein 1B	ASVSPMDEPVPDSESPIEK	1375	(M1380,S1387)	_ASVSPM[Oxidation (M)]DEPVPDS[Phospho (STY)]ESPIEK_.3	_ASVSPM[Oxidation (M)]DEPVPDS[Phospho (STY)]ESPIEK_	Filtered	0.00875767	0.000694817	Filtered	2277.99	1779.14	Filtered	0.451792	0.313627
P46821	MAP1B	Microtubule-associated protein 1B	TPEEGGYSYDISEK	1949	(T1949)	_T[Phospho (STY)]PEEGGYSYDISEK_.2	_T[Phospho (STY)]PEEGGYSYDISEK_	0.000568907	3.42113e-06	0.000432207	1	270.108	1	0.221964	0.0301995	0.261841
P46821	MAP1B	Microtubule-associated protein 1B	TPEEGGYSYDISEK	1949	(Y1957)	_TPEEGGYSY[Phospho (STY)]DISEK_.2	_TPEEGGYSY[Phospho (STY)]DISEK_	0.000865208	Filtered	0.000575053	2185.72	Filtered	1773.16	0.372372	Filtered	0.250228
P46821	MAP1B	Microtubule-associated protein 1B	TPEEGGYSYDISEK	1949	(S1956)	_TPEEGGYS[Phospho (STY)]YDISEK_.2	_TPEEGGYS[Phospho (STY)]YDISEK_	0.000779004	Filtered	0.000637441	710.269	Filtered	577.141	0.0555346	Filtered	0.116401
P46821	MAP1B	Microtubule-associated protein 1B	TPEEGGYSYDISEK	1949	(Y1955)	_TPEEGGY[Phospho (STY)]SYDISEK_.2	_TPEEGGY[Phospho (STY)]SYDISEK_	0.000869298	Filtered	0.000687804	1.69704	Filtered	1.7011	0.331803	Filtered	0.252436
P46821	MAP1B	Microtubule-associated protein 1B	TTRTPEEGGYSYDISEK	1946	(T1949)	_TTRT[Phospho (STY)]PEEGGYSYDISEK_.3	_TTRT[Phospho (STY)]PEEGGYSYDISEK_	0.000423138	5.45511e-06	Filtered	871.765	748.318	Filtered	0.0173472	0.0651814	Filtered
P46821	MAP1B	Microtubule-associated protein 1B	TTRTPEEGGYSYDISEK	1946	(T1946)	_T[Phospho (STY)]TRTPEEGGYSYDISEK_.3	_T[Phospho (STY)]TRTPEEGGYSYDISEK_	0.00087259	0.00918257	Filtered	629.955	467.018	Filtered	0.404284	0.194482	Filtered
P46821	MAP1B	Microtubule-associated protein 1B	TTRTPEEGGYSYDISEK	1946	(T1947)	_TT[Phospho (STY)]RTPEEGGYSYDISEK_.3	_TT[Phospho (STY)]RTPEEGGYSYDISEK_	0.00125104	0.00832634	Filtered	580.076	1	Filtered	0.405405	0.191885	Filtered
P46821	MAP1B	Microtubule-associated protein 1B	FEDEGAGFEESSETGDYEEK	926	(S936)	_FEDEGAGFEES[Phospho (STY)]SETGDYEEK_.3	_FEDEGAGFEES[Phospho (STY)]SETGDYEEK_	0.000657936	3.82296e-16	0.00035477	1.9818	519.319	651.643	0.398892	0.214306	0.324314
P46821	MAP1B	Microtubule-associated protein 1B	FEDEGAGFEESSETGDYEEK	926	(S937)	_FEDEGAGFEESS[Phospho (STY)]ETGDYEEK_.3	_FEDEGAGFEESS[Phospho (STY)]ETGDYEEK_	0.00059561	4.7719e-09	0.000362132	1.13245	258.48	650.752	0.368507	0.310045	0.307576
P46821	MAP1B	Microtubule-associated protein 1B	FEDEGAGFEESSETGDYEEK	926	(T939)	_FEDEGAGFEESSET[Phospho (STY)]GDYEEK_.3	_FEDEGAGFEESSET[Phospho (STY)]GDYEEK_	Filtered	4.74111e-10	0.00035477	Filtered	234.725	1	Filtered	0.247511	0.250662
P46821	MAP1B	Microtubule-associated protein 1B	FEDEGAGFEESSETGDYEEK	926	(Y942)	_FEDEGAGFEESSETGDY[Phospho (STY)]EEK_.3	_FEDEGAGFEESSETGDY[Phospho (STY)]EEK_	0.000869367	0.00284972	Filtered	1.41557	27.5025	Filtered	0.13856	0.393217	Filtered
P46821	MAP1B	Microtubule-associated protein 1B	DSISAVSSEKVSPSK	1241	(S1254)	_DSISAVSSEKVSPS[Phospho (STY)]K_.2	_DSISAVSSEKVSPS[Phospho (STY)]K_	Filtered	Filtered	0.000388111	Filtered	Filtered	1665.88	Filtered	Filtered	0.403664
P46821	MAP1B	Microtubule-associated protein 1B	DSISAVSSEKVSPSK	1241	(S1254)	_DSISAVSSEKVSPS[Phospho (STY)]K_.3	_DSISAVSSEKVSPS[Phospho (STY)]K_	Filtered	Filtered	0.000671268	Filtered	Filtered	263.542	Filtered	Filtered	0.22837
P46821	MAP1B	Microtubule-associated protein 1B	DSISAVSSEKVSPSK	1241	(S1252)	_DSISAVSSEKVS[Phospho (STY)]PSK_.3	_DSISAVSSEKVS[Phospho (STY)]PSK_	Filtered	Filtered	0.00117812	Filtered	Filtered	2.54804	Filtered	Filtered	0.166667
P46821	MAP1B	Microtubule-associated protein 1B	DSISAVSSEKVSPSK	1241	(S1252)	_DSISAVSSEKVS[Phospho (STY)]PSK_.2	_DSISAVSSEKVS[Phospho (STY)]PSK_	Filtered	Filtered	0.000666311	Filtered	Filtered	1.41558	Filtered	Filtered	0.334061
P46821	MAP1B	Microtubule-associated protein 1B	GEAEQSEEEADEEDKAEDAREEEYEPEK	1011	(S1016)	_GEAEQS[Phospho (STY)]EEEADEEDKAEDAREEEYEPEK_.4	_GEAEQS[Phospho (STY)]EEEADEEDKAEDAREEEYEPEK_	0.000869339	4.35956e-09	Filtered	858.412	725.025	Filtered	0.224983	0.174589	Filtered
P46821	MAP1B	Microtubule-associated protein 1B	AETEEAEEPEEDGEEHVCVSASK	946	(T948,C963)	_AET[Phospho (STY)]EEAEEPEEDGEEHVC[Carbamidomethyl (C)]VSASK_.3	_AET[Phospho (STY)]EEAEEPEEDGEEHVC[Carbamidomethyl (C)]VSASK_	Filtered	1.90163e-08	0.000424387	Filtered	737.112	334.308	Filtered	0.333333	0.979404
P46821	MAP1B	Microtubule-associated protein 1B	AETEEAEEPEEDGEEHVCVSASK	946	(C963,S965)	_AETEEAEEPEEDGEEHVC[Carbamidomethyl (C)]VS[Phospho (STY)]ASK_.3	_AETEEAEEPEEDGEEHVC[Carbamidomethyl (C)]VS[Phospho (STY)]ASK_	Filtered	Filtered	0.00284377	Filtered	Filtered	2.54223	Filtered	Filtered	0.0256049
P46821	MAP1B	Microtubule-associated protein 1B	ESVASGDDRAEEDMDEAIEK	991	(S995,M1004)	_ESVAS[Phospho (STY)]GDDRAEEDM[Oxidation (M)]DEAIEK_.3	_ESVAS[Phospho (STY)]GDDRAEEDM[Oxidation (M)]DEAIEK_	0.000803778	0.00417591	0.000368853	262.549	318.452	488.776	0.5	0.475513	0.492481
P46821	MAP1B	Microtubule-associated protein 1B	ESVASGDDRAEEDMDEAIEK	991	(S995)	_ESVAS[Phospho (STY)]GDDRAEEDMDEAIEK_.3	_ESVAS[Phospho (STY)]GDDRAEEDMDEAIEK_	0.000909789	Filtered	Filtered	1	Filtered	Filtered	0.5	Filtered	Filtered
P46821	MAP1B	Microtubule-associated protein 1B	GEAEQSEEEADEEDKAEDAR	1011	(S1016)	_GEAEQS[Phospho (STY)]EEEADEEDKAEDAR_.3	_GEAEQS[Phospho (STY)]EEEADEEDKAEDAR_	0.000288074	Filtered	0.00057248	347.077	Filtered	295.668	1	Filtered	1
P46821	MAP1B	Microtubule-associated protein 1B	PLTQSGGAPPPPGGK	2122	(S2126)	_PLTQS[Phospho (STY)]GGAPPPPGGK_.2	_PLTQS[Phospho (STY)]GGAPPPPGGK_	Filtered	Filtered	0.00285471	Filtered	Filtered	2.26481	Filtered	Filtered	0.5
P46821	MAP1B	Microtubule-associated protein 1B	TTSPPEVSGYSYEK	1963	(S1965)	_TTS[Phospho (STY)]PPEVSGYSYEK_.2	_TTS[Phospho (STY)]PPEVSGYSYEK_	2.97974e-05	3.66465e-33	0.00035477	13603.3	13978.5	13011.4	0.836086	0.822782	0.819269
P46821	MAP1B	Microtubule-associated protein 1B	SLMSSPEDLTK	828	(M830,S831,S832)	_SLM[Oxidation (M)]S[Phospho (STY)]S[Phospho (STY)]PEDLTK_.2	_SLM[Oxidation (M)]S[Phospho (STY)]S[Phospho (STY)]PEDLTK_	9.57133e-05	1.8329e-16	0.000408018	4271.9	3158.12	3329.96	0.969466	0.972945	0.997326
P46821	MAP1B	Microtubule-associated protein 1B	SLMSSPEDLTK	828	(M830,S832)	_SLM[Oxidation (M)]SS[Phospho (STY)]PEDLTK_.2	_SLM[Oxidation (M)]SS[Phospho (STY)]PEDLTK_	0.000869372	Filtered	0.000476967	1473.07	Filtered	1359.76	0.0394283	Filtered	0.434164
P46821	MAP1B	Microtubule-associated protein 1B	SLMSSPEDLTK	828	(M830,S831)	_SLM[Oxidation (M)]S[Phospho (STY)]SPEDLTK_.2	_SLM[Oxidation (M)]S[Phospho (STY)]SPEDLTK_	Filtered	Filtered	0.000637655	Filtered	Filtered	1062.07	Filtered	Filtered	0.460121
P46821	MAP1B	Microtubule-associated protein 1B	RESVASGDDRAEEDMDEAIEK	990	(S992,S995,M1004)	_RES[Phospho (STY)]VAS[Phospho (STY)]GDDRAEEDM[Oxidation (M)]DEAIEK_.3	_RES[Phospho (STY)]VAS[Phospho (STY)]GDDRAEEDM[Oxidation (M)]DEAIEK_	0.000180332	7.79433e-16	0.00038811	2068.96	2324.49	2665.22	1	1	1
P46821	MAP1B	Microtubule-associated protein 1B	RESVASGDDRAEEDMDEAIEK	990	(S992,S995)	_RES[Phospho (STY)]VAS[Phospho (STY)]GDDRAEEDMDEAIEK_.3	_RES[Phospho (STY)]VAS[Phospho (STY)]GDDRAEEDMDEAIEK_	0.000365454	0.00745796	Filtered	1359.18	653.924	Filtered	1	1	Filtered
P46821	MAP1B	Microtubule-associated protein 1B	TSDVGGYYYEK	1898	(S1899)	_TS[Phospho (STY)]DVGGYYYEK_.2	_TS[Phospho (STY)]DVGGYYYEK_	0.000869387	0.004828	Filtered	1103.32	803.817	Filtered	0.416874	0.0283368	Filtered
P46821	MAP1B	Microtubule-associated protein 1B	TSDVGGYYYEK	1898	(T1898)	_T[Phospho (STY)]SDVGGYYYEK_.2	_T[Phospho (STY)]SDVGGYYYEK_	0.000766188	Filtered	Filtered	730.956	Filtered	Filtered	0.492058	Filtered	Filtered
P46821	MAP1B	Microtubule-associated protein 1B	DVMSDETNNEETESPSQEFVNITK	1141	(M1143,S1154)	_DVM[Oxidation (M)]SDETNNEETES[Phospho (STY)]PSQEFVNITK_.3	_DVM[Oxidation (M)]SDETNNEETES[Phospho (STY)]PSQEFVNITK_	0.000108865	Filtered	Filtered	262.592	Filtered	Filtered	0.269075	Filtered	Filtered
P46821	MAP1B	Microtubule-associated protein 1B	DVMSDETNNEETESPSQEFVNITK	1141	(M1143,S1144)	_DVM[Oxidation (M)]S[Phospho (STY)]DETNNEETESPSQEFVNITK_.3	_DVM[Oxidation (M)]S[Phospho (STY)]DETNNEETESPSQEFVNITK_	0.000578068	Filtered	Filtered	244.332	Filtered	Filtered	0.0881958	Filtered	Filtered
P46821	MAP1B	Microtubule-associated protein 1B	DVMSDETNNEETESPSQEFVNITK	1141	(M1143,S1156)	_DVM[Oxidation (M)]SDETNNEETESPS[Phospho (STY)]QEFVNITK_.3	_DVM[Oxidation (M)]SDETNNEETESPS[Phospho (STY)]QEFVNITK_	9.596e-05	Filtered	Filtered	1.11143	Filtered	Filtered	0.28556	Filtered	Filtered
P46937	YAP1	Transcriptional coactivator YAP1	QASTDAGTAGALTPQHVR	107	(T114)	_QASTDAGT[Phospho (STY)]AGALTPQHVR_.3	_QASTDAGT[Phospho (STY)]AGALTPQHVR_	2.32075e-05	3.84365e-36	0.00035477	34388	41472.6	40518.1	0.00483003	0.0810253	0.0172998
P46937	YAP1	Transcriptional coactivator YAP1	QASTDAGTAGALTPQHVR	107	(T110)	_QAST[Phospho (STY)]DAGTAGALTPQHVR_.3	_QAST[Phospho (STY)]DAGTAGALTPQHVR_	2.35911e-05	7.1575e-36	0.00035477	31830.6	34378.7	34806.2	0.148221	0.689247	0.157417
P46937	YAP1	Transcriptional coactivator YAP1	QASTDAGTAGALTPQHVR	107	(S109)	_QAS[Phospho (STY)]TDAGTAGALTPQHVR_.3	_QAS[Phospho (STY)]TDAGTAGALTPQHVR_	2.32075e-05	1.24078e-27	0.00035477	29815.7	33309.8	33492.4	0.845944	0.227347	0.82825
P46937	YAP1	Transcriptional coactivator YAP1	QASTDAGTAGALTPQHVR	107	(T110)	_QAST[Phospho (STY)]DAGTAGALTPQHVR_.2	_QAST[Phospho (STY)]DAGTAGALTPQHVR_	0.000123513	2.65963e-20	0.00035477	4217.48	6527.36	5872.2	0.159373	0.495542	0.495419
P46937	YAP1	Transcriptional coactivator YAP1	QASTDAGTAGALTPQHVR	107	(S109)	_QAS[Phospho (STY)]TDAGTAGALTPQHVR_.2	_QAS[Phospho (STY)]TDAGTAGALTPQHVR_	3.60292e-05	7.00382e-29	0.00035477	2504.33	3966.62	3175.02	0.653442	0.496381	0.49558
P46937	YAP1	Transcriptional coactivator YAP1	QASTDAGTAGALTPQHVR	107	(T119)	_QASTDAGTAGALT[Phospho (STY)]PQHVR_.3	_QASTDAGTAGALT[Phospho (STY)]PQHVR_	0.000239627	1.26803e-09	0.000624378	1938.13	2397.09	2435.65	1.57732e-06	8.5102e-08	3.79743e-06
P46937	YAP1	Transcriptional coactivator YAP1	QASTDAGTAGALTPQHVR	107	(T119)	_QASTDAGTAGALT[Phospho (STY)]PQHVR_.2	_QASTDAGTAGALT[Phospho (STY)]PQHVR_	0.000802105	0.00723153	0.000681457	1	1	1	0.00367573	0.000707397	0.0308083
P46937	YAP1	Transcriptional coactivator YAP1	DESTDSGLSMSSYSVPR	395	(S397,M404)	_DES[Phospho (STY)]TDSGLSM[Oxidation (M)]SSYSVPR_.2	_DES[Phospho (STY)]TDSGLSM[Oxidation (M)]SSYSVPR_	Filtered	0.00941688	Filtered	Filtered	1.69976	Filtered	Filtered	0.113134	Filtered
P47736	RAP1GAP	Rap1 GTPase-activating protein 1	RSSAIGIENIQEVQEK	497	(S498)	_RS[Phospho (STY)]SAIGIENIQEVQEK_.3	_RS[Phospho (STY)]SAIGIENIQEVQEK_	0.000106733	5.6091e-20	0.00035477	1016.18	1009.14	635.828	0.5	0.5	0.5
P47736	RAP1GAP	Rap1 GTPase-activating protein 1	RSSAIGIENIQEVQEK	497	(S499)	_RSS[Phospho (STY)]AIGIENIQEVQEK_.3	_RSS[Phospho (STY)]AIGIENIQEVQEK_	5.03042e-05	1.69134e-24	0.000451151	722.042	931.72	881.121	0.5	0.5	0.5
P48634	PRRC2A	Protein PRRC2A	KQSSSEISLAVER	454	(S456)	_KQS[Phospho (STY)]SSEISLAVER_.2	_KQS[Phospho (STY)]SSEISLAVER_	2.32075e-05	1.39357e-26	0.00035477	10837.8	9973.31	9424.3	0.967182	0.99559	0.996334
P48634	PRRC2A	Protein PRRC2A	KQSSSEISLAVER	454	(S457)	_KQSS[Phospho (STY)]SEISLAVER_.2	_KQSS[Phospho (STY)]SEISLAVER_	2.34285e-05	3.72041e-29	0.00035477	9324.33	8692	8084.02	0.0314526	0.00348644	0.00331758
P48634	PRRC2A	Protein PRRC2A	KQSSSEISLAVER	454	(S458)	_KQSSS[Phospho (STY)]EISLAVER_.3	_KQSSS[Phospho (STY)]EISLAVER_	3.92225e-05	2.20977e-27	0.00035477	5357.27	5054.83	4315.61	0.0562598	0.0523814	0.238884
P48634	PRRC2A	Protein PRRC2A	KQSSSEISLAVER	454	(S457)	_KQSS[Phospho (STY)]SEISLAVER_.3	_KQSS[Phospho (STY)]SEISLAVER_	3.21514e-05	1.33642e-15	0.0003665	5155.64	4905.7	4187.75	0.324583	0.0838174	0.323868
P48634	PRRC2A	Protein PRRC2A	KQSSSEISLAVER	454	(S456)	_KQS[Phospho (STY)]SSEISLAVER_.3	_KQS[Phospho (STY)]SSEISLAVER_	3.9656e-05	2.20977e-27	0.00035477	5155.31	4904.95	4187.79	0.855796	0.863666	0.438513
P48634	PRRC2A	Protein PRRC2A	SDSGGSSSEPFDR	759	(S759)	_S[Phospho (STY)]DSGGSSSEPFDR_.2	_S[Phospho (STY)]DSGGSSSEPFDR_	0.00041773	1.78388e-06	0.000798575	1260.45	1698.08	2262.87	0.50344	0.281583	0.595831
P48634	PRRC2A	Protein PRRC2A	SDSGGSSSEPFDR	759	(S764)	_SDSGGS[Phospho (STY)]SSEPFDR_.2	_SDSGGS[Phospho (STY)]SSEPFDR_	0.000710564	0.000257256	0.000743903	979.026	1262.67	1375.88	0.0452896	0.193366	0.211353
P48634	PRRC2A	Protein PRRC2A	SDSGGSSSEPFDR	759	(S761)	_SDS[Phospho (STY)]GGSSSEPFDR_.2	_SDS[Phospho (STY)]GGSSSEPFDR_	0.000793232	0.00523086	Filtered	885.087	1.69898	Filtered	0.380193	0.237593	Filtered
P48634	PRRC2A	Protein PRRC2A	ERSDSGGSSSEPFDR	757	(S759)	_ERS[Phospho (STY)]DSGGSSSEPFDR_.3	_ERS[Phospho (STY)]DSGGSSSEPFDR_	0.000189278	0.00436769	0.000631431	1.41554	1.41557	1.41554	0.446672	0.402956	0.214676
P48634	PRRC2A	Protein PRRC2A	ERSDSGGSSSEPFDR	757	(S761)	_ERSDS[Phospho (STY)]GGSSSEPFDR_.3	_ERSDS[Phospho (STY)]GGSSSEPFDR_	6.32419e-05	0.000109694	0.000693831	1	1	1	0.357736	0.338258	0.196326
P48634	PRRC2A	Protein PRRC2A	ERSDSGGSSSEPFDR	757	(S761)	_ERSDS[Phospho (STY)]GGSSSEPFDR_.2	_ERSDS[Phospho (STY)]GGSSSEPFDR_	0.000820438	Filtered	Filtered	1.13243	Filtered	Filtered	0.196326	Filtered	Filtered
P48634	PRRC2A	Protein PRRC2A	ERSDSGGSSSEPFDR	757	(S766)	_ERSDSGGSSS[Phospho (STY)]EPFDR_.2	_ERSDSGGSSS[Phospho (STY)]EPFDR_	0.000873477	Filtered	Filtered	1.13243	Filtered	Filtered	0.196344	Filtered	Filtered
P48634	PRRC2A	Protein PRRC2A	LKFSDEEDGRDSDEEGAEGHR	339	(S342,S350)	_LKFS[Phospho (STY)]DEEDGRDS[Phospho (STY)]DEEGAEGHR_.4	_LKFS[Phospho (STY)]DEEDGRDS[Phospho (STY)]DEEGAEGHR_	0.000379816	2.80465e-08	Filtered	277.309	311.36	Filtered	1	1	Filtered
P48634	PRRC2A	Protein PRRC2A	QRGSETGSETHESDLAPSDK	1103	(S1110)	_QRGSETGS[Phospho (STY)]ETHESDLAPSDK_.3	_QRGSETGS[Phospho (STY)]ETHESDLAPSDK_	Filtered	0.0052842	0.00170177	Filtered	2.26491	2.26486	Filtered	0.166667	0.166667
P48634	PRRC2A	Protein PRRC2A	QRGSETGSETHESDLAPSDK	1103	(S1106)	_QRGS[Phospho (STY)]ETGSETHESDLAPSDK_.3	_QRGS[Phospho (STY)]ETGSETHESDLAPSDK_	Filtered	0.00615375	0.00154494	Filtered	1.69868	1.69864	Filtered	0.166667	0.166667
P48634	PRRC2A	Protein PRRC2A	QRGSETGSETHESDLAPSDK	1103	(T1108)	_QRGSET[Phospho (STY)]GSETHESDLAPSDK_.3	_QRGSET[Phospho (STY)]GSETHESDLAPSDK_	Filtered	Filtered	0.00337644	Filtered	Filtered	273.928	Filtered	Filtered	0.166667
P49006	MARCKSL1	MARCKS-related protein	GDVTAEEAAGASPAK	11	(S22)	_GDVTAEEAAGAS[Phospho (STY)]PAK_.2	_GDVTAEEAAGAS[Phospho (STY)]PAK_	0.000587852	2.14532e-19	0.00035477	5665.36	4569.85	5571.09	0.999938	0.99999	1
P49006	MARCKSL1	MARCKS-related protein	GDVTAEEAAGASPAK	11	(T14)	_GDVT[Phospho (STY)]AEEAAGASPAK_.2	_GDVT[Phospho (STY)]AEEAAGASPAK_	0.000869338	0.00824528	0.000715235	2057.95	2099.39	2299.37	0.00041079	0.408502	8.93156e-06
P49023	PXN	Paxillin	FIHQQPQSSSPVYGSSAK	76	(S85)	_FIHQQPQSSS[Phospho (STY)]PVYGSSAK_.3	_FIHQQPQSSS[Phospho (STY)]PVYGSSAK_	2.40288e-05	1.6538e-36	0.00035477	36411.9	34489.4	33977.9	0.986211	0.984599	0.833143
P49023	PXN	Paxillin	FIHQQPQSSSPVYGSSAK	76	(S84)	_FIHQQPQSS[Phospho (STY)]SPVYGSSAK_.3	_FIHQQPQSS[Phospho (STY)]SPVYGSSAK_	2.62621e-05	5.64068e-29	0.00035477	27541.1	26159.9	25302.2	0.0141308	0.0156054	0.151608
P49023	PXN	Paxillin	FIHQQPQSSSPVYGSSAK	76	(S90)	_FIHQQPQSSSPVYGS[Phospho (STY)]SAK_.3	_FIHQQPQSSSPVYGS[Phospho (STY)]SAK_	2.42161e-05	5.64068e-29	0.00035477	18048.3	16930.5	17070.6	7.49203e-09	1.60039e-07	8.7982e-09
P49023	PXN	Paxillin	FIHQQPQSSSPVYGSSAK	76	(Y88)	_FIHQQPQSSSPVY[Phospho (STY)]GSSAK_.3	_FIHQQPQSSSPVY[Phospho (STY)]GSSAK_	0.000650389	7.43105e-11	0.000589822	14518.2	13857.3	13562.4	1.44632e-07	9.40865e-06	0.00309942
P49023	PXN	Paxillin	FIHQQPQSSSPVYGSSAK	76	(S91)	_FIHQQPQSSSPVYGSS[Phospho (STY)]AK_.3	_FIHQQPQSSSPVYGSS[Phospho (STY)]AK_	3.93583e-05	1.87772e-23	0.000368634	7072.32	6880	6716.65	4.99366e-07	4.32545e-05	5.3428e-07
P49023	PXN	Paxillin	TSSVSNPQDSVGSPCSR	94	(S106,C108)	_TSSVSNPQDSVGS[Phospho (STY)]PC[Carbamidomethyl (C)]SR_.2	_TSSVSNPQDSVGS[Phospho (STY)]PC[Carbamidomethyl (C)]SR_	2.5137e-05	1.13391e-33	0.00035477	21270	24430.6	20924.9	0.0391569	0.37915	0.00215826
P49023	PXN	Paxillin	TSSVSNPQDSVGSPCSR	94	(S103,C108)	_TSSVSNPQDS[Phospho (STY)]VGSPC[Carbamidomethyl (C)]SR_.2	_TSSVSNPQDS[Phospho (STY)]VGSPC[Carbamidomethyl (C)]SR_	2.32075e-05	9.76429e-37	0.00035477	17778.3	21098.9	17150.7	0.0663102	0.103178	0.00234055
P49023	PXN	Paxillin	TSSVSNPQDSVGSPCSR	94	(S106,C108)	_TSSVSNPQDSVGS[Phospho (STY)]PC[Carbamidomethyl (C)]SR_.3	_TSSVSNPQDSVGS[Phospho (STY)]PC[Carbamidomethyl (C)]SR_	2.35971e-05	7.24516e-25	0.00035477	2352.11	3378.67	1962.33	0.0331457	0.0512179	0.146235
P49023	PXN	Paxillin	TSSVSNPQDSVGSPCSR	94	(S96,C108)	_TSS[Phospho (STY)]VSNPQDSVGSPC[Carbamidomethyl (C)]SR_.2	_TSS[Phospho (STY)]VSNPQDSVGSPC[Carbamidomethyl (C)]SR_	0.000104102	9.8319e-27	0.00035477	1591.66	1593.94	1868.85	0.154495	0.16062	0.270473
P49023	PXN	Paxillin	TGSSSPPGGPPK	318	(S322)	_TGSSS[Phospho (STY)]PPGGPPK_.2	_TGSSS[Phospho (STY)]PPGGPPK_	0.000869294	Filtered	0.00260805	245.974	Filtered	1	0.25	Filtered	0.25
P49023	PXN	Paxillin	SSPGGQDEGGFMAQGK	302	(S302,M313)	_S[Phospho (STY)]SPGGQDEGGFM[Oxidation (M)]AQGK_.2	_S[Phospho (STY)]SPGGQDEGGFM[Oxidation (M)]AQGK_	0.000212319	0.00938138	0.000481704	1194.4	1033.85	1839.08	0.544207	0.525487	0.531546
P49023	PXN	Paxillin	SSPGGQDEGGFMAQGK	302	(S303,M313)	_SS[Phospho (STY)]PGGQDEGGFM[Oxidation (M)]AQGK_.2	_SS[Phospho (STY)]PGGQDEGGFM[Oxidation (M)]AQGK_	0.000476056	1.69151e-05	0.000376739	806.349	445.319	1521	0.455905	0.5	0.474881
P49023	PXN	Paxillin	SSPGGQDEGGFMAQGK	302	(S302)	_S[Phospho (STY)]SPGGQDEGGFMAQGK_.2	_S[Phospho (STY)]SPGGQDEGGFMAQGK_	0.000871301	Filtered	Filtered	799.627	Filtered	Filtered	0.5	Filtered	Filtered
P49321	NASP	Nuclear autoantigenic sperm protein	TEEMPNDSVLENK	490	(M493,S497)	_TEEM[Oxidation (M)]PNDS[Phospho (STY)]VLENK_.2	_TEEM[Oxidation (M)]PNDS[Phospho (STY)]VLENK_	0.000612415	1.46708e-06	0.000497712	2109.32	2596.17	2688.47	0.989306	0.990194	0.987404
P49321	NASP	Nuclear autoantigenic sperm protein	TEEMPNDSVLENK	490	(S497)	_TEEMPNDS[Phospho (STY)]VLENK_.2	_TEEMPNDS[Phospho (STY)]VLENK_	0.000417958	Filtered	Filtered	2028.14	Filtered	Filtered	0.5	Filtered	Filtered
P49327	FASN	Fatty acid synthase	ADEASELACPTPK	2194	(C2202,T2204)	_ADEASELAC[Carbamidomethyl (C)]PT[Phospho (STY)]PK_.2	_ADEASELAC[Carbamidomethyl (C)]PT[Phospho (STY)]PK_	2.32075e-05	2.49902e-08	0.00035477	4883.11	4622.59	4833.04	0.999988	0.999923	0.999998
P49327	FASN	Fatty acid synthase	ADEASELACPTPK	2194	(S2198,C2202)	_ADEAS[Phospho (STY)]ELAC[Carbamidomethyl (C)]PTPK_.2	_ADEAS[Phospho (STY)]ELAC[Carbamidomethyl (C)]PTPK_	0.00474387	Filtered	Filtered	3127.83	Filtered	Filtered	8.21285e-05	Filtered	Filtered
P49327	FASN	Fatty acid synthase	LGMLSPEGTCK	203	(M205,S207,C212)	_LGM[Oxidation (M)]LS[Phospho (STY)]PEGTC[Carbamidomethyl (C)]K_.2	_LGM[Oxidation (M)]LS[Phospho (STY)]PEGTC[Carbamidomethyl (C)]K_	Filtered	Filtered	0.00211693	Filtered	Filtered	606.513	Filtered	Filtered	0.996604
P49407	ARRB1	Beta-arrestin-1	DDKEEEEDGTGSPQLNNR	401	(S412)	_DDKEEEEDGTGS[Phospho (STY)]PQLNNR_.3	_DDKEEEEDGTGS[Phospho (STY)]PQLNNR_	0.000302972	2.35654e-14	0.000398724	1535.89	1803.83	1786.89	0.5	0.5	0.569543
P49450	CENPA	Histone H3-like centromeric protein A	RRSPSPTPTPGPSR	15	(S17,S19)	_RRS[Phospho (STY)]PS[Phospho (STY)]PTPTPGPSR_.3	_RRS[Phospho (STY)]PS[Phospho (STY)]PTPTPGPSR_	4.88945e-05	1.74979e-13	0.00035477	4044.86	2873.02	2618.68	0.970922	0.942869	0.966342
P49454	CENPF	Centromere protein F	SPVDSGTILR	3054	(S3054)	_S[Phospho (STY)]PVDSGTILR_.2	_S[Phospho (STY)]PVDSGTILR_	0.000799466	1.37789e-11	0.00035477	1408.98	1376.25	1386.08	0.904725	0.926431	0.770571
P49454	CENPF	Centromere protein F	SVPVNNLPERSPTDSPR	3069	(T3081)	_SVPVNNLPERSPT[Phospho (STY)]DSPR_.3	_SVPVNNLPERSPT[Phospho (STY)]DSPR_	Filtered	Filtered	0.00243664	Filtered	Filtered	496.085	Filtered	Filtered	0.3838
P49585	PCYT1A	Choline-phosphate cytidylyltransferase A	ERSPSPSFR	327	(S329,S333)	_ERS[Phospho (STY)]PSPS[Phospho (STY)]FR_.2	_ERS[Phospho (STY)]PSPS[Phospho (STY)]FR_	3.77193e-05	1.26105e-20	0.00035477	8772.52	7126.34	8156.51	0.00734652	0.000377533	0.0845636
P49585	PCYT1A	Choline-phosphate cytidylyltransferase A	ERSPSPSFR	327	(S329)	_ERS[Phospho (STY)]PSPSFR_.2	_ERS[Phospho (STY)]PSPSFR_	3.84602e-05	2.02349e-25	0.0003559	5403.51	5552.93	5539.1	0.999994	0.996653	0.999954
P49585	PCYT1A	Choline-phosphate cytidylyltransferase A	ERSPSPSFR	327	(S329,S331)	_ERS[Phospho (STY)]PS[Phospho (STY)]PSFR_.2	_ERS[Phospho (STY)]PS[Phospho (STY)]PSFR_	0.000176334	8.72737e-25	0.00035477	3870.2	2610.82	3831.24	0.993159	0.999681	0.999636
P49585	PCYT1A	Choline-phosphate cytidylyltransferase A	ERSPSPSFR	327	(S331)	_ERSPS[Phospho (STY)]PSFR_.2	_ERSPS[Phospho (STY)]PSFR_	4.40002e-05	1.50754e-16	0.000492026	3317.79	2643.01	3267.32	5.31843e-05	0.00116398	0.000162696
P49585	PCYT1A	Choline-phosphate cytidylyltransferase A	ERSPSPSFR	327	(S333)	_ERSPSPS[Phospho (STY)]FR_.2	_ERSPSPS[Phospho (STY)]FR_	0.000799372	Filtered	Filtered	1204.46	Filtered	Filtered	0.000398184	Filtered	Filtered
P49585	PCYT1A	Choline-phosphate cytidylyltransferase A	TSPPCSPANLSR	342	(S343,C346)	_TS[Phospho (STY)]PPC[Carbamidomethyl (C)]SPANLSR_.2	_TS[Phospho (STY)]PPC[Carbamidomethyl (C)]SPANLSR_	2.40304e-05	1.91092e-30	0.00035477	72575.2	74814.2	66984.9	0.350274	0.331544	0.386022
P49585	PCYT1A	Choline-phosphate cytidylyltransferase A	TSPPCSPANLSR	342	(T342,C346)	_T[Phospho (STY)]SPPC[Carbamidomethyl (C)]SPANLSR_.2	_T[Phospho (STY)]SPPC[Carbamidomethyl (C)]SPANLSR_	2.76638e-05	4.41425e-35	0.00035477	72575.2	74814.2	64001.8	0.649726	0.668456	0.613978
P49585	PCYT1A	Choline-phosphate cytidylyltransferase A	TSPPCSPANLSR	342	(S343,C346,S347)	_TS[Phospho (STY)]PPC[Carbamidomethyl (C)]S[Phospho (STY)]PANLSR_.2	_TS[Phospho (STY)]PPC[Carbamidomethyl (C)]S[Phospho (STY)]PANLSR_	2.66529e-05	5.01669e-32	0.00035477	54494.7	46951.5	48873	0.662153	0.658357	0.652568
P49585	PCYT1A	Choline-phosphate cytidylyltransferase A	TSPPCSPANLSR	342	(T342,C346,S347)	_T[Phospho (STY)]SPPC[Carbamidomethyl (C)]S[Phospho (STY)]PANLSR_.2	_T[Phospho (STY)]SPPC[Carbamidomethyl (C)]S[Phospho (STY)]PANLSR_	2.32075e-05	1.75622e-26	0.00035477	54494.7	46950.2	48873	0.514604	0.0716662	0.455577
P49585	PCYT1A	Choline-phosphate cytidylyltransferase A	TSPPCSPANLSR	342	(T342,C346,S352)	_T[Phospho (STY)]SPPC[Carbamidomethyl (C)]SPANLS[Phospho (STY)]R_.2	_T[Phospho (STY)]SPPC[Carbamidomethyl (C)]SPANLS[Phospho (STY)]R_	2.32075e-05	9.46056e-35	0.00035477	35954.4	35035.1	26332.8	9.64332e-09	7.84969e-10	1.46231e-09
P49585	PCYT1A	Choline-phosphate cytidylyltransferase A	AAAYDISEDEED	356	(S362)	_AAAYDIS[Phospho (STY)]EDEED_.2	_AAAYDIS[Phospho (STY)]EDEED_	Filtered	Filtered	0.000561255	Filtered	Filtered	673.765	Filtered	Filtered	0.42685
P49736	MCM2	DNA replication licensing factor MCM2	GLLYDSDEEDEERPAR	134	(S139)	_GLLYDS[Phospho (STY)]DEEDEERPAR_.3	_GLLYDS[Phospho (STY)]DEEDEERPAR_	2.56954e-05	2.78815e-34	0.000699735	54216.5	47369.8	45058.1	0.575445	0.999973	0.613921
P49736	MCM2	DNA replication licensing factor MCM2	GLLYDSDEEDEERPAR	134	(S139)	_GLLYDS[Phospho (STY)]DEEDEERPAR_.2	_GLLYDS[Phospho (STY)]DEEDEERPAR_	3.93354e-05	2.18594e-32	0.000556855	15509	17305.6	15918.6	0.85767	0.434115	0.0787917
P49736	MCM2	DNA replication licensing factor MCM2	GLLYDSDEEDEERPAR	134	(Y137)	_GLLY[Phospho (STY)]DSDEEDEERPAR_.3	_GLLY[Phospho (STY)]DSDEEDEERPAR_	2.32075e-05	5.8097e-13	0.000457758	1716.34	1068.58	863.983	0.703524	0.000426675	0.00207904
P49736	MCM2	DNA replication licensing factor MCM2	GNDPLTSSPGR	20	(S26)	_GNDPLTS[Phospho (STY)]SPGR_.2	_GNDPLTS[Phospho (STY)]SPGR_	0.000279275	2.86403e-17	0.000454119	142480	139422	144205	7.97901e-07	5.43289e-07	9.08379e-06
P49736	MCM2	DNA replication licensing factor MCM2	GNDPLTSSPGR	20	(S27)	_GNDPLTSS[Phospho (STY)]PGR_.2	_GNDPLTSS[Phospho (STY)]PGR_	3.18638e-05	1.40911e-20	0.00035477	138531	141355	145074	0.999999	0.999999	0.999991
P49736	MCM2	DNA replication licensing factor MCM2	RGNDPLTSSPGR	19	(T25)	_RGNDPLT[Phospho (STY)]SSPGR_.2	_RGNDPLT[Phospho (STY)]SSPGR_	2.42408e-05	1.73188e-33	0.00035477	83282.4	77277.4	85703.9	0.000554977	0.00020712	0.000965894
P49736	MCM2	DNA replication licensing factor MCM2	RGNDPLTSSPGR	19	(S27)	_RGNDPLTSS[Phospho (STY)]PGR_.2	_RGNDPLTSS[Phospho (STY)]PGR_	2.32075e-05	3.91718e-27	0.00035477	77714.8	71713.2	79802.2	0.995772	0.996195	0.627664
P49736	MCM2	DNA replication licensing factor MCM2	RTDALTSSPGR	34	(S40)	_RTDALTS[Phospho (STY)]SPGR_.2	_RTDALTS[Phospho (STY)]SPGR_	0.000699367	4.90321e-06	0.00053081	2684.3	1852.62	3087.67	0.29732	0.258509	0.297204
P49736	MCM2	DNA replication licensing factor MCM2	RTDALTSSPGR	34	(S41)	_RTDALTSS[Phospho (STY)]PGR_.2	_RTDALTSS[Phospho (STY)]PGR_	0.000831025	0.00732181	0.00038859	1990.55	1645.23	2560.03	0.338483	0.248761	0.31349
P49736	MCM2	DNA replication licensing factor MCM2	AESSESFTMASSPAQR	2	(M10,S13)	_[Acetyl (Protein N-term)]AESSESFTM[Oxidation (M)]ASS[Phospho (STY)]PAQR_.2	_[Acetyl (Protein N-term)]AESSESFTM[Oxidation (M)]ASS[Phospho (STY)]PAQR_	3.41625e-05	0.00733274	0.00035477	12482.4	13199.3	14735.5	0.514664	0.607661	0.435288
P49736	MCM2	DNA replication licensing factor MCM2	AESSESFTMASSPAQR	2	(M10,S13)	_A[Acetyl (Protein N-term)]ESSESFTM[Oxidation (M)]ASS[Phospho (STY)]PAQR_.2	_A[Acetyl (Protein N-term)]ESSESFTM[Oxidation (M)]ASS[Phospho (STY)]PAQR_	0.000251665	0.000579841	0.00035477	8964.43	9212.04	10909	0.498208	0.424215	0.436115
P49736	MCM2	DNA replication licensing factor MCM2	AESSESFTMASSPAQR	2	(T9,M10)	_[Acetyl (Protein N-term)]AESSESFT[Phospho (STY)]M[Oxidation (M)]ASSPAQR_.2	_[Acetyl (Protein N-term)]AESSESFT[Phospho (STY)]M[Oxidation (M)]ASSPAQR_	0.000118633	8.20971e-05	0.000355793	8774.86	10774.1	8892.74	0.0841489	0.0451215	0.00980479
P49736	MCM2	DNA replication licensing factor MCM2	AESSESFTMASSPAQR	2	(S13)	_A[Acetyl (Protein N-term)]ESSESFTMASS[Phospho (STY)]PAQR_.2	_A[Acetyl (Protein N-term)]ESSESFTMASS[Phospho (STY)]PAQR_	0.00037176	0.00767157	0.000486774	637.368	1.4308	1.43044	0.0729661	0.156383	0.1565
P49736	MCM2	DNA replication licensing factor MCM2	AESSESFTMASSPAQR	2	(S13)	_[Acetyl (Protein N-term)]AESSESFTMASS[Phospho (STY)]PAQR_.2	_[Acetyl (Protein N-term)]AESSESFTMASS[Phospho (STY)]PAQR_	0.000857665	9.76023e-06	0.000574598	427.271	1.14439	1.14491	0.0736344	0.166667	0.156414
P49736	MCM2	DNA replication licensing factor MCM2	AESSESFTMASSPAQR	2	(S5,M10)	_[Acetyl (Protein N-term)]AESS[Phospho (STY)]ESFTM[Oxidation (M)]ASSPAQR_.2	_[Acetyl (Protein N-term)]AESS[Phospho (STY)]ESFTM[Oxidation (M)]ASSPAQR_	0.000571156	Filtered	0.000574547	13376.4	Filtered	14605.2	0.421636	Filtered	0.382729
P49736	MCM2	DNA replication licensing factor MCM2	AESSESFTMASSPAQR	2	(M10,S13)	_[Acetyl (Protein N-term)]AESSESFTM[Oxidation (M)]ASS[Phospho (STY)]PAQR_.3	_[Acetyl (Protein N-term)]AESSESFTM[Oxidation (M)]ASS[Phospho (STY)]PAQR_	0.000869405	Filtered	0.000476528	1020.98	Filtered	1211.72	0.170349	Filtered	0.170231
P49736	MCM2	DNA replication licensing factor MCM2	AESSESFTMASSPAQR	2	(S4)	_[Acetyl (Protein N-term)]AES[Phospho (STY)]SESFTMASSPAQR_.2	_[Acetyl (Protein N-term)]AES[Phospho (STY)]SESFTMASSPAQR_	0.000869413	Filtered	0.00062698	1346.61	Filtered	849.239	0.206487	Filtered	0.177376
P49736	MCM2	DNA replication licensing factor MCM2	AESSESFTMASSPAQR	2	(M10,S13)	_A[Acetyl (Protein N-term)]ESSESFTM[Oxidation (M)]ASS[Phospho (STY)]PAQR_.3	_A[Acetyl (Protein N-term)]ESSESFTM[Oxidation (M)]ASS[Phospho (STY)]PAQR_	0.000486814	Filtered	0.000465656	493.135	Filtered	459.887	0.170157	Filtered	0.170157
P49736	MCM2	DNA replication licensing factor MCM2	AESSESFTMASSPAQR	2	(S5)	_A[Acetyl (Protein N-term)]ESS[Phospho (STY)]ESFTMASSPAQR_.2	_A[Acetyl (Protein N-term)]ESS[Phospho (STY)]ESFTMASSPAQR_	Filtered	Filtered	0.000499329	Filtered	Filtered	2.00387	Filtered	Filtered	0.181864
P49756	RBM25	RNA-binding protein 25	LGASNSPGQPNSVK	672	(S677)	_LGASNS[Phospho (STY)]PGQPNSVK_.2	_LGASNS[Phospho (STY)]PGQPNSVK_	8.96983e-05	3.80813e-32	0.00035477	5827.17	6890.18	6902.6	0.447146	0.736011	0.443158
P49756	RBM25	RNA-binding protein 25	FEDEDSDDVPR	698	(S703)	_FEDEDS[Phospho (STY)]DDVPR_.2	_FEDEDS[Phospho (STY)]DDVPR_	0.000601992	1.25423e-06	0.000652015	1.13243	651.673	1.13443	1	1	1
P49761	CLK3	Dual specificity protein kinase CLK3	YRSPEPDPYLSYR	155	(S157)	_YRS[Phospho (STY)]PEPDPYLSYR_.3	_YRS[Phospho (STY)]PEPDPYLSYR_	0.000869394	1.46311e-05	0.00186485	1.41404	1.41612	1.41593	0.208255	0.206225	0.220861
P49761	CLK3	Dual specificity protein kinase CLK3	YRSPEPDPYLSYR	155	(Y155)	_Y[Phospho (STY)]RSPEPDPYLSYR_.3	_Y[Phospho (STY)]RSPEPDPYLSYR_	0.00249932	4.57033e-05	0.00193016	1	1	1	0.630741	0.631429	0.466285
P49768	PSEN1	Presenilin-1	SLGHPEPLSNGRPQGNSR	43	(S43)	_S[Phospho (STY)]LGHPEPLSNGRPQGNSR_.3	_S[Phospho (STY)]LGHPEPLSNGRPQGNSR_	0.000483201	0.00604852	0.000355971	1756.28	3083.97	2580.51	0.333333	0.987392	0.992888
P49792	RANBP2	E3 SUMO-protein ligase RanBP2	DSLITPHVSR	2446	(S2454)	_DSLITPHVS[Phospho (STY)]R_.2	_DSLITPHVS[Phospho (STY)]R_	8.30476e-05	1.06286e-15	0.000585017	8211.58	6352.23	8089.44	0.97701	0.969167	0.986706
P49792	RANBP2	E3 SUMO-protein ligase RanBP2	DSLITPHVSR	2446	(T2450)	_DSLIT[Phospho (STY)]PHVSR_.2	_DSLIT[Phospho (STY)]PHVSR_	0.000793165	6.11908e-07	Filtered	4951.95	4061.38	Filtered	0.00288	0.166944	Filtered
P49792	RANBP2	E3 SUMO-protein ligase RanBP2	DSLITPHVSR	2446	(T2450,S2454)	_DSLIT[Phospho (STY)]PHVS[Phospho (STY)]R_.2	_DSLIT[Phospho (STY)]PHVS[Phospho (STY)]R_	0.00470916	Filtered	Filtered	1984.81	Filtered	Filtered	0.600098	Filtered	Filtered
P49792	RANBP2	E3 SUMO-protein ligase RanBP2	EDALDDSVSSSSVHASPLASSPVRK	2231	(S2251)	_EDALDDSVSSSSVHASPLASS[Phospho (STY)]PVRK_.3	_EDALDDSVSSSSVHASPLASS[Phospho (STY)]PVRK_	Filtered	1.96487e-19	0.000902062	Filtered	214.483	950.34	Filtered	0.176453	0.205357
P49792	RANBP2	E3 SUMO-protein ligase RanBP2	EDALDDSVSSSSVHASPLASSPVRK	2231	(S2250)	_EDALDDSVSSSSVHASPLAS[Phospho (STY)]SPVRK_.3	_EDALDDSVSSSSVHASPLAS[Phospho (STY)]SPVRK_	Filtered	1.78209e-18	0.000653649	Filtered	2.26493	2.26488	Filtered	0.191506	0.148977
P49792	RANBP2	E3 SUMO-protein ligase RanBP2	SISSPSVSSETMDK	2802	(S2804,M2813)	_SIS[Phospho (STY)]SPSVSSETM[Oxidation (M)]DK_.2	_SIS[Phospho (STY)]SPSVSSETM[Oxidation (M)]DK_	Filtered	Filtered	0.00278885	Filtered	Filtered	351.417	Filtered	Filtered	0.445085
P49840	GSK3A	Glycogen synthase kinase-3 alpha	GEPNVSYICSR	273	(Y279,C281)	_GEPNVSY[Phospho (STY)]IC[Carbamidomethyl (C)]SR_.2	_GEPNVSY[Phospho (STY)]IC[Carbamidomethyl (C)]SR_	2.32075e-05	5.87319e-35	0.00035477	85636.1	87623.2	86366.3	1	1	1
P49840	GSK3A	Glycogen synthase kinase-3 alpha	GEPNVSYICSR	273	(C281,S282)	_GEPNVSYIC[Carbamidomethyl (C)]S[Phospho (STY)]R_.2	_GEPNVSYIC[Carbamidomethyl (C)]S[Phospho (STY)]R_	2.32075e-05	1.31494e-29	0.00035477	82547.3	81908.5	81187.1	7.83523e-15	1.12668e-16	1.37935e-14
P49840	GSK3A	Glycogen synthase kinase-3 alpha	GEPNVSYICSR	273	(S278,C281)	_GEPNVS[Phospho (STY)]YIC[Carbamidomethyl (C)]SR_.2	_GEPNVS[Phospho (STY)]YIC[Carbamidomethyl (C)]SR_	2.62225e-05	1.38108e-35	0.00035477	80477.8	79230.6	79036.9	3.13832e-12	1.42601e-13	5.09604e-12
P49840	GSK3A	Glycogen synthase kinase-3 alpha	TSSFAEPGGGGGGGGGGPGGSASGPGGTGGGK	19	(S39)	_TSSFAEPGGGGGGGGGGPGGS[Phospho (STY)]ASGPGGTGGGK_.3	_TSSFAEPGGGGGGGGGGPGGS[Phospho (STY)]ASGPGGTGGGK_	0.000232027	4.24924e-31	0.00035581	936.33	983.971	673.567	0.293153	0.203319	0.203071
P49840	GSK3A	Glycogen synthase kinase-3 alpha	TSSFAEPGGGGGGGGGGPGGSASGPGGTGGGK	19	(T19)	_T[Phospho (STY)]SSFAEPGGGGGGGGGGPGGSASGPGGTGGGK_.3	_T[Phospho (STY)]SSFAEPGGGGGGGGGGPGGSASGPGGTGGGK_	0.000313017	1.09737e-15	Filtered	1509.6	932.847	Filtered	0.17791	0.278158	Filtered
P49915	GMPS	GMP synthase [glutamine-hydrolyzing]	TLNMTTSPEEK	326	(T331)	_TLNMTT[Phospho (STY)]SPEEK_.2	_TLNMTT[Phospho (STY)]SPEEK_	0.000869382	2.95373e-10	Filtered	879.718	342.937	Filtered	0.25	0.306934	Filtered
P49915	GMPS	GMP synthase [glutamine-hydrolyzing]	TLNMTTSPEEK	326	(S332)	_TLNMTTS[Phospho (STY)]PEEK_.2	_TLNMTTS[Phospho (STY)]PEEK_	0.000869423	1.86502e-07	Filtered	317.278	1.41244	Filtered	0.25	0.307421	Filtered
P49915	GMPS	GMP synthase [glutamine-hydrolyzing]	TLNMTTSPEEK	326	(M329,S332)	_TLNM[Oxidation (M)]TTS[Phospho (STY)]PEEK_.2	_TLNM[Oxidation (M)]TTS[Phospho (STY)]PEEK_	Filtered	0.00733283	0.00190185	Filtered	1	1	Filtered	0.385124	0.25
P49916	LIG3	DNA ligase 3	LTTTGQVTSPVK	202	(S210)	_LTTTGQVTS[Phospho (STY)]PVK_.2	_LTTTGQVTS[Phospho (STY)]PVK_	3.77144e-05	3.17277e-32	0.00035477	6260.6	7061.66	7063.38	0.989794	0.948193	0.920839
P49916	LIG3	DNA ligase 3	LTTTGQVTSPVK	202	(T209)	_LTTTGQVT[Phospho (STY)]SPVK_.2	_LTTTGQVT[Phospho (STY)]SPVK_	6.0101e-05	2.27985e-14	0.00037315	5588.38	6444.58	5634.14	0.00740448	0.0536327	0.0778038
P50402	EMD	Emerin	DSAYQSITHYRPVSASR	158	(S173)	_DSAYQSITHYRPVSAS[Phospho (STY)]R_.3	_DSAYQSITHYRPVSAS[Phospho (STY)]R_	4.38701e-05	5.32371e-22	0.00035477	9023.81	7752.11	5395.1	0.472683	0.463566	0.471507
P50402	EMD	Emerin	DSAYQSITHYRPVSASR	158	(S171)	_DSAYQSITHYRPVS[Phospho (STY)]ASR_.3	_DSAYQSITHYRPVS[Phospho (STY)]ASR_	2.32075e-05	9.81371e-10	0.00036218	8371.32	6416.74	4569.55	0.472142	0.460774	0.470966
P50402	EMD	Emerin	DSAYQSITHYRPVSASR	158	(S163)	_DSAYQS[Phospho (STY)]ITHYRPVSASR_.3	_DSAYQS[Phospho (STY)]ITHYRPVSASR_	2.68674e-05	1.35906e-21	0.00035477	4217.08	3082.67	2802.84	0.00474875	0.0178081	0.0161361
P50402	EMD	Emerin	DSAYQSITHYRPVSASR	158	(S159)	_DS[Phospho (STY)]AYQSITHYRPVSASR_.3	_DS[Phospho (STY)]AYQSITHYRPVSASR_	0.000281244	Filtered	Filtered	6847.83	Filtered	Filtered	1.57782e-05	Filtered	Filtered
P50479	PDLIM4	PDZ and LIM domain protein 4	IHIDPEIQDGSPTTSR	102	(S112)	_IHIDPEIQDGS[Phospho (STY)]PTTSR_.3	_IHIDPEIQDGS[Phospho (STY)]PTTSR_	0.000211327	1.51228e-36	0.000419724	38991.2	45828.1	47425	0.99948	0.999256	0.999974
P50479	PDLIM4	PDZ and LIM domain protein 4	IHIDPEIQDGSPTTSR	102	(T114)	_IHIDPEIQDGSPT[Phospho (STY)]TSR_.3	_IHIDPEIQDGSPT[Phospho (STY)]TSR_	5.41123e-05	5.14839e-32	0.00035477	35974.1	42512	45191.4	0.000522781	0.000822775	2.69776e-05
P50479	PDLIM4	PDZ and LIM domain protein 4	IHIDPEIQDGSPTTSR	102	(S112)	_IHIDPEIQDGS[Phospho (STY)]PTTSR_.2	_IHIDPEIQDGS[Phospho (STY)]PTTSR_	3.22331e-05	4.83372e-31	0.00035477	15160.1	16642.1	18616.9	0.95788	0.49255	0.965395
P50479	PDLIM4	PDZ and LIM domain protein 4	IHIDPEIQDGSPTTSR	102	(T115)	_IHIDPEIQDGSPTT[Phospho (STY)]SR_.2	_IHIDPEIQDGSPTT[Phospho (STY)]SR_	7.94006e-05	1.20987e-21	0.00035477	12547	14460.7	15276.1	0.017707	0.00564581	0.00152511
P50479	PDLIM4	PDZ and LIM domain protein 4	IHIDPEIQDGSPTTSR	102	(T114)	_IHIDPEIQDGSPT[Phospho (STY)]TSR_.2	_IHIDPEIQDGSPT[Phospho (STY)]TSR_	3.23631e-05	7.0458e-30	0.00035477	12702.9	14352.3	14980.5	0.0192169	0.419163	0.0245952
P50479	PDLIM4	PDZ and LIM domain protein 4	RPSGTGTGPEDGRPSLGSPYGQPPR	118	(T124)	_RPSGTGT[Phospho (STY)]GPEDGRPSLGSPYGQPPR_.3	_RPSGTGT[Phospho (STY)]GPEDGRPSLGSPYGQPPR_	0.000608787	1.64302e-11	0.000440392	676.448	738.571	1	0.274143	0.28567	0.274162
P50479	PDLIM4	PDZ and LIM domain protein 4	RPSGTGTGPEDGRPSLGSPYGQPPR	118	(S120)	_RPS[Phospho (STY)]GTGTGPEDGRPSLGSPYGQPPR_.3	_RPS[Phospho (STY)]GTGTGPEDGRPSLGSPYGQPPR_	0.000692521	4.14954e-07	0.00047542	1	1	1	0.250342	0.253038	0.166667
P50479	PDLIM4	PDZ and LIM domain protein 4	RPSGTGTGPEDGRPSLGSPYGQPPR	118	(S120)	_RPS[Phospho (STY)]GTGTGPEDGRPSLGSPYGQPPR_.4	_RPS[Phospho (STY)]GTGTGPEDGRPSLGSPYGQPPR_	Filtered	0.00934504	Filtered	Filtered	2.83085	Filtered	Filtered	0.122835	Filtered
P50502;Q8IZP2	ST13;ST13P4	Hsc70-interacting protein;Putative protein FAM10A4	ADEPSSEESDLEIDK	71;67	(S75);(S71)	_ADEPS[Phospho (STY)]SEESDLEIDK_.2	_ADEPS[Phospho (STY)]SEESDLEIDK_	0.000405823	1.98391e-07	0.00037872	2371.95	1343.86	2178.3	0.367288	0.0896493	0.102406
P50502;Q8IZP2	ST13;ST13P4	Hsc70-interacting protein;Putative protein FAM10A4	ADEPSSEESDLEIDK	71;67	(S76,S79);(S72,S75)	_ADEPSS[Phospho (STY)]EES[Phospho (STY)]DLEIDK_.2	_ADEPSS[Phospho (STY)]EES[Phospho (STY)]DLEIDK_	0.000128598	0.00721226	0.000425648	1764.86	1561.42	1347.19	0.430841	0.497593	0.460497
P50502;Q8IZP2	ST13;ST13P4	Hsc70-interacting protein;Putative protein FAM10A4	ADEPSSEESDLEIDK	71;67	(S79);(S75)	_ADEPSSEES[Phospho (STY)]DLEIDK_.2	_ADEPSSEES[Phospho (STY)]DLEIDK_	3.17033e-05	6.48286e-15	0.000397793	1940.02	1054.82	1552.68	0.407803	0.401975	0.810066
P50502;Q8IZP2	ST13;ST13P4	Hsc70-interacting protein;Putative protein FAM10A4	ADEPSSEESDLEIDK	71;67	(S76);(S72)	_ADEPSS[Phospho (STY)]EESDLEIDK_.2	_ADEPSS[Phospho (STY)]EESDLEIDK_	0.000570533	8.48491e-16	0.000625136	1446.25	1056.74	1901.75	0.542801	0.344362	0.122465
P50502;Q8IZP2	ST13;ST13P4	Hsc70-interacting protein;Putative protein FAM10A4	ADEPSSEESDLEIDK	71;67	(S75,S76);(S71,S72)	_ADEPS[Phospho (STY)]S[Phospho (STY)]EESDLEIDK_.2	_ADEPS[Phospho (STY)]S[Phospho (STY)]EESDLEIDK_	0.000865228	0.000522292	0.000516611	486.105	136.124	378.428	0.725817	0.725491	0.738678
P50613	CDK7	Cyclin-dependent kinase 7	AYTHQVVTR	168	(T170)	_AYT[Phospho (STY)]HQVVTR_.2	_AYT[Phospho (STY)]HQVVTR_	0.00125433	1.29516e-18	0.000521335	1409.3	784.618	1425.14	0.275911	0.48243	0.363106
P50851	LRBA	Lipopolysaccharide-responsive and beige-like anchor protein	ASEDNRVPSPPPTGDDGGGGGR	2	(S10)	_A[Acetyl (Protein N-term)]SEDNRVPS[Phospho (STY)]PPPTGDDGGGGGR_.3	_A[Acetyl (Protein N-term)]SEDNRVPS[Phospho (STY)]PPPTGDDGGGGGR_	0.000732387	0.00057963	0.000474994	2152.31	2218.76	2451.12	0.811381	0.936678	0.374408
P50851	LRBA	Lipopolysaccharide-responsive and beige-like anchor protein	ASEDNRVPSPPPTGDDGGGGGR	2	(S10)	_[Acetyl (Protein N-term)]ASEDNRVPS[Phospho (STY)]PPPTGDDGGGGGR_.3	_[Acetyl (Protein N-term)]ASEDNRVPS[Phospho (STY)]PPPTGDDGGGGGR_	0.000172196	7.36732e-07	0.000499151	1585.03	1375.05	1373.1	0.812566	0.939079	0.374408
P50851	LRBA	Lipopolysaccharide-responsive and beige-like anchor protein	ASEDNRVPSPPPTGDDGGGGGR	2	(T14)	_A[Acetyl (Protein N-term)]SEDNRVPSPPPT[Phospho (STY)]GDDGGGGGR_.3	_A[Acetyl (Protein N-term)]SEDNRVPSPPPT[Phospho (STY)]GDDGGGGGR_	Filtered	Filtered	0.000653964	Filtered	Filtered	1708.78	Filtered	Filtered	0.0958623
P50851	LRBA	Lipopolysaccharide-responsive and beige-like anchor protein	SIVEEEEDDDYVELK	1100	(Y1110)	_SIVEEEEDDDY[Phospho (STY)]VELK_.2	_SIVEEEEDDDY[Phospho (STY)]VELK_	Filtered	Filtered	0.00177622	Filtered	Filtered	3.68916	Filtered	Filtered	0.598823
P51116	FXR2	Fragile X mental retardation syndrome-related protein 2	AGYSTDESSSSSLHATR	407	(Y409)	_AGY[Phospho (STY)]STDESSSSSLHATR_.3	_AGY[Phospho (STY)]STDESSSSSLHATR_	Filtered	Filtered	0.000543918	Filtered	Filtered	580.502	Filtered	Filtered	0.441483
P51116	FXR2	Fragile X mental retardation syndrome-related protein 2	AGYSTDESSSSSLHATR	407	(S410)	_AGYS[Phospho (STY)]TDESSSSSLHATR_.3	_AGYS[Phospho (STY)]TDESSSSSLHATR_	Filtered	Filtered	0.0005893	Filtered	Filtered	580.21	Filtered	Filtered	0.14436
P51116	FXR2	Fragile X mental retardation syndrome-related protein 2	AGYSTDESSSSSLHATR	407	(T411)	_AGYST[Phospho (STY)]DESSSSSLHATR_.3	_AGYST[Phospho (STY)]DESSSSSLHATR_	Filtered	Filtered	0.000573482	Filtered	Filtered	580.128	Filtered	Filtered	0.143878
P51116	FXR2	Fragile X mental retardation syndrome-related protein 2	AGYSTDESSSSSLHATR	407	(S414)	_AGYSTDES[Phospho (STY)]SSSSLHATR_.3	_AGYSTDES[Phospho (STY)]SSSSLHATR_	Filtered	Filtered	0.000703478	Filtered	Filtered	579.685	Filtered	Filtered	0.141541
P51116	FXR2	Fragile X mental retardation syndrome-related protein 2	AGYSTDESSSSSLHATR	407	(S418)	_AGYSTDESSSSS[Phospho (STY)]LHATR_.3	_AGYSTDESSSSS[Phospho (STY)]LHATR_	Filtered	Filtered	0.00207375	Filtered	Filtered	265.279	Filtered	Filtered	0.0257807
P51116	FXR2	Fragile X mental retardation syndrome-related protein 2	AGYSTDESSSSSLHATR	407	(S417)	_AGYSTDESSSS[Phospho (STY)]SLHATR_.3	_AGYSTDESSSS[Phospho (STY)]SLHATR_	Filtered	Filtered	0.00152434	Filtered	Filtered	264.455	Filtered	Filtered	0.0258188
P51116	FXR2	Fragile X mental retardation syndrome-related protein 2	AGYSTDESSSSSLHATR	407	(S416)	_AGYSTDESSS[Phospho (STY)]SSLHATR_.3	_AGYSTDESSS[Phospho (STY)]SSLHATR_	Filtered	Filtered	0.00124441	Filtered	Filtered	1.13243	Filtered	Filtered	0.111111
P51532	SMARCA4	Transcription activator BRG1	LSPNPPNLTK	1451	(S1452)	_LS[Phospho (STY)]PNPPNLTK_.2	_LS[Phospho (STY)]PNPPNLTK_	3.92315e-05	2.14814e-26	0.00035477	21218.4	21077.5	21078.5	0.99849	0.999859	0.999984
P51532	SMARCA4	Transcription activator BRG1	EVDYSDSLTEK	1376	(T1384)	_EVDYSDSLT[Phospho (STY)]EK_.2	_EVDYSDSLT[Phospho (STY)]EK_	0.00054218	Filtered	0.00035477	5180.26	Filtered	4595.35	0.109572	Filtered	0.0101664
P51532	SMARCA4	Transcription activator BRG1	EVDYSDSLTEK	1376	(S1382)	_EVDYSDS[Phospho (STY)]LTEK_.2	_EVDYSDS[Phospho (STY)]LTEK_	0.000280687	Filtered	0.00035477	5179.9	Filtered	4595.33	0.842934	Filtered	0.97518
P51532	SMARCA4	Transcription activator BRG1	EVDYSDSLTEK	1376	(S1380)	_EVDYS[Phospho (STY)]DSLTEK_.2	_EVDYS[Phospho (STY)]DSLTEK_	0.000820826	Filtered	0.00035477	4308.97	Filtered	3707.99	0.0207223	Filtered	0.0108274
P51608	MECP2	Methyl-CpG-binding protein 2	AETSEGSGSAPAVPEASASPK	62	(S78)	_AETSEGSGSAPAVPEAS[Phospho (STY)]ASPK_.3	_AETSEGSGSAPAVPEAS[Phospho (STY)]ASPK_	9.48026e-05	0.000208511	0.00155666	2117.96	1588.49	1996.89	0.496919	0.502435	0.24354
P51608	MECP2	Methyl-CpG-binding protein 2	AETSEGSGSAPAVPEASASPK	62	(S80)	_AETSEGSGSAPAVPEASAS[Phospho (STY)]PK_.3	_AETSEGSGSAPAVPEASAS[Phospho (STY)]PK_	2.73335e-05	2.44794e-10	0.00200196	400.89	1	274.569	0.490034	0.491757	0.746461
P51608	MECP2	Methyl-CpG-binding protein 2	AETSEGSGSAPAVPEASASPK	62	(S65)	_AETS[Phospho (STY)]EGSGSAPAVPEASASPK_.3	_AETS[Phospho (STY)]EGSGSAPAVPEASASPK_	0.00111323	Filtered	Filtered	1475.32	Filtered	Filtered	0.0215253	Filtered	Filtered
P51608	MECP2	Methyl-CpG-binding protein 2	MPFQTSPGGK	224	(M224,T228)	_M[Oxidation (M)]PFQT[Phospho (STY)]SPGGK_.2	_M[Oxidation (M)]PFQT[Phospho (STY)]SPGGK_	Filtered	0.00733263	0.000541896	Filtered	1	170.442	Filtered	0.4637	0.427781
P51608	MECP2	Methyl-CpG-binding protein 2	MPFQTSPGGK	224	(M224,S229)	_M[Oxidation (M)]PFQTS[Phospho (STY)]PGGK_.2	_M[Oxidation (M)]PFQTS[Phospho (STY)]PGGK_	Filtered	Filtered	0.000523463	Filtered	Filtered	886.844	Filtered	Filtered	0.572219
P51812	RPS6KA3	Ribosomal protein S6 kinase alpha-3	NQSPVLEPVGR	713	(S715)	_NQS[Phospho (STY)]PVLEPVGR_.2	_NQS[Phospho (STY)]PVLEPVGR_	3.39752e-05	5.52675e-17	0.000377099	7201.97	6498.83	6856.25	1	1	1
P51858	HDGF	Hepatoma-derived growth factor	RAGDLLEDSPK	157	(S165)	_RAGDLLEDS[Phospho (STY)]PK_.2	_RAGDLLEDS[Phospho (STY)]PK_	2.32075e-05	1.29422e-27	0.00035477	270146	261117	262310	1	1	1
P51858	HDGF	Hepatoma-derived growth factor	AGDLLEDSPKR	158	(S165)	_AGDLLEDS[Phospho (STY)]PKR_.2	_AGDLLEDS[Phospho (STY)]PKR_	8.31037e-05	5.9326e-19	0.00035477	24336.1	23758.4	25430.4	1	1	1
P51858	HDGF	Hepatoma-derived growth factor	AGDLLEDSPK	158	(S165)	_AGDLLEDS[Phospho (STY)]PK_.2	_AGDLLEDS[Phospho (STY)]PK_	2.32075e-05	1.31724e-31	0.00035477	615816	630564	633962	1	1	1
P51858	HDGF	Hepatoma-derived growth factor	AGDLLEDSPKRPK	158	(S165)	_AGDLLEDS[Phospho (STY)]PKRPK_.3	_AGDLLEDS[Phospho (STY)]PKRPK_	9.91194e-05	1.22191e-21	0.000388109	2635.16	2263.2	2059.9	1	1	1
P51991	HNRNPA3	Heterogeneous nuclear ribonucleoprotein A3	SSGSPYGGGYGSGGGSGGYGSR	355	(S355)	_S[Phospho (STY)]SGSPYGGGYGSGGGSGGYGSR_.2	_S[Phospho (STY)]SGSPYGGGYGSGGGSGGYGSR_	0.000105946	1.75038e-15	0.000479054	26710	23582.1	22930.1	0.00664256	0.00468082	0.00136301
P51991	HNRNPA3	Heterogeneous nuclear ribonucleoprotein A3	SSGSPYGGGYGSGGGSGGYGSR	355	(S358)	_SSGS[Phospho (STY)]PYGGGYGSGGGSGGYGSR_.2	_SSGS[Phospho (STY)]PYGGGYGSGGGSGGYGSR_	0.000133189	2.33749e-09	0.000571288	25791.9	22786.3	21721.2	0.0219687	0.00635453	0.00514341
P51991	HNRNPA3	Heterogeneous nuclear ribonucleoprotein A3	SSGSPYGGGYGSGGGSGGYGSR	355	(S356)	_SS[Phospho (STY)]GSPYGGGYGSGGGSGGYGSR_.2	_SS[Phospho (STY)]GSPYGGGYGSGGGSGGYGSR_	5.19426e-05	1.10796e-19	0.000358805	25791.8	22786.3	21721	0.00201647	0.00480279	0.00139894
P51991	HNRNPA3	Heterogeneous nuclear ribonucleoprotein A3	SSGSPYGGGYGSGGGSGGYGSR	355	(S356)	_SS[Phospho (STY)]GSPYGGGYGSGGGSGGYGSR_.3	_SS[Phospho (STY)]GSPYGGGYGSGGGSGGYGSR_	8.00858e-05	4.34623e-18	0.000411773	5470.93	6207.46	6845.88	0.0183429	0.00465716	0.0134246
P51991	HNRNPA3	Heterogeneous nuclear ribonucleoprotein A3	SSGSPYGGGYGSGGGSGGYGSR	355	(S358)	_SSGS[Phospho (STY)]PYGGGYGSGGGSGGYGSR_.3	_SSGS[Phospho (STY)]PYGGGYGSGGGSGGYGSR_	0.000174585	6.20157e-06	0.000501002	6187.38	5986.01	6298.29	0.00612991	0.0150109	0.0376797
P51991	HNRNPA3	Heterogeneous nuclear ribonucleoprotein A3	SSGSPYGGGYGSGGGSGGYGSR	355	(S366)	_SSGSPYGGGYGS[Phospho (STY)]GGGSGGYGSR_.3	_SSGSPYGGGYGS[Phospho (STY)]GGGSGGYGSR_	0.000558443	0.00664793	0.00112766	5902.05	5871.51	6226.3	5.94055e-05	5.82555e-05	0.0138725
P51991	HNRNPA3	Heterogeneous nuclear ribonucleoprotein A3	SSGSPYGGGYGSGGGSGGYGSR	355	(S355)	_S[Phospho (STY)]SGSPYGGGYGSGGGSGGYGSR_.3	_S[Phospho (STY)]SGSPYGGGYGSGGGSGGYGSR_	0.000148623	1.10014e-06	0.000655544	5692	5461.01	5928.87	0.0186371	0.00452395	0.00420187
P51991	HNRNPA3	Heterogeneous nuclear ribonucleoprotein A3	SSGSPYGGGYGSGGGSGGYGSR	355	(Y364)	_SSGSPYGGGY[Phospho (STY)]GSGGGSGGYGSR_.3	_SSGSPYGGGY[Phospho (STY)]GSGGGSGGYGSR_	0.00057789	0.0070189	0.000591549	4820.42	5228.84	5333.21	0.870859	0.886806	0.8507
P51991	HNRNPA3	Heterogeneous nuclear ribonucleoprotein A3	SSGSPYGGGYGSGGGSGGYGSR	355	(S366)	_SSGSPYGGGYGS[Phospho (STY)]GGGSGGYGSR_.2	_SSGSPYGGGYGS[Phospho (STY)]GGGSGGYGSR_	0.000331905	0.00612966	0.000687349	3809.38	2904.84	3262.49	1.15594e-05	9.27822e-06	2.70849e-06
P51991	HNRNPA3	Heterogeneous nuclear ribonucleoprotein A3	SSGSPYGGGYGSGGGSGGYGSR	355	(S370)	_SSGSPYGGGYGSGGGS[Phospho (STY)]GGYGSR_.2	_SSGSPYGGGYGSGGGS[Phospho (STY)]GGYGSR_	0.000494135	0.00213942	0.000543919	2309.43	1622.15	1569.74	6.4406e-07	2.37834e-05	1.82479e-10
P51991	HNRNPA3	Heterogeneous nuclear ribonucleoprotein A3	SSGSPYGGGYGSGGGSGGYGSR	355	(S370)	_SSGSPYGGGYGSGGGS[Phospho (STY)]GGYGSR_.3	_SSGSPYGGGYGSGGGS[Phospho (STY)]GGYGSR_	0.000705294	Filtered	0.000576574	3785.49	Filtered	4528.34	4.79599e-09	Filtered	4.96591e-07
P51991	HNRNPA3	Heterogeneous nuclear ribonucleoprotein A3	SSGSPYGGGYGSGGGSGGYGSR	355	(Y360)	_SSGSPY[Phospho (STY)]GGGYGSGGGSGGYGSR_.2	_SSGSPY[Phospho (STY)]GGGYGSGGGSGGYGSR_	Filtered	Filtered	0.000637139	Filtered	Filtered	20448.3	Filtered	Filtered	0.0805234
P51991	HNRNPA3	Heterogeneous nuclear ribonucleoprotein A3	SSGSPYGGGYGSGGGSGGYGSR	355	(Y360)	_SSGSPY[Phospho (STY)]GGGYGSGGGSGGYGSR_.3	_SSGSPY[Phospho (STY)]GGGYGSGGGSGGYGSR_	Filtered	Filtered	0.000727527	Filtered	Filtered	6670.61	Filtered	Filtered	0.0946397
P51991	HNRNPA3	Heterogeneous nuclear ribonucleoprotein A3	MEVKPPPGRPQPDSGR	1	(M1,S14)	_[Acetyl (Protein N-term)]M[Oxidation (M)]EVKPPPGRPQPDS[Phospho (STY)]GR_.3	_[Acetyl (Protein N-term)]M[Oxidation (M)]EVKPPPGRPQPDS[Phospho (STY)]GR_	4.48419e-05	9.3393e-29	0.00035477	9040	10103.3	9091.92	1	1	1
P52292	KPNA2	Importin subunit alpha-1	NVSSFPDDATSPLQENR	52	(T61)	_NVSSFPDDAT[Phospho (STY)]SPLQENR_.2	_NVSSFPDDAT[Phospho (STY)]SPLQENR_	Filtered	6.747e-15	0.00060927	Filtered	7983	8759.63	Filtered	0.111166	0.493848
P52292	KPNA2	Importin subunit alpha-1	NVSSFPDDATSPLQENR	52	(S62)	_NVSSFPDDATS[Phospho (STY)]PLQENR_.2	_NVSSFPDDATS[Phospho (STY)]PLQENR_	Filtered	3.71758e-35	0.00037165	Filtered	7271.85	8187.78	Filtered	0.104686	0.493698
P52292	KPNA2	Importin subunit alpha-1	NVSSFPDDATSPLQENR	52	(S55)	_NVSS[Phospho (STY)]FPDDATSPLQENR_.2	_NVSS[Phospho (STY)]FPDDATSPLQENR_	Filtered	0.00733304	Filtered	Filtered	5069.05	Filtered	Filtered	0.452493	Filtered
P52292	KPNA2	Importin subunit alpha-1	NVSSFPDDATSPLQENR	52	(S62)	_NVSSFPDDATS[Phospho (STY)]PLQENR_.3	_NVSSFPDDATS[Phospho (STY)]PLQENR_	Filtered	Filtered	0.00146474	Filtered	Filtered	1.43817	Filtered	Filtered	0.25
P52292	KPNA2	Importin subunit alpha-1	NVSSFPDDATSPLQENR	52	(S54)	_NVS[Phospho (STY)]SFPDDATSPLQENR_.3	_NVS[Phospho (STY)]SFPDDATSPLQENR_	Filtered	Filtered	0.000711114	Filtered	Filtered	1	Filtered	Filtered	0.25
P52701	MSH6	DNA mismatch repair protein Msh6	IHNVGSPLK	825	(S830)	_IHNVGS[Phospho (STY)]PLK_.2	_IHNVGS[Phospho (STY)]PLK_	2.4451e-05	1.27457e-12	0.00035477	4996.3	4567.87	4870.05	1	1	1
P52701	MSH6	DNA mismatch repair protein Msh6	SEEDNEIESEEEVQPK	219	(S227)	_SEEDNEIES[Phospho (STY)]EEEVQPK_.2	_SEEDNEIES[Phospho (STY)]EEEVQPK_	0.000706008	0.00737443	Filtered	592.654	1.12575	Filtered	0.749671	0.941939	Filtered
P52701	MSH6	DNA mismatch repair protein Msh6	VHVQFFDDSPTR	129	(S137)	_VHVQFFDDS[Phospho (STY)]PTR_.2	_VHVQFFDDS[Phospho (STY)]PTR_	0.000869324	Filtered	Filtered	433.982	Filtered	Filtered	0.416387	Filtered	Filtered
P52948	NUP98	Nuclear pore complex protein Nup98-Nup96	YGLQDSDEEEEEHPSK	883	(S888)	_YGLQDS[Phospho (STY)]DEEEEEHPSK_.3	_YGLQDS[Phospho (STY)]DEEEEEHPSK_	6.87391e-05	1.13908e-30	0.00035477	9127.42	9514.31	8565.31	0.175126	0.165805	0.297539
P52948	NUP98	Nuclear pore complex protein Nup98-Nup96	YGLQDSDEEEEEHPSK	883	(Y883)	_Y[Phospho (STY)]GLQDSDEEEEEHPSK_.3	_Y[Phospho (STY)]GLQDSDEEEEEHPSK_	2.36673e-05	2.54739e-33	0.00035477	8548.45	8696.24	8308.26	0.696883	0.703787	0.493858
P52948	NUP98	Nuclear pore complex protein Nup98-Nup96	YGLQDSDEEEEEHPSK	883	(S888)	_YGLQDS[Phospho (STY)]DEEEEEHPSK_.2	_YGLQDS[Phospho (STY)]DEEEEEHPSK_	2.32075e-05	2.23746e-25	0.00035477	2940.62	2747.36	3399.27	0.55946	0.539804	0.856753
P52948	NUP98	Nuclear pore complex protein Nup98-Nup96	YGLQDSDEEEEEHPSK	883	(S897)	_YGLQDSDEEEEEHPS[Phospho (STY)]K_.3	_YGLQDSDEEEEEHPS[Phospho (STY)]K_	7.87843e-05	2.5362e-08	0.00035477	2161.6	1812.13	1566.26	0.000149254	2.31454e-06	6.62147e-05
P52948	NUP98	Nuclear pore complex protein Nup98-Nup96	YGLQDSDEEEEEHPSK	883	(S897)	_YGLQDSDEEEEEHPS[Phospho (STY)]K_.2	_YGLQDSDEEEEEHPS[Phospho (STY)]K_	0.000754385	Filtered	0.00035477	1	Filtered	1	0.00371846	Filtered	0.0530959
P52948	NUP98	Nuclear pore complex protein Nup98-Nup96	PAPPPQSQSPEVEQLGR	926	(S934)	_PAPPPQSQS[Phospho (STY)]PEVEQLGR_.3	_PAPPPQSQS[Phospho (STY)]PEVEQLGR_	4.35852e-05	3.67257e-17	0.000370352	6413.23	6909.44	6019	0.793396	0.5	0.934061
P52948	NUP98	Nuclear pore complex protein Nup98-Nup96	PAPPPQSQSPEVEQLGR	926	(S932)	_PAPPPQS[Phospho (STY)]QSPEVEQLGR_.3	_PAPPPQS[Phospho (STY)]QSPEVEQLGR_	2.40405e-05	4.37182e-22	0.00035477	6056.93	6909.36	6018.98	0.5	0.5	0.0492669
P52948	NUP98	Nuclear pore complex protein Nup98-Nup96	DSENLASPSEYPENGER	617	(S623)	_DSENLAS[Phospho (STY)]PSEYPENGER_.2	_DSENLAS[Phospho (STY)]PSEYPENGER_	2.53433e-05	2.28894e-31	0.00035477	10520.3	9447.87	11131.4	0.992737	0.90214	0.937516
P52948	NUP98	Nuclear pore complex protein Nup98-Nup96	DSENLASPSEYPENGER	617	(S623)	_DSENLAS[Phospho (STY)]PSEYPENGER_.3	_DSENLAS[Phospho (STY)]PSEYPENGER_	0.000725961	0.000276096	0.000818094	1926.98	1285.99	450.62	0.186797	0.209314	0.288063
P52948	NUP98	Nuclear pore complex protein Nup98-Nup96	DSENLASPSEYPENGER	617	(S618)	_DS[Phospho (STY)]ENLASPSEYPENGER_.3	_DS[Phospho (STY)]ENLASPSEYPENGER_	0.000278325	1.15346e-07	Filtered	651.193	1	Filtered	0.19066	0.25	Filtered
P52948	NUP98	Nuclear pore complex protein Nup98-Nup96	DSENLASPSEYPENGER	617	(Y627)	_DSENLASPSEY[Phospho (STY)]PENGER_.3	_DSENLASPSEY[Phospho (STY)]PENGER_	0.000781878	3.57897e-10	Filtered	651.116	1	Filtered	0.25	0.369183	Filtered
P52948	NUP98	Nuclear pore complex protein Nup98-Nup96	NLNNSNLFSPVNR	604	(S608)	_NLNNS[Phospho (STY)]NLFSPVNR_.2	_NLNNS[Phospho (STY)]NLFSPVNR_	0.000869383	0.000716231	0.00389255	1011.33	1848.04	2565.8	0.126599	0.294792	0.194007
P52948	NUP98	Nuclear pore complex protein Nup98-Nup96	NLNNSNLFSPVNR	604	(S612)	_NLNNSNLFS[Phospho (STY)]PVNR_.2	_NLNNSNLFS[Phospho (STY)]PVNR_	0.00101319	0.00539429	0.00359261	555.404	1211.75	1734.26	0.88321	0.705145	0.78827
P53396	ACLY	ATP-citrate synthase	PAMPQDSVPSPR	472	(M474,S481)	_PAM[Oxidation (M)]PQDSVPS[Phospho (STY)]PR_.2	_PAM[Oxidation (M)]PQDSVPS[Phospho (STY)]PR_	0.000198367	2.83398e-07	0.00035477	2506.5	3228.75	3765.4	0.914034	0.991008	0.884862
P53396	ACLY	ATP-citrate synthase	PAMPQDSVPSPR	472	(S481)	_PAMPQDSVPS[Phospho (STY)]PR_.2	_PAMPQDSVPS[Phospho (STY)]PR_	0.000777961	0.00010929	Filtered	3115.29	2768.24	Filtered	0.793518	0.829055	Filtered
P53396	ACLY	ATP-citrate synthase	AKPAMPQDSVPSPR	470	(M474,S481)	_AKPAM[Oxidation (M)]PQDSVPS[Phospho (STY)]PR_.3	_AKPAM[Oxidation (M)]PQDSVPS[Phospho (STY)]PR_	0.000424678	4.0025e-05	0.000593131	2480.48	2277.36	2881.19	0.830246	0.873774	0.830032
P53396	ACLY	ATP-citrate synthase	AKPAMPQDSVPSPR	470	(S481)	_AKPAMPQDSVPS[Phospho (STY)]PR_.3	_AKPAMPQDSVPS[Phospho (STY)]PR_	0.000791895	Filtered	0.00074327	1862.17	Filtered	753.806	0.706325	Filtered	0.645151
P53602	MVD	Diphosphomevalonate decarboxylase	RNSRDGDPLPSSLSCK	94	(S96,C108)	_RNS[Phospho (STY)]RDGDPLPSSLSC[Carbamidomethyl (C)]K_.3	_RNS[Phospho (STY)]RDGDPLPSSLSC[Carbamidomethyl (C)]K_	2.32075e-05	1.36899e-28	0.00035477	6068.48	4538.38	5798.14	0.994731	0.998023	0.809801
P53602	MVD	Diphosphomevalonate decarboxylase	NSRDGDPLPSSLSCK	95	(S96,C108)	_NS[Phospho (STY)]RDGDPLPSSLSC[Carbamidomethyl (C)]K_.3	_NS[Phospho (STY)]RDGDPLPSSLSC[Carbamidomethyl (C)]K_	0.000588589	3.30586e-08	Filtered	2187.35	1726.81	Filtered	0.65969	0.912041	Filtered
P53621	COPA	Coatomer subunit alpha	NLSPGAVESDVR	171	(S173)	_NLS[Phospho (STY)]PGAVESDVR_.2	_NLS[Phospho (STY)]PGAVESDVR_	6.66973e-05	1.57419e-22	0.000420651	8715.57	11619.3	10885.9	0.999551	0.999999	0.999999
P53667	LIMK1	LIM domain kinase 1	SPGAGSLGSPASQR	302	(S310)	_SPGAGSLGS[Phospho (STY)]PASQR_.2	_SPGAGSLGS[Phospho (STY)]PASQR_	2.40408e-05	Filtered	0.000678416	3325.27	Filtered	3160.55	0.749952	Filtered	0.668284
P53667	LIMK1	LIM domain kinase 1	SPGAGSLGSPASQR	302	(S307)	_SPGAGS[Phospho (STY)]LGSPASQR_.2	_SPGAGS[Phospho (STY)]LGSPASQR_	0.000169762	Filtered	0.000521192	494.321	Filtered	245.974	0.0708183	Filtered	0.19553
P53985	SLC16A1	Monocarboxylate transporter 1	EEETSIDVAGKPNEVTK	463	(S467)	_EEETS[Phospho (STY)]IDVAGKPNEVTK_.3	_EEETS[Phospho (STY)]IDVAGKPNEVTK_	6.36413e-05	8.24281e-25	0.00038278	3938.2	3173.45	2315.46	0.497404	0.49813	0.497831
P53985	SLC16A1	Monocarboxylate transporter 1	EEETSIDVAGKPNEVTK	463	(S467)	_EEETS[Phospho (STY)]IDVAGKPNEVTK_.2	_EEETS[Phospho (STY)]IDVAGKPNEVTK_	0.000218362	0.00140599	0.000644665	1296.14	1069.55	1168.38	0.40219	0.495211	0.478087
P53985	SLC16A1	Monocarboxylate transporter 1	EEETSIDVAGKPNEVTK	463	(T466)	_EEET[Phospho (STY)]SIDVAGKPNEVTK_.2	_EEET[Phospho (STY)]SIDVAGKPNEVTK_	0.000296853	1.24219e-18	0.000564933	97.1063	1.69869	205.55	0.402845	0.497974	0.455098
P53985	SLC16A1	Monocarboxylate transporter 1	EEETSIDVAGKPNEVTK	463	(T466)	_EEET[Phospho (STY)]SIDVAGKPNEVTK_.3	_EEET[Phospho (STY)]SIDVAGKPNEVTK_	3.95051e-05	9.70994e-24	0.000426167	1	1	1	0.501568	0.501542	0.501369
P53985	SLC16A1	Monocarboxylate transporter 1	ESKEEETSIDVAGKPNEVTK	460	(T466)	_ESKEEET[Phospho (STY)]SIDVAGKPNEVTK_.3	_ESKEEET[Phospho (STY)]SIDVAGKPNEVTK_	Filtered	0.00727836	0.000848259	Filtered	352.877	454.807	Filtered	0.25	0.25
P53985	SLC16A1	Monocarboxylate transporter 1	ESKEEETSIDVAGKPNEVTK	460	(S467)	_ESKEEETS[Phospho (STY)]IDVAGKPNEVTK_.3	_ESKEEETS[Phospho (STY)]IDVAGKPNEVTK_	Filtered	4.78802e-05	0.00097345	Filtered	352.602	454.595	Filtered	0.25	0.25
P53985	SLC16A1	Monocarboxylate transporter 1	ESKEEETSIDVAGKPNEVTK	460	(S461)	_ES[Phospho (STY)]KEEETSIDVAGKPNEVTK_.3	_ES[Phospho (STY)]KEEETSIDVAGKPNEVTK_	Filtered	0.00285654	0.00314496	Filtered	2.83222	2.83121	Filtered	0.25	0.25
P53999	SUB1	Activated RNA polymerase II transcriptional coactivator p15	EQISDIDDAVR	115	(S118)	_EQIS[Phospho (STY)]DIDDAVR_.2	_EQIS[Phospho (STY)]DIDDAVR_	0.000628118	1.80085e-12	0.000597281	1376.09	1570.49	1956.31	1	1	1
P54105	CLNS1A	Methylosome subunit pICln	EPVADEEEEDSDDDVEPITEFR	92	(S102)	_EPVADEEEEDS[Phospho (STY)]DDDVEPITEFR_.3	_EPVADEEEEDS[Phospho (STY)]DDDVEPITEFR_	0.000283535	6.48063e-24	0.000633901	220.586	522.738	1	0.515147	0.768969	0.754214
P54259	ATN1	Atrophin-1	TASPPGPPPYGK	630	(T630)	_T[Phospho (STY)]ASPPGPPPYGK_.2	_T[Phospho (STY)]ASPPGPPPYGK_	0.000286969	1.30379e-05	0.000501425	1686.06	1896.64	1956.93	0.242833	0.630344	0.389022
P54259	ATN1	Atrophin-1	TASPPGPPPYGK	630	(S632)	_TAS[Phospho (STY)]PPGPPPYGK_.2	_TAS[Phospho (STY)]PPGPPPYGK_	0.000531635	0.00113776	0.000669193	1714.49	1198.96	800.687	0.687112	0.333639	0.345469
P54259	ATN1	Atrophin-1	GTSPPAGPGTFK	675	(S677)	_GTS[Phospho (STY)]PPAGPGTFK_.2	_GTS[Phospho (STY)]PPAGPGTFK_	Filtered	Filtered	0.00851387	Filtered	Filtered	748.508	Filtered	Filtered	0.25643
P54259	ATN1	Atrophin-1	TATPPGYKPGSPPSFR	651	(S661)	_TATPPGYKPGS[Phospho (STY)]PPSFR_.3	_TATPPGYKPGS[Phospho (STY)]PPSFR_	0.000907654	Filtered	0.000582806	202.378	Filtered	38.9235	0.181808	Filtered	0.19993
P54274	TERF1	Telomeric repeat-binding factor 1	AEDVSSAAPSPR	2	(S11)	_A[Acetyl (Protein N-term)]EDVSSAAPS[Phospho (STY)]PR_.2	_A[Acetyl (Protein N-term)]EDVSSAAPS[Phospho (STY)]PR_	Filtered	6.91501e-06	Filtered	Filtered	631.633	Filtered	Filtered	0.620266	Filtered
P54274	TERF1	Telomeric repeat-binding factor 1	AEDVSSAAPSPR	2	(S11)	_[Acetyl (Protein N-term)]AEDVSSAAPS[Phospho (STY)]PR_.2	_[Acetyl (Protein N-term)]AEDVSSAAPS[Phospho (STY)]PR_	Filtered	1.75691e-06	Filtered	Filtered	258.347	Filtered	Filtered	0.621711	Filtered
P54578	USP14	Ubiquitin carboxyl-terminal hydrolase 14	ASGEMASAQYITAALR	142	(S143,M146)	_AS[Phospho (STY)]GEM[Oxidation (M)]ASAQYITAALR_.2	_AS[Phospho (STY)]GEM[Oxidation (M)]ASAQYITAALR_	0.000109147	5.95501e-05	0.000658931	2164.2	1270.12	1125.81	0.329576	0.884945	0.834994
P54725	RAD23A	UV excision repair protein RAD23 homolog A	SPSEESAPTTSPESVSGSVPSSGSSGR	123	(S128)	_SPSEES[Phospho (STY)]APTTSPESVSGSVPSSGSSGR_.3	_SPSEES[Phospho (STY)]APTTSPESVSGSVPSSGSSGR_	0.000854891	0.0022719	0.000563578	1377.3	1592.44	1808.61	0.0760677	0.093368	0.0759134
P54725	RAD23A	UV excision repair protein RAD23 homolog A	SPSEESAPTTSPESVSGSVPSSGSSGR	123	(T132)	_SPSEESAPTT[Phospho (STY)]SPESVSGSVPSSGSSGR_.3	_SPSEESAPTT[Phospho (STY)]SPESVSGSVPSSGSSGR_	0.000848346	0.00992949	0.000600813	1377.87	865.105	1808.95	0.0771306	0.112435	0.0770575
P54725	RAD23A	UV excision repair protein RAD23 homolog A	SPSEESAPTTSPESVSGSVPSSGSSGR	123	(S133)	_SPSEESAPTTS[Phospho (STY)]PESVSGSVPSSGSSGR_.3	_SPSEESAPTTS[Phospho (STY)]PESVSGSVPSSGSSGR_	0.000771396	0.00786557	0.000606319	1377.6	864.859	1808.91	0.0780495	0.115415	0.0780243
P54725	RAD23A	UV excision repair protein RAD23 homolog A	SPSEESAPTTSPESVSGSVPSSGSSGR	123	(S123)	_S[Phospho (STY)]PSEESAPTTSPESVSGSVPSSGSSGR_.3	_S[Phospho (STY)]PSEESAPTTSPESVSGSVPSSGSSGR_	0.000905185	0.000241913	0.000637833	1	285.356	1	0.0760738	0.0996307	0.0760738
P54725	RAD23A	UV excision repair protein RAD23 homolog A	SPSEESAPTTSPESVSGSVPSSGSSGR	123	(T131)	_SPSEESAPT[Phospho (STY)]TSPESVSGSVPSSGSSGR_.3	_SPSEESAPT[Phospho (STY)]TSPESVSGSVPSSGSSGR_	0.000711795	0.00909271	0.000609727	1	285.311	1	0.100415	0.0769231	0.0760738
P54727	RAD23B	UV excision repair protein RAD23 homolog B	PAETPVATSPTATDSTSGDSSR	152	(T159)	_PAETPVAT[Phospho (STY)]SPTATDSTSGDSSR_.3	_PAETPVAT[Phospho (STY)]SPTATDSTSGDSSR_	2.32075e-05	2.29298e-34	0.00035477	94486.6	91303.3	92486.9	0.0761069	0.00154754	0.081688
P54727	RAD23B	UV excision repair protein RAD23 homolog B	PAETPVATSPTATDSTSGDSSR	152	(S160)	_PAETPVATS[Phospho (STY)]PTATDSTSGDSSR_.3	_PAETPVATS[Phospho (STY)]PTATDSTSGDSSR_	2.34283e-05	1.59164e-35	0.00035477	92905.6	89048.4	91575.8	0.919866	0.986261	0.652277
P54727	RAD23B	UV excision repair protein RAD23 homolog B	PAETPVATSPTATDSTSGDSSR	152	(T162)	_PAETPVATSPT[Phospho (STY)]ATDSTSGDSSR_.3	_PAETPVATSPT[Phospho (STY)]ATDSTSGDSSR_	0.000261001	1.99119e-35	0.00035477	87173.2	84859.5	85791.4	0.00416797	0.0121847	0.197345
P54727	RAD23B	UV excision repair protein RAD23 homolog B	PAETPVATSPTATDSTSGDSSR	152	(T155)	_PAET[Phospho (STY)]PVATSPTATDSTSGDSSR_.3	_PAET[Phospho (STY)]PVATSPTATDSTSGDSSR_	Filtered	2.29298e-34	0.00035477	Filtered	79485	81455.9	Filtered	1.26553e-09	8.19128e-14
P54727	RAD23B	UV excision repair protein RAD23 homolog B	PAETPVATSPTATDSTSGDSSR	152	(T164)	_PAETPVATSPTAT[Phospho (STY)]DSTSGDSSR_.3	_PAETPVATSPTAT[Phospho (STY)]DSTSGDSSR_	Filtered	Filtered	0.000547611	Filtered	Filtered	74825.4	Filtered	Filtered	0.000347351
P55196	AFDN	Afadin	LFSQGQDVSNK	1797	(S1799)	_LFS[Phospho (STY)]QGQDVSNK_.2	_LFS[Phospho (STY)]QGQDVSNK_	0.000869296	0.0063568	0.00062259	1	1	1	0.922171	0.749501	0.961098
P55196	AFDN	Afadin	TSSVVTLEVAK	1081	(T1081)	_T[Phospho (STY)]SSVVTLEVAK_.2	_T[Phospho (STY)]SSVVTLEVAK_	0.00942583	1.23835e-13	0.00035477	1719.61	2269.66	1744.95	0.125186	0.106153	0.25
P55196	AFDN	Afadin	TSSVVTLEVAK	1081	(S1083)	_TSS[Phospho (STY)]VVTLEVAK_.2	_TSS[Phospho (STY)]VVTLEVAK_	0.000941377	1.03747e-15	0.000419852	1	1	1	0.632682	0.708795	0.250054
P55196	AFDN	Afadin	TISNPEVVMK	214	(S216,M222)	_TIS[Phospho (STY)]NPEVVM[Oxidation (M)]K_.2	_TIS[Phospho (STY)]NPEVVM[Oxidation (M)]K_	0.000869297	0.00696668	Filtered	1.41515	183.125	Filtered	0.5	0.524456	Filtered
P55196	AFDN	Afadin	TISNPEVVMK	214	(T214,M222)	_T[Phospho (STY)]ISNPEVVM[Oxidation (M)]K_.2	_T[Phospho (STY)]ISNPEVVM[Oxidation (M)]K_	0.0020838	Filtered	Filtered	1	Filtered	Filtered	0.5	Filtered	Filtered
P55196	AFDN	Afadin	DYEPPSPSPAPGAPPPPPQR	1691	(Y1692)	_DY[Phospho (STY)]EPPSPSPAPGAPPPPPQR_.3	_DY[Phospho (STY)]EPPSPSPAPGAPPPPPQR_	0.00235747	Filtered	Filtered	1.98142	Filtered	Filtered	0.357084	Filtered	Filtered
P55196	AFDN	Afadin	DYEPPSPSPAPGAPPPPPQR	1691	(S1696)	_DYEPPS[Phospho (STY)]PSPAPGAPPPPPQR_.3	_DYEPPS[Phospho (STY)]PSPAPGAPPPPPQR_	0.000869382	Filtered	Filtered	1.13224	Filtered	Filtered	0.321312	Filtered	Filtered
P55196	AFDN	Afadin	DYEPPSPSPAPGAPPPPPQR	1691	(S1698)	_DYEPPSPS[Phospho (STY)]PAPGAPPPPPQR_.3	_DYEPPSPS[Phospho (STY)]PAPGAPPPPPQR_	0.000869432	Filtered	Filtered	1	Filtered	Filtered	0.319922	Filtered	Filtered
P55196	AFDN	Afadin	SSPNVANQPPSPGGK	1172	(S1182)	_SSPNVANQPPS[Phospho (STY)]PGGK_.2	_SSPNVANQPPS[Phospho (STY)]PGGK_	Filtered	4.80386e-09	0.000643817	Filtered	2605.17	2720.02	Filtered	0.814469	0.907202
P55196	AFDN	Afadin	SQDADSPGSSGAPENLTFK	1774	(S1782)	_SQDADSPGS[Phospho (STY)]SGAPENLTFK_.2	_SQDADSPGS[Phospho (STY)]SGAPENLTFK_	Filtered	Filtered	0.000681282	Filtered	Filtered	524.141	Filtered	Filtered	0.2
P55884	EIF3B	Eukaryotic translation initiation factor 3 subunit B	SDSRAQAVSEDAGGNEGR	117	(S117)	_S[Phospho (STY)]DSRAQAVSEDAGGNEGR_.3	_S[Phospho (STY)]DSRAQAVSEDAGGNEGR_	0.000734962	Filtered	0.000373165	649.842	Filtered	1258.84	0.492597	Filtered	0.510325
P55884	EIF3B	Eukaryotic translation initiation factor 3 subunit B	SDSRAQAVSEDAGGNEGR	117	(S119)	_SDS[Phospho (STY)]RAQAVSEDAGGNEGR_.3	_SDS[Phospho (STY)]RAQAVSEDAGGNEGR_	0.000844807	Filtered	0.00035477	417.379	Filtered	682.21	0.464003	Filtered	0.47332
P56192	MARS1	Methionine--tRNA ligase, cytoplasmic	TSPKPAVVETVTTAK	824	(T824)	_T[Phospho (STY)]SPKPAVVETVTTAK_.2	_T[Phospho (STY)]SPKPAVVETVTTAK_	5.00751e-05	1.16998e-08	0.000439715	2918.44	2948.4	3749.77	0.482527	0.493781	0.449945
[truncated: 3,588 more rows]

## Sheet: (S8b) 5000cells
Table S8b. Identification results of large library DIA from 5000 cells
[truncated: 21,759 more rows]

## Sheet: (S8c)12500cells
Table S8c. Identification results of large library DIA from 12500 cells
[truncated: 28,679 more rows]

[truncated: 7 more sheets: (S8d) 25000cells, (S8e) 50000cells, (S8f) 2500cells, (S8g) 5000cells, (S8h)12500cells, (S8i) 25000cells, (S8j) 50000cells]
