# Supplementary material for: A Rapid One-Pot Workflow for Sensitive Microscale Phosphoproteomics
Source: J Proteome Res. 2024 Jul 22;23(8):3294–309. doi: 10.1021/acs.jproteome.3c00862 (PMC11301667; doi:10.1021/acs.jproteome.3c00862)
Supplement: Supplementary file 10 — pr3c00862_si_010.xlsx [file pr3c00862_si_010.xlsx]

## Sheet: Table S9
	Table S9. Summary of identification results from PC9, CL68, H1975 and H3255 cells with library-based DIA
	Table S9a. Summary of phosphopeptides identified in PC9, CL68, H1975 and H3255 cells
	Table S9b. Summary of differential class 1 phosphosites

## Sheet: 9a
Table S9a. Summary of phosphopeptides identified in PC9, CL68, H1975 and H3255 cells												Table S9a. Summary of phosphopeptides identified in PC9, CL68, H1975 and H3255 cells
Protein Groups	Genes	Protein Descriptions	Stripped Sequence	Peptide Position	Protein PTM Locations	Precursor Id	Modified Sequence	CL68_1 Qvalue	CL68_2 Qvalue	CL68_3 Qvalue	H1975_1 Qvalue	H1975_2 Qvalue	H1975_3 Qvalue	H3255_1 Qvalue	H3255_2 Qvalue	H3255_3 Qvalue	PC9_1 Qvalue	PC9_2 Qvalue	PC9_3 Qvalue	CL68_1 TotalQuantity	CL68_2 TotalQuantity	CL68_3 TotalQuantity	H1975_1 TotalQuantity	H1975_2 TotalQuantity	H1975_3 TotalQuantity	H3255_1 TotalQuantity	H3255_2 TotalQuantity	H3255_3 TotalQuantity	PC9_1 TotalQuantity	PC9_2 TotalQuantity	PC9_3 TotalQuantity	CL68_1 PTM Assay Probability	CL68_2 PTM Assay Probability	CL68_3 PTM Assay Probability	H1975_1 PTM Assay Probability	H1975_2 PTM Assay Probability	H1975_3 PTM Assay Probability	H3255_1 PTM Assay Probability	H3255_2 PTM Assay Probability	H3255_3 PTM Assay Probability	PC9_1 PTM Assay Probability	PC9_2 PTM Assay Probability	PC9_3 PTM Assay Probability
A0A0B4J2F2;P57059	SIK1B;SIK1	Probable serine/threonine-protein kinase SIK1B;Serine/threonine-protein kinase SIK1	RASDTSLTQGLK	573;573	(S575);(S575)	_RAS[Phospho (STY)]DTSLTQGLK_.2	_RAS[Phospho (STY)]DTSLTQGLK_	Filtered	Filtered	Filtered	0.000442765	Filtered	0.00313344	0.00803896	Filtered	0.00135141	0.00015518	0.000356645	0.000141039	Filtered	Filtered	Filtered	1	Filtered	1	1.76533	Filtered	1.54661	1.05666	1	1	Filtered	Filtered	Filtered	0.25	Filtered	0.283355	0.25	Filtered	0.25	0.277538	0.563529	0.56054
A0A0B4J2F2;P57059	SIK1B;SIK1	Probable serine/threonine-protein kinase SIK1B;Serine/threonine-protein kinase SIK1	RASDTSLTQGLK	573;573	(T577);(T577)	_RASDT[Phospho (STY)]SLTQGLK_.2	_RASDT[Phospho (STY)]SLTQGLK_	Filtered	Filtered	Filtered	0.00214131	Filtered	0.000758571	0.00532163	Filtered	0.00261064	0.00605017	0.000343771	0.000307841	Filtered	Filtered	Filtered	1	Filtered	1	1.76293	Filtered	1.54748	1.05666	1	1	Filtered	Filtered	Filtered	0.25	Filtered	0.238882	0.25	Filtered	0.25	0.246071	0.14549	0.25
A0A0B4J2F2;P57059	SIK1B;SIK1	Probable serine/threonine-protein kinase SIK1B;Serine/threonine-protein kinase SIK1	RASDTSLTQGLK	573;573	(S578);(S578)	_RASDTS[Phospho (STY)]LTQGLK_.2	_RASDTS[Phospho (STY)]LTQGLK_	Filtered	Filtered	Filtered	0.0012622	Filtered	0.00354302	0.00710458	Filtered	0.000616345	0.00207664	0.000175868	0.000330619	Filtered	Filtered	Filtered	1.19306	Filtered	1.29651	2.35023	Filtered	2.06209	1.40866	1.03477	1.18796	Filtered	Filtered	Filtered	0.25	Filtered	0.238326	0.25	Filtered	0.25	0.245125	0.145998	0.25
A0AV02	SLC12A8	Solute carrier family 12 member 8	SPPSFPVEISDR	511	(S514)	_SPPS[Phospho (STY)]FPVEISDR_.2	_SPPS[Phospho (STY)]FPVEISDR_	Filtered	Filtered	Filtered	1.55431e-06	Filtered	Filtered	Filtered	Filtered	Filtered	0.00304838	0.000117478	7.67426e-13	Filtered	Filtered	Filtered	391.053	Filtered	Filtered	Filtered	Filtered	Filtered	493.396	707.761	573.914	Filtered	Filtered	Filtered	0.0808348	Filtered	Filtered	Filtered	Filtered	Filtered	0.140393	0.0418375	0.0162458
A0AV02	SLC12A8	Solute carrier family 12 member 8	SPPSFPVEISDR	511	(S511)	_S[Phospho (STY)]PPSFPVEISDR_.2	_S[Phospho (STY)]PPSFPVEISDR_	Filtered	Filtered	Filtered	5.81514e-08	Filtered	Filtered	Filtered	Filtered	Filtered	4.95316e-06	3.27195e-05	2.27385e-22	Filtered	Filtered	Filtered	390.996	Filtered	Filtered	Filtered	Filtered	Filtered	494.212	910.824	574.609	Filtered	Filtered	Filtered	0.826847	Filtered	Filtered	Filtered	Filtered	Filtered	0.725028	0.942904	0.971008
A0AVK6	E2F8	Transcription factor E2F8	DCIHEHLSGDEFEK	95	(C96,S102)	_DC[Carbamidomethyl (C)]IHEHLS[Phospho (STY)]GDEFEK_.3	_DC[Carbamidomethyl (C)]IHEHLS[Phospho (STY)]GDEFEK_	Filtered	0.00108872	Filtered	0.00368812	Filtered	Filtered	Filtered	Filtered	Filtered	0.000194671	0.000205976	2.76884e-09	Filtered	1	Filtered	1	Filtered	Filtered	Filtered	Filtered	Filtered	1.11948	1	1	Filtered	1	Filtered	1	Filtered	Filtered	Filtered	Filtered	Filtered	1	1	1
A0AVK6	E2F8	Transcription factor E2F8	MLISAVSPEIR	65	(S71)	_MLISAVS[Phospho (STY)]PEIR_.2	_MLISAVS[Phospho (STY)]PEIR_	Filtered	3.1304e-05	Filtered	Filtered	Filtered	Filtered	Filtered	Filtered	Filtered	Filtered	0.00498998	Filtered	Filtered	381.364	Filtered	Filtered	Filtered	Filtered	Filtered	Filtered	Filtered	Filtered	257.255	Filtered	Filtered	0.435892	Filtered	Filtered	Filtered	Filtered	Filtered	Filtered	Filtered	Filtered	0.513174	Filtered
A0AVT1	UBA6	Ubiquitin-like modifier-activating enzyme 6	FESSFSHKPSLFNK	645	(S647)	_FES[Phospho (STY)]SFSHKPSLFNK_.3	_FES[Phospho (STY)]SFSHKPSLFNK_	0.00291425	0.000453215	0.000722522	1.15293e-05	5.205e-12	0.000365932	Filtered	0.00177054	Filtered	1.67913e-05	0.000123314	1.53482e-08	1.07077	1.13453	1.12297	1	1.02702	1	Filtered	1.38419	Filtered	1.26555	1	1	0.25	0.25	0.27183	0.283031	0.28285	0.271806	Filtered	0.271769	Filtered	0.25	0.271777	0.271708
A0AVT1	UBA6	Ubiquitin-like modifier-activating enzyme 6	NGISFTIWDR	948	(S951)	_NGIS[Phospho (STY)]FTIWDR_.2	_NGIS[Phospho (STY)]FTIWDR_	Filtered	Filtered	Filtered	Filtered	Filtered	Filtered	Filtered	Filtered	Filtered	7.26866e-05	3.28182e-05	Filtered	Filtered	Filtered	Filtered	Filtered	Filtered	Filtered	Filtered	Filtered	Filtered	1.1504	1	Filtered	Filtered	Filtered	Filtered	Filtered	Filtered	Filtered	Filtered	Filtered	Filtered	0.5	0.543322	Filtered
A0AVT1	UBA6	Ubiquitin-like modifier-activating enzyme 6	NGISFTIWDR	948	(T953)	_NGISFT[Phospho (STY)]IWDR_.2	_NGISFT[Phospho (STY)]IWDR_	Filtered	Filtered	Filtered	Filtered	Filtered	Filtered	Filtered	Filtered	Filtered	Filtered	0.00277854	Filtered	Filtered	Filtered	Filtered	Filtered	Filtered	Filtered	Filtered	Filtered	Filtered	Filtered	124.809	Filtered	Filtered	Filtered	Filtered	Filtered	Filtered	Filtered	Filtered	Filtered	Filtered	Filtered	0.45711	Filtered
A0FGR8	ESYT2	Extended synaptotagmin-2	SSSSLLASPGHISVK	736	(S736,S738)	_S[Phospho (STY)]SS[Phospho (STY)]SLLASPGHISVK_.2	_S[Phospho (STY)]SS[Phospho (STY)]SLLASPGHISVK_	5.45917e-09	5.14702e-11	5.6965e-20	6.32189e-07	5.71245e-12	4.54054e-07	2.53412e-05	0.00907186	0.000179287	4.93608e-13	2.8913e-05	4.00647e-17	6766.12	1509.68	2391.07	33269.7	11771.4	29995.1	822.99	1.38758	1585.04	3194.95	3907.96	2554.03	0.348306	0.307825	0.296064	0.0442921	0.290481	0.294822	0.22171	0.299751	0.341585	0.336312	0.323257	0.333098
A0FGR8	ESYT2	Extended synaptotagmin-2	SSSSLLASPGHISVK	736	(S737,S739)	_SS[Phospho (STY)]SS[Phospho (STY)]LLASPGHISVK_.2	_SS[Phospho (STY)]SS[Phospho (STY)]LLASPGHISVK_	7.3669e-20	9.03711e-39	3.72538e-05	1.83936e-07	1.20535e-14	3.88258e-07	4.30419e-06	0.00190017	8.72054e-16	3.25092e-23	5.84648e-07	3.53449e-28	5110.26	3093.35	1812.99	23708.1	8976.99	22505.2	1750.6	767.105	1765.74	3313.68	3446.07	2752.91	0.434125	0.150169	0.408313	0.0774998	0.391497	0.495261	0.350313	0.310899	0.370989	0.372872	0.370064	0.424478
A0FGR8	ESYT2	Extended synaptotagmin-2	SSSSLLASPGHISVK	736	(S736,S739)	_S[Phospho (STY)]SSS[Phospho (STY)]LLASPGHISVK_.2	_S[Phospho (STY)]SSS[Phospho (STY)]LLASPGHISVK_	7.41012e-08	1.78545e-18	5.45917e-14	2.87902e-07	1.60593e-19	2.4582e-10	1.92805e-05	0.00325481	5.44184e-05	2.1477e-20	1.903e-07	9.08092e-28	4473.83	1724.28	1054.92	23981.9	7967.63	23570.4	600.314	1.39008	1117.78	2113.69	3255.37	2255.23	0.348528	0.380183	0.367826	0.0441461	0.291233	0.294603	0.300059	0.300005	0.341229	0.337808	0.324232	0.363376
A0FGR8	ESYT2	Extended synaptotagmin-2	SSSSLLASPGHISVK	736	(S738,S739)	_SSS[Phospho (STY)]S[Phospho (STY)]LLASPGHISVK_.3	_SSS[Phospho (STY)]S[Phospho (STY)]LLASPGHISVK_	1.09738e-05	2.77912e-16	0.000153311	4.06384e-08	8.1467e-13	3.02089e-08	0.0001656	0.000427064	0.000162002	8.3282e-17	3.2895e-05	9.19144e-31	2478.43	272.999	582.066	9036.16	3376.72	9441.62	1.39157	1.39054	292.524	867.142	1391.58	499.972	0.798607	0.729438	0.708002	0.444862	0.869762	0.51228	0.241226	0.328105	0.28448	0.28882	0.822229	0.769203
A0FGR8	ESYT2	Extended synaptotagmin-2	SSSSLLASPGHISVK	736	(S736,S739)	_S[Phospho (STY)]SSS[Phospho (STY)]LLASPGHISVK_.3	_S[Phospho (STY)]SSS[Phospho (STY)]LLASPGHISVK_	6.44911e-06	2.43184e-12	0.000572254	1.46989e-07	3.53245e-13	6.42541e-10	3.11043e-05	0.000154056	1.24514e-07	7.71988e-18	2.93006e-05	7.93823e-28	2478.73	272.957	595.535	8452.09	3378.1	9428.49	1.39157	1.38863	292.563	870.045	1392.5	501.169	0.111262	0.123395	0.366659	0.259443	0.0678814	0.228858	0.367574	0.0834225	0.367626	0.364536	0.101101	0.198127
A0FGR8	ESYT2	Extended synaptotagmin-2	SSSSLLASPGHISVK	736	(S736,S738)	_S[Phospho (STY)]SS[Phospho (STY)]SLLASPGHISVK_.3	_S[Phospho (STY)]SS[Phospho (STY)]SLLASPGHISVK_	4.90835e-10	2.73627e-19	0.00212259	9.20051e-07	3.21006e-11	1.49173e-06	3.53292e-05	0.0011612	6.92183e-06	7.76994e-23	2.10528e-05	1.0214e-12	1906.34	272.907	428.165	7593.61	2313.17	8434.02	1.38865	1.39131	292.496	471.457	1167.09	382.475	0.108554	0.124126	0.241502	0.257146	0.0666802	0.225451	0.241187	0.299943	0.299943	0.274269	0.0922361	0.19538
A0FGR8	ESYT2	Extended synaptotagmin-2	SSSSLLASPGHISVK	736	(S737)	_SS[Phospho (STY)]SSLLASPGHISVK_.3	_SS[Phospho (STY)]SSLLASPGHISVK_	0.00105598	2.2026e-05	6.22069e-07	1.07367e-06	1.41795e-14	9.44374e-11	2.559e-05	0.000815494	0.00695879	0.0085161	2.50059e-07	6.36781e-24	1	246.849	367.696	4426.06	5208.82	4645.31	345.539	320.532	1.46869	291.153	1431.67	761.392	0.271596	0.18908	0.0391831	0.156803	0.0489594	0.170571	0.189097	0.0748915	0.050827	0.166667	0.141868	0.0603098
A0FGR8	ESYT2	Extended synaptotagmin-2	SSSSLLASPGHISVK	736	(S738)	_SSS[Phospho (STY)]SLLASPGHISVK_.3	_SSS[Phospho (STY)]SLLASPGHISVK_	0.00338166	4.42917e-14	9.00702e-08	2.50523e-07	4.15513e-14	1.54443e-09	1.3421e-05	0.000904498	0.0055271	3.4139e-06	1.39084e-06	1.81939e-29	1	246.837	367.352	3940.97	4400.15	4511.45	1.5391	321.663	1.46863	780.613	1088.3	757.321	0.115145	0.188925	0.101586	0.56385	0.540541	0.542494	0.188903	0.166667	0.302405	0.108083	0.388047	0.213755
A0FGR8	ESYT2	Extended synaptotagmin-2	SSSSLLASPGHISVK	736	(S739)	_SSSS[Phospho (STY)]LLASPGHISVK_.3	_SSSS[Phospho (STY)]LLASPGHISVK_	0.00265353	0.00640494	1.68801e-12	8.89796e-07	4.35948e-16	1.20885e-10	1.74319e-05	0.00125883	0.00479289	2.14652e-06	1.67241e-06	3.15147e-23	1	1.01303	1.06999	2286.31	1394.06	1748.17	345.907	1.39726	1.469	1.17564	344.148	1	0.114641	0.115145	0.0825667	0.124027	0.413215	0.123507	0.181157	0.162648	0.164323	0.0979991	0.321439	0.403255
A0FGR8	ESYT2	Extended synaptotagmin-2	SSSSLLASPGHISVK	736	(S743)	_SSSSLLAS[Phospho (STY)]PGHISVK_.3	_SSSSLLAS[Phospho (STY)]PGHISVK_	0.000411446	0.000373233	6.05786e-11	1.35444e-05	9.51817e-20	6.03756e-10	0.0012708	9.35043e-11	0.00638675	0.000221579	3.29646e-05	1.05374e-05	1	1.01384	1.06957	2042.35	257.024	407.579	1497.46	268.894	533.512	272.798	256.871	1	0.115145	0.115041	0.624209	0.000139161	0.709568	0.695197	0.171131	0.166667	0.155111	0.262121	0.238629	0.00555211
A0FGR8	ESYT2	Extended synaptotagmin-2	SSSSLLASPGHISVK	736	(S736)	_S[Phospho (STY)]SSSLLASPGHISVK_.3	_S[Phospho (STY)]SSSLLASPGHISVK_	0.00175795	3.63969e-10	1.67203e-07	6.66347e-07	7.03609e-13	5.12682e-10	1.19279e-05	0.000452374	0.00467879	0.00556425	4.79272e-06	3.85249e-27	1	1.02968	1.07003	1596.28	698.6	1208.87	1.53892	1.40137	1.46925	1.12894	1	1	0.269897	0.18939	0.0408914	0.156717	0.049988	0.173656	0.189338	0.166667	0.171742	0.166667	0.143248	0.0592768
A0FGR8	ESYT2	Extended synaptotagmin-2	SSSSLLASPGHISVK	736	(S736,S743)	_S[Phospho (STY)]SSSLLAS[Phospho (STY)]PGHISVK_.3	_S[Phospho (STY)]SSSLLAS[Phospho (STY)]PGHISVK_	5.09361e-07	0.00106966	0.00240407	4.74147e-06	6.11746e-05	3.53192e-09	Filtered	0.000865498	0.000533015	2.14597e-10	6.98515e-08	4.94183e-06	778.264	1.00526	1	785.734	590.464	1605.35	Filtered	279.993	291.635	495.821	356.773	272.524	0.10849	0.0605763	0.330066	0.0946186	0.273941	0.0636885	Filtered	0.30758	0.268153	0.133845	0.217122	0.338837
A0FGR8	ESYT2	Extended synaptotagmin-2	SSSSLLASPGHISVK	736	(S739,S743)	_SSSS[Phospho (STY)]LLAS[Phospho (STY)]PGHISVK_.3	_SSSS[Phospho (STY)]LLAS[Phospho (STY)]PGHISVK_	5.17969e-05	0.00396856	Filtered	0.000470461	6.27223e-05	1.38078e-05	0.00757894	Filtered	0.000443142	0.00054465	0.000107469	1.66998e-11	1848.25	272.572	Filtered	5634.73	2262.06	6918.34	1.39291	Filtered	843.104	471.342	1092.69	382.282	0.000619753	0.128046	Filtered	6.65636e-06	9.88304e-07	1.23417e-08	0.267866	Filtered	0.268629	0.306717	0.000805172	0.0139739
A0FGR8	ESYT2	Extended synaptotagmin-2	SSSSLLASPGHISVK	736	(S736,S743)	_S[Phospho (STY)]SSSLLAS[Phospho (STY)]PGHISVK_.2	_S[Phospho (STY)]SSSLLAS[Phospho (STY)]PGHISVK_	0.000170641	6.75047e-12	0.000546292	1.01002e-06	0.000109486	6.35315e-12	Filtered	0.00221237	Filtered	0.000112997	3.22496e-05	6.80545e-09	1031.8	370.119	876.964	2838.03	1022.15	1660.84	Filtered	1965.87	Filtered	708.287	1405.07	1153.15	0.278135	0.249788	0.301129	0.120878	0.305445	0.15257	Filtered	0.339448	Filtered	0.268244	0.31775	0.352628
A0FGR8	ESYT2	Extended synaptotagmin-2	SSSSLLASPGHISVK	736	(S743)	_SSSSLLAS[Phospho (STY)]PGHISVK_.2	_SSSSLLAS[Phospho (STY)]PGHISVK_	0.00582009	Filtered	Filtered	9.2299e-07	2.26675e-12	1.42682e-06	0.00720164	0.00244373	0.00530912	0.00366295	1.53827e-05	3.27847e-27	1	Filtered	Filtered	2549.55	2915.34	2570.21	1.55537	1.44899	254.687	1.16895	1123.83	464.636	0.0996784	Filtered	Filtered	6.60078e-06	0.00010528	1.89096e-05	0.145506	0.0463982	0.0995525	0.0992833	0.00118685	0.0833743
A0FGR8	ESYT2	Extended synaptotagmin-2	SSSSLLASPGHISVK	736	(S739)	_SSSS[Phospho (STY)]LLASPGHISVK_.2	_SSSS[Phospho (STY)]LLASPGHISVK_	Filtered	Filtered	Filtered	3.17364e-06	2.16894e-21	4.11207e-08	1.95102e-05	5.39172e-17	0.0035479	1.66325e-10	2.00889e-06	1.2009e-25	Filtered	Filtered	Filtered	4096.02	4313.57	3730.46	273.031	639.361	1	543.011	1226.59	1	Filtered	Filtered	Filtered	0.130683	0.135378	0.12428	0.082645	0.0853488	0.115802	0.0868992	0.138116	0.0988488
A0FGR8	ESYT2	Extended synaptotagmin-2	SSSSLLASPGHISVK	736	(S737)	_SS[Phospho (STY)]SSLLASPGHISVK_.2	_SS[Phospho (STY)]SSLLASPGHISVK_	Filtered	0.00462308	Filtered	4.62031e-11	3.38685e-17	5.27774e-11	5.98449e-05	2.0486e-20	Filtered	0.002007	1.31316e-05	7.8635e-23	Filtered	1.0303	Filtered	2002.02	1545.79	1874.76	1.54279	1.44832	Filtered	1	494.793	156.4	Filtered	0.166667	Filtered	0.173281	0.169916	0.171369	0.233791	0.273984	Filtered	0.233694	0.188889	0.365242
A0FGR8	ESYT2	Extended synaptotagmin-2	SSSSLLASPGHISVK	736	(S738)	_SSS[Phospho (STY)]SLLASPGHISVK_.2	_SSS[Phospho (STY)]SLLASPGHISVK_	Filtered	0.00514758	Filtered	4.23402e-11	1.23737e-17	5.03522e-11	5.62918e-05	5.34114e-14	Filtered	0.002007	1.0726e-05	4.00968e-25	Filtered	1.0303	Filtered	2002.02	1545.79	1874.76	1.54279	1.44832	Filtered	1	494.793	156.4	Filtered	0.166667	Filtered	0.527656	0.524453	0.535334	0.233469	0.273405	Filtered	0.233369	0.476669	0.121578
A0FGR8	ESYT2	Extended synaptotagmin-2	SSSSLLASPGHISVK	736	(S736)	_S[Phospho (STY)]SSSLLASPGHISVK_.2	_S[Phospho (STY)]SSSLLASPGHISVK_	Filtered	Filtered	Filtered	3.31082e-10	8.18329e-22	3.74549e-10	6.16783e-06	4.11377e-19	Filtered	6.60358e-16	7.31881e-06	4.49289e-12	Filtered	Filtered	Filtered	4936.16	5808.61	4868.28	852.63	638.68	Filtered	891.76	2194.74	308.122	Filtered	Filtered	Filtered	0.410789	0.0854788	0.181335	0.267285	0.274675	Filtered	0.293	0.653043	0.234035
A0FGR8	ESYT2	Extended synaptotagmin-2	EPTPSIASDISLPIATQELR	751	(T753,S761)	_EPT[Phospho (STY)]PSIASDIS[Phospho (STY)]LPIATQELR_.3	_EPT[Phospho (STY)]PSIASDIS[Phospho (STY)]LPIATQELR_	8.00016e-14	2.05766e-08	2.98827e-07	6.05217e-08	1.303e-13	3.77017e-07	2.84093e-05	1.79956e-33	4.08493e-05	3.54809e-12	3.15513e-05	3.56187e-10	3098.84	1907.93	4095.15	26252.7	37407.3	32910	8780.28	4781.36	14116.8	4672.2	8513.48	8324	0.216446	0.241078	0.24249	0.167111	0.107359	0.0382697	0.246088	0.388668	0.469181	0.119871	0.14089	0.128919
A0FGR8	ESYT2	Extended synaptotagmin-2	EPTPSIASDISLPIATQELR	751	(S755,S758)	_EPTPS[Phospho (STY)]IAS[Phospho (STY)]DISLPIATQELR_.3	_EPTPS[Phospho (STY)]IAS[Phospho (STY)]DISLPIATQELR_	1.05135e-09	1.56574e-24	9.25677e-19	4.87784e-09	5.56414e-15	2.62899e-07	1.10012e-05	8.52451e-37	2.11311e-06	3.38184e-20	8.59883e-08	1.47442e-14	3098.81	1907.87	4037.3	26252.6	37407.3	32910.1	8780.28	4781.26	14472.4	4672.31	8513.47	8011.25	0.549176	0.559884	0.476885	0.437324	0.362274	0.882083	0.568021	0.568454	0.387038	0.450122	0.433855	0.429127
A0FGR8	ESYT2	Extended synaptotagmin-2	EPTPSIASDISLPIATQELR	751	(S758,S761)	_EPTPSIAS[Phospho (STY)]DIS[Phospho (STY)]LPIATQELR_.3	_EPTPSIAS[Phospho (STY)]DIS[Phospho (STY)]LPIATQELR_	9.1378e-07	4.38786e-13	1.22906e-09	1.47371e-07	7.59693e-16	8.16818e-09	2.31731e-05	7.61056e-27	5.88355e-06	1.98597e-13	1.3786e-05	1.84398e-14	2799.41	1669.71	3895.75	22967.6	32526.1	28705.1	7998.67	4356.44	12896.4	4336.02	7140.82	7706.17	0.214976	0.239466	0.243103	0.165226	0.107526	0.0955355	0.243161	0.388709	0.357141	0.118854	0.144326	0.126295
A0FGR8	ESYT2	Extended synaptotagmin-2	EPTPSIASDISLPIATQELR	751	(T753,S755)	_EPT[Phospho (STY)]PS[Phospho (STY)]IASDISLPIATQELR_.3	_EPT[Phospho (STY)]PS[Phospho (STY)]IASDISLPIATQELR_	4.65352e-10	5.38973e-17	2.23957e-13	6.06111e-08	7.71077e-15	7.90352e-07	7.98386e-06	1.63157e-36	1.77692e-05	2.12817e-20	3.28501e-05	8.52718e-17	2799.45	1669.5	3895.81	22967.6	32526.2	28705.1	7998.65	4356.22	12896.5	4335.8	7140.82	7393.4	0.582166	0.567247	0.552211	0.442443	0.364425	0.0384013	0.548126	0.549209	0.406772	0.452736	0.658049	0.677847
A0FGR8	ESYT2	Extended synaptotagmin-2	EPTPSIASDISLPIATQELR	751	(S755,S761)	_EPTPS[Phospho (STY)]IASDIS[Phospho (STY)]LPIATQELR_.3	_EPTPS[Phospho (STY)]IASDIS[Phospho (STY)]LPIATQELR_	1.1807e-06	1.78378e-31	9.12607e-08	3.0619e-07	6.65663e-17	1.39233e-08	2.60476e-05	5.21945e-28	5.26702e-05	8.5887e-13	7.87762e-06	2.22355e-16	2757.91	1473.9	3826.55	23109.6	32444.2	28538	7858.74	4157.81	12604.9	4348.27	7242.71	7403.85	0.216939	0.239552	0.243468	0.177938	0.107359	0.100758	0.243582	0.388688	0.402165	0.119302	0.136467	0.129099
A0FGR8	ESYT2	Extended synaptotagmin-2	EPTPSIASDISLPIATQELR	751	(S755,S758,S761)	_EPTPS[Phospho (STY)]IAS[Phospho (STY)]DIS[Phospho (STY)]LPIATQELR_.3	_EPTPS[Phospho (STY)]IAS[Phospho (STY)]DIS[Phospho (STY)]LPIATQELR_	2.59683e-07	Filtered	3.02013e-05	8.7701e-06	1.17542e-06	3.33418e-06	5.13375e-05	6.25699e-12	0.00048668	0.000132735	2.07842e-06	2.59627e-16	2981.3	Filtered	1157.42	14006.6	4946.41	17076.7	3505.57	982.37	2569.55	1774.08	5107.31	2744.62	0.475602	Filtered	0.627791	0.402037	0.515455	0.343919	0.517058	0.624892	0.596735	0.597448	0.415321	0.475384
A0FGR8	ESYT2	Extended synaptotagmin-2	EPTPSIASDISLPIATQELR	751	(T753,S755,S758)	_EPT[Phospho (STY)]PS[Phospho (STY)]IAS[Phospho (STY)]DISLPIATQELR_.3	_EPT[Phospho (STY)]PS[Phospho (STY)]IAS[Phospho (STY)]DISLPIATQELR_	7.08798e-10	Filtered	0.000120084	2.5143e-07	8.46225e-12	5.16483e-08	2.49312e-05	1.23017e-11	3.3989e-05	5.13649e-05	8.77001e-07	7.86039e-13	3017.31	Filtered	1157.33	13724.8	4946.49	17076.6	3505.49	982.295	2415.29	1774.18	5372.94	2629.29	0.816165	Filtered	0.736229	0.841839	0.80403	0.812833	0.803632	0.742258	0.771782	0.771957	0.836553	0.81713
A0FGR8	ESYT2	Extended synaptotagmin-2	EPTPSIASDISLPIATQELR	751	(T753,S755,S761)	_EPT[Phospho (STY)]PS[Phospho (STY)]IASDIS[Phospho (STY)]LPIATQELR_.3	_EPT[Phospho (STY)]PS[Phospho (STY)]IASDIS[Phospho (STY)]LPIATQELR_	1.59712e-09	Filtered	1.20575e-12	1.44682e-07	1.42734e-15	6.98523e-13	3.40335e-05	1.40009e-14	0.000187081	2.43023e-08	8.55163e-07	2.97656e-09	2868.02	Filtered	1157.29	13843	5673.17	16181.7	3122.89	982.223	2422.88	1878.24	5289.97	2652.4	0.476068	Filtered	0.59593	0.398988	0.628006	0.341365	0.516055	0.624916	0.596922	0.597426	0.414829	0.47483
A0FGR8	ESYT2	Extended synaptotagmin-2	EPTPSIASDISLPIATQELR	751	(T753)	_EPT[Phospho (STY)]PSIASDISLPIATQELR_.3	_EPT[Phospho (STY)]PSIASDISLPIATQELR_	Filtered	0.0030657	Filtered	Filtered	Filtered	Filtered	Filtered	Filtered	Filtered	Filtered	Filtered	0.00473522	Filtered	1.21165	Filtered	Filtered	Filtered	Filtered	Filtered	Filtered	Filtered	Filtered	Filtered	1.00947	Filtered	0.197259	Filtered	Filtered	Filtered	Filtered	Filtered	Filtered	Filtered	Filtered	Filtered	0.2
A0FGR8	ESYT2	Extended synaptotagmin-2	EPTPSIASDISLPIATQELR	751	(S755)	_EPTPS[Phospho (STY)]IASDISLPIATQELR_.3	_EPTPS[Phospho (STY)]IASDISLPIATQELR_	Filtered	0.00287972	Filtered	Filtered	Filtered	Filtered	Filtered	Filtered	Filtered	Filtered	Filtered	0.00731394	Filtered	1.21165	Filtered	Filtered	Filtered	Filtered	Filtered	Filtered	Filtered	Filtered	Filtered	1.00947	Filtered	0.195987	Filtered	Filtered	Filtered	Filtered	Filtered	Filtered	Filtered	Filtered	Filtered	0.191609
A0FGR8	ESYT2	Extended synaptotagmin-2	EPTPSIASDISLPIATQELR	751	(S758)	_EPTPSIAS[Phospho (STY)]DISLPIATQELR_.3	_EPTPSIAS[Phospho (STY)]DISLPIATQELR_	Filtered	0.00338548	Filtered	Filtered	Filtered	Filtered	Filtered	Filtered	Filtered	Filtered	Filtered	0.0052227	Filtered	1.21165	Filtered	Filtered	Filtered	Filtered	Filtered	Filtered	Filtered	Filtered	Filtered	1.00947	Filtered	0.213547	Filtered	Filtered	Filtered	Filtered	Filtered	Filtered	Filtered	Filtered	Filtered	0.227406
A0FGR8	ESYT2	Extended synaptotagmin-2	EPTPSIASDISLPIATQELR	751	(S761)	_EPTPSIASDIS[Phospho (STY)]LPIATQELR_.3	_EPTPSIASDIS[Phospho (STY)]LPIATQELR_	Filtered	Filtered	Filtered	Filtered	Filtered	Filtered	Filtered	Filtered	Filtered	Filtered	Filtered	0.00662316	Filtered	Filtered	Filtered	Filtered	Filtered	Filtered	Filtered	Filtered	Filtered	Filtered	Filtered	2.35544	Filtered	Filtered	Filtered	Filtered	Filtered	Filtered	Filtered	Filtered	Filtered	Filtered	Filtered	0.2
A0FGR8	ESYT2	Extended synaptotagmin-2	SHMSGSPGPGGSNTAPSTPVIGGSDK	688	(M690,S693)	_SHM[Oxidation (M)]SGS[Phospho (STY)]PGPGGSNTAPSTPVIGGSDK_.3	_SHM[Oxidation (M)]SGS[Phospho (STY)]PGPGGSNTAPSTPVIGGSDK_	Filtered	Filtered	Filtered	2.77394e-06	0.00376405	1.77955e-05	Filtered	Filtered	Filtered	4.11568e-08	8.54367e-06	3.94088e-30	Filtered	Filtered	Filtered	4054.9	851.028	2425.77	Filtered	Filtered	Filtered	2279.46	3645.35	1297.01	Filtered	Filtered	Filtered	0.148879	0.0483198	0.115278	Filtered	Filtered	Filtered	0.0943618	0.092129	0.120208
A0FGR8	ESYT2	Extended synaptotagmin-2	SHMSGSPGPGGSNTAPSTPVIGGSDK	688	(S688,M690)	_S[Phospho (STY)]HM[Oxidation (M)]SGSPGPGGSNTAPSTPVIGGSDK_.3	_S[Phospho (STY)]HM[Oxidation (M)]SGSPGPGGSNTAPSTPVIGGSDK_	Filtered	Filtered	Filtered	7.98586e-06	1.81268e-05	2.35753e-05	Filtered	Filtered	Filtered	0.0034699	0.000372653	0.00177674	Filtered	Filtered	Filtered	2167.32	357.481	1463.99	Filtered	Filtered	Filtered	1.13878	1082.99	13.2997	Filtered	Filtered	Filtered	0.0203175	0.149938	0.0158478	Filtered	Filtered	Filtered	0.103538	0.0904431	0.103534
A0FGR8	ESYT2	Extended synaptotagmin-2	SHMSGSPGPGGSNTAPSTPVIGGSDK	688	(M690,S691,S693)	_SHM[Oxidation (M)]S[Phospho (STY)]GS[Phospho (STY)]PGPGGSNTAPSTPVIGGSDK_.3	_SHM[Oxidation (M)]S[Phospho (STY)]GS[Phospho (STY)]PGPGGSNTAPSTPVIGGSDK_	Filtered	Filtered	Filtered	0.00118396	Filtered	4.20517e-05	Filtered	Filtered	Filtered	0.000313482	3.2583e-05	0.00172685	Filtered	Filtered	Filtered	669.202	Filtered	660.194	Filtered	Filtered	Filtered	732.151	322.838	1	Filtered	Filtered	Filtered	0.0693506	Filtered	0.129698	Filtered	Filtered	Filtered	0.078452	0.0332372	0.14508
A0FGR8	ESYT2	Extended synaptotagmin-2	SHMSGSPGPGGSNTAPSTPVIGGSDK	688	(M690,S704,T705)	_SHM[Oxidation (M)]SGSPGPGGSNTAPS[Phospho (STY)]T[Phospho (STY)]PVIGGSDK_.3	_SHM[Oxidation (M)]SGSPGPGGSNTAPS[Phospho (STY)]T[Phospho (STY)]PVIGGSDK_	Filtered	Filtered	Filtered	2.41381e-05	0.00492756	1.46921e-05	Filtered	Filtered	Filtered	Filtered	Filtered	Filtered	Filtered	Filtered	Filtered	1695.11	778.777	1886.76	Filtered	Filtered	Filtered	Filtered	Filtered	Filtered	Filtered	Filtered	Filtered	0.603018	0.531291	0.467805	Filtered	Filtered	Filtered	Filtered	Filtered	Filtered
A0FGR8	ESYT2	Extended synaptotagmin-2	SHMSGSPGPGGSNTAPSTPVIGGSDKPGMEEK	688	(S699)	_SHMSGSPGPGGS[Phospho (STY)]NTAPSTPVIGGSDKPGMEEK_.4	_SHMSGSPGPGGS[Phospho (STY)]NTAPSTPVIGGSDKPGMEEK_	Filtered	Filtered	Filtered	0.000459153	Filtered	0.00291207	Filtered	Filtered	Filtered	Filtered	0.00179839	0.00139556	Filtered	Filtered	Filtered	150.802	Filtered	1	Filtered	Filtered	Filtered	Filtered	1	1	Filtered	Filtered	Filtered	0.13083	Filtered	0.145981	Filtered	Filtered	Filtered	Filtered	0.192124	0.130834
A0FGR8	ESYT2	Extended synaptotagmin-2	SHMSGSPGPGGSNTAPSTPVIGGSDKPGMEEK	688	(S693)	_SHMSGS[Phospho (STY)]PGPGGSNTAPSTPVIGGSDKPGMEEK_.4	_SHMSGS[Phospho (STY)]PGPGGSNTAPSTPVIGGSDKPGMEEK_	Filtered	Filtered	Filtered	8.87315e-08	Filtered	0.00988826	Filtered	Filtered	Filtered	Filtered	0.000587977	0.00253854	Filtered	Filtered	Filtered	150.688	Filtered	1	Filtered	Filtered	Filtered	Filtered	1	1	Filtered	Filtered	Filtered	0.116875	Filtered	0.130374	Filtered	Filtered	Filtered	Filtered	0.0176742	0.116872
A0FGR8	ESYT2	Extended synaptotagmin-2	SHMSGSPGPGGSNTAPSTPVIGGSDKPGMEEK	688	(S688)	_S[Phospho (STY)]HMSGSPGPGGSNTAPSTPVIGGSDKPGMEEK_.4	_S[Phospho (STY)]HMSGSPGPGGSNTAPSTPVIGGSDKPGMEEK_	Filtered	Filtered	Filtered	2.79276e-05	Filtered	0.00450976	Filtered	Filtered	Filtered	Filtered	Filtered	0.00126155	Filtered	Filtered	Filtered	806.95	Filtered	1	Filtered	Filtered	Filtered	Filtered	Filtered	80.9896	Filtered	Filtered	Filtered	0.116152	Filtered	0.129572	Filtered	Filtered	Filtered	Filtered	Filtered	0.116146
A0FGR8	ESYT2	Extended synaptotagmin-2	SHMSGSPGPGGSNTAPSTPVIGGSDKPGMEEK	688	(S691)	_SHMS[Phospho (STY)]GSPGPGGSNTAPSTPVIGGSDKPGMEEK_.4	_SHMS[Phospho (STY)]GSPGPGGSNTAPSTPVIGGSDKPGMEEK_	Filtered	Filtered	Filtered	4.88463e-08	Filtered	0.00680065	Filtered	Filtered	Filtered	Filtered	Filtered	0.00410613	Filtered	Filtered	Filtered	657.108	Filtered	1	Filtered	Filtered	Filtered	Filtered	Filtered	80.9896	Filtered	Filtered	Filtered	0.115125	Filtered	0.128424	Filtered	Filtered	Filtered	Filtered	Filtered	0.115121
A0FGR8	ESYT2	Extended synaptotagmin-2	SHMSGSPGPGGSNTAPSTPVIGGSDKPGMEEK	688	(M690,S693)	_SHM[Oxidation (M)]SGS[Phospho (STY)]PGPGGSNTAPSTPVIGGSDKPGMEEK_.4	_SHM[Oxidation (M)]SGS[Phospho (STY)]PGPGGSNTAPSTPVIGGSDKPGMEEK_	Filtered	Filtered	Filtered	0.000962179	Filtered	0.0079879	Filtered	Filtered	Filtered	Filtered	1.48575e-05	Filtered	Filtered	Filtered	Filtered	208.541	Filtered	1	Filtered	Filtered	Filtered	Filtered	1	Filtered	Filtered	Filtered	Filtered	0.136668	Filtered	0.108135	Filtered	Filtered	Filtered	Filtered	0.140308	Filtered
A0FGR8	ESYT2	Extended synaptotagmin-2	SHMSGSPGPGGSNTAPSTPVIGGSDKPGMEEK	688	(T701)	_SHMSGSPGPGGSNT[Phospho (STY)]APSTPVIGGSDKPGMEEK_.4	_SHMSGSPGPGGSNT[Phospho (STY)]APSTPVIGGSDKPGMEEK_	Filtered	Filtered	Filtered	6.00584e-08	Filtered	0.00832295	Filtered	Filtered	Filtered	Filtered	Filtered	0.00358726	Filtered	Filtered	Filtered	150.771	Filtered	1	Filtered	Filtered	Filtered	Filtered	Filtered	1	Filtered	Filtered	Filtered	0.133409	Filtered	0.14885	Filtered	Filtered	Filtered	Filtered	Filtered	0.133414
A0FGR8	ESYT2	Extended synaptotagmin-2	SHMSGSPGPGGSNTAPSTPVIGGSDKPGMEEK	688	(S704)	_SHMSGSPGPGGSNTAPS[Phospho (STY)]TPVIGGSDKPGMEEK_.4	_SHMSGSPGPGGSNTAPS[Phospho (STY)]TPVIGGSDKPGMEEK_	Filtered	Filtered	Filtered	0.00152943	Filtered	0.00565605	Filtered	Filtered	Filtered	Filtered	Filtered	0.00485015	Filtered	Filtered	Filtered	1	Filtered	81.7921	Filtered	Filtered	Filtered	Filtered	Filtered	1	Filtered	Filtered	Filtered	0.106199	Filtered	0.149067	Filtered	Filtered	Filtered	Filtered	Filtered	0.133409
A0FGR8	ESYT2	Extended synaptotagmin-2	SHMSGSPGPGGSNTAPSTPVIGGSDKPGMEEK	688	(S691,S693,M716)	_SHMS[Phospho (STY)]GS[Phospho (STY)]PGPGGSNTAPSTPVIGGSDKPGM[Oxidation (M)]EEK_.4	_SHMS[Phospho (STY)]GS[Phospho (STY)]PGPGGSNTAPSTPVIGGSDKPGM[Oxidation (M)]EEK_	Filtered	Filtered	Filtered	0.000378243	Filtered	0.00274575	Filtered	Filtered	Filtered	Filtered	0.00827772	Filtered	Filtered	Filtered	Filtered	1	Filtered	1	Filtered	Filtered	Filtered	Filtered	1	Filtered	Filtered	Filtered	Filtered	0.00195733	Filtered	0.00756701	Filtered	Filtered	Filtered	Filtered	0.195235	Filtered
A0FGR8	ESYT2	Extended synaptotagmin-2	SHMSGSPGPGGSNTAPSTPVIGGSDKPGMEEK	688	(S688,S693)	_S[Phospho (STY)]HMSGS[Phospho (STY)]PGPGGSNTAPSTPVIGGSDKPGMEEK_.4	_S[Phospho (STY)]HMSGS[Phospho (STY)]PGPGGSNTAPSTPVIGGSDKPGMEEK_	Filtered	Filtered	Filtered	Filtered	0.00903804	Filtered	Filtered	Filtered	Filtered	Filtered	Filtered	Filtered	Filtered	Filtered	Filtered	Filtered	1.47482	Filtered	Filtered	Filtered	Filtered	Filtered	Filtered	Filtered	Filtered	Filtered	Filtered	Filtered	0.234268	Filtered	Filtered	Filtered	Filtered	Filtered	Filtered	Filtered
A0JLT2	MED19	Mediator of RNA polymerase II transcription subunit 19	TQDPVPPETPSDSDHK	184	(S196)	_TQDPVPPETPSDS[Phospho (STY)]DHK_.3	_TQDPVPPETPSDS[Phospho (STY)]DHK_	0.00151867	0.000451887	0.00170208	0.000196749	5.97995e-05	0.000447421	2.86891e-05	Filtered	9.84928e-05	1.97387e-09	0.000135594	0.00105693	18095.1	19478.1	22636.7	15253.2	20686.1	1622.15	35494.6	Filtered	31620.6	16052.8	12850.6	16539.2	0.312953	0.366525	0.36357	0.366999	0.148682	0.503448	0.316607	Filtered	0.309903	0.361912	0.361249	0.370181
A0JLT2	MED19	Mediator of RNA polymerase II transcription subunit 19	TQDPVPPETPSDSDHK	184	(S194,S196)	_TQDPVPPETPS[Phospho (STY)]DS[Phospho (STY)]DHK_.3	_TQDPVPPETPS[Phospho (STY)]DS[Phospho (STY)]DHK_	Filtered	Filtered	Filtered	Filtered	Filtered	0.00309861	Filtered	Filtered	Filtered	Filtered	Filtered	Filtered	Filtered	Filtered	Filtered	Filtered	Filtered	1375.82	Filtered	Filtered	Filtered	Filtered	Filtered	Filtered	Filtered	Filtered	Filtered	Filtered	Filtered	0.738447	Filtered	Filtered	Filtered	Filtered	Filtered	Filtered
A0JLT2	MED19	Mediator of RNA polymerase II transcription subunit 19	TQDPVPPETPSDSDHKK	184	(S196)	_TQDPVPPETPSDS[Phospho (STY)]DHKK_.3	_TQDPVPPETPSDS[Phospho (STY)]DHKK_	Filtered	Filtered	Filtered	0.00681797	Filtered	0.00470165	Filtered	Filtered	Filtered	0.00464164	0.000920285	Filtered	Filtered	Filtered	Filtered	1	Filtered	1.00129	Filtered	Filtered	Filtered	1	1	Filtered	Filtered	Filtered	Filtered	0.25	Filtered	0.25	Filtered	Filtered	Filtered	0.25	0.25	Filtered
A0JLT2	MED19	Mediator of RNA polymerase II transcription subunit 19	TQDPVPPETPSDSDHKK	184	(S194)	_TQDPVPPETPS[Phospho (STY)]DSDHKK_.3	_TQDPVPPETPS[Phospho (STY)]DSDHKK_	Filtered	Filtered	Filtered	0.0015757	Filtered	Filtered	Filtered	Filtered	Filtered	0.000463558	0.000698221	Filtered	Filtered	Filtered	Filtered	1	Filtered	Filtered	Filtered	Filtered	Filtered	1	1	Filtered	Filtered	Filtered	Filtered	0.25	Filtered	Filtered	Filtered	Filtered	Filtered	0.25	0.25	Filtered
A0JLT2	MED19	Mediator of RNA polymerase II transcription subunit 19	NRHSPDHPGMGSSQASSSSSLR	223	(S226,M232)	_NRHS[Phospho (STY)]PDHPGM[Oxidation (M)]GSSQASSSSSLR_.4	_NRHS[Phospho (STY)]PDHPGM[Oxidation (M)]GSSQASSSSSLR_	Filtered	Filtered	Filtered	Filtered	Filtered	Filtered	Filtered	Filtered	Filtered	Filtered	0.00119851	Filtered	Filtered	Filtered	Filtered	Filtered	Filtered	Filtered	Filtered	Filtered	Filtered	Filtered	80.8513	Filtered	Filtered	Filtered	Filtered	Filtered	Filtered	Filtered	Filtered	Filtered	Filtered	Filtered	0.1489	Filtered
A0JLT2	MED19	Mediator of RNA polymerase II transcription subunit 19	NRHSPDHPGMGSSQASSSSSLR	223	(S235)	_NRHSPDHPGMGSS[Phospho (STY)]QASSSSSLR_.4	_NRHSPDHPGMGSS[Phospho (STY)]QASSSSSLR_	Filtered	Filtered	Filtered	0.00929303	Filtered	Filtered	Filtered	Filtered	Filtered	Filtered	Filtered	Filtered	Filtered	Filtered	Filtered	1	Filtered	Filtered	Filtered	Filtered	Filtered	Filtered	Filtered	Filtered	Filtered	Filtered	Filtered	0.125	Filtered	Filtered	Filtered	Filtered	Filtered	Filtered	Filtered	Filtered
A0JLT2	MED19	Mediator of RNA polymerase II transcription subunit 19	HSPDHPGMGSSQASSSSSLR	225	(S226,M232)	_HS[Phospho (STY)]PDHPGM[Oxidation (M)]GSSQASSSSSLR_.3	_HS[Phospho (STY)]PDHPGM[Oxidation (M)]GSSQASSSSSLR_	Filtered	Filtered	Filtered	Filtered	Filtered	Filtered	Filtered	Filtered	Filtered	Filtered	0.00376877	Filtered	Filtered	Filtered	Filtered	Filtered	Filtered	Filtered	Filtered	Filtered	Filtered	Filtered	1	Filtered	Filtered	Filtered	Filtered	Filtered	Filtered	Filtered	Filtered	Filtered	Filtered	Filtered	0.125	Filtered
A0JNW5	UHRF1BP1L	UHRF1-binding protein 1-like	EYYSTESEPLTNGGQK	771	(Y773)	_EYY[Phospho (STY)]STESEPLTNGGQK_.2	_EYY[Phospho (STY)]STESEPLTNGGQK_	0.000167283	1.34214e-11	2.26474e-19	1.74444e-09	2.69602e-16	6.72885e-09	8.10884e-06	7.45778e-19	3.35384e-11	2.48554e-12	4.19155e-08	1.49362e-18	1	285.108	190.911	801.117	1572.74	815.155	1.5005	1.45159	1.52193	187.981	161.499	219.061	0.253953	0.305362	0.347515	0.820193	0.737462	0.736219	0.25396	0.253983	0.253953	0.305386	0.305382	0.376142
A0JNW5	UHRF1BP1L	UHRF1-binding protein 1-like	EYYSTESEPLTNGGQK	771	(S774)	_EYYS[Phospho (STY)]TESEPLTNGGQK_.2	_EYYS[Phospho (STY)]TESEPLTNGGQK_	2.35677e-05	9.85168e-14	6.32911e-21	2.94345e-07	5.20486e-19	1.04581e-11	3.87054e-05	3.10174e-19	1.09947e-10	1.88491e-21	5.99653e-08	8.38848e-15	1	285.149	1.08543	374.458	1035.95	586.91	1.50214	1.45669	1.52194	187.96	161.077	1.00741	0.139128	0.123767	0.139088	0.04177	0.0924414	0.0913092	0.139057	0.139116	0.139073	0.123759	0.123696	0.0753421
A0JNW5	UHRF1BP1L	UHRF1-binding protein 1-like	EYYSTESEPLTNGGQK	771	(T775)	_EYYST[Phospho (STY)]ESEPLTNGGQK_.2	_EYYST[Phospho (STY)]ESEPLTNGGQK_	2.03835e-05	4.51933e-12	4.84016e-23	3.7985e-08	5.28027e-19	2.62118e-10	0.000213502	4.22766e-06	2.96133e-10	4.55806e-16	1.37648e-08	4.67884e-07	1	1.04375	1.08574	162.671	779.034	479.63	1.50162	1.45159	1.52194	1.19307	1	1.00543	0.132289	0.114942	0.0943777	0.0326861	0.0770812	0.0767093	0.132305	0.132289	0.132414	0.114981	0.114963	0.064749
A0JNW5	UHRF1BP1L	UHRF1-binding protein 1-like	EYYSTESEPLTNGGQK	771	(Y772)	_EY[Phospho (STY)]YSTESEPLTNGGQK_.2	_EY[Phospho (STY)]YSTESEPLTNGGQK_	6.34193e-06	4.78452e-18	1.59208e-21	1.82188e-08	1.97494e-16	7.26904e-11	3.67235e-05	1.83471e-17	1.94282e-09	5.98767e-19	3.55151e-08	4.81436e-11	1	1.04371	1.08574	288.196	293.853	254.431	1.50124	1.4443	1.52194	1.19157	1	1.00543	0.253953	0.305365	0.347461	0.10314	0.0863881	0.0895782	0.253953	0.253953	0.253969	0.254045	0.305386	0.375982
A0JNW5	UHRF1BP1L	UHRF1-binding protein 1-like	DHNVGSPPKSPTHASPQHTQTEK	409	(T420,S423)	_DHNVGSPPKSPT[Phospho (STY)]HAS[Phospho (STY)]PQHTQTEK_.4	_DHNVGSPPKSPT[Phospho (STY)]HAS[Phospho (STY)]PQHTQTEK_	0.00586107	0.003491	Filtered	0.00174633	Filtered	0.00730434	Filtered	Filtered	Filtered	0.00010424	0.00134357	0.00206255	1	1	Filtered	1	Filtered	1	Filtered	Filtered	Filtered	1	1	1	0.347502	0.34765	Filtered	0.333333	Filtered	0.333333	Filtered	Filtered	Filtered	0.333333	0.347502	0.333333
A0JNW5	UHRF1BP1L	UHRF1-binding protein 1-like	DHNVGSPPKSPTHASPQHTQTEK	409	(S414,S418)	_DHNVGS[Phospho (STY)]PPKS[Phospho (STY)]PTHASPQHTQTEK_.4	_DHNVGS[Phospho (STY)]PPKS[Phospho (STY)]PTHASPQHTQTEK_	0.00222008	0.00119423	Filtered	0.00442055	Filtered	Filtered	Filtered	Filtered	Filtered	5.04995e-05	0.000116496	0.000876742	1	1.29642	Filtered	1	Filtered	Filtered	Filtered	Filtered	Filtered	1	1	1	0.333333	0.333333	Filtered	0.333333	Filtered	Filtered	Filtered	Filtered	Filtered	0.333333	0.325193	0.333333
A0JNW5	UHRF1BP1L	UHRF1-binding protein 1-like	DHNVGSPPKSPTHASPQHTQTEK	409	(S414,T420)	_DHNVGS[Phospho (STY)]PPKSPT[Phospho (STY)]HASPQHTQTEK_.4	_DHNVGS[Phospho (STY)]PPKSPT[Phospho (STY)]HASPQHTQTEK_	0.00164497	0.000182794	Filtered	0.0026528	Filtered	Filtered	Filtered	Filtered	Filtered	0.000386063	4.92688e-05	0.0024763	1	1	Filtered	1	Filtered	Filtered	Filtered	Filtered	Filtered	1	1	1	0.333333	0.325273	Filtered	0.333333	Filtered	Filtered	Filtered	Filtered	Filtered	0.333333	0.325273	0.333333
A0JNW5	UHRF1BP1L	UHRF1-binding protein 1-like	DHNVGSPPKSPTHASPQHTQTEK	409	(S414,S423)	_DHNVGS[Phospho (STY)]PPKSPTHAS[Phospho (STY)]PQHTQTEK_.4	_DHNVGS[Phospho (STY)]PPKSPTHAS[Phospho (STY)]PQHTQTEK_	0.00816599	0.00183406	Filtered	Filtered	Filtered	Filtered	Filtered	Filtered	Filtered	0.000993435	0.000245364	0.00564946	1	1	Filtered	Filtered	Filtered	Filtered	Filtered	Filtered	Filtered	1	1	1	0.325201	0.325134	Filtered	Filtered	Filtered	Filtered	Filtered	Filtered	Filtered	0.333333	0.325273	0.333333
A0JNW5	UHRF1BP1L	UHRF1-binding protein 1-like	SPVSESVSPVVPDYLPTENGDFLSSK	884	(S884,S891)	_S[Phospho (STY)]PVSESVS[Phospho (STY)]PVVPDYLPTENGDFLSSK_.3	_S[Phospho (STY)]PVSESVS[Phospho (STY)]PVVPDYLPTENGDFLSSK_	Filtered	Filtered	0.0091556	Filtered	Filtered	Filtered	Filtered	Filtered	Filtered	Filtered	3.40803e-05	0.00234424	Filtered	Filtered	1.01721	Filtered	Filtered	Filtered	Filtered	Filtered	Filtered	Filtered	164.408	1.00947	Filtered	Filtered	0.230564	Filtered	Filtered	Filtered	Filtered	Filtered	Filtered	Filtered	0.058475	0.0321203
A0JNW5	UHRF1BP1L	UHRF1-binding protein 1-like	SPVSESVSPVVPDYLPTENGDFLSSK	884	(S884,S889)	_S[Phospho (STY)]PVSES[Phospho (STY)]VSPVVPDYLPTENGDFLSSK_.3	_S[Phospho (STY)]PVSES[Phospho (STY)]VSPVVPDYLPTENGDFLSSK_	Filtered	Filtered	Filtered	Filtered	Filtered	Filtered	Filtered	Filtered	Filtered	0.00574419	0.000143668	0.000888469	Filtered	Filtered	Filtered	Filtered	Filtered	Filtered	Filtered	Filtered	Filtered	1.20523	1	1.00947	Filtered	Filtered	Filtered	Filtered	Filtered	Filtered	Filtered	Filtered	Filtered	0.223733	0.058773	0.0318336
A0JNW5	UHRF1BP1L	UHRF1-binding protein 1-like	DSFYTDSSSILNYR	1001	(S1007)	_DSFYTDS[Phospho (STY)]SSILNYR_.2	_DSFYTDS[Phospho (STY)]SSILNYR_	Filtered	Filtered	Filtered	Filtered	Filtered	Filtered	Filtered	Filtered	Filtered	Filtered	0.00151479	0.00815173	Filtered	Filtered	Filtered	Filtered	Filtered	Filtered	Filtered	Filtered	Filtered	Filtered	1.0018	1.27307	Filtered	Filtered	Filtered	Filtered	Filtered	Filtered	Filtered	Filtered	Filtered	Filtered	0.0958041	0.132337
A0JNW5	UHRF1BP1L	UHRF1-binding protein 1-like	DSFYTDSSSILNYR	1001	(S1008)	_DSFYTDSS[Phospho (STY)]SILNYR_.2	_DSFYTDSS[Phospho (STY)]SILNYR_	Filtered	Filtered	Filtered	Filtered	Filtered	Filtered	Filtered	Filtered	Filtered	Filtered	0.00148481	0.00647224	Filtered	Filtered	Filtered	Filtered	Filtered	Filtered	Filtered	Filtered	Filtered	Filtered	1.0018	1.27307	Filtered	Filtered	Filtered	Filtered	Filtered	Filtered	Filtered	Filtered	Filtered	Filtered	0.0958041	0.132337
A0JNW5	UHRF1BP1L	UHRF1-binding protein 1-like	DSFYTDSSSILNYR	1001	(S1009)	_DSFYTDSSS[Phospho (STY)]ILNYR_.2	_DSFYTDSSS[Phospho (STY)]ILNYR_	Filtered	Filtered	Filtered	Filtered	Filtered	Filtered	Filtered	Filtered	Filtered	Filtered	0.00546235	Filtered	Filtered	Filtered	Filtered	Filtered	Filtered	Filtered	Filtered	Filtered	Filtered	Filtered	1.50544	Filtered	Filtered	Filtered	Filtered	Filtered	Filtered	Filtered	Filtered	Filtered	Filtered	Filtered	0.0957223	Filtered
A0MZ66	SHTN1	Shootin-1	VTAEADSSSPTGILATSESK	486	(T487)	_VT[Phospho (STY)]AEADSSSPTGILATSESK_.3	_VT[Phospho (STY)]AEADSSSPTGILATSESK_	1.90782e-11	2.12839e-33	1.82332e-24	2.67606e-11	7.23561e-15	1.62888e-08	3.17718e-06	5.91438e-34	6.48432e-11	2.528e-19	2.17314e-05	9.91656e-19	4357.9	5907.32	5183.7	2087.9	2825.62	2049.05	3840.55	3195.62	2364.85	720.294	845.28	1155.2	0.0492652	0.126643	0.0585815	0.0664311	0.060478	0.0242664	0.0612369	0.0620983	0.0608995	0.0237995	0.0589196	0.0587693
A0MZ66	SHTN1	Shootin-1	VTAEADSSSPTGILATSESK	486	(S494)	_VTAEADSSS[Phospho (STY)]PTGILATSESK_.3	_VTAEADSSS[Phospho (STY)]PTGILATSESK_	1.47706e-10	2.87425e-40	4.24564e-16	1.21952e-09	7.83035e-18	3.27772e-09	3.55572e-06	6.38139e-36	3.61534e-13	4.62211e-20	9.75848e-05	2.30777e-22	4357.34	5879.24	4421.16	2084.73	2829.41	2055.21	3828.6	3200.89	2365.77	713.813	854.168	1163.61	0.0865556	0.229362	0.219994	0.223849	0.0879363	0.0917604	0.241281	0.241433	0.241091	0.0519424	0.206399	0.0699076
A0MZ66	SHTN1	Shootin-1	VTAEADSSSPTGILATSESK	486	(T496)	_VTAEADSSSPT[Phospho (STY)]GILATSESK_.3	_VTAEADSSSPT[Phospho (STY)]GILATSESK_	5.66206e-11	4.89323e-33	6.01197e-16	2.5351e-09	3.5402e-18	1.10997e-08	3.71726e-06	1.47229e-38	5.74049e-09	3.93648e-15	3.03164e-05	4.03534e-23	3219.65	4827.83	3724.41	1804.5	2138.26	1811.11	3446.21	2654.72	2464.94	714.583	846.883	1163.61	0.704794	0.233645	0.222219	0.22477	0.691506	0.6913	0.242316	0.241771	0.166323	0.14287	0.206796	0.517065
A0MZ66	SHTN1	Shootin-1	VTAEADSSSPTGILATSESK	486	(S492)	_VTAEADS[Phospho (STY)]SSPTGILATSESK_.3	_VTAEADS[Phospho (STY)]SSPTGILATSESK_	3.30102e-08	5.25661e-54	2.96453e-29	6.25411e-08	6.70694e-21	7.7816e-07	6.54428e-06	4.42335e-38	5.17961e-08	3.66242e-09	3.07072e-05	6.42776e-22	3217.78	5069.11	3967.76	1804.56	2138.24	1810.8	3420.36	2651.56	1894.12	715.195	852.069	1163.58	0.0686408	0.181466	0.210182	0.184709	0.0724828	0.080846	0.212167	0.211998	0.211806	0.0515117	0.185051	0.0571153
A0MZ66	SHTN1	Shootin-1	VTAEADSSSPTGILATSESK	486	(S493)	_VTAEADSS[Phospho (STY)]SPTGILATSESK_.3	_VTAEADSS[Phospho (STY)]SPTGILATSESK_	8.3726e-11	1.08471e-38	1.09697e-15	1.33246e-09	4.28443e-18	1.87003e-08	3.22011e-06	1.13813e-35	2.12299e-11	1.11207e-18	3.47762e-05	2.42974e-16	2498.55	3395.02	2863.73	1224.16	1021.36	936.254	1958.93	1617.23	1367.62	700.954	550.968	986.407	0.0873527	0.227108	0.242145	0.223146	0.0884536	0.0918576	0.240788	0.240536	0.240289	0.0520851	0.206737	0.0696814
A0MZ66	SHTN1	Shootin-1	EDEGEIQPENKEDSIENVR	606	(S619)	_EDEGEIQPENKEDS[Phospho (STY)]IENVR_.3	_EDEGEIQPENKEDS[Phospho (STY)]IENVR_	8.24468e-05	0.00013232	2.34974e-07	4.76272e-05	0.00206417	0.00121862	5.64604e-05	5.46227e-07	0.000317103	2.97779e-09	3.24026e-05	1.22968e-09	1.09459	1.18652	1.24441	1	1	1	1.49326	1.38543	1.5087	1.18477	1	1	1	1	1	1	1	1	1	1	1	1	1	1
A0MZ66	SHTN1	Shootin-1	SMPVLGSVSSVTK	506	(S506,M507)	_S[Phospho (STY)]M[Oxidation (M)]PVLGSVSSVTK_.2	_S[Phospho (STY)]M[Oxidation (M)]PVLGSVSSVTK_	6.92641e-23	5.61268e-33	3.55874e-14	6.30494e-06	3.36393e-14	3.13823e-10	7.9023e-06	4.0424e-30	7.71085e-10	2.58507e-09	8.77256e-06	1.82589e-30	6939	7862.81	8950.94	4230.94	3431.14	4301.57	13957.5	13208.3	12748.3	6514.64	5004.01	5281.42	1	1	1	0.999845	0.99465	0.999978	1	1	1	0.999905	1	0.999966
A0MZ66	SHTN1	Shootin-1	SMPVLGSVSSVTK	506	(S506)	_S[Phospho (STY)]MPVLGSVSSVTK_.2	_S[Phospho (STY)]MPVLGSVSSVTK_	1.90388e-11	1.65652e-32	7.86936e-09	0.00299953	8.52204e-13	1.70996e-07	1.59082e-05	6.46222e-12	6.08219e-05	1.09693e-23	2.37193e-05	2.7011e-19	1720.45	2364.62	2793.17	391.435	518.056	482.566	1488.72	2165.28	1467.9	1869.37	1396.91	1171.91	0.967342	0.995963	0.971661	0.790783	0.804221	0.589196	0.921264	0.899452	0.794838	0.797736	0.912563	0.98501
A0MZ66	SHTN1	Shootin-1	SMPVLGSVSSVTK	506	(S512)	_SMPVLGS[Phospho (STY)]VSSVTK_.2	_SMPVLGS[Phospho (STY)]VSSVTK_	0.00910703	0.00357307	0.00993653	Filtered	Filtered	Filtered	0.00385046	Filtered	0.000376403	0.000396284	0.00803309	0.000686249	1	1.03496	1.06267	Filtered	Filtered	Filtered	1.42002	Filtered	1.3425	1.37161	1	1.01132	0.0210034	0.00343299	0.2	Filtered	Filtered	Filtered	0.0513393	Filtered	0.0518487	0.0524442	0.0222008	0.00335942
A1A4S6	ARHGAP10	Rho GTPase-activating protein 10	EDTPTSSLDSLSSPSPVTTAVPGPPGPDK	631	(T648)	_EDTPTSSLDSLSSPSPVT[Phospho (STY)]TAVPGPPGPDK_.3	_EDTPTSSLDSLSSPSPVT[Phospho (STY)]TAVPGPPGPDK_	Filtered	Filtered	Filtered	9.5828e-09	1.47021e-11	Filtered	4.24572e-05	Filtered	1.47083e-05	5.95008e-11	1.90677e-07	1.4567e-27	Filtered	Filtered	Filtered	674.732	705.364	Filtered	870.475	Filtered	483.26	1153.35	1825.99	974.849	Filtered	Filtered	Filtered	0.104656	0.103002	Filtered	0.103921	Filtered	0.102996	0.103861	0.106104	0.104782
A1A4S6	ARHGAP10	Rho GTPase-activating protein 10	EDTPTSSLDSLSSPSPVTTAVPGPPGPDK	631	(S642)	_EDTPTSSLDSLS[Phospho (STY)]SPSPVTTAVPGPPGPDK_.3	_EDTPTSSLDSLS[Phospho (STY)]SPSPVTTAVPGPPGPDK_	Filtered	Filtered	Filtered	3.94599e-08	3.77277e-06	Filtered	0.000708567	Filtered	0.000260589	4.00575e-09	2.55495e-06	3.22129e-11	Filtered	Filtered	Filtered	674.576	705.404	Filtered	870.765	Filtered	482.715	1151.71	1637.64	975.917	Filtered	Filtered	Filtered	0.119732	0.108469	Filtered	0.1113	Filtered	0.108468	0.111298	0.119731	0.114122
A1A4S6	ARHGAP10	Rho GTPase-activating protein 10	EDTPTSSLDSLSSPSPVTTAVPGPPGPDK	631	(S645)	_EDTPTSSLDSLSSPS[Phospho (STY)]PVTTAVPGPPGPDK_.3	_EDTPTSSLDSLSSPS[Phospho (STY)]PVTTAVPGPPGPDK_	Filtered	Filtered	Filtered	2.82612e-06	1.34194e-05	Filtered	0.00108408	Filtered	0.000230822	1.43384e-06	2.21838e-06	3.2468e-12	Filtered	Filtered	Filtered	571.436	1.29268	Filtered	1.41751	Filtered	334.608	1.26492	826.39	419.103	Filtered	Filtered	Filtered	0.123885	0.110075	Filtered	0.113502	Filtered	0.110064	0.11351	0.124135	0.116999
A1A4S6	ARHGAP10	Rho GTPase-activating protein 10	EDTPTSSLDSLSSPSPVTTAVPGPPGPDK	631	(T633)	_EDT[Phospho (STY)]PTSSLDSLSSPSPVTTAVPGPPGPDK_.3	_EDT[Phospho (STY)]PTSSLDSLSSPSPVTTAVPGPPGPDK_	Filtered	Filtered	Filtered	1.89178e-07	0.000188441	Filtered	0.0033928	Filtered	0.000105325	3.77764e-09	1.29929e-05	5.45488e-11	Filtered	Filtered	Filtered	571.445	1.294	Filtered	1.41739	Filtered	334.464	1.2628	645.414	420.006	Filtered	Filtered	Filtered	0.0793227	0.0908864	Filtered	0.087962	Filtered	0.0909218	0.0878878	0.0792799	0.0849764
A1A4S6	ARHGAP10	Rho GTPase-activating protein 10	EDTPTSSLDSLSSPSPVTTAVPGPPGPDK	631	(S643)	_EDTPTSSLDSLSS[Phospho (STY)]PSPVTTAVPGPPGPDK_.3	_EDTPTSSLDSLSS[Phospho (STY)]PSPVTTAVPGPPGPDK_	Filtered	Filtered	Filtered	1.89787e-09	2.37105e-13	Filtered	3.76535e-05	Filtered	4.50618e-07	2.96547e-10	1.14645e-05	2.20025e-24	Filtered	Filtered	Filtered	1	1.29364	Filtered	1.4184	Filtered	1.46966	1.26617	179.234	1.00171	Filtered	Filtered	Filtered	0.128054	0.111639	Filtered	0.115653	Filtered	0.111644	0.115663	0.119728	0.119737
A1A4S6	ARHGAP10	Rho GTPase-activating protein 10	EDTPTSSLDSLSSPSPVTTAVPGPPGPDK	631	(T649)	_EDTPTSSLDSLSSPSPVTT[Phospho (STY)]AVPGPPGPDK_.3	_EDTPTSSLDSLSSPSPVTT[Phospho (STY)]AVPGPPGPDK_	Filtered	Filtered	Filtered	2.24398e-07	2.86733e-13	Filtered	5.28653e-05	Filtered	2.20485e-05	4.83048e-18	8.2552e-05	5.64079e-16	Filtered	Filtered	Filtered	1	1.29415	Filtered	1.41767	Filtered	1.46909	1.26453	1	1.00303	Filtered	Filtered	Filtered	0.0936139	0.0976337	Filtered	0.0966953	Filtered	0.0976608	0.0967933	0.0940271	0.095768
A1A4S6	ARHGAP10	Rho GTPase-activating protein 10	EDTPTSSLDSLSSPSPVTTAVPGPPGPDK	631	(T635)	_EDTPT[Phospho (STY)]SSLDSLSSPSPVTTAVPGPPGPDK_.3	_EDTPT[Phospho (STY)]SSLDSLSSPSPVTTAVPGPPGPDK_	Filtered	Filtered	Filtered	9.18965e-10	3.03019e-07	Filtered	0.00160196	Filtered	0.000151965	2.93701e-12	1.1809e-06	4.10315e-22	Filtered	Filtered	Filtered	1	1.29342	Filtered	1.41775	Filtered	1.46965	1.26557	1	1.00166	Filtered	Filtered	Filtered	0.0764233	0.0895064	Filtered	0.0860874	Filtered	0.0895064	0.086023	0.0764504	0.0826408
A1A4S6	ARHGAP10	Rho GTPase-activating protein 10	EDTPTSSLDSLSSPSPVTTAVPGPPGPDK	631	(S636)	_EDTPTS[Phospho (STY)]SLDSLSSPSPVTTAVPGPPGPDK_.3	_EDTPTS[Phospho (STY)]SLDSLSSPSPVTTAVPGPPGPDK_	Filtered	Filtered	Filtered	9.18965e-10	3.03019e-07	Filtered	0.00160196	Filtered	0.000169681	4.92649e-12	1.19699e-06	4.10315e-22	Filtered	Filtered	Filtered	1	1.29342	Filtered	1.41775	Filtered	1.46965	1.26557	1	1.00166	Filtered	Filtered	Filtered	0.0813056	0.0919103	Filtered	0.0891919	Filtered	0.0919103	0.0891349	0.0813304	0.0864036
A1A4S6	ARHGAP10	Rho GTPase-activating protein 10	EDTPTSSLDSLSSPSPVTTAVPGPPGPDK	631	(S640)	_EDTPTSSLDS[Phospho (STY)]LSSPSPVTTAVPGPPGPDK_.3	_EDTPTSSLDS[Phospho (STY)]LSSPSPVTTAVPGPPGPDK_	Filtered	Filtered	Filtered	3.05998e-06	9.74645e-06	Filtered	0.00489957	Filtered	0.000778554	1.02345e-07	9.72311e-06	7.25155e-11	Filtered	Filtered	Filtered	1	1.29342	Filtered	1.41775	Filtered	1.46965	1.26557	1	1.00166	Filtered	Filtered	Filtered	0.104921	0.102508	Filtered	0.1032	Filtered	0.102508	0.10318	0.104932	0.10379
A1A4S6	ARHGAP10	Rho GTPase-activating protein 10	EDTPTSSLDSLSSPSPVTTAVPGPPGPDK	631	(S637)	_EDTPTSS[Phospho (STY)]LDSLSSPSPVTTAVPGPPGPDK_.3	_EDTPTSS[Phospho (STY)]LDSLSSPSPVTTAVPGPPGPDK_	Filtered	Filtered	Filtered	1.17409e-06	3.59941e-08	Filtered	0.00126049	Filtered	0.000297334	3.14449e-08	4.17785e-06	7.22502e-10	Filtered	Filtered	Filtered	1	1.29359	Filtered	1.41774	Filtered	1.46963	1.26367	1	1.00099	Filtered	Filtered	Filtered	0.0864964	0.0944005	Filtered	0.0924563	Filtered	0.0944076	0.0924677	0.0864456	0.0905368
A1A4S6	ARHGAP10	Rho GTPase-activating protein 10	TPPDTTFPEPTCLSASPPNAPPR	576	(T580,C587)	_TPPDT[Phospho (STY)]TFPEPTC[Carbamidomethyl (C)]LSASPPNAPPR_.3	_TPPDT[Phospho (STY)]TFPEPTC[Carbamidomethyl (C)]LSASPPNAPPR_	Filtered	Filtered	Filtered	0.00279403	0.00777339	0.00375324	Filtered	Filtered	Filtered	Filtered	0.00276767	Filtered	Filtered	Filtered	Filtered	46.0697	1.19418	1.03119	Filtered	Filtered	Filtered	Filtered	231.774	Filtered	Filtered	Filtered	Filtered	0.298788	0.25233	0.0710187	Filtered	Filtered	Filtered	Filtered	0.461682	Filtered
A1A4S6	ARHGAP10	Rho GTPase-activating protein 10	TPPDTTFPEPTCLSASPPNAPPR	576	(T586,C587)	_TPPDTTFPEPT[Phospho (STY)]C[Carbamidomethyl (C)]LSASPPNAPPR_.3	_TPPDTTFPEPT[Phospho (STY)]C[Carbamidomethyl (C)]LSASPPNAPPR_	Filtered	Filtered	0.00432631	0.00140605	Filtered	0.00825876	Filtered	Filtered	Filtered	Filtered	0.00033072	Filtered	Filtered	Filtered	1.18256	1	Filtered	1.03156	Filtered	Filtered	Filtered	Filtered	1	Filtered	Filtered	Filtered	0.166667	0.140907	Filtered	0.362559	Filtered	Filtered	Filtered	Filtered	0.0963372	Filtered
A1A4S6	ARHGAP10	Rho GTPase-activating protein 10	TPPDTTFPEPTCLSASPPNAPPR	576	(T581,C587)	_TPPDTT[Phospho (STY)]FPEPTC[Carbamidomethyl (C)]LSASPPNAPPR_.3	_TPPDTT[Phospho (STY)]FPEPTC[Carbamidomethyl (C)]LSASPPNAPPR_	Filtered	Filtered	0.00435057	0.00625814	Filtered	Filtered	Filtered	Filtered	Filtered	Filtered	0.00225157	Filtered	Filtered	Filtered	1.18238	46.0231	Filtered	Filtered	Filtered	Filtered	Filtered	Filtered	251.511	Filtered	Filtered	Filtered	0.166667	0.321885	Filtered	Filtered	Filtered	Filtered	Filtered	Filtered	0.237436	Filtered
A1A4S6	ARHGAP10	Rho GTPase-activating protein 10	TPPDTTFPEPTCLSASPPNAPPR	576	(C587,S591)	_TPPDTTFPEPTC[Carbamidomethyl (C)]LSAS[Phospho (STY)]PPNAPPR_.3	_TPPDTTFPEPTC[Carbamidomethyl (C)]LSAS[Phospho (STY)]PPNAPPR_	Filtered	Filtered	Filtered	0.0016431	Filtered	0.00572059	Filtered	Filtered	Filtered	Filtered	0.000300794	Filtered	Filtered	Filtered	Filtered	1	Filtered	1.0319	Filtered	Filtered	Filtered	Filtered	1	Filtered	Filtered	Filtered	Filtered	0.085618	Filtered	0.175208	Filtered	Filtered	Filtered	Filtered	0.0625953	Filtered
A1A4S6	ARHGAP10	Rho GTPase-activating protein 10	TPPDTTFPEPTCLSASPPNAPPR	576	(C587,S589)	_TPPDTTFPEPTC[Carbamidomethyl (C)]LS[Phospho (STY)]ASPPNAPPR_.3	_TPPDTTFPEPTC[Carbamidomethyl (C)]LS[Phospho (STY)]ASPPNAPPR_	Filtered	Filtered	Filtered	0.00148241	Filtered	Filtered	Filtered	Filtered	Filtered	Filtered	0.000258248	Filtered	Filtered	Filtered	Filtered	46.0341	Filtered	Filtered	Filtered	Filtered	Filtered	Filtered	231.631	Filtered	Filtered	Filtered	Filtered	0.116063	Filtered	Filtered	Filtered	Filtered	Filtered	Filtered	0.0822151	Filtered
A1A4S6	ARHGAP10	Rho GTPase-activating protein 10	TPPDTTFPEPTCLSASPPNAPPR	576	(T576,C587)	_T[Phospho (STY)]PPDTTFPEPTC[Carbamidomethyl (C)]LSASPPNAPPR_.3	_T[Phospho (STY)]PPDTTFPEPTC[Carbamidomethyl (C)]LSASPPNAPPR_	Filtered	Filtered	Filtered	0.00403397	Filtered	Filtered	Filtered	Filtered	Filtered	Filtered	0.000542352	Filtered	Filtered	Filtered	Filtered	1	Filtered	Filtered	Filtered	Filtered	Filtered	Filtered	1	Filtered	Filtered	Filtered	Filtered	0.0384426	Filtered	Filtered	Filtered	Filtered	Filtered	Filtered	0.0602695	Filtered
A1A5D9	BICDL2	BICD family-like cargo adapter 2	RVSELEEESR	275	(S277)	_RVS[Phospho (STY)]ELEEESR_.2	_RVS[Phospho (STY)]ELEEESR_	0.00155764	9.24968e-06	0.000193481	Filtered	Filtered	Filtered	Filtered	Filtered	Filtered	9.57868e-05	8.43978e-05	7.35567e-06	1	1.0904	1.16681	Filtered	Filtered	Filtered	Filtered	Filtered	Filtered	1	1	1	0.482693	0.5	0.482646	Filtered	Filtered	Filtered	Filtered	Filtered	Filtered	0.5	0.482856	0.5
A1A5D9	BICDL2	BICD family-like cargo adapter 2	RTSLSPAEILEEK	347	(T348)	_RT[Phospho (STY)]SLSPAEILEEK_.2	_RT[Phospho (STY)]SLSPAEILEEK_	Filtered	0.00981851	Filtered	Filtered	Filtered	0.00112325	Filtered	Filtered	Filtered	4.7371e-05	2.43746e-05	0.000991442	Filtered	1.05572	Filtered	Filtered	Filtered	1.01252	Filtered	Filtered	Filtered	1.1241	1	1	Filtered	0.333333	Filtered	Filtered	Filtered	0.359288	Filtered	Filtered	Filtered	0.333333	0.410163	0.333333
A1A5D9	BICDL2	BICD family-like cargo adapter 2	RTSLSPAEILEEK	347	(S351)	_RTSLS[Phospho (STY)]PAEILEEK_.2	_RTSLS[Phospho (STY)]PAEILEEK_	Filtered	Filtered	Filtered	Filtered	Filtered	Filtered	Filtered	Filtered	Filtered	0.0010296	0.000108031	0.00331355	Filtered	Filtered	Filtered	Filtered	Filtered	Filtered	Filtered	Filtered	Filtered	4.1248	697.439	3.2795	Filtered	Filtered	Filtered	Filtered	Filtered	Filtered	Filtered	Filtered	Filtered	0.333333	0.319732	0.333333
A1A5D9	BICDL2	BICD family-like cargo adapter 2	RTSLSPAEILEEK	347	(S349)	_RTS[Phospho (STY)]LSPAEILEEK_.3	_RTS[Phospho (STY)]LSPAEILEEK_	Filtered	Filtered	Filtered	Filtered	Filtered	Filtered	Filtered	Filtered	Filtered	4.3828e-14	2.60117e-05	2.18096e-09	Filtered	Filtered	Filtered	Filtered	Filtered	Filtered	Filtered	Filtered	Filtered	1.12393	272.182	1	Filtered	Filtered	Filtered	Filtered	Filtered	Filtered	Filtered	Filtered	Filtered	0.333333	0.333333	0.333333
A1A5D9	BICDL2	BICD family-like cargo adapter 2	RTSLSPAEILEEK	347	(T348)	_RT[Phospho (STY)]SLSPAEILEEK_.3	_RT[Phospho (STY)]SLSPAEILEEK_	Filtered	Filtered	Filtered	Filtered	Filtered	Filtered	Filtered	Filtered	Filtered	3.91051e-12	0.000132875	8.74698e-08	Filtered	Filtered	Filtered	Filtered	Filtered	Filtered	Filtered	Filtered	Filtered	1.49974	1.04846	1.18546	Filtered	Filtered	Filtered	Filtered	Filtered	Filtered	Filtered	Filtered	Filtered	0.333333	0.424701	0.333333
A1A5D9	BICDL2	BICD family-like cargo adapter 2	RTSLSPAEILEEK	347	(S349)	_RTS[Phospho (STY)]LSPAEILEEK_.2	_RTS[Phospho (STY)]LSPAEILEEK_	Filtered	Filtered	Filtered	Filtered	Filtered	Filtered	Filtered	Filtered	Filtered	0.000506507	4.79733e-05	0.00319151	Filtered	Filtered	Filtered	Filtered	Filtered	Filtered	Filtered	Filtered	Filtered	1.49993	1.04161	1.19031	Filtered	Filtered	Filtered	Filtered	Filtered	Filtered	Filtered	Filtered	Filtered	0.333333	0.346089	0.333333
A1A5D9	BICDL2	BICD family-like cargo adapter 2	TSLSPAEILEEK	348	(S351)	_TSLS[Phospho (STY)]PAEILEEK_.2	_TSLS[Phospho (STY)]PAEILEEK_	Filtered	Filtered	Filtered	Filtered	Filtered	Filtered	Filtered	Filtered	Filtered	Filtered	0.00337474	Filtered	Filtered	Filtered	Filtered	Filtered	Filtered	Filtered	Filtered	Filtered	Filtered	Filtered	175.04	Filtered	Filtered	Filtered	Filtered	Filtered	Filtered	Filtered	Filtered	Filtered	Filtered	Filtered	0.333333	Filtered
A1L020	MEX3A	RNA-binding protein MEX3A	SPATSAGPELAGLPR	428	(T431)	_SPAT[Phospho (STY)]SAGPELAGLPR_.2	_SPAT[Phospho (STY)]SAGPELAGLPR_	4.57749e-05	0.00185673	0.00633245	2.90225e-05	1.11017e-07	3.00657e-08	Filtered	Filtered	Filtered	Filtered	Filtered	Filtered	2601.33	2904.13	2662.33	8253.65	10252.4	9237.43	Filtered	Filtered	Filtered	Filtered	Filtered	Filtered	0.333333	0.333333	0.333333	0.181176	0.0534906	0.333333	Filtered	Filtered	Filtered	Filtered	Filtered	Filtered
A1L020	MEX3A	RNA-binding protein MEX3A	SPATSAGPELAGLPR	428	(S428)	_S[Phospho (STY)]PATSAGPELAGLPR_.2	_S[Phospho (STY)]PATSAGPELAGLPR_	3.24512e-15	2.04573e-07	0.00269955	5.06717e-06	1.72742e-10	1.97186e-09	Filtered	Filtered	Filtered	Filtered	Filtered	Filtered	1564.82	1729.82	384.358	5580.56	7664.03	7058.49	Filtered	Filtered	Filtered	Filtered	Filtered	Filtered	0.333333	0.333333	0.333333	0.333333	0.834963	0.333333	Filtered	Filtered	Filtered	Filtered	Filtered	Filtered
A1L020	MEX3A	RNA-binding protein MEX3A	ILEYNNENDFLAGSPDAAIDSR	295	(S308)	_ILEYNNENDFLAGS[Phospho (STY)]PDAAIDSR_.3	_ILEYNNENDFLAGS[Phospho (STY)]PDAAIDSR_	8.90038e-06	0.000355693	4.89056e-07	9.4343e-13	9.8287e-13	1.17834e-07	0.00146953	Filtered	Filtered	Filtered	Filtered	Filtered	1	1.09967	289.281	225.873	1310.91	837.437	1.26676	Filtered	Filtered	Filtered	Filtered	Filtered	0.431056	0.431716	0.320963	0.320313	0.93028	0.469287	0.32115	Filtered	Filtered	Filtered	Filtered	Filtered
A1L020	MEX3A	RNA-binding protein MEX3A	ILEYNNENDFLAGSPDAAIDSR	295	(Y298)	_ILEY[Phospho (STY)]NNENDFLAGSPDAAIDSR_.3	_ILEY[Phospho (STY)]NNENDFLAGSPDAAIDSR_	8.30218e-08	4.70071e-06	1.70097e-08	2.64923e-11	1.69595e-11	2.43046e-09	Filtered	Filtered	Filtered	Filtered	Filtered	Filtered	1	1.09948	289.34	225.711	1623.17	837.391	Filtered	Filtered	Filtered	Filtered	Filtered	Filtered	0.526539	0.524467	0.652029	0.380584	0.0683954	0.528957	Filtered	Filtered	Filtered	Filtered	Filtered	Filtered
A1L020	MEX3A	RNA-binding protein MEX3A	QNSLGCIGECGVDSGFEAPR	336	(S338,C341,C345)	_QNS[Phospho (STY)]LGC[Carbamidomethyl (C)]IGEC[Carbamidomethyl (C)]GVDSGFEAPR_.3	_QNS[Phospho (STY)]LGC[Carbamidomethyl (C)]IGEC[Carbamidomethyl (C)]GVDSGFEAPR_	Filtered	Filtered	0.00451621	3.08263e-05	1.07055e-08	6.41353e-07	Filtered	Filtered	Filtered	Filtered	Filtered	0.00142321	Filtered	Filtered	1.10019	262.194	1.18679	236.942	Filtered	Filtered	Filtered	Filtered	Filtered	185.39	Filtered	Filtered	0.473539	0.866956	0.586232	0.616543	Filtered	Filtered	Filtered	Filtered	Filtered	0.585459
A1L170	C1orf226	Uncharacterized protein C1orf226	ASSPSLIER	221	(S223)	_ASS[Phospho (STY)]PSLIER_.2	_ASS[Phospho (STY)]PSLIER_	7.29039e-09	3.45868e-15	5.54028e-11	6.10049e-06	2.88301e-13	2.66219e-07	9.47978e-06	4.33712e-26	2.02693e-06	1.62079e-32	9.57827e-07	1.73959e-16	13555.9	16122.8	19587	6832.96	11430.5	9414.4	48231.4	44069.2	36019.9	4430.08	3661.4	4090.61	0.883223	0.996243	0.981924	0.96854	0.941633	0.943072	0.999595	0.990344	0.997239	0.501643	0.894447	0.966759
A1L170	C1orf226	Uncharacterized protein C1orf226	ASSPSLIER	221	(S225)	_ASSPS[Phospho (STY)]LIER_.2	_ASSPS[Phospho (STY)]LIER_	4.88251e-05	4.16366e-11	2.11891e-09	2.22443e-05	1.09059e-09	3.62153e-07	8.46132e-06	6.88732e-39	7.19978e-05	3.23119e-16	3.25932e-05	3.21655e-17	8344.39	10518.3	11975.9	5018.47	7524.67	6202.67	30154.5	27201	23025	2530.25	2067.49	2397.36	0.000927227	0.000102443	0.00910238	0.137551	0.00767143	0.00811996	0.00253126	0.000239014	0.00329501	0.224305	0.204855	0.0168005
A1L170	C1orf226	Uncharacterized protein C1orf226	TSSLDNEGPHPDLLSFE	256	(T256)	_T[Phospho (STY)]SSLDNEGPHPDLLSFE_.2	_T[Phospho (STY)]SSLDNEGPHPDLLSFE_	0.00166387	0.000185142	2.65917e-07	9.32389e-05	9.78476e-05	0.000100079	1.09434e-05	3.62343e-11	5.12643e-13	Filtered	Filtered	0.000356592	972.78	800.735	577.129	696.839	1182.28	726.659	1173.73	698.322	930.679	Filtered	Filtered	758.273	0.332376	0.332456	0.183651	0.350207	0.350054	0.113386	0.28317	0.296113	0.139724	Filtered	Filtered	0.333817
A1L170	C1orf226	Uncharacterized protein C1orf226	RASSPSLIER	220	(S223)	_RASS[Phospho (STY)]PSLIER_.2	_RASS[Phospho (STY)]PSLIER_	Filtered	Filtered	Filtered	Filtered	Filtered	0.00803983	0.000785764	0.00249724	0.000362697	0.00802169	4.80867e-05	0.000702771	Filtered	Filtered	Filtered	Filtered	Filtered	1	2.14715	1.53599	1.71901	1	161.278	1	Filtered	Filtered	Filtered	Filtered	Filtered	0.333333	0.333333	0.333333	0.333333	0.333333	0.2376	0.333333
A1L170	C1orf226	Uncharacterized protein C1orf226	RASSPSLIER	220	(S222)	_RAS[Phospho (STY)]SPSLIER_.2	_RAS[Phospho (STY)]SPSLIER_	Filtered	Filtered	Filtered	Filtered	Filtered	Filtered	0.000664506	0.00106457	0.000167708	0.000491268	9.52954e-05	0.000275599	Filtered	Filtered	Filtered	Filtered	Filtered	Filtered	2.86061	2.04856	2.29234	1.19995	161.901	1.20771	Filtered	Filtered	Filtered	Filtered	Filtered	Filtered	0.333333	0.333333	0.333333	0.333333	0.515339	0.333333
A1L170	C1orf226	Uncharacterized protein C1orf226	RASSPSLIER	220	(S222,S223)	_RAS[Phospho (STY)]S[Phospho (STY)]PSLIER_.2	_RAS[Phospho (STY)]S[Phospho (STY)]PSLIER_	Filtered	Filtered	Filtered	Filtered	Filtered	Filtered	Filtered	0.0061966	Filtered	0.000122887	0.00046437	0.000502528	Filtered	Filtered	Filtered	Filtered	Filtered	Filtered	Filtered	283.678	Filtered	788.709	1378.77	1	Filtered	Filtered	Filtered	Filtered	Filtered	Filtered	Filtered	0.666667	Filtered	0.757014	0.93394	0.666667
A1L170	C1orf226	Uncharacterized protein C1orf226	RASSPSLIER	220	(S222,S225)	_RAS[Phospho (STY)]SPS[Phospho (STY)]LIER_.2	_RAS[Phospho (STY)]SPS[Phospho (STY)]LIER_	Filtered	Filtered	Filtered	Filtered	Filtered	Filtered	Filtered	0.00269388	Filtered	Filtered	0.000401076	0.00229651	Filtered	Filtered	Filtered	Filtered	Filtered	Filtered	Filtered	1.54781	Filtered	Filtered	509.308	1	Filtered	Filtered	Filtered	Filtered	Filtered	Filtered	Filtered	0.666667	Filtered	Filtered	0.135717	0.666667
A1L390	PLEKHG3	Pleckstrin homology domain-containing family G member 3	SSSVLSLEGSEK	638	(S640,S643)	_SSS[Phospho (STY)]VLS[Phospho (STY)]LEGSEK_.2	_SSS[Phospho (STY)]VLS[Phospho (STY)]LEGSEK_	6.50077e-19	1.51448e-19	1.9282e-16	6.48282e-07	2.24018e-13	1.52321e-10	3.57257e-06	1.48192e-41	1.16679e-06	4.32383e-17	1.04516e-05	1.76748e-13	11776.1	11514	11727.7	10384.6	6347.98	8634.17	5129.94	5947.16	4333.27	6678.2	5683.23	6624.59	0.920587	0.825144	0.920169	0.863006	0.831151	0.861237	0.45185	0.842281	0.742681	0.794806	0.906261	0.80962
A1L390	PLEKHG3	Pleckstrin homology domain-containing family G member 3	SSSVLSLEGSEK	638	(S638,S643)	_S[Phospho (STY)]SSVLS[Phospho (STY)]LEGSEK_.2	_S[Phospho (STY)]SSVLS[Phospho (STY)]LEGSEK_	8.79736e-12	4.10979e-14	7.16783e-19	4.71377e-08	1.65261e-11	2.96153e-07	4.83506e-06	4.26764e-30	6.97541e-08	1.12787e-17	9.69138e-07	4.87928e-22	11541	10424.9	10997.8	9742.9	4981.33	9111.89	4334.86	6032.3	3864.45	5754.27	5829.55	5668.9	0.0305687	0.0673068	0.0285646	0.0531942	0.143104	0.0538892	0.368776	0.0843253	0.111437	0.0859645	0.037747	0.0782239
A1L390	PLEKHG3	Pleckstrin homology domain-containing family G member 3	SSSVLSLEGSEK	638	(S640)	_SSS[Phospho (STY)]VLSLEGSEK_.2	_SSS[Phospho (STY)]VLSLEGSEK_	4.61386e-11	1.32435e-28	3.83649e-12	5.18436e-08	6.0305e-14	2.62307e-05	4.01091e-05	1.73097e-13	2.55297e-05	3.02094e-09	8.74265e-06	2.56615e-14	9327.82	9324.58	9867.5	9881.79	11468.4	8157.21	2752.71	3675.02	2979.25	2847.67	3856.56	4238.81	0.732989	0.443629	0.744501	0.737254	0.486161	0.471726	0.439578	0.395872	0.437921	0.453861	0.72298	0.454018
A1L390	PLEKHG3	Pleckstrin homology domain-containing family G member 3	SSSVLSLEGSEK	638	(S638)	_S[Phospho (STY)]SSVLSLEGSEK_.2	_S[Phospho (STY)]SSVLSLEGSEK_	1.60225e-10	1.40772e-29	1.73529e-12	6.97567e-09	1.27726e-14	4.72328e-06	2.74216e-05	9.22366e-06	0.000148984	1.52401e-07	3.28634e-05	1.47182e-12	7910.91	7993.71	7609.56	7336.49	9085.77	5889.77	3096.18	2711.34	2096.37	1347.47	3209.43	3455.89	0.175459	0.329703	0.300621	0.166069	0.303823	0.170759	0.36077	0.249133	0.122119	0.136331	0.287531	0.152863
A1L390	PLEKHG3	Pleckstrin homology domain-containing family G member 3	SSSVLSLEGSEK	638	(S643)	_SSSVLS[Phospho (STY)]LEGSEK_.2	_SSSVLS[Phospho (STY)]LEGSEK_	1.28229e-21	8.19537e-58	4.18256e-15	5.11104e-09	5.28061e-16	5.16496e-13	7.12058e-06	4.50794e-11	1.11251e-15	2.17577e-10	7.85218e-14	3.02382e-34	5246.09	5882.05	6691.1	4245.01	4979.63	3738.69	3849.75	2837.54	2755.42	961.509	1819.53	2041.08	0.99676	0.999781	0.997231	0.998386	0.875556	0.999497	0.258134	0.792213	0.21231	0.779365	0.98866	0.859157
A1L390	PLEKHG3	Pleckstrin homology domain-containing family G member 3	SSSVLSLEGSEK	638	(S639)	_SS[Phospho (STY)]SVLSLEGSEK_.2	_SS[Phospho (STY)]SVLSLEGSEK_	2.45984e-10	4.01532e-31	4.85533e-13	1.02345e-07	2.51084e-13	2.26098e-05	4.84907e-05	9.32381e-12	3.00707e-06	5.80483e-09	2.60157e-05	1.37881e-10	4560.25	5620.9	4942.84	4767	6215.52	4755.32	1382.05	963.139	880.421	1495.62	1327.27	1477.74	0.10379	0.226373	0.103721	0.102657	0.212004	0.111524	0.23607	0.202866	0.237367	0.240022	0.121031	0.2372
A1L390	PLEKHG3	Pleckstrin homology domain-containing family G member 3	SSSVLSLEGSEK	638	(S647)	_SSSVLSLEGS[Phospho (STY)]EK_.2	_SSSVLSLEGS[Phospho (STY)]EK_	3.00019e-08	5.711e-28	4.77984e-20	1.51218e-07	2.47829e-14	8.53107e-09	2.38791e-05	7.67462e-31	4.90103e-13	1.22042e-13	2.53218e-07	2.51207e-27	3029.15	3752.87	3483.33	2842.05	3199.58	2594.32	1935.25	1784.65	1369.99	1325.59	1686.94	1628.84	0.00391193	0.00257469	0.00158205	0.0100928	0.000452422	0.0291783	0.00158806	0.0218754	0.00200755	0.0929317	0.0416151	0.0101911
A1L390	PLEKHG3	Pleckstrin homology domain-containing family G member 3	SPTVPCLQEEAGEPLGGK	962	(S962,C967)	_S[Phospho (STY)]PTVPC[Carbamidomethyl (C)]LQEEAGEPLGGK_.3	_S[Phospho (STY)]PTVPC[Carbamidomethyl (C)]LQEEAGEPLGGK_	3.13755e-12	1.76345e-26	8.15249e-17	4.71757e-07	1.14729e-14	2.77569e-07	0.000133472	4.13446e-33	1.12505e-07	2.1566e-20	2.03717e-06	4.71441e-18	8434.49	8876.06	8617.75	6970.51	8832.18	7425.44	2412.92	2247.81	1573.41	3920.98	3425.08	4312.56	0.5	0.5	0.5	0.5	0.5	0.5	0.5	0.5	0.5	0.5	0.5	0.5
A1L390	PLEKHG3	Pleckstrin homology domain-containing family G member 3	SPTVPCLQEEAGEPLGGK	962	(S962,C967)	_S[Phospho (STY)]PTVPC[Carbamidomethyl (C)]LQEEAGEPLGGK_.2	_S[Phospho (STY)]PTVPC[Carbamidomethyl (C)]LQEEAGEPLGGK_	7.85221e-18	1.19516e-43	3.64165e-12	8.81455e-07	1.22369e-18	1.35173e-11	0.000553665	1.67196e-09	1.82933e-06	8.09343e-23	3.79945e-11	1.20665e-28	7037.58	7808.73	8898.43	7223.62	8343.69	7583.33	1583.38	1408.95	1147.61	4129.94	4151.51	4297.48	0.5	0.5	0.792105	0.5	0.5	0.765747	0.5	0.5	0.5	0.5	0.554225	0.5
A1L390	PLEKHG3	Pleckstrin homology domain-containing family G member 3	SPTVPCLQEEAGEPLGGK	962	(T964,C967)	_SPT[Phospho (STY)]VPC[Carbamidomethyl (C)]LQEEAGEPLGGK_.3	_SPT[Phospho (STY)]VPC[Carbamidomethyl (C)]LQEEAGEPLGGK_	1.35885e-12	4.15589e-33	1.41841e-13	2.82577e-07	2.50176e-22	3.66897e-08	2.9844e-05	1.07203e-05	4.60352e-12	7.261e-14	1.85802e-05	7.55116e-30	6789.28	7534.99	7261.7	6182.83	7569.15	6388.49	1866.98	2403.51	1573.56	3180.48	3364.01	3634.92	0.5	0.5	0.5	0.5	0.5	0.5	0.5	0.5	0.5	0.5	0.5	0.5
A1L390	PLEKHG3	Pleckstrin homology domain-containing family G member 3	SPTVPCLQEEAGEPLGGK	962	(T964,C967)	_SPT[Phospho (STY)]VPC[Carbamidomethyl (C)]LQEEAGEPLGGK_.2	_SPT[Phospho (STY)]VPC[Carbamidomethyl (C)]LQEEAGEPLGGK_	1.88901e-10	1.49506e-19	1.00012e-17	8.92578e-10	8.73472e-17	1.61765e-10	Filtered	1.88259e-11	2.20814e-19	2.68765e-19	5.11838e-09	6.20989e-25	4667.69	5538.09	6137.8	5622.94	5327.66	5786.98	Filtered	1238.79	715.267	3119.5	3050.84	2638.3	0.5	0.5	0.0702233	0.5	0.5	0.22789	Filtered	0.5	0.5	0.5	0.451928	0.5
A1L390	PLEKHG3	Pleckstrin homology domain-containing family G member 3	GPLSPFNSR	73	(S76)	_GPLS[Phospho (STY)]PFNSR_.2	_GPLS[Phospho (STY)]PFNSR_	2.47665e-10	5.57313e-15	5.0305e-21	7.80164e-07	6.23484e-14	3.38532e-08	3.84772e-05	3.03389e-36	2.75327e-05	2.23538e-14	9.25823e-08	1.74747e-21	48366.1	47707.4	49916.5	32776.6	37008.3	35105.8	25398.1	24118.5	28692.2	11212.6	14870.2	14423.7	1	1	1	1	1	1	0.999673	0.999964	0.999683	0.996988	1	0.999942
A1L390	PLEKHG3	Pleckstrin homology domain-containing family G member 3	GPLSPFNSR	73	(S80)	_GPLSPFNS[Phospho (STY)]R_.2	_GPLSPFNS[Phospho (STY)]R_	0.0037673	0.00123278	Filtered	0.00193661	3.48811e-07	3.79615e-05	Filtered	0.00470047	0.00152361	Filtered	0.00557772	0.00297604	51954.1	58296.3	Filtered	36033	38944.4	40004.5	Filtered	25381.3	34120.2	Filtered	17313.7	16091.8	1.05826e-10	1.0162e-09	Filtered	4.33395e-10	8.49565e-07	5.79403e-10	Filtered	0.000417	9.01715e-05	Filtered	3.74657e-07	5.82317e-05
A1L390	PLEKHG3	Pleckstrin homology domain-containing family G member 3	DGKSPTVPCLQEEAGEPLGGK	959	(S962,C967)	_DGKS[Phospho (STY)]PTVPC[Carbamidomethyl (C)]LQEEAGEPLGGK_.3	_DGKS[Phospho (STY)]PTVPC[Carbamidomethyl (C)]LQEEAGEPLGGK_	0.00537891	0.00748004	0.000638552	7.34688e-06	4.12619e-09	1.43952e-05	0.00424548	Filtered	Filtered	4.13848e-06	1.57938e-05	1.81891e-06	702.978	1609.11	1320.73	6047.68	3954.26	4300.16	1.44167	Filtered	Filtered	1549.47	2455.72	1012.85	0.5	0.5	0.5	0.922763	0.5	0.418331	0.5	Filtered	Filtered	0.5	0.475492	0.5
A1L390	PLEKHG3	Pleckstrin homology domain-containing family G member 3	DGKSPTVPCLQEEAGEPLGGK	959	(T964,C967)	_DGKSPT[Phospho (STY)]VPC[Carbamidomethyl (C)]LQEEAGEPLGGK_.3	_DGKSPT[Phospho (STY)]VPC[Carbamidomethyl (C)]LQEEAGEPLGGK_	0.000299809	0.00841276	0.00400652	5.42645e-06	1.08138e-15	9.06649e-06	Filtered	Filtered	Filtered	9.07195e-06	3.3238e-05	6.41323e-12	1897.38	1102.48	1077.13	4825.6	3035.73	3184.24	Filtered	Filtered	Filtered	1221.29	1871.47	761.406	0.50445	0.5	0.5	0.0738919	0.5	0.581166	Filtered	Filtered	Filtered	0.5	0.525047	0.5
A1L390	PLEKHG3	Pleckstrin homology domain-containing family G member 3	AWSSQDEVSTNVR	430	(S438)	_AWSSQDEVS[Phospho (STY)]TNVR_.2	_AWSSQDEVS[Phospho (STY)]TNVR_	0.000582808	0.00227187	1.88406e-06	0.000791657	0.00235634	7.77161e-05	0.00324562	0.00173757	0.00986732	1.45251e-06	0.00267547	0.00177811	1.05001	1.13367	1.12299	1	1.05671	1	1.47723	1.37812	1.51413	1.24308	1	1	0.00914017	0.0106629	0.010566	0.00398878	0.00210121	0.00470203	0.25	0.25	0.25	0.0730611	0.125795	0.127974
A1L390	PLEKHG3	Pleckstrin homology domain-containing family G member 3	AWSSQDEVSTNVR	430	(S432)	_AWS[Phospho (STY)]SQDEVSTNVR_.2	_AWS[Phospho (STY)]SQDEVSTNVR_	9.0171e-08	1.74401e-18	5.37706e-16	9.07888e-11	4.02923e-13	3.47286e-09	0.00122679	0.00127236	Filtered	1.83105e-12	3.18962e-05	5.16345e-17	1040.79	1421.81	1657.61	1537.23	1379.93	1124.52	1.47728	1.37874	Filtered	988.718	480.666	487.906	0.495713	0.211264	0.195951	0.521666	0.249656	0.237717	0.25	0.25	Filtered	0.388943	0.49542	0.390309
A1L390	PLEKHG3	Pleckstrin homology domain-containing family G member 3	AWSSQDEVSTNVR	430	(S433)	_AWSS[Phospho (STY)]QDEVSTNVR_.2	_AWSS[Phospho (STY)]QDEVSTNVR_	1.40428e-24	2.36064e-55	1.35351e-15	3.19475e-08	2.84765e-15	2.81363e-09	0.00168168	0.00112294	Filtered	1.40558e-18	2.90142e-05	2.21166e-27	572.354	1164.95	329.167	742.352	727.809	579.764	1.47719	1.37616	Filtered	1.23616	1	1	0.428354	0.441058	0.681455	0.750963	0.747846	0.754731	0.25	0.25	Filtered	0.402516	0.427078	0.250402
A1L390	PLEKHG3	Pleckstrin homology domain-containing family G member 3	AWSSQDEVSTNVR	430	(T439)	_AWSSQDEVST[Phospho (STY)]NVR_.2	_AWSSQDEVST[Phospho (STY)]NVR_	0.000104711	0.00119071	0.000713938	0.00104993	0.000593428	7.29171e-05	0.00289093	0.0011967	Filtered	3.62405e-05	0.00280059	0.000902668	1.05313	1.13367	1.123	1	1.05671	1	1.47723	1.37812	Filtered	1.24308	1	1	0.00933735	0.0106629	0.0634361	0.00398878	0.00210121	0.00470203	0.25	0.25	Filtered	0.0730611	0.125795	0.127974
A1L390	PLEKHG3	Pleckstrin homology domain-containing family G member 3	AWSSQDEVSTNVR	430	(S432)	_AWS[Phospho (STY)]SQDEVSTNVR_.3	_AWS[Phospho (STY)]SQDEVSTNVR_	8.56639e-07	5.27415e-20	4.74964e-21	1.58801e-06	7.74268e-13	3.77562e-05	Filtered	Filtered	Filtered	Filtered	Filtered	Filtered	1.048	1.13332	1.123	1	1.05437	1	Filtered	Filtered	Filtered	Filtered	Filtered	Filtered	0.497069	0.412232	0.451214	0.453184	0.344138	0.462775	Filtered	Filtered	Filtered	Filtered	Filtered	Filtered
A1L390	PLEKHG3	Pleckstrin homology domain-containing family G member 3	RESLSYIPK	739	(S741)	_RES[Phospho (STY)]LSYIPK_.2	_RES[Phospho (STY)]LSYIPK_	0.00633877	0.000612097	0.000113994	0.00596616	Filtered	0.000564338	Filtered	0.00436345	0.00224058	0.0006811	0.000433603	0.00273785	1.00401	1.10503	525.652	1	Filtered	1	Filtered	1.31741	1.48352	1.10563	218.02	1	0.462111	0.46901	0.391034	0.511244	Filtered	0.46437	Filtered	0.294679	0.393472	0.296902	0.518307	0.260372
A1L390	PLEKHG3	Pleckstrin homology domain-containing family G member 3	SHSVPENMVEPPLSGR	1079	(S1079,M1086)	_S[Phospho (STY)]HSVPENM[Oxidation (M)]VEPPLSGR_.3	_S[Phospho (STY)]HSVPENM[Oxidation (M)]VEPPLSGR_	0.000793338	7.4473e-05	1.3072e-13	2.30773e-05	2.26692e-10	2.80174e-05	0.00394576	Filtered	Filtered	0.000662914	1.86467e-05	0.000475481	2534.28	2021.25	2587.82	5280.26	4945.47	5123.74	1.65508	Filtered	Filtered	443.076	5238.51	2430.31	0.508222	0.483709	0.522104	0.11098	0.0676161	0.116986	0.467856	Filtered	Filtered	0.461486	0.109226	0.394402
A1L390	PLEKHG3	Pleckstrin homology domain-containing family G member 3	SHSVPENMVEPPLSGR	1079	(S1081,M1086)	_SHS[Phospho (STY)]VPENM[Oxidation (M)]VEPPLSGR_.3	_SHS[Phospho (STY)]VPENM[Oxidation (M)]VEPPLSGR_	4.10629e-07	0.00153595	0.000269371	1.8196e-07	3.32482e-08	4.11936e-08	Filtered	Filtered	Filtered	4.09947e-05	8.42016e-07	0.00119477	2812.95	2023.92	2398.73	5263.25	5050.09	6591.33	Filtered	Filtered	Filtered	442.868	5453.9	1394.3	0.449022	0.459358	0.0746709	0.873226	0.534741	0.873915	Filtered	Filtered	Filtered	0.430219	0.724422	0.236949
A1L390	PLEKHG3	Pleckstrin homology domain-containing family G member 3	SHSVPENMVEPPLSGR	1079	(S1079)	_S[Phospho (STY)]HSVPENMVEPPLSGR_.3	_S[Phospho (STY)]HSVPENMVEPPLSGR_	1.31663e-13	1.40575e-16	Filtered	5.79652e-08	1.34277e-11	4.63457e-09	Filtered	Filtered	Filtered	3.36861e-10	9.56592e-05	4.06346e-12	3038.59	1272.54	Filtered	3776	1462.78	2036.91	Filtered	Filtered	Filtered	940.648	3345.05	1436.16	0.49515	0.336436	Filtered	0.500987	0.462635	0.485533	Filtered	Filtered	Filtered	0.48534	0.499214	0.499555
A1L390	PLEKHG3	Pleckstrin homology domain-containing family G member 3	SHSVPENMVEPPLSGR	1079	(S1081)	_SHS[Phospho (STY)]VPENMVEPPLSGR_.3	_SHS[Phospho (STY)]VPENMVEPPLSGR_	3.7829e-09	9.1793e-13	Filtered	6.58822e-10	1.632e-09	1.91679e-13	Filtered	Filtered	Filtered	3.2667e-08	3.28628e-05	3.08612e-13	683.143	194.307	Filtered	795.781	1.09802	516.356	Filtered	Filtered	Filtered	1.22495	1145.82	175.461	0.495669	0.483109	Filtered	0.497139	0.460698	0.497381	Filtered	Filtered	Filtered	0.482745	0.497359	0.495196
A1L390	PLEKHG3	Pleckstrin homology domain-containing family G member 3	SHSVPENMVEPPLSGR	1079	(S1079)	_S[Phospho (STY)]HSVPENMVEPPLSGR_.2	_S[Phospho (STY)]HSVPENMVEPPLSGR_	Filtered	Filtered	Filtered	Filtered	Filtered	Filtered	Filtered	Filtered	Filtered	0.00264181	Filtered	Filtered	Filtered	Filtered	Filtered	Filtered	Filtered	Filtered	Filtered	Filtered	Filtered	1.26181	Filtered	Filtered	Filtered	Filtered	Filtered	Filtered	Filtered	Filtered	Filtered	Filtered	Filtered	0.333333	Filtered	Filtered
A1L390	PLEKHG3	Pleckstrin homology domain-containing family G member 3	FNSLPRPDPEPVPPVGSK	757	(S759)	_FNS[Phospho (STY)]LPRPDPEPVPPVGSK_.3	_FNS[Phospho (STY)]LPRPDPEPVPPVGSK_	4.70614e-05	0.0091535	Filtered	0.00325949	0.00451279	0.00613141	Filtered	Filtered	Filtered	0.000147395	0.000409085	Filtered	1208.12	1.00108	Filtered	205.331	873.75	87.3021	Filtered	Filtered	Filtered	1.31403	937.815	Filtered	0.763055	0.69385	Filtered	0.973273	0.921678	0.966638	Filtered	Filtered	Filtered	0.655887	0.5635	Filtered
A1L390	PLEKHG3	Pleckstrin homology domain-containing family G member 3	SPLSPTETFSWPDVR	1037	(S1037,S1040)	_S[Phospho (STY)]PLS[Phospho (STY)]PTETFSWPDVR_.2	_S[Phospho (STY)]PLS[Phospho (STY)]PTETFSWPDVR_	7.51879e-12	8.77061e-06	0.000263725	1.50669e-08	4.15337e-11	5.79633e-11	3.92724e-06	1.04316e-06	0.000348879	2.83562e-16	6.81298e-06	1.19625e-07	4448.04	1806.51	1703.72	2471.95	692.124	2842.85	907.279	1.56873	592.466	1487.33	2667.12	872.468	0.999293	0.999853	0.623652	0.992085	0.841544	0.990546	0.948049	0.211541	0.590696	0.988411	0.999931	0.687948
A1L390	PLEKHG3	Pleckstrin homology domain-containing family G member 3	SPLSPTETFSWPDVR	1037	(S1037,S1040)	_S[Phospho (STY)]PLS[Phospho (STY)]PTETFSWPDVR_.3	_S[Phospho (STY)]PLS[Phospho (STY)]PTETFSWPDVR_	1.17513e-22	0.000662468	0.00606576	0.000687763	Filtered	3.34316e-08	Filtered	Filtered	Filtered	8.04778e-23	5.59874e-08	Filtered	215.306	1.21165	1.01721	225.698	Filtered	357.11	Filtered	Filtered	Filtered	298.964	744.048	Filtered	0.12959	0.400733	0.21037	0.456688	Filtered	0.457667	Filtered	Filtered	Filtered	0.48566	0.583324	Filtered
A1L390	PLEKHG3	Pleckstrin homology domain-containing family G member 3	SPLSPTETFSWPDVR	1037	(S1037,T1044)	_S[Phospho (STY)]PLSPTET[Phospho (STY)]FSWPDVR_.3	_S[Phospho (STY)]PLSPTET[Phospho (STY)]FSWPDVR_	2.13473e-15	0.00054469	Filtered	0.000197735	Filtered	6.28093e-06	Filtered	Filtered	Filtered	1.19933e-14	1.19828e-05	Filtered	431.773	1.21165	Filtered	193.222	Filtered	809.465	Filtered	Filtered	Filtered	562.458	1172.95	Filtered	0.126216	0.102556	Filtered	0.34792	Filtered	0.555717	Filtered	Filtered	Filtered	0.30036	0.167359	Filtered
A1L390	PLEKHG3	Pleckstrin homology domain-containing family G member 3	SPLSPTETFSWPDVR	1037	(S1037)	_S[Phospho (STY)]PLSPTETFSWPDVR_.2	_S[Phospho (STY)]PLSPTETFSWPDVR_	Filtered	Filtered	0.00986535	Filtered	Filtered	Filtered	Filtered	Filtered	Filtered	Filtered	Filtered	Filtered	Filtered	Filtered	1	Filtered	Filtered	Filtered	Filtered	Filtered	Filtered	Filtered	Filtered	Filtered	Filtered	Filtered	0.280808	Filtered	Filtered	Filtered	Filtered	Filtered	Filtered	Filtered	Filtered	Filtered
A1L390	PLEKHG3	Pleckstrin homology domain-containing family G member 3	IWEGMESSGGSPGK	817	(S824)	_IWEGMESS[Phospho (STY)]GGSPGK_.2	_IWEGMESS[Phospho (STY)]GGSPGK_	0.00227094	Filtered	0.00414078	Filtered	Filtered	Filtered	Filtered	Filtered	Filtered	Filtered	Filtered	Filtered	1.02688	Filtered	195.557	Filtered	Filtered	Filtered	Filtered	Filtered	Filtered	Filtered	Filtered	Filtered	0.333333	Filtered	0.333333	Filtered	Filtered	Filtered	Filtered	Filtered	Filtered	Filtered	Filtered	Filtered
A1L390	PLEKHG3	Pleckstrin homology domain-containing family G member 3	IWEGMESSGGSPGK	817	(S827)	_IWEGMESSGGS[Phospho (STY)]PGK_.2	_IWEGMESSGGS[Phospho (STY)]PGK_	0.00542576	Filtered	Filtered	Filtered	Filtered	Filtered	Filtered	Filtered	Filtered	Filtered	Filtered	Filtered	1.02708	Filtered	Filtered	Filtered	Filtered	Filtered	Filtered	Filtered	Filtered	Filtered	Filtered	Filtered	0.333333	Filtered	Filtered	Filtered	Filtered	Filtered	Filtered	Filtered	Filtered	Filtered	Filtered	Filtered
A1L390	PLEKHG3	Pleckstrin homology domain-containing family G member 3	IWEGMESSGGSPGK	817	(S823)	_IWEGMES[Phospho (STY)]SGGSPGK_.2	_IWEGMES[Phospho (STY)]SGGSPGK_	0.00492472	Filtered	Filtered	Filtered	Filtered	Filtered	Filtered	Filtered	Filtered	Filtered	Filtered	Filtered	1.02663	Filtered	Filtered	Filtered	Filtered	Filtered	Filtered	Filtered	Filtered	Filtered	Filtered	Filtered	0.333333	Filtered	Filtered	Filtered	Filtered	Filtered	Filtered	Filtered	Filtered	Filtered	Filtered	Filtered
A1X283	SH3PXD2B	SH3 and PX domain-containing protein 2B	KASSDMSASAGYEEISDPDMEEK	497	(S500,M502)	_KASS[Phospho (STY)]DM[Oxidation (M)]SASAGYEEISDPDMEEK_.3	_KASS[Phospho (STY)]DM[Oxidation (M)]SASAGYEEISDPDMEEK_	3.82848e-07	4.65584e-10	0.0032305	Filtered	Filtered	0.00929949	0.00166092	0.000935928	0.00276285	3.75816e-10	2.54857e-05	6.64598e-19	426.031	415.813	1.07206	Filtered	Filtered	1	1.47843	1.52886	1.53806	3695.16	5152.73	5156.27	0.0424624	0.00624687	0.139887	Filtered	Filtered	0.00264483	0.107499	0.139887	0.139887	0.00499184	0.00642276	0.0191573
A1X283	SH3PXD2B	SH3 and PX domain-containing protein 2B	KASSDMSASAGYEEISDPDMEEK	497	(S499,M516)	_KAS[Phospho (STY)]SDMSASAGYEEISDPDM[Oxidation (M)]EEK_.3	_KAS[Phospho (STY)]SDMSASAGYEEISDPDM[Oxidation (M)]EEK_	1.05673e-07	1.36268e-06	0.0036754	Filtered	Filtered	0.00140473	0.00162906	0.00282903	0.002607	5.85164e-08	3.88701e-06	2.85483e-28	164.851	1.02879	1.07054	Filtered	Filtered	1	1.47952	1.52602	1.53454	2664.21	3095.48	1876.26	0.0449593	0.00650212	0.141803	Filtered	Filtered	0.00280921	0.110464	0.141803	0.141803	0.137605	0.0184549	0.00252091
A1X283	SH3PXD2B	SH3 and PX domain-containing protein 2B	KASSDMSASAGYEEISDPDMEEK	497	(S499,M502)	_KAS[Phospho (STY)]SDM[Oxidation (M)]SASAGYEEISDPDMEEK_.3	_KAS[Phospho (STY)]SDM[Oxidation (M)]SASAGYEEISDPDMEEK_	9.79264e-08	0.0003562	0.00111461	Filtered	Filtered	0.00872642	0.000865437	0.00158311	0.0018033	5.95202e-12	1.38399e-05	4.74105e-14	167.548	1.02723	1.07161	Filtered	Filtered	1	1.47979	1.52638	1.53708	1394.21	1761.34	1832.95	0.0449271	0.110464	0.141803	Filtered	Filtered	0.00280877	0.110482	0.141803	0.141803	0.00554622	0.00701622	0.00264586
A1X283	SH3PXD2B	SH3 and PX domain-containing protein 2B	KASSDMSASAGYEEISDPDMEEK	497	(S499)	_KAS[Phospho (STY)]SDMSASAGYEEISDPDMEEK_.3	_KAS[Phospho (STY)]SDMSASAGYEEISDPDMEEK_	2.28079e-08	6.23557e-44	0.000596061	Filtered	Filtered	Filtered	Filtered	0.00319799	0.000233256	6.04281e-13	7.92175e-08	2.63569e-24	1020.91	1191.12	660.976	Filtered	Filtered	Filtered	Filtered	1.48451	321.254	4475.34	5838.02	3596.65	0.126328	0.140491	0.111822	Filtered	Filtered	Filtered	Filtered	0.140475	0.166667	0.195675	0.424303	0.456314
A1X283	SH3PXD2B	SH3 and PX domain-containing protein 2B	KASSDMSASAGYEEISDPDMEEK	497	(S500)	_KASS[Phospho (STY)]DMSASAGYEEISDPDMEEK_.3	_KASS[Phospho (STY)]DMSASAGYEEISDPDMEEK_	1.69949e-05	2.73066e-35	9.11824e-11	Filtered	Filtered	Filtered	Filtered	0.00138148	4.46923e-06	1.8426e-09	4.27233e-06	6.16127e-25	1020.3	1187.4	661.853	Filtered	Filtered	Filtered	Filtered	1.48451	322.806	3992.59	5266.17	3174.71	0.126328	0.140496	0.111928	Filtered	Filtered	Filtered	Filtered	0.140478	0.166667	0.195798	0.325617	0.0981537
A1X283	SH3PXD2B	SH3 and PX domain-containing protein 2B	KASSDMSASAGYEEISDPDMEEK	497	(S505)	_KASSDMSAS[Phospho (STY)]AGYEEISDPDMEEK_.3	_KASSDMSAS[Phospho (STY)]AGYEEISDPDMEEK_	3.71826e-07	4.20915e-35	0.00027798	Filtered	Filtered	Filtered	Filtered	Filtered	7.85358e-05	3.02955e-15	1.63237e-09	5.51708e-22	1	1.07758	1.0548	Filtered	Filtered	Filtered	Filtered	Filtered	1.41104	497.634	1388.19	1159.73	0.152477	0.15925	0.143695	Filtered	Filtered	Filtered	Filtered	Filtered	0.166667	0.236051	0.0795978	0.281739
A1X283	SH3PXD2B	SH3 and PX domain-containing protein 2B	KASSDMSASAGYEEISDPDMEEK	497	(S503)	_KASSDMS[Phospho (STY)]ASAGYEEISDPDMEEK_.3	_KASSDMS[Phospho (STY)]ASAGYEEISDPDMEEK_	2.04838e-07	1.49993e-26	0.000761582	Filtered	Filtered	Filtered	Filtered	Filtered	0.00137361	3.12262e-12	2.61287e-07	6.71201e-19	1	1.07681	1.05428	Filtered	Filtered	Filtered	Filtered	Filtered	1.41939	502.46	1323.34	641.241	0.139011	0.149688	0.127022	Filtered	Filtered	Filtered	Filtered	Filtered	0.166667	0.111556	0.0997037	0.149114
A1X283	SH3PXD2B	SH3 and PX domain-containing protein 2B	KASSDMSASAGYEEISDPDMEEK	497	(S499,M502,M516)	_KAS[Phospho (STY)]SDM[Oxidation (M)]SASAGYEEISDPDM[Oxidation (M)]EEK_.3	_KAS[Phospho (STY)]SDM[Oxidation (M)]SASAGYEEISDPDM[Oxidation (M)]EEK_	0.000147825	0.00424304	0.000413828	Filtered	Filtered	Filtered	0.000628496	Filtered	Filtered	2.64079e-09	0.000138083	5.95846e-08	1	1	1.1511	Filtered	Filtered	Filtered	1.60038	Filtered	Filtered	263.599	437.712	813.016	0.0898033	0.14677	0.0721878	Filtered	Filtered	Filtered	0.098302	Filtered	Filtered	0.0523267	0.0522217	0.0124594
A1X283	SH3PXD2B	SH3 and PX domain-containing protein 2B	KASSDMSASAGYEEISDPDMEEK	497	(S500,M502,M516)	_KASS[Phospho (STY)]DM[Oxidation (M)]SASAGYEEISDPDM[Oxidation (M)]EEK_.3	_KASS[Phospho (STY)]DM[Oxidation (M)]SASAGYEEISDPDM[Oxidation (M)]EEK_	0.000155089	0.0027004	7.18343e-08	Filtered	Filtered	Filtered	2.35373e-05	Filtered	Filtered	2.42309e-06	0.000190311	6.28325e-11	1	1	1.1585	Filtered	Filtered	Filtered	1.60134	Filtered	Filtered	1.14772	629.662	336.09	0.0857277	0.146744	0.0682465	Filtered	Filtered	Filtered	0.0942911	Filtered	Filtered	0.112752	0.0492699	0.0113321
A1X283	SH3PXD2B	SH3 and PX domain-containing protein 2B	KASSDMSASAGYEEISDPDMEEK	497	(Y508)	_KASSDMSASAGY[Phospho (STY)]EEISDPDMEEK_.3	_KASSDMSASAGY[Phospho (STY)]EEISDPDMEEK_	Filtered	Filtered	Filtered	Filtered	Filtered	Filtered	Filtered	Filtered	Filtered	0.000817687	0.000258979	0.00486241	Filtered	Filtered	Filtered	Filtered	Filtered	Filtered	Filtered	Filtered	Filtered	1077.02	2147.91	1553.02	Filtered	Filtered	Filtered	Filtered	Filtered	Filtered	Filtered	Filtered	Filtered	0.619384	0.619	0.678263
A1X283	SH3PXD2B	SH3 and PX domain-containing protein 2B	PGPGSPSHPGALDLDGVSR	287	(S293)	_PGPGSPS[Phospho (STY)]HPGALDLDGVSR_.3	_PGPGSPS[Phospho (STY)]HPGALDLDGVSR_	6.15606e-12	1.83926e-24	2.43692e-22	2.65253e-06	0.00144785	1.92162e-05	8.02296e-05	0.00600201	3.7197e-05	5.0977e-26	7.3542e-05	1.79806e-26	10896.2	3148.57	4212.2	2400.99	404.528	1331.22	577.008	1.49283	307.65	3978.36	10963	4591.48	0.625358	0.555137	0.573225	0.3064	0.282379	0.28272	0.53235	0.36326	0.535797	0.563682	0.178639	0.312396
A1X283	SH3PXD2B	SH3 and PX domain-containing protein 2B	PGPGSPSHPGALDLDGVSR	287	(S291)	_PGPGS[Phospho (STY)]PSHPGALDLDGVSR_.3	_PGPGS[Phospho (STY)]PSHPGALDLDGVSR_	1.16501e-10	1.69759e-32	1.83672e-13	1.94699e-05	0.000165748	6.98283e-06	0.000326255	0.00358039	7.86867e-05	7.6304e-20	1.29281e-05	5.10082e-30	8882.59	2799.07	3370.99	2167.56	405.671	1199.72	319.812	1.49422	307.472	2923.57	8717.67	3753.21	0.375612	0.443561	0.428542	0.69356	0.707357	0.707112	0.453547	0.331255	0.443435	0.436918	0.830559	0.681595
A2A2Y4	FRMD3	FERM domain-containing protein 3	EENISAPLISSSPVK	405	(S416)	_EENISAPLISSS[Phospho (STY)]PVK_.2	_EENISAPLISSS[Phospho (STY)]PVK_	Filtered	Filtered	Filtered	Filtered	Filtered	Filtered	Filtered	Filtered	Filtered	7.47881e-10	7.10229e-08	1.02891e-15	Filtered	Filtered	Filtered	Filtered	Filtered	Filtered	Filtered	Filtered	Filtered	5015.94	4046.31	3680.58	Filtered	Filtered	Filtered	Filtered	Filtered	Filtered	Filtered	Filtered	Filtered	0.371914	0.340521	0.361773
A2A2Y4	FRMD3	FERM domain-containing protein 3	EENISAPLISSSPVK	405	(S414)	_EENISAPLIS[Phospho (STY)]SSPVK_.2	_EENISAPLIS[Phospho (STY)]SSPVK_	Filtered	Filtered	Filtered	Filtered	Filtered	Filtered	Filtered	Filtered	Filtered	1.12071e-10	9.96758e-06	3.01871e-18	Filtered	Filtered	Filtered	Filtered	Filtered	Filtered	Filtered	Filtered	Filtered	1671.03	1321.67	1312.89	Filtered	Filtered	Filtered	Filtered	Filtered	Filtered	Filtered	Filtered	Filtered	0.239896	0.30779	0.241227
A2A2Y4	FRMD3	FERM domain-containing protein 3	EENISAPLISSSPVK	405	(S415)	_EENISAPLISS[Phospho (STY)]SPVK_.2	_EENISAPLISS[Phospho (STY)]SPVK_	Filtered	Filtered	Filtered	Filtered	Filtered	Filtered	Filtered	Filtered	Filtered	1.7348e-10	3.29381e-05	3.99128e-12	Filtered	Filtered	Filtered	Filtered	Filtered	Filtered	Filtered	Filtered	Filtered	1112.27	645.104	859.806	Filtered	Filtered	Filtered	Filtered	Filtered	Filtered	Filtered	Filtered	Filtered	0.239866	0.307798	0.301918
A2RRP1	NBAS	Neuroblastoma-amplified sequence	AGEEDEGEEDSDSDYEISAK	463	(S473)	_AGEEDEGEEDS[Phospho (STY)]DSDYEISAK_.3	_AGEEDEGEEDS[Phospho (STY)]DSDYEISAK_	4.59396e-05	2.75354e-26	8.45783e-18	9.10521e-07	4.98574e-12	3.69861e-09	2.28053e-05	2.91804e-35	3.02594e-17	0.000921905	2.91269e-06	1.04109e-11	213.682	414.893	1104.93	1144.68	1118.49	1799.52	1539.12	1036.1	1201.55	241.457	420.686	222.781	0.223861	0.225831	0.368437	0.0905939	0.184214	0.411511	0.20372	0.419007	0.201103	0.223976	0.407933	0.226061
A2RRP1	NBAS	Neuroblastoma-amplified sequence	AGEEDEGEEDSDSDYEISAK	463	(S475)	_AGEEDEGEEDSDS[Phospho (STY)]DYEISAK_.3	_AGEEDEGEEDSDS[Phospho (STY)]DYEISAK_	4.55386e-05	3.87535e-21	5.88933e-18	9.05611e-07	5.77198e-12	8.50299e-10	2.44734e-05	1.67219e-35	1.62772e-17	0.000224316	2.27011e-05	1.51011e-13	213.682	414.893	1104.93	1144.87	1118.49	1601.58	1539.12	731.058	1201.55	241.457	420.716	222.781	0.223861	0.213881	0.342703	0.0731428	0.165454	0.3694	0.186333	0.383052	0.201103	0.224092	0.365801	0.214142
A2RRP1	NBAS	Neuroblastoma-amplified sequence	AGEEDEGEEDSDSDYEISAK	463	(Y477)	_AGEEDEGEEDSDSDY[Phospho (STY)]EISAK_.3	_AGEEDEGEEDSDSDY[Phospho (STY)]EISAK_	1.97171e-06	9.63823e-24	6.27115e-21	8.66507e-08	8.67327e-15	1.36119e-13	9.58538e-06	2.4491e-39	3.0082e-11	2.69835e-05	8.67751e-08	7.87412e-05	1.07628	1.13835	1.14311	1	1.01948	1	1.48172	1.38438	1.5272	1.26744	1	1	0.327533	0.416504	0.885569	0.804204	0.62408	0.161986	0.41653	0.101105	0.274482	0.416326	0.165112	0.416506
A2RU67	FAM234B	Protein FAM234B	SPLGEAPEPDSDAEVAEAAK	52	(S62)	_SPLGEAPEPDS[Phospho (STY)]DAEVAEAAK_.3	_SPLGEAPEPDS[Phospho (STY)]DAEVAEAAK_	8.92874e-16	4.42895e-40	1.28319e-26	1.04778e-08	6.05598e-19	6.22663e-07	3.96244e-05	1.51189e-31	2.22683e-07	0.00035477	1.04184e-09	7.85287e-29	23084.6	21326.3	24121.3	6964.05	7025.34	6912.56	6451.25	4220.17	5952.96	3556.67	4475.83	4734.84	1	1	1	0.985785	0.69344	0.998458	0.947821	0.644663	0.979766	0.986605	0.998812	0.999635
A2RU67	FAM234B	Protein FAM234B	SPLGEAPEPDSDAEVAEAAK	52	(S52)	_S[Phospho (STY)]PLGEAPEPDSDAEVAEAAK_.3	_S[Phospho (STY)]PLGEAPEPDSDAEVAEAAK_	3.39227e-07	2.62682e-45	1.69765e-20	2.0995e-06	2.24031e-18	3.17132e-11	2.69699e-05	2.1639e-12	1.21427e-13	4.66013e-10	1.44305e-06	1.82054e-22	11727	10874.6	10809	3034.9	2871.2	3388.34	2862.59	1658.77	2634.28	1687.36	2219.57	2318.5	9.45568e-06	7.31568e-06	2.57851e-06	0.087963	0.5	0.0187723	0.144473	0.5	0.00446813	0.0702746	0.116592	0.0161927
A4D1S0	KLRG2	Killer cell lectin-like receptor subfamily G member 2	VPVPESPAFSR	153	(S158)	_VPVPES[Phospho (STY)]PAFSR_.2	_VPVPES[Phospho (STY)]PAFSR_	Filtered	Filtered	Filtered	8.02372e-06	2.06873e-14	1.67112e-08	Filtered	Filtered	Filtered	Filtered	Filtered	Filtered	Filtered	Filtered	Filtered	7937.98	10448.1	7525.86	Filtered	Filtered	Filtered	Filtered	Filtered	Filtered	Filtered	Filtered	Filtered	0.994819	0.999689	0.99976	Filtered	Filtered	Filtered	Filtered	Filtered	Filtered
A4D1S0	KLRG2	Killer cell lectin-like receptor subfamily G member 2	VPVPESPAFSR	153	(S162)	_VPVPESPAFS[Phospho (STY)]R_.2	_VPVPESPAFS[Phospho (STY)]R_	Filtered	Filtered	Filtered	4.0866e-05	2.65713e-14	6.40598e-05	Filtered	Filtered	Filtered	Filtered	Filtered	Filtered	Filtered	Filtered	Filtered	696.244	497.19	660.115	Filtered	Filtered	Filtered	Filtered	Filtered	Filtered	Filtered	Filtered	Filtered	0.000710376	0.000375457	0.000214428	Filtered	Filtered	Filtered	Filtered	Filtered	Filtered
A4D2B0	MBLAC1	Metallo-beta-lactamase domain-containing protein 1	EASQPETEGGGNSQQEPVVGDEEPALH	240	(T246)	_EASQPET[Phospho (STY)]EGGGNSQQEPVVGDEEPALH_.3	_EASQPET[Phospho (STY)]EGGGNSQQEPVVGDEEPALH_	2.11552e-07	2.20836e-10	1.22174e-12	1.87271e-07	6.35035e-10	1.25782e-06	0.00403908	0.00200743	0.00360773	Filtered	Filtered	Filtered	314.765	744.998	289.42	1860.34	1704.17	1333.11	235.462	1.53983	442.844	Filtered	Filtered	Filtered	0.306159	0.306105	0.30609	0.248309	0.306153	0.209327	0.333333	0.325143	0.306141	Filtered	Filtered	Filtered
A4D2B0	MBLAC1	Metallo-beta-lactamase domain-containing protein 1	EASQPETEGGGNSQQEPVVGDEEPALH	240	(S242)	_EAS[Phospho (STY)]QPETEGGGNSQQEPVVGDEEPALH_.3	_EAS[Phospho (STY)]QPETEGGGNSQQEPVVGDEEPALH_	1.02808e-05	5.27348e-09	1.17288e-06	1.88476e-07	5.40849e-08	1.61047e-05	0.00996657	0.0013653	0.00158286	Filtered	Filtered	Filtered	1.01556	1.12458	1.11158	421.339	272.33	414.281	1.67135	1.54037	1.57482	Filtered	Filtered	Filtered	0.278454	0.278376	0.278318	0.192938	0.278393	0.209558	0.333333	0.324304	0.27835	Filtered	Filtered	Filtered
A4D2B0	MBLAC1	Metallo-beta-lactamase domain-containing protein 1	EASQPETEGGGNSQQEPVVGDEEPALH	240	(S252)	_EASQPETEGGGNS[Phospho (STY)]QQEPVVGDEEPALH_.3	_EASQPETEGGGNS[Phospho (STY)]QQEPVVGDEEPALH_	1.64857e-07	2.9476e-13	7.09394e-06	6.36827e-09	1.34472e-10	1.96091e-06	0.00413577	0.00246637	0.00702239	Filtered	Filtered	Filtered	1.01323	1.12515	1.11181	224.865	273.018	205.161	1.66797	1.53983	1.57358	Filtered	Filtered	Filtered	0.41543	0.415592	0.4155	0.557687	0.41545	0.203644	0.333333	0.349713	0.415472	Filtered	Filtered	Filtered
A5YM69	ARHGEF35	Rho guanine nucleotide exchange factor 35	LSATQQSELR	56	(T59)	_LSAT[Phospho (STY)]QQSELR_.2	_LSAT[Phospho (STY)]QQSELR_	4.08785e-06	0.000565742	0.00404739	1.39602e-09	2.9374e-09	3.16085e-06	0.00148707	0.00173921	Filtered	8.18853e-17	3.22149e-05	4.69808e-29	1	1.11802	1.18422	433.081	842.427	554.966	1.76451	374.192	Filtered	684.583	593.974	825.807	0.0857679	0.344921	0.333333	0.367718	0.220644	0.318265	0.333333	0.663415	Filtered	0.0861611	0.333333	0.404378
A5YM69	ARHGEF35	Rho guanine nucleotide exchange factor 35	LSATQQSELR	56	(S57)	_LS[Phospho (STY)]ATQQSELR_.2	_LS[Phospho (STY)]ATQQSELR_	5.8419e-08	3.92268e-07	0.000855522	1.20152e-05	5.95375e-06	3.0558e-06	0.000291088	0.00239177	Filtered	5.18198e-18	4.26944e-05	1.90507e-33	1.29545	1.48912	1.58043	223.083	223.645	323.273	2.3529	1.95732	Filtered	1.4088	1.03734	247.791	0.815464	0.332947	0.333333	0.382846	0.346753	0.404183	0.333333	0.17247	Filtered	0.814977	0.479407	0.415841
A5YM69	ARHGEF35	Rho guanine nucleotide exchange factor 35	YYSPCEEHPAETNQNEGAESGTIR	182	(S184,C186)	_YYS[Phospho (STY)]PC[Carbamidomethyl (C)]EEHPAETNQNEGAESGTIR_.3	_YYS[Phospho (STY)]PC[Carbamidomethyl (C)]EEHPAETNQNEGAESGTIR_	2.92926e-08	2.70613e-26	2.31454e-14	7.35367e-07	8.76666e-16	4.87037e-12	Filtered	0.00237844	Filtered	7.13712e-08	1.07641e-05	1.94846e-12	4569.48	3592.63	3517.14	6843.07	3735.38	3853.8	Filtered	1.31879	Filtered	3532.71	4398.86	3773.48	0.709941	0.0495483	0.530051	0.111905	0.0900103	0.0356551	Filtered	0.148838	Filtered	0.677034	0.712143	0.0494164
A5YM69	ARHGEF35	Rho guanine nucleotide exchange factor 35	YYSPCEEHPAETNQNEGAESGTIR	182	(Y182,C186)	_Y[Phospho (STY)]YSPC[Carbamidomethyl (C)]EEHPAETNQNEGAESGTIR_.3	_Y[Phospho (STY)]YSPC[Carbamidomethyl (C)]EEHPAETNQNEGAESGTIR_	7.77145e-09	1.68558e-21	2.17063e-16	1.64754e-07	7.3858e-22	3.52829e-08	Filtered	0.0038695	Filtered	2.64465e-11	1.37858e-05	6.36662e-11	3980.1	3217.4	3049.45	6151.34	3413.52	3275.35	Filtered	1.31876	Filtered	3211.9	3992.41	3542.31	0.0400142	0.383132	0.0458137	0.32062	0.0658472	0.447542	Filtered	0.200548	Filtered	0.225043	0.0107108	0.431032
A5YM69	ARHGEF35	Rho guanine nucleotide exchange factor 35	YYSPCEEHPAETNQNEGAESGTIR	182	(Y183,C186)	_YY[Phospho (STY)]SPC[Carbamidomethyl (C)]EEHPAETNQNEGAESGTIR_.3	_YY[Phospho (STY)]SPC[Carbamidomethyl (C)]EEHPAETNQNEGAESGTIR_	2.81567e-05	6.76608e-06	8.65391e-20	4.48293e-06	4.65868e-14	1.19665e-10	Filtered	0.00220948	Filtered	5.19223e-09	3.90475e-05	1.47576e-07	3980.1	3217.4	3049.45	6151.34	3413.52	3275.35	Filtered	1.31876	Filtered	3211.9	3992.41	3542.31	0.0400142	0.383132	0.0458137	0.32062	0.0658472	0.447542	Filtered	0.200548	Filtered	0.225043	0.0107108	0.431032
A5YM69	ARHGEF35	Rho guanine nucleotide exchange factor 35	YYSPCEEHPAETNQNEGAESGTIR	182	(C186,T193)	_YYSPC[Carbamidomethyl (C)]EEHPAET[Phospho (STY)]NQNEGAESGTIR_.3	_YYSPC[Carbamidomethyl (C)]EEHPAET[Phospho (STY)]NQNEGAESGTIR_	2.24916e-11	1.57648e-23	4.82943e-21	2.63476e-09	2.16184e-08	1.1641e-09	Filtered	0.00133767	Filtered	2.21054e-18	1.88586e-05	3.0087e-23	4037.21	2545.91	2455.16	5898.57	2750.28	2915.4	Filtered	1.31874	Filtered	3231.13	3949.47	3002.23	0.215325	0.127831	0.231663	0.402255	0.132557	0.0699596	Filtered	0.153152	Filtered	0.230312	0.270076	0.0881108
A5YM69	ARHGEF35	Rho guanine nucleotide exchange factor 35	YYSPCEEHPAETNQNEGAESGTIR	182	(C186,S201)	_YYSPC[Carbamidomethyl (C)]EEHPAETNQNEGAES[Phospho (STY)]GTIR_.3	_YYSPC[Carbamidomethyl (C)]EEHPAETNQNEGAES[Phospho (STY)]GTIR_	0.000980687	0.000117282	0.000353916	0.000574952	0.000587736	5.62102e-05	Filtered	0.00269408	Filtered	0.000283041	0.000392007	0.00906157	557.878	359.512	811.706	688.079	188.492	567.058	Filtered	1.31871	Filtered	191.403	1119.37	316.428	0.0010498	0.000170956	0.00196545	5.74701e-05	0.00566466	0.000127943	Filtered	0.148838	Filtered	0.000388395	1.07847e-05	0.000466797
A5YM69	ARHGEF35	Rho guanine nucleotide exchange factor 35	YYSPCEEHPAETNQNEGAESGTIR	182	(C186,T203)	_YYSPC[Carbamidomethyl (C)]EEHPAETNQNEGAESGT[Phospho (STY)]IR_.3	_YYSPC[Carbamidomethyl (C)]EEHPAETNQNEGAESGT[Phospho (STY)]IR_	0.000256915	0.0033478	0.000470535	0.000288312	0.00441109	4.22724e-05	Filtered	0.00188204	Filtered	0.00332442	0.00339975	0.00204853	1.02254	1.09919	1.15956	1	1.15236	1.00074	Filtered	1.31876	Filtered	1.15577	1	1	0.00108418	0.000482682	0.0019615	0.000256839	0.00573142	0.000723857	Filtered	0.148787	Filtered	0.000398125	1.01773e-05	0.00047953
A5YM69	ARHGEF35	Rho guanine nucleotide exchange factor 35	AEELSPAALSPLLEPIR	441	(S445,S450)	_AEELS[Phospho (STY)]PAALS[Phospho (STY)]PLLEPIR_.2	_AEELS[Phospho (STY)]PAALS[Phospho (STY)]PLLEPIR_	1.11181e-12	0.00296488	8.87601e-16	5.9096e-09	1.95084e-10	6.91348e-10	Filtered	Filtered	Filtered	1.26789e-13	1.40398e-06	5.04338e-20	1341.78	554.161	950.619	1498.03	2140.97	1671.72	Filtered	Filtered	Filtered	1307.25	1205.13	1255.68	1	1	1	1	1	1	Filtered	Filtered	Filtered	1	1	1
A5YM69	ARHGEF35	Rho guanine nucleotide exchange factor 35	AEELSPAALSPLLEPIR	441	(S445,S450)	_AEELS[Phospho (STY)]PAALS[Phospho (STY)]PLLEPIR_.3	_AEELS[Phospho (STY)]PAALS[Phospho (STY)]PLLEPIR_	1.18064e-05	Filtered	0.000931113	4.22543e-05	Filtered	2.60984e-07	Filtered	Filtered	Filtered	5.07648e-06	1.54973e-08	8.77628e-27	1	Filtered	1.01721	1	Filtered	584.018	Filtered	Filtered	Filtered	454.669	600.769	910.812	1	Filtered	1	1	Filtered	1	Filtered	Filtered	Filtered	1	1	1
A5YM69	ARHGEF35	Rho guanine nucleotide exchange factor 35	EEHRLSATQQSELR	52	(S57)	_EEHRLS[Phospho (STY)]ATQQSELR_.3	_EEHRLS[Phospho (STY)]ATQQSELR_	0.00542975	Filtered	Filtered	0.000220164	Filtered	Filtered	Filtered	Filtered	Filtered	0.00439516	3.78856e-08	1.99344e-05	1	Filtered	Filtered	1	Filtered	Filtered	Filtered	Filtered	Filtered	1	1	149.32	0.333333	Filtered	Filtered	0.333333	Filtered	Filtered	Filtered	Filtered	Filtered	0.333333	0.465231	0.332679
A5YM69	ARHGEF35	Rho guanine nucleotide exchange factor 35	EEHRLSATQQSELR	52	(T59)	_EEHRLSAT[Phospho (STY)]QQSELR_.3	_EEHRLSAT[Phospho (STY)]QQSELR_	Filtered	Filtered	Filtered	0.00537602	Filtered	Filtered	Filtered	Filtered	Filtered	Filtered	3.24543e-05	0.000106737	Filtered	Filtered	Filtered	1	Filtered	Filtered	Filtered	Filtered	Filtered	Filtered	572.829	1	Filtered	Filtered	Filtered	0.333333	Filtered	Filtered	Filtered	Filtered	Filtered	Filtered	0.465779	0.333333
A5YM69	ARHGEF35	Rho guanine nucleotide exchange factor 35	EEHRLSATQQSELR	52	(S62)	_EEHRLSATQQS[Phospho (STY)]ELR_.3	_EEHRLSATQQS[Phospho (STY)]ELR_	Filtered	Filtered	Filtered	0.00309542	Filtered	Filtered	Filtered	Filtered	Filtered	Filtered	0.000392154	0.000199366	Filtered	Filtered	Filtered	1	Filtered	Filtered	Filtered	Filtered	Filtered	Filtered	1	1	Filtered	Filtered	Filtered	0.333333	Filtered	Filtered	Filtered	Filtered	Filtered	Filtered	0.0718563	0.333554
A5YM69	ARHGEF35	Rho guanine nucleotide exchange factor 35	ELQVPEENRADSQDEK	329	(S340)	_ELQVPEENRADS[Phospho (STY)]QDEK_.3	_ELQVPEENRADS[Phospho (STY)]QDEK_	Filtered	Filtered	Filtered	0.00995444	0.00421259	Filtered	Filtered	Filtered	Filtered	Filtered	0.00729483	Filtered	Filtered	Filtered	Filtered	203.936	1.04136	Filtered	Filtered	Filtered	Filtered	Filtered	1	Filtered	Filtered	Filtered	Filtered	1	1	Filtered	Filtered	Filtered	Filtered	Filtered	1	Filtered
A6NCI8	C2orf78	Uncharacterized protein C2orf78	DFTVTVIDQNTAVSSMSMTAQYYK	144	(T154)	_DFTVTVIDQNT[Phospho (STY)]AVSSMSMTAQYYK_.3	_DFTVTVIDQNT[Phospho (STY)]AVSSMSMTAQYYK_	0.00213135	0.00211888	0.00352826	0.00180127	0.00442111	0.0014109	0.00654692	0.00228697	0.00073473	0.00335706	0.000801441	0.00313348	1	1.2094	1.01873	1	1.42858	1	1.05257	1.56412	1.4238	1.20236	1	1.00733	0.104992	0.105012	0.111111	0.111111	0.105004	0.0593963	0.101409	0.0922564	0.0164199	0.147763	0.147714	0.105013
A6NCI8	C2orf78	Uncharacterized protein C2orf78	DFTVTVIDQNTAVSSMSMTAQYYK	144	(S157)	_DFTVTVIDQNTAVS[Phospho (STY)]SMSMTAQYYK_.3	_DFTVTVIDQNTAVS[Phospho (STY)]SMSMTAQYYK_	0.00173932	0.00256674	0.00305549	0.000755551	0.004156	0.00105632	0.00630914	0.0018748	0.00228768	0.00133057	0.000554523	0.00111933	1	1.2094	1.01873	1	1.42858	1	1.05232	1.56412	1.42398	1.20206	1	1.00733	0.104992	0.105012	0.111111	0.111111	0.105004	0.0593963	0.035643	0.0922564	0.0164199	0.147893	0.147766	0.105013
A6NCI8	C2orf78	Uncharacterized protein C2orf78	DFTVTVIDQNTAVSSMSMTAQYYK	144	(T148)	_DFTVT[Phospho (STY)]VIDQNTAVSSMSMTAQYYK_.3	_DFTVT[Phospho (STY)]VIDQNTAVSSMSMTAQYYK_	0.00263082	0.00508039	0.00432832	0.00288148	0.00251104	0.00247496	Filtered	0.00501304	0.00363923	0.00116096	0.00367698	0.00444503	1	1.2094	1.01873	1	1.42858	1	Filtered	1.56412	1.42292	587.473	204.8	1.00733	0.104992	0.105012	0.111111	0.111111	0.105004	0.0593963	Filtered	0.0922564	0.104964	0.12545	0.125404	0.105013
A6NCI8	C2orf78	Uncharacterized protein C2orf78	DFTVTVIDQNTAVSSMSMTAQYYK	144	(Y166)	_DFTVTVIDQNTAVSSMSMTAQYY[Phospho (STY)]K_.3	_DFTVTVIDQNTAVSSMSMTAQYY[Phospho (STY)]K_	0.00182348	0.00234921	0.00649274	0.0042321	Filtered	0.00930163	0.000391667	Filtered	0.00205368	0.00427973	Filtered	Filtered	1	1.2094	1.01873	1	Filtered	1	1.05257	Filtered	1.4238	1.20236	Filtered	Filtered	0.132527	0.132458	0.111111	0.111111	Filtered	0.256856	0.172933	Filtered	0.380452	0.0581263	Filtered	Filtered
A6NCI8	C2orf78	Uncharacterized protein C2orf78	DFTVTVIDQNTAVSSMSMTAQYYK	144	(Y165)	_DFTVTVIDQNTAVSSMSMTAQY[Phospho (STY)]YK_.3	_DFTVTVIDQNTAVSSMSMTAQY[Phospho (STY)]YK_	Filtered	0.00235103	0.00666721	0.0040585	Filtered	Filtered	0.00297234	Filtered	0.00171418	0.00433091	Filtered	Filtered	Filtered	1.2094	1.01873	1	Filtered	Filtered	1.05257	Filtered	1.4238	1.20236	Filtered	Filtered	Filtered	0.132458	0.111111	0.111111	Filtered	Filtered	0.172933	Filtered	0.380452	0.0581263	Filtered	Filtered
A6NCI8	C2orf78	Uncharacterized protein C2orf78	DFTVTVIDQNTAVSSMSMTAQYYK	144	(S158)	_DFTVTVIDQNTAVSS[Phospho (STY)]MSMTAQYYK_.3	_DFTVTVIDQNTAVSS[Phospho (STY)]MSMTAQYYK_	Filtered	0.00219011	0.00664122	0.00314883	Filtered	Filtered	0.00452771	Filtered	0.000978907	0.00238668	Filtered	Filtered	Filtered	1.2094	1.01873	1	Filtered	Filtered	1.05232	Filtered	1.42398	1.20206	Filtered	Filtered	Filtered	0.105012	0.111111	0.111111	Filtered	Filtered	0.035643	Filtered	0.0164199	0.143723	Filtered	Filtered
A6NCI8	C2orf78	Uncharacterized protein C2orf78	DFTVTVIDQNTAVSSMSMTAQYYK	144	(T162)	_DFTVTVIDQNTAVSSMSMT[Phospho (STY)]AQYYK_.3	_DFTVTVIDQNTAVSSMSMT[Phospho (STY)]AQYYK_	Filtered	0.00251413	0.00879056	0.0042313	Filtered	Filtered	0.00348165	Filtered	0.0015657	0.00422491	Filtered	Filtered	Filtered	1.2094	1.01873	1	Filtered	Filtered	1.05232	Filtered	1.42344	1.20236	Filtered	Filtered	Filtered	0.105012	0.111111	0.111111	Filtered	Filtered	0.049743	Filtered	0.0724049	0.0581263	Filtered	Filtered
A6NCI8	C2orf78	Uncharacterized protein C2orf78	DFTVTVIDQNTAVSSMSMTAQYYK	144	(S160)	_DFTVTVIDQNTAVSSMS[Phospho (STY)]MTAQYYK_.3	_DFTVTVIDQNTAVSSMS[Phospho (STY)]MTAQYYK_	Filtered	0.00358157	0.008676	0.00383482	Filtered	Filtered	0.00389436	Filtered	0.00146562	0.00212796	Filtered	Filtered	Filtered	1.2094	1.01873	1	Filtered	Filtered	1.05232	Filtered	1.42344	1.2019	Filtered	Filtered	Filtered	0.105012	0.111111	0.111111	Filtered	Filtered	0.0602527	Filtered	0.0845907	0.135564	Filtered	Filtered
A6NCL7	ANKRD33B	Ankyrin repeat domain-containing protein 33B	SVRPGVVVPR	416	(S416)	_S[Phospho (STY)]VRPGVVVPR_.2	_S[Phospho (STY)]VRPGVVVPR_	Filtered	Filtered	Filtered	Filtered	Filtered	Filtered	Filtered	Filtered	Filtered	8.66885e-18	2.78796e-07	5.49293e-20	Filtered	Filtered	Filtered	Filtered	Filtered	Filtered	Filtered	Filtered	Filtered	460.499	547.896	466.895	Filtered	Filtered	Filtered	Filtered	Filtered	Filtered	Filtered	Filtered	Filtered	1	1	1
A6NCL7	ANKRD33B	Ankyrin repeat domain-containing protein 33B	KASLLPLQR	403	(S405)	_KAS[Phospho (STY)]LLPLQR_.2	_KAS[Phospho (STY)]LLPLQR_	Filtered	Filtered	Filtered	Filtered	Filtered	Filtered	Filtered	Filtered	Filtered	0.00459537	0.00048582	3.00812e-09	Filtered	Filtered	Filtered	Filtered	Filtered	Filtered	Filtered	Filtered	Filtered	209.158	407.229	196.103	Filtered	Filtered	Filtered	Filtered	Filtered	Filtered	Filtered	Filtered	Filtered	1	1	1
A6ND36	FAM83G	Protein FAM83G	QLSAPHITR	648	(S650)	_QLS[Phospho (STY)]APHITR_.2	_QLS[Phospho (STY)]APHITR_	Filtered	Filtered	Filtered	1.74628e-07	1.52552e-14	7.00438e-10	Filtered	3.12128e-06	4.18083e-06	7.37996e-19	9.86476e-06	1.91858e-14	Filtered	Filtered	Filtered	362.809	557.941	542.67	Filtered	1.60028	1.66017	270.444	271.255	495.216	Filtered	Filtered	Filtered	0.99842	0.999845	0.997949	Filtered	0.909481	0.95431	0.997631	0.999519	0.999809
A6ND36	FAM83G	Protein FAM83G	RHSEQVANGPTPPPR	632	(S634)	_RHS[Phospho (STY)]EQVANGPTPPPR_.3	_RHS[Phospho (STY)]EQVANGPTPPPR_	Filtered	Filtered	Filtered	0.00221327	Filtered	Filtered	Filtered	Filtered	Filtered	0.00290033	1.95847e-06	0.00196192	Filtered	Filtered	Filtered	1	Filtered	Filtered	Filtered	Filtered	Filtered	1	1	1	Filtered	Filtered	Filtered	0.5	Filtered	Filtered	Filtered	Filtered	Filtered	0.5	0.522005	0.5
A6ND36	FAM83G	Protein FAM83G	RHSEQVANGPTPPPR	632	(T642)	_RHSEQVANGPT[Phospho (STY)]PPPR_.3	_RHSEQVANGPT[Phospho (STY)]PPPR_	Filtered	Filtered	Filtered	0.00442221	Filtered	Filtered	Filtered	Filtered	Filtered	0.00249351	1.42426e-07	0.000825489	Filtered	Filtered	Filtered	1	Filtered	Filtered	Filtered	Filtered	Filtered	1	1	1	Filtered	Filtered	Filtered	0.5	Filtered	Filtered	Filtered	Filtered	Filtered	0.5	0.477962	0.5
A6ND36	FAM83G	Protein FAM83G	RPSVASSVSEEYFEVR	608	(S610)	_RPS[Phospho (STY)]VASSVSEEYFEVR_.3	_RPS[Phospho (STY)]VASSVSEEYFEVR_	Filtered	Filtered	Filtered	Filtered	Filtered	0.00916647	Filtered	Filtered	Filtered	Filtered	0.00219615	0.00834767	Filtered	Filtered	Filtered	Filtered	Filtered	1	Filtered	Filtered	Filtered	Filtered	1	1	Filtered	Filtered	Filtered	Filtered	Filtered	0.266598	Filtered	Filtered	Filtered	Filtered	0.161198	0.238604
A6ND36	FAM83G	Protein FAM83G	RPSVASSVSEEYFEVR	608	(S613)	_RPSVAS[Phospho (STY)]SVSEEYFEVR_.3	_RPSVAS[Phospho (STY)]SVSEEYFEVR_	Filtered	Filtered	Filtered	Filtered	Filtered	Filtered	Filtered	Filtered	Filtered	Filtered	0.00182585	0.00946812	Filtered	Filtered	Filtered	Filtered	Filtered	Filtered	Filtered	Filtered	Filtered	Filtered	293.659	217.477	Filtered	Filtered	Filtered	Filtered	Filtered	Filtered	Filtered	Filtered	Filtered	Filtered	0.0946104	0.0840902
A6ND36	FAM83G	Protein FAM83G	RPSVASSVSEEYFEVR	608	(S614)	_RPSVASS[Phospho (STY)]VSEEYFEVR_.3	_RPSVASS[Phospho (STY)]VSEEYFEVR_	Filtered	Filtered	Filtered	Filtered	Filtered	Filtered	Filtered	Filtered	Filtered	0.00479064	0.00695166	Filtered	Filtered	Filtered	Filtered	Filtered	Filtered	Filtered	Filtered	Filtered	Filtered	1.15793	1	Filtered	Filtered	Filtered	Filtered	Filtered	Filtered	Filtered	Filtered	Filtered	Filtered	0.169461	0.151409	Filtered
A6ND36	FAM83G	Protein FAM83G	RPSVASSVSEEYFEVR	608	(S610,S614)	_RPS[Phospho (STY)]VASS[Phospho (STY)]VSEEYFEVR_.3	_RPS[Phospho (STY)]VASS[Phospho (STY)]VSEEYFEVR_	Filtered	Filtered	Filtered	0.00760564	Filtered	Filtered	Filtered	Filtered	Filtered	Filtered	0.000322805	Filtered	Filtered	Filtered	Filtered	1.04103	Filtered	Filtered	Filtered	Filtered	Filtered	Filtered	1	Filtered	Filtered	Filtered	Filtered	0.445901	Filtered	Filtered	Filtered	Filtered	Filtered	Filtered	0.345058	Filtered
A6ND36	FAM83G	Protein FAM83G	RPSVASSVSEEYFEVR	608	(S610,S613)	_RPS[Phospho (STY)]VAS[Phospho (STY)]SVSEEYFEVR_.3	_RPS[Phospho (STY)]VAS[Phospho (STY)]SVSEEYFEVR_	Filtered	Filtered	Filtered	Filtered	Filtered	Filtered	Filtered	Filtered	Filtered	Filtered	0.00175323	Filtered	Filtered	Filtered	Filtered	Filtered	Filtered	Filtered	Filtered	Filtered	Filtered	Filtered	17.3138	Filtered	Filtered	Filtered	Filtered	Filtered	Filtered	Filtered	Filtered	Filtered	Filtered	Filtered	0.822158	Filtered
A6ND36	FAM83G	Protein FAM83G	AFSQVQCLDDNHVNWR	2	(S4,C8)	_[Acetyl (Protein N-term)]AFS[Phospho (STY)]QVQC[Carbamidomethyl (C)]LDDNHVNWR_.3	_[Acetyl (Protein N-term)]AFS[Phospho (STY)]QVQC[Carbamidomethyl (C)]LDDNHVNWR_	Filtered	Filtered	Filtered	Filtered	Filtered	Filtered	Filtered	Filtered	Filtered	0.00713891	0.00439806	Filtered	Filtered	Filtered	Filtered	Filtered	Filtered	Filtered	Filtered	Filtered	Filtered	1.57801	163.024	Filtered	Filtered	Filtered	Filtered	Filtered	Filtered	Filtered	Filtered	Filtered	Filtered	1	1	Filtered
A6NDB9	PALM3	Paralemmin-3	VPEVVQTSSPR	295	(S303)	_VPEVVQTSS[Phospho (STY)]PR_.2	_VPEVVQTSS[Phospho (STY)]PR_	5.05967e-09	5.91782e-10	1.02918e-17	6.9598e-08	1.98867e-11	1.27972e-08	5.46114e-05	2.80829e-24	2.19314e-07	3.74999e-12	6.30597e-08	2.20746e-27	9116.66	10059.8	13310.7	10412.8	14834	12596.5	8361.17	5941.75	5887.5	6557.92	5212.66	6093.7	0.653293	0.840408	0.847015	0.688779	0.678937	0.0807979	0.527866	0.471886	0.483418	0.661218	0.0884858	0.792558
A6NDB9	PALM3	Paralemmin-3	VPEVVQTSSPR	295	(T301)	_VPEVVQT[Phospho (STY)]SSPR_.2	_VPEVVQT[Phospho (STY)]SSPR_	3.05315e-08	1.18987e-11	7.9445e-16	1.28522e-05	2.89188e-13	6.85757e-06	3.94543e-05	8.94344e-32	2.36719e-06	1.05687e-05	2.12337e-05	1.13966e-15	9097.84	10092.5	13301.2	10402	14830.6	12596.5	8338.8	5936.29	5887.22	6558.46	5193.16	6094.62	0.00144043	0.000503455	0.000172821	1.50596e-05	5.33986e-06	1.12241e-05	0.169084	0.221017	0.199125	0.00172904	0.00327433	0.011645
A6NDB9	PALM3	Paralemmin-3	VPEVVQTSSPR	295	(S302)	_VPEVVQTS[Phospho (STY)]SPR_.2	_VPEVVQTS[Phospho (STY)]SPR_	5.91837e-08	3.01412e-13	1.03671e-23	1.13054e-05	2.29761e-15	3.09727e-07	2.4455e-05	2.50759e-27	2.75195e-05	7.35818e-10	2.65411e-05	1.58569e-24	9099.39	10059.7	13299.4	10381.7	14824.7	12596.5	8349.53	5925.46	5887.15	6558.41	5207.3	6096.5	0.33775	0.169093	0.154178	0.309327	0.32043	0.916878	0.30168	0.32005	0.313803	0.335702	0.904504	0.206251
A6NDB9	PALM3	Paralemmin-3	DEAEMSPVVER	415	(M419,S420)	_DEAEM[Oxidation (M)]S[Phospho (STY)]PVVER_.2	_DEAEM[Oxidation (M)]S[Phospho (STY)]PVVER_	2.07297e-07	2.78648e-38	1.85584e-12	5.33509e-06	9.46498e-17	1.40118e-10	1.79466e-05	5.74319e-15	1.90571e-07	5.38013e-12	1.95041e-05	6.33909e-25	10053.4	11988.2	12392	8983.01	9105.72	9515.68	8520.35	6652.48	7311.12	9588.45	6709.97	8471.69	1	1	1	1	1	1	1	1	1	1	1	1
A6NDB9	PALM3	Paralemmin-3	DEAEMSPVVER	415	(S420)	_DEAEMS[Phospho (STY)]PVVER_.2	_DEAEMS[Phospho (STY)]PVVER_	1.95294e-05	7.0704e-17	7.47497e-19	3.08567e-08	2.23374e-20	2.88651e-05	6.79014e-06	0.00212275	Filtered	1.12933e-18	1.06411e-05	4.27139e-20	956.566	1155.66	1717.17	387.647	1228.44	188.168	354.458	306.671	Filtered	1136.1	694.343	922.177	1	1	1	1	1	1	1	1	Filtered	1	1	1
A6NDB9	PALM3	Paralemmin-3	ASLPAGLVGTPPESPSEPR	142	(T151,S155)	_ASLPAGLVGT[Phospho (STY)]PPES[Phospho (STY)]PSEPR_.3	_ASLPAGLVGT[Phospho (STY)]PPES[Phospho (STY)]PSEPR_	5.14506e-11	2.57694e-18	1.51212e-22	4.5319e-08	6.94083e-17	1.24952e-11	0.00354793	0.00894903	Filtered	2.48372e-17	1.96298e-06	8.98248e-17	85.8417	2265.91	3578.51	2406.73	2988.45	3554.72	1.41458	76.8624	Filtered	1687.06	3304.48	2126.47	0.487501	0.800081	0.93073	0.867988	0.923809	0.879278	0.473657	0.49289	Filtered	0.915183	0.915307	0.728587
A6NDB9	PALM3	Paralemmin-3	ERGDESPLGAEGAK	370	(S375)	_ERGDES[Phospho (STY)]PLGAEGAK_.2	_ERGDES[Phospho (STY)]PLGAEGAK_	0.00280311	7.06384e-05	0.00990327	0.000464954	0.000620627	5.16061e-05	Filtered	Filtered	Filtered	0.000148608	0.00044772	0.00295186	1	263.561	912.076	183.645	387.996	166.791	Filtered	Filtered	Filtered	348.827	279.496	281.032	1	1	1	1	1	1	Filtered	Filtered	Filtered	1	1	1
A6NDB9	PALM3	Paralemmin-3	RASLPAGLVGTPPESPSEPR	141	(S143,T151,S155)	_RAS[Phospho (STY)]LPAGLVGT[Phospho (STY)]PPES[Phospho (STY)]PSEPR_.3	_RAS[Phospho (STY)]LPAGLVGT[Phospho (STY)]PPES[Phospho (STY)]PSEPR_	0.000602617	Filtered	0.00161505	1.79291e-05	0.00102825	1.21232e-05	Filtered	Filtered	Filtered	0.0012373	4.9902e-05	0.00209537	243.665	Filtered	1.12328	1272.93	1.16336	536.864	Filtered	Filtered	Filtered	497.359	1543.71	302.221	0.728015	Filtered	0.721198	0.799425	0.647535	0.832539	Filtered	Filtered	Filtered	0.811639	0.932961	0.647415
A6NDB9	PALM3	Paralemmin-3	PGTGRDEAEMSPVVER	410	(M419,S420)	_PGTGRDEAEM[Oxidation (M)]S[Phospho (STY)]PVVER_.3	_PGTGRDEAEM[Oxidation (M)]S[Phospho (STY)]PVVER_	Filtered	Filtered	Filtered	5.00489e-06	Filtered	6.00941e-08	Filtered	Filtered	Filtered	0.00375753	0.00232113	0.0024488	Filtered	Filtered	Filtered	1	Filtered	1.03645	Filtered	Filtered	Filtered	1	1	1	Filtered	Filtered	Filtered	0.353761	Filtered	0.30932	Filtered	Filtered	Filtered	0.449969	0.353817	0.400916
A6NDE4;A6NEQ0;P0C7P1;P0DJD3;P0DJD4;Q15415	RBMY1B;RBMY1E;RBMY1D;RBMY1A1;RBMY1C;RBMY1F	RNA-binding motif protein, Y chromosome, family 1 member B;RNA-binding motif protein, Y chromosome, family 1 member E;RNA-binding motif protein, Y chromosome, family 1 member D;RNA-binding motif protein, Y chromosome, family 1 member A1;RNA-binding motif protein, Y chromosome, family 1 member C;RNA-binding motif protein, Y chromosome, family 1 member F/J	SAPSAVARSNSWMGSQGPMSQR	166;166;166;166;166;166	(S176);(S176);(S176);(S176);(S176);(S176)	_SAPSAVARSNS[Phospho (STY)]WMGSQGPMSQR_.3	_SAPSAVARSNS[Phospho (STY)]WMGSQGPMSQR_	0.000229491	0.00167019	0.00416528	8.8381e-06	1.16174e-07	0.00264317	0.00153293	Filtered	Filtered	2.15448e-06	3.20854e-05	1.20733e-10	14570.5	12194	10630.6	3059.25	2792.33	1382.55	3481.89	Filtered	Filtered	6068.48	10627.5	7871.3	0.494251	0.547354	0.54153	0.517519	0.400914	0.394081	0.36025	Filtered	Filtered	0.0414457	0.50879	0.401677
A6NDE4;A6NEQ0;P0C7P1;P0DJD3;P0DJD4;Q15415	RBMY1B;RBMY1E;RBMY1D;RBMY1A1;RBMY1C;RBMY1F	RNA-binding motif protein, Y chromosome, family 1 member B;RNA-binding motif protein, Y chromosome, family 1 member E;RNA-binding motif protein, Y chromosome, family 1 member D;RNA-binding motif protein, Y chromosome, family 1 member A1;RNA-binding motif protein, Y chromosome, family 1 member C;RNA-binding motif protein, Y chromosome, family 1 member F/J	SAPSAVARSNSWMGSQGPMSQR	166;166;166;166;166;166	(S174);(S174);(S174);(S174);(S174);(S174)	_SAPSAVARS[Phospho (STY)]NSWMGSQGPMSQR_.3	_SAPSAVARS[Phospho (STY)]NSWMGSQGPMSQR_	0.000281838	0.00171477	0.000585091	4.45441e-05	6.30621e-06	0.00107543	0.00190335	Filtered	Filtered	5.06384e-05	1.85394e-05	5.2377e-07	1203.27	1002.56	696.28	650.802	342.444	224.551	1.5367	Filtered	Filtered	1.14818	560.233	1	0.365353	0.410527	0.442294	0.448772	0.357223	0.356151	0.325791	Filtered	Filtered	0.431138	0.377832	0.33847
A6NDE4;A6NEQ0;P0C7P1;P0DJD3;P0DJD4;Q15415	RBMY1B;RBMY1E;RBMY1D;RBMY1A1;RBMY1C;RBMY1F	RNA-binding motif protein, Y chromosome, family 1 member B;RNA-binding motif protein, Y chromosome, family 1 member E;RNA-binding motif protein, Y chromosome, family 1 member D;RNA-binding motif protein, Y chromosome, family 1 member A1;RNA-binding motif protein, Y chromosome, family 1 member C;RNA-binding motif protein, Y chromosome, family 1 member F/J	SAPSAVARSNSWMGSQGPMSQR	166;166;166;166;166;166	(S169);(S169);(S169);(S169);(S169);(S169)	_SAPS[Phospho (STY)]AVARSNSWMGSQGPMSQR_.3	_SAPS[Phospho (STY)]AVARSNSWMGSQGPMSQR_	0.00397776	0.00718162	0.00314268	0.000182821	0.00170359	0.000415497	0.00559637	Filtered	Filtered	6.49932e-05	0.000487755	0.000584578	15321.2	11193.8	6223.79	2409.4	2451.28	1158.01	3482.23	Filtered	Filtered	6095.98	10055.7	7863.92	0.115474	0.0608456	0.0326632	0.596324	0.22581	0.238488	0.218032	Filtered	Filtered	0.0286197	0.187962	0.0735152
A6NDE4;A6NEQ0;P0C7P1;P0DJD3;P0DJD4;Q15415	RBMY1B;RBMY1E;RBMY1D;RBMY1A1;RBMY1C;RBMY1F	RNA-binding motif protein, Y chromosome, family 1 member B;RNA-binding motif protein, Y chromosome, family 1 member E;RNA-binding motif protein, Y chromosome, family 1 member D;RNA-binding motif protein, Y chromosome, family 1 member A1;RNA-binding motif protein, Y chromosome, family 1 member C;RNA-binding motif protein, Y chromosome, family 1 member F/J	SAPSAVARSNSWMGSQGPMSQR	166;166;166;166;166;166	(S166);(S166);(S166);(S166);(S166);(S166)	_S[Phospho (STY)]APSAVARSNSWMGSQGPMSQR_.3	_S[Phospho (STY)]APSAVARSNSWMGSQGPMSQR_	0.00544994	0.00764657	0.00138689	1.56703e-05	0.00356356	0.00062351	0.00814561	Filtered	Filtered	6.98449e-05	0.000306049	0.000796234	15282.1	11193.3	6224.6	2409.78	2450.75	1157.85	3482.3	Filtered	Filtered	6093.57	10070.6	7867.01	0.0178245	0.0234348	0.0122571	0.00153753	0.0116738	0.00423502	0.0847737	Filtered	Filtered	0.0106589	0.00508414	0.0707682
A6NEH8	ZNF503-AS2	Putative uncharacterized protein encoded by ZNF503-AS2	PNAGLEVVSSAR	70	(S79)	_PNAGLEVVSS[Phospho (STY)]AR_.2	_PNAGLEVVSS[Phospho (STY)]AR_	2.74393e-12	2.75784e-11	0.000652163	4.87253e-06	0.000209542	5.34149e-05	5.17692e-05	0.000236603	7.11031e-05	0.00717616	0.000217747	0.000607511	167.343	5.37671	172.167	7.6021	1	107.062	55.4886	42.9556	1.58754	1.15368	1	200.798	0.5	0.5	0.5	0.5	0.5	0.5	0.5	0.5	0.5	0.5	0.5	0.5
A6NEH8	ZNF503-AS2	Putative uncharacterized protein encoded by ZNF503-AS2	PNAGLEVVSSAR	70	(S78)	_PNAGLEVVS[Phospho (STY)]SAR_.2	_PNAGLEVVS[Phospho (STY)]SAR_	1.19356e-10	1.76172e-10	0.000138563	2.00205e-05	7.97667e-06	0.000472095	0.000725753	0.000328057	1.01635e-05	0.00135769	0.000304609	0.000241786	1.0295	212.082	1.19488	123.839	1	100.055	1.55282	1.42384	1.59338	1.15378	1	1	0.5	0.5	0.5	0.5	0.5	0.5	0.5	0.5	0.5	0.5	0.5	0.5
A6NEL2	SOWAHB	Ankyrin repeat domain-containing protein SOWAHB	ASPPALLPGPAPR	270	(S271)	_AS[Phospho (STY)]PPALLPGPAPR_.2	_AS[Phospho (STY)]PPALLPGPAPR_	6.31875e-06	4.32213e-24	1.70051e-33	2.24131e-07	2.8045e-17	9.38804e-09	Filtered	Filtered	Filtered	4.19828e-14	8.9429e-05	0.000195045	11030.9	13699.1	9672.32	15580.4	16915	12106.9	Filtered	Filtered	Filtered	2128.06	1890.18	1589.22	1	1	1	1	1	1	Filtered	Filtered	Filtered	1	1	1
A6NEL2	SOWAHB	Ankyrin repeat domain-containing protein SOWAHB	GSPGQRPPVPAAAAAGAQAR	165	(S166)	_GS[Phospho (STY)]PGQRPPVPAAAAAGAQAR_.3	_GS[Phospho (STY)]PGQRPPVPAAAAAGAQAR_	7.59762e-08	Filtered	0.0022859	4.19869e-07	2.86556e-11	7.62183e-08	Filtered	Filtered	Filtered	0.0019279	0.000133596	0.000107813	1046.84	Filtered	311.431	1133.14	352.727	1832.04	Filtered	Filtered	Filtered	1.05854	197.791	859.776	1	Filtered	1	1	1	1	Filtered	Filtered	Filtered	1	1	1
A6NEL2	SOWAHB	Ankyrin repeat domain-containing protein SOWAHB	EPPAAAPSAGGAAPCSPR	91	(C105,S106)	_EPPAAAPSAGGAAPC[Carbamidomethyl (C)]S[Phospho (STY)]PR_.3	_EPPAAAPSAGGAAPC[Carbamidomethyl (C)]S[Phospho (STY)]PR_	1.42628e-09	0.000333611	0.000821462	0.00040234	6.58635e-05	0.000105651	Filtered	Filtered	Filtered	Filtered	0.00150765	Filtered	164.325	243.426	1.20107	248.855	375.924	424.376	Filtered	Filtered	Filtered	Filtered	1	Filtered	0.977665	0.962312	0.778649	0.960413	0.983002	0.977502	Filtered	Filtered	Filtered	Filtered	0.0572391	Filtered
A6NFI3	ZNF316	Zinc finger protein 316	AALHTTPDSPAAQLER	2	(S10)	_[Acetyl (Protein N-term)]AALHTTPDS[Phospho (STY)]PAAQLER_.3	_[Acetyl (Protein N-term)]AALHTTPDS[Phospho (STY)]PAAQLER_	1.77368e-14	1.19901e-16	5.19386e-23	3.03362e-09	1.75802e-15	1.54689e-08	2.43378e-05	2.72785e-35	5.7072e-07	1.58875e-19	2.79732e-08	3.14062e-27	9402.28	9164.67	10314.7	23449.2	26773.3	25862.2	8153.05	7791.79	10320.5	4561.95	6780.02	6064.59	0.181357	0.121024	0.975392	0.83859	0.999981	0.997699	0.333333	0.262992	0.333333	0.692008	0.839958	0.375046
A6NFI3	ZNF316	Zinc finger protein 316	AALHTTPDSPAAQLER	2	(S10)	_[Acetyl (Protein N-term)]AALHTTPDS[Phospho (STY)]PAAQLER_.2	_[Acetyl (Protein N-term)]AALHTTPDS[Phospho (STY)]PAAQLER_	5.08855e-15	1.6612e-48	2.10673e-25	8.70724e-12	3.83053e-16	4.8415e-12	8.60289e-06	8.93402e-27	1.38855e-07	3.32959e-25	5.24976e-08	1.18348e-24	6881.68	8771.93	8948.21	20531.3	24239.5	24620.6	9595.54	5714.89	9500.15	3959.65	6570.54	4588.66	0.333333	0.333333	0.291489	0.0317239	0.762905	0.333333	0.333333	0.333333	0.949542	0.669905	0.333333	0.333333
A6NFI3	ZNF316	Zinc finger protein 316	AALHTTPDSPAAQLER	2	(T6)	_[Acetyl (Protein N-term)]AALHT[Phospho (STY)]TPDSPAAQLER_.2	_[Acetyl (Protein N-term)]AALHT[Phospho (STY)]TPDSPAAQLER_	1.0051e-11	6.59125e-11	3.15586e-15	7.39635e-08	5.73476e-12	3.52872e-07	3.51469e-05	6.44684e-35	1.93734e-08	9.23855e-12	9.23989e-07	9.44892e-28	7188.26	8190.49	8926.79	20532.2	24050.6	22110.5	9448.4	5867.7	7526.54	3955.88	6615.58	4906.52	0.333333	0.333333	0.333333	0.0284955	0.070927	0.333333	0.333333	0.333333	0.0651657	0.136984	0.333333	0.333333
A6NFI3	ZNF316	Zinc finger protein 316	AALHTTPDSPAAQLER	2	(T7)	_[Acetyl (Protein N-term)]AALHTT[Phospho (STY)]PDSPAAQLER_.2	_[Acetyl (Protein N-term)]AALHTT[Phospho (STY)]PDSPAAQLER_	5.89359e-24	1.43972e-32	3.54473e-25	1.72948e-08	1.22748e-18	2.28619e-09	2.28495e-05	6.73808e-31	1.50345e-07	1.42616e-27	3.30961e-08	1.11372e-24	7143.22	7878.53	8537.53	17067.1	22127.8	20487	9144.45	5642.26	8461.55	3946.79	6132.94	4370.43	0.333333	0.333333	0.333333	0.938468	0.22381	0.333333	0.333333	0.333333	0.0244796	0.154765	0.333333	0.333333
A6NFI3	ZNF316	Zinc finger protein 316	AALHTTPDSPAAQLER	2	(T7)	_[Acetyl (Protein N-term)]AALHTT[Phospho (STY)]PDSPAAQLER_.3	_[Acetyl (Protein N-term)]AALHTT[Phospho (STY)]PDSPAAQLER_	9.74765e-10	3.63438e-39	1.39794e-21	1.89242e-09	5.08156e-17	2.60279e-06	1.29756e-05	1.41085e-13	2.08425e-11	1.56939e-25	1.88334e-05	1.16755e-23	7621.99	7198.53	8056	17970.6	20945.7	20452.6	6377.07	6263.74	9000.82	3584.87	5091.51	4842.23	0.507005	0.0871628	0.0105053	0.115949	1.09302e-05	0.00143028	0.326332	0.333817	0.313042	0.133404	0.112001	0.579516
A6NFI3	ZNF316	Zinc finger protein 316	AEDGSECDPDQEEEEEEEEK	18	(S22,C24)	_AEDGS[Phospho (STY)]EC[Carbamidomethyl (C)]DPDQEEEEEEEEK_.3	_AEDGS[Phospho (STY)]EC[Carbamidomethyl (C)]DPDQEEEEEEEEK_	5.34078e-06	0.00144489	0.000171328	1.55151e-05	1.28312e-11	0.000141098	7.65004e-05	0.00248702	2.12116e-05	1.18024e-12	0.000557329	1.53059e-15	1	17557.5	1.08657	737.082	207.74	238.92	1.88527	15207.2	1.66661	315.988	20036.3	322.712	1	1	1	1	1	1	1	1	1	1	1	1
A6NHR9	SMCHD1	Structural maintenance of chromosomes flexible hinge domain-containing protein 1	KLSEQEELK	1695	(S1697)	_KLS[Phospho (STY)]EQEELK_.2	_KLS[Phospho (STY)]EQEELK_	Filtered	Filtered	Filtered	0.00216171	Filtered	Filtered	Filtered	Filtered	Filtered	0.000183966	3.50488e-05	0.000202063	Filtered	Filtered	Filtered	1	Filtered	Filtered	Filtered	Filtered	Filtered	1	1	1	Filtered	Filtered	Filtered	1	Filtered	Filtered	Filtered	Filtered	Filtered	1	1	1
A6NIH7	UNC119B	Protein unc-119 homolog B	PCVSDQEEDEEEGGGDVDISAGR	116	(C117,S119)	_PC[Carbamidomethyl (C)]VS[Phospho (STY)]DQEEDEEEGGGDVDISAGR_.3	_PC[Carbamidomethyl (C)]VS[Phospho (STY)]DQEEDEEEGGGDVDISAGR_	3.04747e-10	1.43324e-38	3.78356e-14	1.60407e-11	5.38844e-21	4.33283e-08	3.28299e-06	8.5187e-21	3.10097e-08	2.42198e-23	2.29295e-06	8.65058e-24	9459	9682.42	10505.3	2927.99	3178.61	2937.75	7639.72	10054	7213.87	6886.16	5498.49	5547.12	1	1	1	0.999678	0.999649	0.999641	1	0.999996	1	0.999934	0.999994	0.999995
A6NIH7	UNC119B	Protein unc-119 homolog B	PEDNIYSIDFTR	87	(Y92)	_PEDNIY[Phospho (STY)]SIDFTR_.2	_PEDNIY[Phospho (STY)]SIDFTR_	0.00363136	2.60788e-07	Filtered	Filtered	Filtered	4.05097e-05	Filtered	Filtered	Filtered	0.00553599	3.90455e-05	0.00105882	712.384	1618.84	Filtered	Filtered	Filtered	1242.95	Filtered	Filtered	Filtered	565.142	1707.41	988.81	0.974961	0.914365	Filtered	Filtered	Filtered	0.948021	Filtered	Filtered	Filtered	0.786938	0.975125	0.933108
A6NJL1;Q9BUG6	ZSCAN5B;ZSCAN5A	Zinc finger and SCAN domain-containing protein 5B;Zinc finger and SCAN domain-containing protein 5A	GDALNLSSPK	288;289	(S295);(S296)	_GDALNLSS[Phospho (STY)]PK_.2	_GDALNLSS[Phospho (STY)]PK_	Filtered	Filtered	0.000333329	3.92751e-06	Filtered	Filtered	4.24197e-05	5.39916e-17	7.7823e-08	0.00157518	2.41119e-05	4.3673e-28	Filtered	Filtered	1945.69	841.998	Filtered	Filtered	4637.38	6032.91	4988.19	813.703	2779.09	1622.59	Filtered	Filtered	0.5	0.5	Filtered	Filtered	0.755903	0.603455	0.604135	0.5	0.690975	0.705388
A6NJL1;Q9BUG6	ZSCAN5B;ZSCAN5A	Zinc finger and SCAN domain-containing protein 5B;Zinc finger and SCAN domain-containing protein 5A	GDALNLSSPK	288;289	(S294);(S295)	_GDALNLS[Phospho (STY)]SPK_.2	_GDALNLS[Phospho (STY)]SPK_	Filtered	Filtered	0.00851853	Filtered	0.00259948	Filtered	0.00042716	3.94016e-21	0.000713576	Filtered	2.52662e-05	3.03262e-06	Filtered	Filtered	1.06567	Filtered	3403.53	Filtered	1234.72	2202.25	1483.24	Filtered	720.64	710.576	Filtered	Filtered	0.5	Filtered	0.5	Filtered	0.5	0.397273	0.39669	Filtered	0.375661	0.315726
A6NKD9	CCDC85C	Coiled-coil domain-containing protein 85C	SSIDSQASLSGPLSGGAPGAGAR	178	(S185)	_SSIDSQAS[Phospho (STY)]LSGPLSGGAPGAGAR_.3	_SSIDSQAS[Phospho (STY)]LSGPLSGGAPGAGAR_	4.85547e-09	1.51223e-29	3.03586e-07	7.36318e-07	1.27446e-14	7.30236e-08	1.16002e-05	2.23493e-32	2.42057e-10	1.15885e-10	9.59992e-06	5.48954e-32	9074.01	9182.5	10683.3	14559.8	15789.4	16714.8	11801.3	10477.6	9036.88	673.607	1533.62	1364.76	0.0178248	0.255293	0.00449862	0.0351153	0.00769783	0.0304795	0.105425	0.0308935	0.132246	0.258264	0.380538	0.204915
A6NKD9	CCDC85C	Coiled-coil domain-containing protein 85C	SSIDSQASLSGPLSGGAPGAGAR	178	(S191)	_SSIDSQASLSGPLS[Phospho (STY)]GGAPGAGAR_.3	_SSIDSQASLSGPLS[Phospho (STY)]GGAPGAGAR_	2.39343e-13	2.34895e-40	7.68376e-08	3.5352e-08	2.26476e-15	5.83571e-08	9.36078e-06	2.41957e-30	8.97585e-10	1.80079e-21	1.07108e-05	6.14218e-22	6756.36	6277.6	7663.52	10957.9	11009	12705.8	7700.68	7911.08	5800.59	674.917	743.755	1136.28	0.00017626	0.00811983	0.0186647	6.49633e-05	0.00125921	2.1329e-05	0.0233818	0.00273042	0.0498859	0.307035	0.0208253	0.0389121
A6NKD9	CCDC85C	Coiled-coil domain-containing protein 85C	SSIDSQASLSGPLSGGAPGAGAR	178	(S178)	_S[Phospho (STY)]SIDSQASLSGPLSGGAPGAGAR_.3	_S[Phospho (STY)]SIDSQASLSGPLSGGAPGAGAR_	1.9131e-07	5.50701e-54	2.5623e-15	8.06654e-09	2.33797e-17	2.90047e-12	4.28315e-06	9.62989e-34	1.30216e-09	8.36029e-09	3.52029e-05	2.0869e-31	6750.66	6278.04	7662.95	10914.7	10683.6	12736.1	7676.86	7901.38	5802.76	673.002	740.837	1134.93	0.477927	0.173528	0.343925	0.0221741	0.494143	0.451596	0.491455	0.456076	0.320838	0.0440126	0.0194241	0.176845
A6NKD9	CCDC85C	Coiled-coil domain-containing protein 85C	SSIDSQASLSGPLSGGAPGAGAR	178	(S182)	_SSIDS[Phospho (STY)]QASLSGPLSGGAPGAGAR_.3	_SSIDS[Phospho (STY)]QASLSGPLSGGAPGAGAR_	3.26341e-18	1.39209e-47	1.36336e-18	1.75972e-08	1.67114e-18	5.49118e-11	3.64883e-06	9.79473e-41	7.20873e-08	1.78595e-13	0.000105261	2.29206e-30	6552.19	6238.12	7660.7	10979.7	10956.6	12740.2	7460.04	7892.78	5800.46	673.182	741.01	1134.49	0.00819426	0.0302234	0.0122361	0.014792	0.00285932	0.0110079	0.004684	0.0402169	0.0510335	0.0404371	0.0574563	0.169105
A6NKD9	CCDC85C	Coiled-coil domain-containing protein 85C	SSIDSQASLSGPLSGGAPGAGAR	178	(S179)	_SS[Phospho (STY)]IDSQASLSGPLSGGAPGAGAR_.3	_SS[Phospho (STY)]IDSQASLSGPLSGGAPGAGAR_	1.37199e-07	2.18521e-55	9.88619e-15	3.88614e-08	1.33301e-17	4.13011e-11	5.03396e-06	3.87238e-36	2.00222e-09	7.3262e-15	0.000135613	6.34559e-29	6750.73	6278.04	7662.95	10976.8	10663.8	12428.1	7694.19	7902.88	5802.76	673.004	741.027	1134.25	0.465037	0.16846	0.333734	0.433052	0.481097	0.433621	0.480272	0.446962	0.309975	0.0431266	0.0189196	0.174946
A6NKD9	CCDC85C	Coiled-coil domain-containing protein 85C	SSIDSQASLSGPLSGGAPGAGAR	178	(S187)	_SSIDSQASLS[Phospho (STY)]GPLSGGAPGAGAR_.3	_SSIDSQASLS[Phospho (STY)]GPLSGGAPGAGAR_	3.8195e-09	1.54441e-34	1.66192e-06	7.00668e-07	3.37798e-16	4.07384e-09	9.94531e-06	1.08994e-31	5.61031e-10	9.15893e-09	7.18011e-06	Filtered	9080.01	9180.64	10683.3	14466.6	15404.1	16738.2	11737.7	10467.6	9038.21	666.822	1606.68	Filtered	0.0305789	0.368405	0.00780162	0.578838	0.0150768	0.0718227	0.0125545	0.0480548	0.226452	0.113752	0.467977	Filtered
A6NKD9	CCDC85C	Coiled-coil domain-containing protein 85C	SIPNGLHDPSSTYIR	258	(S258)	_S[Phospho (STY)]IPNGLHDPSSTYIR_.3	_S[Phospho (STY)]IPNGLHDPSSTYIR_	1.42546e-14	4.23312e-24	6.83406e-19	4.22772e-06	6.27905e-17	8.2961e-14	0.00811847	0.00153141	9.60119e-13	0.00389313	0.000439572	Filtered	1618.24	1589.15	1223.36	2886.58	2043.72	2706.55	1.59557	930.965	1966.3	1.31887	428.654	Filtered	0.320161	0.242584	0.476497	0.322419	0.886192	0.878647	0.0933339	0.139956	0.518799	0.0726856	0.0946835	Filtered
A6NKF1	SAC3D1	SAC3 domain-containing protein 1	TLEEVVMAEEEDEGTDRPGSPA	383	(M389,S402)	_TLEEVVM[Oxidation (M)]AEEEDEGTDRPGS[Phospho (STY)]PA_.3	_TLEEVVM[Oxidation (M)]AEEEDEGTDRPGS[Phospho (STY)]PA_	0.000849878	5.47536e-05	3.10848e-05	3.69335e-05	6.71789e-05	7.26345e-07	0.000485649	1.08586e-10	0.00120486	0.000677128	1.12273e-05	0.000262965	222.262	1.05635	224.314	1	1.13558	1.06671	283.913	1.2517	1.37575	1.26711	149.68	1	0.502748	0.502637	0.962507	0.504937	0.635975	0.502637	0.634117	0.524001	0.518914	0.526481	0.502785	0.759509
A6NKF1	SAC3D1	SAC3 domain-containing protein 1	TLEEVVMAEEEDEGTDRPGSPA	383	(S402)	_TLEEVVMAEEEDEGTDRPGS[Phospho (STY)]PA_.3	_TLEEVVMAEEEDEGTDRPGS[Phospho (STY)]PA_	0.00102282	0.00613201	0.00370623	0.00244621	0.00375434	0.00357687	0.0065083	Filtered	Filtered	0.000285545	0.000152634	0.00308243	705.66	1.07284	1.01144	1	1.29737	437.021	1.41062	Filtered	Filtered	683.332	1933.74	404.852	0.999893	0.606582	0.33305	0.925937	0.402163	0.984857	0.608162	Filtered	Filtered	0.998581	0.998338	0.997374
A6NKG5	RTL1	Retrotransposon-like protein 1	DPSTESGEEENEEQDELNEQILR	1025	(T1028)	_DPST[Phospho (STY)]ESGEEENEEQDELNEQILR_.3	_DPST[Phospho (STY)]ESGEEENEEQDELNEQILR_	Filtered	Filtered	0.00536009	Filtered	Filtered	Filtered	7.35565e-06	5.73062e-11	1.49498e-07	Filtered	Filtered	Filtered	Filtered	Filtered	1.18075	Filtered	Filtered	Filtered	1250.93	2125.11	1142.25	Filtered	Filtered	Filtered	Filtered	Filtered	0.333333	Filtered	Filtered	Filtered	0.326324	0.276502	0.326308	Filtered	Filtered	Filtered
A6NKG5	RTL1	Retrotransposon-like protein 1	DPSTESGEEENEEQDELNEQILR	1025	(S1030)	_DPSTES[Phospho (STY)]GEEENEEQDELNEQILR_.3	_DPSTES[Phospho (STY)]GEEENEEQDELNEQILR_	Filtered	Filtered	Filtered	Filtered	Filtered	Filtered	1.06458e-05	1.36461e-12	3.13039e-15	Filtered	0.00167171	Filtered	Filtered	Filtered	Filtered	Filtered	Filtered	Filtered	1987.02	2080.87	1439.23	Filtered	1	Filtered	Filtered	Filtered	Filtered	Filtered	Filtered	Filtered	0.33107	0.331596	0.333333	Filtered	0.333333	Filtered
A6NKG5	RTL1	Retrotransposon-like protein 1	DPSTESGEEENEEQDELNEQILR	1025	(S1027)	_DPS[Phospho (STY)]TESGEEENEEQDELNEQILR_.3	_DPS[Phospho (STY)]TESGEEENEEQDELNEQILR_	Filtered	Filtered	0.00649116	Filtered	Filtered	Filtered	7.65376e-06	9.15263e-12	2.51135e-15	Filtered	Filtered	Filtered	Filtered	Filtered	1.18049	Filtered	Filtered	Filtered	1438.68	1027.47	1080.51	Filtered	Filtered	Filtered	Filtered	Filtered	0.333333	Filtered	Filtered	Filtered	0.342252	0.490877	0.333333	Filtered	Filtered	Filtered
A7E2V4	ZSWIM8	Zinc finger SWIM domain-containing protein 8	HTGMASIDSSAPETTSDSSPTLSR	1138	(M1141,S1156)	_HTGM[Oxidation (M)]ASIDSSAPETTSDSS[Phospho (STY)]PTLSR_.3	_HTGM[Oxidation (M)]ASIDSSAPETTSDSS[Phospho (STY)]PTLSR_	1.74326e-07	4.37901e-16	9.68192e-34	2.55069e-10	2.92135e-20	2.97614e-10	5.52708e-05	0.00239655	3.42793e-12	7.88975e-10	3.15361e-05	1.36472e-30	2048.72	1183.07	2224.1	1917.4	1059.58	1672.26	1.54137	551.905	595.427	1460.06	3358.37	1154.56	0.32927	0.147835	0.345779	0.32239	0.324597	0.328747	0.0909091	0.0985288	0.134023	0.245178	0.329785	0.289633
A7E2V4	ZSWIM8	Zinc finger SWIM domain-containing protein 8	HTGMASIDSSAPETTSDSSPTLSR	1138	(M1141,T1158)	_HTGM[Oxidation (M)]ASIDSSAPETTSDSSPT[Phospho (STY)]LSR_.3	_HTGM[Oxidation (M)]ASIDSSAPETTSDSSPT[Phospho (STY)]LSR_	1.52771e-07	Filtered	7.70972e-12	4.049e-06	5.56913e-14	2.12915e-07	7.417e-05	0.00943356	0.00110996	1.04167e-05	2.10647e-06	2.12191e-09	946.798	Filtered	693.697	642.649	255.244	455.741	1.54342	1.32924	1.43928	1.16613	1190.02	594.386	0.0318144	Filtered	0.0318868	0.0269758	0.017481	0.0272866	0.101195	0.101187	0.0104088	0.0144318	0.0271368	0.0237109
A7E2V4	ZSWIM8	Zinc finger SWIM domain-containing protein 8	HTGMASIDSSAPETTSDSSPTLSR	1138	(S1156)	_HTGMASIDSSAPETTSDSS[Phospho (STY)]PTLSR_.3	_HTGMASIDSSAPETTSDSS[Phospho (STY)]PTLSR_	1.38895e-09	1.59321e-18	4.80163e-06	0.000551261	Filtered	0.000611405	Filtered	Filtered	Filtered	8.29242e-16	3.88158e-08	0.000778718	1	1.05918	1.09149	1	Filtered	1	Filtered	Filtered	Filtered	1.19218	510.728	1.00601	0.0901334	0.0959091	0.0525401	0.0863972	Filtered	0.0901422	Filtered	Filtered	Filtered	0.097152	0.119732	0.0863972
A7E2V4	ZSWIM8	Zinc finger SWIM domain-containing protein 8	HTGMASIDSSAPETTSDSSPTLSR	1138	(T1158)	_HTGMASIDSSAPETTSDSSPT[Phospho (STY)]LSR_.3	_HTGMASIDSSAPETTSDSSPT[Phospho (STY)]LSR_	0.000629194	1.7486e-07	0.0044909	0.00138113	Filtered	0.00112821	Filtered	Filtered	Filtered	0.000179389	2.69853e-05	0.00591378	1	1.0659	1.09538	1	Filtered	1	Filtered	Filtered	Filtered	1.19122	273.899	1.0041	0.0147011	0.087823	0.0878254	0.0835195	Filtered	0.085682	Filtered	Filtered	Filtered	0.0147703	0.01391	0.0835195
A7E2V4	ZSWIM8	Zinc finger SWIM domain-containing protein 8	HTGMASIDSSAPETTSDSSPTLSR	1138	(T1152)	_HTGMASIDSSAPETT[Phospho (STY)]SDSSPTLSR_.3	_HTGMASIDSSAPETT[Phospho (STY)]SDSSPTLSR_	1.71579e-06	8.95036e-11	2.46153e-06	0.000505631	Filtered	0.00135189	Filtered	Filtered	Filtered	1.05794e-08	9.44917e-08	0.000326543	1	1.05918	1.09149	1	Filtered	1	Filtered	Filtered	Filtered	1.19122	263.323	1.00601	0.0921438	0.108331	0.0670773	0.0976313	Filtered	0.108266	Filtered	Filtered	Filtered	0.116668	0.194337	0.0976313
A7E2V4	ZSWIM8	Zinc finger SWIM domain-containing protein 8	HTGMASIDSSAPETTSDSSPTLSR	1138	(S1153)	_HTGMASIDSSAPETTS[Phospho (STY)]DSSPTLSR_.3	_HTGMASIDSSAPETTS[Phospho (STY)]DSSPTLSR_	3.00381e-08	1.07482e-13	0.000557882	0.000783578	Filtered	0.00222858	Filtered	Filtered	Filtered	2.34693e-09	1.81511e-05	0.000977367	1	1.05918	1.09149	1	Filtered	1	Filtered	Filtered	Filtered	1.19122	263.323	1.00601	0.0908086	0.105226	0.0633207	0.0948224	Filtered	0.103632	Filtered	Filtered	Filtered	0.111675	0.173163	0.0948224
A7E2V4	ZSWIM8	Zinc finger SWIM domain-containing protein 8	HTGMASIDSSAPETTSDSSPTLSR	1138	(S1155)	_HTGMASIDSSAPETTSDS[Phospho (STY)]SPTLSR_.3	_HTGMASIDSSAPETTSDS[Phospho (STY)]SPTLSR_	3.1765e-09	2.87703e-18	9.95557e-05	0.00101795	Filtered	0.0010613	Filtered	Filtered	Filtered	1.07889e-10	7.15228e-06	0.00054177	1	1.05918	1.09149	1	Filtered	1	Filtered	Filtered	Filtered	1.19122	263.323	1.00601	0.0901334	0.0990134	0.0560541	0.0892041	Filtered	0.0945665	Filtered	Filtered	Filtered	0.101907	0.135861	0.0892041
A7E2V4	ZSWIM8	Zinc finger SWIM domain-containing protein 8	HTGMASIDSSAPETTSDSSPTLSR	1138	(S1147)	_HTGMASIDSS[Phospho (STY)]APETTSDSSPTLSR_.3	_HTGMASIDSS[Phospho (STY)]APETTSDSSPTLSR_	6.30158e-05	8.33452e-06	9.16216e-05	0.000355173	Filtered	0.00123598	Filtered	Filtered	Filtered	1.25715e-09	1.03381e-05	0.00192376	1	1.06219	1.09232	1	Filtered	1	Filtered	Filtered	Filtered	1.19314	246.915	1.00157	0.0920309	0.107992	0.177851	0.0973923	Filtered	0.107857	Filtered	Filtered	Filtered	0.108002	0.116222	0.0973638
A7E2V4	ZSWIM8	Zinc finger SWIM domain-containing protein 8	HTGMASIDSSAPETTSDSSPTLSR	1138	(S1146)	_HTGMASIDS[Phospho (STY)]SAPETTSDSSPTLSR_.3	_HTGMASIDS[Phospho (STY)]SAPETTSDSSPTLSR_	3.26211e-10	1.44028e-14	0.000959519	0.00253099	Filtered	0.000555883	Filtered	Filtered	Filtered	5.89004e-11	0.000150731	Filtered	463.334	285.126	297.734	1	Filtered	1	Filtered	Filtered	Filtered	413.478	709.816	Filtered	0.111443	0.105038	0.170578	0.094649	Filtered	0.103437	Filtered	Filtered	Filtered	0.105029	0.111464	Filtered
A7E2V4	ZSWIM8	Zinc finger SWIM domain-containing protein 8	HTGMASIDSSAPETTSDSSPTLSR	1138	(S1160)	_HTGMASIDSSAPETTSDSSPTLS[Phospho (STY)]R_.3	_HTGMASIDSSAPETTSDSSPTLS[Phospho (STY)]R_	0.000258645	3.3379e-09	0.00111088	0.000623238	Filtered	0.000450873	Filtered	Filtered	Filtered	2.03546e-05	3.30111e-05	Filtered	1	1.06668	1.09455	1	Filtered	1	Filtered	Filtered	Filtered	1.19122	523.618	Filtered	0.0901334	0.0361372	0.0359045	0.0833676	Filtered	0.0136938	Filtered	Filtered	Filtered	0.014698	0.0018674	Filtered
A7E2V4	ZSWIM8	Zinc finger SWIM domain-containing protein 8	HTGMASIDSSAPETTSDSSPTLSR	1138	(T1151)	_HTGMASIDSSAPET[Phospho (STY)]TSDSSPTLSR_.3	_HTGMASIDSSAPET[Phospho (STY)]TSDSSPTLSR_	6.45196e-06	1.78702e-08	5.13125e-06	0.00117428	Filtered	0.000478004	Filtered	Filtered	Filtered	1.96457e-10	3.30117e-05	Filtered	1	1.06219	1.09455	1	Filtered	1	Filtered	Filtered	Filtered	1.19314	247.267	Filtered	0.093459	0.11137	0.105624	0.100438	Filtered	0.112963	Filtered	Filtered	Filtered	0.111389	0.121726	Filtered
A7E2V4	ZSWIM8	Zinc finger SWIM domain-containing protein 8	HTGMASIDSSAPETTSDSSPTLSR	1138	(M1141,S1155,S1156)	_HTGM[Oxidation (M)]ASIDSSAPETTSDS[Phospho (STY)]S[Phospho (STY)]PTLSR_.3	_HTGM[Oxidation (M)]ASIDSSAPETTSDS[Phospho (STY)]S[Phospho (STY)]PTLSR_	0.000921177	Filtered	0.000762549	Filtered	0.00567233	0.00110549	Filtered	Filtered	Filtered	3.60938e-05	0.000780715	0.00223384	1.07994	Filtered	1.21402	Filtered	1	1	Filtered	Filtered	Filtered	1.26562	1	1	0.201641	Filtered	0.201634	Filtered	0.236158	0.22364	Filtered	Filtered	Filtered	0.254613	0.201654	0.201633
A7E2V4	ZSWIM8	Zinc finger SWIM domain-containing protein 8	GWGSPGRPK	1127	(S1130)	_GWGS[Phospho (STY)]PGRPK_.2	_GWGS[Phospho (STY)]PGRPK_	0.00126969	0.000191824	6.70309e-05	0.00156797	Filtered	0.000700348	Filtered	Filtered	Filtered	5.01994e-05	3.30132e-05	0.000915433	1	1.00454	1.24112	1	Filtered	1	Filtered	Filtered	Filtered	1	1	1	1	1	1	1	Filtered	1	Filtered	Filtered	Filtered	1	1	1
A7E2V4	ZSWIM8	Zinc finger SWIM domain-containing protein 8	PQTLSSFYSSSR	1021	(S1031)	_PQTLSSFYSSS[Phospho (STY)]R_.2	_PQTLSSFYSSS[Phospho (STY)]R_	0.000101658	Filtered	Filtered	0.00196246	Filtered	3.14394e-05	Filtered	Filtered	0.00341021	Filtered	0.00488666	0.00688937	5211.63	Filtered	Filtered	3334.51	Filtered	3140.29	Filtered	Filtered	1054.31	Filtered	3347.53	2746.37	0.0498687	Filtered	Filtered	0.225484	Filtered	0.185828	Filtered	Filtered	0.135241	Filtered	0.0489497	0.07464
A7E2V4	ZSWIM8	Zinc finger SWIM domain-containing protein 8	NVPESSPHSPCEGLPSEAALTPRPEGK	1084	(S1089,C1094)	_NVPESS[Phospho (STY)]PHSPC[Carbamidomethyl (C)]EGLPSEAALTPRPEGK_.4	_NVPESS[Phospho (STY)]PHSPC[Carbamidomethyl (C)]EGLPSEAALTPRPEGK_	0.00202449	0.00174802	Filtered	Filtered	Filtered	0.000976927	Filtered	Filtered	Filtered	Filtered	3.28864e-05	2.15252e-05	1	1.00541	Filtered	Filtered	Filtered	1	Filtered	Filtered	Filtered	Filtered	1	1	0.141325	0.0975051	Filtered	Filtered	Filtered	0.181435	Filtered	Filtered	Filtered	Filtered	0.114492	0.141517
A7E2V4	ZSWIM8	Zinc finger SWIM domain-containing protein 8	NVPESSPHSPCEGLPSEAALTPRPEGK	1084	(S1092,C1094)	_NVPESSPHS[Phospho (STY)]PC[Carbamidomethyl (C)]EGLPSEAALTPRPEGK_.4	_NVPESSPHS[Phospho (STY)]PC[Carbamidomethyl (C)]EGLPSEAALTPRPEGK_	0.00519134	Filtered	Filtered	Filtered	Filtered	0.00659042	Filtered	Filtered	Filtered	Filtered	0.00029179	0.000571575	1	Filtered	Filtered	Filtered	Filtered	1	Filtered	Filtered	Filtered	Filtered	401.061	177.485	0.14054	Filtered	Filtered	Filtered	Filtered	0.339698	Filtered	Filtered	Filtered	Filtered	0.170636	0.140724
A7E2V4	ZSWIM8	Zinc finger SWIM domain-containing protein 8	NVPESSPHSPCEGLPSEAALTPRPEGK	1084	(C1094,T1104)	_NVPESSPHSPC[Carbamidomethyl (C)]EGLPSEAALT[Phospho (STY)]PRPEGK_.4	_NVPESSPHSPC[Carbamidomethyl (C)]EGLPSEAALT[Phospho (STY)]PRPEGK_	0.00261364	0.00267113	Filtered	Filtered	Filtered	Filtered	Filtered	Filtered	Filtered	Filtered	0.000656501	0.00122207	1	1.00546	Filtered	Filtered	Filtered	Filtered	Filtered	Filtered	Filtered	Filtered	112.658	1	0.433758	0.608272	Filtered	Filtered	Filtered	Filtered	Filtered	Filtered	Filtered	Filtered	0.533017	0.435005
A7E2V4	ZSWIM8	Zinc finger SWIM domain-containing protein 8	NVPESSPHSPCEGLPSEAALTPRPEGK	1084	(S1088,C1094)	_NVPES[Phospho (STY)]SPHSPC[Carbamidomethyl (C)]EGLPSEAALTPRPEGK_.3	_NVPES[Phospho (STY)]SPHSPC[Carbamidomethyl (C)]EGLPSEAALTPRPEGK_	0.00816685	Filtered	Filtered	Filtered	Filtered	Filtered	Filtered	Filtered	Filtered	Filtered	0.00503427	0.000530867	1	Filtered	Filtered	Filtered	Filtered	Filtered	Filtered	Filtered	Filtered	Filtered	215.106	1	0.2	Filtered	Filtered	Filtered	Filtered	Filtered	Filtered	Filtered	Filtered	Filtered	0.2	0.2
A7E2V4	ZSWIM8	Zinc finger SWIM domain-containing protein 8	NVPESSPHSPCEGLPSEAALTPRPEGK	1084	(C1094,S1099)	_NVPESSPHSPC[Carbamidomethyl (C)]EGLPS[Phospho (STY)]EAALTPRPEGK_.4	_NVPESSPHSPC[Carbamidomethyl (C)]EGLPS[Phospho (STY)]EAALTPRPEGK_	0.00280195	Filtered	Filtered	Filtered	Filtered	Filtered	Filtered	Filtered	Filtered	Filtered	3.28646e-05	0.000398773	1	Filtered	Filtered	Filtered	Filtered	Filtered	Filtered	Filtered	Filtered	Filtered	112.948	1	0.141549	Filtered	Filtered	Filtered	Filtered	Filtered	Filtered	Filtered	Filtered	Filtered	0.173258	0.14156
A7E2V4	ZSWIM8	Zinc finger SWIM domain-containing protein 8	NVPESSPHSPCEGLPSEAALTPRPEGK	1084	(S1088,C1094)	_NVPES[Phospho (STY)]SPHSPC[Carbamidomethyl (C)]EGLPSEAALTPRPEGK_.4	_NVPES[Phospho (STY)]SPHSPC[Carbamidomethyl (C)]EGLPSEAALTPRPEGK_	0.00317626	Filtered	Filtered	Filtered	Filtered	Filtered	Filtered	Filtered	Filtered	Filtered	0.000205571	0.000456719	1	Filtered	Filtered	Filtered	Filtered	Filtered	Filtered	Filtered	Filtered	Filtered	112.392	1	0.14156	Filtered	Filtered	Filtered	Filtered	Filtered	Filtered	Filtered	Filtered	Filtered	0.099395	0.141186
A7E2V4	ZSWIM8	Zinc finger SWIM domain-containing protein 8	NVPESSPHSPCEGLPSEAALTPRPEGK	1084	(S1089,C1094)	_NVPESS[Phospho (STY)]PHSPC[Carbamidomethyl (C)]EGLPSEAALTPRPEGK_.3	_NVPESS[Phospho (STY)]PHSPC[Carbamidomethyl (C)]EGLPSEAALTPRPEGK_	0.00577211	Filtered	Filtered	Filtered	Filtered	Filtered	Filtered	Filtered	Filtered	Filtered	Filtered	0.00275186	1	Filtered	Filtered	Filtered	Filtered	Filtered	Filtered	Filtered	Filtered	Filtered	Filtered	1	0.2	Filtered	Filtered	Filtered	Filtered	Filtered	Filtered	Filtered	Filtered	Filtered	Filtered	0.2
A7E2V4	ZSWIM8	Zinc finger SWIM domain-containing protein 8	NVPESSPHSPCEGLPSEAALTPRPEGK	1084	(S1092,C1094)	_NVPESSPHS[Phospho (STY)]PC[Carbamidomethyl (C)]EGLPSEAALTPRPEGK_.3	_NVPESSPHS[Phospho (STY)]PC[Carbamidomethyl (C)]EGLPSEAALTPRPEGK_	0.00462267	Filtered	Filtered	Filtered	Filtered	Filtered	Filtered	Filtered	Filtered	Filtered	Filtered	0.00503036	1	Filtered	Filtered	Filtered	Filtered	Filtered	Filtered	Filtered	Filtered	Filtered	Filtered	1	0.2	Filtered	Filtered	Filtered	Filtered	Filtered	Filtered	Filtered	Filtered	Filtered	Filtered	0.2
A7E2V4	ZSWIM8	Zinc finger SWIM domain-containing protein 8	NVPESSPHSPCEGLPSEAALTPRPEGK	1084	(C1094,S1099)	_NVPESSPHSPC[Carbamidomethyl (C)]EGLPS[Phospho (STY)]EAALTPRPEGK_.3	_NVPESSPHSPC[Carbamidomethyl (C)]EGLPS[Phospho (STY)]EAALTPRPEGK_	0.00733946	Filtered	Filtered	Filtered	Filtered	Filtered	Filtered	Filtered	Filtered	Filtered	Filtered	Filtered	1	Filtered	Filtered	Filtered	Filtered	Filtered	Filtered	Filtered	Filtered	Filtered	Filtered	Filtered	0.2	Filtered	Filtered	Filtered	Filtered	Filtered	Filtered	Filtered	Filtered	Filtered	Filtered	Filtered
A7E2V4	ZSWIM8	Zinc finger SWIM domain-containing protein 8	NVPESSPHSPCEGLPSEAALTPRPEGK	1084	(C1094,T1104)	_NVPESSPHSPC[Carbamidomethyl (C)]EGLPSEAALT[Phospho (STY)]PRPEGK_.3	_NVPESSPHSPC[Carbamidomethyl (C)]EGLPSEAALT[Phospho (STY)]PRPEGK_	Filtered	Filtered	Filtered	Filtered	Filtered	Filtered	Filtered	Filtered	Filtered	Filtered	Filtered	0.00911147	Filtered	Filtered	Filtered	Filtered	Filtered	Filtered	Filtered	Filtered	Filtered	Filtered	Filtered	1	Filtered	Filtered	Filtered	Filtered	Filtered	Filtered	Filtered	Filtered	Filtered	Filtered	Filtered	0.2
A7KAX9	ARHGAP32	Rho GTPase-activating protein 32	DAETGSSQCQTPGSTASSEPVSPLQEK	835	(C843,S856)	_DAETGSSQC[Carbamidomethyl (C)]QTPGSTASSEPVS[Phospho (STY)]PLQEK_.3	_DAETGSSQC[Carbamidomethyl (C)]QTPGSTASSEPVS[Phospho (STY)]PLQEK_	3.76153e-13	3.15639e-18	5.88208e-11	6.8302e-06	1.12044e-05	1.87795e-05	1.4728e-05	8.88761e-11	4.9779e-08	3.26127e-17	5.44365e-06	1.48652e-07	4692.38	5145.44	4739.03	2682.14	3282.68	3233.27	3137.36	2317.8	3653.37	1496.22	1580.1	1118.36	0.995238	0.968461	0.999941	0.996274	0.994324	0.8806	0.968992	0.892502	0.877912	0.244989	0.901531	0.877607
A7KAX9	ARHGAP32	Rho GTPase-activating protein 32	DAETGSSQCQTPGSTASSEPVSPLQEK	835	(C843,S851)	_DAETGSSQC[Carbamidomethyl (C)]QTPGSTAS[Phospho (STY)]SEPVSPLQEK_.3	_DAETGSSQC[Carbamidomethyl (C)]QTPGSTAS[Phospho (STY)]SEPVSPLQEK_	4.2106e-05	4.9732e-12	2.38969e-09	0.000370857	3.50651e-09	2.70242e-05	4.35887e-05	6.76459e-10	3.06587e-06	2.70764e-07	2.65055e-05	1.08203e-16	4173.03	4763.36	4166.24	2703.59	3056.34	3020.08	1926.45	2316.64	2938.81	1497.39	1225.13	1118.35	6.47328e-05	0.00653975	5.3476e-05	0.00198336	0.000874692	0.000251221	0.00646848	0.0657157	0.0184666	0.101448	0.00342572	0.0160478
A7KAX9	ARHGAP32	Rho GTPase-activating protein 32	DAETGSSQCQTPGSTASSEPVSPLQEK	835	(C843,S852)	_DAETGSSQC[Carbamidomethyl (C)]QTPGSTASS[Phospho (STY)]EPVSPLQEK_.3	_DAETGSSQC[Carbamidomethyl (C)]QTPGSTASS[Phospho (STY)]EPVSPLQEK_	4.24296e-05	2.03004e-16	2.59964e-10	0.000236185	1.51493e-05	0.000153273	3.62491e-05	9.5664e-27	5.03198e-09	1.33843e-11	0.000101053	3.86832e-07	3423.02	4743.79	4029.56	2829.82	3147.25	2630.15	1802.23	2634.25	2054.52	1285.49	1072.63	1421.5	0.00123827	0.000114976	3.90357e-05	0.000853164	0.000692205	0.000627351	0.0179256	0.0501493	0.0161465	0.0951672	0.0028113	0.0161149
A7KAX9	ARHGAP32	Rho GTPase-activating protein 32	DAETGSSQCQTPGSTASSEPVSPLQEK	835	(C843,T845)	_DAETGSSQC[Carbamidomethyl (C)]QT[Phospho (STY)]PGSTASSEPVSPLQEK_.3	_DAETGSSQC[Carbamidomethyl (C)]QT[Phospho (STY)]PGSTASSEPVSPLQEK_	1.66002e-05	1.12269e-09	3.62181e-10	6.85993e-05	1.54656e-09	0.000326938	4.27767e-05	3.51962e-08	1.17275e-05	8.49762e-07	2.0339e-05	6.68167e-08	3415.43	4077.79	3606.02	2346.99	2624.53	2626.97	1432.81	2314.43	2054.89	1288.03	1071.74	1117.92	7.97407e-06	4.93699e-05	2.21194e-06	0.000281627	0.0629721	0.0159927	0.00182454	0.016548	0.0188283	0.103556	0.00158001	0.0768099
A7KAX9	ARHGAP32	Rho GTPase-activating protein 32	TQAQVNSPIVTENK	607	(S613)	_TQAQVNS[Phospho (STY)]PIVTENK_.2	_TQAQVNS[Phospho (STY)]PIVTENK_	0.00052959	0.000126872	5.85676e-13	0.000400837	0.00974113	0.000975872	3.5975e-05	3.70774e-16	3.74185e-05	4.39089e-05	0.000128518	3.93127e-17	1	1.07037	249.719	1	1.06346	1	1.81174	1.45146	1.59006	1.06377	1	271.269	0.452977	0.760163	0.86007	0.406767	0.453051	0.429043	0.430342	0.452885	0.365289	0.370901	0.422035	0.946218
A7KAX9	ARHGAP32	Rho GTPase-activating protein 32	SEESLTSLHAVDGDSK	706	(S712)	_SEESLTS[Phospho (STY)]LHAVDGDSK_.3	_SEESLTS[Phospho (STY)]LHAVDGDSK_	6.15385e-20	8.97462e-19	2.0008e-19	3.3834e-07	1.64748e-12	1.39753e-08	5.59144e-05	1.90047e-14	0.000428692	9.30164e-17	1.10239e-05	6.32078e-20	13398.5	11910.3	13461.5	7417.64	4372.97	7124.12	2709.22	2510.15	2945.34	5743.49	6478.12	5691	4.11935e-07	1.77155e-06	2.88279e-07	0.045994	0.0104762	0.0963629	0.220796	0.0730829	0.222958	0.0120478	0.00113435	0.000163064
A7KAX9	ARHGAP32	Rho GTPase-activating protein 32	SEESLTSLHAVDGDSK	706	(S709)	_SEES[Phospho (STY)]LTSLHAVDGDSK_.3	_SEES[Phospho (STY)]LTSLHAVDGDSK_	1.01063e-16	1.73486e-24	9.35575e-19	5.7502e-08	7.65473e-11	5.14805e-10	4.43326e-05	7.2973e-13	3.92117e-05	1.75681e-19	2.15959e-05	5.53045e-22	6138.2	6135.39	6193.17	3500.06	2014.55	3248.87	1048.15	450.362	1402.48	1937.1	2577.54	3563.57	0.441547	0.088075	0.072406	0.0677285	0.114096	0.397719	0.267186	0.0919013	0.0904826	0.47332	0.276117	0.46905
A7KAX9	ARHGAP32	Rho GTPase-activating protein 32	SEESLTSLHAVDGDSK	706	(S706)	_S[Phospho (STY)]EESLTSLHAVDGDSK_.3	_S[Phospho (STY)]EESLTSLHAVDGDSK_	4.09758e-15	1.17722e-23	1.37813e-29	2.54045e-07	4.27989e-12	1.45529e-10	4.38309e-05	2.96983e-23	9.24868e-07	6.19083e-12	1.53642e-06	3.11271e-14	5214.53	5501.68	5455.68	2233.98	1249.88	2328.97	1048.37	450.499	1403.82	1938.2	2076.31	3387.39	0.552636	0.911325	0.924122	0.447833	0.869947	0.493433	0.288384	0.757313	0.733454	0.451949	0.297996	0.526941
A7KAX9	ARHGAP32	Rho GTPase-activating protein 32	SEESLTSLHAVDGDSK	706	(S709)	_SEES[Phospho (STY)]LTSLHAVDGDSK_.2	_SEES[Phospho (STY)]LTSLHAVDGDSK_	4.11773e-15	1.27456e-11	2.93549e-20	3.40898e-06	1.86526e-10	1.27515e-07	0.00909592	Filtered	0.00184288	4.8876e-05	Filtered	0.00500466	4407.88	4113.91	4445.33	2229.27	1808.32	1730.35	915.749	Filtered	1681.9	3159.99	Filtered	183.362	0.0795844	0.00666822	0.0907582	0.467176	0.106697	0.432104	0.103097	Filtered	0.459079	0.103752	Filtered	0.208244
A7KAX9	ARHGAP32	Rho GTPase-activating protein 32	SEESLTSLHAVDGDSK	706	(S712)	_SEESLTS[Phospho (STY)]LHAVDGDSK_.2	_SEESLTS[Phospho (STY)]LHAVDGDSK_	5.98746e-12	4.3696e-18	6.82969e-32	2.08346e-05	3.58069e-06	1.21448e-09	Filtered	Filtered	0.00238733	1.91067e-07	0.00564023	Filtered	4827.95	5070.58	5182.93	2404.19	1962.8	1843.52	Filtered	Filtered	2411.4	2046.11	17.2137	Filtered	5.05993e-05	3.19117e-06	8.433e-05	0.0021167	0.000688424	0.000641809	Filtered	Filtered	0.0167068	0.000562668	0.0380417	Filtered
A7KAX9	ARHGAP32	Rho GTPase-activating protein 32	SEESLTSLHAVDGDSK	706	(S706)	_S[Phospho (STY)]EESLTSLHAVDGDSK_.2	_S[Phospho (STY)]EESLTSLHAVDGDSK_	4.64742e-23	3.94778e-36	5.5376e-12	1.52374e-06	6.90908e-12	1.4377e-06	Filtered	Filtered	0.00102491	2.23798e-14	Filtered	0.00531777	3738.66	3538.68	3529.64	870.473	715.884	1058.31	Filtered	Filtered	410.021	1743.03	Filtered	1	0.919345	0.993102	0.90902	0.514646	0.513801	0.516796	Filtered	Filtered	0.483013	0.511363	Filtered	0.158267
A7KAX9	ARHGAP32	Rho GTPase-activating protein 32	DATNRSPTQIVK	947	(T954)	_DATNRSPT[Phospho (STY)]QIVK_.2	_DATNRSPT[Phospho (STY)]QIVK_	0.00163744	8.24317e-05	2.7758e-07	3.87363e-05	0.00131812	1.28195e-06	0.00632146	0.00361794	0.000414482	Filtered	0.000600765	0.00213235	1.00143	369.314	272.048	523.823	194.996	352.806	2.03201	1.50352	246.009	Filtered	1	1	0.200367	0.0268489	0.0453721	0.0228998	0.0576033	0.00492045	0.333333	0.318271	0.318373	Filtered	0.302944	0.333333
A7KAX9	ARHGAP32	Rho GTPase-activating protein 32	DATNRSPTQIVK	947	(T949)	_DAT[Phospho (STY)]NRSPTQIVK_.2	_DAT[Phospho (STY)]NRSPTQIVK_	0.000327083	1.10584e-31	2.30234e-06	5.20545e-08	0.000228559	2.16281e-10	Filtered	0.000491405	0.000156316	0.0062917	0.00103438	0.000859246	1.0014	371.202	1.24927	215.058	1.09003	195.883	Filtered	1.50352	1.70972	1	1	1	0.537804	0.181291	0.49303	0.597874	0.578536	0.637147	Filtered	0.363457	0.363255	0.439557	0.394113	0.333333
A7KAX9	ARHGAP32	Rho GTPase-activating protein 32	DATNRSPTQIVK	947	(S952)	_DATNRS[Phospho (STY)]PTQIVK_.2	_DATNRS[Phospho (STY)]PTQIVK_	0.0036748	3.00465e-35	4.75546e-05	3.07227e-06	0.0047005	4.66017e-09	Filtered	0.000408533	7.13016e-05	Filtered	0.00190576	0.000364055	144.077	615.396	1.25018	531.426	1.08731	407.953	Filtered	1.506	1.7109	Filtered	1	1	0.385819	0.379308	0.379705	0.35128	0.378061	0.362442	Filtered	0.333333	0.318318	Filtered	0.302845	0.333333
A7KAX9	ARHGAP32	Rho GTPase-activating protein 32	NSMPTVSFLDQDQSPPR	1190	(S1203)	_NSMPTVSFLDQDQS[Phospho (STY)]PPR_.3	_NSMPTVSFLDQDQS[Phospho (STY)]PPR_	3.00329e-08	2.34649e-18	5.60901e-08	2.86232e-06	6.2667e-05	1.6866e-10	0.00832789	1.11676e-06	Filtered	3.02389e-10	0.000389487	1.27112e-20	248.036	167.036	168.886	1	1.29524	1.0232	1.41755	1.36376	Filtered	1.25632	1	1	0.93836	0.828722	0.937997	0.599656	0.608803	0.25	0.286965	0.162127	Filtered	0.292313	0.967546	0.942719
A7KAX9	ARHGAP32	Rho GTPase-activating protein 32	NSMPTVSFLDQDQSPPR	1190	(M1192,S1203)	_NSM[Oxidation (M)]PTVSFLDQDQS[Phospho (STY)]PPR_.3	_NSM[Oxidation (M)]PTVSFLDQDQS[Phospho (STY)]PPR_	0.000159734	1.25856e-25	0.000739078	0.000298961	1.9578e-06	0.000765814	Filtered	0.00431683	0.00662285	0.000303486	0.00038188	Filtered	2036.93	2330.21	2164.32	1888.76	1919.26	2227.86	Filtered	1274.86	723.462	601.174	826.465	Filtered	0.7499	0.794695	0.74529	0.837181	0.56606	0.868913	Filtered	0.833636	0.766397	0.853924	0.7913	Filtered
A7KAX9	ARHGAP32	Rho GTPase-activating protein 32	AESECLESGASFLDSPGYSK	807	(C811,S817)	_AESEC[Carbamidomethyl (C)]LESGAS[Phospho (STY)]FLDSPGYSK_.3	_AESEC[Carbamidomethyl (C)]LESGAS[Phospho (STY)]FLDSPGYSK_	1.79409e-05	0.000322522	0.00260446	3.0773e-06	0.000111266	0.0012788	5.41783e-05	Filtered	0.00531718	0.00215106	0.000344343	Filtered	228.899	164.211	11.9272	353.84	262.699	174.276	1.4142	Filtered	1.36561	166.19	359.005	Filtered	0.105664	0.162656	0.188764	0.101421	0.2345	0.193051	0.150204	Filtered	0.161998	0.162012	0.178983	Filtered
A7KAX9	ARHGAP32	Rho GTPase-activating protein 32	AESECLESGASFLDSPGYSK	807	(C811,S821)	_AESEC[Carbamidomethyl (C)]LESGASFLDS[Phospho (STY)]PGYSK_.3	_AESEC[Carbamidomethyl (C)]LESGASFLDS[Phospho (STY)]PGYSK_	0.000103937	0.000485482	8.90837e-05	4.8156e-07	0.000189734	9.54802e-05	4.52304e-05	Filtered	0.00630584	0.00307369	6.30493e-05	Filtered	1	1.07574	1.0673	1	1.14882	60.2241	1.41462	Filtered	1.36561	1.29313	1	Filtered	0.687904	0.395137	0.786465	0.0799017	0.209139	0.435258	0.199552	Filtered	0.149935	0.150003	0.440071	Filtered
A7KAX9	ARHGAP32	Rho GTPase-activating protein 32	SPTPPNLPSDK	1234	(S1234)	_S[Phospho (STY)]PTPPNLPSDK_.2	_S[Phospho (STY)]PTPPNLPSDK_	1.03016e-05	4.80503e-11	3.39657e-12	0.000439638	8.52648e-09	2.92186e-05	4.11672e-05	6.43924e-25	0.000769365	0.00794151	0.000166998	9.92793e-10	3852.58	2754.48	4528.65	1	1143.31	522.194	405.19	629.442	1.46862	1.15879	829.88	618.93	0.333333	0.861102	0.970792	0.34578	0.375265	0.376091	0.815726	0.799368	0.300315	0.774937	0.355176	0.816707
A7KAX9	ARHGAP32	Rho GTPase-activating protein 32	SPTPPNLPSDK	1234	(T1236)	_SPT[Phospho (STY)]PPNLPSDK_.2	_SPT[Phospho (STY)]PPNLPSDK_	7.52293e-05	1.85577e-07	1.85395e-05	3.6512e-06	0.00264925	5.90669e-05	Filtered	Filtered	Filtered	Filtered	Filtered	Filtered	4017.37	4489.38	3571.55	2996.6	2649.14	2297.78	Filtered	Filtered	Filtered	Filtered	Filtered	Filtered	0.805232	0.577626	0.537463	0.484267	0.550697	0.505084	Filtered	Filtered	Filtered	Filtered	Filtered	Filtered
A7KAX9	ARHGAP32	Rho GTPase-activating protein 32	SLLVSSPSTK	587	(S587)	_S[Phospho (STY)]LLVSSPSTK_.2	_S[Phospho (STY)]LLVSSPSTK_	4.9371e-05	1.67274e-07	0.000204579	0.00105813	0.00152793	5.35996e-07	Filtered	0.00308453	Filtered	Filtered	0.000302407	0.0033145	399.21	456.427	788.113	539.099	1	577.921	Filtered	1.45703	Filtered	Filtered	1	1	0.0761338	0.580457	0.56575	0.182446	0.152608	0.54054	Filtered	0.318484	Filtered	Filtered	0.158474	0.0617109
A7KAX9	ARHGAP32	Rho GTPase-activating protein 32	SAKSEESLTSLHAVDGDSK	703	(S706)	_SAKS[Phospho (STY)]EESLTSLHAVDGDSK_.3	_SAKS[Phospho (STY)]EESLTSLHAVDGDSK_	5.50231e-05	Filtered	0.00767076	0.000628066	0.00110675	0.000970267	Filtered	Filtered	Filtered	0.0026236	Filtered	0.000107301	1037.83	Filtered	776.159	982.643	686.917	1039.1	Filtered	Filtered	Filtered	1179.22	Filtered	767.232	0.178299	Filtered	0.213587	0.0853508	0.0316328	0.00323777	Filtered	Filtered	Filtered	0.180735	Filtered	0.213659
A7KAX9	ARHGAP32	Rho GTPase-activating protein 32	SAKSEESLTSLHAVDGDSK	703	(T711)	_SAKSEESLT[Phospho (STY)]SLHAVDGDSK_.3	_SAKSEESLT[Phospho (STY)]SLHAVDGDSK_	8.68393e-05	Filtered	Filtered	7.81387e-06	4.37247e-05	0.00713734	Filtered	Filtered	Filtered	0.00584885	0.00419895	0.000300051	1	Filtered	Filtered	1	1.09317	1.02257	Filtered	Filtered	Filtered	1.17009	1	1	0.0833011	Filtered	Filtered	0.262424	0.312339	0.170793	Filtered	Filtered	Filtered	0.211539	0.121931	0.258016
A7KAX9	ARHGAP32	Rho GTPase-activating protein 32	SAKSEESLTSLHAVDGDSK	703	(S703)	_S[Phospho (STY)]AKSEESLTSLHAVDGDSK_.3	_S[Phospho (STY)]AKSEESLTSLHAVDGDSK_	0.000841999	Filtered	0.00475782	1.52761e-05	1.40011e-10	Filtered	Filtered	Filtered	Filtered	Filtered	0.00469112	0.000210348	1	Filtered	1.16315	241.354	1.09745	Filtered	Filtered	Filtered	Filtered	Filtered	1	1	0.000791198	Filtered	0.00169945	0.0249231	0.000747693	Filtered	Filtered	Filtered	Filtered	Filtered	0.10133	0.0016343
A7KAX9	ARHGAP32	Rho GTPase-activating protein 32	SAKSEESLTSLHAVDGDSK	703	(S709)	_SAKSEES[Phospho (STY)]LTSLHAVDGDSK_.3	_SAKSEES[Phospho (STY)]LTSLHAVDGDSK_	4.6279e-06	Filtered	Filtered	3.79999e-05	8.03037e-05	0.000737134	Filtered	Filtered	Filtered	Filtered	Filtered	0.000149929	1348.29	Filtered	Filtered	741.077	1351.91	1583.23	Filtered	Filtered	Filtered	Filtered	Filtered	1313.03	0.321483	Filtered	Filtered	0.26241	0.312109	0.309163	Filtered	Filtered	Filtered	Filtered	Filtered	0.257989
A7KAX9	ARHGAP32	Rho GTPase-activating protein 32	SAKSEESLTSLHAVDGDSK	703	(S712)	_SAKSEESLTS[Phospho (STY)]LHAVDGDSK_.3	_SAKSEESLTS[Phospho (STY)]LHAVDGDSK_	8.58688e-06	Filtered	Filtered	3.43114e-06	0.000216651	0.000648051	Filtered	Filtered	Filtered	Filtered	Filtered	0.000139441	1039.68	Filtered	Filtered	742.761	694.43	1039.23	Filtered	Filtered	Filtered	Filtered	Filtered	767.258	0.321482	Filtered	Filtered	0.301212	0.293901	0.645172	Filtered	Filtered	Filtered	Filtered	Filtered	0.25798
A7KAX9	ARHGAP32	Rho GTPase-activating protein 32	SAKSEESLTSLHAVDGDSK	703	(S703,S706,S712)	_S[Phospho (STY)]AKS[Phospho (STY)]EESLTS[Phospho (STY)]LHAVDGDSK_.3	_S[Phospho (STY)]AKS[Phospho (STY)]EESLTS[Phospho (STY)]LHAVDGDSK_	0.0011511	Filtered	Filtered	Filtered	Filtered	0.00234272	Filtered	Filtered	Filtered	Filtered	Filtered	0.000176726	112.723	Filtered	Filtered	Filtered	Filtered	181.569	Filtered	Filtered	Filtered	Filtered	Filtered	174.13	0.138332	Filtered	Filtered	Filtered	Filtered	0.217474	Filtered	Filtered	Filtered	Filtered	Filtered	0.218138
A7KAX9	ARHGAP32	Rho GTPase-activating protein 32	SSVHSEEDDFVPELHR	43	(S43,S44)	_S[Phospho (STY)]S[Phospho (STY)]VHSEEDDFVPELHR_.3	_S[Phospho (STY)]S[Phospho (STY)]VHSEEDDFVPELHR_	5.89004e-10	Filtered	Filtered	Filtered	Filtered	Filtered	Filtered	Filtered	Filtered	Filtered	0.000284512	0.000348512	3701.99	Filtered	Filtered	Filtered	Filtered	Filtered	Filtered	Filtered	Filtered	Filtered	2311.43	1561.56	0.666667	Filtered	Filtered	Filtered	Filtered	Filtered	Filtered	Filtered	Filtered	Filtered	0.666667	0.666667
A7KAX9	ARHGAP32	Rho GTPase-activating protein 32	SSSDALSASFNGEMLGNR	730	(S732)	_SSS[Phospho (STY)]DALSASFNGEMLGNR_.2	_SSS[Phospho (STY)]DALSASFNGEMLGNR_	1.42002e-05	0.00549545	Filtered	Filtered	Filtered	Filtered	Filtered	Filtered	Filtered	Filtered	2.8192e-05	0.00519642	486.473	1.09953	Filtered	Filtered	Filtered	Filtered	Filtered	Filtered	Filtered	Filtered	470.062	1.0499	0.277862	0.2	Filtered	Filtered	Filtered	Filtered	Filtered	Filtered	Filtered	Filtered	0.25761	0.2
A7KAX9	ARHGAP32	Rho GTPase-activating protein 32	SSSDALSASFNGEMLGNR	730	(S730)	_S[Phospho (STY)]SSDALSASFNGEMLGNR_.2	_S[Phospho (STY)]SSDALSASFNGEMLGNR_	3.32538e-06	0.00716911	Filtered	Filtered	Filtered	Filtered	Filtered	Filtered	Filtered	Filtered	2.47973e-06	0.0037297	1	316.598	Filtered	Filtered	Filtered	Filtered	Filtered	Filtered	Filtered	Filtered	1	1.04992	0.289839	0.233383	Filtered	Filtered	Filtered	Filtered	Filtered	Filtered	Filtered	Filtered	0.265282	0.2
A7KAX9	ARHGAP32	Rho GTPase-activating protein 32	SSSDALSASFNGEMLGNR	730	(S736)	_SSSDALS[Phospho (STY)]ASFNGEMLGNR_.3	_SSSDALS[Phospho (STY)]ASFNGEMLGNR_	0.00268769	1.35944e-06	0.00308317	Filtered	Filtered	Filtered	Filtered	Filtered	Filtered	Filtered	Filtered	0.00701823	1	1.1004	1.05059	Filtered	Filtered	Filtered	Filtered	Filtered	Filtered	Filtered	Filtered	1.05121	0.153764	0.2	0.18228	Filtered	Filtered	Filtered	Filtered	Filtered	Filtered	Filtered	Filtered	0.165704
A7KAX9	ARHGAP32	Rho GTPase-activating protein 32	SSSDALSASFNGEMLGNR	730	(S731)	_SS[Phospho (STY)]SDALSASFNGEMLGNR_.2	_SS[Phospho (STY)]SDALSASFNGEMLGNR_	1.61255e-07	0.00991399	Filtered	Filtered	Filtered	Filtered	Filtered	Filtered	Filtered	Filtered	1.19823e-05	0.0039138	1	1.10121	Filtered	Filtered	Filtered	Filtered	Filtered	Filtered	Filtered	Filtered	1	1.05006	0.283394	0.230263	Filtered	Filtered	Filtered	Filtered	Filtered	Filtered	Filtered	Filtered	0.26091	0.2
A7KAX9	ARHGAP32	Rho GTPase-activating protein 32	SSSDALSASFNGEMLGNR	730	(S731)	_SS[Phospho (STY)]SDALSASFNGEMLGNR_.3	_SS[Phospho (STY)]SDALSASFNGEMLGNR_	0.00160855	0.000556701	0.00808008	Filtered	Filtered	Filtered	Filtered	Filtered	Filtered	Filtered	Filtered	Filtered	1	1.10087	1.05118	Filtered	Filtered	Filtered	Filtered	Filtered	Filtered	Filtered	Filtered	Filtered	0.230263	0.2	0.182847	Filtered	Filtered	Filtered	Filtered	Filtered	Filtered	Filtered	Filtered	Filtered
A7KAX9	ARHGAP32	Rho GTPase-activating protein 32	SSSDALSASFNGEMLGNR	730	(S730)	_S[Phospho (STY)]SSDALSASFNGEMLGNR_.3	_S[Phospho (STY)]SSDALSASFNGEMLGNR_	0.00171421	0.00235838	0.00678965	Filtered	Filtered	Filtered	Filtered	Filtered	Filtered	Filtered	Filtered	Filtered	1	1.10087	1.05098	Filtered	Filtered	Filtered	Filtered	Filtered	Filtered	Filtered	Filtered	Filtered	0.233641	0.2	0.18266	Filtered	Filtered	Filtered	Filtered	Filtered	Filtered	Filtered	Filtered	Filtered
A7KAX9	ARHGAP32	Rho GTPase-activating protein 32	SSSDALSASFNGEMLGNR	730	(S736)	_SSSDALS[Phospho (STY)]ASFNGEMLGNR_.2	_SSSDALS[Phospho (STY)]ASFNGEMLGNR_	0.000852258	Filtered	Filtered	Filtered	Filtered	Filtered	Filtered	Filtered	Filtered	Filtered	0.00109592	0.00243574	1	Filtered	Filtered	Filtered	Filtered	Filtered	Filtered	Filtered	Filtered	Filtered	1	1.04965	0.0744744	Filtered	Filtered	Filtered	Filtered	Filtered	Filtered	Filtered	Filtered	Filtered	0.109621	0.2
A7KAX9	ARHGAP32	Rho GTPase-activating protein 32	SSSDALSASFNGEMLGNR	730	(S732)	_SSS[Phospho (STY)]DALSASFNGEMLGNR_.3	_SSS[Phospho (STY)]DALSASFNGEMLGNR_	0.00151614	0.00133006	Filtered	Filtered	Filtered	Filtered	Filtered	Filtered	Filtered	Filtered	Filtered	Filtered	1	1.10121	Filtered	Filtered	Filtered	Filtered	Filtered	Filtered	Filtered	Filtered	Filtered	Filtered	0.227217	0.2	Filtered	Filtered	Filtered	Filtered	Filtered	Filtered	Filtered	Filtered	Filtered	Filtered
A7KAX9	ARHGAP32	Rho GTPase-activating protein 32	LSPFFTLDLSPTEDK	862	(S863,S871)	_LS[Phospho (STY)]PFFTLDLS[Phospho (STY)]PTEDK_.2	_LS[Phospho (STY)]PFFTLDLS[Phospho (STY)]PTEDK_	Filtered	0.000438395	Filtered	Filtered	Filtered	Filtered	Filtered	Filtered	Filtered	Filtered	Filtered	Filtered	Filtered	1.21165	Filtered	Filtered	Filtered	Filtered	Filtered	Filtered	Filtered	Filtered	Filtered	Filtered	Filtered	0.238138	Filtered	Filtered	Filtered	Filtered	Filtered	Filtered	Filtered	Filtered	Filtered	Filtered
A7MCY6	TBKBP1	TANK-binding kinase 1-binding protein 1	SPASPSCPSPVPQR	385	(S388,C391,S393)	_SPAS[Phospho (STY)]PSC[Carbamidomethyl (C)]PS[Phospho (STY)]PVPQR_.2	_SPAS[Phospho (STY)]PSC[Carbamidomethyl (C)]PS[Phospho (STY)]PVPQR_	Filtered	0.00168588	Filtered	2.19187e-07	1.44218e-13	6.3978e-08	0.00177966	Filtered	0.00848782	Filtered	Filtered	Filtered	Filtered	174.137	Filtered	1002.17	896.329	2373.5	1.53263	Filtered	1.44856	Filtered	Filtered	Filtered	Filtered	0.277692	Filtered	0.193835	0.12645	0.475765	0.439365	Filtered	0.5	Filtered	Filtered	Filtered
A7MCY6	TBKBP1	TANK-binding kinase 1-binding protein 1	SPASPSCPSPVPQR	385	(S388,C391)	_SPAS[Phospho (STY)]PSC[Carbamidomethyl (C)]PSPVPQR_.2	_SPAS[Phospho (STY)]PSC[Carbamidomethyl (C)]PSPVPQR_	Filtered	Filtered	Filtered	0.000307368	8.82728e-14	3.40652e-06	Filtered	Filtered	0.00616542	Filtered	Filtered	Filtered	Filtered	Filtered	Filtered	1215.76	850.743	1238.11	Filtered	Filtered	147.252	Filtered	Filtered	Filtered	Filtered	Filtered	Filtered	0.167483	0.164179	0.211382	Filtered	Filtered	0.295758	Filtered	Filtered	Filtered
A7MCY6	TBKBP1	TANK-binding kinase 1-binding protein 1	SPASPSCPSPVPQR	385	(S390,C391)	_SPASPS[Phospho (STY)]C[Carbamidomethyl (C)]PSPVPQR_.2	_SPASPS[Phospho (STY)]C[Carbamidomethyl (C)]PSPVPQR_	Filtered	Filtered	Filtered	1.53054e-05	1.42593e-13	9.76552e-09	Filtered	Filtered	0.00210118	Filtered	Filtered	Filtered	Filtered	Filtered	Filtered	796.873	719.884	684.246	Filtered	Filtered	147.403	Filtered	Filtered	Filtered	Filtered	Filtered	Filtered	0.141937	0.147744	0.0447382	Filtered	Filtered	0.25	Filtered	Filtered	Filtered
A7MCY6	TBKBP1	TANK-binding kinase 1-binding protein 1	SPASPSCPSPVPQR	385	(S385,C391)	_S[Phospho (STY)]PASPSC[Carbamidomethyl (C)]PSPVPQR_.2	_S[Phospho (STY)]PASPSC[Carbamidomethyl (C)]PSPVPQR_	Filtered	Filtered	Filtered	0.00269492	4.33532e-05	0.000993908	Filtered	Filtered	0.00219746	Filtered	Filtered	Filtered	Filtered	Filtered	Filtered	150.27	274.169	1	Filtered	Filtered	1.64488	Filtered	Filtered	Filtered	Filtered	Filtered	Filtered	0.54046	0.562003	0.367076	Filtered	Filtered	0.235082	Filtered	Filtered	Filtered
A7MCY6	TBKBP1	TANK-binding kinase 1-binding protein 1	SPASPSCPSPVPQR	385	(C391,S393)	_SPASPSC[Carbamidomethyl (C)]PS[Phospho (STY)]PVPQR_.2	_SPASPSC[Carbamidomethyl (C)]PS[Phospho (STY)]PVPQR_	Filtered	Filtered	Filtered	0.00533591	0.000133269	Filtered	Filtered	Filtered	Filtered	Filtered	Filtered	Filtered	Filtered	Filtered	Filtered	850.88	1293.65	Filtered	Filtered	Filtered	Filtered	Filtered	Filtered	Filtered	Filtered	Filtered	Filtered	0.25	0.777343	Filtered	Filtered	Filtered	Filtered	Filtered	Filtered	Filtered
A7XYQ1	SOBP	Sine oculis-binding protein homolog	SADSPPGCSGQALSLAPTPAEHGR	594	(C601,S602)	_SADSPPGC[Carbamidomethyl (C)]S[Phospho (STY)]GQALSLAPTPAEHGR_.3	_SADSPPGC[Carbamidomethyl (C)]S[Phospho (STY)]GQALSLAPTPAEHGR_	1.74106e-07	0.000395688	2.79581e-08	Filtered	0.00719227	0.00503094	Filtered	Filtered	Filtered	0.00204307	0.00371761	0.00168707	4269.34	1324.16	1023.62	Filtered	1.02129	1	Filtered	Filtered	Filtered	1.32303	1	1	0.188717	0.425781	0.325557	Filtered	0.289416	0.112167	Filtered	Filtered	Filtered	0.288848	0.16283	0.286732
A7XYQ1	SOBP	Sine oculis-binding protein homolog	SADSPPGCSGQALSLAPTPAEHGR	594	(C601,S607)	_SADSPPGC[Carbamidomethyl (C)]SGQALS[Phospho (STY)]LAPTPAEHGR_.3	_SADSPPGC[Carbamidomethyl (C)]SGQALS[Phospho (STY)]LAPTPAEHGR_	1.56112e-12	0.000742046	0.000189465	Filtered	0.000761947	0.00259415	Filtered	Filtered	Filtered	Filtered	0.00184836	0.00262254	4777.64	1531.29	1023.46	Filtered	1.02248	1	Filtered	Filtered	Filtered	Filtered	1	1	0.26088	0.42907	0.393498	Filtered	0.339945	0.280841	Filtered	Filtered	Filtered	Filtered	0.185769	0.371955
A7XYQ1	SOBP	Sine oculis-binding protein homolog	SADSPPGCSGQALSLAPTPAEHGR	594	(C601,T611)	_SADSPPGC[Carbamidomethyl (C)]SGQALSLAPT[Phospho (STY)]PAEHGR_.3	_SADSPPGC[Carbamidomethyl (C)]SGQALSLAPT[Phospho (STY)]PAEHGR_	2.54021e-10	0.0018828	7.37884e-18	Filtered	Filtered	0.00642724	Filtered	Filtered	Filtered	0.00219151	0.00555572	0.00260442	1888.31	1800.01	1477.85	Filtered	Filtered	258.281	Filtered	Filtered	Filtered	1.31881	291.355	282.774	0.0231306	0.130527	0.152806	Filtered	Filtered	0.198863	Filtered	Filtered	Filtered	0.228616	0.132628	0.203975
A7XYQ1	SOBP	Sine oculis-binding protein homolog	SADSPPGCSGQALSLAPTPAEHGR	594	(S594,C601)	_S[Phospho (STY)]ADSPPGC[Carbamidomethyl (C)]SGQALSLAPTPAEHGR_.3	_S[Phospho (STY)]ADSPPGC[Carbamidomethyl (C)]SGQALSLAPTPAEHGR_	2.57499e-05	3.62695e-37	3.35984e-05	Filtered	0.00785237	0.00251339	Filtered	Filtered	Filtered	Filtered	0.00663153	0.00614385	1699.18	1	205.221	Filtered	1.02821	1	Filtered	Filtered	Filtered	Filtered	1	1	0.174537	0.0412057	0.0224167	Filtered	0.0451145	0.0878487	Filtered	Filtered	Filtered	Filtered	0.0592836	0.117066
A7XYQ1	SOBP	Sine oculis-binding protein homolog	SADSPPGCSGQALSLAPTPAEHGR	594	(S597,C601)	_SADS[Phospho (STY)]PPGC[Carbamidomethyl (C)]SGQALSLAPTPAEHGR_.3	_SADS[Phospho (STY)]PPGC[Carbamidomethyl (C)]SGQALSLAPTPAEHGR_	8.69641e-09	1.72954e-29	9.58511e-05	Filtered	0.00548135	0.00238603	Filtered	Filtered	Filtered	Filtered	0.00965546	Filtered	1	1	1.00627	Filtered	1.02565	1	Filtered	Filtered	Filtered	Filtered	1	Filtered	0.373858	0.332771	0.227382	Filtered	0.0950288	0.331384	Filtered	Filtered	Filtered	Filtered	0.458249	Filtered
A8CG34	POM121C	Nuclear envelope pore membrane protein POM 121C	NGPSSSPFSSPASSR	407	(S412)	_NGPSSS[Phospho (STY)]PFSSPASSR_.2	_NGPSSS[Phospho (STY)]PFSSPASSR_	8.00138e-20	6.56291e-57	2.4368e-33	1.16814e-06	8.79021e-23	5.76837e-10	2.76262e-06	2.12576e-35	1.76877e-18	8.16267e-21	1.31924e-08	4.08988e-32	7644.77	8410.02	9628.8	17206	22462	21903.5	14374.7	13739.4	15959.1	4699.17	4770.54	6138.66	0.540604	0.91146	0.621479	0.863391	0.811542	0.818104	0.854545	0.720256	0.622713	0.313831	0.310743	0.904266
A8CG34	POM121C	Nuclear envelope pore membrane protein POM 121C	NGPSSSPFSSPASSR	407	(S411)	_NGPSS[Phospho (STY)]SPFSSPASSR_.2	_NGPSS[Phospho (STY)]SPFSSPASSR_	4.35762e-17	2.55473e-45	1.44666e-27	9.53899e-06	6.09356e-14	1.99618e-08	2.70589e-06	9.40966e-27	4.23122e-12	2.82683e-21	4.82206e-14	9.14068e-32	7430.82	8005.73	9051.25	15822.9	20950.1	20596.9	13786	13216.6	15640.6	4475.68	4926.94	5925.09	0.175009	0.0574214	0.156813	0.129651	0.0409013	0.161444	0.055074	0.195841	0.204729	0.314353	0.172957	0.0671449
A8CG34	POM121C	Nuclear envelope pore membrane protein POM 121C	NGPSSSPFSSPASSR	407	(S410)	_NGPS[Phospho (STY)]SSPFSSPASSR_.2	_NGPS[Phospho (STY)]SSPFSSPASSR_	1.27726e-13	2.56618e-53	2.72988e-25	9.36003e-06	2.39918e-15	1.50787e-09	2.69839e-06	8.3534e-33	7.47842e-14	1.23921e-28	5.8383e-08	8.68782e-32	7452.92	8005.71	9051.16	15815	20983.1	18589.5	13785.8	13220.7	15641	4220.28	4773.74	5921.88	0.270751	0.021735	0.361945	0.00163277	0.061422	0.0177127	0.077619	0.0770015	0.0731548	0.369131	0.205845	0.0256692
A8CG34	POM121C	Nuclear envelope pore membrane protein POM 121C	NGPSSSPFSSPASSR	407	(S415)	_NGPSSSPFS[Phospho (STY)]SPASSR_.2	_NGPSSSPFS[Phospho (STY)]SPASSR_	1.07942e-15	1.02161e-44	1.12364e-23	3.32352e-06	3.01283e-11	1.11688e-08	5.08168e-06	5.05577e-22	1.34017e-07	1.00047e-13	8.05712e-08	6.77058e-36	3118.82	3316.87	3487.4	6726.33	9359.69	8923.38	5632.98	5824.68	6543.99	1458.88	2181.45	2834.38	0.000985363	0.000977998	0.0012129	3.47134e-05	0.000744041	0.000407505	0.00110302	0.00418643	0.007018	0.0011594	0.00885452	0.00127629
A8CG34	POM121C	Nuclear envelope pore membrane protein POM 121C	NGPSSSPFSSPASSR	407	(S416)	_NGPSSSPFSS[Phospho (STY)]PASSR_.2	_NGPSSSPFSS[Phospho (STY)]PASSR_	2.00024e-08	1.09826e-16	8.06357e-13	1.13253e-05	1.40244e-17	1.84048e-08	1.72644e-05	4.53942e-22	4.57756e-17	2.07277e-18	1.06068e-05	7.95657e-37	2414.5	2424.87	2303.95	5160.7	6991.15	6535	3964.56	3932.13	4578.46	1148.37	1610.06	1937.52	0.00407133	0.000142968	0.00108117	1.2276e-06	2.92085e-05	1.46232e-05	0.000165813	0.000605229	8.47265e-05	0.0357559	0.00504744	0.000151817
A8CG34	POM121C	Nuclear envelope pore membrane protein POM 121C	NGPSSSPFSSPASSR	407	(S419)	_NGPSSSPFSSPAS[Phospho (STY)]SR_.2	_NGPSSSPFSSPAS[Phospho (STY)]SR_	8.19805e-06	0.00149687	4.04898e-05	2.49787e-05	4.41626e-09	0.00109548	4.54744e-05	2.13098e-12	2.23077e-14	1.62526e-06	0.000105568	5.11717e-11	338.193	317.249	1.27247	1151.21	1770.23	1373.4	530.048	473.022	1136.56	1.07356	180.547	330.484	0.00161099	1.17821e-05	0.00113215	4.37177e-08	2.03419e-08	9.01506e-07	4.36274e-05	0.000547439	8.0161e-05	0.0301046	0.0146217	5.58387e-05
A8CG34	POM121C	Nuclear envelope pore membrane protein POM 121C	NGPSSSPFSSPASSR	407	(S420)	_NGPSSSPFSSPASS[Phospho (STY)]R_.2	_NGPSSSPFSSPASS[Phospho (STY)]R_	0.000138747	0.000962507	0.000236084	2.97816e-05	0.000115139	0.00178473	5.27653e-05	1.865e-27	0.000104458	0.000554242	0.00223569	0.000524408	338.193	317.249	1.27247	1151.21	1770.23	1373.4	530.048	473.022	1136.56	1.07356	180.547	330.484	0.00161099	1.17821e-05	0.00113215	4.37177e-08	2.03419e-08	9.01506e-07	4.36274e-05	0.000547439	8.0161e-05	0.0301046	0.0146217	5.58387e-05
A8CG34	POM121C	Nuclear envelope pore membrane protein POM 121C	SPLPSYPGANPQPAFGAAEGQPPGAAK	935	(Y940)	_SPLPSY[Phospho (STY)]PGANPQPAFGAAEGQPPGAAK_.3	_SPLPSY[Phospho (STY)]PGANPQPAFGAAEGQPPGAAK_	4.73807e-09	8.14019e-23	2.06892e-05	8.20589e-09	3.05381e-23	5.04014e-11	1.60132e-05	0.000987752	1.91274e-06	2.19113e-06	9.49582e-07	1.18721e-09	3724	3267.94	2543.41	11401.6	9332.67	11062	3280.56	2141.88	3670.18	1418.85	2308.93	970.99	0.333333	0.333333	0.333333	0.333333	0.333333	0.333333	0.333333	0.333333	0.333333	0.333333	0.333333	0.333333
A8CG34	POM121C	Nuclear envelope pore membrane protein POM 121C	SPLPSYPGANPQPAFGAAEGQPPGAAK	935	(S935)	_S[Phospho (STY)]PLPSYPGANPQPAFGAAEGQPPGAAK_.3	_S[Phospho (STY)]PLPSYPGANPQPAFGAAEGQPPGAAK_	1.23774e-06	2.50433e-22	1.86545e-05	7.17776e-09	1.57369e-21	1.25465e-09	4.71365e-05	0.000982642	2.15882e-05	0.000706424	5.46574e-07	1.02067e-10	724.132	591.864	258.061	1382.58	1097.44	1817.93	1.42134	303.381	1.34818	1.37475	445.174	1.01278	0.333333	0.333333	0.333333	0.333333	0.333333	0.333333	0.333333	0.333333	0.333333	0.333333	0.333333	0.333333
A8CG34	POM121C	Nuclear envelope pore membrane protein POM 121C	SSSMSSLTGAYTSGIPSSSR	368	(S368,M371,Y378)	_S[Phospho (STY)]SSM[Oxidation (M)]SSLTGAY[Phospho (STY)]TSGIPSSSR_.3	_S[Phospho (STY)]SSM[Oxidation (M)]SSLTGAY[Phospho (STY)]TSGIPSSSR_	1.43909e-08	1.51127e-24	8.24074e-15	3.13203e-08	1.98973e-13	3.25358e-10	4.60589e-06	2.88916e-35	7.32453e-08	1.96763e-20	0.000931301	4.34603e-12	3912.03	4004.94	5652.1	8294.09	7322.24	9887.46	3857.51	4810.47	5275.79	3798.2	1702.73	3134.62	0.00218578	0.0113562	0.040435	0.142036	0.0552296	0.163917	0.103431	0.116393	0.15106	0.106053	0.261112	0.133844
A8CG34	POM121C	Nuclear envelope pore membrane protein POM 121C	SSSMSSLTGAYTSGIPSSSR	368	(S368,M371,T379)	_S[Phospho (STY)]SSM[Oxidation (M)]SSLTGAYT[Phospho (STY)]SGIPSSSR_.3	_S[Phospho (STY)]SSM[Oxidation (M)]SSLTGAYT[Phospho (STY)]SGIPSSSR_	6.62254e-07	9.43151e-33	5.93878e-31	9.66985e-08	1.95813e-09	1.3524e-07	4.89747e-05	1.20356e-38	3.381e-06	Filtered	Filtered	9.76176e-18	3912	3995.83	5106.58	8557.55	7322.11	9868.81	3715.69	4314.42	5273.59	Filtered	Filtered	3140.32	0.00245045	0.0225551	0.0609198	0.00698542	0.0552755	0.102373	0.103621	0.116895	0.13792	Filtered	Filtered	0.0965945
A8CG34	POM121C	Nuclear envelope pore membrane protein POM 121C	SSSMSSLTGAYTSGIPSSSR	368	(S368,S372)	_S[Phospho (STY)]SSMS[Phospho (STY)]SLTGAYTSGIPSSSR_.3	_S[Phospho (STY)]SSMS[Phospho (STY)]SLTGAYTSGIPSSSR_	Filtered	0.00786816	0.00103772	Filtered	Filtered	0.00845604	Filtered	Filtered	0.00236313	0.00287536	0.00159326	0.00263679	Filtered	17566.6	19375	Filtered	Filtered	8023.32	Filtered	Filtered	16045.9	16794.4	14873.3	17141.9	Filtered	0.000696146	2.30395e-05	Filtered	Filtered	0.175625	Filtered	Filtered	0.14345	0.0196423	3.60185e-05	0.00119468
A8CG34	POM121C	Nuclear envelope pore membrane protein POM 121C	SSSMSSLTGAYTSGIPSSSR	368	(S368,S373)	_S[Phospho (STY)]SSMSS[Phospho (STY)]LTGAYTSGIPSSSR_.3	_S[Phospho (STY)]SSMSS[Phospho (STY)]LTGAYTSGIPSSSR_	Filtered	Filtered	0.00836717	0.00108293	Filtered	0.00468439	Filtered	Filtered	Filtered	Filtered	0.0063988	0.00363886	Filtered	Filtered	19375.7	9423.46	Filtered	8018.58	Filtered	Filtered	Filtered	Filtered	14848.4	17151.8	Filtered	Filtered	2.39349e-05	0.0120427	Filtered	0.107181	Filtered	Filtered	Filtered	Filtered	0.019389	4.39354e-05
A8CG34	POM121C	Nuclear envelope pore membrane protein POM 121C	SSSMSSLTGAYTSGIPSSSR	368	(S368,Y378)	_S[Phospho (STY)]SSMSSLTGAY[Phospho (STY)]TSGIPSSSR_.3	_S[Phospho (STY)]SSMSSLTGAY[Phospho (STY)]TSGIPSSSR_	Filtered	Filtered	Filtered	0.000377217	Filtered	Filtered	0.00534946	Filtered	Filtered	Filtered	0.00377336	0.00720611	Filtered	Filtered	Filtered	8083.44	Filtered	Filtered	1080.31	Filtered	Filtered	Filtered	12809.1	14881.3	Filtered	Filtered	Filtered	0.0123402	Filtered	Filtered	0.151344	Filtered	Filtered	Filtered	4.33555e-05	4.37708e-05
A8CG34	POM121C	Nuclear envelope pore membrane protein POM 121C	APPTLQAETATKPQATSAPSPAPK	655	(T670)	_APPTLQAETATKPQAT[Phospho (STY)]SAPSPAPK_.3	_APPTLQAETATKPQAT[Phospho (STY)]SAPSPAPK_	Filtered	Filtered	Filtered	0.000101078	2.67589e-08	1.06629e-05	Filtered	Filtered	Filtered	Filtered	Filtered	Filtered	Filtered	Filtered	Filtered	448.243	480.949	203.813	Filtered	Filtered	Filtered	Filtered	Filtered	Filtered	Filtered	Filtered	Filtered	0.201341	0.19759	0.140323	Filtered	Filtered	Filtered	Filtered	Filtered	Filtered
A8CG34	POM121C	Nuclear envelope pore membrane protein POM 121C	APPTLQAETATKPQATSAPSPAPK	655	(S671)	_APPTLQAETATKPQATS[Phospho (STY)]APSPAPK_.3	_APPTLQAETATKPQATS[Phospho (STY)]APSPAPK_	Filtered	Filtered	Filtered	2.35335e-05	2.74176e-10	7.42403e-08	Filtered	Filtered	Filtered	Filtered	Filtered	Filtered	Filtered	Filtered	Filtered	243.551	480.949	203.925	Filtered	Filtered	Filtered	Filtered	Filtered	Filtered	Filtered	Filtered	Filtered	0.189933	0.177827	0.180321	Filtered	Filtered	Filtered	Filtered	Filtered	Filtered
A8CG34	POM121C	Nuclear envelope pore membrane protein POM 121C	APPTLQAETATKPQATSAPSPAPK	655	(S674)	_APPTLQAETATKPQATSAPS[Phospho (STY)]PAPK_.3	_APPTLQAETATKPQATSAPS[Phospho (STY)]PAPK_	Filtered	Filtered	Filtered	0.000162731	3.40339e-08	8.21526e-11	Filtered	Filtered	Filtered	Filtered	Filtered	Filtered	Filtered	Filtered	Filtered	1	232.92	403.075	Filtered	Filtered	Filtered	Filtered	Filtered	Filtered	Filtered	Filtered	Filtered	0.0206666	0.127832	0.0962825	Filtered	Filtered	Filtered	Filtered	Filtered	Filtered
A8K5M9	C15orf62	Uncharacterized protein C15orf62, mitochondrial	QSSVLSQASTAGGDHEEYSNR	29	(S30)	_QS[Phospho (STY)]SVLSQASTAGGDHEEYSNR_.3	_QS[Phospho (STY)]SVLSQASTAGGDHEEYSNR_	3.86128e-27	1.59875e-42	7.53151e-20	Filtered	Filtered	Filtered	0.00577278	Filtered	Filtered	0.00952527	Filtered	Filtered	2730.19	2713.31	1294.15	Filtered	Filtered	Filtered	1.53719	Filtered	Filtered	1.16522	Filtered	Filtered	0.0741565	0.0640739	0.0227475	Filtered	Filtered	Filtered	0.137758	Filtered	Filtered	0.0072876	Filtered	Filtered
A8K5M9	C15orf62	Uncharacterized protein C15orf62, mitochondrial	QSSVLSQASTAGGDHEEYSNR	29	(S34)	_QSSVLS[Phospho (STY)]QASTAGGDHEEYSNR_.3	_QSSVLS[Phospho (STY)]QASTAGGDHEEYSNR_	1.20613e-27	3.89383e-31	1.94496e-18	0.00115515	Filtered	Filtered	0.00347109	Filtered	Filtered	0.00788631	Filtered	Filtered	1883	2260.11	1737.53	209.754	Filtered	Filtered	1.538	Filtered	Filtered	193.204	Filtered	Filtered	0.0993778	0.104796	0.187664	0.124741	Filtered	Filtered	0.137745	Filtered	Filtered	0.0950873	Filtered	Filtered
A8K5M9	C15orf62	Uncharacterized protein C15orf62, mitochondrial	QSSVLSQASTAGGDHEEYSNR	29	(S47)	_QSSVLSQASTAGGDHEEYS[Phospho (STY)]NR_.3	_QSSVLSQASTAGGDHEEYS[Phospho (STY)]NR_	1.8722e-05	6.01623e-10	3.9421e-05	0.00325909	Filtered	Filtered	0.00589245	Filtered	Filtered	0.00181237	Filtered	Filtered	302.026	484.3	73.6375	911.035	Filtered	Filtered	506.958	Filtered	Filtered	453.108	Filtered	Filtered	7.71265e-05	2.20498e-07	5.48446e-05	0.0226201	Filtered	Filtered	0.137755	Filtered	Filtered	0.0865347	Filtered	Filtered
A8K5M9	C15orf62	Uncharacterized protein C15orf62, mitochondrial	QSSVLSQASTAGGDHEEYSNR	29	(Y46)	_QSSVLSQASTAGGDHEEY[Phospho (STY)]SNR_.3	_QSSVLSQASTAGGDHEEY[Phospho (STY)]SNR_	7.58916e-09	7.19652e-21	0.000228449	0.0061806	Filtered	Filtered	0.00423072	Filtered	Filtered	0.00168753	Filtered	Filtered	157.397	252.433	1.16315	1	Filtered	Filtered	1.5376	Filtered	Filtered	1.16581	Filtered	Filtered	6.69152e-05	2.18944e-07	5.23717e-05	0.644961	Filtered	Filtered	0.173469	Filtered	Filtered	0.555921	Filtered	Filtered
A8K5M9	C15orf62	Uncharacterized protein C15orf62, mitochondrial	QSSVLSQASTAGGDHEEYSNR	29	(S31)	_QSS[Phospho (STY)]VLSQASTAGGDHEEYSNR_.3	_QSS[Phospho (STY)]VLSQASTAGGDHEEYSNR_	2.29789e-11	2.40098e-17	3.27968e-21	Filtered	Filtered	Filtered	0.00894563	Filtered	Filtered	Filtered	Filtered	Filtered	1997.16	2204.97	1737.47	Filtered	Filtered	Filtered	1.5376	Filtered	Filtered	Filtered	Filtered	Filtered	0.601164	0.664425	0.157054	Filtered	Filtered	Filtered	0.137745	Filtered	Filtered	Filtered	Filtered	Filtered
A8K5M9	C15orf62	Uncharacterized protein C15orf62, mitochondrial	QSSVLSQASTAGGDHEEYSNR	29	(T38)	_QSSVLSQAST[Phospho (STY)]AGGDHEEYSNR_.3	_QSSVLSQAST[Phospho (STY)]AGGDHEEYSNR_	6.66672e-10	1.33012e-15	1.63854e-18	Filtered	Filtered	Filtered	0.00807812	Filtered	Filtered	0.00312053	Filtered	Filtered	2477.95	2345.72	515.541	Filtered	Filtered	Filtered	1.538	Filtered	Filtered	1.16522	Filtered	Filtered	0.020162	0.0835241	0.316657	Filtered	Filtered	Filtered	0.137757	Filtered	Filtered	0.12396	Filtered	Filtered
A8K855	EFCAB7	EF-hand calcium-binding domain-containing protein 7	DPSPVPKPSPK	204	(S212)	_DPSPVPKPS[Phospho (STY)]PK_.2	_DPSPVPKPS[Phospho (STY)]PK_	0.000816174	3.72665e-16	3.02025e-05	0.000506832	Filtered	Filtered	Filtered	Filtered	Filtered	Filtered	Filtered	0.000999456	1.00921	1.13049	1.25535	1	Filtered	Filtered	Filtered	Filtered	Filtered	Filtered	Filtered	415.653	0.904968	0.834141	0.485695	0.259465	Filtered	Filtered	Filtered	Filtered	Filtered	Filtered	Filtered	0.71966
A8MPP1;Q96FC9	DDX11L8;DDX11	Putative ATP-dependent RNA helicase DDX11-like protein 8;ATP-dependent DNA helicase DDX11	LEQLESGEEELVLAEYESDEEK	187;187	(S204);(S204)	_LEQLESGEEELVLAEYES[Phospho (STY)]DEEK_.3	_LEQLESGEEELVLAEYES[Phospho (STY)]DEEK_	0.000193182	2.88111e-45	6.2104e-23	7.8881e-07	1.74621e-16	2.02873e-08	6.20801e-06	4.94083e-12	0.000167136	5.80433e-14	8.96205e-07	1.39746e-28	9086.5	6715.06	5190.13	1514.53	1864.14	1870.56	2819.89	885.695	971.043	9058.74	12049.7	8992.66	0.999999	1	0.999998	0.999963	0.999909	0.999956	0.999749	0.998592	0.860037	1	1	1
A8MVW0	FAM171A2	Protein FAM171A2	RDSLTSPEDELGAEVGDEAGDK	787	(S792)	_RDSLTS[Phospho (STY)]PEDELGAEVGDEAGDK_.3	_RDSLTS[Phospho (STY)]PEDELGAEVGDEAGDK_	0.00151978	1.16514e-08	Filtered	4.8376e-05	0.000207212	0.000149777	Filtered	Filtered	Filtered	Filtered	Filtered	Filtered	251.607	1.01933	Filtered	1502.4	1358.04	593.076	Filtered	Filtered	Filtered	Filtered	Filtered	Filtered	0.333333	0.333333	Filtered	0.333333	0.333333	0.333333	Filtered	Filtered	Filtered	Filtered	Filtered	Filtered
A8MVW0	FAM171A2	Protein FAM171A2	RDSLTSPEDELGAEVGDEAGDK	787	(S789)	_RDS[Phospho (STY)]LTSPEDELGAEVGDEAGDK_.3	_RDS[Phospho (STY)]LTSPEDELGAEVGDEAGDK_	0.00232413	5.65217e-07	Filtered	2.18313e-05	0.000175501	8.65356e-05	Filtered	Filtered	Filtered	Filtered	Filtered	Filtered	1	1.01939	Filtered	454.197	1.22345	190.779	Filtered	Filtered	Filtered	Filtered	Filtered	Filtered	0.333333	0.333333	Filtered	0.333333	0.333333	0.333333	Filtered	Filtered	Filtered	Filtered	Filtered	Filtered
A8MW92	PHF20L1	PHD finger protein 20-like protein 1	TSPPQPVNPPRPFK	394	(S395)	_TS[Phospho (STY)]PPQPVNPPRPFK_.3	_TS[Phospho (STY)]PPQPVNPPRPFK_	1.42802e-08	0.00597527	Filtered	5.75329e-10	5.35706e-07	8.72506e-06	Filtered	Filtered	Filtered	Filtered	2.72304e-05	4.22561e-06	300.331	1.08663	Filtered	1319.6	1058.15	536.572	Filtered	Filtered	Filtered	Filtered	602.782	1	0.5	0.5	Filtered	0.5	0.5	0.5	Filtered	Filtered	Filtered	Filtered	0.5	0.5
A8MW92	PHF20L1	PHD finger protein 20-like protein 1	TSPPQPVNPPRPFK	394	(T394)	_T[Phospho (STY)]SPPQPVNPPRPFK_.3	_T[Phospho (STY)]SPPQPVNPPRPFK_	3.81439e-10	0.00412602	Filtered	2.16123e-10	4.35416e-10	2.44026e-06	Filtered	Filtered	Filtered	Filtered	0.000155446	0.000215868	1	1.05663	Filtered	181.817	1.15396	1	Filtered	Filtered	Filtered	Filtered	1	1	0.5	0.5	Filtered	0.5	0.5	0.5	Filtered	Filtered	Filtered	Filtered	0.5	0.5
A8MXV4	NUDT19	Nucleoside diphosphate-linked moiety X motif 19	SSSLRPGPSR	2	(S3)	_[Acetyl (Protein N-term)]SS[Phospho (STY)]SLRPGPSR_.2	_[Acetyl (Protein N-term)]SS[Phospho (STY)]SLRPGPSR_	Filtered	Filtered	Filtered	Filtered	Filtered	Filtered	Filtered	Filtered	Filtered	2.30329e-10	0.000355785	2.36494e-31	Filtered	Filtered	Filtered	Filtered	Filtered	Filtered	Filtered	Filtered	Filtered	457.134	585.792	639.894	Filtered	Filtered	Filtered	Filtered	Filtered	Filtered	Filtered	Filtered	Filtered	0.222934	0.222855	0.227275
A8MYZ6	FOXO6	Forkhead box protein O6	QLQAPERSPDDSSPSAPAPGPVPAAAK	203	(S210)	_QLQAPERS[Phospho (STY)]PDDSSPSAPAPGPVPAAAK_.3	_QLQAPERS[Phospho (STY)]PDDSSPSAPAPGPVPAAAK_	5.60539e-08	Filtered	Filtered	Filtered	Filtered	Filtered	Filtered	Filtered	Filtered	Filtered	Filtered	Filtered	1	Filtered	Filtered	Filtered	Filtered	Filtered	Filtered	Filtered	Filtered	Filtered	Filtered	Filtered	0.237363	Filtered	Filtered	Filtered	Filtered	Filtered	Filtered	Filtered	Filtered	Filtered	Filtered	Filtered
A8MYZ6	FOXO6	Forkhead box protein O6	QLQAPERSPDDSSPSAPAPGPVPAAAK	203	(S214)	_QLQAPERSPDDS[Phospho (STY)]SPSAPAPGPVPAAAK_.3	_QLQAPERSPDDS[Phospho (STY)]SPSAPAPGPVPAAAK_	2.43787e-06	Filtered	Filtered	Filtered	Filtered	Filtered	Filtered	Filtered	Filtered	Filtered	Filtered	Filtered	1	Filtered	Filtered	Filtered	Filtered	Filtered	Filtered	Filtered	Filtered	Filtered	Filtered	Filtered	0.245409	Filtered	Filtered	Filtered	Filtered	Filtered	Filtered	Filtered	Filtered	Filtered	Filtered	Filtered
A8MYZ6	FOXO6	Forkhead box protein O6	QLQAPERSPDDSSPSAPAPGPVPAAAK	203	(S215)	_QLQAPERSPDDSS[Phospho (STY)]PSAPAPGPVPAAAK_.3	_QLQAPERSPDDSS[Phospho (STY)]PSAPAPGPVPAAAK_	6.76494e-13	Filtered	Filtered	Filtered	Filtered	Filtered	Filtered	Filtered	Filtered	Filtered	Filtered	Filtered	1	Filtered	Filtered	Filtered	Filtered	Filtered	Filtered	Filtered	Filtered	Filtered	Filtered	Filtered	0.258649	Filtered	Filtered	Filtered	Filtered	Filtered	Filtered	Filtered	Filtered	Filtered	Filtered	Filtered
B2RBV5		Putative MORF4 family-associated protein 1-like protein UPP	EEPGSPLSPAPR	14	(S18)	_EEPGS[Phospho (STY)]PLSPAPR_.2	_EEPGS[Phospho (STY)]PLSPAPR_	1.36979e-06	3.28161e-07	0.000332396	1.3614e-06	7.0791e-07	5.02121e-05	0.000366907	2.24773e-16	0.000116812	1.28693e-11	1.24748e-05	1.91782e-07	4402.6	4407.58	4764.64	2313.09	3392.56	3183.18	2846.06	3576.2	4646.42	2657.21	2677.72	1817.68	0.967432	0.903573	0.761133	0.858332	0.909553	0.934818	0.793578	0.852852	0.896535	0.929015	0.978036	0.848159
B2RBV5		Putative MORF4 family-associated protein 1-like protein UPP	EEPGSPLSPAPR	14	(S18,S21)	_EEPGS[Phospho (STY)]PLS[Phospho (STY)]PAPR_.2	_EEPGS[Phospho (STY)]PLS[Phospho (STY)]PAPR_	Filtered	Filtered	0.00183621	Filtered	Filtered	Filtered	0.00130603	0.00366782	0.00157457	5.42781e-05	5.774e-05	Filtered	Filtered	Filtered	208.646	Filtered	Filtered	Filtered	489.799	1.4599	672.4	1554.33	1921.1	Filtered	Filtered	Filtered	1	Filtered	Filtered	Filtered	1	1	1	1	1	Filtered
B2RTY4	MYO9A	Unconventional myosin-IXa	GNYPGPSSPVVVR	2287	(S2294)	_GNYPGPSS[Phospho (STY)]PVVVR_.2	_GNYPGPSS[Phospho (STY)]PVVVR_	1.47175e-06	0.000419634	0.000457194	1.34322e-05	Filtered	0.000640882	0.00681694	0.00262254	Filtered	Filtered	0.000761594	Filtered	1.01962	1.04795	1.07137	1	Filtered	144.46	1.53467	1.58304	Filtered	Filtered	1	Filtered	0.137075	0.417078	0.306378	0.340518	Filtered	0.285217	0.21186	0.28356	Filtered	Filtered	0.173065	Filtered
B2RTY4	MYO9A	Unconventional myosin-IXa	SLGGISPSEDR	1294	(S1299)	_SLGGIS[Phospho (STY)]PSEDR_.2	_SLGGIS[Phospho (STY)]PSEDR_	Filtered	0.00156474	Filtered	Filtered	Filtered	Filtered	0.00231683	0.00847234	Filtered	Filtered	Filtered	Filtered	Filtered	1643.64	Filtered	Filtered	Filtered	Filtered	364.739	3253.57	Filtered	Filtered	Filtered	Filtered	Filtered	0.0759539	Filtered	Filtered	Filtered	Filtered	0.333333	0.333333	Filtered	Filtered	Filtered	Filtered
B2RUZ4	SMIM1	Small integral membrane protein 1	DGVSLGAVSSTEEASR	19	(S22,S27)	_DGVS[Phospho (STY)]LGAVS[Phospho (STY)]STEEASR_.2	_DGVS[Phospho (STY)]LGAVS[Phospho (STY)]STEEASR_	5.43702e-10	2.13471e-30	3.60902e-16	0.00702471	Filtered	0.00350937	Filtered	0.0015488	Filtered	Filtered	Filtered	Filtered	22504	21792.6	22573.8	6985.28	Filtered	6685.28	Filtered	7258.33	Filtered	Filtered	Filtered	Filtered	0.989127	0.986087	0.990139	0.938532	Filtered	0.667727	Filtered	0.575608	Filtered	Filtered	Filtered	Filtered
B2RUZ4	SMIM1	Small integral membrane protein 1	DGVSLGAVSSTEEASR	19	(S22)	_DGVS[Phospho (STY)]LGAVSSTEEASR_.2	_DGVS[Phospho (STY)]LGAVSSTEEASR_	4.53003e-10	1.01552e-50	1.7129e-16	8.18834e-09	0.000116495	Filtered	Filtered	Filtered	Filtered	Filtered	Filtered	Filtered	3952.48	4479.54	3597.71	915.844	765.362	Filtered	Filtered	Filtered	Filtered	Filtered	Filtered	Filtered	0.999582	0.996905	0.888069	0.944139	0.869311	Filtered	Filtered	Filtered	Filtered	Filtered	Filtered	Filtered
B2RUZ4	SMIM1	Small integral membrane protein 1	DGVSLGAVSSTEEASR	19	(S22,T29)	_DGVS[Phospho (STY)]LGAVSST[Phospho (STY)]EEASR_.2	_DGVS[Phospho (STY)]LGAVSST[Phospho (STY)]EEASR_	9.56012e-08	1.43466e-05	1.29361e-16	Filtered	Filtered	Filtered	Filtered	0.00390139	Filtered	Filtered	Filtered	Filtered	20705.5	19655.1	20297	Filtered	Filtered	Filtered	Filtered	6169.19	Filtered	Filtered	Filtered	Filtered	0.00627642	0.000242134	0.000137516	Filtered	Filtered	Filtered	Filtered	0.108308	Filtered	Filtered	Filtered	Filtered
B3KU38;P0DPB3	IQCJ-SCHIP1;SCHIP1	IQCJ-SCHIP1 readthrough transcript protein;Schwannomin-interacting protein 1	DDRSPAREPGDVSAR	190;114	(S193);(S117)	_DDRS[Phospho (STY)]PAREPGDVSAR_.3	_DDRS[Phospho (STY)]PAREPGDVSAR_	5.12047e-06	0.000969359	6.56449e-06	2.83984e-06	0.000223528	8.12412e-11	0.00139016	Filtered	0.00505003	3.87205e-05	2.12709e-06	0.0011727	168.445	1	1.23309	385.786	1.0024	1	4.41883	Filtered	1.85188	1	144.419	1	0.794904	0.5	0.5	0.695928	0.5	0.633533	0.5	Filtered	0.5	0.632477	0.489509	0.5
B3KU38;P0DPB3	IQCJ-SCHIP1;SCHIP1	IQCJ-SCHIP1 readthrough transcript protein;Schwannomin-interacting protein 1	TETSLDTPLSPMSK	397;321	(S406,M408);(S330,M332)	_TETSLDTPLS[Phospho (STY)]PM[Oxidation (M)]SK_.2	_TETSLDTPLS[Phospho (STY)]PM[Oxidation (M)]SK_	1.49017e-05	0.000291782	1.10793e-17	0.00447505	Filtered	Filtered	7.04877e-05	0.00011373	0.00220478	Filtered	Filtered	0.00260418	927.146	1058.03	1455.21	1103.19	Filtered	Filtered	278.346	530.64	282.691	Filtered	Filtered	1	0.090287	0.0705203	0.300985	0.220058	Filtered	Filtered	0.112117	0.112668	0.0649082	Filtered	Filtered	0.0567446
B3KU38;P0DPB3	IQCJ-SCHIP1;SCHIP1	IQCJ-SCHIP1 readthrough transcript protein;Schwannomin-interacting protein 1	SSSSPGGSLDLVSALEDYEEPFPVYQK	136;60	(S138);(S62)	_SSS[Phospho (STY)]SPGGSLDLVSALEDYEEPFPVYQK_.3	_SSS[Phospho (STY)]SPGGSLDLVSALEDYEEPFPVYQK_	Filtered	Filtered	Filtered	Filtered	Filtered	Filtered	Filtered	Filtered	Filtered	Filtered	0.00213513	Filtered	Filtered	Filtered	Filtered	Filtered	Filtered	Filtered	Filtered	Filtered	Filtered	Filtered	242.198	Filtered	Filtered	Filtered	Filtered	Filtered	Filtered	Filtered	Filtered	Filtered	Filtered	Filtered	0.140874	Filtered
B3KU38;P0DPB3	IQCJ-SCHIP1;SCHIP1	IQCJ-SCHIP1 readthrough transcript protein;Schwannomin-interacting protein 1	SSSSPGGSLDLVSALEDYEEPFPVYQK	136;60	(S143);(S67)	_SSSSPGGS[Phospho (STY)]LDLVSALEDYEEPFPVYQK_.3	_SSSSPGGS[Phospho (STY)]LDLVSALEDYEEPFPVYQK_	Filtered	Filtered	Filtered	Filtered	Filtered	Filtered	Filtered	Filtered	Filtered	Filtered	0.00586402	Filtered	Filtered	Filtered	Filtered	Filtered	Filtered	Filtered	Filtered	Filtered	Filtered	Filtered	242.198	Filtered	Filtered	Filtered	Filtered	Filtered	Filtered	Filtered	Filtered	Filtered	Filtered	Filtered	0.0485938	Filtered
B3KU38;P0DPB3	IQCJ-SCHIP1;SCHIP1	IQCJ-SCHIP1 readthrough transcript protein;Schwannomin-interacting protein 1	SSSSPGGSLDLVSALEDYEEPFPVYQK	136;60	(Y153);(Y77)	_SSSSPGGSLDLVSALEDY[Phospho (STY)]EEPFPVYQK_.3	_SSSSPGGSLDLVSALEDY[Phospho (STY)]EEPFPVYQK_	Filtered	Filtered	Filtered	Filtered	Filtered	Filtered	Filtered	Filtered	Filtered	Filtered	0.00520475	Filtered	Filtered	Filtered	Filtered	Filtered	Filtered	Filtered	Filtered	Filtered	Filtered	Filtered	1	Filtered	Filtered	Filtered	Filtered	Filtered	Filtered	Filtered	Filtered	Filtered	Filtered	Filtered	0.210984	Filtered
B5ME19;Q99613	EIF3CL;EIF3C	Eukaryotic translation initiation factor 3 subunit C-like protein;Eukaryotic translation initiation factor 3 subunit C	QPLLLSEDEEDTK	34;34	(S39);(S39)	_QPLLLS[Phospho (STY)]EDEEDTK_.2	_QPLLLS[Phospho (STY)]EDEEDTK_	3.25931e-14	1.71481e-14	1.21711e-29	1.83184e-08	3.21819e-17	1.49066e-09	3.64872e-06	5.06948e-35	4.18834e-07	2.15994e-09	4.82319e-09	7.46637e-22	208937	228276	227813	169786	174325	167252	363859	392113	395485	175790	179310	180410	1	1	1	1	1	1	1	1	1	1	1	1
B5ME19;Q99613	EIF3CL;EIF3C	Eukaryotic translation initiation factor 3 subunit C-like protein;Eukaryotic translation initiation factor 3 subunit C	QPLLLSEDEEDTK	34;34	(T45);(T45)	_QPLLLSEDEEDT[Phospho (STY)]K_.2	_QPLLLSEDEEDT[Phospho (STY)]K_	1.19505e-15	4.58485e-31	3.11585e-20	1.05268e-08	7.81596e-16	2.77496e-06	4.1712e-06	9.691e-33	1.8229e-12	1.46897e-16	6.90297e-06	1.06404e-17	70438.3	77061.7	74146	56804.1	58417.4	53772.8	119294	129649	123965	61184.8	59172.4	62701.3	1.04498e-15	2.1041e-12	1.54664e-12	2.23627e-10	2.45171e-12	4.71633e-11	2.88532e-16	2.66715e-15	4.69939e-16	3.19501e-09	2.26405e-13	1.02731e-11
B5ME19;Q99613	EIF3CL;EIF3C	Eukaryotic translation initiation factor 3 subunit C-like protein;Eukaryotic translation initiation factor 3 subunit C	QPLLLSEDEEDTKR	34;34	(S39);(S39)	_QPLLLS[Phospho (STY)]EDEEDTKR_.3	_QPLLLS[Phospho (STY)]EDEEDTKR_	1.14336e-08	7.80652e-07	3.96387e-14	4.73706e-08	7.37246e-11	7.77374e-05	1.61441e-05	5.26604e-09	7.9655e-05	4.51349e-13	0.000118071	1.77412e-16	64406.4	44413.1	50637.9	105949	103360	94753.9	74715	74003.9	99758	74443.4	109741	76654.4	1	1	1	1	1	1	1	1	1	1	1	1
B5ME19;Q99613	EIF3CL;EIF3C	Eukaryotic translation initiation factor 3 subunit C-like protein;Eukaryotic translation initiation factor 3 subunit C	QPLLLSEDEEDTKR	34;34	(S39);(S39)	_QPLLLS[Phospho (STY)]EDEEDTKR_.2	_QPLLLS[Phospho (STY)]EDEEDTKR_	2.75946e-17	1.06394e-52	7.79333e-17	4.94509e-07	4.05763e-13	9.79898e-09	4.18141e-06	3.54462e-07	3.69807e-07	3.67669e-22	2.99766e-08	9.80487e-09	2772.03	2263.99	2811.66	7962.45	8026.64	7424.67	5816.85	5561.14	9315.33	5866.53	8835.56	4851.9	0.999013	0.99781	0.998453	1	1	1	0.999605	0.994279	0.999287	0.998483	0.999998	0.997539
B5ME19;Q99613	EIF3CL;EIF3C	Eukaryotic translation initiation factor 3 subunit C-like protein;Eukaryotic translation initiation factor 3 subunit C	QPLLLSEDEEDTKR	34;34	(T45);(T45)	_QPLLLSEDEEDT[Phospho (STY)]KR_.3	_QPLLLSEDEEDT[Phospho (STY)]KR_	3.0062e-05	0.000586198	0.000581191	8.52622e-06	5.94332e-07	2.06909e-05	5.57559e-05	0.00151104	4.71425e-05	4.11214e-06	0.00133567	7.48499e-09	1668.12	483.24	1261.94	2940.21	3174.42	3225.71	982.621	1872.06	3009.14	2013.24	3225.71	2008.27	6.01109e-05	0.00170737	0.000885984	8.07711e-08	2.28851e-07	7.01678e-07	0.00031304	4.12742e-06	0.00663035	1.79773e-05	5.39244e-09	1.88447e-08
B5ME19;Q99613	EIF3CL;EIF3C	Eukaryotic translation initiation factor 3 subunit C-like protein;Eukaryotic translation initiation factor 3 subunit C	QPLLLSEDEEDTKR	34;34	(T45);(T45)	_QPLLLSEDEEDT[Phospho (STY)]KR_.2	_QPLLLSEDEEDT[Phospho (STY)]KR_	4.1441e-06	1.7129e-24	0.00141885	2.83428e-06	2.36984e-11	1.45536e-08	0.000231508	1.21787e-05	9.11837e-11	9.56919e-05	2.45757e-05	0.000347393	363.261	1.04698	899.506	1117.7	1219.98	864.047	413.419	284.953	1.52199	1269.35	1529.7	444.808	0.00226466	0.122754	0.00226138	9.73158e-06	2.04963e-05	5.26841e-06	0.000404789	0.00808513	0.00305479	0.00236208	2.78039e-05	0.00939215
B5ME19;Q99613	EIF3CL;EIF3C	Eukaryotic translation initiation factor 3 subunit C-like protein;Eukaryotic translation initiation factor 3 subunit C	QNPEQSADEDAEK	161;161	(S166);(S166)	_QNPEQS[Phospho (STY)]ADEDAEK_.2	_QNPEQS[Phospho (STY)]ADEDAEK_	1.88426e-12	1.82106e-24	1.86946e-06	6.13401e-07	0.00164503	2.41071e-11	3.03089e-06	6.80988e-23	1.17405e-07	4.25816e-27	1.03645e-06	6.24901e-17	149.683	324.366	1.24713	103.74	1.01483	1	4.10389	460.397	434.697	282.058	111.238	166.833	1	1	1	1	1	1	1	1	1	1	1	1
B5ME19;Q99613	EIF3CL;EIF3C	Eukaryotic translation initiation factor 3 subunit C-like protein;Eukaryotic translation initiation factor 3 subunit C	NEEDSEGSSDEDEDEDGVSAATFLK	174;174	(S178,S181,S182);(S178,S181,S182)	_NEEDS[Phospho (STY)]EGS[Phospho (STY)]S[Phospho (STY)]DEDEDEDGVSAATFLK_.3	_NEEDS[Phospho (STY)]EGS[Phospho (STY)]S[Phospho (STY)]DEDEDEDGVSAATFLK_	0.00035571	0.000186286	0.00693396	0.00206707	0.00908981	0.00364629	0.00126948	0.00469076	0.00254254	0.0080515	Filtered	Filtered	1	1.13097	1.01721	1	1.41985	1	1.04598	1.56873	1.41972	1.20523	Filtered	Filtered	0.869158	0.600893	0.610582	0.610582	0.610582	0.900473	0.763077	0.926118	0.600891	0.600894	Filtered	Filtered
B5ME19;Q99613	EIF3CL;EIF3C	Eukaryotic translation initiation factor 3 subunit C-like protein;Eukaryotic translation initiation factor 3 subunit C	NEEDSEGSSDEDEDEDGVSAATFLK	174;174	(S181);(S181)	_NEEDSEGS[Phospho (STY)]SDEDEDEDGVSAATFLK_.3	_NEEDSEGS[Phospho (STY)]SDEDEDEDGVSAATFLK_	Filtered	0.00181603	Filtered	0.00550385	0.000559106	0.00214859	0.00868776	0.00011244	0.00800479	0.00176961	0.00131446	0.00790816	Filtered	1.1004	Filtered	1	1.2063	1.00774	1.35568	1.37839	1.37896	1.29167	1	1.03795	Filtered	0.206558	Filtered	0.209758	0.2	0.216025	0.206561	0.112263	0.222006	0.2	0.212904	0.112256
B5ME19;Q99613	EIF3CL;EIF3C	Eukaryotic translation initiation factor 3 subunit C-like protein;Eukaryotic translation initiation factor 3 subunit C	NEEDSEGSSDEDEDEDGVSAATFLK	174;174	(S192);(S192)	_NEEDSEGSSDEDEDEDGVS[Phospho (STY)]AATFLK_.3	_NEEDSEGSSDEDEDEDGVS[Phospho (STY)]AATFLK_	Filtered	0.00234892	Filtered	0.00729074	0.000172093	0.00199433	0.00590291	1.54438e-13	0.00692768	0.00313779	0.0017274	0.00841871	Filtered	1.1004	Filtered	1	1.2063	1.00774	1.35568	1.37839	1.37896	1.29167	1	1.03795	Filtered	0.200998	Filtered	0.201351	0.2	0.20177	0.200998	0.351757	0.201799	0.2	0.354365	0.351749
B5ME19;Q99613	EIF3CL;EIF3C	Eukaryotic translation initiation factor 3 subunit C-like protein;Eukaryotic translation initiation factor 3 subunit C	NEEDSEGSSDEDEDEDGVSAATFLK	174;174	(S181,S182);(S181,S182)	_NEEDSEGS[Phospho (STY)]S[Phospho (STY)]DEDEDEDGVSAATFLK_.3	_NEEDSEGS[Phospho (STY)]S[Phospho (STY)]DEDEDEDGVSAATFLK_	0.000675384	Filtered	0.00139541	0.000596013	0.000317323	0.000695625	Filtered	1.94131e-05	Filtered	0.0056271	0.00214324	Filtered	1	Filtered	1.00772	1	1.47142	1.01441	Filtered	1.3975	Filtered	1.15186	149.758	Filtered	0.645851	Filtered	0.65167	0.490288	0.445807	0.628628	Filtered	0.420369	Filtered	0.506082	0.505949	Filtered
B5ME19;Q99613	EIF3CL;EIF3C	Eukaryotic translation initiation factor 3 subunit C-like protein;Eukaryotic translation initiation factor 3 subunit C	NEEDSEGSSDEDEDEDGVSAATFLK	174;174	(S178,S182);(S178,S182)	_NEEDS[Phospho (STY)]EGSS[Phospho (STY)]DEDEDEDGVSAATFLK_.3	_NEEDS[Phospho (STY)]EGSS[Phospho (STY)]DEDEDEDGVSAATFLK_	0.000787069	Filtered	0.00867884	0.00543657	Filtered	Filtered	0.00757567	Filtered	0.00285289	0.0042418	Filtered	0.00173901	1	Filtered	1	1	Filtered	Filtered	1.27354	Filtered	1.47211	1.1537	Filtered	1	0.578514	Filtered	0.420207	0.420154	Filtered	Filtered	0.404158	Filtered	0.404124	0.521133	Filtered	0.420148
B5ME19;Q99613	EIF3CL;EIF3C	Eukaryotic translation initiation factor 3 subunit C-like protein;Eukaryotic translation initiation factor 3 subunit C	FFTTGSDSESESSLSGEELVTK	4;4	(S11,S16);(S11,S16)	_FFTTGSDS[Phospho (STY)]ESESS[Phospho (STY)]LSGEELVTK_.3	_FFTTGSDS[Phospho (STY)]ESESS[Phospho (STY)]LSGEELVTK_	0.000166146	0.00821961	Filtered	Filtered	Filtered	Filtered	0.00722629	0.0051864	0.00145723	Filtered	0.000210405	1.33592e-08	193.817	1.131	Filtered	Filtered	Filtered	Filtered	1.23732	1.40911	1.47214	Filtered	191.29	1	0.254342	0.249074	Filtered	Filtered	Filtered	Filtered	0.254494	0.12279	0.249137	Filtered	0.249133	0.24927
B5ME19;Q99613	EIF3CL;EIF3C	Eukaryotic translation initiation factor 3 subunit C-like protein;Eukaryotic translation initiation factor 3 subunit C	FFTTGSDSESESSLSGEELVTK	4;4	(T6,S11);(T6,S11)	_FFT[Phospho (STY)]TGSDS[Phospho (STY)]ESESSLSGEELVTK_.3	_FFT[Phospho (STY)]TGSDS[Phospho (STY)]ESESSLSGEELVTK_	0.000158459	0.00387281	Filtered	Filtered	Filtered	Filtered	0.00222502	Filtered	0.00155328	Filtered	0.000102055	3.13567e-10	1	1.13045	Filtered	Filtered	Filtered	Filtered	1.23867	Filtered	1.47246	Filtered	1	184.18	0.252283	0.226096	Filtered	Filtered	Filtered	Filtered	0.211586	Filtered	0.226132	Filtered	0.226128	0.226112
B5ME19;Q99613	EIF3CL;EIF3C	Eukaryotic translation initiation factor 3 subunit C-like protein;Eukaryotic translation initiation factor 3 subunit C	FFTTGSDSESESSLSGEELVTK	4;4	(S9,S11);(S9,S11)	_FFTTGS[Phospho (STY)]DS[Phospho (STY)]ESESSLSGEELVTK_.3	_FFTTGS[Phospho (STY)]DS[Phospho (STY)]ESESSLSGEELVTK_	1.08859e-05	Filtered	Filtered	Filtered	Filtered	Filtered	Filtered	0.00592194	0.001502	Filtered	0.00067241	0.000275592	1	Filtered	Filtered	Filtered	Filtered	Filtered	Filtered	228.899	1.47275	Filtered	1	184.1	0.285783	Filtered	Filtered	Filtered	Filtered	Filtered	Filtered	0.251653	0.223346	Filtered	0.285773	0.248622
B5ME19;Q99613	EIF3CL;EIF3C	Eukaryotic translation initiation factor 3 subunit C-like protein;Eukaryotic translation initiation factor 3 subunit C	FFTTGSDSESESSLSGEELVTK	4;4	(S15,S16);(S15,S16)	_FFTTGSDSESES[Phospho (STY)]S[Phospho (STY)]LSGEELVTK_.3	_FFTTGSDSESES[Phospho (STY)]S[Phospho (STY)]LSGEELVTK_	0.000210811	Filtered	Filtered	Filtered	Filtered	Filtered	Filtered	0.00980293	0.00293694	Filtered	0.000866502	1.90524e-07	1	Filtered	Filtered	Filtered	Filtered	Filtered	Filtered	226.625	1.47221	Filtered	1	184.189	0.254643	Filtered	Filtered	Filtered	Filtered	Filtered	Filtered	0.231947	0.249144	Filtered	0.249083	0.255113
B5ME19;Q99613	EIF3CL;EIF3C	Eukaryotic translation initiation factor 3 subunit C-like protein;Eukaryotic translation initiation factor 3 subunit C	FFTTGSDSESESSLSGEELVTK	4;4	(T7,S11);(T7,S11)	_FFTT[Phospho (STY)]GSDS[Phospho (STY)]ESESSLSGEELVTK_.3	_FFTT[Phospho (STY)]GSDS[Phospho (STY)]ESESSLSGEELVTK_	5.79968e-05	Filtered	Filtered	Filtered	Filtered	Filtered	Filtered	Filtered	0.00982992	Filtered	0.00349218	0.00014578	193.645	Filtered	Filtered	Filtered	Filtered	Filtered	Filtered	Filtered	1.47291	Filtered	191.186	184.143	0.26107	Filtered	Filtered	Filtered	Filtered	Filtered	Filtered	Filtered	0.213922	Filtered	0.231601	0.231579
C9JI98	TMEM238	Transmembrane protein 238	LQLATLEAGPGAAGAGSE	159	(S175)	_LQLATLEAGPGAAGAGS[Phospho (STY)]E_.2	_LQLATLEAGPGAAGAGS[Phospho (STY)]E_	0.00242492	3.64163e-13	5.57049e-07	1.32603e-05	2.19562e-17	3.9636e-09	4.56121e-06	2.7188e-13	9.981e-05	3.99838e-11	4.07108e-07	6.40582e-19	1	795.714	748.109	5931.33	8864.87	7979.51	2076.06	3080.06	2354.53	1638.09	1750.12	2098.34	0.983553	0.983338	0.999971	1	1	1	0.999937	0.999739	0.999971	0.994166	0.894969	0.99999
C9JLW8	MCRIP1	Mapk-regulated corepressor-interacting protein 1	SPPSSSEIFTPAHEENVR	21	(S24)	_SPPS[Phospho (STY)]SSEIFTPAHEENVR_.3	_SPPS[Phospho (STY)]SSEIFTPAHEENVR_	7.87992e-11	3.10945e-19	4.9738e-23	6.34632e-08	7.50141e-18	5.93953e-08	9.53719e-06	3.11705e-22	1.14723e-06	3.87882e-08	1.46369e-05	1.61728e-18	91286.3	54448.5	48889.4	70009.3	59835.5	61556.7	17391.7	11737.4	19908	65565	101969	60659.3	0.0251109	0.00566399	0.0234424	0.00669448	0.162372	0.00799136	0.049705	0.0978884	0.050169	0.179739	0.000789512	0.641652
C9JLW8	MCRIP1	Mapk-regulated corepressor-interacting protein 1	SPPSSSEIFTPAHEENVR	21	(T30)	_SPPSSSEIFT[Phospho (STY)]PAHEENVR_.3	_SPPSSSEIFT[Phospho (STY)]PAHEENVR_	6.48195e-10	2.77519e-20	8.48705e-21	6.18616e-07	7.82082e-16	1.74717e-07	3.79175e-06	6.41521e-20	1.32356e-05	4.36909e-09	1.02501e-05	5.70214e-16	89307	49617.6	46039.4	72978.5	55397.8	58194.6	16481.9	10099.5	19157.1	60085	98807.6	60177.1	3.31577e-16	3.83569e-10	4.35778e-08	9.26574e-11	2.51734e-09	4.01233e-09	0.048135	0.103248	0.00310787	1.89408e-09	1.08916e-16	2.34075e-10
C9JLW8	MCRIP1	Mapk-regulated corepressor-interacting protein 1	SPPSSSEIFTPAHEENVR	21	(S25)	_SPPSS[Phospho (STY)]SEIFTPAHEENVR_.3	_SPPSS[Phospho (STY)]SEIFTPAHEENVR_	1.55786e-05	8.00854e-16	1.777e-10	4.76661e-05	7.65601e-08	1.87414e-05	3.39234e-05	0.000165804	0.000145063	1.61321e-07	2.96473e-05	1.4435e-11	84618.9	47505.2	44864.7	65663.2	53444.8	56292.8	16011.2	10705.9	18118.1	59429.1	95433	55352.9	0.000169947	0.0024136	0.00311486	0.00199925	0.0672165	4.261e-05	0.289547	0.292566	0.350996	0.00143965	0.038067	0.0102284
C9JLW8	MCRIP1	Mapk-regulated corepressor-interacting protein 1	SPPSSSEIFTPAHEENVR	21	(S26)	_SPPSSS[Phospho (STY)]EIFTPAHEENVR_.3	_SPPSSS[Phospho (STY)]EIFTPAHEENVR_	7.16343e-10	3.03336e-21	1.27469e-29	2.9616e-07	3.6123e-17	1.0518e-08	3.40435e-06	6.53049e-24	1.00983e-06	6.10376e-08	6.51584e-06	1.00757e-17	84618.9	47505.2	44864.7	65663.3	53444.8	56292.8	16011.2	10692.2	18118.1	59429	95433	55353	3.35826e-05	0.000631547	0.000773083	0.00509798	0.0160319	1.2495e-05	0.383698	0.0886698	0.543667	0.000486456	3.12639e-05	0.00275768
C9JLW8	MCRIP1	Mapk-regulated corepressor-interacting protein 1	SPPSSSEIFTPAHEENVR	21	(S21)	_S[Phospho (STY)]PPSSSEIFTPAHEENVR_.3	_S[Phospho (STY)]PPSSSEIFTPAHEENVR_	2.46545e-11	1.12641e-18	2.48156e-26	6.1396e-09	1.75824e-14	1.43542e-08	4.02865e-06	7.03818e-31	7.61382e-06	1.83667e-08	1.30436e-05	3.10173e-13	78585.1	44800.9	42423.1	60283.3	50092.9	50720.3	14324.1	10936.3	16938.5	55241.6	86776.9	54040	0.975114	0.897528	0.994497	0.986151	0.742465	0.991954	0.262443	0.0392767	0.0338042	0.995719	0.982128	0.347721
C9JLW8	MCRIP1	Mapk-regulated corepressor-interacting protein 1	TSSPRSPPSSSEIFTPAHEENVR	16	(T16,S26)	_T[Phospho (STY)]SSPRSPPSSS[Phospho (STY)]EIFTPAHEENVR_.3	_T[Phospho (STY)]SSPRSPPSSS[Phospho (STY)]EIFTPAHEENVR_	4.11995e-07	Filtered	Filtered	Filtered	Filtered	Filtered	Filtered	Filtered	Filtered	Filtered	0.00127271	0.000747305	2721.59	Filtered	Filtered	Filtered	Filtered	Filtered	Filtered	Filtered	Filtered	Filtered	1503.3	1287.16	0.0860699	Filtered	Filtered	Filtered	Filtered	Filtered	Filtered	Filtered	Filtered	Filtered	0.204921	0.26307
C9JLW8	MCRIP1	Mapk-regulated corepressor-interacting protein 1	TSSPRSPPSSSEIFTPAHEENVR	16	(S18,S21)	_TSS[Phospho (STY)]PRS[Phospho (STY)]PPSSSEIFTPAHEENVR_.3	_TSS[Phospho (STY)]PRS[Phospho (STY)]PPSSSEIFTPAHEENVR_	4.57272e-07	Filtered	Filtered	Filtered	Filtered	Filtered	Filtered	Filtered	Filtered	Filtered	3.29982e-05	4.4463e-05	430.513	Filtered	Filtered	Filtered	Filtered	Filtered	Filtered	Filtered	Filtered	Filtered	52.7488	136.238	0.376088	Filtered	Filtered	Filtered	Filtered	Filtered	Filtered	Filtered	Filtered	Filtered	0.28505	0.23163
C9JLW8	MCRIP1	Mapk-regulated corepressor-interacting protein 1	TSSPRSPPSSSEIFTPAHEENVR	16	(T16,S21)	_T[Phospho (STY)]SSPRS[Phospho (STY)]PPSSSEIFTPAHEENVR_.3	_T[Phospho (STY)]SSPRS[Phospho (STY)]PPSSSEIFTPAHEENVR_	2.95157e-06	Filtered	Filtered	Filtered	Filtered	Filtered	Filtered	Filtered	Filtered	Filtered	0.000761251	0.000119068	285.142	Filtered	Filtered	Filtered	Filtered	Filtered	Filtered	Filtered	Filtered	Filtered	138.507	128.603	0.312904	Filtered	Filtered	Filtered	Filtered	Filtered	Filtered	Filtered	Filtered	Filtered	0.239476	0.231784
C9JLW8	MCRIP1	Mapk-regulated corepressor-interacting protein 1	TSSPRSPPSSSEIFTPAHEENVR	16	(T16,S18)	_T[Phospho (STY)]SS[Phospho (STY)]PRSPPSSSEIFTPAHEENVR_.3	_T[Phospho (STY)]SS[Phospho (STY)]PRSPPSSSEIFTPAHEENVR_	5.49828e-10	Filtered	Filtered	Filtered	Filtered	Filtered	Filtered	Filtered	Filtered	Filtered	0.00217764	0.000397247	189.626	Filtered	Filtered	Filtered	Filtered	Filtered	Filtered	Filtered	Filtered	Filtered	1	134.54	0.312942	Filtered	Filtered	Filtered	Filtered	Filtered	Filtered	Filtered	Filtered	Filtered	0.196508	0.154943
C9JLW8	MCRIP1	Mapk-regulated corepressor-interacting protein 1	TSSPRSPPSSSEIFTPAHEENVR	16	(T16,S21)	_T[Phospho (STY)]SSPRS[Phospho (STY)]PPSSSEIFTPAHEENVR_.4	_T[Phospho (STY)]SSPRS[Phospho (STY)]PPSSSEIFTPAHEENVR_	0.0078196	Filtered	Filtered	Filtered	Filtered	Filtered	Filtered	Filtered	Filtered	Filtered	Filtered	Filtered	300.594	Filtered	Filtered	Filtered	Filtered	Filtered	Filtered	Filtered	Filtered	Filtered	Filtered	Filtered	0.332894	Filtered	Filtered	Filtered	Filtered	Filtered	Filtered	Filtered	Filtered	Filtered	Filtered	Filtered
E9PAV3;Q13765	NACA	Nascent polypeptide-associated complex subunit alpha, muscle-specific form;Nascent polypeptide-associated complex subunit alpha	VQGEAVSNIQENTQTPTVQEESEEEEVDETGVEVK	2008;145	(T2022);(T159)	_VQGEAVSNIQENTQT[Phospho (STY)]PTVQEESEEEEVDETGVEVK_.4	_VQGEAVSNIQENTQT[Phospho (STY)]PTVQEESEEEEVDETGVEVK_	8.35168e-09	6.62572e-28	1.78104e-13	9.55421e-09	2.35792e-13	1.90546e-06	1.25238e-05	4.42073e-20	5.02165e-07	2.95512e-09	1.593e-07	1.79389e-19	1.01867e+06	1.08053e+06	1113618	812036	691044	930148	1.56312e+06	1.31606e+06	1.3e+06	1420428	1.27089e+06	1487766	0.25	0.0424276	0.0281321	0.755064	0.475724	0.152511	0.0770575	0.25	0.0723052	0.663696	0.440671	0.0299753
E9PAV3;Q13765	NACA	Nascent polypeptide-associated complex subunit alpha, muscle-specific form;Nascent polypeptide-associated complex subunit alpha	VQGEAVSNIQENTQTPTVQEESEEEEVDETGVEVK	2008;145	(T2020);(T157)	_VQGEAVSNIQENT[Phospho (STY)]QTPTVQEESEEEEVDETGVEVK_.4	_VQGEAVSNIQENT[Phospho (STY)]QTPTVQEESEEEEVDETGVEVK_	2.28566e-07	3.17035e-29	1.78104e-13	9.55421e-09	2.35792e-13	1.96701e-06	1.16298e-05	4.42073e-20	5.05793e-07	2.95512e-09	1.69686e-07	4.20554e-20	982356	1.07321e+06	1.10243e+06	809913	684064	917143	1.54419e+06	1.31016e+06	1283968	1.40519e+06	1.25646e+06	1.47106e+06	0.25	0.0424368	0.0282236	0.0425331	0.02371	0.685501	0.583549	0.25	0.92194	0.034442	0.0889523	0.0299516
E9PAV3;Q13765	NACA	Nascent polypeptide-associated complex subunit alpha, muscle-specific form;Nascent polypeptide-associated complex subunit alpha	VQGEAVSNIQENTQTPTVQEESEEEEVDETGVEVK	2008;145	(T2024);(T161)	_VQGEAVSNIQENTQTPT[Phospho (STY)]VQEESEEEEVDETGVEVK_.4	_VQGEAVSNIQENTQTPT[Phospho (STY)]VQEESEEEEVDETGVEVK_	3.8079e-08	6.19459e-37	2.38836e-13	6.45395e-09	9.89315e-16	1.13284e-06	1.15149e-05	1.74291e-19	3.0082e-06	8.27818e-09	1.83828e-09	2.50686e-23	982224	1.04515e+06	1.07379e+06	785700	662084	899418	1.51073e+06	1.26443e+06	1.28028e+06	1.3652e+06	1.21984e+06	1.43458e+06	0.25	0.72146	0.746985	0.190331	0.475725	0.152544	0.272039	0.25	0.0054353	0.150973	0.44067	0.470057
E9PAV3;Q13765	NACA	Nascent polypeptide-associated complex subunit alpha, muscle-specific form;Nascent polypeptide-associated complex subunit alpha	VQGEAVSNIQENTQTPTVQEESEEEEVDETGVEVK	2008;145	(S2014);(S151)	_VQGEAVS[Phospho (STY)]NIQENTQTPTVQEESEEEEVDETGVEVK_.4	_VQGEAVS[Phospho (STY)]NIQENTQTPTVQEESEEEEVDETGVEVK_	1.2112e-12	7.53395e-22	1.29949e-18	1.82312e-09	2.0293e-12	7.32104e-07	6.43552e-06	2.31972e-18	2.34908e-11	5.2816e-17	5.82715e-07	9.66705e-18	952544	1.03348e+06	1.06368e+06	777728	660596	890443	1499993	1.26394e+06	1244487	1.36074e+06	1.21247e+06	1.42602e+06	3.16507e-09	1.64208e-13	1.47011e-11	2.69029e-10	2.27572e-09	4.424e-11	3.84747e-07	6.90649e-10	5.2603e-10	1.91075e-11	1.00743e-12	7.75255e-10
E9PAV3;Q13765	NACA	Nascent polypeptide-associated complex subunit alpha, muscle-specific form;Nascent polypeptide-associated complex subunit alpha	VQGEAVSNIQENTQTPTVQEESEEEEVDETGVEVK	2008;145	(S2029);(S166)	_VQGEAVSNIQENTQTPTVQEES[Phospho (STY)]EEEEVDETGVEVK_.4	_VQGEAVSNIQENTQTPTVQEES[Phospho (STY)]EEEEVDETGVEVK_	1.20472e-08	1.28386e-30	1.52992e-11	2.78314e-09	8.58536e-15	4.39257e-07	1.30995e-05	8.63892e-23	1.91363e-08	3.85668e-09	3.3453e-09	1.1732e-20	864765	904185	928379	685387	584085	783741	1.32232e+06	1.11002e+06	1104096	1.20591e+06	1.0815e+06	1.25775e+06	0.25	0.193758	0.196685	0.0120914	0.0248748	0.00955352	0.0677181	0.25	0.000322046	0.150935	0.0297078	0.470042
E9PAV3;Q13765	NACA	Nascent polypeptide-associated complex subunit alpha, muscle-specific form;Nascent polypeptide-associated complex subunit alpha	VQGEAVSNIQENTQTPTVQEESEEEEVDETGVEVK	2008;145	(T2037);(T174)	_VQGEAVSNIQENTQTPTVQEESEEEEVDET[Phospho (STY)]GVEVK_.4	_VQGEAVSNIQENTQTPTVQEESEEEEVDET[Phospho (STY)]GVEVK_	2.04288e-09	3.26973e-15	9.06056e-12	1.44653e-06	1.52015e-12	6.42579e-06	3.45751e-05	2.84299e-08	1.98595e-08	1.50996e-17	2.80293e-05	7.26598e-13	572231	592156	608692	446252	383597	518500	862311	722706	720408	807261	713427	812537	6.28663e-09	7.46967e-12	1.01956e-11	9.77612e-10	1.80256e-08	2.98534e-13	1.02897e-07	2.14931e-11	4.28613e-12	3.01726e-13	6.34557e-13	6.18579e-10
E9PAV3;Q13765	NACA	Nascent polypeptide-associated complex subunit alpha, muscle-specific form;Nascent polypeptide-associated complex subunit alpha	VQGEAVSNIQENTQTPTVQEESEEEEVDETGVEVK	2008;145	(S2029);(S166)	_VQGEAVSNIQENTQTPTVQEES[Phospho (STY)]EEEEVDETGVEVK_.5	_VQGEAVSNIQENTQTPTVQEES[Phospho (STY)]EEEEVDETGVEVK_	2.29759e-16	4.76161e-35	1.03187e-25	2.09188e-08	4.37225e-13	4.92047e-07	1.34301e-05	1.82709e-18	2.68335e-05	1.58412e-10	1.27398e-05	5.23089e-17	19367.2	19872.5	22113.5	27185.9	13151.5	19069	33268.4	29504.5	24550.4	24562.4	25405.7	27021.4	0.249563	0.239863	0.167407	0.248828	0.248875	0.246896	0.213973	0.249828	0.249258	0.24989	0.248282	0.248665
E9PAV3;Q13765	NACA	Nascent polypeptide-associated complex subunit alpha, muscle-specific form;Nascent polypeptide-associated complex subunit alpha	VQGEAVSNIQENTQTPTVQEESEEEEVDETGVEVK	2008;145	(S2014);(S151)	_VQGEAVS[Phospho (STY)]NIQENTQTPTVQEESEEEEVDETGVEVK_.5	_VQGEAVS[Phospho (STY)]NIQENTQTPTVQEESEEEEVDETGVEVK_	6.19648e-10	9.35875e-19	2.62743e-28	6.08041e-09	3.22571e-13	1.99648e-08	7.9507e-06	2.81218e-17	8.10309e-09	5.94805e-06	2.26928e-06	1.02581e-21	18113.8	17925	20473.3	22233.9	12075.4	18032.2	31365.9	27853.6	22465.1	23050.4	23655	24242.3	0.00174069	0.0405602	0.332259	0.00473034	0.00168248	0.0121165	0.145897	0.00069495	0.00298473	0.00043746	0.00685248	0.00529492
E9PAV3;Q13765	NACA	Nascent polypeptide-associated complex subunit alpha, muscle-specific form;Nascent polypeptide-associated complex subunit alpha	VQGEAVSNIQENTQTPTVQEESEEEEVDETGVEVK	2008;145	(T2024);(T161)	_VQGEAVSNIQENTQTPT[Phospho (STY)]VQEESEEEEVDETGVEVK_.5	_VQGEAVSNIQENTQTPT[Phospho (STY)]VQEESEEEEVDETGVEVK_	3.73924e-14	2.0848e-34	3.70114e-22	5.83096e-06	9.45774e-13	3.97455e-06	1.33947e-05	1.7939e-20	2.89581e-05	5.02604e-09	3.36705e-05	1.14357e-15	17066.7	17633.8	19967.4	24449.7	11615.9	16003.5	28454	25280	21340.9	22171	22684.1	24257.2	0.24956	0.239859	0.16958	0.249431	0.248863	0.247402	0.213415	0.249824	0.249261	0.249889	0.248282	0.248654
E9PAV3;Q13765	NACA	Nascent polypeptide-associated complex subunit alpha, muscle-specific form;Nascent polypeptide-associated complex subunit alpha	VQGEAVSNIQENTQTPTVQEESEEEEVDETGVEVK	2008;145	(T2037);(T174)	_VQGEAVSNIQENTQTPTVQEESEEEEVDET[Phospho (STY)]GVEVK_.5	_VQGEAVSNIQENTQTPTVQEESEEEEVDET[Phospho (STY)]GVEVK_	5.9125e-09	4.65753e-09	2.09943e-20	4.90003e-07	2.24446e-07	2.39884e-08	1.44544e-05	5.58885e-20	7.12732e-05	5.05259e-05	2.456e-08	7.85934e-21	8335.46	7872.3	8877.78	8551.06	5263	8857.14	13646.2	11473	10391	10399.3	10169.8	10829.1	1.29574e-06	0.000122294	1.23103e-08	2.10433e-06	0.00268082	6.8102e-07	4.10364e-08	1.05151e-06	7.00036e-06	2.26713e-06	1.51166e-05	2.10815e-06
E9PAV3;Q13765	NACA	Nascent polypeptide-associated complex subunit alpha, muscle-specific form;Nascent polypeptide-associated complex subunit alpha	VQGEAVSNIQENTQTPTVQEESEEEEVDETGVEVK	2008;145	(S2014);(S151)	_VQGEAVS[Phospho (STY)]NIQENTQTPTVQEESEEEEVDETGVEVK_.6	_VQGEAVS[Phospho (STY)]NIQENTQTPTVQEESEEEEVDETGVEVK_	8.27859e-08	Filtered	2.1517e-05	Filtered	Filtered	8.75728e-05	Filtered	Filtered	0.000170516	Filtered	2.41903e-06	0.000141278	1070.26	Filtered	963.221	Filtered	Filtered	410.382	Filtered	Filtered	1.42858	Filtered	1662.6	1412.61	0.251431	Filtered	0.58067	Filtered	Filtered	0.337186	Filtered	Filtered	0.195011	Filtered	0.575913	0.1343
E9PAV3;Q13765	NACA	Nascent polypeptide-associated complex subunit alpha, muscle-specific form;Nascent polypeptide-associated complex subunit alpha	SPASDTYIVFGEAK	1977;114	(S1977);(S114)	_S[Phospho (STY)]PASDTYIVFGEAK_.2	_S[Phospho (STY)]PASDTYIVFGEAK_	Filtered	0.00301325	Filtered	Filtered	Filtered	0.00881431	3.47993e-06	6.2331e-17	0.00135197	0.00011216	0.00276312	3.06994e-15	Filtered	1.18357	Filtered	Filtered	Filtered	1	1.35118	1.37042	1.40068	1.23487	1	1	Filtered	0.172527	Filtered	Filtered	Filtered	0.233323	0.25	0.0195521	0.171423	0.0910078	0.224462	0.136004
E9PAV3;Q13765	NACA	Nascent polypeptide-associated complex subunit alpha, muscle-specific form;Nascent polypeptide-associated complex subunit alpha	SPASDTYIVFGEAK	1977;114	(S1980);(S117)	_SPAS[Phospho (STY)]DTYIVFGEAK_.2	_SPAS[Phospho (STY)]DTYIVFGEAK_	Filtered	0.00295069	Filtered	Filtered	Filtered	Filtered	7.87369e-06	Filtered	0.00149408	6.52974e-12	0.00118647	4.8391e-08	Filtered	1.18421	Filtered	Filtered	Filtered	Filtered	1.34414	Filtered	1.40091	1.2345	1	1	Filtered	0.167097	Filtered	Filtered	Filtered	Filtered	0.109275	Filtered	0.169266	0.0885902	0.029258	0.059362
G9CGD6	CNK3/IPCEF1	CNK3/IPCEF1 fusion protein	GSESPNSFLDQESR	380	(S386)	_GSESPNS[Phospho (STY)]FLDQESR_.2	_GSESPNS[Phospho (STY)]FLDQESR_	2.23052e-15	1.66451e-37	5.11454e-18	8.70109e-10	3.68462e-23	2.91003e-12	2.58764e-06	1.01452e-30	6.16054e-15	3.97057e-06	7.34845e-05	3.30579e-08	13802.7	17894.7	15844.3	9840.88	8752.51	8956.9	7044.9	8986.38	8308.26	1035.11	1591.59	1376.48	1.94215e-06	2.04966e-07	9.99441e-06	0.000400787	5.7074e-05	0.000324387	0.00475565	0.00131056	0.000145111	0.048279	0.270827	0.147691
G9CGD6	CNK3/IPCEF1	CNK3/IPCEF1 fusion protein	GSESPNSFLDQESR	380	(S381)	_GS[Phospho (STY)]ESPNSFLDQESR_.2	_GS[Phospho (STY)]ESPNSFLDQESR_	3.127e-11	4.86459e-25	1.21563e-27	3.27919e-09	1.5492e-19	2.63824e-08	2.69872e-06	8.50354e-22	3.09661e-12	2.66921e-06	0.000189373	0.000313296	11774.8	14513.1	13235	8074.37	6161.67	7060.91	7268.82	7921.69	6132.1	696.267	337.817	1204.88	0.0449343	0.403275	0.147037	0.587677	0.0591809	0.325017	0.588781	0.621145	0.821874	0.520577	0.394159	0.519767
G9CGD6	CNK3/IPCEF1	CNK3/IPCEF1 fusion protein	GSESPNSFLDQESR	380	(S383)	_GSES[Phospho (STY)]PNSFLDQESR_.2	_GSES[Phospho (STY)]PNSFLDQESR_	1.55172e-14	3.53876e-25	5.70091e-32	6.30428e-07	1.19542e-15	2.27898e-07	2.42823e-06	2.56195e-25	1.7864e-11	3.26264e-12	0.00512252	5.96487e-09	11716.6	14116.6	11914.4	7547.49	6194.68	6681.21	6233.43	7592.33	6078.65	246.278	1	1074.9	0.954225	0.591185	0.852529	0.683579	0.939762	0.671508	0.388346	0.377226	0.177764	0.418365	0.543027	0.404219
G9CGD6	CNK3/IPCEF1	CNK3/IPCEF1 fusion protein	ASPAPDDTDDTPQELK	872	(T879)	_ASPAPDDT[Phospho (STY)]DDTPQELK_.2	_ASPAPDDT[Phospho (STY)]DDTPQELK_	0.000439295	4.3469e-07	1.22877e-05	0.00336686	Filtered	0.00555719	Filtered	Filtered	Filtered	Filtered	Filtered	Filtered	10843.2	12487.7	11765.5	727.788	Filtered	483.025	Filtered	Filtered	Filtered	Filtered	Filtered	Filtered	1.01058e-05	2.83894e-08	1.01526e-05	0.0332636	Filtered	0.323176	Filtered	Filtered	Filtered	Filtered	Filtered	Filtered
G9CGD6	CNK3/IPCEF1	CNK3/IPCEF1 fusion protein	ASPAPDDTDDTPQELK	872	(S873)	_AS[Phospho (STY)]PAPDDTDDTPQELK_.2	_AS[Phospho (STY)]PAPDDTDDTPQELK_	2.62285e-11	5.59659e-43	6.02261e-20	0.000207019	Filtered	0.00494489	Filtered	Filtered	Filtered	Filtered	Filtered	Filtered	10679.9	11421.1	10197.1	466.819	Filtered	313.225	Filtered	Filtered	Filtered	Filtered	Filtered	Filtered	0.999997	1	0.999998	0.930042	Filtered	0.373447	Filtered	Filtered	Filtered	Filtered	Filtered	Filtered
G9CGD6	CNK3/IPCEF1	CNK3/IPCEF1 fusion protein	ASPAPDDTDDTPQELK	872	(T882)	_ASPAPDDTDDT[Phospho (STY)]PQELK_.2	_ASPAPDDTDDT[Phospho (STY)]PQELK_	3.32599e-06	2.8902e-18	3.54812e-10	0.000152537	Filtered	0.000586651	Filtered	Filtered	Filtered	Filtered	Filtered	Filtered	1	1	1.06053	1	Filtered	1.01728	Filtered	Filtered	Filtered	Filtered	Filtered	Filtered	2.80818e-05	2.5537e-06	3.74878e-05	0.0344975	Filtered	0.303841	Filtered	Filtered	Filtered	Filtered	Filtered	Filtered
O00116	AGPS	Alkyldihydroxyacetonephosphate synthase, peroxisomal	AASAATAAPTATPAAQESGTIPK	63	(S80)	_AASAATAAPTATPAAQES[Phospho (STY)]GTIPK_.3	_AASAATAAPTATPAAQES[Phospho (STY)]GTIPK_	8.62663e-05	2.44457e-19	3.88502e-11	6.283e-07	7.61148e-20	1.88335e-06	3.29315e-06	3.43805e-29	1.27506e-08	1.05434e-07	0.000178794	1.13248e-13	5417.55	5119.49	5769.56	4337.67	5294.68	4370.21	2757.72	3759.46	3704.37	17214.9	17973	19690	8.04994e-05	6.93501e-05	2.84937e-05	9.12403e-06	2.04386e-05	1.10147e-05	0.000117841	0.000849232	0.000396932	1.88456e-08	5.66205e-12	6.84415e-11
O00116	AGPS	Alkyldihydroxyacetonephosphate synthase, peroxisomal	AASAATAAPTATPAAQESGTIPK	63	(T68)	_AASAAT[Phospho (STY)]AAPTATPAAQESGTIPK_.3	_AASAAT[Phospho (STY)]AAPTATPAAQESGTIPK_	2.35235e-10	2.31982e-21	1.42995e-15	2.02019e-05	6.36814e-11	1.9734e-10	4.44245e-05	1.12397e-25	2.25293e-11	5.68416e-24	1.65378e-05	9.49657e-18	1949.64	2302.5	1769.2	726.519	1703.65	1476.21	556.121	528.665	809.691	6778.9	5886.2	7388.01	0.0304609	0.0315507	0.197413	0.0359444	0.0348875	0.0227434	0.0427888	0.102136	0.095512	0.0124653	0.00127574	9.29377e-05
O00116	AGPS	Alkyldihydroxyacetonephosphate synthase, peroxisomal	AASAATAAPTATPAAQESGTIPK	63	(S65)	_AAS[Phospho (STY)]AATAAPTATPAAQESGTIPK_.3	_AAS[Phospho (STY)]AATAAPTATPAAQESGTIPK_	0.000100078	2.53169e-16	1.26968e-16	2.96728e-05	1.19968e-07	2.88172e-09	6.98764e-05	1.66345e-19	0.000901477	6.47376e-22	1.65471e-05	6.93635e-15	297.752	336.842	595.222	359.03	211.108	808.291	1.50006	1.46693	1.52193	4017.84	3551.5	3989.22	0.950503	0.953068	0.725647	0.960411	0.949137	0.953501	0.299811	0.87701	0.954616	0.985107	0.998594	0.999899
O00116	AGPS	Alkyldihydroxyacetonephosphate synthase, peroxisomal	AASAATAAPTATPAAQESGTIPK	63	(T74)	_AASAATAAPTAT[Phospho (STY)]PAAQESGTIPK_.3	_AASAATAAPTAT[Phospho (STY)]PAAQESGTIPK_	0.00233523	4.41026e-08	0.000878345	Filtered	Filtered	Filtered	0.000604933	1.62654e-13	0.000453204	2.98209e-05	9.63555e-05	5.55011e-06	1.07537	1.13369	1.12891	Filtered	Filtered	Filtered	309.652	1.3842	1.53889	1.22732	191.193	578.144	0.239361	0.167733	0.158306	Filtered	Filtered	Filtered	0.134392	0.129715	0.203893	0.0960551	0.110074	0.0964486
O00116	AGPS	Alkyldihydroxyacetonephosphate synthase, peroxisomal	AASAATAAPTATPAAQESGTIPK	63	(T82)	_AASAATAAPTATPAAQESGT[Phospho (STY)]IPK_.3	_AASAATAAPTATPAAQESGT[Phospho (STY)]IPK_	0.000617834	Filtered	5.18222e-07	Filtered	Filtered	Filtered	0.000586692	6.52689e-07	0.000326378	4.64603e-05	0.000104949	4.46359e-18	1.07594	Filtered	1.1314	Filtered	Filtered	Filtered	309.694	1.3842	1.54091	1.22503	191.283	578.869	0.159079	Filtered	0.17461	Filtered	Filtered	Filtered	0.203331	0.271713	0.166267	0.046355	0.326831	0.190758
O00116	AGPS	Alkyldihydroxyacetonephosphate synthase, peroxisomal	RAASAATAAPTATPAAQESGTIPK	62	(S65)	_RAAS[Phospho (STY)]AATAAPTATPAAQESGTIPK_.3	_RAAS[Phospho (STY)]AATAAPTATPAAQESGTIPK_	Filtered	Filtered	Filtered	2.93683e-05	0.000208272	Filtered	Filtered	Filtered	Filtered	Filtered	Filtered	0.00941136	Filtered	Filtered	Filtered	1	1.0747	Filtered	Filtered	Filtered	Filtered	Filtered	Filtered	1	Filtered	Filtered	Filtered	0.337603	0.199522	Filtered	Filtered	Filtered	Filtered	Filtered	Filtered	0.154232
O00116	AGPS	Alkyldihydroxyacetonephosphate synthase, peroxisomal	RAASAATAAPTATPAAQESGTIPK	62	(T68)	_RAASAAT[Phospho (STY)]AAPTATPAAQESGTIPK_.3	_RAASAAT[Phospho (STY)]AAPTATPAAQESGTIPK_	Filtered	Filtered	Filtered	0.000244176	0.000294209	Filtered	Filtered	Filtered	Filtered	Filtered	Filtered	0.00636365	Filtered	Filtered	Filtered	1	1.07323	Filtered	Filtered	Filtered	Filtered	Filtered	Filtered	1	Filtered	Filtered	Filtered	0.368024	0.163305	Filtered	Filtered	Filtered	Filtered	Filtered	Filtered	0.0933148
O00141	SGK1	Serine/threonine-protein kinase Sgk1	SPDSVLVTASVK	401	(S404)	_SPDS[Phospho (STY)]VLVTASVK_.2	_SPDS[Phospho (STY)]VLVTASVK_	1.7911e-10	5.64286e-23	8.36964e-29	2.20953e-05	1.44836e-13	1.02817e-08	Filtered	Filtered	Filtered	Filtered	Filtered	Filtered	413.209	1240.71	1279.84	731.888	1558.29	593.264	Filtered	Filtered	Filtered	Filtered	Filtered	Filtered	0.168953	0.0342116	0.0262454	0.19034	0.039569	0.0383062	Filtered	Filtered	Filtered	Filtered	Filtered	Filtered
O00141	SGK1	Serine/threonine-protein kinase Sgk1	SPDSVLVTASVK	401	(S401)	_S[Phospho (STY)]PDSVLVTASVK_.2	_S[Phospho (STY)]PDSVLVTASVK_	4.31551e-09	8.19258e-14	6.55056e-20	5.39367e-05	1.10386e-14	4.18546e-05	Filtered	Filtered	Filtered	Filtered	Filtered	Filtered	333.087	670.483	1215.62	229.21	309.202	186.447	Filtered	Filtered	Filtered	Filtered	Filtered	Filtered	0.650948	0.715554	0.973298	0.519173	0.933406	0.931565	Filtered	Filtered	Filtered	Filtered	Filtered	Filtered
O00151	PDLIM1	PDZ and LIM domain protein 1	SAMPFTASPASSTTAR	123	(M125,S130)	_SAM[Oxidation (M)]PFTAS[Phospho (STY)]PASSTTAR_.2	_SAM[Oxidation (M)]PFTAS[Phospho (STY)]PASSTTAR_	0.00104771	2.1708e-20	1.58549e-08	0.00093188	4.46549e-12	0.000709569	0.0030245	1.25306e-05	0.00022079	0.00556844	0.00883913	1.25678e-14	8575.25	8631.9	9537.93	1770.82	2444.76	2098.25	9117.07	7823.86	7241.36	1678.13	2635.78	2571.09	0.375471	0.341688	0.334679	0.395594	0.417529	0.41104	0.439585	0.387651	0.759206	0.457776	0.403689	0.0693289
O00151	PDLIM1	PDZ and LIM domain protein 1	SAMPFTASPASSTTAR	123	(S130)	_SAMPFTAS[Phospho (STY)]PASSTTAR_.2	_SAMPFTAS[Phospho (STY)]PASSTTAR_	2.71275e-07	0.00125609	4.09768e-17	4.85838e-06	1.30273e-09	7.80328e-06	3.9137e-05	4.7578e-26	1.84744e-08	2.69292e-06	3.78413e-05	3.4585e-21	6041.82	7951.49	7510.72	1043.6	1751.08	1776.64	4958.31	4413.88	5039.02	2174.11	2881.21	2521.03	0.98696	0.804107	0.971224	0.445677	0.647353	0.524674	0.634176	0.478009	0.846521	0.527767	0.861208	0.854473
O00151	PDLIM1	PDZ and LIM domain protein 1	SAMPFTASPASSTTAR	123	(T128)	_SAMPFT[Phospho (STY)]ASPASSTTAR_.2	_SAMPFT[Phospho (STY)]ASPASSTTAR_	2.64145e-05	3.44708e-07	4.72298e-08	4.95494e-07	1.06315e-05	3.1976e-05	2.75051e-05	1.24325e-13	2.7275e-05	3.36894e-09	8.78654e-05	1.83271e-22	5815.35	7598.17	7188.69	1043.87	1494.42	1832.53	4960.77	4407.42	4717.1	2167.27	2912.24	2521.49	0.026753	0.278798	0.0317701	0.150163	0.217066	0.177787	0.176756	0.0959606	0.0923654	0.0867234	0.0695316	0.0859539
O00151	PDLIM1	PDZ and LIM domain protein 1	SAMPFTASPASSTTAR	123	(S123)	_S[Phospho (STY)]AMPFTASPASSTTAR_.2	_S[Phospho (STY)]AMPFTASPASSTTAR_	0.000106005	3.01605e-24	1.48863e-07	2.89161e-05	0.00113498	5.87694e-07	3.57728e-05	6.63107e-15	0.000190345	4.76622e-05	3.44344e-05	7.41753e-10	730.019	850.164	1404.15	1.01757	1.17852	1	509.491	619.802	456.858	301.147	286.077	519.228	1.66664e-05	0.000982687	1.92638e-05	0.0231019	0.0308366	0.0369555	0.0834261	0.00151297	0.00364963	0.121867	0.000199763	0.0153294
O00151	PDLIM1	PDZ and LIM domain protein 1	SAMPFTASPASSTTAR	123	(S123,M125)	_S[Phospho (STY)]AM[Oxidation (M)]PFTASPASSTTAR_.2	_S[Phospho (STY)]AM[Oxidation (M)]PFTASPASSTTAR_	0.00308749	0.000705265	0.00035439	Filtered	3.01297e-05	0.0047754	0.00726223	0.000837165	0.00206801	Filtered	Filtered	0.000414968	1.00441	1.10632	1.11641	Filtered	1.06017	1	1.64741	1.31725	1.49388	Filtered	Filtered	1	0.000524438	0.00023564	5.61363e-05	Filtered	0.00305409	0.00279562	0.00424245	0.00366235	0.00345037	Filtered	Filtered	0.00751976
O00151	PDLIM1	PDZ and LIM domain protein 1	VWSPLVTEEGK	88	(S90)	_VWS[Phospho (STY)]PLVTEEGK_.2	_VWS[Phospho (STY)]PLVTEEGK_	1.85981e-13	2.40249e-23	5.10003e-20	Filtered	1.01862e-12	1.00949e-10	9.54531e-06	4.4336e-28	4.66266e-07	1.14914e-13	5.10912e-08	3.69039e-23	21123.2	18471.1	25446.3	Filtered	3654.77	4324.64	9737.62	7104.92	6532.2	5788.7	6530.58	7896.13	1	0.999999	1	Filtered	0.993682	0.996239	0.983904	0.984094	0.998797	0.98809	0.999543	0.999911
O00151	PDLIM1	PDZ and LIM domain protein 1	VWSPLVTEEGK	88	(T94)	_VWSPLVT[Phospho (STY)]EEGK_.2	_VWSPLVT[Phospho (STY)]EEGK_	1.07867e-06	4.25459e-13	7.91213e-06	Filtered	1.97606e-06	6.24749e-05	5.36172e-05	0.00117839	5.4974e-10	8.9639e-18	2.35918e-05	4.48707e-18	5248.28	2972.78	6952.28	Filtered	190.802	523.129	1221.73	451.349	478.237	730.279	1002.32	1053.34	1.34279e-06	3.9019e-05	0.000170406	Filtered	0.00529452	0.00614022	0.00817102	0.014774	0.159948	0.15532	0.00716718	0.000650446
O00159	MYO1C	Unconventional myosin-Ic	DVESPSWR	405	(S408)	_DVES[Phospho (STY)]PSWR_.2	_DVES[Phospho (STY)]PSWR_	2.43167e-05	6.32468e-24	2.7909e-10	3.22129e-06	5.01745e-07	3.73699e-06	1.10399e-05	6.55117e-23	0.0028344	6.30646e-14	0.000106568	3.71508e-12	785.031	1677.24	446.54	861.08	266.949	308.372	1238.19	1011	1.68517	1629.15	1064.43	2620.37	0.539681	0.647644	0.562301	0.719615	0.5	0.5	0.538839	0.633845	0.5	0.525022	0.5	0.84138
O00161	SNAP23	Synaptosomal-associated protein 23	TTWGDGGENSPCNVVSK	101	(T101,C112)	_T[Phospho (STY)]TWGDGGENSPC[Carbamidomethyl (C)]NVVSK_.2	_T[Phospho (STY)]TWGDGGENSPC[Carbamidomethyl (C)]NVVSK_	2.09837e-12	3.11008e-17	9.14859e-20	2.32299e-06	1.17648e-14	6.33697e-09	7.12005e-06	7.30753e-34	1.0816e-12	6.7747e-15	2.83302e-05	1.18977e-11	11260.8	14037.7	11122.8	3152.24	3056.81	3133.08	1672.14	4490.94	4395.83	4108.51	4329.49	4712.11	0.0158474	0.0012619	0.0138056	0.0414661	0.328904	0.468663	0.102364	0.333152	0.422078	0.0356011	0.0876709	0.212159
O00161	SNAP23	Synaptosomal-associated protein 23	TTWGDGGENSPCNVVSK	101	(S110,C112)	_TTWGDGGENS[Phospho (STY)]PC[Carbamidomethyl (C)]NVVSK_.2	_TTWGDGGENS[Phospho (STY)]PC[Carbamidomethyl (C)]NVVSK_	1.63062e-16	1.92251e-52	6.64716e-31	5.28689e-09	7.68837e-22	7.13683e-14	2.8693e-06	8.26653e-28	3.73198e-13	8.57973e-33	3.18928e-05	2.2412e-27	11183.1	13970.1	11491.2	2933.94	3064.91	2919.3	1900.69	4191.49	4100.29	4039.37	4096.11	4297.23	0.949544	0.989838	0.96859	0.915525	0.145215	0.0595753	0.786431	0.786849	0.329047	0.929926	0.317016	0.564518
O00161	SNAP23	Synaptosomal-associated protein 23	TTWGDGGENSPCNVVSK	101	(T102,C112)	_TT[Phospho (STY)]WGDGGENSPC[Carbamidomethyl (C)]NVVSK_.2	_TT[Phospho (STY)]WGDGGENSPC[Carbamidomethyl (C)]NVVSK_	2.64766e-09	1.26807e-41	1.9554e-26	3.96328e-09	2.57957e-20	1.02495e-12	3.40654e-06	8.93792e-19	1.53813e-15	2.87425e-24	3.33613e-05	5.53791e-24	8236.43	10114.2	8200.23	2057.56	1367.16	1874.11	1054.55	2811.36	2421.88	2873.97	2621.82	3154.88	0.19775	0.00138261	0.0157327	0.0427768	0.421805	0.466806	0.106704	0.332507	0.331955	0.214359	0.341016	0.211126
O00161	SNAP23	Synaptosomal-associated protein 23	TTWGDGGENSPCNVVSK	101	(T101,C112)	_T[Phospho (STY)]TWGDGGENSPC[Carbamidomethyl (C)]NVVSK_.3	_T[Phospho (STY)]TWGDGGENSPC[Carbamidomethyl (C)]NVVSK_	0.000240979	8.50723e-08	7.06521e-09	0.00049296	0.00288055	1.33609e-10	0.000850872	0.000209621	1.21487e-06	0.00158083	0.000322133	0.000129862	1.00344	1.04839	1.07028	1	1.19073	1	1.54333	1.5771	1.54094	1.1384	288.151	1	0.0981456	0.104829	0.354131	0.400282	0.400143	0.494102	0.149483	0.415838	0.400533	0.400447	0.198524	0.199977
O00161	SNAP23	Synaptosomal-associated protein 23	TTWGDGGENSPCNVVSK	101	(T102,C112)	_TT[Phospho (STY)]WGDGGENSPC[Carbamidomethyl (C)]NVVSK_.3	_TT[Phospho (STY)]WGDGGENSPC[Carbamidomethyl (C)]NVVSK_	0.000959935	6.9341e-18	0.000143974	0.0011592	0.000225905	3.97632e-05	0.00106217	1.6358e-08	0.000677122	0.000235097	9.75828e-05	0.000692729	1.00855	1.04823	1.06871	1	202.93	1	1.54163	1.57913	1.53962	1.14345	1	1	0.192547	0.20851	0.191086	0.400172	0.399801	0.399801	0.148619	0.25	0.399893	0.399646	0.199002	0.199655
O00161	SNAP23	Synaptosomal-associated protein 23	TTWGDGGENSPCNVVSK	101	(S110,C112)	_TTWGDGGENS[Phospho (STY)]PC[Carbamidomethyl (C)]NVVSK_.3	_TTWGDGGENS[Phospho (STY)]PC[Carbamidomethyl (C)]NVVSK_	3.17178e-05	2.61017e-15	1.85401e-05	0.00155041	0.000406291	4.68735e-07	0.00355733	1.15547e-13	7.08348e-05	0.000755137	0.000258177	0.000139438	1.00342	1.04832	1.07113	1	1.1896	1	1.54243	1.57678	1.53899	1.14405	1	1	0.705134	0.544226	0.147122	0.140157	0.137309	0.008837	0.352636	0.143964	0.140221	0.139154	0.25	0.516031
O00161	SNAP23	Synaptosomal-associated protein 23	MDNLSSEEIQQR	1	(M1,S5)	_[Acetyl (Protein N-term)]M[Oxidation (M)]DNLS[Phospho (STY)]SEEIQQR_.2	_[Acetyl (Protein N-term)]M[Oxidation (M)]DNLS[Phospho (STY)]SEEIQQR_	2.55017e-10	2.49573e-07	6.76454e-24	7.12647e-06	4.33447e-21	3.83407e-08	3.17708e-06	3.62317e-27	1.53051e-05	2.90312e-10	3.86362e-07	8.29004e-13	11625.4	11528.8	13588.3	5276.74	5292.8	5518.79	5111.52	6933.06	4474.89	5483.54	4435.9	6094.44	0.883553	0.894212	0.89088	0.388007	0.388007	0.873255	0.860597	0.837863	0.412308	0.85855	0.821728	0.87613
O00161	SNAP23	Synaptosomal-associated protein 23	MDNLSSEEIQQR	1	(M1,S6)	_[Acetyl (Protein N-term)]M[Oxidation (M)]DNLSS[Phospho (STY)]EEIQQR_.2	_[Acetyl (Protein N-term)]M[Oxidation (M)]DNLSS[Phospho (STY)]EEIQQR_	1.33131e-15	2.73796e-32	2.98743e-19	6.27439e-07	1.58405e-13	3.22922e-11	4.05094e-06	2.5273e-27	1.73196e-13	3.43143e-18	2.11511e-05	2.48724e-14	9596.82	9173.62	11290.3	4298.54	4538.39	4433.36	4250.35	5564.3	4080.59	4459.75	3786.69	4931.24	0.110123	0.099827	0.10739	0.611993	0.611993	0.121637	0.121855	0.152499	0.587692	0.130844	0.647392	0.11286
O00161	SNAP23	Synaptosomal-associated protein 23	AHQITDESLESTR	13	(T17)	_AHQIT[Phospho (STY)]DESLESTR_.3	_AHQIT[Phospho (STY)]DESLESTR_	1.21733e-27	2.79785e-61	2.1007e-21	3.96195e-07	1.10817e-15	3.41869e-15	5.00484e-05	Filtered	Filtered	1.28917e-15	8.95139e-06	4.35504e-25	2512.75	1764.62	1913.11	894.527	583.328	537.388	1.71908	Filtered	Filtered	1016.9	1595.57	647.743	0.491706	0.458985	0.457529	0.430073	0.477971	0.825345	0.25	Filtered	Filtered	0.457261	0.45811	0.419696
O00161	SNAP23	Synaptosomal-associated protein 23	AHQITDESLESTR	13	(S20)	_AHQITDES[Phospho (STY)]LESTR_.3	_AHQITDES[Phospho (STY)]LESTR_	8.13726e-14	1.76491e-50	4.77813e-22	1.95205e-08	3.00006e-14	1.79233e-15	4.96697e-05	Filtered	Filtered	1.43978e-15	9.48554e-06	5.66164e-30	1799.58	1246.24	1849.31	345.208	670.286	288.473	1.71914	Filtered	Filtered	619.621	1380.23	526.586	0.488585	0.457427	0.733786	0.428489	0.475543	0.0938515	0.25	Filtered	Filtered	0.454642	0.0950562	0.420638
O00161	SNAP23	Synaptosomal-associated protein 23	AHQITDESLESTR	13	(S20)	_AHQITDES[Phospho (STY)]LESTR_.2	_AHQITDES[Phospho (STY)]LESTR_	2.63096e-07	Filtered	Filtered	Filtered	Filtered	Filtered	Filtered	Filtered	Filtered	Filtered	0.000417013	0.00673021	1	Filtered	Filtered	Filtered	Filtered	Filtered	Filtered	Filtered	Filtered	Filtered	1	1	0.210418	Filtered	Filtered	Filtered	Filtered	Filtered	Filtered	Filtered	Filtered	Filtered	0.233963	0.226182
O00161	SNAP23	Synaptosomal-associated protein 23	AHQITDESLESTRR	13	(S20,S23)	_AHQITDES[Phospho (STY)]LES[Phospho (STY)]TRR_.3	_AHQITDES[Phospho (STY)]LES[Phospho (STY)]TRR_	8.72934e-05	0.00505603	Filtered	Filtered	Filtered	Filtered	Filtered	Filtered	Filtered	0.000977946	0.00029092	0.000235914	821.927	1.11852	Filtered	Filtered	Filtered	Filtered	Filtered	Filtered	Filtered	87.0386	938.403	375.337	0.497606	0.466343	Filtered	Filtered	Filtered	Filtered	Filtered	Filtered	Filtered	0.490759	0.508017	0.508015
O00161	SNAP23	Synaptosomal-associated protein 23	AHQITDESLESTRR	13	(S20,T24)	_AHQITDES[Phospho (STY)]LEST[Phospho (STY)]RR_.3	_AHQITDES[Phospho (STY)]LEST[Phospho (STY)]RR_	0.00045568	0.00389834	Filtered	Filtered	Filtered	Filtered	Filtered	Filtered	Filtered	Filtered	0.000490806	0.00592381	852.421	1.1213	Filtered	Filtered	Filtered	Filtered	Filtered	Filtered	Filtered	Filtered	1	1	0.50801	0.431408	Filtered	Filtered	Filtered	Filtered	Filtered	Filtered	Filtered	Filtered	0.508017	0.508017
O00161	SNAP23	Synaptosomal-associated protein 23	AHQITDESLESTRR	13	(S23,T24)	_AHQITDESLES[Phospho (STY)]T[Phospho (STY)]RR_.3	_AHQITDESLES[Phospho (STY)]T[Phospho (STY)]RR_	0.0028956	Filtered	Filtered	Filtered	Filtered	Filtered	Filtered	Filtered	Filtered	0.00465874	0.000725757	Filtered	806.879	Filtered	Filtered	Filtered	Filtered	Filtered	Filtered	Filtered	Filtered	1	1	Filtered	0.548265	Filtered	Filtered	Filtered	Filtered	Filtered	Filtered	Filtered	Filtered	0.509182	0.52715	Filtered
O00167	EYA2	Eyes absent homolog 2	SSDPSPAGDNEIER	256	(S260)	_SSDPS[Phospho (STY)]PAGDNEIER_.2	_SSDPS[Phospho (STY)]PAGDNEIER_	6.45826e-08	0.000316448	4.32511e-12	Filtered	Filtered	Filtered	Filtered	Filtered	Filtered	Filtered	Filtered	Filtered	4905.61	5758.39	6114.73	Filtered	Filtered	Filtered	Filtered	Filtered	Filtered	Filtered	Filtered	Filtered	0.0174426	0.0645402	0.0156092	Filtered	Filtered	Filtered	Filtered	Filtered	Filtered	Filtered	Filtered	Filtered
O00167	EYA2	Eyes absent homolog 2	SSDPSPAGDNEIER	256	(S257)	_SS[Phospho (STY)]DPSPAGDNEIER_.2	_SS[Phospho (STY)]DPSPAGDNEIER_	5.31029e-09	3.16082e-31	4.64706e-07	Filtered	Filtered	Filtered	Filtered	Filtered	Filtered	Filtered	Filtered	Filtered	3972.17	4216.29	4874.94	Filtered	Filtered	Filtered	Filtered	Filtered	Filtered	Filtered	Filtered	Filtered	0.478642	0.474806	0.476612	Filtered	Filtered	Filtered	Filtered	Filtered	Filtered	Filtered	Filtered	Filtered
O00167	EYA2	Eyes absent homolog 2	SSDPSPAGDNEIER	256	(S256)	_S[Phospho (STY)]SDPSPAGDNEIER_.2	_S[Phospho (STY)]SDPSPAGDNEIER_	1.35731e-08	0.000565644	1.96968e-06	Filtered	Filtered	Filtered	Filtered	Filtered	Filtered	Filtered	Filtered	Filtered	3283.08	4436.22	4087.17	Filtered	Filtered	Filtered	Filtered	Filtered	Filtered	Filtered	Filtered	Filtered	0.502157	0.505997	0.505763	Filtered	Filtered	Filtered	Filtered	Filtered	Filtered	Filtered	Filtered	Filtered
O00167	EYA2	Eyes absent homolog 2	RSSDPSPAGDNEIER	255	(S257)	_RSS[Phospho (STY)]DPSPAGDNEIER_.3	_RSS[Phospho (STY)]DPSPAGDNEIER_	1.46396e-11	1.38804e-48	1.78872e-31	Filtered	Filtered	Filtered	Filtered	Filtered	Filtered	Filtered	Filtered	Filtered	363.239	438.242	724.131	Filtered	Filtered	Filtered	Filtered	Filtered	Filtered	Filtered	Filtered	Filtered	0.399561	0.361331	0.420472	Filtered	Filtered	Filtered	Filtered	Filtered	Filtered	Filtered	Filtered	Filtered
O00170	AIP	AH receptor-interacting protein	TLHSDDEGTVLDDSR	40	(T48)	_TLHSDDEGT[Phospho (STY)]VLDDSR_.3	_TLHSDDEGT[Phospho (STY)]VLDDSR_	Filtered	Filtered	Filtered	Filtered	Filtered	Filtered	0.0053486	0.00121935	3.87843e-08	Filtered	Filtered	Filtered	Filtered	Filtered	Filtered	Filtered	Filtered	Filtered	1.60222	582.052	262.352	Filtered	Filtered	Filtered	Filtered	Filtered	Filtered	Filtered	Filtered	Filtered	0.148769	0.293144	0.294796	Filtered	Filtered	Filtered
O00170	AIP	AH receptor-interacting protein	TLHSDDEGTVLDDSR	40	(S43)	_TLHS[Phospho (STY)]DDEGTVLDDSR_.3	_TLHS[Phospho (STY)]DDEGTVLDDSR_	Filtered	Filtered	Filtered	Filtered	Filtered	Filtered	Filtered	0.000255259	1.14766e-09	Filtered	Filtered	Filtered	Filtered	Filtered	Filtered	Filtered	Filtered	Filtered	Filtered	248.404	2.12624	Filtered	Filtered	Filtered	Filtered	Filtered	Filtered	Filtered	Filtered	Filtered	Filtered	0.502514	0.328405	Filtered	Filtered	Filtered
O00178	GTPBP1	GTP-binding protein 1	SAMDSPVPASMFAPEPSSPGAAR	8	(M10,M18,S25)	_SAM[Oxidation (M)]DSPVPASM[Oxidation (M)]FAPEPSS[Phospho (STY)]PGAAR_.3	_SAM[Oxidation (M)]DSPVPASM[Oxidation (M)]FAPEPSS[Phospho (STY)]PGAAR_	1.78319e-05	1.88827e-11	1.79101e-25	2.52354e-08	1.55908e-12	1.96654e-06	4.83242e-05	1.64754e-06	1.97267e-08	2.17242e-11	1.39105e-05	4.56316e-09	5551.4	4999.94	7374.92	4147.96	5085.04	5039.96	4930.66	3684.01	3039.85	6099.09	8025.65	7103.52	0.522186	0.420344	0.491067	0.420107	0.473261	0.516023	0.453083	0.491277	0.481739	0.535589	0.525144	0.362544
O00178	GTPBP1	GTP-binding protein 1	SAMDSPVPASMFAPEPSSPGAAR	8	(M10,S25)	_SAM[Oxidation (M)]DSPVPASMFAPEPSS[Phospho (STY)]PGAAR_.3	_SAM[Oxidation (M)]DSPVPASMFAPEPSS[Phospho (STY)]PGAAR_	1.13939e-13	3.09983e-07	9.43636e-11	6.06634e-09	4.00308e-11	0.000688926	3.74206e-05	Filtered	0.00282859	3.12396e-14	1.41718e-05	1.42726e-17	7405.35	6568.45	4891.49	2622.41	3740.47	3202.54	1434.78	Filtered	453.109	5140.55	8601.36	4367.41	0.543726	0.541356	0.517286	0.657653	0.507174	0.523555	0.502479	Filtered	0.3706	0.530649	0.549719	0.667645
O00178	GTPBP1	GTP-binding protein 1	SAMDSPVPASMFAPEPSSPGAAR	8	(S12)	_SAMDS[Phospho (STY)]PVPASMFAPEPSSPGAAR_.3	_SAMDS[Phospho (STY)]PVPASMFAPEPSSPGAAR_	3.49082e-06	3.58079e-26	6.72303e-08	0.000338604	3.52753e-06	0.0033832	0.00019769	Filtered	2.47102e-09	1.30067e-06	0.000109686	2.46914e-12	1642.71	2849.77	2454.73	430.672	726.331	729.054	252.213	Filtered	329.693	1758.01	3188.69	1487.3	0.00200502	0.0464126	0.0390499	0.224893	0.103675	0.039475	0.2	Filtered	0.194096	0.205483	4.50438e-05	0.0393993
O00178	GTPBP1	GTP-binding protein 1	SAMDSPVPASMFAPEPSSPGAAR	8	(S8)	_S[Phospho (STY)]AMDSPVPASMFAPEPSSPGAAR_.3	_S[Phospho (STY)]AMDSPVPASMFAPEPSSPGAAR_	0.00381151	1.00346e-23	4.27371e-05	0.0032527	0.000302341	0.000678358	0.000586131	Filtered	0.00187981	1.67e-17	9.7319e-05	3.38575e-05	1	532.315	1.01193	1	1.30584	1.01696	1.35614	Filtered	1.49212	1.18732	1	1	0.00169338	0.00968863	0.0177926	0.0495623	0.0112406	0.024376	0.2	Filtered	0.2	0.002414	4.48006e-05	0.0076172
O00178	GTPBP1	GTP-binding protein 1	SAMDSPVPASMFAPEPSSPGAAR	8	(S25)	_SAMDSPVPASMFAPEPSS[Phospho (STY)]PGAAR_.3	_SAMDSPVPASMFAPEPSS[Phospho (STY)]PGAAR_	5.62711e-12	7.91152e-28	1.52609e-08	0.000457515	5.99142e-10	8.46016e-05	6.09839e-05	Filtered	6.88979e-05	1.18832e-21	3.05109e-05	5.73576e-11	1	1.09122	1.01349	1	1.30584	1.01932	1.35614	Filtered	1.49635	1.18725	1	1	0.321301	0.709871	0.456708	0.218438	0.442716	0.210559	0.2	Filtered	0.190026	0.194252	0.709465	0.413966
O00178	GTPBP1	GTP-binding protein 1	SAMDSPVPASMFAPEPSSPGAAR	8	(S17)	_SAMDSPVPAS[Phospho (STY)]MFAPEPSSPGAAR_.3	_SAMDSPVPAS[Phospho (STY)]MFAPEPSSPGAAR_	0.002335	2.37443e-13	4.38911e-09	0.000432413	0.000229185	Filtered	0.00021866	Filtered	1.18539e-06	2.30111e-07	0.0002716	2.10389e-06	1	292.038	1.0139	1	1.30663	Filtered	1.35697	Filtered	1.4972	1.1874	1	1	0.00220615	0.133989	0.0109959	0.276061	0.138926	Filtered	0.2	Filtered	0.22242	0.00623045	0.0125069	0.0686669
O00178	GTPBP1	GTP-binding protein 1	SAMDSPVPASMFAPEPSSPGAAR	8	(S24)	_SAMDSPVPASMFAPEPS[Phospho (STY)]SPGAAR_.3	_SAMDSPVPASMFAPEPS[Phospho (STY)]SPGAAR_	6.63274e-08	3.54532e-25	2.42677e-12	0.000324742	8.36155e-07	9.12547e-05	5.75104e-05	Filtered	Filtered	9.44323e-15	7.50438e-06	2.33225e-14	1	1.09096	1.01298	1	1.30591	1.01913	1.35653	Filtered	Filtered	1.18746	129.078	1	0.340498	0.36626	0.522519	0.231191	0.521267	0.218871	0.2	Filtered	Filtered	0.26202	0.284454	0.513883
O00178	GTPBP1	GTP-binding protein 1	SAMDSPVPASMFAPEPSSPGAAR	8	(S8,S25)	_S[Phospho (STY)]AMDSPVPASMFAPEPSS[Phospho (STY)]PGAAR_.3	_S[Phospho (STY)]AMDSPVPASMFAPEPSS[Phospho (STY)]PGAAR_	7.20215e-14	7.38298e-06	2.88365e-12	0.000338061	Filtered	0.00129008	Filtered	Filtered	0.000814121	2.39165e-06	0.00012984	1.79851e-10	6498.95	9274.73	6981.38	1254.89	Filtered	591.97	Filtered	Filtered	334.436	905.557	633.315	407.527	0.0223658	0.0483736	0.147078	0.0691978	Filtered	0.297819	Filtered	Filtered	0.369874	0.385515	0.054194	0.290764
O00178	GTPBP1	GTP-binding protein 1	SAMDSPVPASMFAPEPSSPGAAR	8	(S8,M10,M18,S25)	_S[Phospho (STY)]AM[Oxidation (M)]DSPVPASM[Oxidation (M)]FAPEPSS[Phospho (STY)]PGAAR_.3	_S[Phospho (STY)]AM[Oxidation (M)]DSPVPASM[Oxidation (M)]FAPEPSS[Phospho (STY)]PGAAR_	3.27501e-07	0.000201686	3.09198e-14	0.000329487	Filtered	0.00138698	0.00108611	Filtered	0.000977868	0.00964051	Filtered	0.000816753	6200.02	5141.09	8254.08	1015.73	Filtered	829.507	296.489	Filtered	765.117	1.17541	Filtered	270.881	0.0053241	0.00455178	0.000919937	0.0209266	Filtered	0.0142343	0.310001	Filtered	0.0209258	0.0144104	Filtered	0.292587
O00178	GTPBP1	GTP-binding protein 1	SAMDSPVPASMFAPEPSSPGAAR	8	(S8,S12)	_S[Phospho (STY)]AMDS[Phospho (STY)]PVPASMFAPEPSSPGAAR_.3	_S[Phospho (STY)]AMDS[Phospho (STY)]PVPASMFAPEPSSPGAAR_	0.00447605	0.0008465	0.00129241	0.00136933	Filtered	0.000895355	Filtered	Filtered	0.00792598	0.00122798	0.00891761	0.000434179	245.537	293.71	1.00112	1	Filtered	1.03394	Filtered	Filtered	1.47091	1.15364	1	1	0.019692	0.0486714	0.147694	0.0687598	Filtered	0.422461	Filtered	Filtered	0.373047	0.260244	0.0542103	0.444895
O00178	GTPBP1	GTP-binding protein 1	SAMDSPVPASMFAPEPSSPGAAR	8	(S12,S25)	_SAMDS[Phospho (STY)]PVPASMFAPEPSS[Phospho (STY)]PGAAR_.3	_SAMDS[Phospho (STY)]PVPASMFAPEPSS[Phospho (STY)]PGAAR_	4.32481e-06	1.00254e-15	3.04255e-11	0.000201462	Filtered	0.00010767	Filtered	Filtered	Filtered	9.82526e-05	0.00370338	0.000165466	6116.99	7673.76	5565.77	640.535	Filtered	592.09	Filtered	Filtered	Filtered	820.758	439.279	407.502	0.484445	0.462342	0.229252	0.371453	Filtered	0.29873	Filtered	Filtered	Filtered	0.259915	0.34395	0.292569
O00178	GTPBP1	GTP-binding protein 1	SAMDSPVPASMFAPEPSSPGAAR	8	(M18,S25)	_SAMDSPVPASM[Oxidation (M)]FAPEPSS[Phospho (STY)]PGAAR_.3	_SAMDSPVPASM[Oxidation (M)]FAPEPSS[Phospho (STY)]PGAAR_	1.32207e-16	3.34219e-18	Filtered	Filtered	4.51722e-05	0.00209527	Filtered	Filtered	Filtered	4.90214e-11	3.54743e-06	0.000200427	1072.9	888.417	Filtered	Filtered	547.266	350.803	Filtered	Filtered	Filtered	603.73	1224.26	937.786	0.403808	0.525834	Filtered	Filtered	0.0632283	0.419765	Filtered	Filtered	Filtered	0.273109	0.0557352	0.517224
O00192	ARVCF	Armadillo repeat protein deleted in velo-cardio-facial syndrome	NFDTLDLPK	639	(T642)	_NFDT[Phospho (STY)]LDLPK_.2	_NFDT[Phospho (STY)]LDLPK_	3.91705e-08	4.19807e-25	1.29724e-12	6.77383e-07	1.49147e-10	2.277e-06	2.48069e-05	1.34824e-36	1.47843e-05	2.90039e-24	1.72273e-08	3.39248e-31	8493.23	9939.25	8012.3	16412.9	16077.6	13610.9	2599.42	2028.98	2268.57	2374.47	2242.51	2516.95	1	1	1	1	1	1	1	1	1	1	1	1
O00192	ARVCF	Armadillo repeat protein deleted in velo-cardio-facial syndrome	SLAADDEGGPELEPDYGTATR	267	(S267)	_S[Phospho (STY)]LAADDEGGPELEPDYGTATR_.3	_S[Phospho (STY)]LAADDEGGPELEPDYGTATR_	9.70345e-09	4.84495e-34	2.39863e-15	7.22929e-07	1.00338e-20	5.50853e-08	4.87362e-05	1.9936e-18	2.23536e-15	6.6617e-07	1.70828e-06	3.11222e-17	15227.8	16093.4	17640.5	16742.8	25871.6	17071.7	6150.87	8515.77	5559.07	4776.77	3316.31	3199.23	1	0.999999	1	0.999999	1	0.999997	0.999361	0.999488	0.307656	0.601228	0.993088	0.995173
O00192	ARVCF	Armadillo repeat protein deleted in velo-cardio-facial syndrome	SLAADDEGGPELEPDYGTATR	267	(Y282)	_SLAADDEGGPELEPDY[Phospho (STY)]GTATR_.3	_SLAADDEGGPELEPDY[Phospho (STY)]GTATR_	5.33828e-08	2.87557e-14	4.79595e-10	7.00368e-08	1.04186e-11	1.70703e-08	0.00594959	4.66661e-21	6.03413e-05	Filtered	3.28859e-05	0.000677277	2919.56	4519.11	4157.29	4102.6	7357.4	4721.35	906.71	1294.17	1075.68	Filtered	864.214	837.507	1.22181e-05	1.29521e-06	1.78695e-08	3.76126e-06	7.46294e-10	4.41348e-06	0.000341976	0.000336223	0.652742	Filtered	0.0922099	0.00438126
O00192	ARVCF	Armadillo repeat protein deleted in velo-cardio-facial syndrome	SLAADDEGGPELEPDYGTATR	267	(T284)	_SLAADDEGGPELEPDYGT[Phospho (STY)]ATR_.3	_SLAADDEGGPELEPDYGT[Phospho (STY)]ATR_	0.00390499	0.00070302	0.00142094	3.20759e-05	6.78883e-05	2.32611e-05	0.00366074	0.00601886	0.0032094	0.00738419	Filtered	0.00119153	2554.24	3427.48	3949.22	3602.47	6235.22	3938.47	1348.58	823.359	335.257	573.642	Filtered	1071.78	8.73405e-07	1.47293e-06	2.85154e-08	6.86282e-06	6.20006e-10	5.76789e-06	0.000136274	0.000360373	0.0175153	0.00157542	Filtered	0.000388338
O00192	ARVCF	Armadillo repeat protein deleted in velo-cardio-facial syndrome	DSPSYGSLSR	197	(S203)	_DSPSYGS[Phospho (STY)]LSR_.2	_DSPSYGS[Phospho (STY)]LSR_	0.000651133	4.56704e-18	0.00398563	0.000134991	0.000157213	0.00811782	0.00201736	0.00102019	0.00252176	3.27092e-07	0.00017232	0.00066799	291.35	5344.48	230.049	400.291	469.74	1.02952	1468.15	1.63577	1.65398	915.74	1	1	0.225227	0.830427	0.19268	0.320964	0.320383	0.192527	0.344959	0.19268	0.2	0.288486	0.192579	0.152918
O00192	ARVCF	Armadillo repeat protein deleted in velo-cardio-facial syndrome	DSPSYGSLSR	197	(S198)	_DS[Phospho (STY)]PSYGSLSR_.2	_DS[Phospho (STY)]PSYGSLSR_	0.00019574	0.00977013	Filtered	0.00709363	0.0021703	6.05638e-05	Filtered	Filtered	Filtered	Filtered	Filtered	Filtered	1	1958.65	Filtered	387.364	278.017	228.793	Filtered	Filtered	Filtered	Filtered	Filtered	Filtered	0.519613	0.037574	Filtered	0.143109	0.0980017	0.720908	Filtered	Filtered	Filtered	Filtered	Filtered	Filtered
O00192	ARVCF	Armadillo repeat protein deleted in velo-cardio-facial syndrome	GALSPGGFDDSTLPLVDK	861	(T872)	_GALSPGGFDDST[Phospho (STY)]LPLVDK_.2	_GALSPGGFDDST[Phospho (STY)]LPLVDK_	1.67473e-10	4.30549e-29	7.07884e-14	1.50841e-07	1.09116e-13	7.92109e-08	Filtered	Filtered	0.00114242	0.00139114	Filtered	5.67589e-11	1028.99	1626.51	1385.93	2162.45	3244.42	2848.17	Filtered	Filtered	1.44582	1.17098	Filtered	328.497	0.31963	0.314677	0.458956	0.367233	0.355479	0.459003	Filtered	Filtered	0.333333	0.323944	Filtered	0.324033
O00192	ARVCF	Armadillo repeat protein deleted in velo-cardio-facial syndrome	GALSPGGFDDSTLPLVDK	861	(S871)	_GALSPGGFDDS[Phospho (STY)]TLPLVDK_.2	_GALSPGGFDDS[Phospho (STY)]TLPLVDK_	4.27493e-17	9.6795e-33	4.28657e-15	7.12917e-09	1.03287e-17	1.2633e-11	Filtered	Filtered	0.00144507	0.00292752	Filtered	4.25548e-12	1028.39	1626.62	1385.87	1877.23	2931.07	2293.95	Filtered	Filtered	1.44532	1.17024	Filtered	324.644	0.325043	0.329538	0.476845	0.400023	0.386237	0.482745	Filtered	Filtered	0.333333	0.329277	Filtered	0.329256
O00192	ARVCF	Armadillo repeat protein deleted in velo-cardio-facial syndrome	GALSPGGFDDSTLPLVDK	861	(T872)	_GALSPGGFDDST[Phospho (STY)]LPLVDK_.3	_GALSPGGFDDST[Phospho (STY)]LPLVDK_	1.22695e-06	1.84996e-38	0.000361162	7.3563e-07	0.00340684	9.04302e-05	Filtered	Filtered	Filtered	Filtered	0.00141721	Filtered	1	1.10522	1	1.00512	1.37904	1.06484	Filtered	Filtered	Filtered	Filtered	1	Filtered	0.333333	0.31924	0.323888	0.31925	0.323895	0.236022	Filtered	Filtered	Filtered	Filtered	0.32387	Filtered
O00192	ARVCF	Armadillo repeat protein deleted in velo-cardio-facial syndrome	GALSPGGFDDSTLPLVDK	861	(S871)	_GALSPGGFDDS[Phospho (STY)]TLPLVDK_.3	_GALSPGGFDDS[Phospho (STY)]TLPLVDK_	2.91621e-05	1.97123e-40	0.00105195	1.55918e-05	0.00172187	0.00189383	Filtered	Filtered	Filtered	Filtered	Filtered	Filtered	1	1.10522	1	1.00442	1.37904	1.06484	Filtered	Filtered	Filtered	Filtered	Filtered	Filtered	0.327048	0.327113	0.329213	0.327126	0.329217	0.236022	Filtered	Filtered	Filtered	Filtered	Filtered	Filtered
O00192	ARVCF	Armadillo repeat protein deleted in velo-cardio-facial syndrome	GALSPGGFDDSTLPLVDK	861	(S864)	_GALS[Phospho (STY)]PGGFDDSTLPLVDK_.3	_GALS[Phospho (STY)]PGGFDDSTLPLVDK_	8.4531e-05	6.09372e-28	0.000626765	0.0001032	Filtered	0.00152678	Filtered	Filtered	Filtered	Filtered	0.00828739	Filtered	1	1.10528	1	1.00407	Filtered	1.06479	Filtered	Filtered	Filtered	Filtered	1	Filtered	0.353816	0.353517	0.346769	0.353595	Filtered	0.529997	Filtered	Filtered	Filtered	Filtered	0.34686	Filtered
O00193	SMAP	Small acidic protein	SASPDDDLGSSNWEAADLGNEER	15	(S15)	_S[Phospho (STY)]ASPDDDLGSSNWEAADLGNEER_.3	_S[Phospho (STY)]ASPDDDLGSSNWEAADLGNEER_	1.84813e-10	2.61165e-09	2.37962e-18	1.18759e-08	6.83159e-15	1.48855e-07	6.04136e-06	4.7057e-18	2.3601e-05	3.75923e-08	8.87973e-08	1.47748e-26	849138	908769	958871	998564	989394	1.22935e+06	632568	719379	656528	762045	700346	813935	0.0847134	0.161954	0.153915	0.0988183	0.709489	0.0858981	0.0926006	0.0764025	0.794145	0.0757397	0.820785	0.0882105
O00193	SMAP	Small acidic protein	SASPDDDLGSSNWEAADLGNEER	15	(S25)	_SASPDDDLGSS[Phospho (STY)]NWEAADLGNEER_.3	_SASPDDDLGSS[Phospho (STY)]NWEAADLGNEER_	6.88216e-10	1.70716e-06	1.68772e-18	2.7654e-09	4.55412e-12	1.7158e-07	7.00035e-06	1.03317e-21	3.07331e-05	3.21329e-09	1.04896e-08	9.17378e-27	823074	883584	932263	967718	958413	1.19307e+06	613100	697979	638084	740457	679095	790073	2.69513e-32	3.64851e-27	4.97466e-27	1.13102e-25	1.20138e-31	1.15377e-31	2.92194e-27	8.06471e-27	3.42291e-26	7.98297e-27	1.55873e-24	1.3224e-26
O00193	SMAP	Small acidic protein	SASPDDDLGSSNWEAADLGNEER	15	(S17)	_SAS[Phospho (STY)]PDDDLGSSNWEAADLGNEER_.3	_SAS[Phospho (STY)]PDDDLGSSNWEAADLGNEER_	7.24653e-13	5.39162e-16	4.32477e-16	2.70083e-07	3.56182e-11	7.73106e-07	4.07904e-06	1.84509e-17	1.00076e-05	3.37716e-10	1.15412e-05	9.14793e-17	814514	872791	923978	958579	948606	1.18037e+06	608092	690791	629904	726543	674376	779785	0.915499	0.838313	0.846042	0.90184	0.290717	0.914189	0.907507	0.923875	0.206423	0.924361	0.179137	0.911831
O00193	SMAP	Small acidic protein	SASPDDDLGSSNWEAADLGNEER	15	(S24)	_SASPDDDLGS[Phospho (STY)]SNWEAADLGNEER_.3	_SASPDDDLGS[Phospho (STY)]SNWEAADLGNEER_	3.78119e-10	2.0377e-07	2.91741e-17	7.60139e-09	4.29929e-11	3.59441e-07	8.01298e-06	7.75067e-22	3.00862e-05	3.20911e-09	1.02968e-07	7.51883e-25	812672	871304	920241	955454	945790	1.17678e+06	605732	688656	628347	730127	671167	780005	1.18899e-30	1.38559e-25	4.86522e-27	1.11023e-22	4.77237e-30	8.52523e-27	7.82342e-24	7.57332e-26	2.37676e-25	1.1364e-23	9.20655e-22	3.84917e-22
O00193	SMAP	Small acidic protein	SASPDDDLGSSNWEAADLGNEER	15	(S15,S17)	_S[Phospho (STY)]AS[Phospho (STY)]PDDDLGSSNWEAADLGNEER_.3	_S[Phospho (STY)]AS[Phospho (STY)]PDDDLGSSNWEAADLGNEER_	4.38017e-11	1.10269e-35	2.81178e-21	5.76212e-10	0.00316599	2.91301e-07	0.00651768	3.56989e-07	0.00289864	1.63092e-10	1.55985e-07	0.000196727	2630.54	1822.02	2271.61	3456.11	1.30652	3996.54	306.47	657.054	1.41992	2380.5	1511.86	1290.7	0.582096	0.590226	0.563292	0.0673177	0.5	0.428137	0.289578	0.5	0.481114	0.442705	0.428702	0.0681739
O00193	SMAP	Small acidic protein	EESAEELQAAEHPDEVEDPK	145	(S147)	_EES[Phospho (STY)]AEELQAAEHPDEVEDPK_.3	_EES[Phospho (STY)]AEELQAAEHPDEVEDPK_	1.1779e-05	2.95208e-14	1.00967e-08	1.00384e-07	6.33116e-08	7.26585e-06	7.56912e-06	0.000802229	0.00148472	3.90741e-06	0.00029342	8.07401e-10	1431.84	1897.11	1187.23	7566.54	6576.44	6908.48	906.42	321.21	1.53301	606.098	1542.45	1003.62	1	1	1	1	1	1	1	1	1	1	1	1
O00193	SMAP	Small acidic protein	RSASPDDDLGSSNWEAADLGNEER	14	(S15)	_RS[Phospho (STY)]ASPDDDLGSSNWEAADLGNEER_.3	_RS[Phospho (STY)]ASPDDDLGSSNWEAADLGNEER_	8.20143e-17	1.37331e-18	3.4536e-22	1.65901e-07	9.68002e-10	6.30414e-06	9.57986e-06	7.14007e-34	6.66086e-09	6.1291e-17	3.87233e-06	2.73123e-10	21229.6	13322.6	10796.5	176405	56230.2	75448.9	10053.5	12334.4	13286	38240	49026.4	37850.8	0.49997	0.499956	0.487816	5.70897e-05	0.00114753	0.000306723	0.398416	0.0434316	0.497319	0.00111281	0.000613367	0.0318862
O00193	SMAP	Small acidic protein	RSASPDDDLGSSNWEAADLGNEER	14	(S25)	_RSASPDDDLGSS[Phospho (STY)]NWEAADLGNEER_.3	_RSASPDDDLGSS[Phospho (STY)]NWEAADLGNEER_	4.88481e-08	5.34682e-24	8.01557e-20	1.72369e-07	1.38862e-08	2.08965e-07	2.05068e-05	6.67607e-25	7.30209e-07	5.6722e-11	2.77323e-05	1.54132e-07	19229	12603.9	10037.1	160594	50862.5	68560.7	9172.47	11763.3	12164.7	35345.1	44789	34438.2	5.7168e-05	0.000126648	0.0214755	9.63174e-25	1.37855e-09	6.53287e-13	0.0948679	0.00715387	0.0047272	1.08621e-05	5.85916e-07	2.73337e-06
O00193	SMAP	Small acidic protein	RSASPDDDLGSSNWEAADLGNEER	14	(S17)	_RSAS[Phospho (STY)]PDDDLGSSNWEAADLGNEER_.3	_RSAS[Phospho (STY)]PDDDLGSSNWEAADLGNEER_	4.54838e-05	1.21126e-41	1.85774e-14	1.20485e-08	4.29534e-12	3.01255e-08	3.41742e-06	4.18754e-27	1.64298e-06	3.26693e-09	1.24278e-05	4.95658e-23	19239	12397.5	10028	160607	50862.2	68563.2	9170.69	11882.6	12165.9	35338.3	44715.4	34362.5	0.499974	0.499956	0.475704	0.999943	0.998868	0.999694	0.415896	0.937132	0.496899	0.97001	0.99868	0.998609
O00193	SMAP	Small acidic protein	RSASPDDDLGSSNWEAADLGNEER	14	(S24)	_RSASPDDDLGS[Phospho (STY)]SNWEAADLGNEER_.3	_RSASPDDDLGS[Phospho (STY)]SNWEAADLGNEER_	6.49428e-05	6.83127e-20	5.70188e-32	9.03041e-08	3.74222e-11	2.75647e-06	1.58551e-05	4.82274e-33	6.27092e-06	5.76436e-13	3.28645e-05	7.93597e-10	9277.82	6500.57	5173.93	80874.6	25972.7	34890.5	5326.74	5244.21	6185.92	17941.8	23103.8	17867.1	3.67368e-05	0.000151918	0.0321699	6.52371e-22	2.0848e-05	6.12717e-13	0.0864474	0.00625822	0.00361	7.88204e-06	2.06631e-11	2.73807e-06
O00193	SMAP	Small acidic protein	RSASPDDDLGSSNWEAADLGNEER	14	(S15,S17)	_RS[Phospho (STY)]AS[Phospho (STY)]PDDDLGSSNWEAADLGNEER_.3	_RS[Phospho (STY)]AS[Phospho (STY)]PDDDLGSSNWEAADLGNEER_	Filtered	Filtered	Filtered	0.000518821	0.00428898	Filtered	0.0096736	Filtered	Filtered	Filtered	Filtered	Filtered	Filtered	Filtered	Filtered	4430.43	5968.7	Filtered	2904.77	Filtered	Filtered	Filtered	Filtered	Filtered	Filtered	Filtered	Filtered	0.17133	0.122518	Filtered	0.266045	Filtered	Filtered	Filtered	Filtered	Filtered
O00193	SMAP	Small acidic protein	SASPDDDLGSSNWEAADLGNEERK	15	(S25)	_SASPDDDLGSS[Phospho (STY)]NWEAADLGNEERK_.3	_SASPDDDLGSS[Phospho (STY)]NWEAADLGNEERK_	Filtered	Filtered	Filtered	0.00600084	Filtered	Filtered	Filtered	Filtered	Filtered	Filtered	Filtered	Filtered	Filtered	Filtered	Filtered	566.307	Filtered	Filtered	Filtered	Filtered	Filtered	Filtered	Filtered	Filtered	Filtered	Filtered	Filtered	0.303566	Filtered	Filtered	Filtered	Filtered	Filtered	Filtered	Filtered	Filtered
O00193	SMAP	Small acidic protein	SASPDDDLGSSNWEAADLGNEERK	15	(S24)	_SASPDDDLGS[Phospho (STY)]SNWEAADLGNEERK_.3	_SASPDDDLGS[Phospho (STY)]SNWEAADLGNEERK_	Filtered	Filtered	Filtered	0.00701182	Filtered	Filtered	Filtered	Filtered	Filtered	Filtered	Filtered	Filtered	Filtered	Filtered	Filtered	307.691	Filtered	Filtered	Filtered	Filtered	Filtered	Filtered	Filtered	Filtered	Filtered	Filtered	Filtered	0.29047	Filtered	Filtered	Filtered	Filtered	Filtered	Filtered	Filtered	Filtered
O00193	SMAP	Small acidic protein	SASPDDDLGSSNWEAADLGNEERK	15	(S15)	_S[Phospho (STY)]ASPDDDLGSSNWEAADLGNEERK_.3	_S[Phospho (STY)]ASPDDDLGSSNWEAADLGNEERK_	Filtered	Filtered	Filtered	0.00851585	Filtered	Filtered	Filtered	Filtered	Filtered	Filtered	Filtered	Filtered	Filtered	Filtered	Filtered	259.557	Filtered	Filtered	Filtered	Filtered	Filtered	Filtered	Filtered	Filtered	Filtered	Filtered	Filtered	0.157651	Filtered	Filtered	Filtered	Filtered	Filtered	Filtered	Filtered	Filtered
O00203	AP3B1	AP-3 complex subunit beta-1	NFYESDDDQK	272	(S276)	_NFYES[Phospho (STY)]DDDQK_.2	_NFYES[Phospho (STY)]DDDQK_	3.87499e-10	2.09483e-14	5.8502e-16	2.02663e-08	8.78719e-11	8.62373e-07	1.51287e-05	1.47849e-25	6.08939e-06	1.85438e-12	6.0013e-06	1.3656e-20	17103.3	20014.2	19367.5	22060.5	21416.7	22476.9	42450.4	42482.4	37703	19246.4	14860.7	18340.2	1	1	0.999999	1	1	0.999998	1	1	1	0.999995	0.999997	1
O00204	SULT2B1	Sulfotransferase 2B1	PNSSPSPSPGQASETPHPRPS	345	(S348)	_PNSS[Phospho (STY)]PSPSPGQASETPHPRPS_.3	_PNSS[Phospho (STY)]PSPSPGQASETPHPRPS_	Filtered	Filtered	Filtered	9.03847e-08	9.36942e-16	4.41628e-08	0.000722662	0.00256723	0.00133329	2.03687e-19	1.50186e-06	1.35831e-22	Filtered	Filtered	Filtered	6016.36	4748.43	5169.92	1328.12	353.93	1.67283	2836.73	5536.79	3295.15	Filtered	Filtered	Filtered	0.335281	0.465134	0.569394	0.142857	0.142857	0.142857	0.212145	0.491546	0.328738
O00204	SULT2B1	Sulfotransferase 2B1	PNSSPSPSPGQASETPHPRPS	345	(S350)	_PNSSPS[Phospho (STY)]PSPGQASETPHPRPS_.3	_PNSSPS[Phospho (STY)]PSPGQASETPHPRPS_	Filtered	Filtered	Filtered	1.76167e-07	1.55861e-16	1.30067e-08	0.000170534	0.00813736	0.00121309	2.19754e-27	4.08649e-06	1.44011e-19	Filtered	Filtered	Filtered	4200.16	3250.51	4091.52	876.622	352.52	1.68593	1930.88	3756.49	2288.26	Filtered	Filtered	Filtered	0.151697	0.13604	0.240089	0.142857	0.142857	0.142857	0.273673	0.236338	0.129102
O00204	SULT2B1	Sulfotransferase 2B1	PNSSPSPSPGQASETPHPRPS	345	(S352)	_PNSSPSPS[Phospho (STY)]PGQASETPHPRPS_.3	_PNSSPSPS[Phospho (STY)]PGQASETPHPRPS_	Filtered	Filtered	Filtered	1.1538e-07	9.01275e-17	1.0667e-08	0.000108946	0.00270945	0.00301098	3.50936e-21	6.63311e-06	4.88101e-21	Filtered	Filtered	Filtered	6810.49	5079.62	6248.13	876.538	352.304	1.68593	2943.96	6045.16	3686.51	Filtered	Filtered	Filtered	0.199413	0.187022	0.128816	0.142857	0.142857	0.142857	0.355609	0.129425	0.203417
O00204	SULT2B1	Sulfotransferase 2B1	PNSSPSPSPGQASETPHPRPS	345	(S347)	_PNS[Phospho (STY)]SPSPSPGQASETPHPRPS_.3	_PNS[Phospho (STY)]SPSPSPGQASETPHPRPS_	Filtered	Filtered	Filtered	1.97917e-06	1.75512e-19	2.07068e-18	0.00016477	0.00138174	0.00201902	4.36813e-29	7.20226e-06	1.58387e-28	Filtered	Filtered	Filtered	6807.91	5079.58	6240.28	876.493	352.339	1.68593	2740.6	6034.85	3687.3	Filtered	Filtered	Filtered	0.385042	0.336424	0.0622912	0.142857	0.142857	0.142857	0.0309161	0.0534769	0.328119
O00204	SULT2B1	Sulfotransferase 2B1	PNSSPSPSPGQASETPHPRPS	345	(T359)	_PNSSPSPSPGQASET[Phospho (STY)]PHPRPS_.3	_PNSSPSPSPGQASET[Phospho (STY)]PHPRPS_	Filtered	Filtered	Filtered	1.00389e-05	7.52585e-15	1.64467e-11	0.000237244	0.0031519	0.005154	2.20944e-24	3.29388e-05	5.48229e-13	Filtered	Filtered	Filtered	3384.2	2827.32	3022.46	876.994	353.608	1.67392	1444.09	3420.76	1874.56	Filtered	Filtered	Filtered	4.85922e-05	0.00401649	4.14106e-05	0.142857	0.142857	0.142857	0.0414169	2.56432e-05	0.000405624
O00204	SULT2B1	Sulfotransferase 2B1	PNSSPSPSPGQASETPHPRPS	345	(S357)	_PNSSPSPSPGQAS[Phospho (STY)]ETPHPRPS_.3	_PNSSPSPSPGQAS[Phospho (STY)]ETPHPRPS_	Filtered	Filtered	Filtered	1.70095e-07	2.38175e-11	1.14847e-08	0.000113011	0.000837447	Filtered	8.86438e-26	7.95874e-07	3.33032e-17	Filtered	Filtered	Filtered	4181.13	2850.24	3423.68	2.21834	1.56484	Filtered	1323.41	3843.03	1975.85	Filtered	Filtered	Filtered	0.0259461	0.00139708	0.000165969	0.142857	0.142857	Filtered	0.0536719	4.68606e-05	0.000545594
O00204	SULT2B1	Sulfotransferase 2B1	PNSSPSPSPGQASETPHPRPS	345	(S365)	_PNSSPSPSPGQASETPHPRPS[Phospho (STY)]_.3	_PNSSPSPSPGQASETPHPRPS[Phospho (STY)]_	Filtered	Filtered	Filtered	0.00042033	6.75406e-05	0.000645497	0.00213525	Filtered	0.00468152	1.80305e-07	4.3168e-05	4.21713e-05	Filtered	Filtered	Filtered	1	1.09634	1	2.22459	Filtered	1.68593	1	1	1	Filtered	Filtered	Filtered	8.13676e-05	6.06212e-05	4.91843e-05	0.14228	Filtered	0.142857	0.0142545	1.25476e-05	0.000395625
O00204	SULT2B1	Sulfotransferase 2B1	PNSSPSPSPGQASETPHPR	345	(S357)	_PNSSPSPSPGQAS[Phospho (STY)]ETPHPR_.3	_PNSSPSPSPGQAS[Phospho (STY)]ETPHPR_	Filtered	Filtered	0.00327929	4.46144e-06	2.56759e-06	6.01456e-12	0.00603296	Filtered	Filtered	7.54123e-12	6.83736e-08	1.99117e-30	Filtered	Filtered	1	690.115	449.922	230.945	2.71565	Filtered	Filtered	1	552.945	1	Filtered	Filtered	0.173504	0.00463171	0.00313678	0.0101842	0.166667	Filtered	Filtered	0.0047672	0.0424792	0.0331382
O00204	SULT2B1	Sulfotransferase 2B1	PNSSPSPSPGQASETPHPR	345	(S347)	_PNS[Phospho (STY)]SPSPSPGQASETPHPR_.3	_PNS[Phospho (STY)]SPSPSPGQASETPHPR_	Filtered	Filtered	Filtered	1.18002e-09	0.000219169	1.24477e-08	0.00515906	Filtered	Filtered	4.15079e-17	6.13339e-06	4.75661e-24	Filtered	Filtered	Filtered	1834.75	667.038	1639.82	2.71565	Filtered	Filtered	939.946	1678.31	774.698	Filtered	Filtered	Filtered	0.219908	0.366471	0.0672054	0.166667	Filtered	Filtered	0.22511	0.363236	0.222249
O00204	SULT2B1	Sulfotransferase 2B1	PNSSPSPSPGQASETPHPR	345	(S350)	_PNSSPS[Phospho (STY)]PSPGQASETPHPR_.3	_PNSSPS[Phospho (STY)]PSPGQASETPHPR_	Filtered	Filtered	Filtered	3.62072e-10	0.000215225	2.0647e-09	0.0052476	Filtered	Filtered	1.26485e-16	3.5848e-06	1.57517e-20	Filtered	Filtered	Filtered	1833.37	667.211	1639.7	2.71565	Filtered	Filtered	940.251	1630.66	774.734	Filtered	Filtered	Filtered	0.256763	0.121005	0.177126	0.166667	Filtered	Filtered	0.254457	0.123596	0.238522
O00204	SULT2B1	Sulfotransferase 2B1	PNSSPSPSPGQASETPHPR	345	(S352)	_PNSSPSPS[Phospho (STY)]PGQASETPHPR_.3	_PNSSPSPS[Phospho (STY)]PGQASETPHPR_	Filtered	Filtered	Filtered	3.24857e-12	1.96238e-06	2.8683e-09	0.00444463	Filtered	Filtered	1.12945e-21	1.4863e-06	1.86086e-18	Filtered	Filtered	Filtered	1521.86	424.601	1064.86	2.71565	Filtered	Filtered	716.383	1255.73	400.776	Filtered	Filtered	Filtered	0.299203	0.13968	0.200758	0.166667	Filtered	Filtered	0.287108	0.150057	0.25955
O00204	SULT2B1	Sulfotransferase 2B1	PNSSPSPSPGQASETPHPR	345	(S348)	_PNSS[Phospho (STY)]PSPSPGQASETPHPR_.3	_PNSS[Phospho (STY)]PSPSPGQASETPHPR_	Filtered	Filtered	Filtered	9.3894e-10	0.000193742	3.76056e-13	0.00279594	Filtered	Filtered	4.80133e-15	1.6208e-10	6.88943e-20	Filtered	Filtered	Filtered	1069.63	424.402	699.325	2.71289	Filtered	Filtered	571.257	637.971	400.776	Filtered	Filtered	Filtered	0.219253	0.366456	0.537373	0.166667	Filtered	Filtered	0.224973	0.358963	0.225694
O00204	SULT2B1	Sulfotransferase 2B1	PNSSPSPSPGQASETPHPR	345	(T359)	_PNSSPSPSPGQASET[Phospho (STY)]PHPR_.3	_PNSSPSPSPGQASET[Phospho (STY)]PHPR_	Filtered	Filtered	Filtered	2.24154e-09	0.000782736	2.8528e-07	0.00917106	Filtered	Filtered	3.70112e-15	1.20932e-06	1.00964e-15	Filtered	Filtered	Filtered	1	1.11952	152.403	2.71564	Filtered	Filtered	1	80.5662	1	Filtered	Filtered	Filtered	0.000380144	0.00332673	0.0102342	0.166667	Filtered	Filtered	0.0511192	0.000275267	0.0285759
O00204	SULT2B1	Sulfotransferase 2B1	EPRPNSSPSPSPGQASETPHPRPS	342	(S347)	_EPRPNS[Phospho (STY)]SPSPSPGQASETPHPRPS_.4	_EPRPNS[Phospho (STY)]SPSPSPGQASETPHPRPS_	Filtered	Filtered	Filtered	1.93743e-08	1.49704e-10	1.08479e-11	Filtered	0.00101881	Filtered	1.06941e-12	8.97149e-07	7.10948e-10	Filtered	Filtered	Filtered	1154.97	540.133	829.221	Filtered	1.60844	Filtered	427.159	1982.24	1270.47	Filtered	Filtered	Filtered	0.18585	0.13502	0.202078	Filtered	0.142857	Filtered	0.133215	0.300801	0.131032
O00204	SULT2B1	Sulfotransferase 2B1	EPRPNSSPSPSPGQASETPHPRPS	342	(S348)	_EPRPNSS[Phospho (STY)]PSPSPGQASETPHPRPS_.3	_EPRPNSS[Phospho (STY)]PSPSPGQASETPHPRPS_	Filtered	Filtered	Filtered	2.42837e-07	2.43372e-12	8.95199e-08	4.7836e-05	Filtered	Filtered	1.48439e-05	1.69255e-08	5.19448e-27	Filtered	Filtered	Filtered	657.09	221.32	745.456	2.3622	Filtered	Filtered	549.25	1342.17	67.3962	Filtered	Filtered	Filtered	0.205859	0.177871	0.142857	0.142857	Filtered	Filtered	0.142857	0.21875	0.142857
O00204	SULT2B1	Sulfotransferase 2B1	EPRPNSSPSPSPGQASETPHPRPS	342	(T359)	_EPRPNSSPSPSPGQASET[Phospho (STY)]PHPRPS_.3	_EPRPNSSPSPSPGQASET[Phospho (STY)]PHPRPS_	Filtered	Filtered	Filtered	9.49938e-10	1.9886e-08	4.93883e-10	3.73737e-05	Filtered	Filtered	1.73419e-12	1.58845e-06	2.52324e-17	Filtered	Filtered	Filtered	213.544	1.08757	735.539	2.35581	Filtered	Filtered	412.558	743.395	332.438	Filtered	Filtered	Filtered	0.0436857	0.126359	0.142857	0.142857	Filtered	Filtered	0.142857	0.0196019	0.142857
O00204	SULT2B1	Sulfotransferase 2B1	EPRPNSSPSPSPGQASETPHPRPS	342	(S347)	_EPRPNS[Phospho (STY)]SPSPSPGQASETPHPRPS_.3	_EPRPNS[Phospho (STY)]SPSPSPGQASETPHPRPS_	Filtered	Filtered	Filtered	5.37218e-08	4.81494e-09	1.76392e-09	4.00154e-05	Filtered	Filtered	9.41212e-08	2.70673e-08	6.52431e-22	Filtered	Filtered	Filtered	394.732	1.08649	1	2.35868	Filtered	Filtered	1	810.079	230.996	Filtered	Filtered	Filtered	0.197251	0.126249	0.142857	0.142857	Filtered	Filtered	0.142857	0.206914	0.145222
O00204	SULT2B1	Sulfotransferase 2B1	EPRPNSSPSPSPGQASETPHPRPS	342	(S365)	_EPRPNSSPSPSPGQASETPHPRPS[Phospho (STY)]_.4	_EPRPNSSPSPSPGQASETPHPRPS[Phospho (STY)]_	Filtered	Filtered	Filtered	6.63085e-07	6.8258e-05	0.000401877	Filtered	0.000566501	0.00429495	0.00111421	1.99705e-05	4.28869e-13	Filtered	Filtered	Filtered	1	1.08748	1	Filtered	1.61021	1.65636	1	1	1	Filtered	Filtered	Filtered	0.025397	0.0423915	0.0423184	Filtered	0.142857	0.241732	0.317058	0.000544457	0.00774753
O00204	SULT2B1	Sulfotransferase 2B1	EPRPNSSPSPSPGQASETPHPRPS	342	(S350)	_EPRPNSSPS[Phospho (STY)]PSPGQASETPHPRPS_.4	_EPRPNSSPS[Phospho (STY)]PSPGQASETPHPRPS_	Filtered	Filtered	Filtered	2.58962e-07	6.94525e-12	5.149e-12	Filtered	0.00136529	Filtered	5.6789e-11	2.63539e-05	2.91662e-09	Filtered	Filtered	Filtered	1939.86	989.199	1916.79	Filtered	1.61021	Filtered	426.36	2939.09	1973.54	Filtered	Filtered	Filtered	0.2417	0.168676	0.0541394	Filtered	0.142857	Filtered	0.166438	0.146869	0.263008
O00204	SULT2B1	Sulfotransferase 2B1	EPRPNSSPSPSPGQASETPHPRPS	342	(S357)	_EPRPNSSPSPSPGQAS[Phospho (STY)]ETPHPRPS_.4	_EPRPNSSPSPSPGQAS[Phospho (STY)]ETPHPRPS_	Filtered	Filtered	Filtered	1.26669e-05	1.41203e-12	5.23876e-14	Filtered	0.00275886	Filtered	6.66175e-15	3.5523e-07	7.12699e-14	Filtered	Filtered	Filtered	455.283	450.745	871.649	Filtered	1.61021	Filtered	1	1229.41	689.213	Filtered	Filtered	Filtered	0.0321261	0.168594	0.0318002	Filtered	0.142857	Filtered	0.166438	0.000518822	0.177685
O00204	SULT2B1	Sulfotransferase 2B1	EPRPNSSPSPSPGQASETPHPRPS	342	(S352)	_EPRPNSSPSPS[Phospho (STY)]PGQASETPHPRPS_.3	_EPRPNSSPSPS[Phospho (STY)]PGQASETPHPRPS_	Filtered	Filtered	Filtered	3.67836e-10	4.48094e-09	9.14324e-10	4.9502e-05	Filtered	Filtered	3.12365e-09	1.24531e-07	7.55448e-18	Filtered	Filtered	Filtered	837.749	221.021	1	2.35868	Filtered	Filtered	1	799.986	216.974	Filtered	Filtered	Filtered	0.24258	0.126417	0.142857	0.142857	Filtered	Filtered	0.142857	0.272076	0.166693
O00204	SULT2B1	Sulfotransferase 2B1	EPRPNSSPSPSPGQASETPHPRPS	342	(S352)	_EPRPNSSPSPS[Phospho (STY)]PGQASETPHPRPS_.4	_EPRPNSSPSPS[Phospho (STY)]PGQASETPHPRPS_	Filtered	Filtered	Filtered	1.83115e-07	5.41471e-06	4.9555e-07	Filtered	0.000228698	Filtered	1.09247e-10	7.62731e-08	6.80578e-16	Filtered	Filtered	Filtered	284.311	1.08705	226.266	Filtered	1.61021	Filtered	1	491.032	157.915	Filtered	Filtered	Filtered	0.286094	0.194256	0.0645503	Filtered	0.142857	Filtered	0.191697	0.200758	0.328179
O00204	SULT2B1	Sulfotransferase 2B1	EPRPNSSPSPSPGQASETPHPRPS	342	(S350)	_EPRPNSSPS[Phospho (STY)]PSPGQASETPHPRPS_.3	_EPRPNSSPS[Phospho (STY)]PSPGQASETPHPRPS_	Filtered	Filtered	Filtered	8.64625e-10	2.33729e-11	6.51768e-09	4.38311e-05	Filtered	Filtered	9.17766e-06	6.22557e-07	2.82277e-16	Filtered	Filtered	Filtered	206.557	1.08821	1	2.35937	Filtered	Filtered	1	327.633	1	Filtered	Filtered	Filtered	0.223566	0.187716	0.142857	0.142857	Filtered	Filtered	0.142857	0.244168	0.157838
O00204	SULT2B1	Sulfotransferase 2B1	EPRPNSSPSPSPGQASETPHPRPS	342	(T359)	_EPRPNSSPSPSPGQASET[Phospho (STY)]PHPRPS_.4	_EPRPNSSPSPSPGQASET[Phospho (STY)]PHPRPS_	Filtered	Filtered	Filtered	2.12363e-05	1.44302e-11	1.23073e-14	Filtered	0.000774432	Filtered	1.00749e-12	2.42373e-05	5.55181e-21	Filtered	Filtered	Filtered	1	1.08673	1	Filtered	1.60908	Filtered	1	133.757	1	Filtered	Filtered	Filtered	0.011129	0.145621	0.0282348	Filtered	0.142857	Filtered	0.143774	0.000515528	0.00469565
O00204	SULT2B1	Sulfotransferase 2B1	EPRPNSSPSPSPGQASETPHPRPS	342	(S357)	_EPRPNSSPSPSPGQAS[Phospho (STY)]ETPHPRPS_.3	_EPRPNSSPSPSPGQAS[Phospho (STY)]ETPHPRPS_	Filtered	Filtered	Filtered	3.20467e-05	1.77732e-08	2.15203e-05	0.000316251	Filtered	Filtered	2.91294e-14	2.77865e-06	1.73559e-12	Filtered	Filtered	Filtered	1	1.08671	1	2.35868	Filtered	Filtered	1	1	1	Filtered	Filtered	Filtered	0.142857	0.126406	0.142857	0.142857	Filtered	Filtered	0.142857	0.00847833	0.157855
O00204	SULT2B1	Sulfotransferase 2B1	EPRPNSSPSPSPGQASETPHPRPS	342	(S365)	_EPRPNSSPSPSPGQASETPHPRPS[Phospho (STY)]_.3	_EPRPNSSPSPSPGQASETPHPRPS[Phospho (STY)]_	Filtered	Filtered	Filtered	0.000123872	3.06822e-09	4.06696e-05	4.9418e-05	Filtered	Filtered	4.91536e-12	8.41473e-06	8.90929e-11	Filtered	Filtered	Filtered	1	1.08671	1	2.35868	Filtered	Filtered	1	1	1	Filtered	Filtered	Filtered	0.0881719	0.241562	0.142857	0.142857	Filtered	Filtered	0.142857	0.0197117	0.0733998
O00204	SULT2B1	Sulfotransferase 2B1	EPRPNSSPSPSPGQASETPHPRPS	342	(S348)	_EPRPNSS[Phospho (STY)]PSPSPGQASETPHPRPS_.4	_EPRPNSS[Phospho (STY)]PSPSPGQASETPHPRPS_	Filtered	Filtered	Filtered	1.78393e-08	1.29278e-09	2.47319e-12	Filtered	Filtered	Filtered	2.80407e-11	2.12358e-06	1.74851e-12	Filtered	Filtered	Filtered	502.337	450.611	870.083	Filtered	Filtered	Filtered	1	1479.95	827.329	Filtered	Filtered	Filtered	0.202956	0.145514	0.0450805	Filtered	Filtered	Filtered	0.143647	0.343787	0.145254
O00204	SULT2B1	Sulfotransferase 2B1	EPRPNSSPSPSPGQASETPHPRPS	342	(S347,S348)	_EPRPNS[Phospho (STY)]S[Phospho (STY)]PSPSPGQASETPHPRPS_.3	_EPRPNS[Phospho (STY)]S[Phospho (STY)]PSPSPGQASETPHPRPS_	Filtered	Filtered	Filtered	Filtered	Filtered	Filtered	Filtered	Filtered	Filtered	Filtered	Filtered	0.00886257	Filtered	Filtered	Filtered	Filtered	Filtered	Filtered	Filtered	Filtered	Filtered	Filtered	Filtered	180.62	Filtered	Filtered	Filtered	Filtered	Filtered	Filtered	Filtered	Filtered	Filtered	Filtered	Filtered	0.31801
O00204	SULT2B1	Sulfotransferase 2B1	EPRPNSSPSPSPGQASETPHPR	342	(T359)	_EPRPNSSPSPSPGQASET[Phospho (STY)]PHPR_.3	_EPRPNSSPSPSPGQASET[Phospho (STY)]PHPR_	Filtered	Filtered	Filtered	7.93828e-06	9.84319e-05	2.44701e-11	0.00919444	Filtered	Filtered	4.34385e-12	2.84363e-05	1.26145e-14	Filtered	Filtered	Filtered	1	1.12148	1.04282	2.74946	Filtered	Filtered	1	1	1	Filtered	Filtered	Filtered	0.0641678	0.166667	0.0630905	0.166667	Filtered	Filtered	0.064296	0.00136857	0.00756975
O00204	SULT2B1	Sulfotransferase 2B1	EPRPNSSPSPSPGQASETPHPR	342	(S350)	_EPRPNSSPS[Phospho (STY)]PSPGQASETPHPR_.3	_EPRPNSSPS[Phospho (STY)]PSPGQASETPHPR_	Filtered	Filtered	Filtered	4.7175e-08	0.00014233	8.74268e-07	Filtered	Filtered	Filtered	4.49768e-20	2.73823e-08	1.90281e-28	Filtered	Filtered	Filtered	1420.47	1.12221	478.124	Filtered	Filtered	Filtered	466.713	1718.81	763.339	Filtered	Filtered	Filtered	0.228405	0.166667	0.306638	Filtered	Filtered	Filtered	0.166667	0.37292	0.268169
O00204	SULT2B1	Sulfotransferase 2B1	EPRPNSSPSPSPGQASETPHPR	342	(S352)	_EPRPNSSPSPS[Phospho (STY)]PGQASETPHPR_.3	_EPRPNSSPSPS[Phospho (STY)]PGQASETPHPR_	Filtered	Filtered	Filtered	2.85455e-11	0.000175821	3.182e-07	Filtered	Filtered	Filtered	2.67304e-15	5.27484e-09	4.10072e-33	Filtered	Filtered	Filtered	618.955	1.12215	680.6	Filtered	Filtered	Filtered	154.056	1400.96	691.094	Filtered	Filtered	Filtered	0.239032	0.166667	0.239411	Filtered	Filtered	Filtered	0.238904	0.159556	0.294269
O00204	SULT2B1	Sulfotransferase 2B1	EPRPNSSPSPSPGQASETPHPR	342	(S348)	_EPRPNSS[Phospho (STY)]PSPSPGQASETPHPR_.3	_EPRPNSS[Phospho (STY)]PSPSPGQASETPHPR_	Filtered	Filtered	Filtered	2.01961e-05	3.83456e-05	3.41004e-05	Filtered	Filtered	Filtered	2.20679e-09	1.75433e-09	1.98615e-28	Filtered	Filtered	Filtered	617.214	1.122	250.146	Filtered	Filtered	Filtered	154.041	1028.27	411.682	Filtered	Filtered	Filtered	0.20774	0.166667	0.26985	Filtered	Filtered	Filtered	0.207393	0.272748	0.221715
O00204	SULT2B1	Sulfotransferase 2B1	EPRPNSSPSPSPGQASETPHPR	342	(S347)	_EPRPNS[Phospho (STY)]SPSPSPGQASETPHPR_.3	_EPRPNS[Phospho (STY)]SPSPSPGQASETPHPR_	Filtered	Filtered	Filtered	1.54995e-07	1.68388e-07	8.06735e-07	Filtered	Filtered	Filtered	2.09694e-20	2.68835e-07	7.55744e-26	Filtered	Filtered	Filtered	802.268	1.12116	229.03	Filtered	Filtered	Filtered	313.141	616.933	354.357	Filtered	Filtered	Filtered	0.197699	0.166667	0.253005	Filtered	Filtered	Filtered	0.197363	0.231899	0.201226
O00204	SULT2B1	Sulfotransferase 2B1	EPRPNSSPSPSPGQASETPHPR	342	(S357)	_EPRPNSSPSPSPGQAS[Phospho (STY)]ETPHPR_.3	_EPRPNSSPSPSPGQAS[Phospho (STY)]ETPHPR_	Filtered	Filtered	Filtered	1.0623e-05	3.06399e-05	9.89496e-08	Filtered	Filtered	Filtered	1.19023e-09	5.07631e-06	3.39925e-14	Filtered	Filtered	Filtered	1	1.12221	1.04201	Filtered	Filtered	Filtered	1	101.717	343.995	Filtered	Filtered	Filtered	0.0641973	0.166667	0.040323	Filtered	Filtered	Filtered	0.064296	0.00047189	0.0036797
O00204	SULT2B1	Sulfotransferase 2B1	EPRPNSSPSPSPGQASETPHPR	342	(S347)	_EPRPNS[Phospho (STY)]SPSPSPGQASETPHPR_.4	_EPRPNS[Phospho (STY)]SPSPSPGQASETPHPR_	Filtered	Filtered	Filtered	5.25738e-05	Filtered	0.00107747	Filtered	Filtered	Filtered	6.29773e-05	9.59231e-07	1.39399e-09	Filtered	Filtered	Filtered	1	Filtered	1.04117	Filtered	Filtered	Filtered	1	371.035	1	Filtered	Filtered	Filtered	0.166667	Filtered	0.166667	Filtered	Filtered	Filtered	0.166667	0.201089	0.166667
O00204	SULT2B1	Sulfotransferase 2B1	EPRPNSSPSPSPGQASETPHPR	342	(S348)	_EPRPNSS[Phospho (STY)]PSPSPGQASETPHPR_.4	_EPRPNSS[Phospho (STY)]PSPSPGQASETPHPR_	Filtered	Filtered	Filtered	6.8573e-05	Filtered	7.65286e-05	Filtered	Filtered	Filtered	2.91952e-05	2.6022e-06	8.22851e-07	Filtered	Filtered	Filtered	1	Filtered	1.38823	Filtered	Filtered	Filtered	1.00939	248.452	1	Filtered	Filtered	Filtered	0.166667	Filtered	0.166667	Filtered	Filtered	Filtered	0.166667	0.164752	0.166667
O00204	SULT2B1	Sulfotransferase 2B1	EPRPNSSPSPSPGQASETPHPR	342	(S352)	_EPRPNSSPSPS[Phospho (STY)]PGQASETPHPR_.4	_EPRPNSSPSPS[Phospho (STY)]PGQASETPHPR_	Filtered	Filtered	Filtered	6.30696e-06	Filtered	0.000619682	Filtered	Filtered	Filtered	1.00339e-06	3.10289e-05	1.77858e-07	Filtered	Filtered	Filtered	1	Filtered	1.04117	Filtered	Filtered	Filtered	1	222.524	1	Filtered	Filtered	Filtered	0.166667	Filtered	0.166667	Filtered	Filtered	Filtered	0.166667	0.181117	0.166667
O00204	SULT2B1	Sulfotransferase 2B1	EPRPNSSPSPSPGQASETPHPR	342	(S350)	_EPRPNSSPS[Phospho (STY)]PSPGQASETPHPR_.4	_EPRPNSSPS[Phospho (STY)]PSPGQASETPHPR_	Filtered	Filtered	Filtered	4.98229e-06	Filtered	0.000595573	Filtered	Filtered	Filtered	3.99839e-05	3.30129e-05	2.19363e-14	Filtered	Filtered	Filtered	1	Filtered	1.04064	Filtered	Filtered	Filtered	1	99.6131	1	Filtered	Filtered	Filtered	0.166667	Filtered	0.166667	Filtered	Filtered	Filtered	0.166667	0.26799	0.166667
O00204	SULT2B1	Sulfotransferase 2B1	EPRPNSSPSPSPGQASETPHPR	342	(T359)	_EPRPNSSPSPSPGQASET[Phospho (STY)]PHPR_.4	_EPRPNSSPSPSPGQASET[Phospho (STY)]PHPR_	Filtered	Filtered	Filtered	2.86261e-05	Filtered	0.000699831	Filtered	Filtered	Filtered	2.19826e-07	2.51776e-05	2.46293e-12	Filtered	Filtered	Filtered	1	Filtered	1.04064	Filtered	Filtered	Filtered	1	1	1	Filtered	Filtered	Filtered	0.166667	Filtered	0.166667	Filtered	Filtered	Filtered	0.166667	0.154304	0.166667
O00204	SULT2B1	Sulfotransferase 2B1	EPRPNSSPSPSPGQASETPHPR	342	(S357)	_EPRPNSSPSPSPGQAS[Phospho (STY)]ETPHPR_.4	_EPRPNSSPSPSPGQAS[Phospho (STY)]ETPHPR_	Filtered	Filtered	Filtered	2.87649e-05	Filtered	0.000253649	Filtered	Filtered	Filtered	1.4795e-06	3.29327e-05	0.000290373	Filtered	Filtered	Filtered	1	Filtered	1.0405	Filtered	Filtered	Filtered	1	1	1	Filtered	Filtered	Filtered	0.166667	Filtered	0.166667	Filtered	Filtered	Filtered	0.166667	0.16475	0.166667
O00213	APBB1	Amyloid-beta A4 precursor protein-binding family B member 1	EPEEGTLTFPAQSLSPEPLPQEEEK	333	(S347)	_EPEEGTLTFPAQSLS[Phospho (STY)]PEPLPQEEEK_.3	_EPEEGTLTFPAQSLS[Phospho (STY)]PEPLPQEEEK_	2.20112e-05	0.00172182	0.000811368	3.01332e-06	Filtered	0.00385785	0.00223006	Filtered	Filtered	Filtered	Filtered	Filtered	1	1.10006	1	1.02437	Filtered	1.06673	1.26927	Filtered	Filtered	Filtered	Filtered	Filtered	0.255603	0.254857	0.253895	0.254853	Filtered	0.254825	0.254936	Filtered	Filtered	Filtered	Filtered	Filtered
O00213	APBB1	Amyloid-beta A4 precursor protein-binding family B member 1	EPEEGTLTFPAQSLSPEPLPQEEEK	333	(T338)	_EPEEGT[Phospho (STY)]LTFPAQSLSPEPLPQEEEK_.3	_EPEEGT[Phospho (STY)]LTFPAQSLSPEPLPQEEEK_	3.06506e-05	9.11557e-05	0.000178252	4.09038e-05	Filtered	0.00872621	0.00148725	Filtered	Filtered	Filtered	Filtered	Filtered	1	1.10006	1	1.02393	Filtered	1.06678	1.26939	Filtered	Filtered	Filtered	Filtered	Filtered	0.210309	0.218041	0.225851	0.218031	Filtered	0.217993	0.217895	Filtered	Filtered	Filtered	Filtered	Filtered
O00220	TNFRSF10A	Tumor necrosis factor receptor superfamily member 10A	FIYLEDGTGSAVSLE	454	(S466)	_FIYLEDGTGSAVS[Phospho (STY)]LE_.2	_FIYLEDGTGSAVS[Phospho (STY)]LE_	5.97399e-05	1.45935e-40	0.00106678	0.00457302	0.00234229	9.29936e-05	0.000440082	4.52996e-18	0.00069477	0.00097827	3.1984e-05	3.5181e-07	190.898	323.822	1.01721	1	1.41985	1	1.04598	426.565	1.41972	1.20523	115.814	419.597	0.305325	0.659537	0.295606	0.25	0.235668	0.144791	0.184837	0.290796	0.293996	0.184837	0.235814	0.726984
O00220	TNFRSF10A	Tumor necrosis factor receptor superfamily member 10A	FIYLEDGTGSAVSLE	454	(S463,S466)	_FIYLEDGTGS[Phospho (STY)]AVS[Phospho (STY)]LE_.2	_FIYLEDGTGS[Phospho (STY)]AVS[Phospho (STY)]LE_	0.000535314	Filtered	0.00311566	0.000508353	Filtered	0.00137454	Filtered	Filtered	0.000205271	4.97141e-06	3.29646e-05	0.000289697	1	Filtered	1.01721	1	Filtered	1	Filtered	Filtered	1.41972	189.151	1	1.00947	0.429878	Filtered	0.456203	0.474192	Filtered	0.5	Filtered	Filtered	0.429736	0.47417	0.578597	0.474192
O00221	NFKBIE	NF-kappa-B inhibitor epsilon	SLPESTSAPASGPSDGSPQPCTHPPGPVK	167	(S173,C187)	_SLPESTS[Phospho (STY)]APASGPSDGSPQPC[Carbamidomethyl (C)]THPPGPVK_.3	_SLPESTS[Phospho (STY)]APASGPSDGSPQPC[Carbamidomethyl (C)]THPPGPVK_	1.55315e-05	Filtered	0.000124118	2.69156e-06	3.27064e-16	1.39122e-05	Filtered	Filtered	Filtered	4.81553e-05	4.28923e-05	0.0020061	6527.69	Filtered	1164.08	4253.79	3229.46	3560.03	Filtered	Filtered	Filtered	955.317	1832.28	18.6546	0.14034	Filtered	0.0909102	0.0509111	0.0772009	0.0942854	Filtered	Filtered	Filtered	0.127505	0.144486	0.125
O00221	NFKBIE	NF-kappa-B inhibitor epsilon	SLPESTSAPASGPSDGSPQPCTHPPGPVK	167	(C187,T188)	_SLPESTSAPASGPSDGSPQPC[Carbamidomethyl (C)]T[Phospho (STY)]HPPGPVK_.3	_SLPESTSAPASGPSDGSPQPC[Carbamidomethyl (C)]T[Phospho (STY)]HPPGPVK_	0.000115295	Filtered	6.09075e-05	1.56549e-05	2.18211e-13	8.71449e-06	Filtered	Filtered	Filtered	0.00424635	0.000120099	0.00234371	260.764	Filtered	1.24348	140.019	294.063	1	Filtered	Filtered	Filtered	1.21496	1	1	0.0161753	Filtered	0.3121	0.0207697	0.0303904	0.0206877	Filtered	Filtered	Filtered	0.125104	0.0178735	0.125
O00221	NFKBIE	NF-kappa-B inhibitor epsilon	SLPESTSAPASGPSDGSPQPCTHPPGPVK	167	(S180,C187)	_SLPESTSAPASGPS[Phospho (STY)]DGSPQPC[Carbamidomethyl (C)]THPPGPVK_.3	_SLPESTSAPASGPS[Phospho (STY)]DGSPQPC[Carbamidomethyl (C)]THPPGPVK_	1.46291e-09	Filtered	6.1712e-14	1.40953e-09	5.13315e-23	1.18711e-06	Filtered	Filtered	Filtered	0.00784257	2.03279e-05	0.00626774	1.10265	Filtered	1.24326	158.743	1	1	Filtered	Filtered	Filtered	1.20849	1	1	0.159385	Filtered	0.158887	0.169316	0.299659	0.20462	Filtered	Filtered	Filtered	0.145972	0.18983	0.114109
O00221	NFKBIE	NF-kappa-B inhibitor epsilon	SLPESTSAPASGPSDGSPQPCTHPPGPVK	167	(S171,C187)	_SLPES[Phospho (STY)]TSAPASGPSDGSPQPC[Carbamidomethyl (C)]THPPGPVK_.3	_SLPES[Phospho (STY)]TSAPASGPSDGSPQPC[Carbamidomethyl (C)]THPPGPVK_	1.38856e-09	Filtered	1.66486e-14	9.80197e-10	1.44503e-22	1.29737e-06	Filtered	Filtered	Filtered	0.00784257	1.89831e-05	0.00645354	1.10265	Filtered	1.24326	1	1	1	Filtered	Filtered	Filtered	1.20849	1	1	0.121897	Filtered	0.121571	0.118487	0.0394648	0.115084	Filtered	Filtered	Filtered	0.122096	0.132363	0.114109
O00221	NFKBIE	NF-kappa-B inhibitor epsilon	SLPESTSAPASGPSDGSPQPCTHPPGPVK	167	(S177,C187)	_SLPESTSAPAS[Phospho (STY)]GPSDGSPQPC[Carbamidomethyl (C)]THPPGPVK_.3	_SLPESTSAPAS[Phospho (STY)]GPSDGSPQPC[Carbamidomethyl (C)]THPPGPVK_	3.52344e-08	Filtered	9.88538e-15	4.31862e-10	5.53228e-19	2.50552e-07	Filtered	Filtered	Filtered	Filtered	5.02369e-08	0.0035253	6527.68	Filtered	1164.08	4261.51	3228.05	3560.04	Filtered	Filtered	Filtered	Filtered	1832.26	18.6546	0.176027	Filtered	0.111111	0.107829	0.120416	0.120493	Filtered	Filtered	Filtered	Filtered	0.172984	0.125
O00221	NFKBIE	NF-kappa-B inhibitor epsilon	SLPESTSAPASGPSDGSPQPCTHPPGPVK	167	(S183,C187)	_SLPESTSAPASGPSDGS[Phospho (STY)]PQPC[Carbamidomethyl (C)]THPPGPVK_.3	_SLPESTSAPASGPSDGS[Phospho (STY)]PQPC[Carbamidomethyl (C)]THPPGPVK_	3.89793e-08	Filtered	1.2821e-13	1.62209e-07	3.41791e-19	4.61889e-08	Filtered	Filtered	Filtered	0.00857116	1.00111e-05	Filtered	4925.9	Filtered	1163.92	2955.59	2612.24	2528.36	Filtered	Filtered	Filtered	954.588	1356.33	Filtered	0.195462	Filtered	0.157728	0.167672	0.463103	0.13436	Filtered	Filtered	Filtered	0.145359	0.187974	Filtered
O00221	NFKBIE	NF-kappa-B inhibitor epsilon	SLPESTSAPASGPSDGSPQPCTHPPGPVK	167	(T172,C187)	_SLPEST[Phospho (STY)]SAPASGPSDGSPQPC[Carbamidomethyl (C)]THPPGPVK_.3	_SLPEST[Phospho (STY)]SAPASGPSDGSPQPC[Carbamidomethyl (C)]THPPGPVK_	1.00434e-08	Filtered	8.1443e-15	4.02941e-10	3.95826e-23	8.22301e-08	Filtered	Filtered	Filtered	Filtered	1.27249e-05	0.00105922	1873.65	Filtered	1.24344	1425.78	908.069	1032.58	Filtered	Filtered	Filtered	Filtered	476.994	1	0.132839	Filtered	0.0863271	0.123707	0.0439683	0.123543	Filtered	Filtered	Filtered	Filtered	0.138215	0.125565
O00221	NFKBIE	NF-kappa-B inhibitor epsilon	SLPESTSAPASGPSDGSPQPCTHPPGPVK	167	(S167,C187)	_S[Phospho (STY)]LPESTSAPASGPSDGSPQPC[Carbamidomethyl (C)]THPPGPVK_.3	_S[Phospho (STY)]LPESTSAPASGPSDGSPQPC[Carbamidomethyl (C)]THPPGPVK_	5.01059e-08	Filtered	8.71993e-11	5.33219e-10	2.22952e-19	5.22176e-08	Filtered	Filtered	Filtered	Filtered	8.23211e-06	Filtered	1.10162	Filtered	1.2434	1	1	1	Filtered	Filtered	Filtered	Filtered	1	Filtered	0.0162744	Filtered	0.0780298	0.0137304	0.0278716	0.0212636	Filtered	Filtered	Filtered	Filtered	0.0173199	Filtered
O00221	NFKBIE	NF-kappa-B inhibitor epsilon	KGPDEAEESQYDSGIESLR	145	(Y155)	_KGPDEAEESQY[Phospho (STY)]DSGIESLR_.3	_KGPDEAEESQY[Phospho (STY)]DSGIESLR_	Filtered	Filtered	Filtered	0.00613211	Filtered	0.00157016	0.00319686	Filtered	Filtered	Filtered	0.00280815	Filtered	Filtered	Filtered	Filtered	1.02599	Filtered	161.918	1.56505	Filtered	Filtered	Filtered	1	Filtered	Filtered	Filtered	Filtered	0.531393	Filtered	0.470081	0.409368	Filtered	Filtered	Filtered	0.172771	Filtered
O00231	PSMD11	26S proteasome non-ATPase regulatory subunit 11	AQSLLSTDR	12	(S14)	_AQS[Phospho (STY)]LLSTDR_.2	_AQS[Phospho (STY)]LLSTDR_	Filtered	7.50473e-06	3.79208e-06	0.00207605	0.00142801	0.00301272	Filtered	Filtered	Filtered	Filtered	0.0024216	8.2359e-05	Filtered	416.611	673.666	453.157	559.481	592.685	Filtered	Filtered	Filtered	Filtered	931.586	1424.4	Filtered	0.92672	0.629494	0.935959	0.891902	0.851055	Filtered	Filtered	Filtered	Filtered	0.903102	0.962448
O00232	PSMD12	26S proteasome non-ATPase regulatory subunit 12	KGSLESPATDVFGSTEEGEK	330	(S332)	_KGS[Phospho (STY)]LESPATDVFGSTEEGEK_.3	_KGS[Phospho (STY)]LESPATDVFGSTEEGEK_	Filtered	Filtered	Filtered	Filtered	Filtered	Filtered	Filtered	Filtered	Filtered	Filtered	0.000134166	9.42399e-05	Filtered	Filtered	Filtered	Filtered	Filtered	Filtered	Filtered	Filtered	Filtered	Filtered	1840.35	468.465	Filtered	Filtered	Filtered	Filtered	Filtered	Filtered	Filtered	Filtered	Filtered	Filtered	0.0448863	0.0440445
O00232	PSMD12	26S proteasome non-ATPase regulatory subunit 12	KGSLESPATDVFGSTEEGEK	330	(S335)	_KGSLES[Phospho (STY)]PATDVFGSTEEGEK_.3	_KGSLES[Phospho (STY)]PATDVFGSTEEGEK_	Filtered	Filtered	Filtered	Filtered	Filtered	Filtered	Filtered	Filtered	Filtered	Filtered	3.54618e-05	0.000251906	Filtered	Filtered	Filtered	Filtered	Filtered	Filtered	Filtered	Filtered	Filtered	Filtered	1131.34	820.727	Filtered	Filtered	Filtered	Filtered	Filtered	Filtered	Filtered	Filtered	Filtered	Filtered	0.909786	0.391038
O00232	PSMD12	26S proteasome non-ATPase regulatory subunit 12	KGSLESPATDVFGSTEEGEK	330	(T338)	_KGSLESPAT[Phospho (STY)]DVFGSTEEGEK_.3	_KGSLESPAT[Phospho (STY)]DVFGSTEEGEK_	Filtered	Filtered	Filtered	Filtered	Filtered	Filtered	Filtered	Filtered	Filtered	Filtered	0.000107888	1.4065e-09	Filtered	Filtered	Filtered	Filtered	Filtered	Filtered	Filtered	Filtered	Filtered	Filtered	1132.32	469.031	Filtered	Filtered	Filtered	Filtered	Filtered	Filtered	Filtered	Filtered	Filtered	Filtered	0.0458687	0.462038
O00257	CBX4	E3 SUMO-protein ligase CBX4	SISTPTCLGGSPAAER	432	(S432,C438)	_S[Phospho (STY)]ISTPTC[Carbamidomethyl (C)]LGGSPAAER_.2	_S[Phospho (STY)]ISTPTC[Carbamidomethyl (C)]LGGSPAAER_	1.38116e-10	1.5788e-21	3.54015e-22	1.13677e-07	2.47589e-12	1.56251e-15	Filtered	6.5233e-07	Filtered	Filtered	0.00989843	0.000180333	2302.5	3233.81	3595.8	4224.25	4874.48	3816.32	Filtered	940.402	Filtered	Filtered	369.979	1309.85	0.245448	0.0827163	0.250697	0.172022	0.0778262	0.0758773	Filtered	0.398139	Filtered	Filtered	0.267396	0.398438
O00257	CBX4	E3 SUMO-protein ligase CBX4	SISTPTCLGGSPAAER	432	(T435,C438)	_SIST[Phospho (STY)]PTC[Carbamidomethyl (C)]LGGSPAAER_.2	_SIST[Phospho (STY)]PTC[Carbamidomethyl (C)]LGGSPAAER_	1.07813e-18	5.51678e-37	8.68094e-29	7.32722e-07	6.58126e-13	2.23728e-15	Filtered	0.00021863	Filtered	Filtered	0.00299953	9.49001e-05	2270.14	3475.54	3782.05	3653.11	4336.86	3679.54	Filtered	939.346	Filtered	Filtered	390.269	1.55048	0.141226	0.170756	0.13273	0.181886	0.166148	0.182236	Filtered	0.0994109	Filtered	Filtered	0.145235	0.172838
O00257	CBX4	E3 SUMO-protein ligase CBX4	SISTPTCLGGSPAAER	432	(S434,C438)	_SIS[Phospho (STY)]TPTC[Carbamidomethyl (C)]LGGSPAAER_.2	_SIS[Phospho (STY)]TPTC[Carbamidomethyl (C)]LGGSPAAER_	3.82151e-06	6.07259e-16	1.55523e-22	1.03414e-08	2.49383e-12	2.39671e-10	Filtered	0.00198698	Filtered	Filtered	0.00547883	0.000142381	1283.57	2047.26	2516.27	2843.96	3103.51	2689.71	Filtered	501.275	Filtered	Filtered	21.607	1040.08	0.610603	0.739878	0.597595	0.72799	0.751315	0.739637	Filtered	0.389918	Filtered	Filtered	0.56389	0.465559
O00257	CBX4	E3 SUMO-protein ligase CBX4	SISTPTCLGGSPAAER	432	(T437,C438)	_SISTPT[Phospho (STY)]C[Carbamidomethyl (C)]LGGSPAAER_.2	_SISTPT[Phospho (STY)]C[Carbamidomethyl (C)]LGGSPAAER_	1.89096e-05	1.43236e-35	9.16715e-19	1.57242e-10	6.87589e-13	1.45523e-10	Filtered	Filtered	Filtered	Filtered	Filtered	3.93711e-05	2078.43	2533.5	2092.91	2621.25	3682.54	2559.83	Filtered	Filtered	Filtered	Filtered	Filtered	550.739	7.26156e-05	0.0125069	0.000818133	0.00274437	2.72368e-05	0.000265864	Filtered	Filtered	Filtered	Filtered	Filtered	0.0111422
O00257	CBX4	E3 SUMO-protein ligase CBX4	SISTPTCLGGSPAAER	432	(C438,S442)	_SISTPTC[Carbamidomethyl (C)]LGGS[Phospho (STY)]PAAER_.2	_SISTPTC[Carbamidomethyl (C)]LGGS[Phospho (STY)]PAAER_	0.00035068	5.14254e-16	2.2511e-19	5.45473e-06	2.11552e-05	1.92517e-11	Filtered	Filtered	Filtered	Filtered	Filtered	Filtered	171.055	1.02923	1.0728	346.813	577.55	488.479	Filtered	Filtered	Filtered	Filtered	Filtered	Filtered	0.0089355	0.000280615	0.0150956	0.000724165	0.000853845	0.000110123	Filtered	Filtered	Filtered	Filtered	Filtered	Filtered
O00257	CBX4	E3 SUMO-protein ligase CBX4	EAPSPTCPDLGAK	179	(S182,C185)	_EAPS[Phospho (STY)]PTC[Carbamidomethyl (C)]PDLGAK_.2	_EAPS[Phospho (STY)]PTC[Carbamidomethyl (C)]PDLGAK_	Filtered	Filtered	0.00509591	0.00558531	1.28897e-07	1.80544e-05	Filtered	3.53421e-05	Filtered	Filtered	Filtered	Filtered	Filtered	Filtered	63.5865	1	1.15132	1.01094	Filtered	1.32152	Filtered	Filtered	Filtered	Filtered	Filtered	Filtered	0.5	0.516043	0.6482	0.517812	Filtered	0.603397	Filtered	Filtered	Filtered	Filtered
O00264	PGRMC1	Membrane-associated progesterone receptor component 1	EGEEPTVYSDEEEPK	173	(T178)	_EGEEPT[Phospho (STY)]VYSDEEEPK_.2	_EGEEPT[Phospho (STY)]VYSDEEEPK_	4.0065e-08	6.92456e-15	7.77592e-15	3.55838e-06	4.67899e-12	6.46133e-06	2.03153e-05	2.22287e-34	1.34845e-08	1.54955e-10	1.15385e-05	6.40924e-12	329042	352269	425019	514193	528057	558224	423399	426141	429931	618230	600307	567035	2.47162e-18	1.85313e-18	9.13521e-22	1.5057e-21	2.52631e-18	1.37312e-17	1.06885e-18	4.41978e-18	4.17543e-15	1.4034e-16	4.55226e-20	1.08285e-20
O00264	PGRMC1	Membrane-associated progesterone receptor component 1	EGEEPTVYSDEEEPK	173	(S181)	_EGEEPTVYS[Phospho (STY)]DEEEPK_.2	_EGEEPTVYS[Phospho (STY)]DEEEPK_	1.18039e-14	6.46539e-34	2.55804e-23	1.35474e-08	5.19415e-15	5.88506e-08	4.00824e-06	1.90411e-39	1.35639e-10	1.73224e-17	2.60065e-07	1.34617e-19	183796	185706	225760	278126	295428	307713	231032	224865	228173	337753	316363	293901	1	1	1	1	1	1	1	1	1	1	1	1
O00264	PGRMC1	Membrane-associated progesterone receptor component 1	EGEEPTVYSDEEEPK	173	(Y180)	_EGEEPTVY[Phospho (STY)]SDEEEPK_.2	_EGEEPTVY[Phospho (STY)]SDEEEPK_	2.15994e-13	2.69053e-31	5.40287e-19	2.22345e-08	6.24377e-15	2.19565e-08	4.15825e-06	2.21392e-37	1.65462e-12	1.6505e-17	2.70378e-07	6.21717e-16	153207	163150	198614	243566	261006	268880	203623	197494	203540	288594	279220	258791	7.64333e-19	2.53775e-19	1.90084e-22	9.78159e-22	3.20529e-20	1.35699e-17	9.52945e-20	4.46474e-18	1.35448e-16	2.26164e-19	8.62204e-23	1.02342e-20
O00264	PGRMC1	Membrane-associated progesterone receptor component 1	EGEEPTVYSDEEEPK	173	(T178)	_EGEEPT[Phospho (STY)]VYSDEEEPK_.3	_EGEEPT[Phospho (STY)]VYSDEEEPK_	3.538e-06	0.000105383	2.10473e-06	2.16248e-06	8.00588e-09	3.61325e-07	1.02159e-05	6.80942e-29	0.00103621	2.46347e-08	4.42431e-05	1.54037e-14	10802.4	6898.03	13160.7	12626.5	12873.9	15467.8	10206.2	9985.14	6464.17	16217.4	16666.5	17083.8	0.00113895	0.00883828	0.0115351	3.10125e-06	2.23849e-05	8.92424e-06	0.0327422	0.00107868	0.0647156	0.000110413	0.000304157	0.000102047
O00264	PGRMC1	Membrane-associated progesterone receptor component 1	EGEEPTVYSDEEEPK	173	(Y180)	_EGEEPTVY[Phospho (STY)]SDEEEPK_.3	_EGEEPTVY[Phospho (STY)]SDEEEPK_	1.33554e-07	3.76476e-09	6.84738e-09	7.49773e-10	9.02966e-17	2.12914e-10	1.18754e-05	1.64956e-36	0.000183974	8.57006e-10	1.27882e-07	1.89787e-16	4931.83	3769.5	4807.9	5502.84	5121.14	6079.83	4047.73	4442.98	1370	7808.26	8447.18	7348.21	0.0020015	0.0119858	0.013175	3.22862e-06	2.45575e-05	1.14049e-05	0.034863	0.658005	0.0648707	0.000112198	0.000327718	0.000102161
O00264	PGRMC1	Membrane-associated progesterone receptor component 1	EGEEPTVYSDEEEPK	173	(S181)	_EGEEPTVYS[Phospho (STY)]DEEEPK_.3	_EGEEPTVYS[Phospho (STY)]DEEEPK_	6.12076e-08	9.34888e-33	3.63931e-11	8.58047e-08	2.62807e-12	4.6353e-07	1.70087e-05	2.92425e-12	7.41782e-08	1.91021e-09	2.24067e-05	2.24925e-15	3598.21	2994.43	4125.78	4452.96	4335.63	5238.09	2980.6	3813.38	887.816	6152.98	6862.52	5830.28	0.982338	0.981646	0.97921	0.999996	0.999969	0.999991	0.954962	0.998005	0.905205	0.999826	0.999571	0.999825
O00264	PGRMC1	Membrane-associated progesterone receptor component 1	EGEEPTVYSDEEEPKDESAR	173	(Y180)	_EGEEPTVY[Phospho (STY)]SDEEEPKDESAR_.3	_EGEEPTVY[Phospho (STY)]SDEEEPKDESAR_	1.42122e-15	1.87874e-39	2.33224e-21	6.78372e-09	4.75074e-14	2.76431e-10	2.75203e-06	1.75544e-26	1.93296e-13	8.99099e-16	4.17085e-06	1.5574e-21	209016	194424	263318	370517	309539	357787	224895	244674	277524	353447	396532	377148	0.00202997	1.10986e-06	5.93325e-06	8.41327e-08	0.000416725	1.67428e-08	0.000320023	1.77201e-06	1.25689e-05	9.31993e-08	0.0316903	4.72686e-08
O00264	PGRMC1	Membrane-associated progesterone receptor component 1	EGEEPTVYSDEEEPKDESAR	173	(T178)	_EGEEPT[Phospho (STY)]VYSDEEEPKDESAR_.3	_EGEEPT[Phospho (STY)]VYSDEEEPKDESAR_	2.87309e-14	5.06222e-40	1.03665e-20	1.56866e-09	4.76744e-18	8.90912e-10	4.11062e-06	7.16164e-23	1.06995e-09	2.99996e-17	3.22585e-06	1.76653e-21	200497	186563	253094	355896	297095	344359	217180	234334	266965	338816	381816	362275	0.157324	2.35453e-06	0.00116706	0.999998	0.395646	1.49728e-10	0.00230381	1.74047e-06	0.000702141	0.000201152	0.00722974	1
O00264	PGRMC1	Membrane-associated progesterone receptor component 1	EGEEPTVYSDEEEPKDESAR	173	(S181)	_EGEEPTVYS[Phospho (STY)]DEEEPKDESAR_.3	_EGEEPTVYS[Phospho (STY)]DEEEPKDESAR_	1.1468e-12	4.4606e-36	7.28845e-18	7.02457e-09	5.29919e-18	2.03477e-09	4.12632e-06	1.11163e-19	1.02018e-11	2.19364e-14	1.62637e-05	8.61071e-17	183422	170966	230853	327287	281118	317053	198961	216296	245093	310212	350616	332420	0.840658	0.999997	0.998841	1.58276e-06	0.25366	1	0.997407	0.999987	0.999293	0.999798	0.961481	4.53373e-08
O00264	PGRMC1	Membrane-associated progesterone receptor component 1	EGEEPTVYSDEEEPKDESAR	173	(Y180)	_EGEEPTVY[Phospho (STY)]SDEEEPKDESAR_.4	_EGEEPTVY[Phospho (STY)]SDEEEPKDESAR_	0.00753664	0.000536391	0.000367131	1.5378e-05	7.60469e-08	1.11077e-05	Filtered	1.28868e-07	0.0097905	3.66255e-08	0.000157057	1.57163e-05	628.808	1316.6	2288.22	3383.75	3319.83	3740.46	Filtered	2159.91	1758.06	3343.37	4338.53	3130	0.820951	0.858021	0.661727	0.926171	0.772956	0.909947	Filtered	0.89112	0.724071	0.773161	0.956469	0.940955
O00264	PGRMC1	Membrane-associated progesterone receptor component 1	EGEEPTVYSDEEEPKDESAR	173	(S181)	_EGEEPTVYS[Phospho (STY)]DEEEPKDESAR_.4	_EGEEPTVYS[Phospho (STY)]DEEEPKDESAR_	0.000413945	7.93545e-11	0.000261929	4.24281e-05	0.000113388	5.6587e-05	Filtered	1.33744e-06	Filtered	7.16147e-05	2.53286e-05	0.000326925	628.808	1316.6	2288.22	3383.75	3319.83	3740.46	Filtered	2159.91	Filtered	3343.37	4338.53	3130	0.0981432	0.0790295	0.175466	0.0431498	0.123507	0.0516043	Filtered	0.0615202	Filtered	0.123364	0.0261627	0.0499493
O00264	PGRMC1	Membrane-associated progesterone receptor component 1	EGEEPTVYSDEEEPKDESAR	173	(T178)	_EGEEPT[Phospho (STY)]VYSDEEEPKDESAR_.4	_EGEEPT[Phospho (STY)]VYSDEEEPKDESAR_	Filtered	0.000945924	0.00222323	0.00453104	0.00178327	0.00185918	Filtered	0.0042651	0.00173045	0.00805563	5.15318e-05	0.00913194	Filtered	410.202	1388	1726.3	1468.71	2312.05	Filtered	692.876	867.518	2389.11	2612.75	1818.37	Filtered	0.0633475	0.063517	0.0224551	0.101969	0.0382686	Filtered	0.0469482	0.101307	0.0629146	0.0172217	0.00908565
O00264	PGRMC1	Membrane-associated progesterone receptor component 1	GDQPAASGDSDDDEPPPLPR	48	(S57)	_GDQPAASGDS[Phospho (STY)]DDDEPPPLPR_.3	_GDQPAASGDS[Phospho (STY)]DDDEPPPLPR_	2.84623e-10	1.23883e-13	2.67153e-18	1.71448e-08	4.01981e-14	3.95077e-05	4.78219e-06	2.59952e-30	5.90844e-08	3.79184e-07	2.66768e-05	1.86289e-16	477850	408390	495561	1.08698e+06	1156085	1.18152e+06	654317	634409	721461	734969	842632	768191	0.999988	0.997673	0.999946	0.999833	0.999984	0.999997	0.999985	0.998735	0.998862	0.999988	0.999996	0.999995
O00264	PGRMC1	Membrane-associated progesterone receptor component 1	GDQPAASGDSDDDEPPPLPR	48	(S54)	_GDQPAAS[Phospho (STY)]GDSDDDEPPPLPR_.3	_GDQPAAS[Phospho (STY)]GDSDDDEPPPLPR_	4.89498e-06	1.77721e-06	3.03489e-15	1.32645e-06	1.13048e-07	0.000249535	1.23398e-05	3.16794e-28	2.59911e-05	1.0243e-06	3.3335e-05	3.13658e-11	473424	404699	491626	1.06506e+06	1.1476e+06	1.17205e+06	649012	613973	715020	740700	835185	760821	1.19333e-05	0.00231299	5.40514e-05	0.000217198	1.59598e-05	3.12314e-06	1.53818e-05	0.00125732	0.00113966	1.2207e-05	3.73903e-06	4.87195e-06
O00264	PGRMC1	Membrane-associated progesterone receptor component 1	GDQPAASGDSDDDEPPPLPR	48	(S57)	_GDQPAASGDS[Phospho (STY)]DDDEPPPLPR_.4	_GDQPAASGDS[Phospho (STY)]DDDEPPPLPR_	Filtered	Filtered	Filtered	0.00850351	0.00613831	0.00117097	Filtered	Filtered	Filtered	Filtered	0.00200627	0.00194158	Filtered	Filtered	Filtered	1.02942	1.189	1	Filtered	Filtered	Filtered	Filtered	1	1	Filtered	Filtered	Filtered	0.5	0.5	0.5	Filtered	Filtered	Filtered	Filtered	0.5	0.5
O00264	PGRMC1	Membrane-associated progesterone receptor component 1	IVRGDQPAASGDSDDDEPPPLPR	45	(S54)	_IVRGDQPAAS[Phospho (STY)]GDSDDDEPPPLPR_.3	_IVRGDQPAAS[Phospho (STY)]GDSDDDEPPPLPR_	Filtered	Filtered	Filtered	Filtered	0.00288479	0.00176143	Filtered	Filtered	Filtered	Filtered	Filtered	Filtered	Filtered	Filtered	Filtered	Filtered	1.18152	197.339	Filtered	Filtered	Filtered	Filtered	Filtered	Filtered	Filtered	Filtered	Filtered	Filtered	0.5	0.5	Filtered	Filtered	Filtered	Filtered	Filtered	Filtered
O00264	PGRMC1	Membrane-associated progesterone receptor component 1	IVRGDQPAASGDSDDDEPPPLPR	45	(S57)	_IVRGDQPAASGDS[Phospho (STY)]DDDEPPPLPR_.3	_IVRGDQPAASGDS[Phospho (STY)]DDDEPPPLPR_	Filtered	Filtered	Filtered	Filtered	Filtered	3.03129e-05	Filtered	Filtered	Filtered	Filtered	Filtered	Filtered	Filtered	Filtered	Filtered	Filtered	Filtered	1	Filtered	Filtered	Filtered	Filtered	Filtered	Filtered	Filtered	Filtered	Filtered	Filtered	Filtered	0.5	Filtered	Filtered	Filtered	Filtered	Filtered	Filtered
O00267	SUPT5H	Transcription elongation factor SPT5	TPAQSGAWDPNNPNTPSR	814	(T814)	_T[Phospho (STY)]PAQSGAWDPNNPNTPSR_.2	_T[Phospho (STY)]PAQSGAWDPNNPNTPSR_	5.87731e-15	5.6928e-27	7.55987e-17	7.40895e-06	Filtered	0.00248028	0.00364713	Filtered	9.61055e-06	4.6041e-11	6.60578e-05	7.16628e-11	2398.56	2181.37	2154.14	1259.65	Filtered	657.079	1354.21	Filtered	985.645	2630.93	1671.84	2169.44	0.739247	0.618052	0.467192	0.686271	Filtered	0.60532	0.610862	Filtered	0.60701	0.740159	0.614799	0.694823
O00267	SUPT5H	Transcription elongation factor SPT5	TPHYGSQTPLHDGSR	799	(T799,T806)	_T[Phospho (STY)]PHYGSQT[Phospho (STY)]PLHDGSR_.3	_T[Phospho (STY)]PHYGSQT[Phospho (STY)]PLHDGSR_	0.000267914	0.000487916	0.000334062	5.4673e-05	Filtered	0.0080215	Filtered	Filtered	Filtered	4.78246e-09	3.48071e-05	1.30365e-10	455.569	1.11574	192.421	186.59	Filtered	1	Filtered	Filtered	Filtered	823.797	2395.65	555.22	0.413327	0.0968037	0.0553252	0.391757	Filtered	0.0968037	Filtered	Filtered	Filtered	0.0979314	0.121557	0.323119
O00267	SUPT5H	Transcription elongation factor SPT5	TPHYGSQTPLHDGSR	799	(T799,Y802)	_T[Phospho (STY)]PHY[Phospho (STY)]GSQTPLHDGSR_.3	_T[Phospho (STY)]PHY[Phospho (STY)]GSQTPLHDGSR_	0.000207349	0.00216185	2.04999e-12	6.48672e-05	Filtered	0.000136254	Filtered	Filtered	Filtered	7.25044e-09	1.39971e-05	1.13883e-12	1	1.11751	1.19447	188.499	Filtered	175.786	Filtered	Filtered	Filtered	1	813.227	46.4003	0.18023	0.0966776	0.498216	0.417071	Filtered	0.0967775	Filtered	Filtered	Filtered	0.498076	0.119385	0.573481
O00267	SUPT5H	Transcription elongation factor SPT5	TPHYGSQTPLHDGSR	799	(T799)	_T[Phospho (STY)]PHYGSQTPLHDGSR_.3	_T[Phospho (STY)]PHYGSQTPLHDGSR_	0.000215685	0.00171543	Filtered	7.15064e-05	Filtered	Filtered	Filtered	Filtered	Filtered	0.00164589	9.43273e-05	0.00101355	1	1.09651	Filtered	1	Filtered	Filtered	Filtered	Filtered	Filtered	1	102.659	1	0.0797529	0.093647	Filtered	0.192865	Filtered	Filtered	Filtered	Filtered	Filtered	0.0307081	0.283195	0.0182226
O00267	SUPT5H	Transcription elongation factor SPT5	TPHYGSQTPLHDGSR	799	(S804)	_TPHYGS[Phospho (STY)]QTPLHDGSR_.3	_TPHYGS[Phospho (STY)]QTPLHDGSR_	8.20753e-05	0.000385377	Filtered	6.98004e-05	Filtered	Filtered	Filtered	Filtered	Filtered	1.42141e-05	2.99292e-05	0.00235966	1	1.09643	Filtered	1	Filtered	Filtered	Filtered	Filtered	Filtered	1	435.222	1	0.199904	0.221697	Filtered	0.156011	Filtered	Filtered	Filtered	Filtered	Filtered	0.18083	0.0244086	0.22143
O00267	SUPT5H	Transcription elongation factor SPT5	TPHYGSQTPLHDGSR	799	(Y802)	_TPHY[Phospho (STY)]GSQTPLHDGSR_.3	_TPHY[Phospho (STY)]GSQTPLHDGSR_	0.00216209	0.00415255	Filtered	Filtered	Filtered	Filtered	Filtered	Filtered	Filtered	0.00856713	1.26689e-05	1.75762e-12	1	1.07609	Filtered	Filtered	Filtered	Filtered	Filtered	Filtered	Filtered	1	101.906	1	0.297102	0.382396	Filtered	Filtered	Filtered	Filtered	Filtered	Filtered	Filtered	0.382363	0.707411	0.29747
O00267	SUPT5H	Transcription elongation factor SPT5	TPHYGSQTPLHDGSR	799	(T806)	_TPHYGSQT[Phospho (STY)]PLHDGSR_.3	_TPHYGSQT[Phospho (STY)]PLHDGSR_	0.00130293	Filtered	Filtered	Filtered	0.00568247	Filtered	Filtered	Filtered	Filtered	Filtered	3.16578e-05	0.000324909	1	Filtered	Filtered	Filtered	1.05452	Filtered	Filtered	Filtered	Filtered	Filtered	101.942	1	0.127134	Filtered	Filtered	Filtered	0.186471	Filtered	Filtered	Filtered	Filtered	Filtered	0.10957	0.126582
O00267	SUPT5H	Transcription elongation factor SPT5	VVSISSEHLEPITPTK	1022	(T1034)	_VVSISSEHLEPIT[Phospho (STY)]PTK_.3	_VVSISSEHLEPIT[Phospho (STY)]PTK_	Filtered	Filtered	Filtered	Filtered	0.00582093	0.00455825	Filtered	Filtered	Filtered	0.00768015	0.000786618	2.47906e-15	Filtered	Filtered	Filtered	Filtered	1.2375	1.01149	Filtered	Filtered	Filtered	1.20704	1	1	Filtered	Filtered	Filtered	Filtered	0.0542467	0.297886	Filtered	Filtered	Filtered	0.115782	0.470587	0.458558
O00267	SUPT5H	Transcription elongation factor SPT5	EEIEASNIDNVVLDEDR	103	(S108)	_EEIEAS[Phospho (STY)]NIDNVVLDEDR_.3	_EEIEAS[Phospho (STY)]NIDNVVLDEDR_	0.00639796	Filtered	Filtered	2.96163e-07	0.00910346	0.00436623	Filtered	Filtered	Filtered	Filtered	Filtered	0.00115901	1	Filtered	Filtered	1	1.31103	1	Filtered	Filtered	Filtered	Filtered	Filtered	1	1	Filtered	Filtered	1	1	1	Filtered	Filtered	Filtered	Filtered	Filtered	1
O00267	SUPT5H	Transcription elongation factor SPT5	TPMYGSQTPLQDGSR	784	(T784,M786)	_T[Phospho (STY)]PM[Oxidation (M)]YGSQTPLQDGSR_.2	_T[Phospho (STY)]PM[Oxidation (M)]YGSQTPLQDGSR_	0.00147432	2.94165e-05	0.00139032	6.76453e-05	0.000322736	6.38604e-07	0.00467176	Filtered	Filtered	3.42035e-09	1.72086e-06	1.4507e-21	531.45	400.394	129.946	867.386	877.661	953.793	281.125	Filtered	Filtered	1893.45	2251.42	3049	0.0618487	0.523727	0.197627	0.626009	0.50085	0.100328	0.824752	Filtered	Filtered	0.510778	0.0411538	0.0465855
O00267	SUPT5H	Transcription elongation factor SPT5	TPMYGSQTPLQDGSR	784	(T784,M786,T791)	_T[Phospho (STY)]PM[Oxidation (M)]YGSQT[Phospho (STY)]PLQDGSR_.2	_T[Phospho (STY)]PM[Oxidation (M)]YGSQT[Phospho (STY)]PLQDGSR_	0.000668416	4.03705e-09	0.00210755	0.000326959	0.00363798	Filtered	0.006648	Filtered	Filtered	2.66625e-09	3.37752e-05	5.10883e-16	1869.58	1923.37	1280.4	413.932	245.393	Filtered	253.233	Filtered	Filtered	1750.97	1331.5	1264.41	0.0191411	0.0317228	0.0275646	0.424901	0.0189043	Filtered	0.302094	Filtered	Filtered	0.0122183	0.0123333	0.00802932
O00267	SUPT5H	Transcription elongation factor SPT5	TPMYGSQTPLQDGSR	784	(M786,T791)	_TPM[Oxidation (M)]YGSQT[Phospho (STY)]PLQDGSR_.2	_TPM[Oxidation (M)]YGSQT[Phospho (STY)]PLQDGSR_	Filtered	1.63506e-21	Filtered	Filtered	Filtered	Filtered	Filtered	Filtered	Filtered	0.000101582	Filtered	4.11323e-08	Filtered	461.558	Filtered	Filtered	Filtered	Filtered	Filtered	Filtered	Filtered	462.82	Filtered	1	Filtered	0.0988539	Filtered	Filtered	Filtered	Filtered	Filtered	Filtered	Filtered	0.171222	Filtered	0.174855
O00267	SUPT5H	Transcription elongation factor SPT5	DVTNFTVGGFAPMSPR	653	(S666)	_DVTNFTVGGFAPMS[Phospho (STY)]PR_.2	_DVTNFTVGGFAPMS[Phospho (STY)]PR_	Filtered	Filtered	Filtered	Filtered	Filtered	Filtered	Filtered	Filtered	Filtered	Filtered	0.00969827	Filtered	Filtered	Filtered	Filtered	Filtered	Filtered	Filtered	Filtered	Filtered	Filtered	Filtered	286.375	Filtered	Filtered	Filtered	Filtered	Filtered	Filtered	Filtered	Filtered	Filtered	Filtered	Filtered	0.796952	Filtered
O00267	SUPT5H	Transcription elongation factor SPT5	DVTNFTVGGFAPMSPR	653	(M665,S666)	_DVTNFTVGGFAPM[Oxidation (M)]S[Phospho (STY)]PR_.3	_DVTNFTVGGFAPM[Oxidation (M)]S[Phospho (STY)]PR_	Filtered	Filtered	Filtered	Filtered	Filtered	Filtered	Filtered	Filtered	Filtered	Filtered	0.00701077	Filtered	Filtered	Filtered	Filtered	Filtered	Filtered	Filtered	Filtered	Filtered	Filtered	Filtered	2.36032	Filtered	Filtered	Filtered	Filtered	Filtered	Filtered	Filtered	Filtered	Filtered	Filtered	Filtered	0.017736	Filtered
O00273	DFFA	DNA fragmentation factor subunit alpha	ASPPGDLQNPK	314	(S315)	_AS[Phospho (STY)]PPGDLQNPK_.2	_AS[Phospho (STY)]PPGDLQNPK_	2.28926e-05	3.23455e-20	9.46842e-08	3.09723e-06	2.20644e-14	4.81922e-08	1.32207e-05	5.92736e-06	1.80531e-05	2.17315e-09	0.000132277	5.14723e-10	45964.2	65457.8	45450.7	29304.2	33283.8	35687.2	81934.9	75797.1	69633.8	46233.1	42558.2	54398.6	1	1	1	1	1	1	1	1	1	1	1	1
O00358	FOXE1	Forkhead box protein E1	LAGPASPPAGGSSGGVETTVDFYGR	303	(S308)	_LAGPAS[Phospho (STY)]PPAGGSSGGVETTVDFYGR_.3	_LAGPAS[Phospho (STY)]PPAGGSSGGVETTVDFYGR_	0.00273539	Filtered	Filtered	Filtered	Filtered	Filtered	Filtered	Filtered	Filtered	Filtered	1.48774e-05	4.55336e-05	1.01863	Filtered	Filtered	Filtered	Filtered	Filtered	Filtered	Filtered	Filtered	Filtered	1	1	0.172521	Filtered	Filtered	Filtered	Filtered	Filtered	Filtered	Filtered	Filtered	Filtered	0.229561	0.162594
O00358	FOXE1	Forkhead box protein E1	LAGPASPPAGGSSGGVETTVDFYGR	303	(S315)	_LAGPASPPAGGSS[Phospho (STY)]GGVETTVDFYGR_.3	_LAGPASPPAGGSS[Phospho (STY)]GGVETTVDFYGR_	Filtered	Filtered	Filtered	Filtered	Filtered	Filtered	Filtered	Filtered	Filtered	Filtered	9.11738e-05	0.00063376	Filtered	Filtered	Filtered	Filtered	Filtered	Filtered	Filtered	Filtered	Filtered	Filtered	169.186	1	Filtered	Filtered	Filtered	Filtered	Filtered	Filtered	Filtered	Filtered	Filtered	Filtered	0.175198	0.162594
O00358	FOXE1	Forkhead box protein E1	LAGPASPPAGGSSGGVETTVDFYGR	303	(S314)	_LAGPASPPAGGS[Phospho (STY)]SGGVETTVDFYGR_.3	_LAGPASPPAGGS[Phospho (STY)]SGGVETTVDFYGR_	0.0043656	Filtered	Filtered	Filtered	Filtered	Filtered	Filtered	Filtered	Filtered	Filtered	1.43143e-05	0.00024399	1.02134	Filtered	Filtered	Filtered	Filtered	Filtered	Filtered	Filtered	Filtered	Filtered	228.111	1	0.151688	Filtered	Filtered	Filtered	Filtered	Filtered	Filtered	Filtered	Filtered	Filtered	0.338546	0.162588
O00358	FOXE1	Forkhead box protein E1	LAGPASPPAGGSSGGVETTVDFYGR	303	(T321)	_LAGPASPPAGGSSGGVETT[Phospho (STY)]VDFYGR_.3	_LAGPASPPAGGSSGGVETT[Phospho (STY)]VDFYGR_	Filtered	Filtered	Filtered	Filtered	Filtered	Filtered	Filtered	Filtered	Filtered	Filtered	3.0357e-05	0.00257393	Filtered	Filtered	Filtered	Filtered	Filtered	Filtered	Filtered	Filtered	Filtered	Filtered	161.207	2.30551	Filtered	Filtered	Filtered	Filtered	Filtered	Filtered	Filtered	Filtered	Filtered	Filtered	0.0275212	0.162594
O00401	WASL	Neural Wiskott-Aldrich syndrome protein	VIYDFIEK	254	(Y256)	_VIY[Phospho (STY)]DFIEK_.2	_VIY[Phospho (STY)]DFIEK_	0.00136671	2.18367e-05	1.17717e-05	0.00081107	5.04208e-07	Filtered	1.77279e-05	1.48534e-17	0.000223789	2.32688e-06	2.21595e-05	0.00044679	117.335	368.691	149.48	1.0076	1.22782	Filtered	628.836	919.714	405.724	1.13379	1	1	1	1	1	1	1	Filtered	1	1	1	1	1	1
O00409	FOXN3	Forkhead box protein N3	STSPTSDSISSSSSSADDHYEFATK	347	(S361)	_STSPTSDSISSSSSS[Phospho (STY)]ADDHYEFATK_.3	_STSPTSDSISSSSSS[Phospho (STY)]ADDHYEFATK_	0.00260996	0.000815807	0.00451445	4.61765e-07	2.16721e-11	7.62787e-05	Filtered	Filtered	Filtered	Filtered	0.00142211	Filtered	1	1.04379	1.08647	297.654	455.362	190.377	Filtered	Filtered	Filtered	Filtered	1	Filtered	0.0713412	0.0774044	0.0713163	0.0310029	0.0938474	0.0823547	Filtered	Filtered	Filtered	Filtered	0.0713848	Filtered
O00409	FOXN3	Forkhead box protein N3	STSPTSDSISSSSSSADDHYEFATK	347	(Y366)	_STSPTSDSISSSSSSADDHY[Phospho (STY)]EFATK_.3	_STSPTSDSISSSSSSADDHY[Phospho (STY)]EFATK_	0.000557932	7.28154e-05	0.00801131	9.97988e-08	7.31138e-11	2.30951e-05	Filtered	Filtered	Filtered	Filtered	0.0049071	Filtered	1	1.04379	1.08647	174.801	226.125	1	Filtered	Filtered	Filtered	Filtered	1	Filtered	0.0977393	0.145226	0.0977132	0.692547	0.171564	0.138038	Filtered	Filtered	Filtered	Filtered	0.0977984	Filtered
O00409	FOXN3	Forkhead box protein N3	STSPTSDSISSSSSSADDHYEFATK	347	(T351)	_STSPT[Phospho (STY)]SDSISSSSSSADDHYEFATK_.3	_STSPT[Phospho (STY)]SDSISSSSSSADDHYEFATK_	0.00120885	0.000982611	0.0032684	2.62293e-05	5.12075e-06	7.07647e-05	Filtered	Filtered	Filtered	Filtered	0.00961535	Filtered	1	1.04379	1.08647	1	173.206	190.43	Filtered	Filtered	Filtered	Filtered	1	Filtered	0.0672616	0.0656785	0.0672928	0.012757	0.0448939	0.0398903	Filtered	Filtered	Filtered	Filtered	0.0671908	Filtered
O00409	FOXN3	Forkhead box protein N3	STSPTSDSISSSSSSADDHYEFATK	347	(S352)	_STSPTS[Phospho (STY)]DSISSSSSSADDHYEFATK_.3	_STSPTS[Phospho (STY)]DSISSSSSSADDHYEFATK_	0.000505655	0.000560976	0.00957833	3.42355e-06	3.68018e-06	3.77647e-05	Filtered	Filtered	Filtered	Filtered	0.00671264	Filtered	1	1.04379	1.08647	1	173.206	190.43	Filtered	Filtered	Filtered	Filtered	1	Filtered	0.0672616	0.0673882	0.0672928	0.0146903	0.050405	0.0447704	Filtered	Filtered	Filtered	Filtered	0.0671908	Filtered
O00409	FOXN3	Forkhead box protein N3	STSPTSDSISSSSSSADDHYEFATK	347	(S358)	_STSPTSDSISSS[Phospho (STY)]SSSADDHYEFATK_.3	_STSPTSDSISSS[Phospho (STY)]SSSADDHYEFATK_	0.00407251	7.37303e-07	0.0036688	7.91274e-08	6.271e-10	2.36489e-05	Filtered	Filtered	Filtered	Filtered	0.0030705	Filtered	1	1.04379	1.08647	1	173.206	190.43	Filtered	Filtered	Filtered	Filtered	1	Filtered	0.0721681	0.0791983	0.0721449	0.0349003	0.1036	0.0911433	Filtered	Filtered	Filtered	Filtered	0.0722207	Filtered
O00409	FOXN3	Forkhead box protein N3	STSPTSDSISSSSSSADDHYEFATK	347	(S356)	_STSPTSDSIS[Phospho (STY)]SSSSSADDHYEFATK_.3	_STSPTSDSIS[Phospho (STY)]SSSSSADDHYEFATK_	0.00335648	0.000875664	0.00292999	9.46203e-07	9.77312e-09	7.4794e-05	Filtered	Filtered	Filtered	Filtered	0.000793172	Filtered	1	1.04379	1.08647	1	1.18516	1	Filtered	Filtered	Filtered	Filtered	1	Filtered	0.0702031	0.0749403	0.0701813	0.0260631	0.0811001	0.0717105	Filtered	Filtered	Filtered	Filtered	0.0702526	Filtered
O00409	FOXN3	Forkhead box protein N3	STSPTSDSISSSSSSADDHYEFATK	347	(S357)	_STSPTSDSISS[Phospho (STY)]SSSSADDHYEFATK_.3	_STSPTSDSISS[Phospho (STY)]SSSSADDHYEFATK_	0.00261431	0.000825673	0.00591327	9.32925e-08	1.09567e-08	7.08389e-05	Filtered	Filtered	Filtered	Filtered	0.000351053	Filtered	1	1.04379	1.08647	1	1.18516	1	Filtered	Filtered	Filtered	Filtered	1	Filtered	0.0711723	0.0770256	0.0711498	0.0301516	0.0916281	0.0808371	Filtered	Filtered	Filtered	Filtered	0.0712233	Filtered
O00409	FOXN3	Forkhead box protein N3	STSPTSDSISSSSSSADDHYEFATK	347	(T348)	_ST[Phospho (STY)]SPTSDSISSSSSSADDHYEFATK_.3	_ST[Phospho (STY)]SPTSDSISSSSSSADDHYEFATK_	0.00012116	0.00194203	0.00528251	1.23241e-05	4.26001e-09	7.32129e-07	Filtered	Filtered	Filtered	Filtered	Filtered	Filtered	1	1.04368	1.08641	297.462	283.265	1	Filtered	Filtered	Filtered	Filtered	Filtered	Filtered	0.0672989	0.025244	0.119498	0.0129031	0.0165088	0.0419276	Filtered	Filtered	Filtered	Filtered	Filtered	Filtered
O00409	FOXN3	Forkhead box protein N3	STSPTSDSISSSSSSADDHYEFATK	347	(S349)	_STS[Phospho (STY)]PTSDSISSSSSSADDHYEFATK_.3	_STS[Phospho (STY)]PTSDSISSSSSSADDHYEFATK_	0.00166656	0.000384657	0.00524753	3.68341e-05	3.31378e-06	0.000125496	Filtered	Filtered	Filtered	Filtered	Filtered	Filtered	1	1.04368	1.08641	272.573	272.157	1	Filtered	Filtered	Filtered	Filtered	Filtered	Filtered	0.0672989	0.0657139	0.119465	0.0353717	0.0449742	0.112049	Filtered	Filtered	Filtered	Filtered	Filtered	Filtered
O00409	FOXN3	Forkhead box protein N3	STSPTSDSISSSSSSADDHYEFATK	347	(S347)	_S[Phospho (STY)]TSPTSDSISSSSSSADDHYEFATK_.3	_S[Phospho (STY)]TSPTSDSISSSSSSADDHYEFATK_	0.000301805	0.00034276	0.00418919	0.000123924	8.26155e-05	1.6164e-06	Filtered	Filtered	Filtered	Filtered	Filtered	Filtered	1	1.04376	1.08708	272.668	272.047	1	Filtered	Filtered	Filtered	Filtered	Filtered	Filtered	0.0673076	0.0254383	0.0673746	0.0128461	0.0170282	0.0419857	Filtered	Filtered	Filtered	Filtered	Filtered	Filtered
O00409	FOXN3	Forkhead box protein N3	STSPTSDSISSSSSSADDHYEFATK	347	(S360)	_STSPTSDSISSSSS[Phospho (STY)]SADDHYEFATK_.3	_STSPTSDSISSSSS[Phospho (STY)]SADDHYEFATK_	0.000730073	0.000294451	Filtered	6.18949e-06	1.83572e-12	6.46643e-05	Filtered	Filtered	Filtered	Filtered	0.00185419	Filtered	1	1.04379	Filtered	174.81	226.059	1	Filtered	Filtered	Filtered	Filtered	1	Filtered	0.0722733	0.0794358	Filtered	0.035468	0.105125	0.0922271	Filtered	Filtered	Filtered	Filtered	0.072316	Filtered
O00409	FOXN3	Forkhead box protein N3	STSPTSDSISSSSSSADDHYEFATK	347	(S354)	_STSPTSDS[Phospho (STY)]ISSSSSSADDHYEFATK_.3	_STSPTSDS[Phospho (STY)]ISSSSSSADDHYEFATK_	0.000157923	0.00109576	Filtered	1.74062e-05	1.09567e-09	5.06639e-05	Filtered	Filtered	Filtered	Filtered	0.00269998	Filtered	1	1.04379	Filtered	1	173.206	190.43	Filtered	Filtered	Filtered	Filtered	1	Filtered	0.0683413	0.0710144	Filtered	0.0195296	0.0637661	0.0565362	Filtered	Filtered	Filtered	Filtered	0.0683879	Filtered
O00409	FOXN3	Forkhead box protein N3	STSPTSDSISSSSSSADDHYEFATK	347	(S359)	_STSPTSDSISSSS[Phospho (STY)]SSADDHYEFATK_.3	_STSPTSDSISSSS[Phospho (STY)]SSADDHYEFATK_	0.000753481	0.00193226	Filtered	8.73792e-07	2.42612e-11	7.90122e-05	Filtered	Filtered	Filtered	Filtered	Filtered	Filtered	1	1.04379	Filtered	297.654	455.362	190.377	Filtered	Filtered	Filtered	Filtered	Filtered	Filtered	0.0731918	0.0814631	Filtered	0.0404777	0.117433	0.102916	Filtered	Filtered	Filtered	Filtered	Filtered	Filtered
O00410	IPO5	Importin-5	RQDEDYDEQVEESLQDEDDNDVYILTK	815	(Y837)	_RQDEDYDEQVEESLQDEDDNDVY[Phospho (STY)]ILTK_.4	_RQDEDYDEQVEESLQDEDDNDVY[Phospho (STY)]ILTK_	0.000887195	Filtered	0.00483743	0.00108598	Filtered	Filtered	Filtered	Filtered	Filtered	Filtered	2.73381e-05	0.000249701	188.919	Filtered	192.594	1	Filtered	Filtered	Filtered	Filtered	Filtered	Filtered	378.665	1	0.400624	Filtered	0.37363	0.400624	Filtered	Filtered	Filtered	Filtered	Filtered	Filtered	0.260715	0.400624
O00410	IPO5	Importin-5	RQDEDYDEQVEESLQDEDDNDVYILTK	815	(T840)	_RQDEDYDEQVEESLQDEDDNDVYILT[Phospho (STY)]K_.4	_RQDEDYDEQVEESLQDEDDNDVYILT[Phospho (STY)]K_	Filtered	Filtered	0.00446506	Filtered	Filtered	Filtered	Filtered	Filtered	Filtered	Filtered	0.000338321	0.000556322	Filtered	Filtered	192.634	Filtered	Filtered	Filtered	Filtered	Filtered	Filtered	Filtered	377.894	1	Filtered	Filtered	0.365294	Filtered	Filtered	Filtered	Filtered	Filtered	Filtered	Filtered	0.047354	0.20949
O00418	EEF2K	Eukaryotic elongation factor 2 kinase	KYESDEDSLGSSGR	467	(S470)	_KYES[Phospho (STY)]DEDSLGSSGR_.3	_KYES[Phospho (STY)]DEDSLGSSGR_	Filtered	0.000476808	3.93488e-11	0.00360753	Filtered	Filtered	0.000338713	1.58904e-15	0.00022596	2.04324e-05	3.36982e-05	5.29286e-18	Filtered	1.10083	1.19214	1	Filtered	Filtered	2.66622	1.71573	1.5834	145.699	153.503	1	Filtered	0.191848	0.166585	0.146305	Filtered	Filtered	0.193453	0.192033	0.199163	0.198388	0.435291	0.190327
O00418	EEF2K	Eukaryotic elongation factor 2 kinase	KYESDEDSLGSSGR	467	(Y468)	_KY[Phospho (STY)]ESDEDSLGSSGR_.3	_KY[Phospho (STY)]ESDEDSLGSSGR_	Filtered	5.60628e-10	1.31606e-14	0.00268814	Filtered	Filtered	0.00131875	2.0587e-19	1.50497e-07	1.40309e-16	2.30161e-08	1.32356e-16	Filtered	1.1003	1.19088	1	Filtered	Filtered	2.67291	1.7161	1.58344	1	1	1	Filtered	0.333158	0.540088	0.413782	Filtered	Filtered	0.226369	0.540079	0.397637	0.397724	0.133741	0.540078
O00418	EEF2K	Eukaryotic elongation factor 2 kinase	KYESDEDSLGSSGR	467	(Y468)	_KY[Phospho (STY)]ESDEDSLGSSGR_.2	_KY[Phospho (STY)]ESDEDSLGSSGR_	Filtered	Filtered	Filtered	0.00495217	Filtered	Filtered	0.00577816	5.10892e-17	0.00013647	2.48436e-06	3.67403e-05	0.00031619	Filtered	Filtered	Filtered	1	Filtered	Filtered	2.70498	349.183	466.633	296.306	415.424	1	Filtered	Filtered	Filtered	0.2	Filtered	Filtered	0.2	0.408838	0.226084	0.450938	0.935242	0.336082
O00418	EEF2K	Eukaryotic elongation factor 2 kinase	KYESDEDSLGSSGR	467	(S470)	_KYES[Phospho (STY)]DEDSLGSSGR_.2	_KYES[Phospho (STY)]DEDSLGSSGR_	Filtered	Filtered	Filtered	0.00399141	Filtered	Filtered	Filtered	8.55945e-25	6.26497e-05	1.49791e-13	9.43044e-06	0.000104215	Filtered	Filtered	Filtered	1	Filtered	Filtered	Filtered	332.299	1.58159	196.239	298.501	1	Filtered	Filtered	Filtered	0.2	Filtered	Filtered	Filtered	0.344524	0.193479	0.454831	0.228861	0.476943
O00418	EEF2K	Eukaryotic elongation factor 2 kinase	KYESDEDSLGSSGR	467	(S477)	_KYESDEDSLGS[Phospho (STY)]SGR_.2	_KYESDEDSLGS[Phospho (STY)]SGR_	Filtered	Filtered	Filtered	0.00496753	Filtered	Filtered	Filtered	1.21443e-06	0.00138173	0.000704417	0.00196127	0.00349886	Filtered	Filtered	Filtered	1.03997	Filtered	Filtered	Filtered	2.28996	2.10985	1.01964	1	1	Filtered	Filtered	Filtered	0.2	Filtered	Filtered	Filtered	0.0822794	0.193479	0.0214864	0.193461	0.0620633
O00418	EEF2K	Eukaryotic elongation factor 2 kinase	AGHDGDSDGDSDDEEGYFICPITDDPSSNQNVNSK	21	(S27,S31,C40)	_AGHDGDS[Phospho (STY)]DGDS[Phospho (STY)]DDEEGYFIC[Carbamidomethyl (C)]PITDDPSSNQNVNSK_.4	_AGHDGDS[Phospho (STY)]DGDS[Phospho (STY)]DDEEGYFIC[Carbamidomethyl (C)]PITDDPSSNQNVNSK_	Filtered	Filtered	Filtered	Filtered	0.00944435	0.00248754	Filtered	0.00168732	0.000977665	0.000946341	1.07418e-06	0.00162449	Filtered	Filtered	Filtered	Filtered	1.30656	1.00032	Filtered	1.364	1.53125	1.18749	1	1	Filtered	Filtered	Filtered	Filtered	0.251599	0.343227	Filtered	0.251583	0.285714	0.251496	0.237629	0.251599
O00418	EEF2K	Eukaryotic elongation factor 2 kinase	AGHDGDSDGDSDDEEGYFICPITDDPSSNQNVNSK	21	(S27,Y37,C40)	_AGHDGDS[Phospho (STY)]DGDSDDEEGY[Phospho (STY)]FIC[Carbamidomethyl (C)]PITDDPSSNQNVNSK_.4	_AGHDGDS[Phospho (STY)]DGDSDDEEGY[Phospho (STY)]FIC[Carbamidomethyl (C)]PITDDPSSNQNVNSK_	Filtered	Filtered	Filtered	Filtered	Filtered	0.00114672	Filtered	0.000266692	0.000469765	0.000908976	0.000187526	0.000283068	Filtered	Filtered	Filtered	Filtered	Filtered	1	Filtered	1.36288	1.52953	1.18725	1	1	Filtered	Filtered	Filtered	Filtered	Filtered	0.251599	Filtered	0.251587	0.251564	0.251599	0.237491	0.251599
O00418	EEF2K	Eukaryotic elongation factor 2 kinase	YSSSGSPANSFHFK	69	(S70)	_YS[Phospho (STY)]SSGSPANSFHFK_.3	_YS[Phospho (STY)]SSGSPANSFHFK_	0.00469325	Filtered	Filtered	Filtered	0.000501624	Filtered	Filtered	0.00247468	0.00255222	5.85499e-06	3.28293e-05	1.67958e-05	1	Filtered	Filtered	Filtered	1	Filtered	Filtered	1.43783	1.64666	1.15349	1	1	0.164504	Filtered	Filtered	Filtered	0.119149	Filtered	Filtered	0.164578	0.167155	0.063626	0.160042	0.164523
O00418	EEF2K	Eukaryotic elongation factor 2 kinase	YSSSGSPANSFHFK	69	(S71)	_YSS[Phospho (STY)]SGSPANSFHFK_.3	_YSS[Phospho (STY)]SGSPANSFHFK_	0.00931124	Filtered	Filtered	Filtered	0.000277893	Filtered	Filtered	0.000789013	0.00810268	6.24065e-05	3.34053e-05	0.00030197	1	Filtered	Filtered	Filtered	1	Filtered	Filtered	1.43783	1.64666	1.15349	1	1	0.164504	Filtered	Filtered	Filtered	0.206272	Filtered	Filtered	0.164578	0.159097	0.241328	0.152302	0.164523
O00418	EEF2K	Eukaryotic elongation factor 2 kinase	YSSSGSPANSFHFK	69	(Y69)	_Y[Phospho (STY)]SSSGSPANSFHFK_.3	_Y[Phospho (STY)]SSSGSPANSFHFK_	0.00767761	Filtered	Filtered	Filtered	0.00150715	Filtered	Filtered	0.00101994	0.0024832	0.00235098	3.56204e-05	0.000102651	1	Filtered	Filtered	Filtered	1.01118	Filtered	Filtered	1.4343	1.6374	1.15127	1	1	0.177413	Filtered	Filtered	Filtered	0.177201	Filtered	Filtered	0.177111	0.177348	0.177111	0.177657	0.177111
O00418	EEF2K	Eukaryotic elongation factor 2 kinase	YSSSGSPANSFHFK	69	(S72,S74)	_YSSS[Phospho (STY)]GS[Phospho (STY)]PANSFHFK_.3	_YSSS[Phospho (STY)]GS[Phospho (STY)]PANSFHFK_	0.000727776	Filtered	0.00318891	Filtered	Filtered	0.00141989	Filtered	0.00107752	0.000344614	Filtered	2.90004e-05	0.000936205	1	Filtered	1	Filtered	Filtered	1	Filtered	1.45499	1.60126	Filtered	1	1	0.26644	Filtered	0.266451	Filtered	Filtered	0.377679	Filtered	0.266447	0.26644	Filtered	0.399091	0.212108
O00418	EEF2K	Eukaryotic elongation factor 2 kinase	YSSSGSPANSFHFK	69	(S72)	_YSSS[Phospho (STY)]GSPANSFHFK_.3	_YSSS[Phospho (STY)]GSPANSFHFK_	Filtered	Filtered	Filtered	Filtered	0.0031543	Filtered	Filtered	0.00130065	0.000305031	0.000801142	0.000120703	0.000150409	Filtered	Filtered	Filtered	Filtered	1	Filtered	Filtered	1.43742	427.963	1.15195	1	1	Filtered	Filtered	Filtered	Filtered	0.196541	Filtered	Filtered	0.164578	0.164508	0.164479	0.144694	0.164488
O00418	EEF2K	Eukaryotic elongation factor 2 kinase	YSSSGSPANSFHFK	69	(S74)	_YSSSGS[Phospho (STY)]PANSFHFK_.3	_YSSSGS[Phospho (STY)]PANSFHFK_	Filtered	Filtered	Filtered	Filtered	0.00127709	Filtered	Filtered	7.34758e-05	0.00225177	2.61613e-05	3.28321e-05	0.000317681	Filtered	Filtered	Filtered	Filtered	1	Filtered	Filtered	1.4343	1.6374	1.15205	1	1	Filtered	Filtered	Filtered	Filtered	0.183543	Filtered	Filtered	0.164578	0.16453	0.164578	0.135469	0.16455
O00418	EEF2K	Eukaryotic elongation factor 2 kinase	YSSSGSPANSFHFK	69	(S78)	_YSSSGSPANS[Phospho (STY)]FHFK_.3	_YSSSGSPANS[Phospho (STY)]FHFK_	0.00361761	Filtered	Filtered	Filtered	0.00525024	Filtered	Filtered	0.00022097	Filtered	4.62332e-08	8.61798e-05	0.000182412	1	Filtered	Filtered	Filtered	1	Filtered	Filtered	1.43632	Filtered	1.15094	1	1	0.164578	Filtered	Filtered	Filtered	0.176406	Filtered	Filtered	0.164578	Filtered	0.20395	0.164541	0.164578
O00418	EEF2K	Eukaryotic elongation factor 2 kinase	YSSSGSPANSFHFK	69	(S78)	_YSSSGSPANS[Phospho (STY)]FHFK_.2	_YSSSGSPANS[Phospho (STY)]FHFK_	Filtered	Filtered	Filtered	Filtered	Filtered	Filtered	Filtered	Filtered	Filtered	0.0030119	Filtered	Filtered	Filtered	Filtered	Filtered	Filtered	Filtered	Filtered	Filtered	Filtered	Filtered	2.29756	Filtered	Filtered	Filtered	Filtered	Filtered	Filtered	Filtered	Filtered	Filtered	Filtered	Filtered	0.164532	Filtered	Filtered
O00418	EEF2K	Eukaryotic elongation factor 2 kinase	YSSSGSPANSFHFK	69	(S70,S74,S78)	_YS[Phospho (STY)]SSGS[Phospho (STY)]PANS[Phospho (STY)]FHFK_.2	_YS[Phospho (STY)]SSGS[Phospho (STY)]PANS[Phospho (STY)]FHFK_	Filtered	Filtered	Filtered	Filtered	Filtered	Filtered	Filtered	Filtered	Filtered	0.00442496	Filtered	Filtered	Filtered	Filtered	Filtered	Filtered	Filtered	Filtered	Filtered	Filtered	Filtered	1.28451	Filtered	Filtered	Filtered	Filtered	Filtered	Filtered	Filtered	Filtered	Filtered	Filtered	Filtered	0.469222	Filtered	Filtered
O00418	EEF2K	Eukaryotic elongation factor 2 kinase	YSSSGSPANSFHFK	69	(S72)	_YSSS[Phospho (STY)]GSPANSFHFK_.2	_YSSS[Phospho (STY)]GSPANSFHFK_	Filtered	Filtered	Filtered	Filtered	Filtered	Filtered	Filtered	Filtered	Filtered	0.00109926	Filtered	Filtered	Filtered	Filtered	Filtered	Filtered	Filtered	Filtered	Filtered	Filtered	Filtered	1.14887	Filtered	Filtered	Filtered	Filtered	Filtered	Filtered	Filtered	Filtered	Filtered	Filtered	Filtered	0.164578	Filtered	Filtered
O00423	EML1	Echinoderm microtubule-associated protein-like 1	KPTGSLPSPSGVR	106	(S113)	_KPTGSLPS[Phospho (STY)]PSGVR_.2	_KPTGSLPS[Phospho (STY)]PSGVR_	Filtered	Filtered	Filtered	8.66656e-06	1.92256e-08	8.35679e-10	Filtered	Filtered	0.00324272	Filtered	Filtered	Filtered	Filtered	Filtered	Filtered	1313.33	4745.62	4034.58	Filtered	Filtered	1.55554	Filtered	Filtered	Filtered	Filtered	Filtered	Filtered	0.848994	0.840976	0.986549	Filtered	Filtered	0.279934	Filtered	Filtered	Filtered
O00425	IGF2BP3	Insulin-like growth factor 2 mRNA-binding protein 3	DQTPDENDQVVVK	526	(T528)	_DQT[Phospho (STY)]PDENDQVVVK_.2	_DQT[Phospho (STY)]PDENDQVVVK_	Filtered	Filtered	Filtered	0.00287683	2.29178e-05	Filtered	Filtered	Filtered	0.00445301	0.00233003	Filtered	Filtered	Filtered	Filtered	Filtered	1	1.01107	Filtered	Filtered	Filtered	1.62485	1.07314	Filtered	Filtered	Filtered	Filtered	Filtered	1	1	Filtered	Filtered	Filtered	1	1	Filtered	Filtered
O00429	DNM1L	Dynamin-1-like protein	SKPIPIMPASPQK	607	(S607)	_S[Phospho (STY)]KPIPIMPASPQK_.2	_S[Phospho (STY)]KPIPIMPASPQK_	2.73661e-07	1.64788e-13	4.29891e-05	2.57042e-05	4.2744e-14	5.62114e-05	0.000163737	0.000123487	0.000166362	3.09229e-14	1.42684e-05	1.07396e-13	12716.9	7224.6	4344.67	8593.74	10210.9	8754.24	3369.26	2060.62	3400.17	27722.3	37397.2	19531.7	7.15553e-06	5.40871e-05	0.0187996	2.25074e-07	1.32359e-06	8.27635e-07	0.0236657	0.00514029	0.0241594	1.95414e-09	1.99928e-13	2.36715e-08
O00429	DNM1L	Dynamin-1-like protein	SKPIPIMPASPQK	607	(S616)	_SKPIPIMPAS[Phospho (STY)]PQK_.2	_SKPIPIMPAS[Phospho (STY)]PQK_	1.4549e-12	2.41773e-34	1.89592e-08	9.36063e-07	7.63318e-18	1.64147e-13	7.73131e-06	5.97421e-19	3.90765e-08	3.24742e-13	1.75283e-05	2.15593e-15	10646.9	4738.39	2329.13	7007.34	7825.22	7837.34	853.05	774.427	2068.33	22872.1	31152.9	15631.4	1	0.999992	0.999758	1	1	1	0.99307	0.976933	0.995317	1	1	1
O00429	DNM1L	Dynamin-1-like protein	SKPIPIMPASPQK	607	(M613,S616)	_SKPIPIM[Oxidation (M)]PAS[Phospho (STY)]PQK_.2	_SKPIPIM[Oxidation (M)]PAS[Phospho (STY)]PQK_	1.57683e-07	2.67583e-08	0.000140566	9.2715e-06	2.42792e-15	3.84268e-06	6.97384e-05	0.00190459	0.000279668	2.47936e-12	4.10737e-05	7.03282e-13	7746.28	1944.93	2092.33	7929.6	8234.19	8906.47	2417.68	1.46935	1807.98	13726	25193.9	12723.3	1	1	0.999128	1	1	1	0.93763	0.937995	0.99299	1	1	1
O00429	DNM1L	Dynamin-1-like protein	PIPIMPASPQK	609	(M613,S616)	_PIPIM[Oxidation (M)]PAS[Phospho (STY)]PQK_.2	_PIPIM[Oxidation (M)]PAS[Phospho (STY)]PQK_	Filtered	Filtered	Filtered	Filtered	Filtered	0.00506262	Filtered	0.00921739	Filtered	Filtered	0.00513193	0.00114153	Filtered	Filtered	Filtered	Filtered	Filtered	687.156	Filtered	4073.73	Filtered	Filtered	102.516	12.3556	Filtered	Filtered	Filtered	Filtered	Filtered	1	Filtered	1	Filtered	Filtered	1	1
O00429	DNM1L	Dynamin-1-like protein	PIPIMPASPQK	609	(S616)	_PIPIMPAS[Phospho (STY)]PQK_.2	_PIPIMPAS[Phospho (STY)]PQK_	Filtered	Filtered	Filtered	Filtered	Filtered	Filtered	Filtered	Filtered	Filtered	Filtered	0.000722123	0.000318829	Filtered	Filtered	Filtered	Filtered	Filtered	Filtered	Filtered	Filtered	Filtered	Filtered	1	1.13031	Filtered	Filtered	Filtered	Filtered	Filtered	Filtered	Filtered	Filtered	Filtered	Filtered	1	1
O00443	PIK3C2A	Phosphatidylinositol 4-phosphate 3-kinase C2 domain-containing subunit alpha	VSNLQVSPK	253	(S259)	_VSNLQVS[Phospho (STY)]PK_.2	_VSNLQVS[Phospho (STY)]PK_	1.37298e-07	0.000184389	2.94457e-07	0.000358192	3.52539e-08	3.54018e-06	2.07287e-05	1.09548e-22	1.12019e-07	3.71975e-14	6.08529e-07	1.63781e-14	1.02311	1.1403	240.699	1	1.15532	1.05785	1.71431	533.709	1.59978	686.215	373.813	1	0.95084	0.451828	0.841914	0.732543	0.985744	0.840902	0.955911	0.405755	0.975776	0.99846	0.999078	0.999576
O00461	GOLIM4	Golgi integral membrane protein 4	EENLPDENEEQKQSNQK	570	(S583)	_EENLPDENEEQKQS[Phospho (STY)]NQK_.3	_EENLPDENEEQKQS[Phospho (STY)]NQK_	0.000241433	5.98087e-05	0.00082415	2.97813e-05	0.000221088	1.15875e-07	1.74088e-05	1.25822e-18	1.05891e-08	0.000610035	3.12013e-05	0.000192594	1	1.09361	1.22437	226.762	1.09111	159.231	3.04617	932.101	310.169	1	141.543	1	1	1	1	1	1	1	1	1	1	1	1	1
O00461	GOLIM4	Golgi integral membrane protein 4	ALEEEEMEQVGQAEHLEEEHDPSPEEQDR	342	(S364)	_ALEEEEMEQVGQAEHLEEEHDPS[Phospho (STY)]PEEQDR_.4	_ALEEEEMEQVGQAEHLEEEHDPS[Phospho (STY)]PEEQDR_	Filtered	Filtered	Filtered	2.0735e-07	5.62394e-14	4.35191e-06	Filtered	Filtered	Filtered	Filtered	Filtered	Filtered	Filtered	Filtered	Filtered	11714.3	3839.21	6064.89	Filtered	Filtered	Filtered	Filtered	Filtered	Filtered	Filtered	Filtered	Filtered	1	1	1	Filtered	Filtered	Filtered	Filtered	Filtered	Filtered
O00488	ZNF593	Zinc finger protein 593	LAVPTEVSTEVPEMDTST	117	(S133)	_LAVPTEVSTEVPEMDTS[Phospho (STY)]T_.2	_LAVPTEVSTEVPEMDTS[Phospho (STY)]T_	Filtered	0.00443896	0.00214817	0.00274578	0.000478971	0.00605282	0.0024974	5.13038e-21	0.00271858	0.00155035	0.00616966	0.00387649	Filtered	1.13715	1.00827	1	1.48436	1.01548	1.21747	1.41665	1.47506	1.15133	1	1	Filtered	0.166667	0.166667	0.166667	0.166667	0.257486	0.166667	0.345748	0.166667	0.311722	0.326366	0.257246
O00488	ZNF593	Zinc finger protein 593	LAVPTEVSTEVPEMDTST	117	(T134)	_LAVPTEVSTEVPEMDTST[Phospho (STY)]_.2	_LAVPTEVSTEVPEMDTST[Phospho (STY)]_	Filtered	0.00237916	0.00281207	0.0029696	0.000438897	0.00686385	0.00175365	3.28206e-20	0.00306164	0.00185446	0.00670501	0.00375262	Filtered	1.13715	1.00827	1	1.48436	1.01548	1.21747	1.41665	1.47506	1.15133	1	1	Filtered	0.166667	0.166667	0.166667	0.166667	0.257486	0.166667	0.345748	0.166667	0.311722	0.326366	0.257246
O00488	ZNF593	Zinc finger protein 593	LAVPTEVSTEVPEMDTST	117	(S124)	_LAVPTEVS[Phospho (STY)]TEVPEMDTST_.2	_LAVPTEVS[Phospho (STY)]TEVPEMDTST_	Filtered	7.46793e-05	3.33862e-05	0.000817678	0.000552184	0.00456218	0.000746106	1.3163e-16	0.00200928	0.000413188	0.00273207	0.000698681	Filtered	1.13715	1.00827	1	1.48436	1.01548	1.21747	1.41557	1.47506	1.15136	1	1	Filtered	0.166667	0.166667	0.166667	0.166667	0.121257	0.166667	0.0669375	0.166667	0.108223	0.0642653	0.121377
O00488	ZNF593	Zinc finger protein 593	LAVPTEVSTEVPEMDTST	117	(T125)	_LAVPTEVST[Phospho (STY)]EVPEMDTST_.2	_LAVPTEVST[Phospho (STY)]EVPEMDTST_	Filtered	0.00180828	0.000393435	0.0015487	0.00100908	0.00467671	0.000639294	1.88117e-13	0.00171665	3.5448e-06	0.00640868	0.00169018	Filtered	1.13715	1.00827	1	1.48436	1.01548	1.21747	1.41557	1.47506	1.15136	1	1	Filtered	0.166667	0.166667	0.166667	0.166667	0.121257	0.166667	0.0669375	0.166667	0.108223	0.114191	0.121377
O00488	ZNF593	Zinc finger protein 593	LAVPTEVSTEVPEMDTST	117	(T132)	_LAVPTEVSTEVPEMDT[Phospho (STY)]ST_.2	_LAVPTEVSTEVPEMDT[Phospho (STY)]ST_	Filtered	0.00238482	0.000881015	0.00133597	0.00218376	0.00342359	0.00223956	6.04249e-16	Filtered	2.60951e-05	Filtered	0.00342427	Filtered	1.13715	1.00827	1	1.48436	1.01548	1.21747	1.41622	Filtered	1.15133	Filtered	1	Filtered	0.166667	0.166667	0.166667	0.166667	0.121257	0.166667	0.109728	Filtered	0.0990765	Filtered	0.121377
O00488	ZNF593	Zinc finger protein 593	LAVPTEVSTEVPEMDTST	117	(T125)	_LAVPTEVST[Phospho (STY)]EVPEMDTST_.3	_LAVPTEVST[Phospho (STY)]EVPEMDTST_	Filtered	Filtered	Filtered	Filtered	Filtered	0.000475261	0.00574128	Filtered	Filtered	0.00566663	0.000337883	Filtered	Filtered	Filtered	Filtered	Filtered	Filtered	1.01454	1.22617	Filtered	Filtered	1.1525	1	Filtered	Filtered	Filtered	Filtered	Filtered	Filtered	0.166667	0.166667	Filtered	Filtered	0.166667	0.166667	Filtered
O00488	ZNF593	Zinc finger protein 593	LAVPTEVSTEVPEMDTST	117	(M130,T134)	_LAVPTEVSTEVPEM[Oxidation (M)]DTST[Phospho (STY)]_.3	_LAVPTEVSTEVPEM[Oxidation (M)]DTST[Phospho (STY)]_	Filtered	Filtered	Filtered	Filtered	Filtered	Filtered	Filtered	Filtered	Filtered	Filtered	0.00541451	Filtered	Filtered	Filtered	Filtered	Filtered	Filtered	Filtered	Filtered	Filtered	Filtered	Filtered	1.48176	Filtered	Filtered	Filtered	Filtered	Filtered	Filtered	Filtered	Filtered	Filtered	Filtered	Filtered	0.218147	Filtered
O00499	BIN1	Myc box-dependent-interacting protein 1	SPSPPDGSPAATPEIR	296	(S296)	_S[Phospho (STY)]PSPPDGSPAATPEIR_.2	_S[Phospho (STY)]PSPPDGSPAATPEIR_	1.24679e-08	0.000192565	2.30134e-05	0.000110978	8.07613e-05	9.3887e-05	4.61418e-05	0.000325921	0.00229537	4.74422e-05	3.35371e-05	1.3859e-07	69500	82407.2	79219.4	54203	58484.8	56698.7	53194.5	40617.9	50412.4	107025	108133	105725	0.774044	0.799785	0.631085	0.506787	0.797517	0.771152	0.774926	0.757521	0.284288	0.766248	0.389135	0.925935
O00499	BIN1	Myc box-dependent-interacting protein 1	SPSPPDGSPAATPEIR	296	(S298)	_SPS[Phospho (STY)]PPDGSPAATPEIR_.2	_SPS[Phospho (STY)]PPDGSPAATPEIR_	1.21637e-14	1.4947e-18	6.77361e-19	2.12455e-08	9.36398e-12	1.5105e-07	1.08746e-05	1.32818e-11	2.94159e-05	8.60079e-12	3.13985e-05	1.09542e-10	26357	27021.7	26144.2	55483.3	72949.6	58579.8	41954.5	35648.2	42762.6	57416.2	59611.3	54621.1	0.894766	0.893813	0.88855	0.933213	0.933215	0.929857	0.892861	0.898305	0.898235	0.934658	0.935487	0.945125
O00499	BIN1	Myc box-dependent-interacting protein 1	SPSPPDGSPAATPEIR	296	(S296,S303)	_S[Phospho (STY)]PSPPDGS[Phospho (STY)]PAATPEIR_.2	_S[Phospho (STY)]PSPPDGS[Phospho (STY)]PAATPEIR_	0.00011754	0.000668891	1.36977e-08	5.90142e-07	1.0142e-14	1.21649e-09	1.90372e-05	2.58314e-05	0.000113019	1.38897e-07	4.77692e-06	0.000199263	9518.96	11384.8	11142.1	13753.9	11488.6	17072.7	19506.2	7756.26	17876.9	13389.8	11969.8	12899.1	0.0713988	0.227316	0.220531	0.219996	0.185504	0.157293	0.130338	0.546606	0.16675	0.7117	0.188038	0.708605
O00499	BIN1	Myc box-dependent-interacting protein 1	SPSPPDGSPAATPEIR	296	(S298)	_SPS[Phospho (STY)]PPDGSPAATPEIR_.3	_SPS[Phospho (STY)]PPDGSPAATPEIR_	2.79366e-09	2.3231e-09	1.69109e-07	8.10341e-09	5.74895e-17	3.06183e-08	4.85878e-05	5.9582e-23	7.78325e-08	0.00011729	2.18353e-05	7.35356e-15	6101.81	8676.75	8531.67	12442.2	19293.2	14879.7	10857.2	9343.45	11799.8	16582.4	19533.5	19060.3	0.652733	0.518729	0.643886	0.52282	0.531749	0.684833	0.505352	0.142239	0.479361	0.742474	0.752684	0.702119
O00499	BIN1	Myc box-dependent-interacting protein 1	SPSPPDGSPAATPEIR	296	(S298,S303)	_SPS[Phospho (STY)]PPDGS[Phospho (STY)]PAATPEIR_.2	_SPS[Phospho (STY)]PPDGS[Phospho (STY)]PAATPEIR_	2.58016e-06	4.25766e-05	3.23173e-10	1.51342e-09	9.94753e-14	1.70763e-10	1.32822e-05	6.46569e-25	1.64053e-06	3.02123e-08	1.32102e-06	1.61053e-08	10804.7	11117.7	9806.59	15055.2	12262.1	11629.4	21074.2	11570.8	15134.3	12072.6	13486.8	12714.5	0.834166	0.844035	0.522683	0.853633	0.824404	0.871245	0.867382	0.697911	0.85963	0.822524	0.853526	0.509224
O00499	BIN1	Myc box-dependent-interacting protein 1	SPSPPDGSPAATPEIR	296	(S296)	_S[Phospho (STY)]PSPPDGSPAATPEIR_.3	_S[Phospho (STY)]PSPPDGSPAATPEIR_	3.51631e-07	5.59864e-05	0.000149549	1.33588e-07	3.94745e-11	2.18903e-07	0.000377759	0.000196854	0.00067871	3.45537e-05	8.55022e-05	0.00017795	8174.81	11270.8	12756.3	12937.6	19616.9	15581.2	9708.47	7015.54	6474.14	15509.4	15067.5	16397.3	0.239653	0.765482	0.75627	0.240453	0.156334	0.19199	0.967228	0.939549	0.656706	0.813865	0.714538	0.780387
O00499	BIN1	Myc box-dependent-interacting protein 1	SPSPPDGSPAATPEIR	296	(T307)	_SPSPPDGSPAAT[Phospho (STY)]PEIR_.3	_SPSPPDGSPAAT[Phospho (STY)]PEIR_	7.45529e-08	4.23722e-31	1.18407e-12	1.27235e-05	1.21516e-13	6.00983e-06	2.26264e-05	1.57423e-34	2.74064e-07	1.1483e-14	3.91752e-06	8.8583e-18	7864.18	7535.38	8764.57	4121.3	5680.74	5285.98	6463.92	4948.87	6181.1	11268.4	11958	11438.4	0.000454614	5.45002e-05	0.000126282	0.000274222	0.0001462	0.00125729	0.0588361	0.000573869	0.00636643	4.47617e-07	6.33036e-06	7.51592e-09
O00499	BIN1	Myc box-dependent-interacting protein 1	SPSPPDGSPAATPEIR	296	(S296,S298)	_S[Phospho (STY)]PS[Phospho (STY)]PPDGSPAATPEIR_.2	_S[Phospho (STY)]PS[Phospho (STY)]PPDGSPAATPEIR_	0.000260025	0.00356447	0.000610258	2.52758e-05	0.000168832	2.60005e-05	0.00145906	0.00217735	0.00291208	7.58988e-18	3.28542e-05	6.04137e-07	1332.6	541.92	871.564	2653.49	11681.1	16967	21183.9	11554.2	52.7086	1869.74	1283.28	1170.46	0.907485	0.980995	0.919382	0.870463	0.193853	0.161239	0.188074	0.440669	0.0228216	0.49328	0.931931	0.946239
O00499	BIN1	Myc box-dependent-interacting protein 1	SPSPPDGSPAATPEIR	296	(S296,S303)	_S[Phospho (STY)]PSPPDGS[Phospho (STY)]PAATPEIR_.3	_S[Phospho (STY)]PSPPDGS[Phospho (STY)]PAATPEIR_	0.000922422	0.0005635	6.74959e-05	0.000588697	1.68375e-09	4.27141e-07	2.52768e-05	1.23955e-29	2.09291e-09	4.94439e-26	1.07205e-05	5.24884e-20	2062.99	2228.29	1120.48	1101.29	2538.04	4452.8	7747.95	2877.68	3996.34	3341.07	4253.21	2896.21	0.161082	0.350354	0.355767	0.518216	0.245275	0.215639	0.371351	0.464374	0.398568	0.370689	0.381865	0.450095
O00499	BIN1	Myc box-dependent-interacting protein 1	SPSPPDGSPAATPEIR	296	(S298,S303)	_SPS[Phospho (STY)]PPDGS[Phospho (STY)]PAATPEIR_.3	_SPS[Phospho (STY)]PPDGS[Phospho (STY)]PAATPEIR_	0.000130796	1.29344e-28	2.92818e-14	0.000165382	2.28704e-05	1.30202e-05	0.000127861	1.46878e-18	1.69794e-11	4.79151e-16	2.27537e-06	3.48157e-15	2060.76	2229.25	3170.35	1101.28	2500.5	3971.01	6918.71	2513.32	4142.63	3132.62	4172.4	2421.02	0.159914	0.776115	0.46428	0.526505	0.240676	0.586285	0.37262	0.574754	0.405885	0.369826	0.671817	0.367904
O00499	BIN1	Myc box-dependent-interacting protein 1	SPSPPDGSPAATPEIR	296	(T307)	_SPSPPDGSPAAT[Phospho (STY)]PEIR_.2	_SPSPPDGSPAAT[Phospho (STY)]PEIR_	0.00158373	0.000236082	0.000265255	0.000237094	1.80576e-05	0.00168192	0.000590746	5.45616e-05	0.000352455	1.19705e-05	9.97832e-05	0.000434602	2306.52	2873.57	3007.71	1951.54	2086.18	2188.62	2079.05	1702.32	2030.55	3417.63	2849.31	3578.87	5.55007e-06	6.23356e-07	1.65387e-05	6.60479e-05	2.66447e-05	1.75601e-05	0.000166358	0.000215759	0.000164451	1.04625e-06	0.00070633	2.24751e-06
O00499	BIN1	Myc box-dependent-interacting protein 1	SPSPPDGSPAATPEIR	296	(S296,S298)	_S[Phospho (STY)]PS[Phospho (STY)]PPDGSPAATPEIR_.3	_S[Phospho (STY)]PS[Phospho (STY)]PPDGSPAATPEIR_	0.000668163	0.00605091	0.00536903	0.000212166	0.000284292	7.58044e-05	0.00820225	0.00120142	0.000336675	7.71779e-06	0.000107492	7.70639e-09	1282.07	807.895	694.48	2220.07	1781.45	1959.96	4838.29	2034.47	3026.92	2279.67	3100.75	675.507	0.839308	0.656664	0.538243	0.392419	0.791512	0.835618	0.693915	0.604955	0.509721	0.703797	0.44791	0.345625
O00499	BIN1	Myc box-dependent-interacting protein 1	SPSPPDGSPAATPEIR	296	(S303)	_SPSPPDGS[Phospho (STY)]PAATPEIR_.2	_SPSPPDGS[Phospho (STY)]PAATPEIR_	3.91789e-10	2.00539e-22	2.54728e-19	3.66001e-05	2.23606e-19	1.62103e-09	1.64949e-05	4.26696e-14	4.06607e-06	5.35759e-16	2.99727e-09	9.02402e-17	1775.89	1255.49	1374.74	797.077	2504.6	420.476	1568.59	560.185	3219.01	937.892	3879.73	3264.23	0.953946	0.654344	0.846879	0.723969	0.773644	0.851037	0.853441	0.89894	0.727178	0.758506	0.838572	0.555219
O00499	BIN1	Myc box-dependent-interacting protein 1	SPSPPDGSPAATPEIR	296	(S303)	_SPSPPDGS[Phospho (STY)]PAATPEIR_.3	_SPSPPDGS[Phospho (STY)]PAATPEIR_	4.98284e-05	2.7508e-08	0.000248045	1.40735e-05	8.82204e-13	5.11759e-06	7.46802e-06	1.27433e-08	5.57911e-06	1.7793e-12	8.51649e-07	9.91642e-13	511.39	426.729	451.401	374.115	255.995	499.439	1038.29	263.471	652.107	799.275	1195.31	1115.41	0.252435	0.271596	0.150224	0.131647	0.266998	0.0726072	0.275717	0.274359	0.202103	0.139537	0.179206	0.343189
O00499	BIN1	Myc box-dependent-interacting protein 1	VNHEPEPAGGATPGATLPK	312	(T323)	_VNHEPEPAGGAT[Phospho (STY)]PGATLPK_.3	_VNHEPEPAGGAT[Phospho (STY)]PGATLPK_	0.004407	Filtered	Filtered	1.25856e-06	1.98348e-13	2.68772e-16	Filtered	Filtered	0.00273476	7.53769e-20	9.65953e-06	4.85077e-26	1	Filtered	Filtered	474.268	413.529	527.643	Filtered	Filtered	1.50093	517.129	1627.15	481.601	0.5	Filtered	Filtered	0.581424	0.521843	0.641987	Filtered	Filtered	0.5	0.583009	0.555151	0.579736
O00499	BIN1	Myc box-dependent-interacting protein 1	GNKSPSPPDGSPAATPEIR	293	(S296,S298,S303)	_GNKS[Phospho (STY)]PS[Phospho (STY)]PPDGS[Phospho (STY)]PAATPEIR_.3	_GNKS[Phospho (STY)]PS[Phospho (STY)]PPDGS[Phospho (STY)]PAATPEIR_	0.000184155	Filtered	Filtered	0.000708732	Filtered	4.06317e-07	Filtered	Filtered	Filtered	3.26344e-06	3.5408e-05	2.35797e-05	576.78	Filtered	Filtered	416.406	Filtered	427.545	Filtered	Filtered	Filtered	276.784	1771.1	813.904	0.914017	Filtered	Filtered	0.752534	Filtered	0.749945	Filtered	Filtered	Filtered	0.752524	0.981333	0.939737
O00499	BIN1	Myc box-dependent-interacting protein 1	GNKSPSPPDGSPAATPEIR	293	(S296,S298)	_GNKS[Phospho (STY)]PS[Phospho (STY)]PPDGSPAATPEIR_.3	_GNKS[Phospho (STY)]PS[Phospho (STY)]PPDGSPAATPEIR_	Filtered	Filtered	Filtered	Filtered	Filtered	Filtered	Filtered	Filtered	Filtered	0.00495207	0.000116498	Filtered	Filtered	Filtered	Filtered	Filtered	Filtered	Filtered	Filtered	Filtered	Filtered	1320.54	1604.91	Filtered	Filtered	Filtered	Filtered	Filtered	Filtered	Filtered	Filtered	Filtered	Filtered	0.241161	0.628046	Filtered
O00505	KPNA3	Importin subunit alpha-4	RNVPQEESLEDSDVDADFK	49	(S60)	_RNVPQEESLEDS[Phospho (STY)]DVDADFK_.3	_RNVPQEESLEDS[Phospho (STY)]DVDADFK_	0.000890616	0.00222969	0.000191582	0.00339547	0.00233362	4.44727e-05	0.000253642	2.05794e-06	0.000437454	6.95703e-05	1.20653e-05	0.000386194	1	1.06786	1.04193	1.03692	1.24709	1.029	1.52444	1.50559	1.49063	1.17585	229.682	1	0.5	0.5	0.5	0.5	0.5	0.5	0.5	0.5	0.5	0.5	0.5	0.5
O00505	KPNA3	Importin subunit alpha-4	RNVPQEESLEDSDVDADFK	49	(S56)	_RNVPQEES[Phospho (STY)]LEDSDVDADFK_.3	_RNVPQEES[Phospho (STY)]LEDSDVDADFK_	9.3106e-05	0.00286689	0.000656272	0.00249167	0.000209848	0.000131693	7.80051e-05	0.000106666	0.00119349	0.000501801	3.3892e-05	0.000127857	1	1.06899	1.04202	1.03726	1.24711	1.02965	1.51979	1.50421	1.49055	1.17389	1	1	0.5	0.5	0.5	0.5	0.5	0.5	0.5	0.5	0.5	0.5	0.5	0.5
O00505	KPNA3	Importin subunit alpha-4	NVPQEESLEDSDVDADFK	50	(S56)	_NVPQEES[Phospho (STY)]LEDSDVDADFK_.3	_NVPQEES[Phospho (STY)]LEDSDVDADFK_	6.75859e-11	1.75623e-31	2.48532e-13	1.92084e-05	9.90665e-16	9.39911e-07	6.16814e-06	2.90257e-25	1.70082e-08	2.62337e-13	9.06523e-06	1.00348e-22	35848.7	27826.8	41760.1	22286.2	21971.7	22480.9	48453.3	48266.3	44734.3	71248.4	64568.6	69526.5	3.48263e-05	0.000408407	5.9874e-05	0.00172091	0.00788735	0.000356263	9.54758e-05	0.000118245	3.0725e-05	2.41935e-06	1.12818e-07	1.3445e-05
O00505	KPNA3	Importin subunit alpha-4	NVPQEESLEDSDVDADFK	50	(S60)	_NVPQEESLEDS[Phospho (STY)]DVDADFK_.3	_NVPQEESLEDS[Phospho (STY)]DVDADFK_	3.31864e-12	1.23066e-17	1.62391e-15	3.07768e-08	9.13876e-14	5.05931e-08	9.13686e-06	2.31993e-29	5.73392e-07	1.93867e-09	1.99215e-06	6.25738e-23	35839.3	27847.3	41809.4	22400	21962.3	22510.9	48473.3	48178.1	44697.4	70792.9	58873.5	69198.5	0.999866	0.999639	0.999949	0.998515	0.993015	0.999692	0.999934	0.999899	0.999975	0.999499	1	0.99999
O00505	KPNA3	Importin subunit alpha-4	NVPQEESLEDSDVDADFK	50	(S56,S60)	_NVPQEES[Phospho (STY)]LEDS[Phospho (STY)]DVDADFK_.3	_NVPQEES[Phospho (STY)]LEDS[Phospho (STY)]DVDADFK_	Filtered	Filtered	Filtered	Filtered	Filtered	Filtered	Filtered	Filtered	Filtered	0.000451238	0.00088437	Filtered	Filtered	Filtered	Filtered	Filtered	Filtered	Filtered	Filtered	Filtered	Filtered	196.308	1.49476	Filtered	Filtered	Filtered	Filtered	Filtered	Filtered	Filtered	Filtered	Filtered	Filtered	1	1	Filtered
O00512	BCL9	B-cell CLL/lymphoma 9 protein	IPVEGPLSPSR	680	(S687)	_IPVEGPLS[Phospho (STY)]PSR_.2	_IPVEGPLS[Phospho (STY)]PSR_	1.72836e-10	1.23729e-13	2.71246e-08	8.98858e-07	1.96428e-14	1.57998e-08	5.29074e-05	5.05725e-10	1.211e-09	1.12994e-15	3.45667e-05	1.44849e-15	8913.37	10361.4	10307.2	7398.75	11382.4	8844.52	3188.96	2791.15	3820.95	2854.85	3275.8	3825.36	0.981716	0.997468	0.999898	0.9433	0.999728	0.991124	0.838197	0.677181	0.823062	0.967436	0.872654	0.827102
O00512	BCL9	B-cell CLL/lymphoma 9 protein	IPVEGPLSPSR	680	(S689)	_IPVEGPLSPS[Phospho (STY)]R_.2	_IPVEGPLSPS[Phospho (STY)]R_	1.28407e-08	0.000132507	5.06145e-20	4.12754e-06	3.93783e-10	4.38881e-11	3.46815e-05	Filtered	2.94597e-05	1.07988e-20	5.62323e-08	1.33447e-09	5529.57	6614.32	7090.68	4884.36	8907.82	4714.03	955.738	Filtered	766.66	2373.51	1790.56	2383.83	0.0185353	0.00211083	0.00018097	0.231306	0.00032152	0.0101644	0.190791	Filtered	0.0538362	0.0350657	0.0914932	0.0523141
O00512	BCL9	B-cell CLL/lymphoma 9 protein	SSTPSHGQTTATEPTPAQK	153	(T155)	_SST[Phospho (STY)]PSHGQTTATEPTPAQK_.3	_SST[Phospho (STY)]PSHGQTTATEPTPAQK_	4.92862e-14	3.46486e-30	1.01252e-13	2.84635e-09	1.94003e-10	2.64069e-08	7.0617e-05	3.85089e-18	0.000231806	9.19836e-13	9.69194e-05	4.46444e-27	2403.15	3691.47	4097.66	1734.66	3156.29	2414.08	4.41883	623.706	1109.89	221.415	312.945	291.939	0.154653	0.13084	0.212374	0.130945	0.127062	0.134103	0.125	0.125	0.130833	0.125	0.125	0.125
O00512	BCL9	B-cell CLL/lymphoma 9 protein	SSTPSHGQTTATEPTPAQK	153	(T162)	_SSTPSHGQTT[Phospho (STY)]ATEPTPAQK_.3	_SSTPSHGQTT[Phospho (STY)]ATEPTPAQK_	8.41013e-17	4.9587e-38	4.78012e-11	5.67567e-09	6.5894e-12	1.23142e-08	3.96875e-05	5.12528e-28	0.000156975	2.01463e-12	9.6813e-05	2.27698e-22	1165.98	2292.62	2158.52	905.245	1926.5	1299.43	4.41883	623.78	620.717	221.44	312.943	291.911	0.172662	0.145633	0.236471	0.138297	0.146949	0.138124	0.125	0.125	0.13822	0.125	0.125	0.125
O00512	BCL9	B-cell CLL/lymphoma 9 protein	SSTPSHGQTTATEPTPAQK	153	(T164)	_SSTPSHGQTTAT[Phospho (STY)]EPTPAQK_.3	_SSTPSHGQTTAT[Phospho (STY)]EPTPAQK_	1.29976e-08	1.73581e-15	4.90408e-17	6.38386e-06	8.54278e-21	1.84832e-08	0.00130277	2.62909e-29	0.000201093	9.09082e-06	2.19768e-05	1.79948e-18	1165.86	2059.96	2159.95	905.259	1926.45	1299.44	4.41883	623.677	620.73	221.42	312.959	291.923	0.0215444	0.138234	0.0315936	0.138143	0.138269	0.146161	0.125	0.125	0.125	0.125	0.125	0.125
O00512	BCL9	B-cell CLL/lymphoma 9 protein	SSTPSHGQTTATEPTPAQK	153	(T167)	_SSTPSHGQTTATEPT[Phospho (STY)]PAQK_.3	_SSTPSHGQTTATEPT[Phospho (STY)]PAQK_	7.61903e-05	7.21215e-07	0.000441148	2.96771e-05	3.94977e-15	9.89166e-06	0.00152088	9.06937e-12	0.002321	0.000237658	2.70192e-05	2.29866e-12	1165.89	2060.4	2158.51	898.234	1926.47	1299.46	4.41883	623.539	620.765	221.441	312.908	291.985	0.0618421	0.026542	0.0609163	0.0128902	0.0619938	0.0264541	0.125	0.125	0.0620865	0.125	0.125	0.125
O00512	BCL9	B-cell CLL/lymphoma 9 protein	SSTPSHGQTTATEPTPAQK	153	(T161)	_SSTPSHGQT[Phospho (STY)]TATEPTPAQK_.3	_SSTPSHGQT[Phospho (STY)]TATEPTPAQK_	3.75915e-16	5.09539e-40	1.24842e-20	3.08425e-09	1.30809e-14	2.48775e-09	2.93177e-05	2.16531e-31	4.56831e-07	5.77114e-22	0.000112209	5.90315e-21	1237.88	1632.91	1940.43	829.915	1230.86	1115.44	4.41883	2.04534	490.946	1	1	1	0.173102	0.191474	0.238445	0.138225	0.146729	0.138222	0.125	0.125	0.125	0.125	0.125	0.125
O00512	BCL9	B-cell CLL/lymphoma 9 protein	SSTPSHGQTTATEPTPAQK	153	(S153)	_S[Phospho (STY)]STPSHGQTTATEPTPAQK_.3	_S[Phospho (STY)]STPSHGQTTATEPTPAQK_	3.59722e-06	6.23344e-29	6.98101e-10	3.19611e-06	1.1552e-12	7.33541e-06	0.00253337	5.26211e-23	0.00211122	3.06648e-05	2.96706e-05	1.50249e-09	206.452	1	267.183	173.149	1.0024	1	4.41883	2.04534	1.85189	1	1	1	0.155798	0.0206153	0.0278915	0.131345	0.128448	0.134899	0.125	0.125	0.125	0.125	0.125	0.125
O00512	BCL9	B-cell CLL/lymphoma 9 protein	SISADSFDQR	102	(S102)	_S[Phospho (STY)]ISADSFDQR_.2	_S[Phospho (STY)]ISADSFDQR_	4.00366e-10	1.47799e-26	7.79111e-22	5.21218e-08	4.83417e-14	4.92204e-08	1.93246e-05	1.15455e-17	1.36922e-05	7.2154e-16	9.11681e-07	3.26405e-31	6673.56	6767.28	9457.22	11502.5	11550.3	11184.7	2785.41	2878.04	3120.42	4080.05	3804.51	3583.59	0.0862487	0.325673	0.115949	0.576665	0.0640302	0.00085988	0.058462	0.0466037	0.208136	0.186404	0.131248	0.147333
O00512	BCL9	B-cell CLL/lymphoma 9 protein	SISADSFDQR	102	(S104)	_SIS[Phospho (STY)]ADSFDQR_.2	_SIS[Phospho (STY)]ADSFDQR_	1.55097e-07	1.66142e-31	7.47725e-21	7.63096e-08	2.00673e-10	1.36615e-07	3.61516e-05	8.0087e-09	5.78336e-05	2.26523e-16	4.8319e-06	6.30655e-29	4094.25	4194.14	5819.14	7052.86	7204.77	7310.41	1442.02	1330.39	2036.43	2455.96	2668.55	1718.36	0.900074	0.891786	0.869395	0.422426	0.99276	0.999096	0.916603	0.489299	0.735038	0.797968	0.838335	0.808393
O00512	BCL9	B-cell CLL/lymphoma 9 protein	SISADSFDQR	102	(S107)	_SISADS[Phospho (STY)]FDQR_.2	_SISADS[Phospho (STY)]FDQR_	0.00558045	8.19151e-17	0.000472783	0.00447587	1.62389e-06	0.00212504	Filtered	Filtered	Filtered	Filtered	0.00148248	0.000123141	283.251	162.196	270.041	151.678	446.413	1.00626	Filtered	Filtered	Filtered	Filtered	189.156	170.554	0.260228	0.216697	0.15128	0.341918	0.0617826	0.48148	Filtered	Filtered	Filtered	Filtered	0.193893	0.251482
O00512	BCL9	B-cell CLL/lymphoma 9 protein	PAAPPRPLDRESPGVENK	267	(S278)	_PAAPPRPLDRES[Phospho (STY)]PGVENK_.4	_PAAPPRPLDRES[Phospho (STY)]PGVENK_	0.00111367	Filtered	Filtered	0.00825352	Filtered	0.000564612	Filtered	Filtered	Filtered	Filtered	0.000395802	0.000314652	1.04275	Filtered	Filtered	1	Filtered	1.05805	Filtered	Filtered	Filtered	Filtered	1	21.6961	1	Filtered	Filtered	1	Filtered	1	Filtered	Filtered	Filtered	Filtered	1	1
O00515	LAD1	Ladinin-1	LPSVEEAEVPK	62	(S64)	_LPS[Phospho (STY)]VEEAEVPK_.2	_LPS[Phospho (STY)]VEEAEVPK_	8.85127e-12	8.7453e-12	2.62165e-12	7.40748e-09	3.07971e-15	8.23492e-08	1.27114e-05	4.3132e-22	5.70172e-08	8.03854e-17	1.59576e-07	3.26118e-25	36629	41514.2	41866.6	15690.1	17244.7	15122.6	18851.6	19186.3	16133.9	24111.8	20904.6	24740.3	1	1	1	1	1	1	1	1	1	1	1	1
O00515	LAD1	Ladinin-1	ATASEQPLAQEPPASGGSPATTK	284	(S301)	_ATASEQPLAQEPPASGGS[Phospho (STY)]PATTK_.3	_ATASEQPLAQEPPASGGS[Phospho (STY)]PATTK_	0.000151482	3.47935e-05	2.14727e-07	0.000667448	0.000284127	0.00398478	0.00105188	0.00419097	7.36115e-05	0.0082932	0.00918121	0.00759267	5850.68	26957.9	8955.71	18793.4	20470	20376.2	19471.3	18826	26100	41868.9	27619.5	13778.1	0.333226	0.884013	0.706501	0.363318	0.338861	0.68709	0.287628	0.684729	0.765066	0.228618	0.369468	0.262882
O00515	LAD1	Ladinin-1	ATASEQPLAQEPPASGGSPATTK	284	(T304)	_ATASEQPLAQEPPASGGSPAT[Phospho (STY)]TK_.3	_ATASEQPLAQEPPASGGSPAT[Phospho (STY)]TK_	0.00119615	0.000716432	0.000238138	0.000179545	4.18595e-08	4.84908e-05	0.00134492	0.00710893	0.00216266	0.000337142	0.00299471	0.000859394	1761.35	1865.54	3158.94	1221.74	1708.34	1639.88	2806.67	2277.66	11999.1	3378.52	1987.46	1993.11	0.30028	0.0690268	0.0338018	0.159378	0.292941	0.0710683	0.0883694	0.287725	0.332681	0.251283	0.307091	0.286354
O00515	LAD1	Ladinin-1	NSLSPVQATQK	120	(S121)	_NS[Phospho (STY)]LSPVQATQK_.2	_NS[Phospho (STY)]LSPVQATQK_	2.76563e-07	5.32263e-24	3.43134e-08	8.38021e-07	1.2803e-16	5.16922e-06	1.86747e-05	0.00124249	4.08075e-14	3.47366e-12	9.86734e-06	2.98434e-28	7004.94	7526.6	9031.83	2387.94	3686.85	3740.25	8331.56	7602.69	8653.4	3598.86	2427.73	2891.42	0.000105592	1.00025e-05	6.50858e-06	0.00653412	0.00234167	0.0752826	0.0117139	0.241375	4.13533e-07	5.15403e-05	0.422213	0.0127573
O00515	LAD1	Ladinin-1	NSLSPVQATQK	120	(S123)	_NSLS[Phospho (STY)]PVQATQK_.2	_NSLS[Phospho (STY)]PVQATQK_	1.45885e-14	1.59813e-30	1.49646e-12	6.18426e-07	1.81118e-13	6.89978e-12	5.8005e-06	1.88719e-15	4.93681e-07	6.70152e-18	2.44104e-06	5.32823e-20	5378.37	5372.17	6332.77	1643.79	2475	2697.31	6090.63	6249.82	5214.65	2360.89	1968.3	2301.09	0.999898	0.99999	0.999996	0.993987	0.997459	0.813476	0.999878	0.999361	1	0.999945	0.57119	0.988103
O00515	LAD1	Ladinin-1	NSLSPVQATQK	120	(T128)	_NSLSPVQAT[Phospho (STY)]QK_.2	_NSLSPVQAT[Phospho (STY)]QK_	0.000105627	1.48052e-33	1.86478e-10	3.78436e-06	6.36841e-08	0.00121162	0.000129921	0.00133012	1.13277e-09	9.28244e-16	0.000548246	1.02323e-15	2059.24	3326.44	2406.47	1038.9	1733.41	1204.11	2990.04	2840.46	3388.28	1323.85	1141.58	1083.96	1.52128e-05	1.35135e-06	4.34842e-07	5.69823e-05	0.000267357	0.00278797	0.000260991	0.00542376	2.31963e-07	3.10754e-05	0.00708716	0.0145907
O00515	LAD1	Ladinin-1	LEAEEGRNSLSPVQATQK	113	(S121,S123)	_LEAEEGRNS[Phospho (STY)]LS[Phospho (STY)]PVQATQK_.3	_LEAEEGRNS[Phospho (STY)]LS[Phospho (STY)]PVQATQK_	2.73598e-10	1.88853e-18	7.4938e-25	4.19484e-05	0.000296321	5.59743e-09	0.000434036	5.88287e-05	5.39606e-09	1.99472e-16	1.64618e-05	1.05806e-09	3701.73	1853.51	261.096	267.916	1.08118	1	1.65153	1.40255	427.272	1029.49	1740.45	612.14	0.916988	0.666667	0.971482	0.666667	0.79923	0.841418	0.666667	0.734276	0.860554	0.965407	0.993608	0.666667
O00515	LAD1	Ladinin-1	QRTLEDEEEQER	17	(T19)	_QRT[Phospho (STY)]LEDEEEQER_.3	_QRT[Phospho (STY)]LEDEEEQER_	0.000759012	9.63984e-19	0.000656002	0.00326625	0.000653174	0.00128541	Filtered	1.11641e-07	0.00855901	4.15558e-05	0.000474651	0.000634424	1	1.09736	1.21655	1	1.09543	1.03341	Filtered	1.7776	312.371	1	1	1	1	1	1	1	1	1	Filtered	1	1	1	1	1
O00515	LAD1	Ladinin-1	NLSSTTDDEAPR	36	(S38)	_NLS[Phospho (STY)]STTDDEAPR_.2	_NLS[Phospho (STY)]STTDDEAPR_	6.04091e-14	7.68363e-21	2.00514e-27	8.29957e-09	2.96753e-14	1.61123e-09	2.92487e-06	2.91953e-33	5.67967e-06	1.4907e-14	3.97274e-07	1.86467e-26	16265.5	19717.7	21192.7	13430.1	19752.6	17230.7	9710.5	8690.63	8613.43	11201.1	8864.17	10115.3	0.999548	0.99993	0.999285	0.999186	0.999321	0.999921	0.995118	0.551331	0.998453	0.999946	0.992186	0.991642
O00515	LAD1	Ladinin-1	NLSSTTDDEAPR	36	(S39)	_NLSS[Phospho (STY)]TTDDEAPR_.2	_NLSS[Phospho (STY)]TTDDEAPR_	4.04751e-17	1.09049e-44	8.59592e-18	5.51712e-09	3.27801e-17	7.50206e-17	2.70353e-06	5.98831e-23	1.2065e-16	4.76454e-17	2.38319e-05	3.69029e-26	12816.9	15369.2	16258.5	10201.7	15231.5	13902.2	7642.03	5686.3	6294.6	8706.68	6789.72	7849.76	0.00022471	4.51658e-05	0.000187271	0.000367295	0.00108929	2.53401e-05	0.00191255	0.00306408	0.000483746	6.48255e-05	0.246448	0.0064995
O00515	LAD1	Ladinin-1	NLSSTTDDEAPR	36	(T41)	_NLSSTT[Phospho (STY)]DDEAPR_.2	_NLSSTT[Phospho (STY)]DDEAPR_	4.59676e-14	1.76176e-25	7.80736e-11	2.47654e-06	6.37926e-08	1.53064e-13	1.1052e-05	9.874e-09	1.13951e-10	4.19149e-09	2.78414e-05	4.92451e-13	12196.5	14455.4	14987.8	10149	14857.1	13515.1	8934.71	6775.51	7319.98	8085.97	7047.36	7567.15	0.000324559	4.19703e-05	0.0868724	0.0108067	0.00191078	0.00316954	0.00274662	0.151688	0.00117752	0.0711263	0.25	0.04325
O00515	LAD1	Ladinin-1	NLSSTTDDEAPR	36	(T40)	_NLSST[Phospho (STY)]TDDEAPR_.2	_NLSST[Phospho (STY)]TDDEAPR_	Filtered	0.00939157	Filtered	Filtered	Filtered	0.000194224	Filtered	0.00513334	0.00301371	0.00611814	Filtered	0.00498327	Filtered	1.11756	Filtered	Filtered	Filtered	1	Filtered	1.60562	1.64319	1	Filtered	1	Filtered	0.25	Filtered	Filtered	Filtered	0.25	Filtered	0.25	0.25	0.25	Filtered	0.25
O00515	LAD1	Ladinin-1	EEEADMSSPTQR	349	(M354,S356)	_EEEADM[Oxidation (M)]SS[Phospho (STY)]PTQR_.2	_EEEADM[Oxidation (M)]SS[Phospho (STY)]PTQR_	0.00176897	Filtered	0.00354269	Filtered	Filtered	0.00660237	0.00291483	Filtered	0.00728822	9.96633e-06	7.5671e-05	Filtered	1	Filtered	1.01784	Filtered	Filtered	1	3.65006	Filtered	1.85189	1	1	Filtered	0.480729	Filtered	0.333333	Filtered	Filtered	0.333333	0.32332	Filtered	0.462358	0.480902	0.463073	Filtered
O00515	LAD1	Ladinin-1	LPSVEEAEVPKPLPPASK	62	(S64)	_LPS[Phospho (STY)]VEEAEVPKPLPPASK_.3	_LPS[Phospho (STY)]VEEAEVPKPLPPASK_	0.000521111	Filtered	Filtered	0.00547975	Filtered	Filtered	Filtered	Filtered	Filtered	Filtered	0.00099949	0.00493038	349.96	Filtered	Filtered	651.013	Filtered	Filtered	Filtered	Filtered	Filtered	Filtered	337.622	233.022	0.98553	Filtered	Filtered	0.925276	Filtered	Filtered	Filtered	Filtered	Filtered	Filtered	0.966347	0.829033
O00559	EBAG9	Receptor-binding cancer antigen expressed on SiSo cells	KLSGDQITLPTTVDYSSVPK	34	(S36)	_KLS[Phospho (STY)]GDQITLPTTVDYSSVPK_.3	_KLS[Phospho (STY)]GDQITLPTTVDYSSVPK_	0.00443774	0.00476063	0.000180246	0.000163446	0.00107688	Filtered	Filtered	Filtered	Filtered	Filtered	0.00202809	Filtered	1.02989	1.19214	1.17564	1	1.17471	Filtered	Filtered	Filtered	Filtered	Filtered	1	Filtered	0.139561	0.122676	0.122688	0.121422	0.111354	Filtered	Filtered	Filtered	Filtered	Filtered	0.111354	Filtered
O00559	EBAG9	Receptor-binding cancer antigen expressed on SiSo cells	KLSGDQITLPTTVDYSSVPK	34	(T44)	_KLSGDQITLPT[Phospho (STY)]TVDYSSVPK_.3	_KLSGDQITLPT[Phospho (STY)]TVDYSSVPK_	Filtered	Filtered	0.00731505	0.00217746	0.0037478	Filtered	Filtered	Filtered	Filtered	Filtered	0.00154347	Filtered	Filtered	Filtered	1.17538	1	1.17588	Filtered	Filtered	Filtered	Filtered	Filtered	1	Filtered	Filtered	Filtered	0.135222	0.156246	0.156277	Filtered	Filtered	Filtered	Filtered	Filtered	0.156191	Filtered
O00559	EBAG9	Receptor-binding cancer antigen expressed on SiSo cells	IEGGNGNVATQQNSLEQLEPDYFK	73	(T82)	_IEGGNGNVAT[Phospho (STY)]QQNSLEQLEPDYFK_.3	_IEGGNGNVAT[Phospho (STY)]QQNSLEQLEPDYFK_	Filtered	Filtered	0.00180524	Filtered	Filtered	Filtered	Filtered	Filtered	Filtered	Filtered	Filtered	Filtered	Filtered	Filtered	20.8846	Filtered	Filtered	Filtered	Filtered	Filtered	Filtered	Filtered	Filtered	Filtered	Filtered	Filtered	0.333333	Filtered	Filtered	Filtered	Filtered	Filtered	Filtered	Filtered	Filtered	Filtered
O00559	EBAG9	Receptor-binding cancer antigen expressed on SiSo cells	IEGGNGNVATQQNSLEQLEPDYFK	73	(S86)	_IEGGNGNVATQQNS[Phospho (STY)]LEQLEPDYFK_.3	_IEGGNGNVATQQNS[Phospho (STY)]LEQLEPDYFK_	Filtered	Filtered	0.00291202	Filtered	Filtered	Filtered	Filtered	Filtered	Filtered	Filtered	Filtered	Filtered	Filtered	Filtered	1.01754	Filtered	Filtered	Filtered	Filtered	Filtered	Filtered	Filtered	Filtered	Filtered	Filtered	Filtered	0.333333	Filtered	Filtered	Filtered	Filtered	Filtered	Filtered	Filtered	Filtered	Filtered
O00560	SDCBP	Syntenin-1	SLYPSLEDLK	2	(S6)	_[Acetyl (Protein N-term)]SLYPS[Phospho (STY)]LEDLK_.2	_[Acetyl (Protein N-term)]SLYPS[Phospho (STY)]LEDLK_	2.85471e-09	1.55677e-16	3.79908e-07	0.00362611	1.44408e-06	1.94633e-07	0.000411238	0.00015856	1.22933e-05	2.00832e-07	9.77423e-05	1.23012e-05	4314.19	5864.48	4916.65	920.179	1086.17	836.265	2166.01	2638.1	3756.91	4540.05	2680.96	3328.51	0.519227	0.86351	0.437524	0.333333	0.26028	0.271839	0.273937	0.163155	0.301587	0.58323	0.464128	0.333333
O00562	PITPNM1	Membrane-associated phosphatidylinositol transfer protein 1	GSPEPSALPPQR	620	(S621)	_GS[Phospho (STY)]PEPSALPPQR_.2	_GS[Phospho (STY)]PEPSALPPQR_	3.03146e-06	3.11552e-07	0.000235186	0.000417199	3.42459e-08	3.78723e-07	1.27188e-05	1.07058e-07	9.82388e-06	6.42368e-07	0.000409758	6.41803e-11	16853.6	19770.3	20788.2	8982.89	8097.88	9075.74	44861.1	34105.3	40454.9	4338.17	6251.47	6473.42	0.611141	0.891229	0.86796	0.718458	0.874931	0.871288	0.971439	0.654744	0.958941	0.716439	0.809293	0.5
O00562	PITPNM1	Membrane-associated phosphatidylinositol transfer protein 1	GSPEPSALPPQR	620	(S625)	_GSPEPS[Phospho (STY)]ALPPQR_.2	_GSPEPS[Phospho (STY)]ALPPQR_	9.20887e-05	0.00218795	1.39678e-06	0.000392124	0.00020069	7.05529e-05	0.000103244	3.53584e-25	3.73635e-05	1.04593e-08	4.19822e-05	Filtered	8943.27	11124.2	10148.4	4946.64	4079.7	8398.4	25701.3	9664.2	21639.5	2846.61	4187.89	Filtered	0.40293	0.111133	0.114624	0.5	0.5	0.5	0.00277353	0.12192	0.307811	0.192841	0.195424	Filtered
O00562	PITPNM1	Membrane-associated phosphatidylinositol transfer protein 1	SAASNTGTPDGPEAPPGPDASPDASFGK	280	(S283)	_SAAS[Phospho (STY)]NTGTPDGPEAPPGPDASPDASFGK_.3	_SAAS[Phospho (STY)]NTGTPDGPEAPPGPDASPDASFGK_	0.000188827	7.09329e-10	1.44988e-05	0.00139248	2.58139e-05	8.63875e-06	9.92674e-06	6.52686e-27	8.5594e-05	0.00420695	0.00179339	1.51713e-08	1242.74	1796.93	1.01875	267.575	292.784	676.519	6656.06	4188.74	6545.33	1.21855	237.14	201.754	0.0265932	0.0657131	0.0287547	0.00413115	0.00437736	0.241915	0.000875667	0.00098136	0.000217758	0.112435	0.0256607	0.0556087
O00562	PITPNM1	Membrane-associated phosphatidylinositol transfer protein 1	SAASNTGTPDGPEAPPGPDASPDASFGK	280	(T287)	_SAASNTGT[Phospho (STY)]PDGPEAPPGPDASPDASFGK_.3	_SAASNTGT[Phospho (STY)]PDGPEAPPGPDASPDASFGK_	0.000187951	2.00502e-06	0.000985827	0.00146188	0.00014071	0.000992713	1.88633e-05	1.23033e-18	1.15126e-08	0.00221773	0.00067143	2.61869e-06	968.003	1763.77	936.182	282.72	1289.74	643.085	5354.83	3953.43	5287.21	1.21703	268.891	1	0.482707	0.0891794	0.130727	0.0673088	0.00860847	0.249608	0.0135897	0.0386202	0.00443987	0.11248	0.0383696	0.212518
O00562	PITPNM1	Membrane-associated phosphatidylinositol transfer protein 1	SAASNTGTPDGPEAPPGPDASPDASFGK	280	(S300)	_SAASNTGTPDGPEAPPGPDAS[Phospho (STY)]PDASFGK_.3	_SAASNTGTPDGPEAPPGPDAS[Phospho (STY)]PDASFGK_	7.07423e-07	1.82109e-06	1.98033e-12	0.00115467	0.000139568	1.16207e-05	9.41489e-06	2.48801e-32	4.27657e-07	0.00476645	0.00165597	3.50399e-08	574.155	933.033	315.65	1.04029	1.21086	1037.77	4200.65	2481.2	4779.87	186.66	591.492	616.271	0.182278	0.734148	0.817185	0.499784	0.540816	0.118862	0.980164	0.921797	0.992323	0.285123	0.802696	0.594048
O00562	PITPNM1	Membrane-associated phosphatidylinositol transfer protein 1	SAASNTGTPDGPEAPPGPDASPDASFGK	280	(T285)	_SAASNT[Phospho (STY)]GTPDGPEAPPGPDASPDASFGK_.3	_SAASNT[Phospho (STY)]GTPDGPEAPPGPDASPDASFGK_	0.000272841	0.00158373	0.000107088	0.00875378	0.000221272	0.00117278	1.33219e-05	8.67177e-19	3.61882e-10	0.00112254	0.000862838	3.6493e-06	237.32	437.56	1.01959	1.03978	1.20792	288.724	2532.81	1939.17	2568.96	1.21855	1	1	0.157981	0.0680214	0.0317384	0.022764	0.00672803	0.272589	0.00118114	0.0261457	0.00298226	0.112435	0.029311	0.0628649
O00562	PITPNM1	Membrane-associated phosphatidylinositol transfer protein 1	SAASNTGTPDGPEAPPGPDASPDASFGK	280	(S304)	_SAASNTGTPDGPEAPPGPDASPDAS[Phospho (STY)]FGK_.3	_SAASNTGTPDGPEAPPGPDASPDAS[Phospho (STY)]FGK_	0.00127513	0.00425794	0.000810393	0.00794098	0.00110081	0.000580993	3.67659e-05	0.000177117	4.95635e-05	0.00414462	0.00445937	0.00389144	235.737	437.461	1.01918	1.03931	1.20788	499.05	1839.36	1546.12	1902.71	1.2193	1	185.44	0.364173	0.0011476	0.0829186	0.397664	0.434863	0.0107261	0.00355908	0.0107276	0.000978746	0.265417	0.0746464	0.0547161
O00562	PITPNM1	Membrane-associated phosphatidylinositol transfer protein 1	RASTAFCPPAASSEAPDGPSSTAR	662	(T665,C668)	_RAST[Phospho (STY)]AFC[Carbamidomethyl (C)]PPAASSEAPDGPSSTAR_.3	_RAST[Phospho (STY)]AFC[Carbamidomethyl (C)]PPAASSEAPDGPSSTAR_	0.00445446	Filtered	Filtered	0.00352252	Filtered	0.000656215	4.00899e-05	Filtered	3.1927e-06	1.86628e-10	0.000308823	0.0019399	1.10654	Filtered	Filtered	1	Filtered	224.441	1.49288	Filtered	1.48215	1.22764	1	1	0.142857	Filtered	Filtered	0.30509	Filtered	0.150809	0.147602	Filtered	0.343019	0.464651	0.482643	0.234276
O00562	PITPNM1	Membrane-associated phosphatidylinositol transfer protein 1	RASTAFCPPAASSEAPDGPSSTAR	662	(S664,C668)	_RAS[Phospho (STY)]TAFC[Carbamidomethyl (C)]PPAASSEAPDGPSSTAR_.3	_RAS[Phospho (STY)]TAFC[Carbamidomethyl (C)]PPAASSEAPDGPSSTAR_	0.00233979	Filtered	Filtered	Filtered	Filtered	0.00365093	0.000303192	Filtered	0.000951505	0.00026212	4.01588e-05	Filtered	293.926	Filtered	Filtered	Filtered	Filtered	838.744	1003.45	Filtered	947.166	1037.15	2320.78	Filtered	0.142857	Filtered	Filtered	Filtered	Filtered	0.192381	0.145318	Filtered	0.341453	0.465032	0.481707	Filtered
O00566	MPHOSPH10	U3 small nucleolar ribonucleoprotein protein MPP10	EDLEDLEEEEVSDMGNDDPEMGER	128	(S139)	_EDLEDLEEEEVS[Phospho (STY)]DMGNDDPEMGER_.3	_EDLEDLEEEEVS[Phospho (STY)]DMGNDDPEMGER_	3.93906e-11	4.31581e-08	1.22241e-16	1.0517e-07	7.68236e-12	8.50227e-08	2.01439e-05	5.98343e-33	9.99783e-22	6.54633e-14	1.27548e-05	2.0477e-24	2666.12	1136.65	1606.41	3121.27	2165.79	1971.08	3145.97	3296.33	4563.04	3775.94	3923.65	1907.77	1	1	1	1	1	1	1	1	1	1	1	1
O00566	MPHOSPH10	U3 small nucleolar ribonucleoprotein protein MPP10	EDLEDLEEEEVSDMGNDDPEMGER	128	(S139,M141)	_EDLEDLEEEEVS[Phospho (STY)]DM[Oxidation (M)]GNDDPEMGER_.3	_EDLEDLEEEEVS[Phospho (STY)]DM[Oxidation (M)]GNDDPEMGER_	2.3015e-08	0.00021154	0.000271644	2.09482e-05	4.6224e-08	0.000366939	1.384e-05	1.7607e-06	2.24654e-05	6.82643e-06	0.000344075	Filtered	967.036	840.324	970.333	926.855	828.338	1250.99	1809.2	1330.95	1672.45	998.937	1651.38	Filtered	0.887799	0.888082	0.888195	0.888011	0.984648	0.888566	0.988244	0.901646	0.889469	0.5	0.899085	Filtered
O00566	MPHOSPH10	U3 small nucleolar ribonucleoprotein protein MPP10	LSEMEAYLENIEK	207	(Y213)	_LSEMEAY[Phospho (STY)]LENIEK_.2	_LSEMEAY[Phospho (STY)]LENIEK_	Filtered	Filtered	Filtered	Filtered	7.1588e-08	0.00417574	Filtered	Filtered	Filtered	0.00080391	3.15583e-05	0.000163424	Filtered	Filtered	Filtered	Filtered	1.30889	1.01113	Filtered	Filtered	Filtered	1.18696	1	1	Filtered	Filtered	Filtered	Filtered	0.656839	0.644572	Filtered	Filtered	Filtered	0.5	0.5	0.5
O00566	MPHOSPH10	U3 small nucleolar ribonucleoprotein protein MPP10	SPVFSDEDSDLDFDISK	163	(S178)	_SPVFSDEDSDLDFDIS[Phospho (STY)]K_.2	_SPVFSDEDSDLDFDIS[Phospho (STY)]K_	0.00188997	3.03354e-11	Filtered	0.00144758	0.000275922	0.00730418	Filtered	Filtered	0.0048337	Filtered	Filtered	Filtered	1	352.399	Filtered	1	1.43249	1.06362	Filtered	Filtered	1.45949	Filtered	Filtered	Filtered	0.0457129	0.185293	Filtered	0.239159	0.684901	0.289343	Filtered	Filtered	0.237908	Filtered	Filtered	Filtered
O00566	MPHOSPH10	U3 small nucleolar ribonucleoprotein protein MPP10	SPVFSDEDSDLDFDISK	163	(S167)	_SPVFS[Phospho (STY)]DEDSDLDFDISK_.2	_SPVFS[Phospho (STY)]DEDSDLDFDISK_	0.000349716	1.59152e-25	Filtered	0.000116054	0.000228289	0.00204841	Filtered	Filtered	0.00171428	Filtered	Filtered	Filtered	1	1.10818	Filtered	1	1.43154	1.06363	Filtered	Filtered	1.45949	Filtered	Filtered	Filtered	0.0936714	0.190523	Filtered	0.247776	0.104656	0.295485	Filtered	Filtered	0.249435	Filtered	Filtered	Filtered
O00566	MPHOSPH10	U3 small nucleolar ribonucleoprotein protein MPP10	SPVFSDEDSDLDFDISK	163	(S171)	_SPVFSDEDS[Phospho (STY)]DLDFDISK_.2	_SPVFSDEDS[Phospho (STY)]DLDFDISK_	0.00121679	0.000928076	Filtered	9.61914e-05	Filtered	0.00396488	Filtered	Filtered	0.00372968	Filtered	Filtered	Filtered	1	1.10812	Filtered	1	Filtered	1.06355	Filtered	Filtered	1.45869	Filtered	Filtered	Filtered	0.0929485	0.190901	Filtered	0.245633	Filtered	0.292264	Filtered	Filtered	0.245331	Filtered	Filtered	Filtered
O00566	MPHOSPH10	U3 small nucleolar ribonucleoprotein protein MPP10	SPVFSDEDSDLDFDISK	163	(S163,S171)	_S[Phospho (STY)]PVFSDEDS[Phospho (STY)]DLDFDISK_.3	_S[Phospho (STY)]PVFSDEDS[Phospho (STY)]DLDFDISK_	0.00366389	0.0030492	Filtered	Filtered	Filtered	Filtered	Filtered	Filtered	Filtered	Filtered	Filtered	Filtered	1	222.426	Filtered	Filtered	Filtered	Filtered	Filtered	Filtered	Filtered	Filtered	Filtered	Filtered	0.237469	0.394503	Filtered	Filtered	Filtered	Filtered	Filtered	Filtered	Filtered	Filtered	Filtered	Filtered
O00567	NOP56	Nucleolar protein 56	EELMSSDLEETAGSTSIPK	515	(M518,S519)	_EELM[Oxidation (M)]S[Phospho (STY)]SDLEETAGSTSIPK_.3	_EELM[Oxidation (M)]S[Phospho (STY)]SDLEETAGSTSIPK_	1.54736e-12	5.03394e-15	3.97778e-19	5.30341e-08	4.761e-17	4.27821e-10	4.80114e-06	6.83883e-32	6.5516e-09	4.57959e-14	1.35605e-05	4.00097e-23	104260	90327.8	87937.1	82080.5	94402.2	88414	113627	143118	133458	92099.3	85238.5	83959.7	0.469323	0.469279	0.46864	0.0481598	0.572256	0.548439	0.0345894	0.486622	0.503808	0.459497	0.547797	0.0300249
O00567	NOP56	Nucleolar protein 56	EELMSSDLEETAGSTSIPK	515	(S519)	_EELMS[Phospho (STY)]SDLEETAGSTSIPK_.3	_EELMS[Phospho (STY)]SDLEETAGSTSIPK_	1.69489e-17	1.90505e-34	7.92468e-31	2.86951e-09	8.38137e-18	1.13862e-08	3.29585e-06	7.50312e-14	1.3881e-16	3.61838e-16	1.52601e-07	3.18472e-27	93326.1	129741	124476	64262.4	72332.6	66158	76790.7	112402	97186.8	111056	84566.7	117709	0.0901894	0.0200561	0.064826	0.115877	0.680484	0.85827	0.774615	0.0612052	0.267933	0.0648681	0.357608	0.077741
O00567	NOP56	Nucleolar protein 56	EELMSSDLEETAGSTSIPK	515	(M518,S520)	_EELM[Oxidation (M)]SS[Phospho (STY)]DLEETAGSTSIPK_.3	_EELM[Oxidation (M)]SS[Phospho (STY)]DLEETAGSTSIPK_	1.15031e-15	1.79376e-12	3.50906e-17	3.5286e-08	3.94518e-10	4.00911e-08	8.58959e-06	9.43934e-31	1.44795e-05	1.42773e-13	2.31906e-05	1.84676e-14	89544.8	84035.7	82221.8	76935.6	88381.2	92123.3	106046	134726	127319	86108.7	63687.8	78533.1	0.530815	0.530056	0.530612	0.949522	0.427229	0.946556	0.965553	0.446318	0.508905	0.539788	0.448342	0.969935
O00567	NOP56	Nucleolar protein 56	EELMSSDLEETAGSTSIPK	515	(S520)	_EELMSS[Phospho (STY)]DLEETAGSTSIPK_.3	_EELMSS[Phospho (STY)]DLEETAGSTSIPK_	1.19831e-11	7.44479e-29	5.06517e-23	3.4753e-08	9.40576e-17	2.25089e-10	6.30142e-06	2.53462e-23	2.35829e-07	2.507e-09	1.63072e-06	6.16163e-22	90611.9	124455	120723	60495.8	69796.9	63739	75281.9	107820	92904.8	107063	80698.5	112738	0.910837	0.980028	0.935819	0.886764	0.321374	0.141556	0.225276	0.939655	0.727056	0.935197	0.665855	0.922579
O00567	NOP56	Nucleolar protein 56	EELMSSDLEETAGSTSIPK	515	(T525)	_EELMSSDLEET[Phospho (STY)]AGSTSIPK_.3	_EELMSSDLEET[Phospho (STY)]AGSTSIPK_	3.4362e-11	1.84018e-22	1.17173e-19	1.81972e-08	2.61096e-14	2.52773e-07	1.02243e-05	6.53437e-07	1.1498e-08	5.71312e-13	9.9465e-06	1.13073e-24	75214.8	101607	98604.5	51095.5	56919.6	53631.1	62370.5	89823.3	78094.9	87902.2	67596.2	93986.6	1.09016e-09	1.88283e-09	3.55847e-13	5.15882e-09	9.0356e-08	5.70629e-09	5.40313e-09	2.20458e-10	5.56867e-09	1.92082e-09	4.44552e-07	7.13723e-09
O00567	NOP56	Nucleolar protein 56	EELMSSDLEETAGSTSIPK	515	(M518,T525)	_EELM[Oxidation (M)]SSDLEET[Phospho (STY)]AGSTSIPK_.3	_EELM[Oxidation (M)]SSDLEET[Phospho (STY)]AGSTSIPK_	4.30755e-06	2.73395e-05	3.23037e-16	2.98433e-07	3.98091e-07	1.87985e-07	1.13513e-05	2.87057e-36	6.21092e-08	1.8915e-08	6.49094e-06	1.21059e-14	47429.5	50348.1	61509.4	50945.8	60653.5	60278.2	80339	97381.9	87676.8	54058.3	45286.5	50527.4	8.84372e-07	0.000716027	0.000907116	0.00271684	1.48268e-05	4.7623e-06	1.3858e-05	3.0496e-05	0.00181865	6.4856e-06	5.98856e-05	1.05682e-06
O00567	NOP56	Nucleolar protein 56	EELMSSDLEETAGSTSIPK	515	(S530)	_EELMSSDLEETAGSTS[Phospho (STY)]IPK_.3	_EELMSSDLEETAGSTS[Phospho (STY)]IPK_	2.62697e-07	9.50207e-19	6.63755e-16	1.21278e-05	2.59809e-18	1.42817e-08	1.70372e-05	1.47786e-12	1.40019e-11	1.49033e-08	0.000190311	7.87907e-16	1.02505	1.18591	1.1758	1	1.17807	1.0033	1.35019	1.37509	1.40076	1.23839	1	1	1.39264e-08	1.80403e-09	6.58343e-08	8.02112e-06	9.02115e-08	1.82397e-07	6.55983e-09	1.05107e-05	7.76754e-07	9.66083e-05	1.26769e-08	8.73439e-10
O00567	NOP56	Nucleolar protein 56	EELMSSDLEETAGSTSIPK	515	(M518,S519,S520)	_EELM[Oxidation (M)]S[Phospho (STY)]S[Phospho (STY)]DLEETAGSTSIPK_.3	_EELM[Oxidation (M)]S[Phospho (STY)]S[Phospho (STY)]DLEETAGSTSIPK_	0.000122567	Filtered	1.06114e-07	0.00203087	0.00111257	0.000128769	3.71977e-05	3.34463e-30	5.88954e-06	0.00500866	3.52671e-05	1.39235e-15	274.959	Filtered	442.898	259.651	1.10892	1407.73	3343.84	7811.21	8106.16	1288.76	1774.74	1996.76	0.0872202	Filtered	0.472855	0.131415	0.0568388	0.471467	0.727385	0.999999	0.994473	0.0191044	0.408878	0.422623
O00567	NOP56	Nucleolar protein 56	EELMSSDLEETAGSTSIPK	515	(S519,S520)	_EELMS[Phospho (STY)]S[Phospho (STY)]DLEETAGSTSIPK_.3	_EELMS[Phospho (STY)]S[Phospho (STY)]DLEETAGSTSIPK_	3.45641e-06	0.000852053	3.49046e-08	7.48161e-06	Filtered	0.00481565	4.14497e-05	2.05673e-45	4.23821e-06	6.47861e-08	9.89256e-06	4.27133e-21	51.1863	1.0957	199.946	817.04	Filtered	220.949	1810.95	3738.76	3215.14	1081.36	1476.55	968.107	0.439614	0.0624364	0.662044	0.860951	Filtered	0.0626954	0.315726	0.999418	0.997372	0.479684	0.906947	0.860391
O00567	NOP56	Nucleolar protein 56	EEPVSSGPEEAVGK	565	(S569,S570)	_EEPVS[Phospho (STY)]S[Phospho (STY)]GPEEAVGK_.2	_EEPVS[Phospho (STY)]S[Phospho (STY)]GPEEAVGK_	2.28218e-11	5.81853e-05	3.98376e-26	1.25021e-07	2.93893e-12	2.33128e-09	4.06262e-06	1.57168e-31	2.79671e-06	3.45969e-09	9.98905e-06	8.14518e-13	47348.1	33206	41871.7	23549	15616.2	31059.2	200475	193397	197564	76936.8	70393.5	62169.3	1	1	1	1	1	1	1	1	1	1	1	1
O00567	NOP56	Nucleolar protein 56	EEPVSSGPEEAVGK	565	(S570)	_EEPVSS[Phospho (STY)]GPEEAVGK_.2	_EEPVSS[Phospho (STY)]GPEEAVGK_	1.13146e-13	5.62717e-46	5.24684e-25	8.07588e-09	8.16129e-18	2.05938e-11	2.86989e-06	8.18102e-18	5.21583e-09	3.76702e-09	5.45152e-06	4.68146e-19	41595.6	45351.2	50954.1	31101.4	33992.9	33273.9	84575.3	92604.9	84150.9	58690	61455.9	52554.2	1	1	1	0.999756	0.999751	0.99965	0.999998	1	0.999813	1	1	1
O00567	NOP56	Nucleolar protein 56	EEPVSSGPEEAVGK	565	(S569)	_EEPVS[Phospho (STY)]SGPEEAVGK_.2	_EEPVS[Phospho (STY)]SGPEEAVGK_	7.07363e-07	2.08845e-18	2.20932e-20	9.33935e-10	4.46628e-10	9.91389e-10	1.13877e-05	9.98377e-31	4.43769e-06	4.27648e-08	3.32974e-05	1.11578e-19	43425.6	43289.6	50699	31054.1	33841.7	33293.6	85433.9	86352.7	84762	58561.8	61329.7	56358.5	6.63597e-05	1.26966e-08	6.0039e-08	0.000236768	0.000239722	0.683455	0.752156	2.20463e-08	0.748047	1.21863e-08	1.04967e-08	2.20577e-08
O00567	NOP56	Nucleolar protein 56	LAALALASSENSSSTPEECEEMSEK	454	(S467,C472,M475)	_LAALALASSENSSS[Phospho (STY)]TPEEC[Carbamidomethyl (C)]EEM[Oxidation (M)]SEK_.3	_LAALALASSENSSS[Phospho (STY)]TPEEC[Carbamidomethyl (C)]EEM[Oxidation (M)]SEK_	2.12121e-05	2.83766e-10	4.13414e-18	1.4893e-05	2.00362e-13	3.73071e-07	8.45063e-06	2.17832e-14	5.83068e-05	2.23201e-11	4.19065e-05	3.46575e-05	2226.81	1722.63	1580.13	1778.78	3169.55	1887.62	8853.32	8221.01	7753.55	2220.31	2323.2	2790.93	0.145876	0.143008	0.144989	0.145934	0.0350659	0.146405	0.125742	0.129355	0.132928	0.139442	0.132446	0.144688
O00567	NOP56	Nucleolar protein 56	LAALALASSENSSSTPEECEEMSEK	454	(S466,C472,M475)	_LAALALASSENSS[Phospho (STY)]STPEEC[Carbamidomethyl (C)]EEM[Oxidation (M)]SEK_.3	_LAALALASSENSS[Phospho (STY)]STPEEC[Carbamidomethyl (C)]EEM[Oxidation (M)]SEK_	0.000123071	6.29009e-09	0.000544	1.76866e-05	7.05806e-05	0.000482878	3.02073e-05	9.31211e-14	8.54464e-06	1.83114e-20	2.69547e-05	0.000526208	2229.86	1687.39	1579.83	1334.98	3160.92	1886.37	8850.25	8234.26	7932.52	2219.94	2182.59	2798.25	0.175306	0.186927	0.181541	0.183735	0.0439692	0.184273	0.198526	0.198399	0.194026	0.189376	0.143763	0.175326
O00567	NOP56	Nucleolar protein 56	LAALALASSENSSSTPEECEEMSEK	454	(T468,C472,M475)	_LAALALASSENSSST[Phospho (STY)]PEEC[Carbamidomethyl (C)]EEM[Oxidation (M)]SEK_.3	_LAALALASSENSSST[Phospho (STY)]PEEC[Carbamidomethyl (C)]EEM[Oxidation (M)]SEK_	3.21282e-05	2.60339e-08	3.64759e-11	3.13599e-06	3.10917e-10	2.34352e-06	4.48666e-06	6.71632e-11	1.45098e-07	5.81737e-08	3.28638e-05	1.87267e-06	2226.8	1722.38	1579.88	1778.53	1777.29	1892.75	8855.86	8237.58	7933.33	2220.34	2324.99	2799.6	0.122905	0.108832	0.113077	0.11564	0.108816	0.130776	0.0791604	0.0795308	0.0903025	0.102207	0.0902828	0.119058
O00567	NOP56	Nucleolar protein 56	LAALALASSENSSSTPEECEEMSEK	454	(T468,C472)	_LAALALASSENSSST[Phospho (STY)]PEEC[Carbamidomethyl (C)]EEMSEK_.3	_LAALALASSENSSST[Phospho (STY)]PEEC[Carbamidomethyl (C)]EEMSEK_	3.25686e-05	0.000175901	8.87696e-13	0.0026565	4.79394e-05	1.25886e-06	1.46698e-05	4.00881e-12	3.40263e-05	8.11016e-09	1.49071e-10	3.85743e-13	2881.65	2422.98	2777.88	1883.86	1258.12	1647.56	6000.69	4363.55	5927.44	3722.99	3979.62	4965.67	0.164657	0.164963	0.162993	0.164269	0.164594	0.19375	0.163621	0.163135	0.163097	0.163665	0.0637542	0.163581
O00567	NOP56	Nucleolar protein 56	LAALALASSENSSSTPEECEEMSEK	454	(S461,C472)	_LAALALAS[Phospho (STY)]SENSSSTPEEC[Carbamidomethyl (C)]EEMSEK_.3	_LAALALAS[Phospho (STY)]SENSSSTPEEC[Carbamidomethyl (C)]EEMSEK_	3.65337e-06	1.84305e-16	2.48688e-14	0.000477113	2.42617e-07	1.18401e-06	6.90629e-06	3.99909e-22	0.00014086	2.27675e-11	2.11509e-05	5.2766e-24	2766.29	2695.8	2959.35	917.853	1257.62	1447.13	5949.5	4246.35	5430.81	3431.1	3891.92	4552.97	0.120091	0.119882	0.110494	0.131863	0.125534	0.129664	0.114826	0.104816	0.104845	0.109864	0.308368	0.104539
O00567	NOP56	Nucleolar protein 56	LAALALASSENSSSTPEECEEMSEK	454	(S465,C472)	_LAALALASSENS[Phospho (STY)]SSTPEEC[Carbamidomethyl (C)]EEMSEK_.3	_LAALALASSENS[Phospho (STY)]SSTPEEC[Carbamidomethyl (C)]EEMSEK_	3.19168e-09	6.30167e-15	1.45442e-09	0.00224448	6.15532e-12	0.00029689	1.58218e-05	2.38462e-06	0.000147304	2.67602e-09	2.87671e-05	6.62969e-08	2766.29	2695.8	2959.35	917.853	1257.62	1447.13	5949.5	4246.35	5430.81	3431.1	3891.92	4552.97	0.185965	0.186066	0.189961	0.15513	0.183524	0.179466	0.188195	0.192313	0.1923	0.190244	0.0793115	0.192438
O00567	NOP56	Nucleolar protein 56	LAALALASSENSSSTPEECEEMSEK	454	(S467,C472)	_LAALALASSENSSS[Phospho (STY)]TPEEC[Carbamidomethyl (C)]EEMSEK_.3	_LAALALASSENSSS[Phospho (STY)]TPEEC[Carbamidomethyl (C)]EEMSEK_	3.44439e-06	6.40837e-11	9.56109e-14	0.0004557	7.14009e-09	2.4398e-06	7.82939e-06	3.18749e-15	4.23943e-05	2.19206e-10	9.00156e-06	2.98797e-16	2766.29	2695.8	2959.35	917.853	1257.62	1447.13	5949.5	4246.35	5430.81	3431.1	3891.92	4552.97	0.185965	0.186066	0.189961	0.15513	0.183524	0.179466	0.188195	0.192313	0.1923	0.190244	0.0793115	0.192438
O00567	NOP56	Nucleolar protein 56	LAALALASSENSSSTPEECEEMSEK	454	(S462,C472)	_LAALALASS[Phospho (STY)]ENSSSTPEEC[Carbamidomethyl (C)]EEMSEK_.3	_LAALALASS[Phospho (STY)]ENSSSTPEEC[Carbamidomethyl (C)]EEMSEK_	1.23313e-08	3.88439e-13	1.4982e-08	0.00192116	3.01834e-19	1.42095e-05	1.33219e-05	4.66755e-10	7.41585e-05	2.74583e-08	2.66005e-05	2.58847e-10	2766.29	2695.8	2959.35	917.853	1257.62	1447.13	5949.5	4246.35	5430.81	3431.1	3891.92	3713.2	0.133204	0.133123	0.125477	0.136987	0.137253	0.139939	0.129158	0.121205	0.121218	0.125209	0.371068	0.202573
O00567	NOP56	Nucleolar protein 56	LAALALASSENSSSTPEECEEMSEK	454	(S466,C472)	_LAALALASSENSS[Phospho (STY)]STPEEC[Carbamidomethyl (C)]EEMSEK_.3	_LAALALASSENSS[Phospho (STY)]STPEEC[Carbamidomethyl (C)]EEMSEK_	1.99897e-06	2.1043e-17	3.51327e-15	0.000497184	8.46353e-10	1.11626e-06	7.19679e-06	1.23227e-23	0.00014037	1.4546e-11	3.38042e-05	8.14927e-24	2606.92	2408.95	2310.91	917.853	947.779	1441.2	5105.01	4007.39	5313.28	3280.41	3218.24	3860.73	0.209721	0.209594	0.221295	0.162406	0.204177	0.196691	0.215223	0.22624	0.226264	0.220823	0.315307	0.226012
O00567	NOP56	Nucleolar protein 56	LAALALASSENSSSTPEECEEMSEK	454	(C472,S476)	_LAALALASSENSSSTPEEC[Carbamidomethyl (C)]EEMS[Phospho (STY)]EK_.3	_LAALALASSENSSSTPEEC[Carbamidomethyl (C)]EEMS[Phospho (STY)]EK_	6.89051e-05	5.41213e-18	0.00122042	0.000619258	2.91137e-10	2.33787e-05	2.79147e-05	5.52034e-11	0.000887596	7.4322e-06	6.85835e-05	6.77533e-05	2275.91	1776.01	1460.22	630.867	1258.07	1446.33	4885.13	3203.77	2797.06	3121.88	3300.93	4203.64	0.000103437	0.00132292	0.110393	0.110396	0.00132018	0.0112115	0.000216988	3.17734e-05	0.00010914	9.79784e-05	1.0296e-05	4.0043e-05
O00567	NOP56	Nucleolar protein 56	LAALALASSENSSSTPEECEEMSEK	454	(S467,T468,C472)	_LAALALASSENSSS[Phospho (STY)]T[Phospho (STY)]PEEC[Carbamidomethyl (C)]EEMSEK_.3	_LAALALASSENSSS[Phospho (STY)]T[Phospho (STY)]PEEC[Carbamidomethyl (C)]EEMSEK_	2.05257e-06	0.000522886	0.000863408	0.00160365	1.01263e-05	7.70999e-06	4.47282e-05	9.08698e-10	0.00244994	4.36246e-06	5.84977e-06	2.01943e-08	1697.97	592.673	809.517	1034.34	863.618	2341.93	2417.88	1267.87	2678.06	2517.29	2899	1750.68	0.181709	0.124883	0.294865	0.302767	0.282311	0.304616	0.302732	0.294702	0.147892	0.312475	0.298059	0.304222
O00567	NOP56	Nucleolar protein 56	LAALALASSENSSSTPEECEEMSEK	454	(S465,T468,C472,M475)	_LAALALASSENS[Phospho (STY)]SST[Phospho (STY)]PEEC[Carbamidomethyl (C)]EEM[Oxidation (M)]SEK_.3	_LAALALASSENS[Phospho (STY)]SST[Phospho (STY)]PEEC[Carbamidomethyl (C)]EEM[Oxidation (M)]SEK_	0.000630276	0.00215431	0.000402717	0.000726154	0.0011005	3.39402e-05	2.90581e-05	4.30091e-23	8.26238e-05	1.57647e-15	0.000160259	7.69053e-07	416.423	1.17087	418.416	642.721	1.16774	1253.01	1476.47	599.425	1153.64	873.35	1422.02	495.316	0.188261	0.250674	0.250682	0.231576	0.250672	0.209245	0.20869	0.231578	0.208578	0.0904849	0.109138	0.0893221
O00567	NOP56	Nucleolar protein 56	LAALALASSENSSSTPEECEEMSEK	454	(S467,T468,C472,M475)	_LAALALASSENSSS[Phospho (STY)]T[Phospho (STY)]PEEC[Carbamidomethyl (C)]EEM[Oxidation (M)]SEK_.3	_LAALALASSENSSS[Phospho (STY)]T[Phospho (STY)]PEEC[Carbamidomethyl (C)]EEM[Oxidation (M)]SEK_	0.000863234	0.00140021	0.000332188	0.000584613	0.000222757	0.000177998	2.64343e-05	1.17628e-18	4.98437e-09	6.73304e-13	3.29618e-05	2.31662e-10	1	1.17012	1.14373	1	1.16792	1	1.34696	1.38419	1.39441	1.27321	1	1.01366	0.188224	0.250672	0.250678	0.231563	0.250681	0.231534	0.20858	0.231544	0.231505	0.231526	0.109063	0.208543
O00567	NOP56	Nucleolar protein 56	FSKEEPVSSGPEEAVGK	562	(S570)	_FSKEEPVSS[Phospho (STY)]GPEEAVGK_.3	_FSKEEPVSS[Phospho (STY)]GPEEAVGK_	6.09677e-05	1.42577e-05	0.00218448	2.96161e-07	0.000231865	5.52321e-05	Filtered	0.00679377	Filtered	0.00134303	0.000313529	0.000915924	8971.81	8795.98	11945.1	6354.28	6662.71	7821.18	Filtered	19809.2	Filtered	12619.4	13641.4	12869.2	0.985002	0.89817	0.983565	0.955184	0.451544	0.98319	Filtered	0.982864	Filtered	0.87705	0.979705	0.991597
O00567	NOP56	Nucleolar protein 56	FSKEEPVSSGPEEAVGK	562	(S563)	_FS[Phospho (STY)]KEEPVSSGPEEAVGK_.3	_FS[Phospho (STY)]KEEPVSSGPEEAVGK_	0.00745612	0.000623031	5.90035e-08	0.00106615	Filtered	0.00313463	0.00856803	Filtered	0.000745055	0.000592776	0.000491473	0.0019552	1	1	3980.15	515.839	Filtered	1	1.8501	Filtered	5367.09	1.06962	5603.35	1	0.333333	0.333333	0.127044	0.333333	Filtered	0.333333	0.333333	Filtered	0.000364801	0.333333	0.00372565	0.333333
O00567	NOP56	Nucleolar protein 56	KSFSKEELMSSDLEETAGSTSIPK	510	(S511,S513,M518,S519,S520)	_KS[Phospho (STY)]FS[Phospho (STY)]KEELM[Oxidation (M)]S[Phospho (STY)]S[Phospho (STY)]DLEETAGSTSIPK_.4	_KS[Phospho (STY)]FS[Phospho (STY)]KEELM[Oxidation (M)]S[Phospho (STY)]S[Phospho (STY)]DLEETAGSTSIPK_	0.000386155	0.000191317	0.00193213	2.16378e-05	3.03745e-10	8.18206e-05	Filtered	1.61461e-22	Filtered	7.18219e-07	3.26868e-05	7.62167e-06	1	1.0939	1.00141	1	1.29947	1.03408	Filtered	1.36031	Filtered	1.18862	1	1	0.103207	0.0131371	0.79068	0.0202774	0.0837777	0.420063	Filtered	0.474696	Filtered	0.0185939	0.789998	0.790567
O00567	NOP56	Nucleolar protein 56	LAALALASSENSSSTPEECEEMSEKPK	454	(T468,C472,M475)	_LAALALASSENSSST[Phospho (STY)]PEEC[Carbamidomethyl (C)]EEM[Oxidation (M)]SEKPK_.3	_LAALALASSENSSST[Phospho (STY)]PEEC[Carbamidomethyl (C)]EEM[Oxidation (M)]SEKPK_	Filtered	Filtered	Filtered	Filtered	Filtered	Filtered	Filtered	Filtered	Filtered	Filtered	0.00336262	Filtered	Filtered	Filtered	Filtered	Filtered	Filtered	Filtered	Filtered	Filtered	Filtered	Filtered	3208.7	Filtered	Filtered	Filtered	Filtered	Filtered	Filtered	Filtered	Filtered	Filtered	Filtered	Filtered	0.0892954	Filtered
O00571;O15523	DDX3X;DDX3Y	ATP-dependent RNA helicase DDX3X;ATP-dependent RNA helicase DDX3Y	DAYSSFGSR	67;67	(S71);(S71)	_DAYSS[Phospho (STY)]FGSR_.2	_DAYSS[Phospho (STY)]FGSR_	0.00449537	0.00102096	0.00027967	Filtered	2.51242e-05	2.57225e-08	0.0033605	Filtered	0.00196809	Filtered	0.000398356	Filtered	1	1	1.1997	Filtered	1.06896	1.02526	1.60694	Filtered	1.50771	Filtered	1	Filtered	0.254812	0.207011	0.251893	Filtered	0.33226	0.524476	0.29267	Filtered	0.141415	Filtered	0.0885907	Filtered
O00571;O15523	DDX3X;DDX3Y	ATP-dependent RNA helicase DDX3X;ATP-dependent RNA helicase DDX3Y	DAYSSFGSR	67;67	(Y69);(Y69)	_DAY[Phospho (STY)]SSFGSR_.2	_DAY[Phospho (STY)]SSFGSR_	Filtered	Filtered	0.00449321	Filtered	0.00035257	0.00108881	0.00152725	Filtered	0.00314722	Filtered	0.00736881	Filtered	Filtered	Filtered	1195.82	Filtered	1411.05	1678.8	1181.4	Filtered	1054.24	Filtered	372.169	Filtered	Filtered	Filtered	0.277467	Filtered	0.463959	0.203036	0.272484	Filtered	0.41613	Filtered	0.333613	Filtered
O00571;O15523	DDX3X;DDX3Y	ATP-dependent RNA helicase DDX3X;ATP-dependent RNA helicase DDX3Y	DAYSSFGSR	67;67	(S70);(S70)	_DAYS[Phospho (STY)]SFGSR_.2	_DAYS[Phospho (STY)]SFGSR_	0.00767751	Filtered	0.00403211	Filtered	0.00133507	1.09154e-05	0.00594853	Filtered	Filtered	Filtered	Filtered	Filtered	1088.62	Filtered	1052.13	Filtered	836.872	769.527	346.979	Filtered	Filtered	Filtered	Filtered	Filtered	0.303391	Filtered	0.0639075	Filtered	0.0936195	0.0660454	0.244705	Filtered	Filtered	Filtered	Filtered	Filtered
O00622	CCN1	CCN family member 1	ELGFDASEVELTR	182	(S188)	_ELGFDAS[Phospho (STY)]EVELTR_.2	_ELGFDAS[Phospho (STY)]EVELTR_	Filtered	Filtered	Filtered	0.00318775	Filtered	Filtered	0.0013813	2.52312e-18	2.21431e-05	Filtered	Filtered	Filtered	Filtered	Filtered	Filtered	751.832	Filtered	Filtered	1127.51	1472.9	1277.72	Filtered	Filtered	Filtered	Filtered	Filtered	Filtered	0.46055	Filtered	Filtered	0.984894	0.990538	0.981832	Filtered	Filtered	Filtered
O00629	KPNA4	Importin subunit alpha-3	NVPHEDICEDSDIDGDYR	50	(C57,S60)	_NVPHEDIC[Carbamidomethyl (C)]EDS[Phospho (STY)]DIDGDYR_.3	_NVPHEDIC[Carbamidomethyl (C)]EDS[Phospho (STY)]DIDGDYR_	6.58828e-16	2.14816e-25	2.21955e-20	6.48602e-07	6.96465e-10	2.64012e-06	6.05914e-06	2.37152e-20	3.97389e-08	5.33057e-11	1.50648e-05	2.61603e-15	16913.3	9381.47	10039.4	32546.1	16647.9	19465.3	22887.1	21771.9	30393.9	33171.1	46563.9	31655.9	0.999819	0.945994	0.993464	0.999999	0.998514	0.999751	0.998232	0.997926	0.999905	0.999992	1	0.999995
O00629	KPNA4	Importin subunit alpha-3	NVPHEDICEDSDIDGDYR	50	(C57,Y66)	_NVPHEDIC[Carbamidomethyl (C)]EDSDIDGDY[Phospho (STY)]R_.3	_NVPHEDIC[Carbamidomethyl (C)]EDSDIDGDY[Phospho (STY)]R_	4.08027e-05	0.000574262	0.000109869	4.51349e-05	5.28519e-05	5.84332e-05	5.01821e-05	2.77687e-10	2.21468e-06	4.50755e-06	0.000133576	1.70442e-07	3390.08	1120.12	1615.92	6305.01	2038.39	3891.52	3261.24	2866.32	5487.91	7492.16	9198.29	6428.42	0.00304521	0.0554937	0.0384497	0.00108117	0.00769287	0.00401567	0.0146776	0.058364	0.00233531	0.00169425	7.98616e-08	0.00249703
O00712	NFIB	Nuclear factor 1 B-type	PLFSSASPQDSSPR	322	(S325)	_PLFS[Phospho (STY)]SASPQDSSPR_.2	_PLFS[Phospho (STY)]SASPQDSSPR_	4.93541e-16	5.44115e-17	2.19076e-17	1.44618e-09	2.81521e-15	6.17899e-11	7.91819e-06	6.89678e-37	4.20522e-16	3.25846e-26	2.45845e-09	1.5225e-15	3507.42	4546.15	4074.07	19819.5	23212.6	19802.3	3981.69	4724.61	5101.71	3281.49	4206.55	3034.15	0.385319	0.0732077	0.378027	0.00153631	0.000500917	0.00204884	0.147701	0.0703086	0.133534	0.0252905	0.0655493	0.392417
O00712	NFIB	Nuclear factor 1 B-type	PLFSSASPQDSSPR	322	(S326)	_PLFSS[Phospho (STY)]ASPQDSSPR_.2	_PLFSS[Phospho (STY)]ASPQDSSPR_	6.66673e-07	7.03754e-37	3.88798e-18	8.06193e-08	2.06379e-17	2.41096e-07	1.23448e-05	2.4692e-36	6.50758e-09	2.44828e-25	7.95703e-06	9.64855e-23	3144.09	3914.13	3541.02	17290.5	20915	17672.8	3560.83	3717.37	4214.05	2856.01	3768.95	3248.07	0.196422	0.195364	0.166528	0.000973929	0.00274248	0.00844925	0.16567	0.18822	0.198754	0.314485	0.195168	0.310591
O00712	NFIB	Nuclear factor 1 B-type	PLFSSASPQDSSPR	322	(S328)	_PLFSSAS[Phospho (STY)]PQDSSPR_.2	_PLFSSAS[Phospho (STY)]PQDSSPR_	5.13967e-10	6.71578e-37	1.18823e-16	6.32332e-09	6.99891e-20	3.10238e-12	2.16189e-05	1.57803e-36	6.07984e-11	3.97413e-18	2.76661e-06	1.26432e-17	3129.83	3906.55	3548.07	17273.7	20001.7	18366.7	3560.37	3721.16	4213.45	2857.39	3767.75	3248.87	0.283707	0.685613	0.288888	0.99437	0.99483	0.988405	0.587203	0.644926	0.687699	0.285769	0.712011	0.279311
O00712	NFIB	Nuclear factor 1 B-type	PLFSSASPQDSSPR	322	(S328,S333)	_PLFSSAS[Phospho (STY)]PQDSS[Phospho (STY)]PR_.2	_PLFSSAS[Phospho (STY)]PQDSS[Phospho (STY)]PR_	3.18252e-06	0.00105746	0.000395252	2.22223e-07	4.90448e-17	8.38716e-08	0.00544792	0.00238497	0.000486373	0.0032867	0.000706324	1.3568e-14	550.615	1.05406	1.00709	3794.39	2274.73	4229.25	236.922	1.42147	1.43813	283.519	1	184.476	0.292343	0.365768	0.263539	0.3138	0.412321	0.400567	0.292389	0.36552	0.365284	0.292324	0.365372	0.29233
O00712	NFIB	Nuclear factor 1 B-type	PLFSSASPQDSSPR	322	(S332,S333)	_PLFSSASPQDS[Phospho (STY)]S[Phospho (STY)]PR_.2	_PLFSSASPQDS[Phospho (STY)]S[Phospho (STY)]PR_	0.00280698	0.000510176	0.00743501	0.000242804	0.00015724	6.53469e-08	0.00352385	0.0015083	0.00355871	0.00874157	0.00381952	0.0060517	1	247.805	1.01135	1906.4	598.969	1823.88	1.45028	1.42078	1.43791	1.27078	1	1	0.263253	0.365652	0.365358	0.39765	0.218224	0.392038	0.365165	0.36529	0.365473	0.292393	0.365156	0.362844
O00712	NFIB	Nuclear factor 1 B-type	PLFSSASPQDSSPR	322	(S333)	_PLFSSASPQDSS[Phospho (STY)]PR_.2	_PLFSSASPQDSS[Phospho (STY)]PR_	0.000849072	Filtered	0.00250641	2.63081e-05	6.37028e-07	7.77432e-07	0.000473489	0.00440074	0.000242577	9.77165e-08	0.000176141	0.000108889	231.504	Filtered	1.05296	1388.28	973.596	908.933	1.55292	1.56117	1.56144	1.1059	1	1	0.0129192	Filtered	0.0917703	0.772397	0.748532	0.585942	0.0170698	0.0693276	0.0174231	0.0439362	0.00390576	0.0128609
O00712	NFIB	Nuclear factor 1 B-type	PLFSSASPQDSSPR	322	(S332)	_PLFSSASPQDS[Phospho (STY)]SPR_.2	_PLFSSASPQDS[Phospho (STY)]SPR_	0.0015576	Filtered	0.000331275	1.93996e-06	1.2115e-11	1.0012e-05	0.000764043	0.00143401	0.000197144	3.21022e-05	0.000116321	0.000232214	1	Filtered	1.05195	1386.8	229.82	1230.94	1.55444	1.56273	1.56157	1.10685	1	1	0.0117494	Filtered	0.0102016	0.250577	0.000107179	0.230381	0.00650547	0.0812891	0.0118519	0.0145466	0.00146121	0.00488167
O00712	NFIB	Nuclear factor 1 B-type	PLFSSASPQDSSPR	322	(S326,S332)	_PLFSS[Phospho (STY)]ASPQDS[Phospho (STY)]SPR_.2	_PLFSS[Phospho (STY)]ASPQDS[Phospho (STY)]SPR_	0.000668677	0.00236263	0.00579666	9.55927e-06	2.97674e-14	3.22885e-11	Filtered	Filtered	0.00303986	0.00281207	0.00283077	0.00106694	548.005	1.05487	1.00912	2682.4	1991.85	3486.9	Filtered	Filtered	1.43741	283.47	1	184.522	0.288495	0.377935	0.377766	0.174099	0.242218	0.268326	Filtered	Filtered	0.377631	0.316252	0.377609	0.316338
O00712	NFIB	Nuclear factor 1 B-type	PLFSSASPQDSSPR	322	(S326)	_PLFSS[Phospho (STY)]ASPQDSSPR_.3	_PLFSS[Phospho (STY)]ASPQDSSPR_	0.00513516	0.00374381	0.00498321	1.17646e-05	2.70059e-15	3.09622e-08	0.000749781	Filtered	Filtered	0.00101512	Filtered	Filtered	1	1.04879	1.05205	461.439	233.596	519.249	1.55698	Filtered	Filtered	1.10393	Filtered	Filtered	0.193008	0.133575	0.074728	0.0818375	0.315115	0.0815134	0.2	Filtered	Filtered	0.0884042	Filtered	Filtered
O00712	NFIB	Nuclear factor 1 B-type	PLFSSASPQDSSPR	322	(S328)	_PLFSSAS[Phospho (STY)]PQDSSPR_.3	_PLFSSAS[Phospho (STY)]PQDSSPR_	Filtered	0.00258946	Filtered	2.68171e-05	2.47865e-19	4.89547e-09	0.000522051	Filtered	Filtered	3.58573e-06	Filtered	Filtered	Filtered	1.04885	Filtered	736.474	612.388	1174.93	1.55666	Filtered	Filtered	1.10741	Filtered	Filtered	Filtered	0.132986	Filtered	0.071767	0.285149	0.0726789	0.2	Filtered	Filtered	0.088228	Filtered	Filtered
O00712	NFIB	Nuclear factor 1 B-type	TISIDENMEPSPTGDFYPSPSSPAAGSR	274	(S295)	_TISIDENMEPSPTGDFYPSPSS[Phospho (STY)]PAAGSR_.3	_TISIDENMEPSPTGDFYPSPSS[Phospho (STY)]PAAGSR_	0.00033208	0.00261001	0.000503954	0.000348256	1.43472e-16	2.79282e-05	0.000719285	0.000826407	0.00366984	0.00219758	0.000140878	0.000393922	144.567	223.27	379.64	62.2329	945.042	1.00966	1.36793	1.36645	410.136	633.821	120.092	211.992	0.112098	0.104843	0.0909829	0.601157	0.252571	0.398735	0.104899	0.104805	0.104805	0.105167	0.0833233	0.0182579
O00712	NFIB	Nuclear factor 1 B-type	TISIDENMEPSPTGDFYPSPSSPAAGSR	274	(S294)	_TISIDENMEPSPTGDFYPSPS[Phospho (STY)]SPAAGSR_.3	_TISIDENMEPSPTGDFYPSPS[Phospho (STY)]SPAAGSR_	Filtered	Filtered	3.46672e-05	0.000187726	1.53274e-17	3.39899e-05	0.000260005	0.000824446	0.00523019	0.00195398	0.000292795	0.000156591	Filtered	Filtered	230.156	2022.13	3028.07	1860.55	289.903	382.868	1.5033	1.18716	288.753	278.924	Filtered	Filtered	0.0963657	0.249639	0.286011	0.429452	0.380778	0.106052	0.106052	0.0734267	0.0883755	0.0188778
O00712	NFIB	Nuclear factor 1 B-type	TISIDENMEPSPTGDFYPSPSSPAAGSR	274	(S292)	_TISIDENMEPSPTGDFYPS[Phospho (STY)]PSSPAAGSR_.3	_TISIDENMEPSPTGDFYPS[Phospho (STY)]PSSPAAGSR_	Filtered	0.00438092	0.00513306	1.45916e-06	4.38898e-17	1.2032e-05	0.000296989	0.00151325	Filtered	0.00368996	8.83354e-05	0.00128911	Filtered	223.27	379.592	62.1994	945.028	1.00989	1.36832	1.36651	Filtered	633.821	120.092	211.992	Filtered	0.108585	0.108343	0.0421158	0.0477438	0.0250353	0.10864	0.108547	Filtered	0.112809	0.0991088	0.0202514
O00712	NFIB	Nuclear factor 1 B-type	NYVPSYDPSSPQTSQSWYLG	401	(S414)	_NYVPSYDPSSPQTS[Phospho (STY)]QSWYLG_.3	_NYVPSYDPSSPQTS[Phospho (STY)]QSWYLG_	Filtered	Filtered	Filtered	0.000926765	5.76971e-11	1.22633e-05	Filtered	Filtered	Filtered	Filtered	0.00549327	2.03681e-08	Filtered	Filtered	Filtered	348.367	652.99	229.986	Filtered	Filtered	Filtered	Filtered	172.94	194.822	Filtered	Filtered	Filtered	0.111111	0.108944	0.105256	Filtered	Filtered	Filtered	Filtered	0.120736	0.108879
O00750	PIK3C2B	Phosphatidylinositol 4-phosphate 3-kinase C2 domain-containing subunit beta	KLSPPPLPPR	153	(S155)	_KLS[Phospho (STY)]PPPLPPR_.2	_KLS[Phospho (STY)]PPPLPPR_	Filtered	Filtered	Filtered	1.70818e-05	0.000192843	0.000657452	Filtered	Filtered	Filtered	7.5726e-06	0.000157124	0.000698079	Filtered	Filtered	Filtered	1778.98	2237.72	1426.36	Filtered	Filtered	Filtered	409.747	2274.03	772.409	Filtered	Filtered	Filtered	1	1	1	Filtered	Filtered	Filtered	1	1	1
O00750	PIK3C2B	Phosphatidylinositol 4-phosphate 3-kinase C2 domain-containing subunit beta	SLESVGISR	13	(S13)	_S[Phospho (STY)]LESVGISR_.2	_S[Phospho (STY)]LESVGISR_	0.0047778	3.33278e-10	Filtered	4.97952e-07	6.79103e-11	3.12786e-08	Filtered	Filtered	Filtered	Filtered	Filtered	1.45934e-09	240.188	754.122	Filtered	1176.67	904.676	1357.42	Filtered	Filtered	Filtered	Filtered	Filtered	650.758	0.754309	0.8776	Filtered	0.975703	0.940733	0.946646	Filtered	Filtered	Filtered	Filtered	Filtered	0.939969
O00750	PIK3C2B	Phosphatidylinositol 4-phosphate 3-kinase C2 domain-containing subunit beta	SLESVGISR	13	(S16)	_SLES[Phospho (STY)]VGISR_.2	_SLES[Phospho (STY)]VGISR_	Filtered	0.000168071	Filtered	3.50487e-05	Filtered	Filtered	Filtered	Filtered	Filtered	Filtered	Filtered	Filtered	Filtered	727.478	Filtered	300.508	Filtered	Filtered	Filtered	Filtered	Filtered	Filtered	Filtered	Filtered	Filtered	0.417677	Filtered	0.0136279	Filtered	Filtered	Filtered	Filtered	Filtered	Filtered	Filtered	Filtered
O14495	PLPP3	Phospholipid phosphatase 3	EILSPVDIIDR	294	(S297)	_EILS[Phospho (STY)]PVDIIDR_.2	_EILS[Phospho (STY)]PVDIIDR_	2.02832e-09	Filtered	7.13513e-07	9.00418e-11	0.0010787	6.77358e-15	2.4455e-05	3.05303e-17	1.49111e-10	2.96337e-20	4.66289e-08	4.77417e-31	537.268	Filtered	443.233	1267.5	675.921	1028.68	581.476	1307.6	1018.72	1262.81	637.717	1482.37	1	Filtered	1	1	1	1	1	1	1	1	1	1
O14497	ARID1A	AT-rich interactive domain-containing protein 1A	SNSVGIQDAFNDGSDSTFQK	1182	(S1195)	_SNSVGIQDAFNDGS[Phospho (STY)]DSTFQK_.3	_SNSVGIQDAFNDGS[Phospho (STY)]DSTFQK_	3.01222e-13	3.90735e-39	4.19818e-30	8.09918e-08	5.1648e-16	2.43571e-08	5.54089e-06	9.79482e-54	1.10254e-18	7.62715e-16	9.68553e-13	1.12052e-22	18046.8	22699.4	21746.8	22549.8	20853.6	21250.9	6293.49	4993.51	4654.27	8485.97	5418.34	7282.81	6.07698e-15	1.53696e-13	1.04786e-14	1.50517e-12	1.22564e-14	1.5126e-15	7.09001e-06	8.41293e-06	6.4049e-06	5.12847e-05	1.42066e-06	4.23728e-06
O14497	ARID1A	AT-rich interactive domain-containing protein 1A	SNSVGIQDAFNDGSDSTFQK	1182	(S1197)	_SNSVGIQDAFNDGSDS[Phospho (STY)]TFQK_.3	_SNSVGIQDAFNDGSDS[Phospho (STY)]TFQK_	2.19642e-13	3.17963e-13	1.63314e-19	6.9608e-06	5.72289e-16	4.18743e-06	4.56099e-06	6.25185e-35	2.34414e-15	2.70904e-14	3.02011e-05	8.3428e-26	14315.5	17744.7	18489.8	18816.3	17613.3	18322.6	4194.34	4209.7	2335.29	7074.78	4666.02	5558.43	5.75385e-13	5.13222e-13	3.21218e-14	7.48707e-13	1.24409e-10	1.92435e-14	1.26663e-06	7.81382e-07	1.08736e-07	6.92779e-07	8.43353e-08	3.56252e-07
O14497	ARID1A	AT-rich interactive domain-containing protein 1A	SNSVGIQDAFNDGSDSTFQK	1182	(T1198)	_SNSVGIQDAFNDGSDST[Phospho (STY)]FQK_.3	_SNSVGIQDAFNDGSDST[Phospho (STY)]FQK_	2.36505e-06	1.68063e-26	1.39993e-24	1.07071e-05	4.13098e-20	1.70195e-07	4.89418e-06	7.58871e-30	4.15668e-05	8.75628e-12	7.08393e-05	6.4657e-26	13383.7	16866	16641.2	17292.4	15855.6	15410.3	4552.52	4012.49	2786.13	6472.24	4571.62	4527.6	5.10863e-12	7.95761e-13	4.05846e-13	1.52655e-11	4.81888e-08	4.1579e-11	1.26664e-06	8.43398e-07	6.64923e-08	1.00641e-06	1.41219e-07	3.25117e-07
O14497	ARID1A	AT-rich interactive domain-containing protein 1A	SNSVGIQDAFNDGSDSTFQK	1182	(S1184)	_SNS[Phospho (STY)]VGIQDAFNDGSDSTFQK_.3	_SNS[Phospho (STY)]VGIQDAFNDGSDSTFQK_	4.55504e-12	6.94226e-37	3.97069e-20	1.98749e-07	5.7611e-16	7.63195e-09	5.79778e-06	9.55237e-31	1.34573e-12	2.12146e-15	4.52766e-09	1.96094e-26	13863.5	17391.9	16512.8	15259.6	14612	14437.6	3324.98	3773.89	3117.04	6161.68	3880.02	4866.47	0.971094	0.975594	0.974938	0.975255	0.975107	0.981245	0.888799	0.898589	0.880065	0.875628	0.916312	0.902298
O14497	ARID1A	AT-rich interactive domain-containing protein 1A	SNSVGIQDAFNDGSDSTFQK	1182	(S1182)	_S[Phospho (STY)]NSVGIQDAFNDGSDSTFQK_.3	_S[Phospho (STY)]NSVGIQDAFNDGSDSTFQK_	1.0165e-11	1.03614e-36	4.45817e-19	3.4288e-08	2.33345e-15	3.85622e-09	4.62096e-06	1.32278e-28	1.56464e-12	1.78047e-14	1.32831e-09	4.7152e-29	12048.5	14888.5	13835.4	13260.5	12995.3	13643.7	3759.26	3314.06	2457.99	5665.76	3484.85	4190.68	0.0277661	0.0244405	0.0250648	0.0247485	0.0248922	0.0187556	0.110326	0.104589	0.128915	0.131241	0.0819369	0.126142
O14497	ARID1A	AT-rich interactive domain-containing protein 1A	VSSPAPMEGGEEEEELLGPK	1753	(S1755,M1759)	_VSS[Phospho (STY)]PAPM[Oxidation (M)]EGGEEEEELLGPK_.3	_VSS[Phospho (STY)]PAPM[Oxidation (M)]EGGEEEEELLGPK_	5.7207e-11	1.68625e-37	1.30218e-14	3.19619e-06	4.11797e-14	7.83944e-08	2.89767e-06	1.27807e-30	1.16814e-05	2.15016e-23	1.13704e-05	3.1163e-21	12803.1	11280.5	14932.2	14990.5	28322.2	23172.5	8019.18	8152.45	8351.39	5486.45	5361.22	5760.95	0.612159	0.587009	0.593508	0.560647	0.567595	0.623731	0.579594	0.56134	0.127474	0.581299	0.562039	0.119268
O14497	ARID1A	AT-rich interactive domain-containing protein 1A	VSSPAPMEGGEEEEELLGPK	1753	(S1754)	_VS[Phospho (STY)]SPAPMEGGEEEEELLGPK_.3	_VS[Phospho (STY)]SPAPMEGGEEEEELLGPK_	1.39868e-08	2.67529e-35	2.66025e-13	5.52477e-09	3.84302e-14	4.06954e-10	4.54496e-05	1.13413e-27	8.80718e-14	6.21528e-13	1.97367e-05	1.8642e-31	8960.66	11495.6	11645	12748.7	12511.9	12244	2540.03	2409.95	3069.91	3989.69	3003.02	4218.96	0.5	0.5	0.5	0.5	0.5	0.5	0.5	0.5	0.5	0.5	0.5	0.5
O14497	ARID1A	AT-rich interactive domain-containing protein 1A	VSSPAPMEGGEEEEELLGPK	1753	(S1755)	_VSS[Phospho (STY)]PAPMEGGEEEEELLGPK_.3	_VSS[Phospho (STY)]PAPMEGGEEEEELLGPK_	4.59212e-11	5.33043e-41	1.95126e-11	2.74853e-09	2.3176e-21	1.8962e-10	2.87764e-05	1.27255e-25	2.88754e-20	9.76006e-11	1.11665e-05	6.62088e-30	8694.63	11286.3	10295.9	12531.8	12650.4	12719.2	2158.83	2370	3620.46	2857.36	3192.09	5139.61	0.5	0.5	0.5	0.5	0.5	0.5	0.5	0.5	0.5	0.5	0.5	0.5
O14497	ARID1A	AT-rich interactive domain-containing protein 1A	GPSPSPVGSPASVAQSR	694	(S696)	_GPS[Phospho (STY)]PSPVGSPASVAQSR_.2	_GPS[Phospho (STY)]PSPVGSPASVAQSR_	1.47757e-09	8.29145e-28	7.74585e-16	1.08348e-08	4.56276e-14	3.57066e-07	2.23125e-06	8.57317e-27	5.30767e-05	3.09885e-10	4.47459e-06	5.09828e-18	130531	150505	156002	175326	195895	204164	76687.9	68403.5	87079.5	57413.6	62914.2	47655.8	0.994586	0.999793	0.999818	0.999997	0.995241	0.999281	0.970007	0.727462	0.986859	0.990645	0.958603	0.989761
O14497	ARID1A	AT-rich interactive domain-containing protein 1A	GPSPSPVGSPASVAQSR	694	(S698)	_GPSPS[Phospho (STY)]PVGSPASVAQSR_.2	_GPSPS[Phospho (STY)]PVGSPASVAQSR_	8.73093e-08	5.38524e-21	4.15701e-23	1.89319e-07	3.08779e-14	5.46889e-07	4.64965e-06	1.5205e-34	8.14821e-05	1.89628e-10	1.06337e-05	2.40645e-13	107871	118720	133482	146335	154750	169268	70349	48937.5	72468.6	48829.2	57039.1	39788.2	0.00539443	0.000204226	0.00011976	3.39961e-06	0.00478275	0.000717566	0.0297786	0.271785	0.0130085	0.0105614	0.041633	0.0101606
O14497	ARID1A	AT-rich interactive domain-containing protein 1A	GPSPSPVGSPASVAQSR	694	(S702)	_GPSPSPVGS[Phospho (STY)]PASVAQSR_.2	_GPSPSPVGS[Phospho (STY)]PASVAQSR_	9.81884e-14	1.25272e-32	5.32691e-26	1.6455e-08	8.50573e-19	1.60743e-08	3.17727e-06	4.18635e-28	5.30251e-15	3.99394e-18	6.89885e-10	1.778e-13	45429.6	47622.6	50547.5	56516.7	61216.9	64482.1	22499.8	21629.6	26335.5	17084.3	19053.3	14686.4	2.92444e-13	8.82625e-16	8.43408e-14	3.27694e-20	8.98142e-14	3.90352e-13	1.85891e-07	3.89806e-10	5.66245e-08	5.73694e-09	5.96307e-09	2.36419e-09
O14497	ARID1A	AT-rich interactive domain-containing protein 1A	GPSPSPVGSPASVAQSR	694	(S696)	_GPS[Phospho (STY)]PSPVGSPASVAQSR_.3	_GPS[Phospho (STY)]PSPVGSPASVAQSR_	1.88996e-13	7.81944e-38	1.60839e-14	3.06743e-08	1.51677e-11	5.83491e-07	8.77959e-06	1.52924e-44	1.49643e-12	5.13552e-19	1.55797e-06	3.54027e-29	34334.1	37461.1	39686.5	37192.9	38819.2	37563.3	17290.8	14778.8	15074.3	11721.3	15135.3	11298.2	0.787067	0.514156	0.73597	0.810831	0.779389	0.937173	0.69292	0.230808	0.447274	0.0912706	0.408013	0.0134211
O14497	ARID1A	AT-rich interactive domain-containing protein 1A	GPSPSPVGSPASVAQSR	694	(S702)	_GPSPSPVGS[Phospho (STY)]PASVAQSR_.3	_GPSPSPVGS[Phospho (STY)]PASVAQSR_	2.28874e-08	7.404e-38	1.69771e-26	6.22179e-07	1.10873e-16	1.28677e-08	4.72671e-06	1.32365e-29	3.3411e-07	1.51895e-19	1.54044e-06	2.79587e-20	23309.5	25797.7	26818.6	25233.5	26873.8	25277	11320.5	10164.4	9865.32	7593.5	9727.75	7355.32	2.70303e-05	0.294237	0.000271482	0.00144925	0.000183404	0.000131953	0.696503	0.673591	0.423292	0.958105	0.0675394	0.0775694
O14497	ARID1A	AT-rich interactive domain-containing protein 1A	GPSPSPVGSPASVAQSR	694	(S696,S702)	_GPS[Phospho (STY)]PSPVGS[Phospho (STY)]PASVAQSR_.2	_GPS[Phospho (STY)]PSPVGS[Phospho (STY)]PASVAQSR_	3.18006e-12	3.22394e-22	6.27482e-11	1.73261e-08	2.04015e-09	4.62249e-07	3.91939e-06	2.68476e-15	7.90069e-05	8.6031e-07	2.18136e-05	1.34726e-10	20777.7	20888.2	21842.6	35392.5	23614.6	32727.2	6428.52	4275.78	3956.47	10214.9	6814.36	7516.5	0.0184495	0.741142	0.773944	0.978268	0.81068	0.741845	0.238919	0.347162	0.378565	0.27493	0.466143	0.257789
O14497	ARID1A	AT-rich interactive domain-containing protein 1A	GPSPSPVGSPASVAQSR	694	(S698)	_GPSPS[Phospho (STY)]PVGSPASVAQSR_.3	_GPSPS[Phospho (STY)]PVGSPASVAQSR_	2.44531e-10	1.21911e-27	7.58933e-17	1.23546e-07	6.20166e-11	7.69582e-06	1.13061e-05	2.42254e-27	1.87806e-11	3.67309e-16	3.98594e-06	4.03139e-19	17199.3	17431.1	19769.1	18213.7	19075.1	18079.5	7787.84	6942.1	7489.63	5369.93	7224.95	5117.87	0.190601	0.153296	0.327429	0.499439	0.220805	0.0634553	0.230335	0.0832581	0.133279	0.0316221	0.151294	0.677408
O14497	ARID1A	AT-rich interactive domain-containing protein 1A	GPSPSPVGSPASVAQSR	694	(S698,S702)	_GPSPS[Phospho (STY)]PVGS[Phospho (STY)]PASVAQSR_.2	_GPSPS[Phospho (STY)]PVGS[Phospho (STY)]PASVAQSR_	2.10967e-06	2.79888e-05	7.3422e-14	1.4227e-08	2.90669e-08	3.42532e-05	0.000861747	3.83505e-07	0.00102527	1.99907e-06	1.51957e-05	4.46388e-25	16842.7	16136.7	15684.4	25627.9	20749.8	27052.3	4068.53	2033.33	2043.39	6588.85	4726.04	4572.42	0.297365	0.879276	0.797861	0.0430755	0.209	0.257994	0.859297	0.814693	0.68886	0.850477	0.488102	0.850165
O14497	ARID1A	AT-rich interactive domain-containing protein 1A	GPSPSPVGSPASVAQSR	694	(S709)	_GPSPSPVGSPASVAQS[Phospho (STY)]R_.3	_GPSPSPVGSPASVAQS[Phospho (STY)]R_	5.09661e-05	3.25342e-15	8.42211e-13	2.17322e-05	0.000208006	8.63365e-05	5.38043e-05	0.0014369	0.000550437	4.76172e-07	0.000138142	5.48803e-12	5900.22	15793.3	18603.9	18396.7	11702.2	21202.8	5652.75	6349.36	5666.98	10981.1	10116	10732.3	3.82887e-06	2.14369e-06	0.000170311	3.10817e-07	4.66599e-08	9.51111e-05	2.32971e-05	3.91612e-05	9.16168e-05	6.77038e-06	0.000100253	0.000109249
O14497	ARID1A	AT-rich interactive domain-containing protein 1A	GPSPSPVGSPASVAQSR	694	(S705)	_GPSPSPVGSPAS[Phospho (STY)]VAQSR_.3	_GPSPSPVGSPAS[Phospho (STY)]VAQSR_	1.2058e-10	2.40568e-51	1.95731e-33	7.17689e-09	2.38129e-18	2.65979e-07	2.70387e-05	3.22464e-27	1.63886e-05	4.63981e-17	2.26829e-05	1.13785e-24	13497.7	14472.9	15410.4	12420.8	15400.6	14509.6	6258.83	6070.29	5385.99	4900.54	5532.11	4381.65	2.30028e-08	1.48013e-05	8.48328e-05	9.87785e-09	1.76955e-08	9.63231e-07	3.47479e-05	0.000740787	0.00102156	0.000148586	0.00150821	3.57538e-06
O14497	ARID1A	AT-rich interactive domain-containing protein 1A	GPSPSPVGSPASVAQSR	694	(S705)	_GPSPSPVGSPAS[Phospho (STY)]VAQSR_.2	_GPSPSPVGSPAS[Phospho (STY)]VAQSR_	3.80659e-16	2.46291e-20	1.33655e-16	2.03971e-08	3.93305e-14	1.37668e-07	3.48161e-05	1.57119e-33	2.02886e-08	1.123e-12	4.37357e-06	6.33152e-15	11893.3	12262.7	12990.6	13783.7	15751.2	16301.1	7494.68	5494.81	5229.27	4127.67	4837.3	3326.26	5.70566e-12	6.34158e-16	1.10255e-15	2.97313e-21	2.18238e-17	3.76549e-16	7.36443e-08	1.35931e-08	7.7618e-10	3.00249e-08	4.92481e-10	1.02816e-08
[truncated: 37,777 more rows]

## Sheet: 9b
Table S9b. Summary of differential class 1 phosphosites [CL68/PC9]																												Table S9b. Summary of differential class 1 phosphosites [H1975/H3255]
[truncated: 7,481 more rows]
[truncated: 4 more columns]
