# Supplementary material for: A Rapid One-Pot Workflow for Sensitive Microscale Phosphoproteomics
Source: J Proteome Res. 2024 Jul 22;23(8):3294–309. doi: 10.1021/acs.jproteome.3c00862 (PMC11301667; doi:10.1021/acs.jproteome.3c00862)
Supplement: Supplementary file 11 — pr3c00862_si_011.xlsx [file pr3c00862_si_011.xlsx]

## Sheet: Table S10
	Table S10. Summary of KEGG pathway analysis of phosphoproteins from 1000 to 10 cells samples
	Table S10a. Summary of mapped KEGG pathways (Total and upregulated)
	Table S10b. Summary of all enriched kinases in both pair of resistant cells (CL68/PC9 and H1975/H3255)
	Table S10c. Summary of K-S relationships identified in both pair of resistant cells (CL68/PC9 and H1975/H3255)

## Sheet: 10a
Table S10a. Summary of mapped KEGG pathways (Total and upregulated)
Summary of mapped KEGG pathways from proteins identified in both pair of resistant and sensitive cells
Category	Term	Pathway	Count	%	Pvalue	Genes	List Total	Pop Hits	Pop Total	Fold Enrichment	Bonferroni	Benjamini	FDR
KEGG_PATHWAY	hsa04012	ErbB signaling pathway	39	1.45306	3.28e-12	Q13555, P36507, P05129, Q92934, P29353, P19174, P28482, Q13557, P12931, P31751, O43639, Q05397, P10398, P42345, P46109, P15056, P17252, Q07889, P21860, Q13480, P42684, P42229, P05771, P46108, P05412, P04049, Q92529, P04626, P51692, P31749, P27361, O96013, P16333, P00519, P01106, P00533, P49841, Q13177, Q13153	1183	85	8586	3.33006	1.02e-09	3.4e-10	2.53e-10
KEGG_PATHWAY	hsa04520	Adherens junction	39	1.45306	8.99e-11	Q09472, P07947, Q8TEW0, P28482, Q9Y6W5, P12830, Q9NQS3, P12931, Q07157, O00401, O43318, P63261, P08581, P35221, Q92793, Q92692, P55196, P08069, Q9UQB8, Q8WWI1, P46940, Q15223, Q52LW3, O95863, Q9BX66, P60709, P04626, Q9BSQ5, P18031, P27361, Q96NY8, P35222, O60716, P19105, P18206, Q9NQB0, P24844, P00533, O14950	1183	93	8586	3.0436	2.79e-08	4.66e-09	3.46e-09
KEGG_PATHWAY	hsa05223	Non-small cell lung cancer	27	1.00596	1.49e-06	P36507, P05129, Q92934, P19174, P28482, P04637, P31751, P10398, P15056, P08581, P17252, Q07889, Q9HC35, P42229, P05771, Q13043, P06400, P40763, P04049, O15530, P04626, P51692, P31749, P27361, Q6A1A2, O43524, Q92466, P00533	1183	72	8586	2.72168	0.000462	2.01e-05	1.49e-05
KEGG_PATHWAY	hsa01521	EGFR tyrosine kinase inhibitor resistance	29	1.08048	9.16e-07	P36507, P05129, Q92934, P29353, P19174, P28482, P12931, P31751, P10398, P42345, P15056, P08581, P17252, Q07889, P21860, P08069, Q13480, P05771, P62753, P40763, P04049, Q92529, P04626, P31749, P27361, O43524, P21359, P00533, P49841	1183	79	8586	2.66426	0.000285	1.42e-05	1.06e-05
KEGG_PATHWAY	hsa04530	Tight junction	59	2.19821	8.66e-12	Q9Y624, Q8N4S9, Q14247, Q8IY63, Q8TEW0, Q16625, P12931, Q07157, P35579, Q4VCS5, P35580, Q8NI35, Q96PU5, P55196, P22694, O14745, Q92974, P05412, O95049, Q9Y478, Q13009, P60709, Q12959, O75970, P19105, P24844, O14950, Q13131, Q15831, Q6ZSZ5, O15143, P68363, Q0VF96, Q8TEU7, Q7Z406, Q01196, P15311, Q9UDY2, P63261, P35240, Q92797, Q92796, P26038, P05556, Q8N3R9, O15551, O43741, P04626, Q8IY33, P34932,…	1183	170	8586	2.51889	2.69e-09	6.74e-10	5e-10
KEGG_PATHWAY	hsa04910	Insulin signaling pathway	44	1.63934	7.22e-08	P36507, P13807, Q92934, P29353, P28482, Q9UPT5, P31751, P13861, P10398, P42345, P46109, P15056, Q07889, Q13085, O15357, P22694, Q92574, Q8N122, P49815, O14920, Q15642, P62753, P46108, P04049, Q92529, Q9Y478, Q9BX66, O15530, O43741, P18031, P31749, P27361, Q13905, Q9Y4H2, Q6A1A2, P10644, P31321, P35568, P31323, P17612, Q9BUB5, P49327, P49841, Q13131, P46019	1183	137	8586	2.33098	2.24e-05	1.52e-06	1.13e-06
KEGG_PATHWAY	hsa04150	mTOR signaling pathway	48	1.78838	7.35e-08	Q8TF40, Q8TB45, P36507, Q92539, P05129, Q15418, P28482, Q9BPZ7, Q8NBW4, Q01650, O75385, P42345, P15056, P23588, Q92574, P49815, P05771, P62753, Q9BQK8, Q14693, P04049, Q13322, Q9NXC5, O15530, P27361, P35568, P49841, Q13131, P30622, Q15831, Q96B36, P31751, P85299, P17252, Q07889, P08069, Q6PJI9, Q8N122, O14920, Q9HB90, P31749, Q6IAA8, P51812, Q6A1A2, Q13309, O60353, O00141, Q6R327, Q8NFG4	1183	156	8586	2.23318	2.28e-05	1.52e-06	1.13e-06
KEGG_PATHWAY	hsa04810	Regulation of actin cytoskeleton	65	2.42176	8.96e-09	P25054, P36507, Q8N8S7, Q9Y6W5, P28482, P49023, P12931, P35579, P10398, P35580, P46109, P15056, P16144, Q86VI3, P46940, P46108, P04049, Q8WYL5, Q13009, Q9Y2X7, P60709, Q15746, P27361, Q5JSP0, O96013, P19105, Q9H4X1, P18206, O60610, Q9BZL4, P62328, P24844, P00533, O14950, Q13177, Q92888, Q9Y281, P98174, Q9NRY4, O15143, Q9NYB9, Q9Y2I7, P31751, Q05397, O00401, P53667, P19634, Q7Z406, P15311, P63261,…	1183	229	8586	2.06008	2.79e-06	2.79e-07	2.07e-07
KEGG_PATHWAY	hsa04144	Endocytosis	68	2.53353	2.51e-08	Q9ULV8, Q92538, P0DMV8, P0DMV9, Q9NP61, Q8TEW0, P04439, Q96B97, Q9H444, Q641Q2, P12931, P51149, Q9Y3E7, Q96P48, Q7L804, Q96PU5, P98082, P47755, P47756, Q8TF74, Q9Y2X7, O95208, Q9UBC2, P51636, Q6WKZ4, Q7Z3T8, Q96J02, Q8WUX9, Q8WU79, Q9Y6D6, Q9Y6D5, Q00987, Q96CW1, P00533, P49407, Q15276, P34947, O15143, Q5JU85, Q9Y6I3, Q9UQN3, P29590, Q03135, Q9ULH1, O00401, Q9UNH7, Q00610, P08069, P42566, P11717,…	1183	250	8586	1.97413	7.82e-06	6.51e-07	4.84e-07
KEGG_PATHWAY	hsa04010	MAPK signaling pathway	69	2.57079	1.6e-05	P09603, P36507, P05129, P0DMV8, P0DMV9, Q15418, P10636, P28482, P04637, Q03112, Q16828, O43318, P10398, P46109, P15056, Q8IVH8, Q9Y6K9, P22694, P05771, Q13043, P46108, P47712, P05412, P04049, P16949, P27361, Q06413, P15336, Q9NPH3, Q9BUB5, P01106, P00533, Q13177, Q99759, P49407, Q9UER7, P21333, Q99956, Q9H2K8, P30305, O75369, P31751, P08581, P17252, Q07889, P21860, P08069, Q13188, O14920, O95819,…	1183	301	8586	1.66375	0.00497589	0.000166	0.000124
Summary of mapped KEGG pathways from proteins upregulated in CL68 resistant cells
Category	Term	Pathway	Count	%	PValue	Genes	List Total	Pop Hits	Pop Total	Fold Enrichment	Bonferroni	Benjamini	FDR
KEGG_PATHWAY	hsa04520	Adherens junction	20	2.29095	1.697e-08	Q09472, P07947, Q9BX66, P04626, Q9BSQ5, Q96NY8, P35222, Q07157, O60716, P18206, P08581, P35221, Q8WWI1, P55196, Q9NQB0, P08069, Q9UQB8, P46940, P00533, Q15223	381	93	8586	4.84633	4.51401e-06	2.25701e-06	1.95155e-06
KEGG_PATHWAY	hsa04012	ErbB signaling	10	1.14548	0.0125114	Q92934, P04626, P31749, P00533, P31751, Q13177, P42684, O43639, Q13153, P10398	381	85	8586	2.65123	0.964881	0.116619	0.100836
KEGG_PATHWAY	hsa05223	NSCLC	9	1.03093	0.0137814	Q92934, P08581, P04626, P31749, Q9HC35, Q92466, P00533, P31751, P10398	381	72	8586	2.81693	0.975061	0.116619	0.100836
KEGG_PATHWAY	hsa04014	Ras signaling	19	2.1764	0.0167687	Q92934, Q13009, Q6GYQ0, Q8IVT5, P31749, P62070, Q06124, P31751, Q2PPJ7, P21359, P08581, P55196, P08069, P22694, P00533, Q13177, P42684, Q13153, P47712	381	236	8586	1.81429	0.988872	0.117438	0.101544
KEGG_PATHWAY	hsa04390	Hippo signaling	14	1.60367	0.02175	P25054, O95835, Q12959, P35222, Q4VCS5, P46937, Q8TDM6, P35221, Q14160, P35240, Q92796, Q9NQB0, Q6ZTQ3, P48730	381	157	8586	2.00953	0.997118	0.13775	0.119107
KEGG_PATHWAY	hsa01521	EGFR-TKI	9	1.03093	0.0230416	P21359, Q92934, P08581, P04626, P31749, P08069, P00533, P31751, P10398	381	79	8586	2.56733	0.997972	0.142536	0.123246
Summary of mapped KEGG pathways from proteins upregulated in H1975 resistant cells
Category	Term	Pathway	Count	%	PValue	Genes	List Total	Pop Hits	Pop Total	Fold Enrichment	Bonferroni	Benjamini	FDR
KEGG_PATHWAY	hsa04530	Tight junction	31	2.96935	3.25975e-09	Q6ZSZ5, Q14247, Q8IY63, Q16625, O15143, Q07157, Q7Z406, Q4VCS5, P35580, Q9UDY2, Q8NI35, Q96PU5, Q92797, P55196, Q92796, O14745, Q92974, O95049, Q9Y478, Q8N3R9, O15551, Q13009, Q8IY33, Q12959, O75970, Q9Y2J4, Q14160, Q9P2M7, Q5JTD0, Q8N3V7, Q9NPB6	451	170	8586	3.47158	9.0621e-07	9.06211e-07	7.8886e-07
KEGG_PATHWAY	hsa04012	ErbB signaling	17	1.62835	6.86376e-06	Q13555, Q92934, P51692, P31749, Q13557, P31751, O96013, Q05397, P15056, P00519, P21860, Q13480, P00533, P49841, P42229, P42684, Q13153	451	85	8586	3.80754	0.00190631	0.000636042	0.000553677
KEGG_PATHWAY	hsa04390	Hippo signaling	21	2.01149	0.000193599	Q8N3R9, Q9H8S9, O95835, Q13625, Q12959, P35222, Q4VCS5, P46937, Q96IF1, Q8TDM6, P35221, Q14160, Q9H4B6, Q8NI35, Q7L9L4, Q92796, Q9NQB0, Q6ZTQ3, P48730, P49841, Q9NPB6	451	157	8586	2.54644	0.0524028	0.00598006	0.00520566
KEGG_PATHWAY	hsa04014	Ras signaling	26	2.49042	0.000601353	P09603, Q92934, Q06124, P31751, Q9Y6K9, P55196, P08069, Q13480, P42684, O14920, P47712, Q13009, Q6GYQ0, Q8IVT5, P31749, O96013, Q86X10, Q2PPJ7, Q9UQC2, P00519, P21359, Q13393, P00533, P29317, Q15311, Q13153	451	236	8586	2.09737	0.153992	0.0128597	0.0111944
KEGG_PATHWAY	hsa05223	NSCLC	11	1.05364	0.0040812	P15056, Q92934, O15530, P51692, P31749, Q9HC35, Q6A1A2, Q92466, P00533, P31751, P42229, P06400	451	72	8586	2.90854	0.679186	0.0488436	0.0425185
KEGG_PATHWAY	hsa01521	EGFR-TKI	10	0.957854	0.0218452	P15056, P21359, Q92934, P31749, P21860, P08069, Q13480, P49841, P00533, P31751	451	79	8586	2.40983	0.997846	0.138022	0.120149

## Sheet: 10b
Table S10b. Summary of all enriched kinases in both pair of resistant cells (CL68/PC9 and H1975/H3255)
Summary of enriched kinases in CL68/PC9 cells								Summary of enriched kinases in H1975/H3255 cells
Kinase.Gene	log2 Fold Change	Enrichment	Total Substrates	z.score	p.value	FDR		Kinase.Gene	log2 Fold Change	Enrichment	Total Substrates	z.score	p.value	FDR
ABL1	1.32795	1.28668	6	0.518699	0.301985	0.478885		ABL1	2.8173	1.9599	5	2.14058	0.0161538	0.115021
ABL2	0.989364	0.958623	1	-0.0305628	0.487809	0.498485		ABL2	2.53382	1.76269	1	0.760629	0.223439	0.327483
ADRBK1	0.984159	0.953579	17	-0.141374	0.443787	0.494516		ACTR2	1.15299	0.802096	1	-0.197368	0.42177	0.450157
ADRBK2	0.196933	0.190814	2	-0.845275	0.198979	0.409896		ADRBK1	1.61706	1.12493	15	0.48254	0.314711	0.405311
AKT1	0.955376	0.925691	49	-0.384216	0.350409	0.486886		AKT1	1.05023	0.730606	49	-1.88065	0.0300099	0.148324
AKT2	1.46697	1.42139	16	1.24502	0.106563	0.338299		AKT2	1.41796	0.986423	10	-0.0428165	0.482924	0.495255
AKT3	1.5195	1.47229	8	0.986709	0.161893	0.390296		AKT3	1.09964	0.764979	6	-0.574122	0.282943	0.375965
ARAF	1.41528	1.37131	7	0.72563	0.234033	0.440914		ARAF	0.210112	0.146168	10	-2.69274	0.00354335	0.0687409
ATM	-0.402712	-0.3902	8	-2.9044	0.00183976	0.0378991		ATM	1.31773	0.916698	15	-0.321755	0.373819	0.423189
ATR	0.0903263	0.0875197	3	-1.1674	0.121525	0.338299		ATR	0.557987	0.388173	7	-1.61436	0.0532247	0.191486
AURKA	0.710651	0.68857	70	-1.92462	0.0271385	0.223621		AURKA	0.740569	0.515188	64	-3.86799	5.49e-05	0.00354811
AURKB	0.607913	0.589024	12	-1.05158	0.146497	0.377229		AURKB	1.22954	0.855347	21	-0.66109	0.254277	0.35833
BCKDK	0.657773	0.637335	3	-0.463983	0.32133	0.478885		AURKC	0.938922	0.653176	1	-0.345885	0.364715	0.421159
BLK	1.45434	1.40915	3	0.52345	0.30033	0.478885		BCKDK	0.596358	0.414866	1	-0.58355	0.279762	0.374302
BMX	1.32855	1.28727	1	0.212187	0.415981	0.486886		BLK	2.77753	1.93223	5	2.07889	0.0188139	0.121663
BRAF	1.31593	1.27504	2	0.287311	0.386937	0.486886		BMX	2.76656	1.9246	1	0.922097	0.178239	0.293037
BTK	0.989364	0.958623	1	-0.0305628	0.487809	0.498485		BRAF	-0.582328	-0.405106	2	-1.98174	0.0237543	0.135592
CAMK1	0.234046	0.226774	4	-1.14228	0.12667	0.343341		CAMK1	1.85465	1.29022	3	0.501312	0.308076	0.401119
CAMK1D	-1.20427	-1.16685	1	-1.60053	0.0547402	0.268488		CAMK1D	2.45561	1.70829	1	0.706368	0.23998	0.342324
CAMK2A	0.464854	0.45041	18	-1.7223	0.0425072	0.250186		CAMK2A	1.23914	0.862027	19	-0.599783	0.274325	0.374302
CAMK2B	-0.138954	-0.134637	6	-2.0529	0.0200412	0.219474		CAMK2B	1.79359	1.24774	11	0.819425	0.206272	0.320134
CAMK2D	0.120269	0.116532	7	-1.72653	0.0421258	0.250186		CAMK2D	1.53171	1.06556	12	0.226484	0.410412	0.444804
CAMK2G	0.372631	0.361053	8	-1.33489	0.0909564	0.323052		CAMK2G	1.5455	1.07515	10	0.236994	0.406331	0.442855
CAMK4	1.32202	1.28095	5	0.464028	0.321314	0.478885		CAMK4	0.707525	0.4922	10	-1.60145	0.0546381	0.192724
CDC42BPA	0.287639	0.278701	5	-1.19134	0.11676	0.338299		CDC42BPA	1.48124	1.03045	9	0.0910921	0.46371	0.486269
CDC42BPB	0.455995	0.441826	3	-0.71411	0.23758	0.440914		CDC42BPB	1.23273	0.857567	4	-0.284094	0.388169	0.430313
CDC7	-0.892584	-0.86485	1	-1.37746	0.0841851	0.304248		CDC42BPG	3.15689	2.19614	1	1.1929	0.116454	0.252306
CDK1	0.508563	0.492761	146	-4.52714	2.99e-06	0.000307901		CDC7	-1.22685	-0.853476	1	-1.84846	0.0322682	0.152684
CDK16	-1.06017	-1.02723	1	-1.4974	0.0671444	0.287685		CDK1	1.02692	0.714393	172	-3.73556	9.36e-05	0.00454192
CDK2	0.417469	0.404498	69	-3.65379	0.000129201	0.00636249		CDK2	0.982598	0.683559	78	-2.78716	0.00265862	0.057308
CDK3	1.59132	1.54188	3	0.693262	0.244073	0.448919		CDK3	1.88775	1.31324	4	0.624783	0.266057	0.371331
CDK4	0.224714	0.217732	9	-1.73345	0.0415077	0.250186		CDK4	0.662773	0.461068	20	-2.40365	0.00811615	0.109876
CDK5	1.83361	1.77664	52	4.13672	1.76e-05	0.00120957		CDK5	1.79856	1.2512	48	1.73562	0.0413157	0.178117
CDK6	-0.201033	-0.194787	4	-1.76504	0.0387783	0.250186		CDK6	0.328498	0.228525	9	-2.30816	0.0104952	0.115021
CDK7	0.098005	0.0949599	21	-3.06346	0.00109396	0.0281695		CDK7	1.26594	0.88067	22	-0.558194	0.288356	0.380551
CDK9	2.24625	2.17646	3	1.50512	0.0661464	0.287685		CDK9	2.82859	1.96776	3	1.67166	0.0472954	0.187251
CHEK1	0.222534	0.215619	12	-2.00702	0.0223735	0.219474		CHEK1	0.678872	0.472268	14	-1.96924	0.0244625	0.135592
CHEK2	1.0626	1.02959	1	0.0218528	0.491283	0.498485		CHEK2	-0.192263	-0.133751	1	-1.13068	0.129095	0.269258
CHUK	1.05157	1.0189	26	0.0711774	0.471628	0.498485		CHUK	1.30507	0.907894	27	-0.477302	0.316574	0.405311
CLK1	0.899219	0.871279	40	-0.601334	0.273809	0.478885		CLK1	0.816584	0.568069	25	-2.15381	0.0156277	0.115021
CLK4	0.0823748	0.0798153	2	-0.961225	0.16822	0.390296		CLK2	-0.282736	-0.19669	4	-2.3869	0.0084956	0.109876
CSF1R	1.15895	1.12294	2	0.128428	0.448905	0.494516		CLK3	0.163467	0.113719	1	-0.883881	0.18838	0.298534
CSNK1A1	1.46389	1.41841	18	1.3112	0.0948945	0.331327		CLK4	0.0190993	0.0132867	1	-0.984041	0.162548	0.284092
CSNK1D	1.47893	1.43298	35	1.89207	0.029241	0.231679		CSF1R	2.76656	1.9246	1	0.922097	0.178239	0.293037
CSNK1E	0.649006	0.62884	9	-0.822465	0.205406	0.417428		CSNK1A1	1.74374	1.21306	24	1.04094	0.148953	0.27946
CSNK1G1	1.34439	1.30261	4	0.447048	0.32742	0.481775		CSNK1D	1.60041	1.11335	34	0.659165	0.254895	0.35833
CSNK1G2	1.54672	1.49866	7	0.974511	0.164901	0.390296		CSNK1E	0.0639104	0.0444602	5	-2.13087	0.0165501	0.115021
CSNK1G3	2.58416	2.50387	2	1.57094	0.058098	0.27833		CSNK1G1	1.46868	1.02171	3	0.0374994	0.485043	0.495255
CSNK2A1	0.770186	0.746255	91	-1.78794	0.036893	0.250186		CSNK1G2	1.53437	1.0674	3	0.116433	0.453655	0.47831
CSNK2A2	1.46447	1.41896	24	1.51606	0.064752	0.287685		CSNK1G3	3.06656	2.1333	1	1.13023	0.12919	0.269258
CSNK2B	1.94516	1.88472	1	0.653493	0.256719	0.468001		CSNK2A1	0.980023	0.681768	84	-2.90874	0.00181442	0.0502855
DAPK1	2.52964	2.45105	10	3.38935	0.000350297	0.0120269		CSNK2A2	0.895585	0.623028	26	-1.91698	0.0276199	0.143854
DAPK2	2.51871	2.44045	1	1.06398	0.143669	0.37463		CSNK2B	2.57105	1.78859	1	0.786453	0.215801	0.325386
DAPK3	1.89207	1.83328	2	0.870441	0.19203	0.409896		DAPK1	2.19842	1.52936	8	1.49321	0.0676915	0.211809
DMPK	-0.684964	-0.663681	4	-2.45774	0.0069908	0.120009		DAPK3	2.28459	1.58931	2	0.831153	0.202944	0.317509
DYRK2	0.55728	0.539965	2	-0.480553	0.315417	0.478885		DMPK	0.644981	0.448691	5	-1.22943	0.109456	0.252306
DYRK3	1.1623	1.12619	1	0.0932077	0.462869	0.497345		EGFR	2.75608	1.91731	7	2.4204	0.00775178	0.109876
EGFR	2.1902	2.12215	6	2.0303	0.0211629	0.219474		EIF2AK2	0.925404	0.643771	9	-1.06579	0.143259	0.27517
EIF2AK2	1.0303	0.998287	9	-0.00379658	0.498485	0.498485		EPHA1	2.88225	2.00508	2	1.41755	0.0781614	0.219758
EPHA1	1.5245	1.47713	2	0.498412	0.309097	0.478885		EPHA2	2.93632	2.0427	3	1.80111	0.0358425	0.161708
EPHA2	2.60821	2.52716	3	1.95381	0.0253621	0.223621		EPHA3	2.88225	2.00508	2	1.41755	0.0781614	0.219758
EPHA3	1.32855	1.28727	1	0.212187	0.415981	0.486886		EPHA4	2.88225	2.00508	2	1.41755	0.0781614	0.219758
EPHA4	1.32855	1.28727	1	0.212187	0.415981	0.486886		EPHA5	2.44879	1.70354	2	0.992261	0.160535	0.283126
EPHA5	1.32855	1.28727	1	0.212187	0.415981	0.486886		EPHA6	2.76656	1.9246	1	0.922097	0.178239	0.293037
EPHA6	1.32855	1.28727	1	0.212187	0.415981	0.486886		EPHA7	2.63184	1.83088	3	1.43523	0.0756112	0.219758
EPHA7	1.32855	1.28727	1	0.212187	0.415981	0.486886		EPHB1	2.76656	1.9246	1	0.922097	0.178239	0.293037
EPHB1	1.32855	1.28727	1	0.212187	0.415981	0.486886		EPHB2	2.79555	1.94477	2	1.33248	0.0913505	0.236293
EPHB2	1.32855	1.28727	1	0.212187	0.415981	0.486886		ERBB2	3.1983	2.22495	6	2.99238	0.00138408	0.0447517
ERBB2	2.35852	2.28524	7	2.5117	0.00600754	0.112505		ERBB3	2.70772	1.88367	3	1.52641	0.0634541	0.201805
ERBB3	2.02966	1.9666	2	1.00971	0.156317	0.383349		ERBB4	2.81681	1.95956	4	1.91392	0.0278154	0.143854
ERBB4	1.91077	1.8514	2	0.889375	0.186901	0.409896		FGR	2.73691	1.90397	6	2.20828	0.0136123	0.115021
FES	0.989364	0.958623	1	-0.0305628	0.487809	0.498485		FLT1	2.86819	1.9953	2	1.40375	0.080196	0.222257
FGR	1.36397	1.32159	4	0.475076	0.317366	0.478885		FRK	3.04098	2.1155	2	1.57329	0.0578258	0.195482
FLT1	1.32855	1.28727	1	0.212187	0.415981	0.486886		FYN	3.04447	2.11793	1	1.1149	0.132446	0.269258
FLT3	0.843511	0.817302	1	-0.134949	0.446326	0.494516		GRK1	0.835007	0.580885	1	-0.41798	0.337981	0.416967
FRK	1.42432	1.38006	1	0.28073	0.389459	0.486886		GRK6	-0.493729	-0.34347	1	-1.33983	0.09015	0.236293
FYN	3.24804	3.14711	2	2.24288	0.0124524	0.183229		GSK3A	1.24618	0.866925	56	-0.993149	0.160319	0.283126
GRK1	-0.383991	-0.37206	1	-1.01346	0.155419	0.383349		GSK3B	1.19877	0.83394	65	-1.3352	0.090906	0.236293
GRK4	0.777858	0.753689	1	-0.181936	0.427816	0.491901		HCK	2.77753	1.93223	5	2.07889	0.0188139	0.121663
GRK5	0.196933	0.190814	2	-0.845275	0.198979	0.409896		HIPK1	1.49247	1.03826	2	0.0539632	0.478482	0.494546
GRK6	1.47696	1.43107	3	0.551495	0.290647	0.478885		HIPK2	1.17839	0.819767	24	-0.880565	0.189277	0.298534
GRK7	-0.383991	-0.37206	1	-1.01346	0.155419	0.383349		ICK	1.01432	0.705625	4	-0.587155	0.27855	0.374302
GSK3A	1.84333	1.78606	64	4.64494	1.7e-06	0.000307901		IKBKB	1.44499	1.00523	24	0.0255525	0.489807	0.495509
GSK3B	1.57434	1.52543	68	3.20037	0.000686252	0.0201954		ITK	2.65019	1.84365	2	1.18987	0.117049	0.252306
GTF2F1	-1.19405	-1.15695	2	-2.25315	0.012125	0.183229		KDR	0.916694	0.637712	1	-0.361306	0.358935	0.416967
HCK	1.45434	1.40915	3	0.52345	0.30033	0.478885		KIT	3.22213	2.24152	3	2.14456	0.0159942	0.115021
HIPK1	1.60933	1.55932	2	0.584269	0.27952	0.478885		LATS1	1.41202	0.982292	1	-0.0176601	0.492955	0.495509
HIPK2	0.95979	0.929968	21	-0.237049	0.406309	0.486886		LIMK1	-0.320945	-0.223271	1	-1.21996	0.11124	0.252306
ICK	-0.7037	-0.681835	1	-1.24228	0.107067	0.338299		LIMK2	-0.320945	-0.223271	1	-1.21996	0.11124	0.252306
IKBKB	0.751294	0.72795	22	-0.94253	0.172961	0.395888		LYN	2.99793	2.08556	1	1.08262	0.139489	0.273342
INSR	1.57465	1.52572	2	0.549167	0.291445	0.478885		MAK	2.73331	1.90147	6	2.20216	0.0138269	0.115021
ITK	1.32855	1.28727	1	0.212187	0.415981	0.486886		MAP2K1	1.75806	1.22302	23	1.06669	0.143056	0.27517
KIT	2.43456	2.35891	2	1.41952	0.0778736	0.300928		MAP2K2	1.33705	0.930136	8	-0.197069	0.421887	0.450157
LATS1	-0.0301601	-0.029223	1	-0.760229	0.223559	0.438601		MAP2K3	0.935442	0.650755	5	-0.778822	0.218042	0.325386
LIMK1	1.74243	1.68829	2	0.718984	0.236075	0.440914		MAP2K4	1.16939	0.813504	10	-0.588156	0.278214	0.374302
LIMK2	1.74243	1.68829	2	0.718984	0.236075	0.440914		MAP2K5	2.35246	1.63653	3	1.09951	0.135772	0.269258
LYN	1.36893	1.32639	1	0.241086	0.404744	0.486886		MAP2K6	0.693262	0.482279	11	-1.71244	0.043408	0.179173
MAK	1.65317	1.60181	3	0.769932	0.22067	0.438601		MAP2K7	0.450107	0.313124	4	-1.37003	0.0853384	0.22994
MAP2K1	0.827368	0.80166	19	-0.63859	0.261545	0.472616		MAP3K7	1.06133	0.73833	2	-0.369055	0.356043	0.416967
MAP2K2	0.860181	0.833454	6	-0.301331	0.381581	0.486886		MAP4K4	1.50264	1.04533	2	0.0639351	0.474511	0.494546
MAP2K3	1.73101	1.67722	5	1.11854	0.131669	0.352257		MAP4K6	3.03613	2.11213	2	1.56853	0.0583789	0.195482
MAP2K4	0.538643	0.521907	13	-1.27327	0.101462	0.337155		MAPK1	1.14754	0.798304	90	-1.90828	0.0281776	0.143854
MAP2K5	1.9167	1.85715	3	1.0966	0.136407	0.360255		MAPK10	1.085	0.754794	9	-0.733625	0.231589	0.332802
MAP2K6	1.72848	1.67478	11	1.65307	0.0491586	0.266491		MAPK11	0.81338	0.56584	14	-1.62008	0.0526077	0.191486
MAP2K7	0.224222	0.217255	5	-1.29283	0.0980354	0.336588		MAPK12	1.60056	1.11345	15	0.438219	0.330614	0.416967
MAP3K7	0.657808	0.637369	2	-0.378804	0.352417	0.486886		MAPK13	1.13708	0.791028	13	-0.751421	0.2262	0.327483
MAP4K4	-0.239695	-0.232247	1	-0.910192	0.181361	0.409896		MAPK14	1.16858	0.812938	10	-0.589939	0.277616	0.374302
MAP4K6	3.1205	3.02355	2	2.1138	0.0172663	0.209227		MAPK15	0.906936	0.630924	1	-0.368077	0.356408	0.416967
MAPK1	0.929525	0.900643	71	-0.618388	0.26816	0.478885		MAPK3	1.27102	0.884207	109	-1.20564	0.113978	0.252306
MAPK10	1.07726	1.04378	11	0.107265	0.45729	0.497345		MAPK7	1.06087	0.738012	18	-1.10851	0.133821	0.269258
MAPK11	1.15439	1.11852	15	0.339063	0.367281	0.486886		MAPK8	1.35033	0.939375	46	-0.410066	0.340879	0.416967
MAPK12	1.667	1.61521	13	1.63843	0.0506659	0.26762		MAPK9	1.04503	0.726991	14	-1.01874	0.154163	0.279849
MAPK13	1.62719	1.57663	8	1.2047	0.11416	0.338299		MAPKAPK2	0.6288	0.437435	5	-1.25453	0.104825	0.252306
MAPK14	0.925304	0.896554	8	-0.21612	0.414447	0.486886		MAPKAPK3	0.596286	0.414815	1	-0.5836	0.279745	0.374302
MAPK15	1.62164	1.57125	1	0.421951	0.33653	0.484792		MAPKAPK5	2.44877	1.70352	3	1.21524	0.112138	0.252306
MAPK3	0.908825	0.880587	86	-0.817969	0.206688	0.417428		MARK1	1.88285	1.30983	17	1.27401	0.101329	0.252024
MAPK7	1.19434	1.15723	16	0.464557	0.321124	0.478885		MARK2	2.34298	1.62993	2	0.888447	0.18715	0.298534
MAPK8	1.7522	1.69776	49	3.60775	0.000154429	0.00636249		MARK3	1.86421	1.29687	10	0.936242	0.174574	0.293037
MAPK9	1.15681	1.12087	14	0.334042	0.369174	0.486886		MARK4	1.69048	1.17601	21	0.804398	0.210584	0.324232
MAPKAPK2	0.54287	0.526002	6	-0.857605	0.195555	0.409896		MELK	-0.750358	-0.521998	2	-2.1466	0.0159125	0.115021
MAPKAPK3	-1.67722	-1.6251	1	-1.93901	0.0262498	0.223621		MET	2.92338	2.0337	6	2.52517	0.00578209	0.0934772
MAPKAPK5	-0.104492	-0.101246	2	-1.15036	0.124998	0.343327		MOK	0.906936	0.630924	1	-0.368077	0.356408	0.416967
MARK1	0.490682	0.475436	14	-1.44977	0.073562	0.291419		MOS	3.2935	2.29117	1	1.28768	0.0989295	0.249251
MARK2	0.793466	0.768812	1	-0.170766	0.432204	0.491901		MTOR	-0.125057	-0.086998	14	-4.05616	2.49e-05	0.00241947
MARK3	0.852074	0.825599	9	-0.386461	0.349577	0.486886		NEK1	1.43304	0.996914	3	-0.00533107	0.497873	0.497873
MARK4	0.547633	0.530618	16	-1.38683	0.0827475	0.304248		NEK2	0.339265	0.236015	66	-6.18984	3.01e-10	5.84e-08
MELK	0.461476	0.447138	2	-0.57752	0.281794	0.478885		NLK	0.258429	0.17978	7	-2.16422	0.0152237	0.115021
MET	2.25513	2.18506	6	2.14412	0.0160116	0.209227		NUAK1	-0.616922	-0.429171	1	-1.4253	0.0770351	0.219758
MOK	2.1913	2.12321	2	1.17331	0.120336	0.338299		PAK1	1.13893	0.792315	26	-1.05612	0.145456	0.276651
MST3	2.79217	2.70542	1	1.2597	0.103889	0.338299		PAK2	1.6089	1.11925	11	0.394452	0.346624	0.416967
MTOR	0.456135	0.441962	14	-1.54228	0.061503	0.287685		PAK3	0.30745	0.213882	4	-1.56798	0.0584432	0.195482
NEK1	1.31886	1.27788	5	0.458961	0.323131	0.478885		PAK4	1.6195	1.12663	7	0.33412	0.369144	0.423189
NEK2	0.520722	0.504543	66	-2.97312	0.00147392	0.0337365		PAK5	-0.68436	-0.476086	3	-2.54973	0.00539028	0.0934772
NLK	0.939017	0.90984	8	-0.188362	0.425296	0.491901		PAK6	-0.888424	-0.618046	1	-1.61366	0.0533001	0.191486
NME1	0.0163721	0.0158634	1	-0.726926	0.233636	0.440914		PBK	0.906936	0.630924	1	-0.368077	0.356408	0.416967
NUAK1	-0.676692	-0.655666	1	-1.22295	0.110675	0.338299		PDGFRA	2.69538	1.87508	2	1.2342	0.108564	0.252306
PAK1	0.653668	0.633358	19	-1.18047	0.118907	0.338299		PDGFRB	2.19102	1.52422	3	0.905513	0.182597	0.297679
PAK2	0.37478	0.363135	10	-1.48759	0.06843	0.287685		PDHK4	0.864689	0.601534	4	-0.794774	0.213372	0.325386
PAK3	0.87836	0.851068	5	-0.245984	0.402847	0.486886		PDK1	1.85657	1.29155	12	1.00723	0.156912	0.28186
PAK4	0.727634	0.705026	6	-0.533697	0.296776	0.478885		PDK2	2.13519	1.48538	4	0.968123	0.166491	0.288387
PAK5	1.30189	1.26144	4	0.38622	0.349667	0.486886		PIM1	0.347899	0.242021	5	-1.6903	0.0454851	0.183835
PAK6	1.28785	1.24783	2	0.258887	0.397861	0.486886		PIM2	0.00603407	0.00419769	3	-1.72011	0.0427063	0.179173
PBK	1.62164	1.57125	1	0.421951	0.33653	0.484792		PIM3	-0.334762	-0.232883	3	-2.12963	0.016601	0.115021
PDGFRA	3.54057	3.43056	1	1.79532	0.0363015	0.250186		PKD1	1.58392	1.10187	10	0.321285	0.373997	0.423189
PDGFRB	1.43979	1.39505	2	0.412674	0.339923	0.486278		PKD2	3.02067	2.10137	1	1.09839	0.136017	0.269258
PDHK4	1.43667	1.39203	1	0.289569	0.386073	0.486886		PLK1	0.712011	0.495321	32	-2.84716	0.00220555	0.0534845
PDK1	0.958318	0.928541	9	-0.158347	0.437092	0.494516		PLK3	0.149373	0.103913	3	-1.54786	0.0608274	0.196675
PDK2	1.22681	1.18869	3	0.241408	0.404619	0.486886		PLK4	-0.0540813	-0.0376225	10	-3.27236	0.000533259	0.0206905
PIM1	1.48751	1.44129	7	0.862404	0.194233	0.409896		PRKAA1	0.537908	0.374204	9	-1.8723	0.0305823	0.148324
PIM2	0.0839592	0.0813504	2	-0.959621	0.168623	0.390296		PRKAA2	0.821586	0.571549	17	-1.76177	0.0390545	0.172195
PIM3	1.35359	1.31153	4	0.460219	0.322679	0.478885		PRKACA	1.2028	0.836749	22	-0.763643	0.22254	0.327483
PKD1	1.19292	1.15586	7	0.30459	0.380339	0.486886		PRKACB	0.431773	0.300369	8	-1.9735	0.0242195	0.135592
PKD3	1.10449	1.07017	1	0.0518327	0.479331	0.498485		PRKACG	0.167273	0.116366	7	-2.33155	0.0098623	0.115021
PKM	1.2008	1.16349	2	0.170785	0.432197	0.491901		PRKCA	1.23894	0.861885	30	-0.754439	0.225293	0.327483
PLK1	0.548615	0.531569	31	-1.92647	0.0270231	0.223621		PRKCB	1.41178	0.982126	51	-0.1273	0.449351	0.476362
PLK3	1.13606	1.10076	3	0.128914	0.448713	0.494516		PRKCD	1.56085	1.08583	18	0.363154	0.358245	0.416967
PLK4	0.30596	0.296454	12	-1.80019	0.0359153	0.250186		PRKCE	1.15805	0.805619	21	-0.888356	0.187175	0.298534
PRKAA1	0.504477	0.488802	10	-1.19405	0.116229	0.338299		PRKCG	0.780163	0.542733	24	-2.23408	0.012739	0.115021
PRKAA2	1.1231	1.0882	18	0.276417	0.391114	0.486886		PRKCH	1.2526	0.871392	8	-0.362773	0.358387	0.416967
PRKACA	0.517937	0.501844	16	-1.47184	0.0705323	0.290593		PRKCI	1.25828	0.875343	12	-0.430655	0.33336	0.416967
PRKACB	0.785608	0.761198	7	-0.466683	0.320363	0.478885		PRKCQ	-0.606089	-0.421635	2	-2.00505	0.0224788	0.135592
PRKACG	0.785608	0.761198	7	-0.466683	0.320363	0.478885		PRKCT	0.840516	0.584718	16	-1.65663	0.0487971	0.189333
PRKCA	1.03376	1.00164	31	0.00673063	0.497315	0.498485		PRKCZ	0.942087	0.655377	9	-1.03107	0.151254	0.27946
PRKCB	1.1168	1.0821	43	0.397637	0.345449	0.486886		PRKD1	0.59419	0.413357	7	-1.54791	0.0608223	0.196675
PRKCD	0.818334	0.792908	16	-0.61187	0.270312	0.478885		PRKDC	1.53941	1.07092	36	0.42435	0.335655	0.416967
PRKCE	1.00028	0.969197	17	-0.0938103	0.46263	0.497345		PRKG1	1.51337	1.0528	22	0.24699	0.402458	0.441112
PRKCG	0.866309	0.839391	22	-0.556436	0.288956	0.478885		PRKG2	1.57426	1.09516	8	0.268413	0.394191	0.434506
PRKCH	1.12671	1.0917	4	0.135467	0.446121	0.494516		PTK6	2.43273	1.69236	4	1.38098	0.0836426	0.228544
PRKCI	1.73715	1.68318	9	1.51387	0.0650294	0.287685		RAF1	1.60747	1.11826	44	0.782341	0.217007	0.325386
PRKCQ	0.0839592	0.0813504	2	-0.959621	0.168623	0.390296		ROCK1	1.30821	0.91008	28	-0.474524	0.317563	0.405311
PRKCT	0.90868	0.880446	16	-0.353232	0.361957	0.486886		ROCK2	0.978826	0.680935	12	-1.10228	0.13517	0.269258
PRKCZ	1.66103	1.60942	8	1.2732	0.101474	0.337155		RPS6KA1	1.29247	0.89913	10	-0.318115	0.375199	0.423189
PRKD1	0.969177	0.939063	6	-0.110253	0.456105	0.497345		RPS6KA2	0.267337	0.185977	5	-1.81528	0.0347403	0.160467
PRKDC	0.873292	0.846158	26	-0.579424	0.281152	0.478885		RPS6KA3	0.701433	0.487963	10	-1.61482	0.053175	0.191486
PRKG1	1.33196	1.29057	16	0.858523	0.195302	0.409896		RPS6KB1	0.80899	0.562787	8	-1.23328	0.108736	0.252306
PRKG2	1.14265	1.10715	8	0.223857	0.411434	0.486886		RPS6KB2	0.639163	0.444643	3	-0.959301	0.168704	0.289633
PTK6	2.0451	1.98155	1	0.725018	0.23422	0.440914		SGK1	1.63952	1.14056	9	0.420527	0.33705	0.416967
RAF1	1.03546	1.00329	40	0.0153567	0.493874	0.498485		SGK2	3.26261	2.26968	1	1.26624	0.102713	0.252232
ROCK1	0.743968	0.720852	24	-1.01012	0.156218	0.383349		SGK3	1.38444	0.963106	2	-0.0520347	0.479251	0.494546
ROCK2	0.466333	0.451844	13	-1.45986	0.0721643	0.291419		SMG1	-0.645967	-0.449377	1	-1.44545	0.0741655	0.219758
RPS6KA1	0.491894	0.47661	10	-1.22253	0.110753	0.338299		SRC	2.53725	1.76508	7	2.01872	0.021758	0.135592
RPS6KA2	0.993517	0.962647	11	-0.0915076	0.463545	0.497345		SRPK1	2.92373	2.03394	1	1.03114	0.151238	0.27946
RPS6KA3	0.303826	0.294386	12	-1.80548	0.0354997	0.250186		STK10	3.02167	2.10207	1	1.09909	0.135865	0.269258
RPS6KB1	1.02245	0.990681	13	-0.0248177	0.4901	0.498485		STK11	1.98663	1.38203	2	0.538812	0.295008	0.3867
RPS6KB2	-0.344632	-0.333923	3	-1.70658	0.0439501	0.251492		STK38	1.41202	0.982292	1	-0.0176601	0.492955	0.495509
SGK1	0.996188	0.965235	5	-0.0574199	0.477105	0.498485		TAF1	0.993842	0.691382	1	-0.307782	0.379124	0.425145
SGK3	1.54904	1.50091	1	0.369991	0.355694	0.486886		TGFBR2	1.55349	1.08071	13	0.290219	0.385824	0.430172
SRC	2.03264	1.96948	8	2.02545	0.0214107	0.219474		TNIK	-0.662894	-0.461152	1	-1.4572	0.0725312	0.219758
SRRM1	1.04111	1.00876	2	0.00915441	0.496348	0.498485		TRPM6	-0.0297836	-0.0207194	1	-1.01796	0.15435	0.279849
STK10	-0.203274	-0.196958	1	-0.884126	0.188314	0.409896		TTK	1.10046	0.76555	31	-1.30182	0.0964881	0.246299
STK11	3.00358	2.91026	1	1.411	0.0791224	0.300928		UHMK1	1.23773	0.861043	2	-0.195982	0.422312	0.450157
STK25	-1.31143	-1.27068	1	-1.67722	0.0467496	0.260281		ULK1	-0.282644	-0.196626	1	-1.19339	0.116359	0.252306
STK38	-0.0301601	-0.029223	1	-0.760229	0.223559	0.438601		VRK1	0.906936	0.630924	1	-0.368077	0.356408	0.416967
STK39	1.27669	1.23702	1	0.175074	0.430511	0.491901		YES1	2.58662	1.79942	8	2.25499	0.012067	0.115021
TEC	1.51183	1.46486	2	0.485588	0.31363	0.478885
TESK1	2.25413	2.18409	1	0.874619	0.190891	0.409896
TGFBR2	0.0440431	0.0426746	6	-1.73209	0.0416289	0.250186
TLK1	1.06226	1.02926	3	0.0374284	0.485072	0.498485
TRKA	3.28495	3.18288	1	1.61237	0.0534403	0.268488
TRKB	2.41799	2.34286	2	1.40276	0.0803449	0.300928
TRKC	3.28495	3.18288	1	1.61237	0.0534403	0.268488
TTK	1.18479	1.14798	26	0.55735	0.288644	0.478885
TYK2	0.989364	0.958623	1	-0.0305628	0.487809	0.498485
UHMK1	2.73168	2.64681	1	1.2164	0.111916	0.338299
VRK1	1.62164	1.57125	1	0.421951	0.33653	0.484792
YES1	2.23916	2.16959	6	2.11614	0.0171665	0.209227

## Sheet: 10c
Table S10c. Summary of K-S relationships identified in both pair of resistant cells (CL68/PC9 and H1975/H3255)
Summary of Kinase-substrate analysis in CL68/PC9 cells						Summary of Kinase-substrate analysis in H1975/H3255 cells
Kinase.Gene	Substrate.Gene	Substrate.Modification	Source	log2 Fold Change		Kinase.Gene	Substrate.Gene	Substrate.Modification	Source	log2 Fold Change
ABL1	BCR	Y246	NetworKIN	0.989364		ABL1	YES1	Y426	NetworKIN	2.76656
ABL1	MPZL1	Y263	NetworKIN	1.36893		ABL1	EPHA2	Y575	NetworKIN	2.99793
ABL1	YES1	Y426	NetworKIN	1.32855		ABL1	EGFR	Y1197	PhosphoSitePlus	2.24004
ABL1	EGFR	Y1197	PhosphoSitePlus	2.0451		ABL1	ABI1	Y213	PhosphoSitePlus	2.53382
ABL1	NUMA1	Y1774	PhosphoSitePlus	0.811428		ABL1	RB1	Y805	PhosphoSitePlus	3.54814
ABL1	RB1	Y805	PhosphoSitePlus	1.42432		ABL2	ABI1	Y213	NetworKIN	2.53382
ABL2	BCR	Y246	NetworKIN	0.989364		ACTR2	RALBP1	S62	NetworKIN	1.15299
ADRBK1	LYN	S11	NetworKIN	0.173589		ADRBK1	EGFR	S1064	NetworKIN	3.15354
ADRBK1	PXN	S130	NetworKIN	-0.688864		ADRBK1	EGFR	S1166	NetworKIN	3.60783
ADRBK1	SLC9A3R1	S269	NetworKIN	2.10398		ADRBK1	EGFR	S1190	NetworKIN	3.28264
ADRBK1	SLC9A3R1	S290	NetworKIN	1.54904		ADRBK1	PXN	S130	NetworKIN	-0.208221
ADRBK1	PDCL	S296	NetworKIN	0.713482		ADRBK1	IGF2R	S2409	NetworKIN	0.783146
ADRBK1	HDAC1	S393	NetworKIN	1.74017		ADRBK1	SLC9A3R1	S290	NetworKIN	-0.493729
ADRBK1	HDAC1	S421	NetworKIN	0.112588		ADRBK1	HDAC1	S393	NetworKIN	0.96895
ADRBK1	PPP1R12A	S445	NetworKIN	-0.676692		ADRBK1	PPP1R12A	S445	NetworKIN	-0.616922
ADRBK1	ARHGEF7	S518	NetworKIN	-0.910343		ADRBK1	ARHGEF7	S518	NetworKIN	-0.888424
ADRBK1	AKAP12	S557	NetworKIN	2.06419		ADRBK1	AKAP12	S598	NetworKIN	2.9119
ADRBK1	AKAP12	S598	NetworKIN	1.12909		ADRBK1	AKAP12	S612	NetworKIN	3.01053
ADRBK1	AKAP12	S612	NetworKIN	0.771971		ADRBK1	PXN	S85	NetworKIN	-0.25368
ADRBK1	RPLP2	S64	NetworKIN	2.21427		ADRBK1	EPHA2	S901	NetworKIN	3.42108
ADRBK1	PRKAR2A	S99	NetworKIN	-0.383991		ADRBK1	EGFR	S995	NetworKIN	3.42902
ADRBK1	IGF1R	T1366	NetworKIN	2.58888		ADRBK1	IGF1R	T1366	NetworKIN	2.14818
ADRBK1	MAPK3	T198	NetworKIN	2.51871		AKT1	CDC42EP1	S101	NetworKIN	2.82559
ADRBK1	PEBP1	T51	NetworKIN	1.71062		AKT1	ARHGAP29	S1029	NetworKIN	1.25328
ADRBK2	ARRB1	S412	NetworKIN	0.777858		AKT1	IRS1	S1101	NetworKIN	0.160369
ADRBK2	PRKAR2A	S99	NetworKIN	-0.383991		AKT1	BAD	S118	NetworKIN	0.207891
AKT1	ARHGAP29	S1029	NetworKIN	0.125982		AKT1	AKT1	S124	NetworKIN	0.896385
AKT1	IRS1	S1101	NetworKIN	-0.674702		AKT1	CDC42EP1	S192	NetworKIN	1.97111
AKT1	SOS1	S1134	NetworKIN	-0.439636		AKT1	SETD2	S2080	NetworKIN	1.45038
AKT1	BAD	S118	NetworKIN	1.78924		AKT1	RICTOR	S21	NetworKIN	-1.26539
AKT1	AKT1	S124	NetworKIN	0.90264		AKT1	NF1	S2188	NetworKIN	2.33127
AKT1	WNK1	S1261	NetworKIN	1.88345		AKT1	HSP90AB1	S226	NetworKIN	-0.0561297
AKT1	INPPL1	S132	NetworKIN	0.955661		AKT1	NF1	S2597	NetworKIN	3.47955
AKT1	TSC2	S1448	NetworKIN	2.7829		AKT1	CTNND1	S269	NetworKIN	2.50733
AKT1	CDC42EP1	S192	NetworKIN	-0.868479		AKT1	SIRT1	S27	NetworKIN	-0.0485346
AKT1	RICTOR	S21	NetworKIN	-0.753698		AKT1	IRS1	S272	NetworKIN	1.16083
AKT1	NF1	S2188	NetworKIN	2.31765		AKT1	CTTN	S282	NetworKIN	3.15457
AKT1	PRR5	S254	NetworKIN	3.22318		AKT1	SLC9A3R1	S290	NetworKIN	-0.493729
AKT1	IRS1	S270	NetworKIN	1.31802		AKT1	S1PR3	S326	NetworKIN	1.36068
AKT1	AHNAK2	S280	NetworKIN	2.03618		AKT1	SMARCC1	S328	NetworKIN	0.831755
AKT1	CTTN	S282	NetworKIN	1.28713		AKT1	CTNND1	S349	NetworKIN	0.431232
AKT1	SLC9A3R1	S290	NetworKIN	1.54904		AKT1	GAB2	S405	NetworKIN	3.33569
AKT1	IRS2	S306	NetworKIN	1.77649		AKT1	ABLIM1	S452	NetworKIN	-0.857743
AKT1	ABLIM1	S452	NetworKIN	0.990642		AKT1	RALBP1	S48	NetworKIN	1.15299
AKT1	RNF31	S466	NetworKIN	0.576831		AKT1	FHOD1	S486	NetworKIN	0.469425
AKT1	PSMA5	S56	NetworKIN	0.665731		AKT1	RTKN	S520	NetworKIN	3.36494
AKT1	IRS2	S560	NetworKIN	3.04105		AKT1	IRS2	S560	NetworKIN	2.14693
AKT1	IRS2	S577	NetworKIN	0.337167		AKT1	IRS2	S577	NetworKIN	3.00385
AKT1	EPS8	S685	NetworKIN	0.509435		AKT1	ABLIM1	S706	NetworKIN	-0.950906
AKT1	ABLIM1	S706	NetworKIN	-0.265531		AKT1	HSPA4	S76	NetworKIN	1.33928
AKT1	USP8	S718	NetworKIN	-0.876155		AKT1	PDCD4	S76	NetworKIN	1.60022
AKT1	HSPA4	S76	NetworKIN	1.81065		AKT1	CTNND1	S920	NetworKIN	0.283651
AKT1	PDCD4	S76	NetworKIN	-0.0764104		AKT1	ARHGAP29	S949	NetworKIN	2.28327
AKT1	NCK1	S85	NetworKIN	3.48604		AKT1	IRS2	T363	NetworKIN	1.27171
AKT1	CTNND1	S920	NetworKIN	0.189019		AKT1	CTTN	T401	NetworKIN	-0.412005
AKT1	IRS1	T446	NetworKIN	3.04705		AKT1	MDM2	S166	PhosphoSitePlus	1.4045
AKT1	PEA15	S116	PhosphoSitePlus	-1.41739		AKT1	FLNA	S2152	PhosphoSitePlus	-0.245144
AKT1	RANBP3	S126	PhosphoSitePlus	0.505009		AKT1	FLNC	S2233	PhosphoSitePlus	2.76307
AKT1	MDM2	S166	PhosphoSitePlus	1.26542		AKT1	TIAM1	S231	PhosphoSitePlus	0.994666
AKT1	EMSY	S209	PhosphoSitePlus	-0.0325565		AKT1	CHEK1	S280	PhosphoSitePlus	-0.2112
AKT1	FLNA	S2152	PhosphoSitePlus	0.571446		AKT1	PIKFYVE	S307	PhosphoSitePlus	-0.486101
AKT1	FLNC	S2233	PhosphoSitePlus	1.83959		AKT1	NDRG2	S332	PhosphoSitePlus	0.893528
AKT1	TIAM1	S231	PhosphoSitePlus	1.50939		AKT1	VIM	S39	PhosphoSitePlus	2.85851
AKT1	CHEK1	S280	PhosphoSitePlus	1.62362		AKT1	PFKFB3	S461	PhosphoSitePlus	-0.165122
AKT1	PIKFYVE	S307	PhosphoSitePlus	0.263673		AKT1	PFKFB2	S466	PhosphoSitePlus	-0.0881818
AKT1	NDRG2	S332	PhosphoSitePlus	0.294421		AKT1	PTPN1	S50	PhosphoSitePlus	0.188595
AKT1	PFKFB3	S461	PhosphoSitePlus	0.419453		AKT1	TBC1D4	S588	PhosphoSitePlus	0.89982
AKT1	TBC1D4	S588	PhosphoSitePlus	1.04903		AKT1	SLC9A1	S703	PhosphoSitePlus	-0.194548
AKT1	SLC9A1	S703	PhosphoSitePlus	-0.650306		AKT1	HSPB1	S82	PhosphoSitePlus	0.596286
AKT1	HSPB1	S82	PhosphoSitePlus	-1.67722		AKT1	EPHA2	S897	PhosphoSitePlus	3.43522
AKT1	TSC2	S981	PhosphoSitePlus	0.0110061		AKT1	BAD	S99	PhosphoSitePlus	-1.37255
AKT1	BAD	S99	PhosphoSitePlus	0.84262		AKT2	IRS1	S1101	NetworKIN	0.160369
AKT1	TSC2	T1462	PhosphoSitePlus	3.13014		AKT2	AKT1	S124	NetworKIN	0.896385
AKT1	AKT1S1	T246	PhosphoSitePlus	1.1623		AKT2	IRS1	S272	NetworKIN	1.16083
AKT1	FOXO3	T32	PhosphoSitePlus	3.45719		AKT2	IRS2	S560	NetworKIN	2.14693
AKT2	IRS1	S1101	NetworKIN	-0.674702		AKT2	IRS2	S577	NetworKIN	3.00385
AKT2	SOS1	S1134	NetworKIN	-0.439636		AKT2	TBC1D4	S588	NetworKIN	0.89982
AKT2	AKT1	S124	NetworKIN	0.90264		AKT2	RALGAPA2	S821	NetworKIN	3.24915
AKT2	INPPL1	S132	NetworKIN	0.955661		AKT2	BAD	S99	NetworKIN	-1.37255
AKT2	IRS1	S270	NetworKIN	1.31802		AKT2	IRS2	T363	NetworKIN	1.27171
AKT2	IRS2	S306	NetworKIN	1.77649		AKT2	FLNC	S2233	PhosphoSitePlus	2.76307
AKT2	IRS2	S560	NetworKIN	3.04105		AKT3	PRKCD	S304	NetworKIN	0.187194
AKT2	IRS2	S577	NetworKIN	0.337167		AKT3	S1PR3	S326	NetworKIN	1.36068
AKT2	TBC1D4	S588	NetworKIN	1.04903		AKT3	IRS2	S560	NetworKIN	2.14693
AKT2	RALGAPA2	S821	NetworKIN	2.87815		AKT3	IRS2	S577	NetworKIN	3.00385
AKT2	TSC2	S981	NetworKIN	0.0110061		AKT3	BAD	S99	NetworKIN	-1.37255
AKT2	BAD	S99	NetworKIN	0.84262		AKT3	IRS2	T363	NetworKIN	1.27171
AKT2	TSC2	T1462	NetworKIN	3.13014		ARAF	ARAF	S257	NetworKIN	1.07367
AKT2	FOXO3	T32	NetworKIN	3.45719		ARAF	PRKCD	S304	NetworKIN	0.187194
AKT2	IRS1	T446	NetworKIN	3.04705		ARAF	BRAF	S446	NetworKIN	1.45942
AKT2	FLNC	S2233	PhosphoSitePlus	1.83959		ARAF	UBA1	S46	NetworKIN	0.0739175
AKT3	SOS1	S1134	NetworKIN	-0.439636		ARAF	TBC1D25	S506	NetworKIN	-1.82707
AKT3	IRS2	S306	NetworKIN	1.77649		ARAF	AGPS	S65	NetworKIN	-0.567697
AKT3	IRS2	S560	NetworKIN	3.04105		ARAF	PRKCH	S675	NetworKIN	1.66276
AKT3	IRS2	S577	NetworKIN	0.337167		ARAF	BRAF	S750	NetworKIN	1.20359
AKT3	TSC2	S981	NetworKIN	0.0110061		ARAF	BAD	S118	PhosphoSitePlus	0.207891
AKT3	BAD	S99	NetworKIN	0.84262		ARAF	BAD	S99	PhosphoSitePlus	-1.37255
AKT3	TSC2	T1462	NetworKIN	3.13014		ATM	TOP1	S10	NetworKIN	-0.33084
AKT3	FOXO3	T32	NetworKIN	3.45719		ATM	CLASP1	S1196	NetworKIN	-0.572894
ARAF	ARAF	S257	NetworKIN	2.39719		ATM	MCM6	S13	NetworKIN	0.219602
ARAF	UBA1	S46	NetworKIN	0.51608		ATM	MAPK14	S2	NetworKIN	0.835007
ARAF	AGPS	S65	NetworKIN	0.913856		ATM	SPAG9	S238	NetworKIN	2.65552
ARAF	PRKCH	S675	NetworKIN	1.35434		ATM	TAOK3	S324	NetworKIN	1.80398
ARAF	UBA1	S816	NetworKIN	2.09363		ATM	NUP107	S37	NetworKIN	0.976114
ARAF	BAD	S118	PhosphoSitePlus	1.78924		ATM	DBF4	S381	NetworKIN	2.84956
ARAF	BAD	S99	PhosphoSitePlus	0.84262		ATM	VIM	S459	NetworKIN	3.2935
ATM	TOP1	S10	NetworKIN	0.00865612		ATM	TRIM28	S501	NetworKIN	3.03211
ATM	CLASP1	S1196	NetworKIN	-0.107901		ATM	MDC1	S513	NetworKIN	-0.688972
ATM	MCM6	S13	NetworKIN	-1.70422		ATM	CD44	S706	NetworKIN	1.21732
ATM	TP53BP1	S1678	NetworKIN	-2.42745		ATM	PNKP	S114	PhosphoSitePlus	2.70525
ATM	TAOK3	S324	NetworKIN	1.43315		ATM	GPS1	S474	PhosphoSitePlus	-0.706022
ATM	NDC80	S69	NetworKIN	-0.825472		ATM	PRKDC	T2638	PhosphoSitePlus	2.47667
ATM	CD44	S706	NetworKIN	-0.255647		ATR	MCM6	S13	NetworKIN	0.219602
ATM	RAD50	S635	PhosphoSitePlus	0.657173		ATR	NUP107	S37	NetworKIN	0.976114
ATR	MCM6	S13	NetworKIN	-1.70422		ATR	DBF4	S381	NetworKIN	2.84956
ATR	RAD50	S635	NetworKIN	0.657173		ATR	GINS2	S182	PhosphoSitePlus	0.00729149
ATR	IRS1	S270	PhosphoSitePlus	1.31802		ATR	PHF14	S294	PhosphoSitePlus	1.24834
AURKA	CLASP1	S1091	NetworKIN	0.183379		ATR	GPS1	S474	PhosphoSitePlus	-0.706022
AURKA	MKI67	S1131	NetworKIN	0.497762		ATR	MDC1	S513	PhosphoSitePlus	-0.688972
AURKA	SKA3	S119	NetworKIN	0.956533		AURKA	CLASP1	S1091	NetworKIN	-0.692082
AURKA	CLASP1	S1196	NetworKIN	-0.107901		AURKA	MKI67	S1131	NetworKIN	1.97824
AURKA	MKI67	S1207	NetworKIN	1.22879		AURKA	CLASP1	S1196	NetworKIN	-0.572894
AURKA	TOP2A	S1213	NetworKIN	0.296209		AURKA	MKI67	S1207	NetworKIN	-1.83348
AURKA	KIF4A	S1225	NetworKIN	-0.638302		AURKA	TOP2A	S1213	NetworKIN	-0.865077
AURKA	AKT1	S124	NetworKIN	0.90264		AURKA	AKT1	S122	NetworKIN	2.91814
AURKA	TOP2A	S1247	NetworKIN	0.638042		AURKA	KIF4A	S1225	NetworKIN	0.163105
AURKA	MKI67	S1329	NetworKIN	1.07995		AURKA	AKT1	S124	NetworKIN	0.896385
AURKA	TOP2A	S1374	NetworKIN	0.502647		AURKA	MKI67	S1329	NetworKIN	0.675548
AURKA	TOP2A	S1377	NetworKIN	0.130953		AURKA	BRCA1	S1342	NetworKIN	1.61464
AURKA	NCOR1	S1472	NetworKIN	-0.050321		AURKA	TOP2A	S1374	NetworKIN	1.0279
AURKA	TOP2A	S1525	NetworKIN	0.901006		AURKA	PSMD11	S14	NetworKIN	2.51636
AURKA	SKA3	S155	NetworKIN	-1.09318		AURKA	NCOR1	S1472	NetworKIN	-2.13677
AURKA	PSMA5	S16	NetworKIN	-0.195309		AURKA	TOP2A	S1504	NetworKIN	0.508639
AURKA	NCOR1	S172	NetworKIN	2.60766		AURKA	SKA3	S155	NetworKIN	0.762656
AURKA	MKI67	S1815	NetworKIN	2.6477		AURKA	PSMA5	S16	NetworKIN	2.00581
AURKA	MKI67	S1937	NetworKIN	1.30654		AURKA	PSMD2	S16	NetworKIN	-0.0707994
AURKA	NCOR1	S1977	NetworKIN	3.4476		AURKA	NCOR1	S172	NetworKIN	2.8582
AURKA	NCOR1	S1981	NetworKIN	3.56111		AURKA	MKI67	S1937	NetworKIN	0.137624
AURKA	MKI67	S2105	NetworKIN	1.13372		AURKA	SETD2	S2080	NetworKIN	1.45038
AURKA	NCOR1	S2120	NetworKIN	0.26797		AURKA	MKI67	S2105	NetworKIN	1.60468
AURKA	MKI67	S2223	NetworKIN	-0.546744		AURKA	MKI67	S2135	NetworKIN	2.35932
AURKA	NCOR1	S224	NetworKIN	2.36206		AURKA	CDCA8	S219	NetworKIN	0.751502
AURKA	MKI67	S2299	NetworKIN	1.00231		AURKA	MKI67	S2223	NetworKIN	0.427994
AURKA	MKI67	S2344	NetworKIN	0.10191		AURKA	MKI67	S2299	NetworKIN	0.296486
AURKA	MKI67	S2466	NetworKIN	0.444986		AURKA	MKI67	S2344	NetworKIN	1.09667
AURKA	MKI67	S2588	NetworKIN	0.398229		AURKA	MKI67	S2466	NetworKIN	1.29959
AURKA	MKI67	S2708	NetworKIN	2.78855		AURKA	TACC3	S25	NetworKIN	0.345624
AURKA	TACC1	S276	NetworKIN	2.4012		AURKA	MKI67	S2588	NetworKIN	0.742006
AURKA	MKI67	S2827	NetworKIN	0.460042		AURKA	MKI67	S2708	NetworKIN	1.51619
AURKA	MKI67	S308	NetworKIN	-0.0663987		AURKA	TACC1	S276	NetworKIN	3.39639
AURKA	PSMD1	S315	NetworKIN	-0.527812		AURKA	PARD6A	S278	NetworKIN	3.31257
AURKA	MELK	S356	NetworKIN	0.850401		AURKA	MKI67	S2827	NetworKIN	1.05734
AURKA	MKI67	S357	NetworKIN	0.478953		AURKA	INCENP	S306	NetworKIN	0.938922
AURKA	TOP2A	S4	NetworKIN	1.37268		AURKA	TACC3	S317	NetworKIN	2.11647
AURKA	ZNF217	S407	NetworKIN	1.53056		AURKA	MELK	S356	NetworKIN	-0.473528
AURKA	CDC26	S42	NetworKIN	-0.610304		AURKA	MKI67	S357	NetworKIN	0.396013
AURKA	CEP55	S428	NetworKIN	1.30952		AURKA	CEP55	S428	NetworKIN	1.30919
AURKA	TACC3	S434	NetworKIN	-1.06802		AURKA	TACC3	S434	NetworKIN	0.689649
AURKA	CEP55	S436	NetworKIN	2.37781		AURKA	CEP55	S436	NetworKIN	1.85989
AURKA	TPX2	S486	NetworKIN	-0.568636		AURKA	MELK	S505	NetworKIN	-1.02719
AURKA	MELK	S505	NetworKIN	0.0725522		AURKA	ARHGEF7	S518	NetworKIN	-0.888424
AURKA	ARHGEF7	S518	NetworKIN	-0.910343		AURKA	MKI67	S579	NetworKIN	-0.0709781
AURKA	PSMA5	S56	NetworKIN	0.665731		AURKA	MKI67	S584	NetworKIN	-0.169316
AURKA	MKI67	S579	NetworKIN	0.23091		AURKA	CLASP1	S600	NetworKIN	-0.932712
AURKA	MKI67	S584	NetworKIN	0.0374299		AURKA	MKI67	S648	NetworKIN	0.12227
AURKA	CLASP1	S600	NetworKIN	-1.59123		AURKA	SPAG5	S65	NetworKIN	2.4772
AURKA	MKI67	S648	NetworKIN	0.912297		AURKA	NCAPG	S674	NetworKIN	-1.37185
AURKA	NCAPG	S674	NetworKIN	-1.14753		AURKA	TPX2	S738	NetworKIN	-0.167988
AURKA	NDC80	S69	NetworKIN	-0.825472		AURKA	DLGAP5	S777	NetworKIN	-1.7983
AURKA	ANAPC1	S731	NetworKIN	1.44343		AURKA	MKI67	T1193	NetworKIN	0.646911
AURKA	DLGAP5	S777	NetworKIN	-1.67194		AURKA	MKI67	T1233	NetworKIN	2.22912
AURKA	CCNB2	S92	NetworKIN	0.938846		AURKA	MKI67	T1315	NetworKIN	0.264913
AURKA	NCAPG	S975	NetworKIN	0.786847		AURKA	MKI67	T1327	NetworKIN	0.151712
AURKA	MKI67	T1193	NetworKIN	1.2047		AURKA	MKI67	T1801	NetworKIN	-0.297383
AURKA	MKI67	T1315	NetworKIN	1.32378		AURKA	MKI67	T1923	NetworKIN	0.0981371
AURKA	MKI67	T1327	NetworKIN	1.13268		AURKA	MKI67	T2231	NetworKIN	0.210606
AURKA	MKI67	T1801	NetworKIN	0.598296		AURKA	MKI67	T2406	NetworKIN	0.262889
AURKA	MKI67	T1841	NetworKIN	2.07819		AURKA	PSMD1	T273	NetworKIN	1.40294
AURKA	MKI67	T1923	NetworKIN	0.792764		AURKA	TACC3	T315	NetworKIN	0.557608
AURKA	MKI67	T2085	NetworKIN	2.34337		AURKA	TPX2	T369	NetworKIN	-0.127255
AURKA	MKI67	T2231	NetworKIN	0.526229		AURKA	CEP55	T430	NetworKIN	2.87085
AURKA	MKI67	T2325	NetworKIN	2.26392		AURKA	TP53	S315	PhosphoSitePlus	3.06656
AURKA	MKI67	T2406	NetworKIN	0.86696		AURKA	CDC25B	S353	PhosphoSitePlus	1.5006
AURKA	PSMD1	T311	NetworKIN	-0.527812		AURKB	ERCC6L	S1028	NetworKIN	1.32912
AURKA	TPX2	T369	NetworKIN	-0.989326		AURKB	TOP2A	S1374	NetworKIN	1.0279
AURKA	TP53	S315	PhosphoSitePlus	3.31163		AURKB	PSMD11	S14	NetworKIN	2.51636
AURKA	CDC25B	S353	PhosphoSitePlus	1.18213		AURKB	CLIP1	S195	NetworKIN	0.304376
AURKB	NPM1	S137	NetworKIN	0.56094		AURKB	CLIP1	S200	NetworKIN	0.350901
AURKB	TOP2A	S1374	NetworKIN	0.502647		AURKB	RACGAP1	S203	NetworKIN	0.454707
AURKB	CLIP1	S200	NetworKIN	-0.660214		AURKB	MKI67	S2827	NetworKIN	1.05734
AURKB	MKI67	S2827	NetworKIN	0.460042		AURKB	INCENP	S306	NetworKIN	0.938922
AURKB	CLASP1	S600	NetworKIN	-1.59123		AURKB	VIM	S325	NetworKIN	3.23371
AURKB	MKI67	S648	NetworKIN	0.912297		AURKB	VIM	S39	NetworKIN	2.85851
AURKB	NCAPG	S975	NetworKIN	0.786847		AURKB	VIM	S459	NetworKIN	3.2935
AURKB	MKI67	T1327	NetworKIN	1.13268		AURKB	CLASP1	S600	NetworKIN	-0.932712
AURKB	VIM	T426	NetworKIN	1.76256		AURKB	MKI67	S648	NetworKIN	0.12227
AURKB	PEBP1	T51	NetworKIN	1.71062		AURKB	MKI67	T1327	NetworKIN	0.151712
AURKB	NDC80	S69	PhosphoSitePlus	-0.825472		AURKB	CEP55	T430	NetworKIN	2.87085
AURKB	PLEC	T2886	PhosphoSitePlus	2.54323		AURKB	NELFE	S131	PhosphoSitePlus	-0.633721
BCKDK	SUMO1	S2	NetworKIN	-1.33613		AURKB	CDCA8	S219	PhosphoSitePlus	0.751502
BCKDK	BCKDHA	S347	NetworKIN	0.419605		AURKB	SSH3	S37	PhosphoSitePlus	2.89555
BCKDK	ARID4B	T1150	NetworKIN	2.88984		AURKB	NAGK	S76	PhosphoSitePlus	-0.247284
BLK	EGFR	Y1197	NetworKIN	2.0451		AURKB	CBX5	S92	PhosphoSitePlus	0.919399
BLK	BCR	Y246	NetworKIN	0.989364		AURKB	PLEC	T2886	PhosphoSitePlus	2.55737
BLK	YES1	Y426	NetworKIN	1.32855		AURKC	INCENP	S306	NetworKIN	0.938922
BMX	YES1	Y426	NetworKIN	1.32855		BCKDK	SUMO1	S2	NetworKIN	0.596358
BRAF	BAD	S118	PhosphoSitePlus	1.78924		BLK	EGFR	Y1172	NetworKIN	3.13656
BRAF	BAD	S99	PhosphoSitePlus	0.84262		BLK	EGFR	Y1197	NetworKIN	2.24004
BTK	BCR	Y246	NetworKIN	0.989364		BLK	YES1	Y426	NetworKIN	2.76656
CAMK1	CAMKK2	S495	NetworKIN	1.27698		BLK	EPHA2	Y575	NetworKIN	2.99793
CAMK1	EIF4G3	S495	NetworKIN	-0.186105		BLK	EGFR	Y998	NetworKIN	2.74655
CAMK1	HDAC4	S565	NetworKIN	0.229303		BMX	YES1	Y426	NetworKIN	2.76656
CAMK1	PRKAR2A	S99	NetworKIN	-0.383991		BRAF	BAD	S118	PhosphoSitePlus	0.207891
CAMK1D	NOTCH2	S1778	NetworKIN	-1.20427		BRAF	BAD	S99	PhosphoSitePlus	-1.37255
CAMK2A	PRKAR2B	S114	NetworKIN	2.1826		CAMK1	EIF4G3	S1409	NetworKIN	3.37041
CAMK2A	KRT18	S15	NetworKIN	-1.40793		CAMK1	CAMKK2	S495	NetworKIN	1.1638
CAMK2A	ITPR3	S1832	NetworKIN	1.27834		CAMK1	EIF4G3	S495	NetworKIN	1.02975
CAMK2A	IRS1	S270	NetworKIN	1.31802		CAMK1D	CAMK2D	S330	NetworKIN	2.45561
CAMK2A	KRT18	S30	NetworKIN	-0.276148		CAMK2A	EGFR	S1166	NetworKIN	3.60783
CAMK2A	AKAP8	S323	NetworKIN	-0.537563		CAMK2A	KRT18	S15	NetworKIN	0.00426985
CAMK2A	EPB41L1	S430	NetworKIN	-1.51606		CAMK2A	ITPR3	S1832	NetworKIN	-0.160221
CAMK2A	MAP3K7	S439	NetworKIN	-0.449903		CAMK2A	EPB41L1	S430	NetworKIN	0.837208
CAMK2A	CD2AP	S458	NetworKIN	0.56158		CAMK2A	MAP3K7	S439	NetworKIN	-1.04602
CAMK2A	PPP1R12A	S507	NetworKIN	-0.441449		CAMK2A	CD2AP	S458	NetworKIN	1.12012
CAMK2A	IRS2	S560	NetworKIN	3.04105		CAMK2A	PPP1R12A	S507	NetworKIN	-0.440279
CAMK2A	KRT18	S7	NetworKIN	0.301967		CAMK2A	EPB41L1	S540	NetworKIN	2.74114
CAMK2A	MAP2	S821	NetworKIN	0.956089		CAMK2A	IRS2	S560	NetworKIN	2.14693
CAMK2A	MAP2	S833	NetworKIN	1.22838		CAMK2A	KRT18	S7	NetworKIN	-0.0631014
CAMK2A	EPB41L2	S87	NetworKIN	2.62745		CAMK2A	MAP2	S821	NetworKIN	1.37205
CAMK2A	PRKAR2A	S99	NetworKIN	-0.383991		CAMK2A	MAP2	S833	NetworKIN	1.6659
CAMK2A	GFPT1	S261	PhosphoSitePlus	0.140591		CAMK2A	EPB41L2	S87	NetworKIN	-0.297151
CAMK2A	CD44	S706	PhosphoSitePlus	-0.255647		CAMK2A	RIMS1	S977	NetworKIN	2.95923
CAMK2B	EPB41L1	S430	NetworKIN	-1.51606		CAMK2A	MAP2	T1254	NetworKIN	3.49655
CAMK2B	PPP1R12A	S445	NetworKIN	-0.676692		CAMK2A	STMN1	S16	PhosphoSitePlus	2.195
CAMK2B	PPP1R12A	S507	NetworKIN	-0.441449		CAMK2A	GFPT1	S261	PhosphoSitePlus	-0.126154
CAMK2B	MAP2	S821	NetworKIN	0.956089		CAMK2A	KIF3A	S687	PhosphoSitePlus	2.31302
CAMK2B	MAP2	S833	NetworKIN	1.22838		CAMK2A	CD44	S706	PhosphoSitePlus	1.21732
CAMK2B	PRKAR2A	S99	NetworKIN	-0.383991		CAMK2B	CAMK2D	S330	NetworKIN	2.45561
CAMK2D	EPB41L1	S430	NetworKIN	-1.51606		CAMK2B	VIM	S39	NetworKIN	2.85851
CAMK2D	EIF4B	S445	NetworKIN	-0.684915		CAMK2B	EPB41L1	S430	NetworKIN	0.837208
CAMK2D	PPP1R12A	S445	NetworKIN	-0.676692		CAMK2B	PPP1R12A	S445	NetworKIN	-0.616922
CAMK2D	PPP1R12A	S507	NetworKIN	-0.441449		CAMK2B	PPP1R12A	S507	NetworKIN	-0.440279
CAMK2D	MAP2	S821	NetworKIN	0.956089		CAMK2B	EPB41L1	S540	NetworKIN	2.74114
CAMK2D	MAP2	S833	NetworKIN	1.22838		CAMK2B	MAP2	S821	NetworKIN	1.37205
CAMK2D	CAPZA2	S9	NetworKIN	1.97653		CAMK2B	MAP2	S833	NetworKIN	1.6659
CAMK2G	FLNA	S2152	NetworKIN	0.571446		CAMK2B	MAP2	T1254	NetworKIN	3.49655
CAMK2G	FLNA	S2158	NetworKIN	0.217872		CAMK2B	PPP1R12A	T696	NetworKIN	3.16468
CAMK2G	TIAM1	S231	NetworKIN	1.50939		CAMK2B	STMN1	S16	PhosphoSitePlus	2.195
CAMK2G	PPP1R12A	S445	NetworKIN	-0.676692		CAMK2D	CAMK2D	S330	NetworKIN	2.45561
CAMK2G	PPP1R12A	S507	NetworKIN	-0.441449		CAMK2D	VIM	S39	NetworKIN	2.85851
CAMK2G	MAP2	S821	NetworKIN	0.956089		CAMK2D	EPB41L1	S430	NetworKIN	0.837208
CAMK2G	MAP2	S833	NetworKIN	1.22838		CAMK2D	EIF4B	S445	NetworKIN	0.249971
CAMK2G	PRKAR2A	S99	NetworKIN	-0.383991		CAMK2D	PPP1R12A	S445	NetworKIN	-0.616922
CAMK4	PXN	S126	NetworKIN	0.853438		CAMK2D	PPP1R12A	S507	NetworKIN	-0.440279
CAMK4	CRTC3	S162	NetworKIN	2.98122		CAMK2D	EPB41L1	S540	NetworKIN	2.74114
CAMK4	IQGAP1	S2	NetworKIN	0.704462		CAMK2D	MAP2	S821	NetworKIN	1.37205
CAMK4	MAP2	S833	NetworKIN	1.22838		CAMK2D	MAP2	S833	NetworKIN	1.6659
CAMK4	BAD	S99	NetworKIN	0.84262		CAMK2D	CAPZA2	S9	NetworKIN	0.596094
CDC42BPA	MYO18A	S2007	NetworKIN	-1.46624		CAMK2D	MAP2	T1254	NetworKIN	3.49655
CDC42BPA	MYO18A	S2020	NetworKIN	0.685836		CAMK2D	PPP1R12A	T696	NetworKIN	3.16468
CDC42BPA	LIMK1	S310	NetworKIN	-0.27571		CAMK2G	EGFR	S1166	NetworKIN	3.60783
CDC42BPA	PPP1R12C	S452	NetworKIN	0.34592		CAMK2G	FLNA	S2152	NetworKIN	-0.245144
CDC42BPA	MYO18A	S83	NetworKIN	2.14839		CAMK2G	TIAM1	S231	NetworKIN	0.994666
CDC42BPB	MYO18A	S2007	NetworKIN	-1.46624		CAMK2G	CAMK2D	S330	NetworKIN	2.45561
CDC42BPB	MYO18A	S2020	NetworKIN	0.685836		CAMK2G	PPP1R12A	S445	NetworKIN	-0.616922
CDC42BPB	MYO18A	S83	NetworKIN	2.14839		CAMK2G	PPP1R12A	S507	NetworKIN	-0.440279
CDC7	MCM2	S27	PhosphoSitePlus	-0.892584		CAMK2G	MAP2	S821	NetworKIN	1.37205
CDK1	PXN	S106	NetworKIN	-0.991466		CAMK2G	MAP2	S833	NetworKIN	1.6659
CDK1	CLASP1	S1091	NetworKIN	0.183379		CAMK2G	MAP2	T1254	NetworKIN	3.49655
CDK1	MKI67	S1131	NetworKIN	0.497762		CAMK2G	PPP1R12A	T696	NetworKIN	3.16468
CDK1	NSFL1C	S114	NetworKIN	-0.308354		CAMK4	PXN	S126	NetworKIN	-0.208221
CDK1	MAP2	S1155	NetworKIN	-1.24014		CAMK4	CRTC3	S162	NetworKIN	0.977944
CDK1	KIF4A	S1225	NetworKIN	-0.638302		CAMK4	MEF2D	S190	NetworKIN	1.03203
CDK1	MAP1B	S1265	NetworKIN	2.10856		CAMK4	RAPGEF6	S230	NetworKIN	1.05444
CDK1	MCM2	S13	NetworKIN	-1.45798		CAMK4	MEF2D	S251	NetworKIN	0.115331
CDK1	MKI67	S1329	NetworKIN	1.07995		CAMK4	BRAF	S446	NetworKIN	1.45942
CDK1	MAP2	S1347	NetworKIN	-0.716342		CAMK4	PML	S518	NetworKIN	0.155953
CDK1	MAP2	S1353	NetworKIN	-0.716342		CAMK4	MAP2	S833	NetworKIN	1.6659
CDK1	NUDC	S139	NetworKIN	1.14915		CAMK4	BAD	S99	NetworKIN	-1.37255
CDK1	NCOR1	S1472	NetworKIN	-0.050321		CAMK4	STMN1	S16	PhosphoSitePlus	2.195
CDK1	SKA3	S155	NetworKIN	-1.09318		CDC42BPA	MYO18A	S2007	NetworKIN	0.271231
CDK1	PSMA5	S16	NetworKIN	-0.195309		CDC42BPA	MYO18A	S2020	NetworKIN	1.67487
CDK1	PARN	S163	NetworKIN	3.21127		CDC42BPA	PARD6A	S278	NetworKIN	3.31257
CDK1	MAP2	S1653	NetworKIN	3.0735		CDC42BPA	LIMK1	S310	NetworKIN	0.628195
CDK1	NCOR1	S172	NetworKIN	2.60766		CDC42BPA	PPP1R12C	S427	NetworKIN	-0.413076
CDK1	MKI67	S1815	NetworKIN	2.6477		CDC42BPA	PPP1R12C	S452	NetworKIN	2.91799
CDK1	TRIM28	S19	NetworKIN	-0.264262		CDC42BPA	ZBTB7A	S549	NetworKIN	1.95455
CDK1	MKI67	S1937	NetworKIN	1.30654		CDC42BPA	MYO18A	S74	NetworKIN	3.52302
CDK1	NCOR1	S1977	NetworKIN	3.4476		CDC42BPA	MYO18A	S83	NetworKIN	-0.538205
CDK1	NCOR1	S1981	NetworKIN	3.56111		CDC42BPB	MYO18A	S2007	NetworKIN	0.271231
CDK1	DYNC1LI1	S207	NetworKIN	-0.774527		CDC42BPB	MYO18A	S2020	NetworKIN	1.67487
CDK1	GTF2I	S210	NetworKIN	-0.643688		CDC42BPB	MYO18A	S74	NetworKIN	3.52302
CDK1	MKI67	S2105	NetworKIN	1.13372		CDC42BPB	MYO18A	S83	NetworKIN	-0.538205
CDK1	NCOR1	S2120	NetworKIN	0.26797		CDC42BPG	CDC42BPG	S1540	NetworKIN	3.15689
CDK1	NUCKS1	S214	NetworKIN	-0.96578		CDC7	MCM2	S27	PhosphoSitePlus	-1.22685
CDK1	MAP1B	S2211	NetworKIN	2.89145		CDK1	RBL1	S1041	NetworKIN	-0.181781
CDK1	MKI67	S2223	NetworKIN	-0.546744		CDK1	PXN	S106	NetworKIN	-0.969744
CDK1	NCOR1	S224	NetworKIN	2.36206		CDK1	CLASP1	S1091	NetworKIN	-0.692082
CDK1	STRN3	S229	NetworKIN	0.0227024		CDK1	PPP1R13L	S113	NetworKIN	2.582
CDK1	TFDP1	S23	NetworKIN	-0.159299		CDK1	MKI67	S1131	NetworKIN	1.97824
CDK1	SNW1	S232	NetworKIN	0.798656		CDK1	MAP2	S1155	NetworKIN	3.58314
CDK1	MKI67	S2344	NetworKIN	0.10191		CDK1	BCR	S122	NetworKIN	1.67859
CDK1	MKI67	S2466	NetworKIN	0.444986		CDK1	KIF4A	S1225	NetworKIN	0.163105
CDK1	NF1	S2515	NetworKIN	2.967		CDK1	MAP1B	S1265	NetworKIN	0.842919
CDK1	EPS15L1	S255	NetworKIN	0.949075		CDK1	MCM2	S13	NetworKIN	-1.76147
CDK1	MKI67	S2588	NetworKIN	0.398229		CDK1	MKI67	S1329	NetworKIN	0.675548
CDK1	APC	S2674	NetworKIN	-1.46606		CDK1	MAP2	S1347	NetworKIN	2.1871
CDK1	ANKLE2	S268	NetworKIN	0.68812		CDK1	MAP2	S1353	NetworKIN	2.1871
CDK1	MCM2	S27	NetworKIN	-0.892584		CDK1	NCOR1	S1472	NetworKIN	-2.13677
CDK1	MKI67	S2708	NetworKIN	2.78855		CDK1	SKA3	S155	NetworKIN	0.762656
CDK1	MKI67	S308	NetworKIN	-0.0663987		CDK1	PSMA5	S16	NetworKIN	2.00581
CDK1	PSMD1	S315	NetworKIN	-0.527812		CDK1	PSMD2	S16	NetworKIN	-0.0707994
CDK1	BCL6	S333	NetworKIN	1.10449		CDK1	PARN	S163	NetworKIN	0.0338724
CDK1	TMPO	S351	NetworKIN	0.251754		CDK1	KIF13B	S1644	NetworKIN	3.50265
CDK1	MKI67	S357	NetworKIN	0.478953		CDK1	MAP2	S1653	NetworKIN	3.24316
CDK1	TOP2A	S4	NetworKIN	1.37268		CDK1	NCOR1	S172	NetworKIN	2.8582
CDK1	DAB2	S401	NetworKIN	2.30221		CDK1	MAP2	S1782	NetworKIN	3.37049
CDK1	SMC4	S41	NetworKIN	-1.64767		CDK1	GTF3C1	S1856	NetworKIN	3.3764
CDK1	RBL2	S413	NetworKIN	0.760848		CDK1	TRIM28	S19	NetworKIN	0.752016
CDK1	CHAF1B	S429	NetworKIN	-0.877189		CDK1	MKI67	S1937	NetworKIN	0.137624
CDK1	NBN	S432	NetworKIN	-0.380028		CDK1	DYNC1LI2	S194	NetworKIN	-0.0790395
CDK1	TACC3	S434	NetworKIN	-1.06802		CDK1	CDCA3	S199	NetworKIN	-1.10527
CDK1	CCNT2	S480	NetworKIN	-1.49267		CDK1	NUCKS1	S204	NetworKIN	0.462661
CDK1	TPX2	S486	NetworKIN	-0.568636		CDK1	DYNC1LI1	S207	NetworKIN	-0.00532615
CDK1	MAP4	S507	NetworKIN	1.12386		CDK1	RANBP2	S21	NetworKIN	2.5726
CDK1	LIG1	S51	NetworKIN	-0.291741		CDK1	MKI67	S2105	NetworKIN	1.60468
CDK1	PSMA5	S56	NetworKIN	0.665731		CDK1	NUCKS1	S214	NetworKIN	0.0117398
CDK1	VIM	S56	NetworKIN	1.8775		CDK1	CDCA8	S219	NetworKIN	0.751502
CDK1	MKI67	S579	NetworKIN	0.23091		CDK1	MEF2C	S222	NetworKIN	2.03358
CDK1	MKI67	S584	NetworKIN	0.0374299		CDK1	MKI67	S2223	NetworKIN	0.427994
CDK1	PARN	S619	NetworKIN	0.66524		CDK1	STRN3	S229	NetworKIN	-0.0771079
CDK1	ZC3HC1	S62	NetworKIN	-0.0272698		CDK1	TFDP1	S23	NetworKIN	0.249015
CDK1	PITPNM1	S621	NetworKIN	0.91525		CDK1	SNW1	S232	NetworKIN	0.576567
CDK1	JUN	S63	NetworKIN	1.62164		CDK1	MKI67	S2344	NetworKIN	1.09667
CDK1	SKP2	S64	NetworKIN	1.92216		CDK1	MKI67	S2466	NetworKIN	1.29959
CDK1	UIMC1	S653	NetworKIN	0.285821		CDK1	TACC3	S25	NetworKIN	0.345624
CDK1	NUP133	S7	NetworKIN	-0.629137		CDK1	NF1	S2515	NetworKIN	3.34956
CDK1	HSPD1	S70	NetworKIN	-0.0022715		CDK1	MKI67	S2588	NetworKIN	0.742006
CDK1	RBM10	S723	NetworKIN	-1.73973		CDK1	ANKLE2	S268	NetworKIN	0.49932
CDK1	ANAPC1	S731	NetworKIN	1.44343		CDK1	MCM2	S27	NetworKIN	-1.22685
CDK1	MAP4	S825	NetworKIN	2.78656		CDK1	MKI67	S2708	NetworKIN	1.51619
CDK1	CDCA3	S87	NetworKIN	-1.05025		CDK1	PITPNM1	S300	NetworKIN	2.41108
CDK1	TOPBP1	S888	NetworKIN	0.0712472		CDK1	INCENP	S306	NetworKIN	0.938922
CDK1	CCNB2	S92	NetworKIN	0.938846		CDK1	HSF1	S307	NetworKIN	-0.967857
CDK1	MAP1B	T1067	NetworKIN	3.00358		CDK1	TACC3	S317	NetworKIN	2.11647
CDK1	MKI67	T1193	NetworKIN	1.2047		CDK1	PTPN1	S352	NetworKIN	-1.49125
CDK1	MKI67	T1315	NetworKIN	1.32378		CDK1	MKI67	S357	NetworKIN	0.396013
CDK1	MKI67	T1327	NetworKIN	1.13268		CDK1	BAZ1B	S361	NetworKIN	2.05848
CDK1	TMPO	T160	NetworKIN	0.396456		CDK1	HSF1	S363	NetworKIN	3.24425
CDK1	MAP2	T1649	NetworKIN	2.87232		CDK1	MAP7	S365	NetworKIN	2.67447
CDK1	MAP1B	T1788	NetworKIN	2.47208		CDK1	USP10	S365	NetworKIN	-0.499522
CDK1	MKI67	T1801	NetworKIN	0.598296		CDK1	FANCI	S407	NetworKIN	-0.468544
CDK1	LIG1	T183	NetworKIN	-0.598693		CDK1	CHAF1B	S410	NetworKIN	-0.113574
CDK1	MKI67	T1841	NetworKIN	2.07819		CDK1	MAD1L1	S428	NetworKIN	0.71265
CDK1	MKI67	T1923	NetworKIN	0.792764		CDK1	CHAF1B	S429	NetworKIN	-0.390179
CDK1	LMNB1	T20	NetworKIN	-0.491136		CDK1	NUP214	S430	NetworKIN	1.21223
CDK1	MKI67	T2085	NetworKIN	2.34337		CDK1	NBN	S432	NetworKIN	-0.34476
CDK1	GORASP2	T222	NetworKIN	1.37888		CDK1	TACC3	S434	NetworKIN	0.689649
CDK1	MKI67	T2231	NetworKIN	0.526229		CDK1	HMGA2	S44	NetworKIN	0.581493
CDK1	GORASP2	T225	NetworKIN	1.52184		CDK1	XRCC1	S447	NetworKIN	1.6203
CDK1	MKI67	T2325	NetworKIN	2.26392		CDK1	CHAF1B	S458	NetworKIN	0.112689
CDK1	MKI67	T2406	NetworKIN	0.86696		CDK1	NES	S471	NetworKIN	3.35741
CDK1	BAG3	T285	NetworKIN	0.994935		CDK1	RANBP9	S477	NetworKIN	0.504361
CDK1	PSMD1	T311	NetworKIN	-0.527812		CDK1	PTPN1	S50	NetworKIN	0.188595
CDK1	RBL1	T369	NetworKIN	0.348639		CDK1	MAP4	S507	NetworKIN	1.19147
CDK1	TPX2	T369	NetworKIN	-0.989326		CDK1	LIG1	S51	NetworKIN	-0.992139
CDK1	RBL1	T385	NetworKIN	1.22913		CDK1	EPB41L1	S546	NetworKIN	2.65301
CDK1	RBL2	T417	NetworKIN	0.760848		CDK1	VIM	S56	NetworKIN	4.02335
CDK1	AKT2	T451	NetworKIN	-0.131521		CDK1	MKI67	S579	NetworKIN	-0.0709781
CDK1	MAP4	T521	NetworKIN	0.571519		CDK1	MKI67	S584	NetworKIN	-0.169316
CDK1	MAP4	T571	NetworKIN	0.62613		CDK1	PARN	S619	NetworKIN	-0.375898
CDK1	FLNA	S1084	PhosphoSitePlus	-0.938392		CDK1	KPNA2	S62	NetworKIN	0.280454
CDK1	ADD1	S12	PhosphoSitePlus	0.600666		CDK1	PITPNM1	S621	NetworKIN	1.00822
CDK1	NME1	S120	PhosphoSitePlus	0.0163721		CDK1	JUN	S63	NetworKIN	0.906936
CDK1	TOP2A	S1213	PhosphoSitePlus	0.296209		CDK1	RBL1	S640	NetworKIN	0.625302
CDK1	EIF4G1	S1231	PhosphoSitePlus	-1.41767		CDK1	UIMC1	S653	NetworKIN	0.91997
CDK1	TOP2A	S1247	PhosphoSitePlus	0.638042		CDK1	ATN1	S661	NetworKIN	3.09589
CDK1	FLNA	S1459	PhosphoSitePlus	-1.34967		CDK1	NES	S680	NetworKIN	2.30711
CDK1	TP53BP1	S1678	PhosphoSitePlus	-2.42745		CDK1	NUP133	S7	NetworKIN	-1.18331
CDK1	TFPT	S180	PhosphoSitePlus	-0.271132		CDK1	HSPD1	S70	NetworKIN	0.731065
CDK1	MAP7	S209	PhosphoSitePlus	0.590561		CDK1	RBM15	S700	NetworKIN	2.14626
CDK1	LIG3	S210	PhosphoSitePlus	-0.203528		CDK1	RBM10	S723	NetworKIN	3.40182
CDK1	LMNB1	S23	PhosphoSitePlus	-0.0686996		CDK1	CALD1	S724	NetworKIN	3.08812
CDK1	RB1	S249	PhosphoSitePlus	-1.55522		CDK1	MAP4	S825	NetworKIN	2.94292
CDK1	PAICS	S27	PhosphoSitePlus	-1.44346		CDK1	MAP1B	T1067	NetworKIN	2.83602
CDK1	SQSTM1	S272	PhosphoSitePlus	1.21672		CDK1	MKI67	T1193	NetworKIN	0.646911
CDK1	SLC9A3R1	S280	PhosphoSitePlus	1.22706		CDK1	MKI67	T1233	NetworKIN	2.22912
CDK1	SLC9A3R1	S302	PhosphoSitePlus	2.51751		CDK1	MKI67	T1315	NetworKIN	0.264913
CDK1	PTPN2	S304	PhosphoSitePlus	1.38992		CDK1	MKI67	T1327	NetworKIN	0.151712
CDK1	PYCR2	S304	PhosphoSitePlus	-1.18546		CDK1	TMPO	T160	NetworKIN	-1.16679
CDK1	TP53	S315	PhosphoSitePlus	3.31163		CDK1	MAP2	T1605	NetworKIN	3.28678
CDK1	HMGA1	S36	PhosphoSitePlus	0.1034		CDK1	MAP2	T1616	NetworKIN	3.38282
CDK1	LMNA	S392	PhosphoSitePlus	0.525228		CDK1	MAP2	T1619	NetworKIN	3.36216
CDK1	ZC3HC1	S395	PhosphoSitePlus	-0.510686		CDK1	MAP2	T1649	NetworKIN	3.17926
CDK1	CEP55	S428	PhosphoSitePlus	1.30952		CDK1	MAP1B	T1788	NetworKIN	0.688936
CDK1	UBAP2L	S454	PhosphoSitePlus	-1.47266		CDK1	MKI67	T1801	NetworKIN	-0.297383
CDK1	AHNAK	S5763	PhosphoSitePlus	-0.943964		CDK1	LIG1	T183	NetworKIN	-0.0119071
CDK1	CANX	S583	PhosphoSitePlus	-1.00967		CDK1	MKI67	T1923	NetworKIN	0.0981371
CDK1	LATS1	S613	PhosphoSitePlus	-0.0411769		CDK1	LMNB1	T20	NetworKIN	1.98656
CDK1	DNM1L	S616	PhosphoSitePlus	1.04756		CDK1	NUCKS1	T202	NetworKIN	0.631248
CDK1	UNG	S64	PhosphoSitePlus	2.66939		CDK1	GORASP2	T222	NetworKIN	1.76513
CDK1	PALLD	S641	PhosphoSitePlus	2.83397		CDK1	MKI67	T2231	NetworKIN	0.210606
CDK1	BUB1B	S670	PhosphoSitePlus	0.395281		CDK1	MKI67	T2406	NetworKIN	0.262889
CDK1	NPM1	S70	PhosphoSitePlus	0.514158		CDK1	PSMD1	T273	NetworKIN	1.40294
CDK1	LIG1	S76	PhosphoSitePlus	0.288399		CDK1	BAG3	T285	NetworKIN	0.110062
CDK1	YAP1	T119	PhosphoSitePlus	2.72257		CDK1	RBL1	T369	NetworKIN	-0.905095
CDK1	RPS3	T221	PhosphoSitePlus	-1.65622		CDK1	TPX2	T369	NetworKIN	-0.127255
CDK1	SQSTM1	T269	PhosphoSitePlus	1.14707		CDK1	CDCA3	T37	NetworKIN	-0.245875
CDK1	RRM2	T33	PhosphoSitePlus	1.53029		CDK1	RBL1	T385	NetworKIN	-0.612256
CDK1	RB1	T373	PhosphoSitePlus	0.835974		CDK1	RBL2	T401	NetworKIN	0.672277
CDK1	HMGA1	T53	PhosphoSitePlus	1.38393		CDK1	GORASP2	T415	NetworKIN	-1.27039
CDK1	NOLC1	T607	PhosphoSitePlus	-1.49532		CDK1	AKT2	T451	NetworKIN	2.71076
CDK1	NOLC1	T610	PhosphoSitePlus	-1.49532		CDK1	MAP4	T521	NetworKIN	0.258663
CDK16	PRKAR1A	S83	PhosphoSitePlus	-1.06017		CDK1	EPB41L1	T550	NetworKIN	2.42631
CDK2	PPARG	S112	NetworKIN	1.43667		CDK1	MAP4	T571	NetworKIN	1.43619
CDK2	PSMA5	S16	NetworKIN	-0.195309		CDK1	UNG	T60	NetworKIN	1.68656
CDK2	LMNB1	S23	NetworKIN	-0.0686996		CDK1	CALD1	T730	NetworKIN	2.00348
CDK2	TFDP1	S23	NetworKIN	-0.159299		CDK1	TMPO	T74	NetworKIN	1.03876
CDK2	PSMD1	S315	NetworKIN	-0.527812		CDK1	TOPBP1	T848	NetworKIN	2.53626
CDK2	SORBS1	S350	NetworKIN	2.10717		CDK1	FLNA	S1084	PhosphoSitePlus	0.850261
CDK2	CHAF1B	S429	NetworKIN	-0.877189		CDK1	RCC1	S11	PhosphoSitePlus	2.62439
CDK2	CCNT2	S480	NetworKIN	-1.49267		CDK1	TOP1	S112	PhosphoSitePlus	-0.942384
CDK2	SORBS1	S556	NetworKIN	2.71979		CDK1	ADD1	S12	PhosphoSitePlus	3.35912
CDK2	PSMA5	S56	NetworKIN	0.665731		CDK1	MCM7	S121	PhosphoSitePlus	0.105803
CDK2	JUN	S63	NetworKIN	1.62164		CDK1	TOP2A	S1213	PhosphoSitePlus	-0.865077
CDK2	ANAPC1	S731	NetworKIN	1.44343		CDK1	FLNA	S1459	PhosphoSitePlus	0.619834
CDK2	TOPBP1	S888	NetworKIN	0.0712472		CDK1	TFPT	S180	PhosphoSitePlus	0.513779
CDK2	CCNB2	S92	NetworKIN	0.938846		CDK1	LMNA	S22	PhosphoSitePlus	0.851275
CDK2	LMNB1	T20	NetworKIN	-0.491136		CDK1	NUP50	S221	PhosphoSitePlus	-1.69256
CDK2	PSMD1	T311	NetworKIN	-0.527812		CDK1	LMNB1	S23	PhosphoSitePlus	1.07329
CDK2	RBL1	T369	NetworKIN	0.348639		CDK1	RB1	S249	PhosphoSitePlus	-0.484691
CDK2	RBL1	T385	NetworKIN	1.22913		CDK1	STMN1	S25	PhosphoSitePlus	1.66325
CDK2	MARCKS	S118	PhosphoSitePlus	-1.37378		CDK1	PAICS	S27	PhosphoSitePlus	-0.878386
CDK2	MCM2	S13	PhosphoSitePlus	-1.45798		CDK1	SQSTM1	S272	PhosphoSitePlus	1.31989
CDK2	MARCKS	S135	PhosphoSitePlus	-0.909178		CDK1	SLC9A3R1	S280	PhosphoSitePlus	0.141743
CDK2	NUDC	S136	PhosphoSitePlus	2.5383		CDK1	SLC9A3R1	S302	PhosphoSitePlus	2.66344
CDK2	NUDC	S139	PhosphoSitePlus	1.14915		CDK1	PTPN2	S304	PhosphoSitePlus	0.635486
CDK2	AKIRIN2	S18	PhosphoSitePlus	2.94557		CDK1	PYCR2	S304	PhosphoSitePlus	-0.690523
CDK2	TERF2IP	S203	PhosphoSitePlus	0.421278		CDK1	TP53	S315	PhosphoSitePlus	3.06656
CDK2	AKIRIN2	S21	PhosphoSitePlus	2.91166		CDK1	HMGA1	S36	PhosphoSitePlus	0.259727
CDK2	LIG3	S210	PhosphoSitePlus	-0.203528		CDK1	SIRT2	S368	PhosphoSitePlus	3.58112
CDK2	SNW1	S224	PhosphoSitePlus	0.798278		CDK1	OGFR	S378	PhosphoSitePlus	-0.25556
CDK2	SNW1	S232	PhosphoSitePlus	0.798656		CDK1	STMN1	S38	PhosphoSitePlus	0.0971525
CDK2	ANKRD17	S2401	PhosphoSitePlus	-1.57992		CDK1	LMNA	S392	PhosphoSitePlus	1.62014
CDK2	CCDC6	S244	PhosphoSitePlus	-0.35018		CDK1	CTTN	S405	PhosphoSitePlus	-0.412005
CDK2	RB1	S249	PhosphoSitePlus	-1.55522		CDK1	CEP55	S428	PhosphoSitePlus	1.30919
CDK2	MARCKS	S27	PhosphoSitePlus	-1.04385		CDK1	PML	S518	PhosphoSitePlus	0.155953
CDK2	MCM2	S27	PhosphoSitePlus	-0.892584		CDK1	AHNAK	S5763	PhosphoSitePlus	1.13075
CDK2	PAICS	S27	PhosphoSitePlus	-1.44346		CDK1	DNM1L	S616	PhosphoSitePlus	1.21513
CDK2	ORC1	S273	PhosphoSitePlus	1.53701		CDK1	PALLD	S641	PhosphoSitePlus	2.56596
CDK2	DBNL	S275	PhosphoSitePlus	1.36433		CDK1	NPM1	S70	PhosphoSitePlus	-1.5474
CDK2	PTPN2	S304	PhosphoSitePlus	1.38992		CDK1	TPX2	S738	PhosphoSitePlus	-0.167988
CDK2	PYCR2	S304	PhosphoSitePlus	-1.18546		CDK1	EFHD2	S74	PhosphoSitePlus	1.19312
CDK2	TP53	S315	PhosphoSitePlus	3.31163		CDK1	LIG1	S76	PhosphoSitePlus	2.75863
CDK2	MKI67	S357	PhosphoSitePlus	0.478953		CDK1	NAGK	S76	PhosphoSitePlus	-0.247284
CDK2	HMGA1	S36	PhosphoSitePlus	0.1034		CDK1	RB1	S811	PhosphoSitePlus	3.32848
CDK2	ZC3HC1	S395	PhosphoSitePlus	-0.510686		CDK1	YAP1	T119	PhosphoSitePlus	3.06858
CDK2	RBL2	S413	PhosphoSitePlus	0.760848		CDK1	SRRM2	T1413	PhosphoSitePlus	3.26317
CDK2	NBN	S432	PhosphoSitePlus	-0.380028		CDK1	NIFK	T238	PhosphoSitePlus	2.09822
CDK2	TNKS1BP1	S435	PhosphoSitePlus	2.57785		CDK1	SQSTM1	T269	PhosphoSitePlus	0.961929
CDK2	LIG1	S51	PhosphoSitePlus	-0.291741		CDK1	RRM2	T33	PhosphoSitePlus	0.678561
CDK2	VIM	S56	PhosphoSitePlus	1.8775		CDK1	RB1	T373	PhosphoSitePlus	3.43424
CDK2	DNM1L	S616	PhosphoSitePlus	1.04756		CDK1	HMGA1	T53	PhosphoSitePlus	0.841521
CDK2	SKP2	S64	PhosphoSitePlus	1.92216		CDK1	SAMHD1	T592	PhosphoSitePlus	1.15593
CDK2	NPM1	S70	PhosphoSitePlus	0.514158		CDK1	NOLC1	T607	PhosphoSitePlus	1.25735
CDK2	LIG1	S76	PhosphoSitePlus	0.288399		CDK1	NOLC1	T610	PhosphoSitePlus	2.01265
CDK2	LARP1	S774	PhosphoSitePlus	-1.22344		CDK1	NME1	T94	PhosphoSitePlus	0.482595
CDK2	PRKAR1A	S83	PhosphoSitePlus	-1.06017		CDK2	RBL1	S1041	NetworKIN	-0.181781
CDK2	MARCKS	T150	PhosphoSitePlus	0.100737		CDK2	PPARG	S112	NetworKIN	2.09075
CDK2	NUMA1	T1776	PhosphoSitePlus	0.812836		CDK2	PSMA5	S16	NetworKIN	2.00581
CDK2	LIG1	T195	PhosphoSitePlus	-0.186279		CDK2	PSMD2	S16	NetworKIN	-0.0707994
CDK2	SF3B1	T211	PhosphoSitePlus	-0.428584		CDK2	CLSPN	S225	NetworKIN	-0.274046
CDK2	RPS3	T221	PhosphoSitePlus	-1.65622		CDK2	LMNB1	S23	NetworKIN	1.07329
CDK2	GORASP2	T225	PhosphoSitePlus	1.52184		CDK2	TFDP1	S23	NetworKIN	0.249015
CDK2	RBBP8	T315	PhosphoSitePlus	0.0664738		CDK2	CHAF1B	S410	NetworKIN	-0.113574
CDK2	RRM2	T33	PhosphoSitePlus	1.53029		CDK2	CHAF1B	S429	NetworKIN	-0.390179
CDK2	RB1	T373	PhosphoSitePlus	0.835974		CDK2	CHAF1B	S458	NetworKIN	0.112689
CDK2	RBL2	T417	PhosphoSitePlus	0.760848		CDK2	JUN	S63	NetworKIN	0.906936
CDK2	XRCC6	T455	PhosphoSitePlus	2.64016		CDK2	LMNB1	T20	NetworKIN	1.98656
CDK2	DPYSL3	T509	PhosphoSitePlus	1.9549		CDK2	CIZ1	T244	NetworKIN	1.19282
CDK2	KDM2A	T550	PhosphoSitePlus	-0.841597		CDK2	PSMD1	T273	NetworKIN	1.40294
CDK2	EIF4G1	T647	PhosphoSitePlus	0.790553		CDK2	COIL	T303	NetworKIN	0.468966
CDK2	THRAP3	T874	PhosphoSitePlus	-0.614325		CDK2	RBL1	T369	NetworKIN	-0.905095
CDK3	TFDP1	S23	NetworKIN	-0.159299		CDK2	RBL1	T385	NetworKIN	-0.612256
CDK3	TP53	S315	NetworKIN	3.31163		CDK2	RBL2	T401	NetworKIN	0.672277
CDK3	JUN	S63	PhosphoSitePlus	1.62164		CDK2	COPB2	T861	NetworKIN	3.89136
CDK4	MCM2	S13	NetworKIN	-1.45798		CDK2	HNRNPH1	S104	PhosphoSitePlus	0.901448
CDK4	MCM6	S13	NetworKIN	-1.70422		CDK2	SETDB1	S1066	PhosphoSitePlus	3.08235
CDK4	SUMO1	S2	NetworKIN	-1.33613		CDK2	MCM7	S121	PhosphoSitePlus	0.105803
CDK4	CHEK1	S280	NetworKIN	1.62362		CDK2	IMPDH2	S122	PhosphoSitePlus	2.51981
CDK4	JUN	S63	NetworKIN	1.62164		CDK2	MCM2	S13	PhosphoSitePlus	-1.76147
CDK4	RBL1	T385	NetworKIN	1.22913		CDK2	MARCKS	S135	PhosphoSitePlus	-1.34502
CDK4	CDK12	T692	NetworKIN	0.861758		CDK2	RALY	S135	PhosphoSitePlus	1.37851
CDK4	RBL1	T369	PhosphoSitePlus	0.348639		CDK2	TOR1AIP1	S143	PhosphoSitePlus	1.83322
CDK4	RB1	T373	PhosphoSitePlus	0.835974		CDK2	TERF2IP	S203	PhosphoSitePlus	0.369979
CDK5	MAP1B	S1154	NetworKIN	2.89347		CDK2	SRSF9	S216	PhosphoSitePlus	3.56557
CDK5	MAP2	S1155	NetworKIN	-1.24014		CDK2	SNW1	S224	PhosphoSitePlus	2.01945
CDK5	MAP1B	S1208	NetworKIN	3.41587		CDK2	SNRNP70	S226	PhosphoSitePlus	0.442276
CDK5	AKT1	S124	NetworKIN	0.90264		CDK2	SNW1	S232	PhosphoSitePlus	0.576567
CDK5	MAP1B	S1256	NetworKIN	1.58905		CDK2	SUDS3	S234	PhosphoSitePlus	3.12751
CDK5	MAP1B	S1260	NetworKIN	1.58828		CDK2	SUDS3	S236	PhosphoSitePlus	3.41925
CDK5	MAP1B	S1265	NetworKIN	2.10856		CDK2	SUDS3	S237	PhosphoSitePlus	2.7887
CDK5	MAP1B	S1298	NetworKIN	3.16353		CDK2	CCDC6	S244	PhosphoSitePlus	-0.897344
CDK5	MAP1B	S1312	NetworKIN	3.0471		CDK2	RB1	S249	PhosphoSitePlus	-0.484691
CDK5	MAP2	S1347	NetworKIN	-0.716342		CDK2	STMN1	S25	PhosphoSitePlus	1.66325
CDK5	MAP2	S1353	NetworKIN	-0.716342		CDK2	MARCKS	S27	PhosphoSitePlus	-0.0655336
CDK5	MAP1B	S1378	NetworKIN	2.86764		CDK2	MCM2	S27	PhosphoSitePlus	-1.22685
CDK5	MAP1B	S1389	NetworKIN	1.82055		CDK2	PAICS	S27	PhosphoSitePlus	-0.878386
CDK5	NUDC	S139	NetworKIN	1.14915		CDK2	ORC1	S273	PhosphoSitePlus	2.48029
CDK5	MAP1B	S1400	NetworKIN	3.61665		CDK2	BOD1L1	S2905	PhosphoSitePlus	0.202744
CDK5	MAP1B	S1427	NetworKIN	1.21046		CDK2	PTPN2	S304	PhosphoSitePlus	0.635486
CDK5	MAP1B	S1438	NetworKIN	1.93397		CDK2	PYCR2	S304	PhosphoSitePlus	-0.690523
CDK5	MAP1B	S1443	NetworKIN	2.53206		CDK2	TP53	S315	PhosphoSitePlus	3.06656
CDK5	MAP1B	S1620	NetworKIN	2.85533		CDK2	MKI67	S357	PhosphoSitePlus	0.396013
CDK5	MAP2	S1653	NetworKIN	3.0735		CDK2	HMGA1	S36	PhosphoSitePlus	0.259727
CDK5	MYEF2	S17	NetworKIN	3.31496		CDK2	SIRT2	S368	PhosphoSitePlus	3.58112
CDK5	MAP1B	S1779	NetworKIN	3.01542		CDK2	LMNB2	S37	PhosphoSitePlus	0.701276
CDK5	MAP1B	S1785	NetworKIN	2.89568		CDK2	STMN1	S38	PhosphoSitePlus	0.0971525
CDK5	MAP1B	S1793	NetworKIN	3.72838		CDK2	CTTN	S405	PhosphoSitePlus	-0.412005
CDK5	MAP1B	S1797	NetworKIN	3.023		CDK2	NBN	S432	PhosphoSitePlus	-0.34476
CDK5	MEF2D	S180	NetworKIN	-1.72871		CDK2	RRN3	S44	PhosphoSitePlus	2.85371
CDK5	ABI1	S183	NetworKIN	0.483865		CDK2	SLAIN2	S48	PhosphoSitePlus	-0.991358
CDK5	MAP1B	S1881	NetworKIN	3.0921		CDK2	PPP1R12C	S509	PhosphoSitePlus	1.04218
CDK5	MAP1B	S1915	NetworKIN	1.6379		CDK2	LIG1	S51	PhosphoSitePlus	-0.992139
CDK5	MAP1B	S1965	NetworKIN	1.79853		CDK2	PML	S518	PhosphoSitePlus	0.155953
CDK5	MAP1B	S2209	NetworKIN	2.75174		CDK2	VIM	S56	PhosphoSitePlus	4.02335
CDK5	MAP1B	S2211	NetworKIN	2.89145		CDK2	NUP98	S612	PhosphoSitePlus	-1.05003
CDK5	PTPN2	S304	NetworKIN	1.38992		CDK2	DNM1L	S616	PhosphoSitePlus	1.21513
CDK5	LIMK1	S310	NetworKIN	-0.27571		CDK2	RBL1	S640	PhosphoSitePlus	0.625302
CDK5	TP53	S315	NetworKIN	3.31163		CDK2	C9orf40	S69	PhosphoSitePlus	2.86396
CDK5	TACC3	S434	NetworKIN	-1.06802		CDK2	NPM1	S70	PhosphoSitePlus	-1.5474
CDK5	ZC3H14	S515	NetworKIN	-0.976158		CDK2	EFHD2	S74	PhosphoSitePlus	1.19312
CDK5	NUP133	S7	NetworKIN	-0.629137		CDK2	LIG1	S76	PhosphoSitePlus	2.75863
CDK5	EPB41L2	S715	NetworKIN	0.917552		CDK2	LARP1	S774	PhosphoSitePlus	0.592096
CDK5	MAP1B	S832	NetworKIN	1.88374		CDK2	RB1	S811	PhosphoSitePlus	3.32848
CDK5	MAP1B	T1067	NetworKIN	3.00358		CDK2	TCOF1	S982	PhosphoSitePlus	0.993583
CDK5	MAP2	T1649	NetworKIN	2.87232		CDK2	MARCKS	T150	PhosphoSitePlus	0.422232
CDK5	MAP1B	T1788	NetworKIN	2.47208		CDK2	SF3B1	T211	PhosphoSitePlus	0.449787
CDK5	MAP1B	T1932	NetworKIN	3.17542		CDK2	RRM2	T33	PhosphoSitePlus	0.678561
CDK5	MAP1B	T1949	NetworKIN	1.96157		CDK2	RB1	T373	PhosphoSitePlus	3.43424
CDK5	MAP1B	T2034	NetworKIN	3.23743		CDK2	EEF2	T435	PhosphoSitePlus	1.38215
CDK5	DPYSL2	T509	NetworKIN	-1.3309		CDK2	SAMHD1	T592	PhosphoSitePlus	1.15593
CDK5	CTNNB1	S191	PhosphoSitePlus	3.35198		CDK2	CALD1	T730	PhosphoSitePlus	2.00348
CDK5	DPYSL3	S522	PhosphoSitePlus	2.36517		CDK2	TOPBP1	T848	PhosphoSitePlus	2.53626
CDK5	VIM	S56	PhosphoSitePlus	1.8775		CDK2	THRAP3	T874	PhosphoSitePlus	2.9023
CDK5	DNM1L	S616	PhosphoSitePlus	1.04756		CDK3	TFDP1	S23	NetworKIN	0.249015
CDK5	MYC	S62	PhosphoSitePlus	2.76105		CDK3	TP53	S315	NetworKIN	3.06656
CDK6	MCM2	S13	NetworKIN	-1.45798		CDK3	JUN	S63	PhosphoSitePlus	0.906936
CDK6	SUMO1	S2	NetworKIN	-1.33613		CDK3	RB1	S811	PhosphoSitePlus	3.32848
CDK6	RBL1	T385	NetworKIN	1.22913		CDK4	RBL1	S1041	NetworKIN	-0.181781
CDK6	RBL2	T417	NetworKIN	0.760848		CDK4	MCM7	S121	NetworKIN	0.105803
CDK7	TCEA1	S100	NetworKIN	-0.597156		CDK4	MCM2	S13	NetworKIN	-1.76147
CDK7	ERCC6	S158	NetworKIN	1.08734		CDK4	MCM6	S13	NetworKIN	0.219602
CDK7	NCBP1	S22	NetworKIN	1.11159		CDK4	PSMD11	S14	NetworKIN	2.51636
CDK7	DDB2	S26	NetworKIN	-0.958168		CDK4	RRP8	S171	NetworKIN	2.88321
CDK7	INTS1	S307	NetworKIN	-1.86403		CDK4	SUMO1	S2	NetworKIN	0.596358
CDK7	TP53	S315	NetworKIN	3.31163		CDK4	MEF2D	S251	NetworKIN	0.115331
CDK7	GTF2F1	S385	NetworKIN	-1.19405		CDK4	SIRT1	S27	NetworKIN	-0.0485346
CDK7	CCNT2	S480	NetworKIN	-1.49267		CDK4	CHEK1	S280	NetworKIN	-0.2112
CDK7	TAF12	S51	NetworKIN	0.069146		CDK4	JUN	S63	NetworKIN	0.906936
CDK7	MTA1	S576	NetworKIN	0.455739		CDK4	PSMD1	T273	NetworKIN	1.40294
CDK7	CCNT2	S601	NetworKIN	-0.907397		CDK4	RBL1	T385	NetworKIN	-0.612256
CDK7	SUPT16H	S650	NetworKIN	1.44252		CDK4	CDK12	T692	NetworKIN	-0.78351
CDK7	XPC	S94	NetworKIN	-0.176252		CDK4	RBL1	S640	PhosphoSitePlus	0.625302
CDK7	MED1	T1457	NetworKIN	2.45266		CDK4	RB1	S811	PhosphoSitePlus	3.32848
CDK7	CCNH	T315	NetworKIN	0.412587		CDK4	RBL1	T369	PhosphoSitePlus	-0.905095
CDK7	GTF2F1	T389	NetworKIN	-1.19405		CDK4	RB1	T373	PhosphoSitePlus	3.43424
CDK7	MTA1	T564	NetworKIN	2.13699		CDK4	RBL2	T401	PhosphoSitePlus	0.672277
CDK7	LASP1	T68	NetworKIN	-1.00181		CDK4	WDR77	T5	PhosphoSitePlus	0.95247
CDK7	MCM2	S13	PhosphoSitePlus	-1.45798		CDK5	MAP1B	S1154	NetworKIN	3.00737
CDK7	MCM2	S27	PhosphoSitePlus	-0.892584		CDK5	MAP2	S1155	NetworKIN	3.58314
CDK7	CDK12	T893	PhosphoSitePlus	1.31403		CDK5	MCM7	S121	NetworKIN	0.105803
CDK9	PPARG	S112	PhosphoSitePlus	1.43667		CDK5	AKT1	S124	NetworKIN	0.896385
CDK9	TP53	S315	PhosphoSitePlus	3.31163		CDK5	MAP1B	S1256	NetworKIN	1.66841
CDK9	BORA	S325	PhosphoSitePlus	1.99045		CDK5	MAP1B	S1260	NetworKIN	0.935102
CHEK1	LMO7	S1510	PhosphoSitePlus	0.910488		CDK5	MAP1B	S1265	NetworKIN	0.842919
CHEK1	TP53BP1	S1678	PhosphoSitePlus	-2.42745		CDK5	MAP1B	S1298	NetworKIN	3.04963
CHEK1	EML3	S176	PhosphoSitePlus	0.984773		CDK5	MAP1B	S1312	NetworKIN	3.10427
CHEK1	TFDP1	S23	PhosphoSitePlus	-0.159299		CDK5	MAP2	S1347	NetworKIN	2.1871
CHEK1	CCDC6	S240	PhosphoSitePlus	-0.106127		CDK5	MAP2	S1353	NetworKIN	2.1871
CHEK1	CCDC6	S244	PhosphoSitePlus	-0.35018		CDK5	MAP1B	S1378	NetworKIN	1.61355
CHEK1	PROSER2	S43	PhosphoSitePlus	1.56611		CDK5	MAP1B	S1427	NetworKIN	0.695186
CHEK1	TRIM28	S473	PhosphoSitePlus	1.0626		CDK5	MAP1B	S1443	NetworKIN	3.14077
CHEK1	TBC1D4	S588	PhosphoSitePlus	1.04903		CDK5	MAP2	S1653	NetworKIN	3.24316
CHEK1	LIG1	S76	PhosphoSitePlus	0.288399		CDK5	MYEF2	S17	NetworKIN	3.66902
CHEK1	DDX24	S82	PhosphoSitePlus	0.464602		CDK5	MAP1B	S1779	NetworKIN	1.68605
CHEK1	TICRR	S865	PhosphoSitePlus	-0.612549		CDK5	MAP2	S1782	NetworKIN	3.37049
CHEK2	TRIM28	S473	PhosphoSitePlus	1.0626		CDK5	MAP1B	S1785	NetworKIN	2.1009
CHUK	FLNA	S1084	NetworKIN	-0.938392		CDK5	MEF2D	S180	NetworKIN	-0.0218174
CHUK	IRS1	S1101	NetworKIN	-0.674702		CDK5	ABI1	S183	NetworKIN	0.360249
CHUK	AKT1	S124	NetworKIN	0.90264		CDK5	MAP1B	S1915	NetworKIN	1.28568
CHUK	FLNA	S1459	NetworKIN	-1.34967		CDK5	MAP1B	S1965	NetworKIN	1.66603
CHUK	NCOR1	S1472	NetworKIN	-0.050321		CDK5	MEF2D	S251	NetworKIN	0.115331
CHUK	NCOR1	S172	NetworKIN	2.60766		CDK5	PTPN2	S304	NetworKIN	0.635486
CHUK	CTNNB1	S191	NetworKIN	3.35198		CDK5	LIMK1	S310	NetworKIN	0.628195
CHUK	NCOR1	S1977	NetworKIN	3.4476		CDK5	TP53	S315	NetworKIN	3.06656
CHUK	NCOR1	S1981	NetworKIN	3.56111		CDK5	TACC3	S434	NetworKIN	0.689649
CHUK	FLNA	S2152	NetworKIN	0.571446		CDK5	NES	S471	NetworKIN	3.35741
CHUK	FLNA	S2158	NetworKIN	0.217872		CDK5	ZC3H14	S515	NetworKIN	-0.84674
CHUK	NCOR1	S224	NetworKIN	2.36206		CDK5	NES	S680	NetworKIN	2.30711
CHUK	SFN	S248	NetworKIN	1.12745		CDK5	NUP133	S7	NetworKIN	-1.18331
CHUK	IRS1	S270	NetworKIN	1.31802		CDK5	EPB41L2	S715	NetworKIN	0.506564
CHUK	SQSTM1	S272	NetworKIN	1.21672		CDK5	MAP1B	S832	NetworKIN	0.943235
CHUK	IRS2	S306	NetworKIN	1.77649		CDK5	MAP1B	T1067	NetworKIN	2.83602
CHUK	TP53	S315	NetworKIN	3.31163		CDK5	MAP2	T1605	NetworKIN	3.28678
CHUK	RIPK2	S363	NetworKIN	-0.794046		CDK5	MAP2	T1616	NetworKIN	3.38282
CHUK	MAP3K7	S439	NetworKIN	-0.449903		CDK5	MAP2	T1619	NetworKIN	3.36216
CHUK	IRS2	S560	NetworKIN	3.04105		CDK5	MAP2	T1649	NetworKIN	3.17926
CHUK	IRS2	S577	NetworKIN	0.337167		CDK5	MAP1B	T1788	NetworKIN	0.688936
CHUK	JUN	S63	NetworKIN	1.62164		CDK5	MAP1B	T1949	NetworKIN	2.48295
CHUK	MAP3K11	S758	NetworKIN	0.595186		CDK5	MAP1B	T2034	NetworKIN	3.23623
CHUK	HSPB1	S82	NetworKIN	-1.67722		CDK5	CTNNB1	S191	PhosphoSitePlus	-1.03904
CHUK	IRS2	S915	NetworKIN	0.404327		CDK5	VIM	S56	PhosphoSitePlus	4.02335
CHUK	TRAF4	S426	PhosphoSitePlus	1.50307		CDK5	DNM1L	S616	PhosphoSitePlus	1.21513
CLK1	SRRM2	S1101	NetworKIN	3.7964		CDK5	RB1	S811	PhosphoSitePlus	3.32848
CLK1	SRRM2	S1103	NetworKIN	-0.21187		CDK5	PXN	S85	PhosphoSitePlus	-0.25368
CLK1	CLK4	S138	NetworKIN	1.10867		CDK5	PTK2	S910	PhosphoSitePlus	2.00547
CLK1	NCOR1	S1472	NetworKIN	-0.050321		CDK6	RBL1	S1041	NetworKIN	-0.181781
CLK1	SON	S1556	NetworKIN	-0.083864		CDK6	MCM2	S13	NetworKIN	-1.76147
CLK1	SON	S1697	NetworKIN	0.189853		CDK6	SUMO1	S2	NetworKIN	0.596358
CLK1	SON	S1766	NetworKIN	3.08511		CDK6	RBL1	S640	NetworKIN	0.625302
CLK1	BCLAF1	S177	NetworKIN	-0.269121		CDK6	RBL1	T385	NetworKIN	-0.612256
CLK1	SRRM2	S1878	NetworKIN	1.02715		CDK6	WDR77	T5	NetworKIN	0.95247
CLK1	NCOR1	S1981	NetworKIN	3.56111		CDK6	CTNNB1	T551	NetworKIN	-0.662894
CLK1	SRRM2	S2020	NetworKIN	1.19184		CDK6	RB1	S811	PhosphoSitePlus	3.32848
CLK1	SRRM2	S2032	NetworKIN	0.854881		CDK6	RBL2	T401	PhosphoSitePlus	0.672277
CLK1	SRRM2	S2044	NetworKIN	1.10161		CDK7	BRCA1	S1342	NetworKIN	1.61464
CLK1	SRRM2	S2046	NetworKIN	1.10161		CDK7	ERCC6	S158	NetworKIN	0.767212
CLK1	NCOR1	S2120	NetworKIN	0.26797		CDK7	LEO1	S229	NetworKIN	3.21405
CLK1	SRRM2	S2123	NetworKIN	0.263539		CDK7	LEO1	S238	NetworKIN	2.98834
CLK1	SRRM2	S2132	NetworKIN	-0.434359		CDK7	DDB2	S24	NetworKIN	3.17741
CLK1	NCOR1	S224	NetworKIN	2.36206		CDK7	DDB2	S26	NetworKIN	1.91376
CLK1	SRRM2	S2581	NetworKIN	0.367134		CDK7	TAF7	S264	NetworKIN	0.993842
CLK1	SRRM2	S2692	NetworKIN	0.88773		CDK7	TP53	S315	NetworKIN	3.06656
CLK1	SRRM2	S353	NetworKIN	1.93922		CDK7	CDK7	S321	NetworKIN	2.57988
CLK1	SRRM2	S377	NetworKIN	2.52356		CDK7	ERCC5	S384	NetworKIN	-1.75447
CLK1	SRRM2	S398	NetworKIN	3.33326		CDK7	GTF2F1	S433	NetworKIN	0.585679
CLK1	BCOR	S423	NetworKIN	2.95739		CDK7	SSRP1	S444	NetworKIN	0.5431
CLK1	SRRM2	S536	NetworKIN	2.71968		CDK7	TAF12	S51	NetworKIN	-1.13021
CLK1	BCLAF1	S658	NetworKIN	-0.982795		CDK7	CCNT2	S601	NetworKIN	-0.100854
CLK1	PNN	S66	NetworKIN	-0.0275867		CDK7	SUPT16H	S650	NetworKIN	3.12053
CLK1	SON	S94	NetworKIN	0.807078		CDK7	CTDP1	S740	NetworKIN	0.62233
CLK1	SRRM2	S952	NetworKIN	0.378717		CDK7	CTDP1	S869	NetworKIN	3.11593
CLK1	SRRM2	S954	NetworKIN	0.374781		CDK7	CTDP1	S872	NetworKIN	3.0317
CLK1	SRRM2	T1003	NetworKIN	-0.559597		CDK7	XPC	S94	NetworKIN	1.34334
CLK1	SRRM2	T1043	NetworKIN	0.499535		CDK7	CTR9	T925	NetworKIN	1.1462
CLK1	SRRM2	T1880	NetworKIN	1.02715		CDK7	MCM2	S13	PhosphoSitePlus	-1.76147
CLK1	SRRM2	T2022	NetworKIN	1.19184		CDK7	MCM2	S27	PhosphoSitePlus	-1.22685
CLK1	SRRM2	T2034	NetworKIN	0.854881		CDK9	PPARG	S112	PhosphoSitePlus	2.09075
CLK1	SRRM2	T2069	NetworKIN	1.1839		CDK9	TP53	S315	PhosphoSitePlus	3.06656
CLK1	SRRM2	T2104	NetworKIN	0.401835		CDK9	RB1	S811	PhosphoSitePlus	3.32848
CLK1	SRRM2	T2329	NetworKIN	0.21941		CHEK1	LMO7	S1510	PhosphoSitePlus	1.26285
CLK1	NOLC1	T607	NetworKIN	-1.49532		CHEK1	CLK3	S157	PhosphoSitePlus	0.163467
CLK1	NOLC1	T610	NetworKIN	-1.49532		CHEK1	RACGAP1	S203	PhosphoSitePlus	0.454707
CLK4	RPS27	S11	NetworKIN	-0.943917		CHEK1	TFDP1	S23	PhosphoSitePlus	0.249015
CLK4	CLK4	S138	NetworKIN	1.10867		CHEK1	CCDC6	S240	PhosphoSitePlus	-0.531509
CSF1R	BCR	Y246	NetworKIN	0.989364		CHEK1	CCDC6	S244	PhosphoSitePlus	-0.897344
CSF1R	YES1	Y426	NetworKIN	1.32855		CHEK1	PROSER2	S43	PhosphoSitePlus	1.67468
CSNK1A1	PPARG	S112	NetworKIN	1.43667		CHEK1	TRIM28	S473	PhosphoSitePlus	-0.192263
CSNK1A1	AKT1	S124	NetworKIN	0.90264		CHEK1	TNK1	S502	PhosphoSitePlus	0.277916
CSNK1A1	PPP1R14A	S134	NetworKIN	1.8567		CHEK1	TBC1D4	S588	PhosphoSitePlus	0.89982
CSNK1A1	KRT5	S21	NetworKIN	3.60155		CHEK1	CEP170B	S655	PhosphoSitePlus	2.14232
CSNK1A1	APC	S2674	NetworKIN	-1.46606		CHEK1	LIG1	S76	PhosphoSitePlus	2.75863
CSNK1A1	PPP1R12A	S299	NetworKIN	0.0554987		CHEK1	DDX24	S82	PhosphoSitePlus	1.17155
CSNK1A1	TP53	S315	NetworKIN	3.31163		CHEK1	TICRR	S865	PhosphoSitePlus	0.070376
CSNK1A1	RIPK2	S363	NetworKIN	-0.794046		CHEK2	TRIM28	S473	PhosphoSitePlus	-0.192263
CSNK1A1	NUP214	S433	NetworKIN	-0.00159505		CHUK	FLNA	S1084	NetworKIN	0.850261
CSNK1A1	VIM	S56	NetworKIN	1.8775		CHUK	IRS1	S1101	NetworKIN	0.160369
CSNK1A1	KRT5	S64	NetworKIN	3.50368		CHUK	AKT1	S122	NetworKIN	2.91814
CSNK1A1	CTNNA1	S641	NetworKIN	2.39444		CHUK	AKT1	S124	NetworKIN	0.896385
CSNK1A1	CTNNA1	S652	NetworKIN	3.26934		CHUK	FLNA	S1459	NetworKIN	0.619834
CSNK1A1	CTNNA1	S655	NetworKIN	3.54602		CHUK	NCOR1	S1472	NetworKIN	-2.13677
CSNK1A1	GYS1	S727	NetworKIN	2.52854		CHUK	NCOR1	S172	NetworKIN	2.8582
CSNK1A1	PRKAR1A	S83	NetworKIN	-1.06017		CHUK	CTNNB1	S191	NetworKIN	-1.03904
CSNK1A1	CTNNA1	T658	NetworKIN	2.59107		CHUK	FLNA	S2152	NetworKIN	-0.245144
CSNK1A1	CTNND1	T869	NetworKIN	-1.20334		CHUK	MAVS	S222	NetworKIN	3.39782
CSNK1D	CLASP1	S1091	NetworKIN	0.183379		CHUK	SFN	S248	NetworKIN	1.25615
CSNK1D	MAP1B	S1154	NetworKIN	2.89347		CHUK	IRS1	S272	NetworKIN	1.16083
CSNK1D	CLASP1	S1196	NetworKIN	-0.107901		CHUK	SQSTM1	S272	NetworKIN	1.31989
CSNK1D	MAP1B	S1208	NetworKIN	3.41587		CHUK	SQSTM1	S275	NetworKIN	2.83788
CSNK1D	AKT1	S124	NetworKIN	0.90264		CHUK	IRS1	S3	NetworKIN	1.00689
CSNK1D	PPP1R14A	S134	NetworKIN	1.8567		CHUK	TP53	S315	NetworKIN	3.06656
CSNK1D	MAP1B	S1376	NetworKIN	1.98414		CHUK	IRS1	S348	NetworKIN	1.05058
CSNK1D	MAP1B	S1389	NetworKIN	1.82055		CHUK	RIPK2	S363	NetworKIN	2.19362
CSNK1D	PCM1	S1730	NetworKIN	1.49515		CHUK	MAP3K7	S439	NetworKIN	-1.04602
CSNK1D	MAP1B	S1782	NetworKIN	3.51254		CHUK	RIPK2	S529	NetworKIN	2.73792
CSNK1D	MAP1B	S1797	NetworKIN	3.023		CHUK	IRS2	S560	NetworKIN	2.14693
CSNK1D	MAP1B	S1881	NetworKIN	3.0921		CHUK	IRS2	S577	NetworKIN	3.00385
CSNK1D	MAP1B	S1915	NetworKIN	1.6379		CHUK	JUN	S63	NetworKIN	0.906936
CSNK1D	MAP1B	S1965	NetworKIN	1.79853		CHUK	IKBKB	S672	NetworKIN	2.71436
CSNK1D	CLIP1	S200	NetworKIN	-0.660214		CHUK	HSPB1	S82	NetworKIN	0.596286
CSNK1D	CLIP1	S204	NetworKIN	-0.670315		CHUK	IRS2	S915	NetworKIN	0.808903
CSNK1D	TACC2	S2512	NetworKIN	2.20905		CHUK	TRAF4	S426	PhosphoSitePlus	1.19533
CSNK1D	APC	S2674	NetworKIN	-1.46606		CLK1	SRRM2	S1103	NetworKIN	-0.276567
CSNK1D	TP53	S315	NetworKIN	3.31163		CLK1	NCOR1	S1472	NetworKIN	-2.13677
CSNK1D	CDC26	S42	NetworKIN	-0.610304		CLK1	SON	S1556	NetworKIN	-0.704599
CSNK1D	DYNC1LI1	S516	NetworKIN	-0.658213		CLK1	SON	S1769	NetworKIN	-0.561942
CSNK1D	PACS1	S531	NetworKIN	1.63473		CLK1	SRRM2	S2123	NetworKIN	-0.147791
CSNK1D	MAP3K11	S758	NetworKIN	0.595186		CLK1	SRRM2	S2132	NetworKIN	-0.167679
CSNK1D	PRKAR1A	S83	NetworKIN	-1.06017		CLK1	SNRNP70	S226	NetworKIN	0.442276
CSNK1D	MAP1B	S831	NetworKIN	2.44972		CLK1	SRRM2	S2692	NetworKIN	-0.0262882
CSNK1D	MAP1B	S937	NetworKIN	3.09784		CLK1	RSRC2	S32	NetworKIN	-0.0982453
CSNK1D	XPC	S94	NetworKIN	-0.176252		CLK1	SRRM2	S323	NetworKIN	3.61558
CSNK1D	TJP1	S968	NetworKIN	-0.735877		CLK1	SRRM2	S351	NetworKIN	2.64964
CSNK1D	MAP1B	S995	NetworKIN	2.34574		CLK1	PTPN1	S352	NetworKIN	-1.49125
CSNK1D	ITGB4	T1487	NetworKIN	2.53616		CLK1	SRRM2	S353	NetworKIN	2.52109
CSNK1D	MAP1B	T1788	NetworKIN	2.47208		CLK1	SRRM2	S377	NetworKIN	3.08263
CSNK1D	MAP1B	T1932	NetworKIN	3.17542		CLK1	BCLAF1	S389	NetworKIN	2.5573
CSNK1D	MAP1B	T1949	NetworKIN	1.96157		CLK1	SRRM2	S398	NetworKIN	2.85282
CSNK1D	MAP1B	T2034	NetworKIN	3.23743		CLK1	BCOR	S423	NetworKIN	3.3924
CSNK1D	MDM2	S166	PhosphoSitePlus	1.26542		CLK1	BCLAF1	S531	NetworKIN	0.608202
CSNK1E	CLASP1	S1091	NetworKIN	0.183379		CLK1	NOLC1	S686	NetworKIN	0.908213
CSNK1E	PRKAR2B	S114	NetworKIN	2.1826		CLK1	SON	S94	NetworKIN	-0.210624
CSNK1E	CLASP1	S1196	NetworKIN	-0.107901		CLK1	SRRM2	T1003	NetworKIN	-0.375332
CSNK1E	PPP1R14A	S134	NetworKIN	1.8567		CLK1	SRRM2	T2104	NetworKIN	0.522942
CSNK1E	APC	S2674	NetworKIN	-1.46606		CLK1	NOLC1	T607	NetworKIN	1.25735
CSNK1E	TP53	S315	NetworKIN	3.31163		CLK1	NOLC1	T610	NetworKIN	2.01265
CSNK1E	CSNK1D	S384	NetworKIN	2.44299		CLK1	PTPN1	S50	PhosphoSitePlus	0.188595
CSNK1E	CLASP1	S600	NetworKIN	-1.59123		CLK2	TRA2B	S14	NetworKIN	0.00823985
CSNK1E	PER2	S977	NetworKIN	-0.971053		CLK2	CLK3	S157	NetworKIN	0.163467
CSNK1G1	DIDO1	S1040	NetworKIN	0.28128		CLK2	PTPN1	S352	NetworKIN	-1.49125
CSNK1G1	PPP1R14A	S134	NetworKIN	1.8567		CLK2	PTPN1	S50	PhosphoSitePlus	0.188595
CSNK1G1	DIDO1	S1714	NetworKIN	-0.0720634		CLK3	CLK3	S157	NetworKIN	0.163467
CSNK1G1	TP53	S315	NetworKIN	3.31163		CLK4	RPS27	S11	NetworKIN	0.0190993
CSNK1G2	TOP2A	S1247	NetworKIN	0.638042		CSF1R	YES1	Y426	NetworKIN	2.76656
CSNK1G2	PPP1R14A	S134	NetworKIN	1.8567		CSNK1A1	PPARG	S112	NetworKIN	2.09075
CSNK1G2	TOP2A	S1374	NetworKIN	0.502647		CSNK1A1	AKT1	S122	NetworKIN	2.91814
CSNK1G2	TOP2A	S1377	NetworKIN	0.130953		CSNK1A1	AKT1	S124	NetworKIN	0.896385
CSNK1G2	TOP2A	S1525	NetworKIN	0.901006		CSNK1A1	CTNND1	S252	NetworKIN	1.94355
CSNK1G2	TP53	S315	NetworKIN	3.31163		CSNK1A1	PPP1R12A	S299	NetworKIN	0.521138
CSNK1G2	NCK1	S85	NetworKIN	3.48604		CSNK1A1	TP53	S315	NetworKIN	3.06656
CSNK1G3	PPP1R14A	S134	NetworKIN	1.8567		CSNK1A1	CTNND1	S349	NetworKIN	0.431232
CSNK1G3	TP53	S315	NetworKIN	3.31163		CSNK1A1	KRT19	S35	NetworKIN	2.69825
CSNK2A1	MAP1B	S1016	NetworKIN	3.13902		CSNK1A1	RIPK2	S363	NetworKIN	2.19362
CSNK2A1	EIF2S2	S105	NetworKIN	-0.673868		CSNK1A1	RB1	S37	NetworKIN	2.44109
CSNK2A1	EEF1B2	S106	NetworKIN	-0.311757		CSNK1A1	VIM	S39	NetworKIN	2.85851
CSNK2A1	GATAD2A	S107	NetworKIN	1.49503		CSNK1A1	VIM	S42	NetworKIN	2.92234
CSNK2A1	RANBP3	S108	NetworKIN	-0.118759		CSNK1A1	SSRP1	S444	NetworKIN	0.5431
CSNK2A1	EIF3J	S11	NetworKIN	1.06926		CSNK1A1	EIF2B5	S544	NetworKIN	1.02887
CSNK2A1	LYN	S11	NetworKIN	0.173589		CSNK1A1	VIM	S56	NetworKIN	4.02335
CSNK2A1	SSR3	S11	NetworKIN	0.416247		CSNK1A1	KPNA2	S62	NetworKIN	0.280454
CSNK2A1	TIMELESS	S1173	NetworKIN	-0.425474		CSNK1A1	CTNNA1	S641	NetworKIN	0.674129
CSNK2A1	SUB1	S118	NetworKIN	-0.088826		CSNK1A1	CTNNA1	S655	NetworKIN	1.68094
CSNK2A1	TOP2A	S1247	NetworKIN	0.638042		CSNK1A1	CTNND1	S864	NetworKIN	3.54383
CSNK2A1	SUPT6H	S125	NetworKIN	-0.133341		CSNK1A1	PSMD1	T273	NetworKIN	1.40294
CSNK2A1	GATAD2B	S129	NetworKIN	2.77735		CSNK1A1	CTNNB1	T551	NetworKIN	-0.662894
CSNK2A1	ABCA1	S1296	NetworKIN	2.57196		CSNK1A1	CTNNA1	T658	NetworKIN	1.87765
CSNK2A1	GBF1	S1298	NetworKIN	-0.550704		CSNK1A1	CTNND1	T869	NetworKIN	-0.539525
CSNK2A1	EIF3J	S13	NetworKIN	1.02354		CSNK1A1	CTPS2	S568	PhosphoSitePlus	3.01526
CSNK2A1	CHD4	S1308	NetworKIN	0.129986		CSNK1D	CLASP1	S1091	NetworKIN	-0.692082
CSNK2A1	RSF1	S1310	NetworKIN	2.60835		CSNK1D	MAP1B	S1154	NetworKIN	3.00737
CSNK2A1	PHF12	S134	NetworKIN	2.67196		CSNK1D	CLASP1	S1196	NetworKIN	-0.572894
CSNK2A1	RSF1	S1345	NetworKIN	0.263621		CSNK1D	AKT1	S122	NetworKIN	2.91814
CSNK2A1	MAP1B	S1387	NetworKIN	2.39815		CSNK1D	AKT1	S124	NetworKIN	0.896385
CSNK2A1	LIG1	S141	NetworKIN	-0.166947		CSNK1D	CLIP1	S143	NetworKIN	0.333102
CSNK2A1	MAP1B	S1427	NetworKIN	1.21046		CSNK1D	MAP1B	S1782	NetworKIN	1.35174
CSNK2A1	TP53BP1	S1678	NetworKIN	-2.42745		CSNK1D	MAP1B	S1915	NetworKIN	1.28568
CSNK2A1	MAP1B	S1881	NetworKIN	3.0921		CSNK1D	MAP1B	S1965	NetworKIN	1.66603
CSNK2A1	HUWE1	S1907	NetworKIN	0.993852		CSNK1D	CHMP2B	S199	NetworKIN	-0.0967507
CSNK2A1	PAK2	S2	NetworKIN	-0.534439		CSNK1D	CLIP1	S200	NetworKIN	0.350901
CSNK2A1	STX6	S2	NetworKIN	0.630776		CSNK1D	PDE4D	S202	NetworKIN	3.0425
CSNK2A1	SUMO1	S2	NetworKIN	-1.33613		CSNK1D	CLIP1	S204	NetworKIN	0.898711
CSNK2A1	EIF3J	S20	NetworKIN	2.82138		CSNK1D	PPFIA1	S242	NetworKIN	1.89519
CSNK2A1	MYO18A	S2020	NetworKIN	0.685836		CSNK1D	TACC2	S2512	NetworKIN	1.41335
CSNK2A1	EIF5B	S214	NetworKIN	-0.564438		CSNK1D	TP53	S315	NetworKIN	3.06656
CSNK2A1	HOXB6	S214	NetworKIN	2.25045		CSNK1D	DTNBP1	S316	NetworKIN	1.40997
CSNK2A1	SPP1	S219	NetworKIN	2.52418		CSNK1D	SIRT2	S368	NetworKIN	3.58112
CSNK2A1	SRFBP1	S264	NetworKIN	-1.33443		CSNK1D	EHD1	S456	NetworKIN	2.64651
CSNK2A1	CTNND1	S268	NetworKIN	-1.33104		CSNK1D	DYNC1LI1	S516	NetworKIN	-0.660543
CSNK2A1	RALY	S288	NetworKIN	0.886101		CSNK1D	NOLC1	S686	NetworKIN	0.908213
CSNK2A1	SPP1	S310	NetworKIN	2.90517		CSNK1D	SP1	S7	NetworKIN	1.89311
CSNK2A1	HDAC1	S393	NetworKIN	1.74017		CSNK1D	MAP1B	S831	NetworKIN	0.943235
CSNK2A1	MBD2	S407	NetworKIN	-1.75292		CSNK1D	XPC	S94	NetworKIN	1.34334
CSNK2A1	EIF4B	S445	NetworKIN	-0.684915		CSNK1D	TJP1	S968	NetworKIN	0.907165
CSNK2A1	SUDS3	S45	NetworKIN	2.27486		CSNK1D	MAP2	T1254	NetworKIN	3.49655
CSNK2A1	DKC1	S485	NetworKIN	-0.518149		CSNK1D	MAP2	T1605	NetworKIN	3.28678
CSNK2A1	LIG1	S49	NetworKIN	2.06783		CSNK1D	MAP2	T1616	NetworKIN	3.38282
CSNK2A1	DKC1	S494	NetworKIN	-0.518149		CSNK1D	MAP2	T1619	NetworKIN	3.36216
CSNK2A1	SNAP23	S5	NetworKIN	0.583636		CSNK1D	MAP1B	T1788	NetworKIN	0.688936
CSNK2A1	NOP56	S520	NetworKIN	2.11987		CSNK1D	MAP1B	T1949	NetworKIN	2.48295
CSNK2A1	PACS1	S531	NetworKIN	1.63473		CSNK1D	MAP1B	T2034	NetworKIN	3.23623
CSNK2A1	HDAC4	S565	NetworKIN	0.229303		CSNK1D	CTNNB1	T551	NetworKIN	-0.662894
CSNK2A1	NOP56	S570	NetworKIN	-0.921715		CSNK1D	MDM2	S166	PhosphoSitePlus	1.4045
CSNK2A1	PDAP1	S60	NetworKIN	-0.925608		CSNK1E	CLASP1	S1091	NetworKIN	-0.692082
CSNK2A1	NCL	S619	NetworKIN	0.4854		CSNK1E	CLASP1	S1196	NetworKIN	-0.572894
CSNK2A1	PDAP1	S63	NetworKIN	-0.925608		CSNK1E	TP53	S315	NetworKIN	3.06656
CSNK2A1	VCL	S721	NetworKIN	1.19698		CSNK1E	CLASP1	S600	NetworKIN	-0.932712
CSNK2A1	SORT1	S825	NetworKIN	1.94516		CSNK1E	PER2	S977	NetworKIN	-0.549318
CSNK2A1	TTC1	S83	NetworKIN	0.48141		CSNK1G1	DIDO1	S1040	NetworKIN	-1.6223
CSNK2A1	MAP1B	S831	NetworKIN	2.44972		CSNK1G1	TP53	S315	NetworKIN	3.06656
CSNK2A1	CTNND1	S847	NetworKIN	1.61982		CSNK1G1	DIDO1	T1469	NetworKIN	2.96177
CSNK2A1	ATRX	S889	NetworKIN	-0.539591		CSNK1G2	TOP2A	S1374	NetworKIN	1.0279
CSNK2A1	CTNND1	S920	NetworKIN	0.189019		CSNK1G2	TOP2A	S1504	NetworKIN	0.508639
CSNK2A1	MAP1B	S937	NetworKIN	3.09784		CSNK1G2	TP53	S315	NetworKIN	3.06656
CSNK2A1	XPC	S94	NetworKIN	-0.176252		CSNK1G3	TP53	S315	NetworKIN	3.06656
CSNK2A1	MAP1B	S995	NetworKIN	2.34574		CSNK2A1	EEF1B2	S106	NetworKIN	-0.608881
CSNK2A1	EIF2S2	T111	NetworKIN	-0.673868		CSNK2A1	TJP2	S1067	NetworKIN	0.271802
CSNK2A1	RSF1	T1305	NetworKIN	1.62583		CSNK2A1	RANBP3	S108	NetworKIN	-0.385413
CSNK2A1	MAP1B	T948	NetworKIN	1.90722		CSNK2A1	EIF3J	S11	NetworKIN	0.43036
CSNK2A1	TOP1	S10	PhosphoSitePlus	0.00865612		CSNK2A1	SSR3	S11	NetworKIN	2.54476
CSNK2A1	ABCF1	S109	PhosphoSitePlus	-0.573418		CSNK2A1	EIF5B	S113	NetworKIN	-0.308412
CSNK2A1	YY1	S118	PhosphoSitePlus	1.46152		CSNK2A1	TJP2	S1159	NetworKIN	0.107943
CSNK2A1	MCM2	S13	PhosphoSitePlus	-1.45798		CSNK2A1	TIMELESS	S1173	NetworKIN	0.374211
CSNK2A1	TOP2A	S1377	PhosphoSitePlus	0.130953		CSNK2A1	EGFR	S1190	NetworKIN	3.28264
CSNK2A1	TOP2A	S1525	PhosphoSitePlus	0.901006		CSNK2A1	NAP1L4	S125	NetworKIN	2.71723
CSNK2A1	USP7	S18	PhosphoSitePlus	0.0683672		CSNK2A1	SUPT6H	S125	NetworKIN	0.588106
CSNK2A1	MYH9	S1943	PhosphoSitePlus	0.745597		CSNK2A1	GATAD2B	S129	NetworKIN	1.77749
CSNK2A1	MYH10	S1956	PhosphoSitePlus	3.27069		CSNK2A1	EIF3J	S13	NetworKIN	0.43036
CSNK2A1	HSP90AA1	S263	PhosphoSitePlus	-0.459465		CSNK2A1	LYN	S13	NetworKIN	0.331117
CSNK2A1	MCM2	S27	PhosphoSitePlus	-0.892584		CSNK2A1	BRCA1	S1342	NetworKIN	1.61464
CSNK2A1	TNFAIP1	S280	PhosphoSitePlus	1.41693		CSNK2A1	RSF1	S1345	NetworKIN	-0.507609
CSNK2A1	STARD10	S284	PhosphoSitePlus	2.45368		CSNK2A1	MAP1B	S1427	NetworKIN	0.695186
CSNK2A1	PDCL	S296	PhosphoSitePlus	0.713482		CSNK2A1	CHD4	S1602	NetworKIN	0.456183
CSNK2A1	RAD9A	S387	PhosphoSitePlus	1.63928		CSNK2A1	SUB1	S17	NetworKIN	3.3454
CSNK2A1	HDAC1	S421	PhosphoSitePlus	0.112588		CSNK2A1	HUWE1	S1907	NetworKIN	0.226046
CSNK2A1	UIMC1	S44	PhosphoSitePlus	1.61783		CSNK2A1	PA2G4	S2	NetworKIN	0.934052
CSNK2A1	UIMC1	S46	PhosphoSitePlus	1.42704		CSNK2A1	SUMO1	S2	NetworKIN	0.596358
CSNK2A1	SRPK1	S51	PhosphoSitePlus	0.39894		CSNK2A1	MYO18A	S2020	NetworKIN	1.67487
CSNK2A1	CTNNA1	S641	PhosphoSitePlus	2.39444		CSNK2A1	CLSPN	S225	NetworKIN	-0.274046
CSNK2A1	LIG1	S66	PhosphoSitePlus	0.288399		CSNK2A1	LEO1	S229	NetworKIN	3.21405
CSNK2A1	STAT1	S727	PhosphoSitePlus	1.38692		CSNK2A1	LEO1	S238	NetworKIN	2.98834
CSNK2A1	CAPZA1	S9	PhosphoSitePlus	2.09806		CSNK2A1	SRFBP1	S264	NetworKIN	0.850249
CSNK2A1	NCAPG	S975	PhosphoSitePlus	0.786847		CSNK2A1	CTNND1	S268	NetworKIN	0.981181
CSNK2A1	CCNH	T315	PhosphoSitePlus	0.412587		CSNK2A1	IRS1	S272	NetworKIN	1.16083
CSNK2A2	TOP1	S10	NetworKIN	0.00865612		CSNK2A1	PARD6A	S278	NetworKIN	3.31257
CSNK2A2	MAP1B	S1016	NetworKIN	3.13902		CSNK2A1	HERC2	S2928	NetworKIN	0.904021
CSNK2A2	EIF2S2	S105	NetworKIN	-0.673868		CSNK2A1	HSP90B1	S306	NetworKIN	0.962619
CSNK2A2	EEF1B2	S106	NetworKIN	-0.311757		CSNK2A1	RB1	S37	NetworKIN	2.44109
CSNK2A2	MAP1B	S1378	NetworKIN	2.86764		CSNK2A1	HDAC1	S393	NetworKIN	0.96895
CSNK2A2	MAP1B	S1387	NetworKIN	2.39815		CSNK2A1	MBD2	S407	NetworKIN	-0.119193
CSNK2A2	MAP1B	S1389	NetworKIN	1.82055		CSNK2A1	PLA2G4A	S437	NetworKIN	3.49017
CSNK2A2	MAP1B	S1427	NetworKIN	1.21046		CSNK2A1	SSRP1	S444	NetworKIN	0.5431
CSNK2A2	MAP1B	S1881	NetworKIN	3.0921		CSNK2A1	EIF4B	S445	NetworKIN	0.249971
CSNK2A2	SPP1	S219	NetworKIN	2.52418		CSNK2A1	DKC1	S485	NetworKIN	1.49802
CSNK2A2	SPP1	S310	NetworKIN	2.90517		CSNK2A1	DKC1	S494	NetworKIN	0.671274
CSNK2A2	HDAC1	S393	NetworKIN	1.74017		CSNK2A1	NAP1L4	S5	NetworKIN	0.149756
CSNK2A2	HDAC1	S421	NetworKIN	0.112588		CSNK2A1	NOP56	S570	NetworKIN	1.64458
CSNK2A2	NCL	S619	NetworKIN	0.4854		CSNK2A1	NCL	S619	NetworKIN	-0.14009
CSNK2A2	JUN	S63	NetworKIN	1.62164		CSNK2A1	SP1	S7	NetworKIN	1.89311
CSNK2A2	SUPT16H	S650	NetworKIN	1.44252		CSNK2A1	VCL	S721	NetworKIN	-0.494214
CSNK2A2	MAP1B	S831	NetworKIN	2.44972		CSNK2A1	TTC1	S83	NetworKIN	1.1236
CSNK2A2	MAP1B	S937	NetworKIN	3.09784		CSNK2A1	MAP1B	S831	NetworKIN	0.943235
CSNK2A2	MAP1B	S995	NetworKIN	2.34574		CSNK2A1	CTNND1	S847	NetworKIN	-0.610045
CSNK2A2	EIF2S2	T111	NetworKIN	-0.673868		CSNK2A1	CTDP1	S869	NetworKIN	3.11593
CSNK2A2	PYGO2	T302	NetworKIN	0.826397		CSNK2A1	CTDP1	S872	NetworKIN	3.0317
CSNK2A2	MAP1B	T948	NetworKIN	1.90722		CSNK2A1	ATRX	S889	NetworKIN	0.591401
CSNK2A2	SRPK1	S51	PhosphoSitePlus	0.39894		CSNK2A1	CTNND1	S920	NetworKIN	0.283651
CSNK2A2	CCNH	T315	PhosphoSitePlus	0.412587		CSNK2A1	XPC	S94	NetworKIN	1.34334
CSNK2B	SORT1	S825	PhosphoSitePlus	1.94516		CSNK2A1	EEF1B2	S95	NetworKIN	-0.808172
DAPK1	MAP1B	T1067	NetworKIN	3.00358		CSNK2A1	EIF3B	S95	NetworKIN	2.51095
DAPK1	MAP1B	T1282	NetworKIN	3.05432		CSNK2A1	RIMS1	S977	NetworKIN	2.95923
DAPK1	TSC2	T1462	NetworKIN	3.13014		CSNK2A1	KDM2B	S979	NetworKIN	3.24821
DAPK1	MAP1B	T1788	NetworKIN	2.47208		CSNK2A1	RSF1	T1305	NetworKIN	-0.509075
DAPK1	MAP1B	T1932	NetworKIN	3.17542		CSNK2A1	CTR9	T925	NetworKIN	1.1462
DAPK1	MAP1B	T1949	NetworKIN	1.96157		CSNK2A1	MAP1B	T948	NetworKIN	1.26236
DAPK1	MAPK3	T198	NetworKIN	2.51871		CSNK2A1	TOP1	S10	PhosphoSitePlus	-0.33084
DAPK1	MAP1B	T2034	NetworKIN	3.23743		CSNK2A1	ABCF1	S109	PhosphoSitePlus	-2.33864
DAPK1	RB1	T373	NetworKIN	0.835974		CSNK2A1	PTGES3	S113	PhosphoSitePlus	-0.633621
DAPK1	MAP1B	T948	NetworKIN	1.90722		CSNK2A1	EIF3J	S127	PhosphoSitePlus	2.48149
DAPK2	MAPK3	T198	NetworKIN	2.51871		CSNK2A1	MCM2	S13	PhosphoSitePlus	-1.76147
DAPK3	MAPK3	T198	NetworKIN	2.51871		CSNK2A1	CLIP1	S1364	PhosphoSitePlus	2.63625
DAPK3	MDM2	S166	PhosphoSitePlus	1.26542		CSNK2A1	STX1A	S14	PhosphoSitePlus	1.04226
DMPK	PPP1R12A	S299	NetworKIN	0.0554987		CSNK2A1	ABCF1	S140	PhosphoSitePlus	0.384175
DMPK	PPP1R12A	S445	NetworKIN	-0.676692		CSNK2A1	USP7	S18	PhosphoSitePlus	-1.09772
DMPK	PPP1R12A	S507	NetworKIN	-0.441449		CSNK2A1	MYH9	S1943	PhosphoSitePlus	1.85311
DMPK	HSPB1	S82	NetworKIN	-1.67722		CSNK2A1	MYH10	S1956	PhosphoSitePlus	-0.537661
DYRK2	CARHSP1	S41	PhosphoSitePlus	-1.25061		CSNK2A1	HSP90AB1	S226	PhosphoSitePlus	-0.0561297
DYRK2	DPYSL3	S522	PhosphoSitePlus	2.36517		CSNK2A1	IGF2R	S2409	PhosphoSitePlus	0.783146
DYRK3	AKT1S1	T246	PhosphoSitePlus	1.1623		CSNK2A1	IGF2R	S2484	PhosphoSitePlus	2.88233
EGFR	CTNND1	Y291	NetworKIN	3.29274		CSNK2A1	MCM2	S27	PhosphoSitePlus	-1.22685
EGFR	YES1	Y426	NetworKIN	1.32855		CSNK2A1	STARD10	S284	PhosphoSitePlus	3.29288
EGFR	SPRY1	Y53	NetworKIN	1.72046		CSNK2A1	MDC1	S376	PhosphoSitePlus	2.81238
EGFR	CTNND1	Y865	NetworKIN	3.20333		CSNK2A1	HDAC2	S394	PhosphoSitePlus	1.1882
EGFR	NCK2	Y99	NetworKIN	1.55104		CSNK2A1	PDIA6	S428	PhosphoSitePlus	-0.143854
EGFR	EGFR	Y1197	PhosphoSitePlus	2.0451		CSNK2A1	SRPK1	S51	PhosphoSitePlus	0.614523
EIF2AK2	EIF2S2	S105	NetworKIN	-0.673868		CSNK2A1	CTNNA1	S641	PhosphoSitePlus	0.674129
EIF2AK2	NPM1	S137	NetworKIN	0.56094		CSNK2A1	LIG1	S66	PhosphoSitePlus	-0.50678
EIF2AK2	TP53	S315	NetworKIN	3.31163		CSNK2A1	CTDP1	S740	PhosphoSitePlus	0.62233
EIF2AK2	MAP3K7	S439	NetworKIN	-0.449903		CSNK2A1	SNAI1	S92	PhosphoSitePlus	2.57105
EIF2AK2	NPM1	S70	NetworKIN	0.514158		CSNK2A2	TOP1	S10	NetworKIN	-0.33084
EIF2AK2	STAT1	S727	NetworKIN	1.38692		CSNK2A2	EEF1B2	S106	NetworKIN	-0.608881
EIF2AK2	HSPA4	S76	NetworKIN	1.81065		CSNK2A2	NAP1L4	S125	NetworKIN	2.71723
EIF2AK2	NCK1	S85	NetworKIN	3.48604		CSNK2A2	MAP1B	S1378	NetworKIN	1.61355
EIF2AK2	EIF2S2	T111	NetworKIN	-0.673868		CSNK2A2	STX1A	S14	NetworKIN	1.04226
EPHA1	YES1	Y426	NetworKIN	1.32855		CSNK2A2	MAP1B	S1427	NetworKIN	0.695186
EPHA1	SPRY1	Y53	NetworKIN	1.72046		CSNK2A2	HSP90B1	S306	NetworKIN	0.962619
EPHA2	CTNND1	Y291	NetworKIN	3.29274		CSNK2A2	PTPN1	S352	NetworKIN	-1.49125
EPHA2	YES1	Y426	NetworKIN	1.32855		CSNK2A2	HDAC1	S393	NetworKIN	0.96895
EPHA2	CTNND1	Y865	NetworKIN	3.20333		CSNK2A2	SSRP1	S444	NetworKIN	0.5431
EPHA3	YES1	Y426	NetworKIN	1.32855		CSNK2A2	XRCC1	S446	NetworKIN	3.31979
EPHA4	YES1	Y426	NetworKIN	1.32855		CSNK2A2	NAP1L4	S5	NetworKIN	0.149756
EPHA5	YES1	Y426	NetworKIN	1.32855		CSNK2A2	PTPN1	S50	NetworKIN	0.188595
EPHA6	YES1	Y426	NetworKIN	1.32855		CSNK2A2	NCL	S619	NetworKIN	-0.14009
EPHA7	YES1	Y426	NetworKIN	1.32855		CSNK2A2	JUN	S63	NetworKIN	0.906936
EPHB1	YES1	Y426	NetworKIN	1.32855		CSNK2A2	SUPT16H	S650	NetworKIN	3.12053
EPHB2	YES1	Y426	NetworKIN	1.32855		CSNK2A2	MAP1B	S831	NetworKIN	0.943235
ERBB2	EGFR	Y1197	NetworKIN	2.0451		CSNK2A2	CTDP1	S869	NetworKIN	3.11593
ERBB2	ITGB4	Y1469	NetworKIN	2.01423		CSNK2A2	CTDP1	S872	NetworKIN	3.0317
ERBB2	BCR	Y246	NetworKIN	0.989364		CSNK2A2	EEF1B2	S95	NetworKIN	-0.808172
ERBB2	CTNND1	Y291	NetworKIN	3.29274		CSNK2A2	MAP1B	T1302	NetworKIN	1.39617
ERBB2	VIM	Y53	NetworKIN	3.54057		CSNK2A2	PYGO2	T302	NetworKIN	-0.868145
ERBB2	RB1	Y805	NetworKIN	1.42432		CSNK2A2	XRCC1	T453	NetworKIN	1.60305
ERBB2	CTNND1	Y865	NetworKIN	3.20333		CSNK2A2	CTNNB1	T551	NetworKIN	-0.662894
ERBB3	EGFR	Y1197	NetworKIN	2.0451		CSNK2A2	MAP1B	T948	NetworKIN	1.26236
ERBB3	ITGB4	Y1469	NetworKIN	2.01423		CSNK2A2	SRPK1	S51	PhosphoSitePlus	0.614523
ERBB4	EGFR	Y1197	NetworKIN	2.0451		CSNK2B	SNAI1	S92	PhosphoSitePlus	2.57105
ERBB4	DLG3	Y673	NetworKIN	1.77645		DAPK1	MAP1B	T1067	NetworKIN	2.83602
FES	BCR	Y246	PhosphoSitePlus	0.989364		DAPK1	MAP1B	T1282	NetworKIN	2.25041
FGR	EGFR	Y1197	NetworKIN	2.0451		DAPK1	MAP1B	T1302	NetworKIN	1.39617
FGR	BCR	Y246	NetworKIN	0.989364		DAPK1	MAP1B	T1788	NetworKIN	0.688936
FGR	YES1	Y426	NetworKIN	1.32855		DAPK1	MAP1B	T1949	NetworKIN	2.48295
FGR	CDCP1	Y806	NetworKIN	1.09286		DAPK1	MAP1B	T2034	NetworKIN	3.23623
FLT1	YES1	Y426	NetworKIN	1.32855		DAPK1	RB1	T373	NetworKIN	3.43424
FLT3	BAD	Y76	NetworKIN	0.843511		DAPK1	MAP1B	T948	NetworKIN	1.26236
FRK	RB1	Y805	NetworKIN	1.42432		DAPK3	PPP1R12A	T696	NetworKIN	3.16468
FYN	CTNND1	Y291	NetworKIN	3.29274		DAPK3	MDM2	S166	PhosphoSitePlus	1.4045
FYN	CTNND1	Y865	NetworKIN	3.20333		DMPK	PPP1R12A	S299	NetworKIN	0.521138
GRK1	PRKAR2A	S99	NetworKIN	-0.383991		DMPK	PPP1R12A	S445	NetworKIN	-0.616922
GRK4	ARRB1	S412	NetworKIN	0.777858		DMPK	PPP1R12A	S507	NetworKIN	-0.440279
GRK5	ARRB1	S412	NetworKIN	0.777858		DMPK	HSPB1	S82	NetworKIN	0.596286
GRK5	PRKAR2A	S99	NetworKIN	-0.383991		DMPK	PPP1R12A	T696	NetworKIN	3.16468
GRK6	SLC9A3R1	S269	NetworKIN	2.10398		EGFR	ABI1	Y213	NetworKIN	2.53382
GRK6	SLC9A3R1	S290	NetworKIN	1.54904		EGFR	WASL	Y256	NetworKIN	2.82454
GRK6	ARRB1	S412	NetworKIN	0.777858		EGFR	YES1	Y426	NetworKIN	2.76656
GRK7	PRKAR2A	S99	NetworKIN	-0.383991		EGFR	CTNND1	Y865	NetworKIN	3.04447
GSK3A	PXN	S106	NetworKIN	-0.991466		EGFR	EGFR	Y998	NetworKIN	2.74655
GSK3A	CLASP1	S1091	NetworKIN	0.183379		EGFR	EGFR	Y1172	PhosphoSitePlus	3.13656
GSK3A	IRS1	S1101	NetworKIN	-0.674702		EGFR	EGFR	Y1197	PhosphoSitePlus	2.24004
GSK3A	MAP1B	S1154	NetworKIN	2.89347		EIF2AK2	PTGES3	S113	NetworKIN	-0.633621
GSK3A	MAP1B	S1208	NetworKIN	3.41587		EIF2AK2	CHAF1A	S206	NetworKIN	0.0750312
GSK3A	MAP1B	S1256	NetworKIN	1.58905		EIF2AK2	MAVS	S222	NetworKIN	3.39782
GSK3A	PXN	S126	NetworKIN	0.853438		EIF2AK2	HSP90B1	S306	NetworKIN	0.962619
GSK3A	MAP1B	S1260	NetworKIN	1.58828		EIF2AK2	TP53	S315	NetworKIN	3.06656
GSK3A	MAP1B	S1265	NetworKIN	2.10856		EIF2AK2	MAP3K7	S439	NetworKIN	-1.04602
GSK3A	MAP1B	S1276	NetworKIN	1.85634		EIF2AK2	IKBKB	S672	NetworKIN	2.71436
GSK3A	MAP1B	S1298	NetworKIN	3.16353		EIF2AK2	NPM1	S70	NetworKIN	-1.5474
GSK3A	PXN	S130	NetworKIN	-0.688864		EIF2AK2	HSPA4	S76	NetworKIN	1.33928
GSK3A	MAP1B	S1312	NetworKIN	3.0471		EPHA1	YES1	Y426	NetworKIN	2.76656
GSK3A	MAP1B	S1378	NetworKIN	2.86764		EPHA1	EPHA2	Y575	NetworKIN	2.99793
GSK3A	MAP1B	S1387	NetworKIN	2.39815		EPHA2	YES1	Y426	NetworKIN	2.76656
GSK3A	MAP1B	S1389	NetworKIN	1.82055		EPHA2	CTNND1	Y865	NetworKIN	3.04447
GSK3A	MAP1B	S1400	NetworKIN	3.61665		EPHA2	EPHA2	Y575	PhosphoSitePlus	2.99793
GSK3A	MAP1B	S1427	NetworKIN	1.21046		EPHA3	YES1	Y426	NetworKIN	2.76656
GSK3A	MAP1B	S1438	NetworKIN	1.93397		EPHA3	EPHA2	Y575	NetworKIN	2.99793
GSK3A	MAP1B	S1443	NetworKIN	2.53206		EPHA4	YES1	Y426	NetworKIN	2.76656
GSK3A	TSC2	S1448	NetworKIN	2.7829		EPHA4	EPHA2	Y575	NetworKIN	2.99793
GSK3A	AKAP11	S1580	NetworKIN	0.269324		EPHA5	ABLIM1	Y373	NetworKIN	2.13102
GSK3A	MAP1B	S1620	NetworKIN	2.85533		EPHA5	YES1	Y426	NetworKIN	2.76656
GSK3A	MAP1B	S1653	NetworKIN	3.345		EPHA6	YES1	Y426	NetworKIN	2.76656
GSK3A	MAP1B	S1779	NetworKIN	3.01542		EPHA7	ABLIM1	Y373	NetworKIN	2.13102
GSK3A	MAP1B	S1785	NetworKIN	2.89568		EPHA7	YES1	Y426	NetworKIN	2.76656
GSK3A	MAP1B	S1793	NetworKIN	3.72838		EPHA7	EPHA2	Y575	NetworKIN	2.99793
GSK3A	MAP1B	S1797	NetworKIN	3.023		EPHB1	YES1	Y426	NetworKIN	2.76656
GSK3A	MAP1B	S1881	NetworKIN	3.0921		EPHB2	WASL	Y256	NetworKIN	2.82454
GSK3A	CTNNB1	S191	NetworKIN	3.35198		EPHB2	YES1	Y426	NetworKIN	2.76656
GSK3A	MAP1B	S1915	NetworKIN	1.6379		ERBB2	EGFR	Y1172	NetworKIN	3.13656
GSK3A	MAP1B	S1965	NetworKIN	1.79853		ERBB2	EGFR	Y1197	NetworKIN	2.24004
GSK3A	CLIP1	S200	NetworKIN	-0.660214		ERBB2	VIM	Y53	NetworKIN	4.47407
GSK3A	MAP1B	S2209	NetworKIN	2.75174		ERBB2	RB1	Y805	NetworKIN	3.54814
GSK3A	APC	S2674	NetworKIN	-1.46606		ERBB2	CTNND1	Y865	NetworKIN	3.04447
GSK3A	IRS1	S270	NetworKIN	1.31802		ERBB2	EGFR	Y998	NetworKIN	2.74655
GSK3A	TP53	S315	NetworKIN	3.31163		ERBB3	EGFR	Y1172	NetworKIN	3.13656
GSK3A	PSEN1	S366	NetworKIN	0.323688		ERBB3	EGFR	Y1197	NetworKIN	2.24004
GSK3A	LMNA	S392	NetworKIN	0.525228		ERBB3	EGFR	Y998	NetworKIN	2.74655
GSK3A	RBL2	S413	NetworKIN	0.760848		ERBB4	EGFR	Y1172	NetworKIN	3.13656
GSK3A	AKAP11	S448	NetworKIN	1.10578		ERBB4	EGFR	Y1197	NetworKIN	2.24004
GSK3A	ZCCHC8	S598	NetworKIN	-0.450492		ERBB4	DLG3	Y673	NetworKIN	3.14409
GSK3A	LMNA	S616	NetworKIN	2.95426		ERBB4	EGFR	Y998	NetworKIN	2.74655
GSK3A	LMNA	S619	NetworKIN	2.55915		FGR	EGFR	Y1172	NetworKIN	3.13656
GSK3A	JUN	S63	NetworKIN	1.62164		FGR	EGFR	Y1197	NetworKIN	2.24004
GSK3A	GYS1	S727	NetworKIN	2.52854		FGR	ABI1	Y213	NetworKIN	2.53382
GSK3A	MAP3K11	S758	NetworKIN	0.595186		FGR	YES1	Y426	NetworKIN	2.76656
GSK3A	MAP1B	S831	NetworKIN	2.44972		FGR	EPHA2	Y575	NetworKIN	2.99793
GSK3A	MAP1B	S832	NetworKIN	1.88374		FGR	EGFR	Y998	NetworKIN	2.74655
GSK3A	IRS2	S915	NetworKIN	0.404327		FLT1	YES1	Y426	NetworKIN	2.76656
GSK3A	MAP1B	S995	NetworKIN	2.34574		FLT1	CD2AP	Y88	NetworKIN	2.96982
GSK3A	MAP1B	T1067	NetworKIN	3.00358		FRK	ABI1	Y213	NetworKIN	2.53382
GSK3A	AKAP11	T1100	NetworKIN	1.31553		FRK	RB1	Y805	NetworKIN	3.54814
GSK3A	MAP1B	T1282	NetworKIN	3.05432		FYN	CTNND1	Y865	NetworKIN	3.04447
GSK3A	TSC2	T1462	NetworKIN	3.13014		GRK1	MAPK14	S2	NetworKIN	0.835007
GSK3A	MAP1B	T1788	NetworKIN	2.47208		GRK6	SLC9A3R1	S290	NetworKIN	-0.493729
GSK3A	MAP1B	T1932	NetworKIN	3.17542		GSK3A	PXN	S106	NetworKIN	-0.969744
GSK3A	MAP1B	T1949	NetworKIN	1.96157		GSK3A	CLASP1	S1091	NetworKIN	-0.692082
GSK3A	MAP1B	T2034	NetworKIN	3.23743		GSK3A	IRS1	S1101	NetworKIN	0.160369
GSK3A	FOXO3	T32	NetworKIN	3.45719		GSK3A	AKAP11	S1103	NetworKIN	0.6359
GSK3A	RBL2	T417	NetworKIN	0.760848		GSK3A	MAP1B	S1154	NetworKIN	3.00737
GSK3A	AKT2	T451	NetworKIN	-0.131521		GSK3A	LMNA	S12	NetworKIN	0.576209
GSK3A	DPYSL2	T509	NetworKIN	-1.3309		GSK3A	AKT1	S122	NetworKIN	2.91814
GSK3A	MYC	T58	PhosphoSitePlus	2.48616		GSK3A	MAP1B	S1256	NetworKIN	1.66841
GSK3B	PXN	S106	NetworKIN	-0.991466		GSK3A	PXN	S126	NetworKIN	-0.208221
GSK3B	CLASP1	S1091	NetworKIN	0.183379		GSK3A	MAP1B	S1260	NetworKIN	0.935102
GSK3B	IRS1	S1101	NetworKIN	-0.674702		GSK3A	MAP1B	S1265	NetworKIN	0.842919
GSK3B	PPARG	S112	NetworKIN	1.43667		GSK3A	MAP1B	S1298	NetworKIN	3.04963
GSK3B	MAP1B	S1154	NetworKIN	2.89347		GSK3A	PXN	S130	NetworKIN	-0.208221
GSK3B	MAP1B	S1208	NetworKIN	3.41587		GSK3A	MAP1B	S1312	NetworKIN	3.10427
GSK3B	MAP1B	S1256	NetworKIN	1.58905		GSK3A	MAP1B	S1378	NetworKIN	1.61355
GSK3B	PXN	S126	NetworKIN	0.853438		GSK3A	MAP1B	S1427	NetworKIN	0.695186
GSK3B	MAP1B	S1260	NetworKIN	1.58828		GSK3A	CLIP1	S143	NetworKIN	0.333102
GSK3B	MAP1B	S1265	NetworKIN	2.10856		GSK3A	MAP1B	S1443	NetworKIN	3.14077
GSK3B	MAP1B	S1276	NetworKIN	1.85634		GSK3A	AKAP11	S1580	NetworKIN	0.967779
GSK3B	MAP1B	S1298	NetworKIN	3.16353		GSK3A	MAP1B	S1653	NetworKIN	2.79423
GSK3B	ILKAP	S13	NetworKIN	0.684405		GSK3A	MAP1B	S1779	NetworKIN	1.68605
GSK3B	PXN	S130	NetworKIN	-0.688864		GSK3A	MAP1B	S1785	NetworKIN	2.1009
GSK3B	MAP1B	S1312	NetworKIN	3.0471		GSK3A	CTNNB1	S191	NetworKIN	-1.03904
GSK3B	TMEM9	S137	NetworKIN	-0.766877		GSK3A	MAP1B	S1915	NetworKIN	1.28568
GSK3B	MAP1B	S1378	NetworKIN	2.86764		GSK3A	MAP1B	S1965	NetworKIN	1.66603
GSK3B	MAP1B	S1387	NetworKIN	2.39815		GSK3A	CLIP1	S200	NetworKIN	0.350901
GSK3B	MAP1B	S1389	NetworKIN	1.82055		GSK3A	LMNA	S22	NetworKIN	0.851275
GSK3B	MAP1B	S1400	NetworKIN	3.61665		GSK3A	PARD6A	S278	NetworKIN	3.31257
GSK3B	MAP1B	S1427	NetworKIN	1.21046		GSK3A	IRS1	S3	NetworKIN	1.00689
GSK3B	MAP1B	S1438	NetworKIN	1.93397		GSK3A	HSF1	S303	NetworKIN	-0.967857
GSK3B	MAP1B	S1443	NetworKIN	2.53206		GSK3A	HSF1	S307	NetworKIN	-0.967857
GSK3B	TSC2	S1448	NetworKIN	2.7829		GSK3A	TP53	S315	NetworKIN	3.06656
GSK3B	AKAP11	S1580	NetworKIN	0.269324		GSK3A	WFS1	S32	NetworKIN	2.77215
GSK3B	MAP1B	S1620	NetworKIN	2.85533		GSK3A	IRS1	S348	NetworKIN	1.05058
GSK3B	MAP1B	S1653	NetworKIN	3.345		GSK3A	HSF1	S363	NetworKIN	3.24425
GSK3B	NOTCH2	S1778	NetworKIN	-1.20427		GSK3A	LMNA	S392	NetworKIN	1.62014
GSK3B	MAP1B	S1779	NetworKIN	3.01542		GSK3A	EIF2B5	S544	NetworKIN	1.02887
GSK3B	MAP1B	S1785	NetworKIN	2.89568		GSK3A	LMNA	S619	NetworKIN	2.38246
GSK3B	MAP1B	S1793	NetworKIN	3.72838		GSK3A	JUN	S63	NetworKIN	0.906936
GSK3B	MAP1B	S1797	NetworKIN	3.023		GSK3A	MAP1B	S831	NetworKIN	0.943235
GSK3B	MAP1B	S1881	NetworKIN	3.0921		GSK3A	MAP1B	S832	NetworKIN	0.943235
GSK3B	CTNNB1	S191	NetworKIN	3.35198		GSK3A	PXN	S85	NetworKIN	-0.25368
GSK3B	MAP1B	S1915	NetworKIN	1.6379		GSK3A	IRS2	S915	NetworKIN	0.808903
GSK3B	MAP1B	S1965	NetworKIN	1.79853		GSK3A	MAP1B	T1067	NetworKIN	2.83602
GSK3B	CLIP1	S200	NetworKIN	-0.660214		GSK3A	AKAP11	T1104	NetworKIN	0.6359
GSK3B	MAP1B	S2209	NetworKIN	2.75174		GSK3A	MAP1B	T1282	NetworKIN	2.25041
GSK3B	APC	S2674	NetworKIN	-1.46606		GSK3A	MAP1B	T1302	NetworKIN	1.39617
GSK3B	TP53	S315	NetworKIN	3.31163		GSK3A	MAP1B	T1788	NetworKIN	0.688936
GSK3B	PSEN1	S366	NetworKIN	0.323688		GSK3A	MAP1B	T1949	NetworKIN	2.48295
GSK3B	RBL2	S413	NetworKIN	0.760848		GSK3A	MAP1B	T2034	NetworKIN	3.23623
GSK3B	AKAP11	S448	NetworKIN	1.10578		GSK3A	AKT2	T451	NetworKIN	2.71076
GSK3B	JUN	S63	NetworKIN	1.62164		GSK3A	ZCCHC8	T479	NetworKIN	-1.20532
GSK3B	PCM1	S65	NetworKIN	-0.326743		GSK3A	ZCCHC8	T485	NetworKIN	-1.20532
GSK3B	GYS1	S727	NetworKIN	2.52854		GSK3A	CTNNB1	T551	NetworKIN	-0.662894
GSK3B	MAP1B	S831	NetworKIN	2.44972		GSK3A	NIFK	S230	PhosphoSitePlus	2.37068
GSK3B	MAP1B	S832	NetworKIN	1.88374		GSK3A	NIFK	T234	PhosphoSitePlus	2.08776
GSK3B	MAP1B	S995	NetworKIN	2.34574		GSK3B	PXN	S106	NetworKIN	-0.969744
GSK3B	MAP1B	T1067	NetworKIN	3.00358		GSK3B	CLASP1	S1091	NetworKIN	-0.692082
GSK3B	AKAP11	T1100	NetworKIN	1.31553		GSK3B	IRS1	S1101	NetworKIN	0.160369
GSK3B	MAP1B	T1282	NetworKIN	3.05432		GSK3B	AKAP11	S1103	NetworKIN	0.6359
GSK3B	TSC2	T1462	NetworKIN	3.13014		GSK3B	PPARG	S112	NetworKIN	2.09075
GSK3B	MAP1B	T1788	NetworKIN	2.47208		GSK3B	MAP1B	S1154	NetworKIN	3.00737
GSK3B	MAP1B	T1932	NetworKIN	3.17542		GSK3B	AKT1	S122	NetworKIN	2.91814
GSK3B	MAP1B	T1949	NetworKIN	1.96157		GSK3B	MAP1B	S1256	NetworKIN	1.66841
GSK3B	MAP1B	T2034	NetworKIN	3.23743		GSK3B	PXN	S126	NetworKIN	-0.208221
GSK3B	RBL2	T417	NetworKIN	0.760848		GSK3B	MAP1B	S1260	NetworKIN	0.935102
GSK3B	AKT2	T451	NetworKIN	-0.131521		GSK3B	MAP1B	S1265	NetworKIN	0.842919
GSK3B	CTNND1	T869	NetworKIN	-1.20334		GSK3B	MAP1B	S1298	NetworKIN	3.04963
GSK3B	CTNND1	T906	NetworKIN	-0.226031		GSK3B	PXN	S130	NetworKIN	-0.208221
GSK3B	CTNND1	T916	NetworKIN	0.189019		GSK3B	MAP1B	S1312	NetworKIN	3.10427
GSK3B	RPTOR	S863	PhosphoSitePlus	-0.7037		GSK3B	MAP1B	S1378	NetworKIN	1.61355
GSK3B	JUNB	T255	PhosphoSitePlus	-0.147705		GSK3B	MAP1B	S1427	NetworKIN	0.695186
GSK3B	DPYSL2	T509	PhosphoSitePlus	-1.3309		GSK3B	CLIP1	S143	NetworKIN	0.333102
GSK3B	DPYSL3	T509	PhosphoSitePlus	1.9549		GSK3B	MAP1B	S1443	NetworKIN	3.14077
GSK3B	MYC	T58	PhosphoSitePlus	2.48616		GSK3B	AKAP11	S1580	NetworKIN	0.967779
GSK3B	SFPQ	T687	PhosphoSitePlus	0.758505		GSK3B	MAP1B	S1653	NetworKIN	2.79423
GTF2F1	GTF2F1	S385	PhosphoSitePlus	-1.19405		GSK3B	MAP1B	S1779	NetworKIN	1.68605
GTF2F1	GTF2F1	T389	PhosphoSitePlus	-1.19405		GSK3B	MAP1B	S1785	NetworKIN	2.1009
HCK	EGFR	Y1197	NetworKIN	2.0451		GSK3B	CTNNB1	S191	NetworKIN	-1.03904
HCK	BCR	Y246	NetworKIN	0.989364		GSK3B	MAP1B	S1915	NetworKIN	1.28568
HCK	YES1	Y426	NetworKIN	1.32855		GSK3B	MAP1B	S1965	NetworKIN	1.66603
HIPK1	PML	S530	NetworKIN	0.184862		GSK3B	CLIP1	S200	NetworKIN	0.350901
HIPK1	PML	S8	NetworKIN	3.03379		GSK3B	PARD6A	S278	NetworKIN	3.31257
HIPK2	SUB1	S118	NetworKIN	-0.088826		GSK3B	IRS1	S3	NetworKIN	1.00689
HIPK2	TOP2A	S1374	NetworKIN	0.502647		GSK3B	HSF1	S307	NetworKIN	-0.967857
HIPK2	NCOR1	S1472	NetworKIN	-0.050321		GSK3B	TP53	S315	NetworKIN	3.06656
HIPK2	TRIM28	S19	NetworKIN	-0.264262		GSK3B	IRS1	S348	NetworKIN	1.05058
HIPK2	CTNNB1	S191	NetworKIN	3.35198		GSK3B	CTNND1	S349	NetworKIN	0.431232
HIPK2	NCOR1	S1977	NetworKIN	3.4476		GSK3B	CTNND1	S352	NetworKIN	1.65549
HIPK2	NCOR1	S1981	NetworKIN	3.56111		GSK3B	PTPN1	S352	NetworKIN	-1.49125
HIPK2	GTF2I	S210	NetworKIN	-0.643688		GSK3B	HSF1	S363	NetworKIN	3.24425
HIPK2	NF1	S2188	NetworKIN	2.31765		GSK3B	ITPKB	S43	NetworKIN	2.55189
HIPK2	MAP4K5	S335	NetworKIN	-0.677152		GSK3B	NEDD4L	S449	NetworKIN	3.45879
HIPK2	RNF31	S466	NetworKIN	0.576831		GSK3B	ACLY	S481	NetworKIN	-0.329783
HIPK2	PML	S530	NetworKIN	0.184862		GSK3B	JUN	S63	NetworKIN	0.906936
HIPK2	HDAC4	S565	NetworKIN	0.229303		GSK3B	PCM1	S65	NetworKIN	-2.40985
HIPK2	LMNA	S616	NetworKIN	2.95426		GSK3B	MAP1B	S831	NetworKIN	0.943235
HIPK2	LMNA	S619	NetworKIN	2.55915		GSK3B	MAP1B	S832	NetworKIN	0.943235
HIPK2	ZFPM1	S786	NetworKIN	-1.79261		GSK3B	CTNND1	S864	NetworKIN	3.54383
HIPK2	ADAM17	S791	NetworKIN	0.00553729		GSK3B	SNAI1	S92	NetworKIN	2.57105
HIPK2	ATRX	S889	NetworKIN	-0.539591		GSK3B	MAP1B	T1067	NetworKIN	2.83602
HIPK2	HMGA1	S36	PhosphoSitePlus	0.1034		GSK3B	AKAP11	T1104	NetworKIN	0.6359
HIPK2	PML	S8	PhosphoSitePlus	3.03379		GSK3B	MAP1B	T1282	NetworKIN	2.25041
HIPK2	HMGA1	T53	PhosphoSitePlus	1.38393		GSK3B	MAP1B	T1302	NetworKIN	1.39617
ICK	RPTOR	S863	NetworKIN	-0.7037		GSK3B	MAP1B	T1788	NetworKIN	0.688936
IKBKB	FLNA	S1084	NetworKIN	-0.938392		GSK3B	MAP1B	T1949	NetworKIN	2.48295
IKBKB	SNAP23	S110	NetworKIN	0.963864		GSK3B	MAP1B	T2034	NetworKIN	3.23623
IKBKB	IRS1	S1101	NetworKIN	-0.674702		GSK3B	AKT2	T451	NetworKIN	2.71076
IKBKB	AKT1	S124	NetworKIN	0.90264		GSK3B	ZCCHC8	T479	NetworKIN	-1.20532
IKBKB	TSC2	S1448	NetworKIN	2.7829		GSK3B	ZCCHC8	T485	NetworKIN	-1.20532
IKBKB	FLNA	S1459	NetworKIN	-1.34967		GSK3B	CTNND1	T869	NetworKIN	-0.539525
IKBKB	CTNNB1	S191	NetworKIN	3.35198		GSK3B	CTNND1	T916	NetworKIN	3.59206
IKBKB	FLNA	S2152	NetworKIN	0.571446		GSK3B	NIFK	S230	PhosphoSitePlus	2.37068
IKBKB	FLNA	S2158	NetworKIN	0.217872		GSK3B	HSF1	S303	PhosphoSitePlus	-0.967857
IKBKB	IRS1	S270	NetworKIN	1.31802		GSK3B	BCLAF1	S531	PhosphoSitePlus	0.608202
IKBKB	SQSTM1	S272	NetworKIN	1.21672		GSK3B	RPTOR	S722	PhosphoSitePlus	2.82445
IKBKB	IRS2	S306	NetworKIN	1.77649		GSK3B	RPTOR	S859	PhosphoSitePlus	-0.282644
IKBKB	TP53	S315	NetworKIN	3.31163		GSK3B	RPTOR	S863	PhosphoSitePlus	-0.411639
IKBKB	RIPK2	S363	NetworKIN	-0.794046		GSK3B	NIFK	T234	PhosphoSitePlus	2.08776
IKBKB	MAP3K7	S439	NetworKIN	-0.449903		GSK3B	SFPQ	T687	PhosphoSitePlus	0.815647
IKBKB	SNAP23	S5	NetworKIN	0.583636		GSK3B	GSK3B	Y216	PhosphoSitePlus	-1.42163
IKBKB	IRS2	S560	NetworKIN	3.04105		HCK	EGFR	Y1172	NetworKIN	3.13656
IKBKB	IRS2	S577	NetworKIN	0.337167		HCK	EGFR	Y1197	NetworKIN	2.24004
IKBKB	JUN	S63	NetworKIN	1.62164		HCK	YES1	Y426	NetworKIN	2.76656
IKBKB	HSPB1	S82	NetworKIN	-1.67722		HCK	EPHA2	Y575	NetworKIN	2.99793
IKBKB	IRS2	S915	NetworKIN	0.404327		HCK	EGFR	Y998	NetworKIN	2.74655
IKBKB	TSC2	S981	NetworKIN	0.0110061		HIPK1	PML	S518	NetworKIN	0.155953
INSR	BAIAP2	Y337	NetworKIN	1.59826		HIPK1	PML	S530	NetworKIN	2.82899
INSR	NCK2	Y99	NetworKIN	1.55104		HIPK2	LMNA	S12	NetworKIN	0.576209
ITK	YES1	Y426	NetworKIN	1.32855		HIPK2	HCFC1	S1205	NetworKIN	2.52307
KIT	YES1	Y426	NetworKIN	1.32855		HIPK2	TOP2A	S1374	NetworKIN	1.0279
KIT	VIM	Y53	NetworKIN	3.54057		HIPK2	SIRT1	S14	NetworKIN	-0.0287848
LATS1	YAP1	S109	PhosphoSitePlus	-0.0301601		HIPK2	RANBP2	S1456	NetworKIN	2.44218
LIMK1	CFL1	S3	PhosphoSitePlus	2.25413		HIPK2	NCOR1	S1472	NetworKIN	-2.13677
LIMK1	DSTN	S3	PhosphoSitePlus	1.23073		HIPK2	TOP2A	S1504	NetworKIN	0.508639
LIMK2	CFL1	S3	PhosphoSitePlus	2.25413		HIPK2	TRIM28	S19	NetworKIN	0.752016
LIMK2	DSTN	S3	PhosphoSitePlus	1.23073		HIPK2	CTNNB1	S191	NetworKIN	-1.03904
LYN	MPZL1	Y263	NetworKIN	1.36893		HIPK2	NF1	S2188	NetworKIN	2.33127
MAK	PAK1IP1	S320	NetworKIN	1.31946		HIPK2	MAP4K5	S335	NetworKIN	0.840169
MAK	VIM	S56	NetworKIN	1.8775		HIPK2	PML	S530	NetworKIN	2.82899
MAK	VIM	T426	NetworKIN	1.76256		HIPK2	LMNA	S619	NetworKIN	2.38246
MAP2K1	PXN	S106	NetworKIN	-0.991466		HIPK2	IKBKB	S672	NetworKIN	2.71436
MAP2K1	SOS1	S1134	NetworKIN	-0.439636		HIPK2	TNIK	S680	NetworKIN	0.606606
MAP2K1	PAK2	S141	NetworKIN	-1.41833		HIPK2	ADAM17	S791	NetworKIN	1.28765
MAP2K1	PAK2	S197	NetworKIN	0.925892		HIPK2	RB1	S811	NetworKIN	3.32848
MAP2K1	IQGAP1	S2	NetworKIN	0.704462		HIPK2	ATRX	S889	NetworKIN	0.591401
MAP2K1	PAK2	S2	NetworKIN	-0.534439		HIPK2	KLF3	S250	PhosphoSitePlus	3.28008
MAP2K1	FOSL2	S230	NetworKIN	2.33068		HIPK2	SIRT1	S27	PhosphoSitePlus	-0.0485346
MAP2K1	IQGAP1	S330	NetworKIN	0.0429338		HIPK2	HMGA1	S36	PhosphoSitePlus	0.259727
MAP2K1	ARRB1	S412	NetworKIN	0.777858		HIPK2	PML	S36	PhosphoSitePlus	2.11626
MAP2K1	JUN	S63	NetworKIN	1.62164		HIPK2	KLF3	S92	PhosphoSitePlus	0.295593
MAP2K1	PLA2G4A	S727	NetworKIN	1.46823		HIPK2	HMGA1	T53	PhosphoSitePlus	0.841521
MAP2K1	MAPK3	T198	NetworKIN	2.51871		ICK	LRBA	S1488	NetworKIN	1.9271
MAP2K1	GORASP2	T222	NetworKIN	1.37888		ICK	RPTOR	S722	NetworKIN	2.82445
MAP2K1	GORASP2	T225	NetworKIN	1.52184		ICK	RPTOR	S859	NetworKIN	-0.282644
MAP2K1	PEBP1	T51	NetworKIN	1.71062		ICK	RPTOR	S863	NetworKIN	-0.411639
MAP2K1	EGFR	T693	NetworKIN	0.687154		IKBKB	FLNA	S1084	NetworKIN	0.850261
MAP2K1	ATF2	T71	NetworKIN	0.526351		IKBKB	IRS1	S1101	NetworKIN	0.160369
MAP2K1	EGFR	Y1197	NetworKIN	2.0451		IKBKB	AKT1	S122	NetworKIN	2.91814
MAP2K1	BAD	Y76	NetworKIN	0.843511		IKBKB	AKT1	S124	NetworKIN	0.896385
MAP2K2	SOS1	S1134	NetworKIN	-0.439636		IKBKB	FLNA	S1459	NetworKIN	0.619834
MAP2K2	IQGAP1	S2	NetworKIN	0.704462		IKBKB	CTNNB1	S191	NetworKIN	-1.03904
MAP2K2	IQGAP1	S330	NetworKIN	0.0429338		IKBKB	FLNA	S2152	NetworKIN	-0.245144
MAP2K2	PTPN3	S359	NetworKIN	0.712979		IKBKB	MAVS	S222	NetworKIN	3.39782
MAP2K2	JUN	S63	NetworKIN	1.62164		IKBKB	IRS1	S272	NetworKIN	1.16083
MAP2K2	MAPK3	T198	NetworKIN	2.51871		IKBKB	SQSTM1	S272	NetworKIN	1.31989
MAP2K3	TAOK3	S324	NetworKIN	1.43315		IKBKB	SQSTM1	S275	NetworKIN	2.83788
MAP2K3	TAOK3	S331	NetworKIN	2.55517		IKBKB	IRS1	S3	NetworKIN	1.00689
MAP2K3	JUN	S63	NetworKIN	1.62164		IKBKB	TP53	S315	NetworKIN	3.06656
MAP2K3	MAPK3	T198	NetworKIN	2.51871		IKBKB	IRS1	S348	NetworKIN	1.05058
MAP2K3	ATF2	T71	NetworKIN	0.526351		IKBKB	RIPK2	S363	NetworKIN	2.19362
MAP2K4	FLNA	S1084	NetworKIN	-0.938392		IKBKB	MAP3K7	S439	NetworKIN	-1.04602
MAP2K4	AKT1	S124	NetworKIN	0.90264		IKBKB	RIPK2	S529	NetworKIN	2.73792
MAP2K4	PAK2	S141	NetworKIN	-1.41833		IKBKB	CTNNAL1	S538	NetworKIN	2.61573
MAP2K4	PAK2	S197	NetworKIN	0.925892		IKBKB	IRS2	S560	NetworKIN	2.14693
MAP2K4	PAK2	S2	NetworKIN	-0.534439		IKBKB	IRS2	S577	NetworKIN	3.00385
MAP2K4	FLNA	S2152	NetworKIN	0.571446		IKBKB	JUN	S63	NetworKIN	0.906936
MAP2K4	FLNA	S2158	NetworKIN	0.217872		IKBKB	IKBKB	S672	NetworKIN	2.71436
MAP2K4	FLNC	S2233	NetworKIN	1.83959		IKBKB	HSPB1	S82	NetworKIN	0.596286
MAP2K4	ARRB1	S412	NetworKIN	0.777858		IKBKB	IRS2	S915	NetworKIN	0.808903
MAP2K4	JUN	S63	NetworKIN	1.62164		ITK	ABI1	Y213	NetworKIN	2.53382
MAP2K4	AKT2	T451	NetworKIN	-0.131521		ITK	YES1	Y426	NetworKIN	2.76656
MAP2K4	SPAG9	T595	NetworKIN	2.64176		KDR	SHB	Y246	NetworKIN	0.916694
MAP2K4	ATF2	T71	NetworKIN	0.526351		KIT	CLTC	Y1487	NetworKIN	2.42575
MAP2K5	JUN	S63	NetworKIN	1.62164		KIT	YES1	Y426	NetworKIN	2.76656
MAP2K5	SQSTM1	Y148	NetworKIN	3.28495		KIT	VIM	Y53	NetworKIN	4.47407
MAP2K5	BAD	Y76	NetworKIN	0.843511		LATS1	YAP1	S109	PhosphoSitePlus	1.41202
MAP2K6	TAOK3	S324	NetworKIN	1.43315		LIMK1	DSTN	S3	PhosphoSitePlus	-0.320945
MAP2K6	TAOK3	S331	NetworKIN	2.55517		LIMK2	DSTN	S3	PhosphoSitePlus	-0.320945
MAP2K6	MAP3K7	S439	NetworKIN	-0.449903		LYN	EPHA2	Y575	NetworKIN	2.99793
MAP2K6	JUN	S63	NetworKIN	1.62164		MAK	PAK1IP1	S320	NetworKIN	-0.230746
MAP2K6	CTNNA1	S641	NetworKIN	2.39444		MAK	VIM	S325	NetworKIN	3.23371
MAP2K6	CTNNA1	S652	NetworKIN	3.26934		MAK	VIM	S39	NetworKIN	2.85851
MAP2K6	CTNNA1	S655	NetworKIN	3.54602		MAK	VIM	S42	NetworKIN	2.92234
MAP2K6	SPAG9	T226	NetworKIN	-1.11575		MAK	VIM	S430	NetworKIN	3.59271
MAP2K6	SPAG9	T595	NetworKIN	2.64176		MAK	VIM	S56	NetworKIN	4.02335
MAP2K6	CTNNA1	T658	NetworKIN	2.59107		MAP2K1	PXN	S106	NetworKIN	-0.969744
MAP2K6	ATF2	T71	NetworKIN	0.526351		MAP2K1	EGFR	S1064	NetworKIN	3.15354
MAP2K7	PAK2	S141	NetworKIN	-1.41833		MAP2K1	EGFR	S1166	NetworKIN	3.60783
MAP2K7	PAK2	S197	NetworKIN	0.925892		MAP2K1	EGFR	S1190	NetworKIN	3.28264
MAP2K7	PAK2	S2	NetworKIN	-0.534439		MAP2K1	PAK2	S141	NetworKIN	0.386619
MAP2K7	JUN	S63	NetworKIN	1.62164		MAP2K1	MAPK14	S2	NetworKIN	0.835007
MAP2K7	ATF2	T71	NetworKIN	0.526351		MAP2K1	FOSL2	S230	NetworKIN	0.898222
MAP3K7	PTPN3	S359	PhosphoSitePlus	0.712979		MAP2K1	GAB2	S405	NetworKIN	3.33569
MAP3K7	KSR1	S406	PhosphoSitePlus	0.602637		MAP2K1	PLA2G4A	S437	NetworKIN	3.49017
MAP4K4	RBBP6	T984	NetworKIN	-0.239695		MAP2K1	BRAF	S446	NetworKIN	1.45942
MAP4K6	MAP1B	T1067	NetworKIN	3.00358		MAP2K1	JUN	S63	NetworKIN	0.906936
MAP4K6	MAP1B	T2034	NetworKIN	3.23743		MAP2K1	SP1	S7	NetworKIN	1.89311
MAPK1	PXN	S106	NetworKIN	-0.991466		MAP2K1	PLA2G4A	S727	NetworKIN	3.25985
MAPK1	MARCKS	S118	NetworKIN	-1.37378		MAP2K1	BRAF	S750	NetworKIN	1.20359
MAPK1	MAP1B	S1260	NetworKIN	1.58828		MAP2K1	PXN	S85	NetworKIN	-0.25368
MAPK1	MARCKS	S135	NetworKIN	-0.909178		MAP2K1	EGFR	S995	NetworKIN	3.42902
MAPK1	MAP2	S1353	NetworKIN	-0.716342		MAP2K1	GORASP2	T222	NetworKIN	1.76513
MAPK1	MAP1B	S1400	NetworKIN	3.61665		MAP2K1	EGFR	T693	NetworKIN	2.37873
MAPK1	TSC2	S1448	NetworKIN	2.7829		MAP2K1	ATF2	T71	NetworKIN	-0.328133
MAPK1	PTDSS2	S16	NetworKIN	0.188406		MAP2K1	EGFR	Y1172	NetworKIN	3.13656
MAPK1	MAP1B	S1620	NetworKIN	2.85533		MAP2K1	EGFR	Y1197	NetworKIN	2.24004
MAPK1	MAP2	S1653	NetworKIN	3.0735		MAP2K1	EGFR	Y998	NetworKIN	2.74655
MAPK1	NAB2	S171	NetworKIN	1.29617		MAP2K1	GSK3B	Y216	PhosphoSitePlus	-1.42163
MAPK1	MAP1B	S1797	NetworKIN	3.023		MAP2K2	SETD2	S2080	NetworKIN	1.45038
MAPK1	TPR	S2155	NetworKIN	0.314823		MAP2K2	PTPN3	S359	NetworKIN	3.07185
MAPK1	SPTBN1	S2165	NetworKIN	0.0510912		MAP2K2	BRAF	S446	NetworKIN	1.45942
MAPK1	NCOR1	S224	NetworKIN	2.36206		MAP2K2	JUN	S63	NetworKIN	0.906936
MAPK1	RB1	S249	NetworKIN	-1.55522		MAP2K2	BRAF	S750	NetworKIN	1.20359
MAPK1	EPS15L1	S255	NetworKIN	0.949075		MAP2K2	DUS3L	T273	NetworKIN	1.59191
MAPK1	ARAF	S257	NetworKIN	2.39719		MAP2K2	MAP2K2	T394	NetworKIN	1.67518
MAPK1	JUNB	S259	NetworKIN	-0.147705		MAP2K2	CTNNB1	T551	NetworKIN	-0.662894
MAPK1	ANKLE2	S268	NetworKIN	0.68812		MAP2K3	MAPK14	S2	NetworKIN	0.835007
MAPK1	MARCKS	S27	NetworKIN	-1.04385		MAP2K3	TAOK3	S324	NetworKIN	1.80398
MAPK1	BAG3	S289	NetworKIN	0.994935		MAP2K3	BRAF	S446	NetworKIN	1.45942
MAPK1	BIN1	S296	NetworKIN	-0.816895		MAP2K3	JUN	S63	NetworKIN	0.906936
MAPK1	TP53	S315	NetworKIN	3.31163		MAP2K3	ATF2	T71	NetworKIN	-0.328133
MAPK1	IQGAP1	S330	NetworKIN	0.0429338		MAP2K4	FLNA	S1084	NetworKIN	0.850261
MAPK1	HUWE1	S3662	NetworKIN	1.18419		MAP2K4	AKT1	S122	NetworKIN	2.91814
MAPK1	ARHGEF7	S518	NetworKIN	-0.910343		MAP2K4	AKT1	S124	NetworKIN	0.896385
MAPK1	SORBS3	S530	NetworKIN	0.325839		MAP2K4	PAK2	S141	NetworKIN	0.386619
MAPK1	JUN	S63	NetworKIN	1.62164		MAP2K4	MAPK14	S2	NetworKIN	0.835007
MAPK1	RPS6KA3	S715	NetworKIN	-0.801943		MAP2K4	FLNA	S2152	NetworKIN	-0.245144
MAPK1	STAT1	S727	NetworKIN	1.38692		MAP2K4	FLNC	S2233	NetworKIN	2.76307
MAPK1	FOSL1	S74	NetworKIN	3.02038		MAP2K4	JUN	S63	NetworKIN	0.906936
MAPK1	PRKAR1A	S83	NetworKIN	-1.06017		MAP2K4	AKT2	T451	NetworKIN	2.71076
MAPK1	PRKAR1B	S83	NetworKIN	0.811901		MAP2K4	ATF2	T71	NetworKIN	-0.328133
MAPK1	ASAP1	S843	NetworKIN	2.66054		MAP2K5	SQSTM1	S275	NetworKIN	2.83788
MAPK1	IRS2	S915	NetworKIN	0.404327		MAP2K5	PARD6A	S278	NetworKIN	3.31257
MAPK1	BAD	S99	NetworKIN	0.84262		MAP2K5	JUN	S63	NetworKIN	0.906936
MAPK1	ERRFI1	T127	NetworKIN	1.54314		MAP2K6	MAPK14	S2	NetworKIN	0.835007
MAPK1	ERRFI1	T131	NetworKIN	1.5439		MAP2K6	TAOK3	S324	NetworKIN	1.80398
MAPK1	MARCKS	T150	NetworKIN	0.100737		MAP2K6	MAP3K7	S439	NetworKIN	-1.04602
MAPK1	MAP2	T1649	NetworKIN	2.87232		MAP2K6	BRAF	S446	NetworKIN	1.45942
MAPK1	JUNB	T255	NetworKIN	-0.147705		MAP2K6	JUN	S63	NetworKIN	0.906936
MAPK1	RB1	T373	NetworKIN	0.835974		MAP2K6	CTNNA1	S641	NetworKIN	0.674129
MAPK1	IRS1	T446	NetworKIN	3.04705		MAP2K6	CTNNA1	S655	NetworKIN	1.68094
MAPK1	NOLC1	T607	NetworKIN	-1.49532		MAP2K6	SPAG9	T226	NetworKIN	0.424869
MAPK1	ATF2	T69	NetworKIN	1.2602		MAP2K6	CTNNB1	T551	NetworKIN	-0.662894
MAPK1	PPARG	S112	PhosphoSitePlus	1.43667		MAP2K6	CTNNA1	T658	NetworKIN	1.87765
MAPK1	TOP2A	S1213	PhosphoSitePlus	0.296209		MAP2K6	ATF2	T71	NetworKIN	-0.328133
MAPK1	TOP2A	S1247	PhosphoSitePlus	0.638042		MAP2K7	PAK2	S141	NetworKIN	0.386619
MAPK1	PXN	S126	PhosphoSitePlus	0.853438		MAP2K7	MAPK14	S2	NetworKIN	0.835007
MAPK1	PXN	S130	PhosphoSitePlus	-0.688864		MAP2K7	JUN	S63	NetworKIN	0.906936
MAPK1	ABI1	S183	PhosphoSitePlus	0.483865		MAP2K7	ATF2	T71	NetworKIN	-0.328133
MAPK1	RRAS2	S186	PhosphoSitePlus	-0.569106		MAP3K7	PTPN3	S359	PhosphoSitePlus	3.07185
MAPK1	EXOC7	S250	PhosphoSitePlus	3.38471		MAP3K7	KSR1	S406	PhosphoSitePlus	-0.949186
MAPK1	WASF2	S308	PhosphoSitePlus	2.33902		MAP4K4	G3BP2	T227	NetworKIN	0.587014
MAPK1	BCL6	S333	PhosphoSitePlus	1.10449		MAP4K4	ARPC1B	T315	NetworKIN	2.41826
MAPK1	PKM	S37	PhosphoSitePlus	-1.25744		MAP4K6	MAP1B	T1067	NetworKIN	2.83602
MAPK1	ARRB1	S412	PhosphoSitePlus	0.777858		MAP4K6	MAP1B	T2034	NetworKIN	3.23623
MAPK1	CEP55	S428	PhosphoSitePlus	1.30952		MAPK1	PXN	S106	NetworKIN	-0.969744
MAPK1	PML	S527	PhosphoSitePlus	2.22844		MAPK1	SYMPK	S1171	NetworKIN	3.81902
MAPK1	PML	S530	PhosphoSitePlus	0.184862		MAPK1	MAP1B	S1260	NetworKIN	0.935102
MAPK1	MTMR2	S58	PhosphoSitePlus	0.288777		MAPK1	MARCKS	S135	NetworKIN	-1.34502
MAPK1	DNM1L	S616	PhosphoSitePlus	1.04756		MAPK1	MAP2	S1353	NetworKIN	2.1871
MAPK1	MYC	S62	PhosphoSitePlus	2.76105		MAPK1	MARCKS	S145	NetworKIN	-0.588421
MAPK1	RPTOR	S863	PhosphoSitePlus	-0.7037		MAPK1	PTDSS2	S16	NetworKIN	1.62441
MAPK1	MED1	T1457	PhosphoSitePlus	2.45266		MAPK1	MAP2	S1653	NetworKIN	3.24316
MAPK1	GORASP2	T222	PhosphoSitePlus	1.37888		MAPK1	NAB2	S171	NetworKIN	-0.555125
MAPK1	GORASP2	T225	PhosphoSitePlus	1.52184		MAPK1	MPZL1	S210	NetworKIN	1.06616
MAPK1	MYC	T58	PhosphoSitePlus	2.48616		MAPK1	TPR	S2155	NetworKIN	0.615175
MAPK1	EGFR	T693	PhosphoSitePlus	0.687154		MAPK1	SPTBN1	S2165	NetworKIN	-0.402253
MAPK1	ATF2	T71	PhosphoSitePlus	0.526351		MAPK1	SPTBN1	S2169	NetworKIN	-0.485303
MAPK10	MADD	S1059	NetworKIN	-0.0359375		MAPK1	LMNA	S22	NetworKIN	0.851275
MAPK10	TP53	S315	NetworKIN	3.31163		MAPK1	MAVS	S222	NetworKIN	3.39782
MAPK10	ARRB1	S412	NetworKIN	0.777858		MAPK1	RB1	S249	NetworKIN	-0.484691
MAPK10	JUN	S63	NetworKIN	1.62164		MAPK1	MEF2D	S251	NetworKIN	0.115331
MAPK10	IRS2	S915	NetworKIN	0.404327		MAPK1	ARAF	S257	NetworKIN	1.07367
MAPK10	SPAG9	T226	NetworKIN	-1.11575		MAPK1	ANKLE2	S268	NetworKIN	0.49932
MAPK10	JUNB	T255	NetworKIN	-0.147705		MAPK1	MARCKS	S27	NetworKIN	-0.0655336
MAPK10	ATF2	T69	NetworKIN	1.2602		MAPK1	BAG3	S289	NetworKIN	0.110062
MAPK10	ATF2	T71	NetworKIN	0.526351		MAPK1	IRS1	S3	NetworKIN	1.00689
MAPK10	MYC	S62	PhosphoSitePlus	2.76105		MAPK1	HSF1	S303	NetworKIN	-0.967857
MAPK10	MYC	T58	PhosphoSitePlus	2.48616		MAPK1	TP53	S315	NetworKIN	3.06656
MAPK11	CTNNB1	S191	NetworKIN	3.35198		MAPK1	S1PR3	S326	NetworKIN	1.36068
MAPK11	JUNB	S259	NetworKIN	-0.147705		MAPK1	IRS1	S348	NetworKIN	1.05058
MAPK11	TP53	S315	NetworKIN	3.31163		MAPK1	PTPN1	S352	NetworKIN	-1.49125
MAPK11	TAF12	S51	NetworKIN	0.069146		MAPK1	HSF1	S363	NetworKIN	3.24425
MAPK11	PML	S527	NetworKIN	2.22844		MAPK1	MAP7	S365	NetworKIN	2.67447
MAPK11	PML	S530	NetworKIN	0.184862		MAPK1	RANBP10	S365	NetworKIN	2.6986
MAPK11	JUN	S63	NetworKIN	1.62164		MAPK1	HUWE1	S3662	NetworKIN	0.305985
MAPK11	PML	S8	NetworKIN	3.03379		MAPK1	RB1	S37	NetworKIN	2.44109
MAPK11	SPAG9	T226	NetworKIN	-1.11575		MAPK1	DYNC1LI1	S421	NetworKIN	0.0508552
MAPK11	JUNB	T255	NetworKIN	-0.147705		MAPK1	RANBP9	S477	NetworKIN	0.504361
MAPK11	ATF2	T69	NetworKIN	1.2602		MAPK1	ARHGEF7	S518	NetworKIN	-0.888424
MAPK11	ATF2	T71	NetworKIN	0.526351		MAPK1	ACAP2	S521	NetworKIN	2.99174
MAPK11	GYS1	S727	PhosphoSitePlus	2.52854		MAPK1	RIPK2	S529	NetworKIN	2.73792
MAPK11	RPTOR	S863	PhosphoSitePlus	-0.7037		MAPK1	EPB41L1	S546	NetworKIN	2.65301
MAPK11	ATF7	T51	PhosphoSitePlus	1.31414		MAPK1	JUN	S63	NetworKIN	0.906936
MAPK12	DIDO1	S1040	NetworKIN	0.28128		MAPK1	RBL1	S640	NetworKIN	0.625302
MAPK12	DIDO1	S1714	NetworKIN	-0.0720634		MAPK1	PTPN12	S673	NetworKIN	-1.10758
MAPK12	CTNNB1	S191	NetworKIN	3.35198		MAPK1	RRP1B	S706	NetworKIN	0.848754
MAPK12	SNTB1	S219	NetworKIN	3.42716		MAPK1	RPS6KA3	S715	NetworKIN	-0.0464055
MAPK12	TP53	S315	NetworKIN	3.31163		MAPK1	CALD1	S724	NetworKIN	3.08812
MAPK12	SNTB1	S389	NetworKIN	3.39789		MAPK1	FOSL1	S74	NetworKIN	3.15382
MAPK12	JUN	S63	NetworKIN	1.62164		MAPK1	BRAF	S750	NetworKIN	1.20359
MAPK12	SNTB1	S87	NetworKIN	2.89128		MAPK1	RB1	S811	NetworKIN	3.32848
MAPK12	PNKP	T118	NetworKIN	0.546469		MAPK1	ASAP1	S843	NetworKIN	2.53087
MAPK12	PNKP	T122	NetworKIN	2.24298		MAPK1	PXN	S85	NetworKIN	-0.25368
MAPK12	SPAG9	T226	NetworKIN	-1.11575		MAPK1	RPTOR	S859	NetworKIN	-0.282644
MAPK12	ATF2	T69	NetworKIN	1.2602		MAPK1	IRS2	S915	NetworKIN	0.808903
MAPK12	ATF2	T71	NetworKIN	0.526351		MAPK1	BAD	S99	NetworKIN	-1.37255
MAPK13	FOSL2	S200	NetworKIN	1.60324		MAPK1	EGFR	S991	NetworKIN	3.57907
MAPK13	FOSL2	S230	NetworKIN	2.33068		MAPK1	SYMPK	T1257	NetworKIN	2.54755
MAPK13	TP53	S315	NetworKIN	3.31163		MAPK1	MARCKS	T150	NetworKIN	0.422232
MAPK13	JUN	S63	NetworKIN	1.62164		MAPK1	MAP2	T1605	NetworKIN	3.28678
MAPK13	ATF2	T69	NetworKIN	1.2602		MAPK1	MAP2	T1616	NetworKIN	3.38282
MAPK13	ATF2	T71	NetworKIN	0.526351		MAPK1	MAP2	T1619	NetworKIN	3.36216
MAPK13	SQSTM1	S272	PhosphoSitePlus	1.21672		MAPK1	MAP2	T1649	NetworKIN	3.17926
MAPK13	SQSTM1	T269	PhosphoSitePlus	1.14707		MAPK1	G3BP2	T227	NetworKIN	0.587014
MAPK14	TP53	S315	NetworKIN	3.31163		MAPK1	RB1	T373	NetworKIN	3.43424
MAPK14	JUN	S63	NetworKIN	1.62164		MAPK1	MAP2K2	T394	NetworKIN	1.67518
MAPK14	SPAG9	T226	NetworKIN	-1.11575		MAPK1	SRRM1	T406	NetworKIN	2.86207
MAPK14	LIMK1	S310	PhosphoSitePlus	-0.27571		MAPK1	GORASP2	T415	NetworKIN	-1.27039
MAPK14	STAT1	S727	PhosphoSitePlus	1.38692		MAPK1	NOLC1	T607	NetworKIN	1.25735
MAPK14	ATF2	T69	PhosphoSitePlus	1.2602		MAPK1	ATF2	T69	NetworKIN	-0.130685
MAPK14	EGFR	T693	PhosphoSitePlus	0.687154		MAPK1	CALD1	T730	NetworKIN	2.00348
MAPK14	ATF2	T71	PhosphoSitePlus	0.526351		MAPK1	PPARG	S112	PhosphoSitePlus	2.09075
MAPK15	JUN	S63	PhosphoSitePlus	1.62164		MAPK1	TOP2A	S1213	PhosphoSitePlus	-0.865077
MAPK3	PXN	S106	NetworKIN	-0.991466		MAPK1	PXN	S126	PhosphoSitePlus	-0.208221
MAPK3	PPARG	S112	NetworKIN	1.43667		MAPK1	PXN	S130	PhosphoSitePlus	-0.208221
MAPK3	MAP2	S1155	NetworKIN	-1.24014		MAPK1	ABI1	S183	PhosphoSitePlus	0.360249
MAPK3	MARCKS	S118	NetworKIN	-1.37378		MAPK1	RRAS2	S186	PhosphoSitePlus	-0.726253
MAPK3	MAP1B	S1256	NetworKIN	1.58905		MAPK1	MCRIP1	S21	PhosphoSitePlus	3.40343
MAPK3	MAP1B	S1260	NetworKIN	1.58828		MAPK1	NUP50	S221	PhosphoSitePlus	-1.69256
MAPK3	MAP1B	S1265	NetworKIN	2.10856		MAPK1	EXOC7	S250	PhosphoSitePlus	3.76341
MAPK3	MAP2	S1347	NetworKIN	-0.716342		MAPK1	WASF2	S308	PhosphoSitePlus	2.59671
MAPK3	MAP2	S1353	NetworKIN	-0.716342		MAPK1	NUP153	S338	PhosphoSitePlus	3.22899
MAPK3	MAP1B	S1400	NetworKIN	3.61665		MAPK1	PML	S36	PhosphoSitePlus	2.11626
MAPK3	TSC2	S1448	NetworKIN	2.7829		MAPK1	PKM	S37	PhosphoSitePlus	0.412059
MAPK3	NCOR1	S1472	NetworKIN	-0.050321		MAPK1	CTTN	S405	PhosphoSitePlus	-0.412005
MAPK3	ERCC6	S158	NetworKIN	1.08734		MAPK1	CTTN	S418	PhosphoSitePlus	-1.18533
MAPK3	PTDSS2	S16	NetworKIN	0.188406		MAPK1	CEP55	S428	PhosphoSitePlus	1.30919
MAPK3	MAP1B	S1620	NetworKIN	2.85533		MAPK1	PML	S527	PhosphoSitePlus	0.155953
MAPK3	MAP2	S1653	NetworKIN	3.0735		MAPK1	PML	S530	PhosphoSitePlus	2.82899
MAPK3	NAB2	S171	NetworKIN	1.29617		MAPK1	DNM1L	S616	PhosphoSitePlus	1.21513
MAPK3	MAP1B	S1797	NetworKIN	3.023		MAPK1	RPTOR	S863	PhosphoSitePlus	-0.411639
MAPK3	MEF2D	S180	NetworKIN	-1.72871		MAPK1	GORASP2	T222	PhosphoSitePlus	1.76513
MAPK3	NCOR1	S1981	NetworKIN	3.56111		MAPK1	EGFR	T693	PhosphoSitePlus	2.37873
MAPK3	TERF2IP	S203	NetworKIN	0.421278		MAPK1	ATF2	T71	PhosphoSitePlus	-0.328133
MAPK3	GTF2I	S210	NetworKIN	-0.643688		MAPK10	IRS1	S3	NetworKIN	1.00689
MAPK3	SPTBN1	S2165	NetworKIN	0.0510912		MAPK10	TP53	S315	NetworKIN	3.06656
MAPK3	NCOR1	S224	NetworKIN	2.36206		MAPK10	RIPK2	S529	NetworKIN	2.73792
MAPK3	MEF2D	S231	NetworKIN	-0.455213		MAPK10	JUN	S63	NetworKIN	0.906936
MAPK3	ARAF	S257	NetworKIN	2.39719		MAPK10	IRS2	S915	NetworKIN	0.808903
MAPK3	JUNB	S259	NetworKIN	-0.147705		MAPK10	SPAG9	T226	NetworKIN	0.424869
MAPK3	APC	S2674	NetworKIN	-1.46606		MAPK10	IRS2	T363	NetworKIN	1.27171
MAPK3	ANKLE2	S268	NetworKIN	0.68812		MAPK10	ATF2	T69	NetworKIN	-0.130685
MAPK3	SQSTM1	S272	NetworKIN	1.21672		MAPK10	ATF2	T71	NetworKIN	-0.328133
MAPK3	BAG3	S289	NetworKIN	0.994935		MAPK11	CTNNB1	S191	NetworKIN	-1.03904
MAPK3	BIN1	S296	NetworKIN	-0.816895		MAPK11	MEF2C	S222	NetworKIN	2.03358
MAPK3	TP53	S315	NetworKIN	3.31163		MAPK11	TP53	S315	NetworKIN	3.06656
MAPK3	TOM1L1	S321	NetworKIN	2.50179		MAPK11	PML	S36	NetworKIN	2.11626
MAPK3	IQGAP1	S330	NetworKIN	0.0429338		MAPK11	TAF12	S51	NetworKIN	-1.13021
MAPK3	SORBS1	S350	NetworKIN	2.10717		MAPK11	PML	S518	NetworKIN	0.155953
MAPK3	BCR	S354	NetworKIN	1.08312		MAPK11	PML	S527	NetworKIN	0.155953
MAPK3	HUWE1	S3662	NetworKIN	1.18419		MAPK11	RIPK2	S529	NetworKIN	2.73792
MAPK3	DAB2	S401	NetworKIN	2.30221		MAPK11	PML	S530	NetworKIN	2.82899
MAPK3	ARHGEF7	S518	NetworKIN	-0.910343		MAPK11	JUN	S63	NetworKIN	0.906936
MAPK3	SORBS3	S530	NetworKIN	0.325839		MAPK11	SPAG9	T226	NetworKIN	0.424869
MAPK3	MTDH	S568	NetworKIN	1.79463		MAPK11	ATF2	T69	NetworKIN	-0.130685
MAPK3	JUN	S63	NetworKIN	1.62164		MAPK11	ATF2	T71	NetworKIN	-0.328133
MAPK3	SKP2	S64	NetworKIN	1.92216		MAPK11	RPTOR	S863	PhosphoSitePlus	-0.411639
MAPK3	RPS6KA3	S715	NetworKIN	-0.801943		MAPK12	DIDO1	S1040	NetworKIN	-1.6223
MAPK3	ANAPC1	S731	NetworKIN	1.44343		MAPK12	CTNNB1	S191	NetworKIN	-1.03904
MAPK3	FOSL1	S74	NetworKIN	3.02038		MAPK12	SNTB1	S219	NetworKIN	3.43739
MAPK3	MAP3K11	S758	NetworKIN	0.595186		MAPK12	MEF2C	S222	NetworKIN	2.03358
MAPK3	PRKAR1A	S83	NetworKIN	-1.06017		MAPK12	TP53	S315	NetworKIN	3.06656
MAPK3	PRKAR1B	S83	NetworKIN	0.811901		MAPK12	SNTB1	S389	NetworKIN	3.67894
MAPK3	ASAP1	S843	NetworKIN	2.66054		MAPK12	RIPK2	S529	NetworKIN	2.73792
MAPK3	IRS2	S915	NetworKIN	0.404327		MAPK12	JUN	S63	NetworKIN	0.906936
MAPK3	TJP2	S986	NetworKIN	0.237374		MAPK12	SNTB1	S87	NetworKIN	3.25657
MAPK3	BAD	S99	NetworKIN	0.84262		MAPK12	PNKP	T118	NetworKIN	1.7457
MAPK3	ITGB4	T1530	NetworKIN	-0.0608527		MAPK12	PNKP	T122	NetworKIN	2.87833
MAPK3	MAP2	T1649	NetworKIN	2.87232		MAPK12	DIDO1	T1469	NetworKIN	2.96177
MAPK3	JUNB	T255	NetworKIN	-0.147705		MAPK12	SPAG9	T226	NetworKIN	0.424869
MAPK3	SQSTM1	T269	NetworKIN	1.14707		MAPK12	ATF2	T69	NetworKIN	-0.130685
MAPK3	BAG3	T285	NetworKIN	0.994935		MAPK12	ATF2	T71	NetworKIN	-0.328133
MAPK3	RB1	T373	NetworKIN	0.835974		MAPK13	FOSL2	S200	NetworKIN	0.173274
MAPK3	IRS1	T446	NetworKIN	3.04705		MAPK13	MEF2C	S222	NetworKIN	2.03358
MAPK3	AKT2	T451	NetworKIN	-0.131521		MAPK13	FOSL2	S230	NetworKIN	0.898222
MAPK3	TJP2	T455	NetworKIN	2.13383		MAPK13	TP53	S315	NetworKIN	3.06656
MAPK3	NOLC1	T607	NetworKIN	-1.49532		MAPK13	RIPK2	S529	NetworKIN	2.73792
MAPK3	TOP2A	S1213	PhosphoSitePlus	0.296209		MAPK13	JUN	S63	NetworKIN	0.906936
MAPK3	TOP2A	S1247	PhosphoSitePlus	0.638042		MAPK13	EEF2	T435	NetworKIN	1.38215
MAPK3	PXN	S126	PhosphoSitePlus	0.853438		MAPK13	ATF2	T69	NetworKIN	-0.130685
MAPK3	PXN	S130	PhosphoSitePlus	-0.688864		MAPK13	ATF2	T71	NetworKIN	-0.328133
MAPK3	ABI1	S183	PhosphoSitePlus	0.483865		MAPK13	STMN1	S25	PhosphoSitePlus	1.66325
MAPK3	RRAS2	S186	PhosphoSitePlus	-0.569106		MAPK13	SQSTM1	S272	PhosphoSitePlus	1.31989
MAPK3	EXOC7	S250	PhosphoSitePlus	3.38471		MAPK13	STMN1	S38	PhosphoSitePlus	0.0971525
MAPK3	BCL6	S333	PhosphoSitePlus	1.10449		MAPK13	SQSTM1	T269	PhosphoSitePlus	0.961929
MAPK3	ARRB1	S412	PhosphoSitePlus	0.777858		MAPK14	MEF2C	S222	NetworKIN	2.03358
MAPK3	PML	S527	PhosphoSitePlus	2.22844		MAPK14	TP53	S315	NetworKIN	3.06656
MAPK3	PML	S530	PhosphoSitePlus	0.184862		MAPK14	JUN	S63	NetworKIN	0.906936
MAPK3	MTMR2	S58	PhosphoSitePlus	0.288777		MAPK14	SPAG9	T226	NetworKIN	0.424869
MAPK3	CANX	S583	PhosphoSitePlus	-1.00967		MAPK14	LIMK1	S310	PhosphoSitePlus	0.628195
MAPK3	DNM1L	S616	PhosphoSitePlus	1.04756		MAPK14	PXN	S85	PhosphoSitePlus	-0.25368
MAPK3	STAT1	S727	PhosphoSitePlus	1.38692		MAPK14	JDP2	T148	PhosphoSitePlus	2.9594
MAPK3	RPTOR	S863	PhosphoSitePlus	-0.7037		MAPK14	ATF2	T69	PhosphoSitePlus	-0.130685
MAPK3	MED1	T1457	PhosphoSitePlus	2.45266		MAPK14	EGFR	T693	PhosphoSitePlus	2.37873
MAPK3	GORASP2	T222	PhosphoSitePlus	1.37888		MAPK14	ATF2	T71	PhosphoSitePlus	-0.328133
MAPK3	GORASP2	T225	PhosphoSitePlus	1.52184		MAPK15	JUN	S63	PhosphoSitePlus	0.906936
MAPK3	ATF2	T69	PhosphoSitePlus	1.2602		MAPK3	PXN	S106	NetworKIN	-0.969744
MAPK3	EGFR	T693	PhosphoSitePlus	0.687154		MAPK3	PPARG	S112	NetworKIN	2.09075
MAPK3	ATF2	T71	PhosphoSitePlus	0.526351		MAPK3	MAP2	S1155	NetworKIN	3.58314
MAPK7	SENP3	S169	NetworKIN	2.82073		MAPK3	BCR	S122	NetworKIN	1.67859
MAPK7	MYEF2	S17	NetworKIN	3.31496		MAPK3	MAP1B	S1256	NetworKIN	1.66841
MAPK7	MEF2D	S180	NetworKIN	-1.72871		MAPK3	MAP1B	S1260	NetworKIN	0.935102
MAPK7	TERF2IP	S203	NetworKIN	0.421278		MAPK3	MAP1B	S1265	NetworKIN	0.842919
MAPK7	SENP3	S212	NetworKIN	0.914721		MAPK3	MAP2	S1347	NetworKIN	2.1871
MAPK7	MEF2D	S231	NetworKIN	-0.455213		MAPK3	MAP2	S1353	NetworKIN	2.1871
MAPK7	PML	S527	NetworKIN	2.22844		MAPK3	NCOR1	S1472	NetworKIN	-2.13677
MAPK7	PML	S530	NetworKIN	0.184862		MAPK3	ERCC6	S158	NetworKIN	0.767212
MAPK7	HDAC4	S565	NetworKIN	0.229303		MAPK3	PTDSS2	S16	NetworKIN	1.62441
MAPK7	JUN	S63	NetworKIN	1.62164		MAPK3	MAP2	S1653	NetworKIN	3.24316
MAPK7	RPS6KA3	S715	NetworKIN	-0.801943		MAPK3	NAB2	S171	NetworKIN	-0.555125
MAPK7	FOSL1	S74	NetworKIN	3.02038		MAPK3	MEF2D	S180	NetworKIN	-0.0218174
MAPK7	PML	S8	NetworKIN	3.03379		MAPK3	TERF2IP	S203	NetworKIN	0.369979
MAPK7	MAPK3	T198	NetworKIN	2.51871		MAPK3	MPZL1	S210	NetworKIN	1.06616
MAPK7	ATF2	T69	NetworKIN	1.2602		MAPK3	SPTBN1	S2165	NetworKIN	-0.402253
MAPK7	ATF2	T71	NetworKIN	0.526351		MAPK3	SPTBN1	S2169	NetworKIN	-0.485303
MAPK8	PXN	S106	NetworKIN	-0.991466		MAPK3	LMNA	S22	NetworKIN	0.851275
MAPK8	MAP1B	S1154	NetworKIN	2.89347		MAPK3	MAVS	S222	NetworKIN	3.39782
MAPK8	MAP1B	S1208	NetworKIN	3.41587		MAPK3	MEF2D	S231	NetworKIN	-0.414866
MAPK8	PXN	S126	NetworKIN	0.853438		MAPK3	MEF2D	S251	NetworKIN	0.115331
MAPK8	MAP1B	S1265	NetworKIN	2.10856		MAPK3	ARAF	S257	NetworKIN	1.07367
MAPK8	MAP1B	S1312	NetworKIN	3.0471		MAPK3	ANKLE2	S268	NetworKIN	0.49932
MAPK8	MAP2	S1347	NetworKIN	-0.716342		MAPK3	SIRT1	S27	NetworKIN	-0.0485346
MAPK8	MAP2	S1353	NetworKIN	-0.716342		MAPK3	SQSTM1	S272	NetworKIN	1.31989
MAPK8	MAP1B	S1400	NetworKIN	3.61665		MAPK3	BAG3	S289	NetworKIN	0.110062
MAPK8	MAP1B	S1438	NetworKIN	1.93397		MAPK3	IRS1	S3	NetworKIN	1.00689
MAPK8	MAP1B	S1443	NetworKIN	2.53206		MAPK3	HSF1	S303	NetworKIN	-0.967857
MAPK8	MAP1B	S1653	NetworKIN	3.345		MAPK3	TP53	S315	NetworKIN	3.06656
MAPK8	MAP1B	S1779	NetworKIN	3.01542		MAPK3	S1PR3	S326	NetworKIN	1.36068
MAPK8	MAP1B	S1785	NetworKIN	2.89568		MAPK3	IRS1	S348	NetworKIN	1.05058
MAPK8	MAP1B	S1793	NetworKIN	3.72838		MAPK3	SNIP1	S35	NetworKIN	0.524342
MAPK8	MAP1B	S1797	NetworKIN	3.023		MAPK3	PTPN1	S352	NetworKIN	-1.49125
MAPK8	MAP1B	S1881	NetworKIN	3.0921		MAPK3	BAZ1B	S361	NetworKIN	2.05848
MAPK8	CTNNB1	S191	NetworKIN	3.35198		MAPK3	HSF1	S363	NetworKIN	3.24425
MAPK8	MAP1B	S1915	NetworKIN	1.6379		MAPK3	MYLK	S365	NetworKIN	2.41096
MAPK8	MAP1B	S1965	NetworKIN	1.79853		MAPK3	RANBP10	S365	NetworKIN	2.6986
MAPK8	FOSL2	S200	NetworKIN	1.60324		MAPK3	HUWE1	S3662	NetworKIN	0.305985
MAPK8	MAP1B	S2209	NetworKIN	2.75174		MAPK3	ZNF148	S412	NetworKIN	3.06463
MAPK8	PRKD1	S235	NetworKIN	2.58306		MAPK3	NUP214	S430	NetworKIN	1.21223
MAPK8	RB1	S249	NetworKIN	-1.55522		MAPK3	PLD1	S45	NetworKIN	2.97412
MAPK8	KRR1	S3	NetworKIN	-0.575694		MAPK3	NMT1	S47	NetworKIN	1.35145
MAPK8	TP53	S315	NetworKIN	3.31163		MAPK3	NES	S471	NetworKIN	3.35741
MAPK8	RNF31	S466	NetworKIN	0.576831		MAPK3	RANBP9	S477	NetworKIN	0.504361
MAPK8	FOSL1	S74	NetworKIN	3.02038		MAPK3	CHD4	S515	NetworKIN	3.22965
MAPK8	MAP2	S821	NetworKIN	0.956089		MAPK3	ARHGEF7	S518	NetworKIN	-0.888424
MAPK8	MAP1B	S832	NetworKIN	1.88374		MAPK3	PML	S518	NetworKIN	0.155953
MAPK8	IRS2	S915	NetworKIN	0.404327		MAPK3	ACAP2	S521	NetworKIN	2.99174
MAPK8	BAD	S99	NetworKIN	0.84262		MAPK3	RIPK2	S529	NetworKIN	2.73792
MAPK8	MAP1B	T1067	NetworKIN	3.00358		MAPK3	EPB41L1	S546	NetworKIN	2.65301
MAPK8	MAP2	T1649	NetworKIN	2.87232		MAPK3	MTDH	S568	NetworKIN	0.65147
MAPK8	MAP1B	T1932	NetworKIN	3.17542		MAPK3	JUN	S63	NetworKIN	0.906936
MAPK8	MAP1B	T1949	NetworKIN	1.96157		MAPK3	RBL1	S640	NetworKIN	0.625302
MAPK8	MAP1B	T2034	NetworKIN	3.23743		MAPK3	PTPN12	S673	NetworKIN	-1.10758
MAPK8	SPAG9	T226	NetworKIN	-1.11575		MAPK3	RPS6KA3	S715	NetworKIN	-0.0464055
MAPK8	JUNB	T255	NetworKIN	-0.147705		MAPK3	CALD1	S724	NetworKIN	3.08812
MAPK8	ATF7	T51	NetworKIN	1.31414		MAPK3	FOSL1	S74	NetworKIN	3.15382
MAPK8	ATF7	T53	NetworKIN	1.31414		MAPK3	BRAF	S750	NetworKIN	1.20359
MAPK8	PPARG	S112	PhosphoSitePlus	1.43667		MAPK3	RB1	S811	NetworKIN	3.32848
MAPK8	NFATC4	S213	PhosphoSitePlus	1.98178		MAPK3	ASAP1	S843	NetworKIN	2.53087
MAPK8	NFATC4	S217	PhosphoSitePlus	1.69097		MAPK3	PXN	S85	NetworKIN	-0.25368
MAPK8	MYC	S62	PhosphoSitePlus	2.76105		MAPK3	RPTOR	S859	NetworKIN	-0.282644
MAPK8	JUN	S63	PhosphoSitePlus	1.62164		MAPK3	IRS2	S915	NetworKIN	0.808903
MAPK8	RPTOR	S863	PhosphoSitePlus	-0.7037		MAPK3	ZFYVE16	S939	NetworKIN	0.556982
MAPK8	ATF2	T69	PhosphoSitePlus	1.2602		MAPK3	TJP2	S986	NetworKIN	1.30351
MAPK8	ATF2	T71	PhosphoSitePlus	0.526351		MAPK3	BAD	S99	NetworKIN	-1.37255
MAPK9	FLNA	S1459	NetworKIN	-1.34967		MAPK3	EGFR	S991	NetworKIN	3.57907
MAPK9	CTNNB1	S191	NetworKIN	3.35198		MAPK3	ITGB4	T1530	NetworKIN	2.92028
MAPK9	PRKD1	S235	NetworKIN	2.58306		MAPK3	CHD4	T1542	NetworKIN	3.51977
MAPK9	RB1	S249	NetworKIN	-1.55522		MAPK3	MAP2	T1605	NetworKIN	3.28678
MAPK9	BAD	S99	NetworKIN	0.84262		MAPK3	MAP2	T1616	NetworKIN	3.38282
MAPK9	JUNB	T255	NetworKIN	-0.147705		MAPK3	MAP2	T1619	NetworKIN	3.36216
MAPK9	ATF7	T51	NetworKIN	1.31414		MAPK3	MAP2	T1649	NetworKIN	3.17926
MAPK9	ATF7	T53	NetworKIN	1.31414		MAPK3	SQSTM1	T269	NetworKIN	0.961929
MAPK9	NFATC4	S213	PhosphoSitePlus	1.98178		MAPK3	BAG3	T285	NetworKIN	0.110062
MAPK9	NFATC4	S217	PhosphoSitePlus	1.69097		MAPK3	RB1	T373	NetworKIN	3.43424
MAPK9	MYC	S62	PhosphoSitePlus	2.76105		MAPK3	MAP2K2	T394	NetworKIN	1.67518
MAPK9	JUN	S63	PhosphoSitePlus	1.62164		MAPK3	BAG3	T406	NetworKIN	0.876812
MAPK9	ATF2	T69	PhosphoSitePlus	1.2602		MAPK3	AKT2	T451	NetworKIN	2.71076
MAPK9	ATF2	T71	PhosphoSitePlus	0.526351		MAPK3	PTPN12	T509	NetworKIN	3.4173
MAPKAPK2	MDM2	S166	PhosphoSitePlus	1.26542		MAPK3	CHD4	T517	NetworKIN	3.60192
MAPKAPK2	CDC25B	S353	PhosphoSitePlus	1.18213		MAPK3	NOLC1	T607	NetworKIN	1.25735
MAPKAPK2	PFKFB3	S461	PhosphoSitePlus	0.419453		MAPK3	CALD1	T730	NetworKIN	2.00348
MAPKAPK2	TRIM28	S473	PhosphoSitePlus	1.0626		MAPK3	SGTA	T81	NetworKIN	1.13724
MAPKAPK2	PARN	S557	PhosphoSitePlus	1.00482		MAPK3	TOP2A	S1213	PhosphoSitePlus	-0.865077
MAPKAPK2	HSPB1	S82	PhosphoSitePlus	-1.67722		MAPK3	PXN	S126	PhosphoSitePlus	-0.208221
MAPKAPK3	HSPB1	S82	NetworKIN	-1.67722		MAPK3	PXN	S130	PhosphoSitePlus	-0.208221
MAPKAPK5	PLA2G4A	S727	NetworKIN	1.46823		MAPK3	ABI1	S183	PhosphoSitePlus	0.360249
MAPKAPK5	HSPB1	S82	NetworKIN	-1.67722		MAPK3	RRAS2	S186	PhosphoSitePlus	-0.726253
MARK1	MAP2	S1155	NetworKIN	-1.24014		MAPK3	MCRIP1	S21	PhosphoSitePlus	3.40343
MARK1	MAP2	S1347	NetworKIN	-0.716342		MAPK3	NUP50	S221	PhosphoSitePlus	-1.69256
MARK1	MAP2	S1353	NetworKIN	-0.716342		MAPK3	STMN1	S25	PhosphoSitePlus	1.66325
MARK1	STK11	S31	NetworKIN	-1.02731		MAPK3	EXOC7	S250	PhosphoSitePlus	3.76341
MARK1	TAOK1	S421	NetworKIN	1.01001		MAPK3	HSF1	S307	PhosphoSitePlus	-0.967857
MARK1	MAP4	S507	NetworKIN	1.12386		MAPK3	NUP153	S338	PhosphoSitePlus	3.22899
MARK1	MAP4	S636	NetworKIN	1.57478		MAPK3	PML	S36	PhosphoSitePlus	2.11626
MARK1	MAP2	S821	NetworKIN	0.956089		MAPK3	STMN1	S38	PhosphoSitePlus	0.0971525
MARK1	MAP4	S825	NetworKIN	2.78656		MAPK3	CTTN	S405	PhosphoSitePlus	-0.412005
MARK1	MAP2	S833	NetworKIN	1.22838		MAPK3	CTTN	S418	PhosphoSitePlus	-1.18533
MARK1	MAP4	S928	NetworKIN	-0.0404593		MAPK3	PML	S527	PhosphoSitePlus	0.155953
MARK1	MAP4	T521	NetworKIN	0.571519		MAPK3	PML	S530	PhosphoSitePlus	2.82899
MARK1	MAP4	T571	NetworKIN	0.62613		MAPK3	DNM1L	S616	PhosphoSitePlus	1.21513
MARK1	MAP4	T582	NetworKIN	0.732827		MAPK3	RPTOR	S863	PhosphoSitePlus	-0.411639
MARK2	KIF13B	S1410	PhosphoSitePlus	0.793466		MAPK3	GORASP2	T222	PhosphoSitePlus	1.76513
MARK3	PKP2	S151	NetworKIN	0.0815084		MAPK3	ATF2	T69	PhosphoSitePlus	-0.130685
MARK3	PKP2	S155	NetworKIN	0.211946		MAPK3	EGFR	T693	PhosphoSitePlus	2.37873
MARK3	MAP4	S507	NetworKIN	1.12386		MAPK3	ATF2	T71	PhosphoSitePlus	-0.328133
MARK3	MAP4	S636	NetworKIN	1.57478		MAPK7	MYEF2	S17	NetworKIN	3.66902
MARK3	MAP4	S825	NetworKIN	2.78656		MAPK7	MEF2D	S180	NetworKIN	-0.0218174
MARK3	MAP4	S928	NetworKIN	-0.0404593		MAPK7	MEF2D	S190	NetworKIN	1.03203
MARK3	MAP4	T521	NetworKIN	0.571519		MAPK7	TERF2IP	S203	NetworKIN	0.369979
MARK3	MAP4	T571	NetworKIN	0.62613		MAPK7	MEF2C	S222	NetworKIN	2.03358
MARK3	MAP4	T582	NetworKIN	0.732827		MAPK7	MEF2D	S231	NetworKIN	-0.414866
MARK4	MAP2	S1155	NetworKIN	-1.24014		MAPK7	MEF2D	S251	NetworKIN	0.115331
MARK4	MAP2	S1347	NetworKIN	-0.716342		MAPK7	PARD6A	S278	NetworKIN	3.31257
MARK4	MAP2	S1353	NetworKIN	-0.716342		MAPK7	PRKCD	S304	NetworKIN	0.187194
MARK4	USP7	S18	NetworKIN	0.0683672		MAPK7	PML	S36	NetworKIN	2.11626
MARK4	MYO18A	S2020	NetworKIN	0.685836		MAPK7	PML	S518	NetworKIN	0.155953
MARK4	STK11	S31	NetworKIN	-1.02731		MAPK7	PML	S527	NetworKIN	0.155953
MARK4	MAP4	S507	NetworKIN	1.12386		MAPK7	PML	S530	NetworKIN	2.82899
MARK4	MAP4	S636	NetworKIN	1.57478		MAPK7	JUN	S63	NetworKIN	0.906936
MARK4	MAP2	S821	NetworKIN	0.956089		MAPK7	RPS6KA3	S715	NetworKIN	-0.0464055
MARK4	MAP4	S825	NetworKIN	2.78656		MAPK7	FOSL1	S74	NetworKIN	3.15382
MARK4	MYO18A	S83	NetworKIN	2.14839		MAPK7	ATF2	T69	NetworKIN	-0.130685
MARK4	MAP2	S833	NetworKIN	1.22838		MAPK7	ATF2	T71	NetworKIN	-0.328133
MARK4	MAP4	S928	NetworKIN	-0.0404593		MAPK8	PXN	S106	NetworKIN	-0.969744
MARK4	MAP4	T521	NetworKIN	0.571519		MAPK8	MAP1B	S1154	NetworKIN	3.00737
MARK4	MAP4	T571	NetworKIN	0.62613		MAPK8	PXN	S126	NetworKIN	-0.208221
MARK4	MAP4	T582	NetworKIN	0.732827		MAPK8	MAP1B	S1265	NetworKIN	0.842919
MELK	MELK	S356	PhosphoSitePlus	0.850401		MAPK8	MAP1B	S1312	NetworKIN	3.10427
MELK	MELK	S505	PhosphoSitePlus	0.0725522		MAPK8	MAP2	S1347	NetworKIN	2.1871
MET	EGFR	Y1197	NetworKIN	2.0451		MAPK8	MAP2	S1353	NetworKIN	2.1871
MET	ITGB4	Y1469	NetworKIN	2.01423		MAPK8	SIRT1	S14	NetworKIN	-0.0287848
MET	CTNND1	Y291	NetworKIN	3.29274		MAPK8	MAP1B	S1443	NetworKIN	3.14077
MET	RB1	Y805	NetworKIN	1.42432		MAPK8	MAP1B	S1653	NetworKIN	2.79423
MET	CTNND1	Y865	NetworKIN	3.20333		MAPK8	MAP1B	S1779	NetworKIN	1.68605
MET	NCK2	Y99	NetworKIN	1.55104		MAPK8	MAP2	S1782	NetworKIN	3.37049
MOK	S100A13	S32	NetworKIN	2.76096		MAPK8	MAP1B	S1785	NetworKIN	2.1009
MOK	JUN	S63	NetworKIN	1.62164		MAPK8	CTNNB1	S191	NetworKIN	-1.03904
MST3	SLC12A2	T266	NetworKIN	2.79217		MAPK8	MAP1B	S1915	NetworKIN	1.28568
MTOR	SRRM2	S1318	PhosphoSitePlus	2.72119		MAPK8	MAP1B	S1965	NetworKIN	1.66603
MTOR	SRRM2	S1329	PhosphoSitePlus	-0.430065		MAPK8	FOSL2	S200	NetworKIN	0.173274
MTOR	PATL1	S179	PhosphoSitePlus	-0.570663		MAPK8	PRKD1	S235	NetworKIN	0.590898
MTOR	PATL1	S184	PhosphoSitePlus	-0.588777		MAPK8	RB1	S249	NetworKIN	-0.484691
MTOR	DEPTOR	S265	PhosphoSitePlus	2.83432		MAPK8	IRS1	S3	NetworKIN	1.00689
MTOR	BAG3	S289	PhosphoSitePlus	0.994935		MAPK8	KRR1	S3	NetworKIN	0.210194
MTOR	OXSR1	S339	PhosphoSitePlus	0.218966		MAPK8	HSF1	S307	NetworKIN	-0.967857
MTOR	MYC	S62	PhosphoSitePlus	2.76105		MAPK8	TP53	S315	NetworKIN	3.06656
MTOR	MAF1	S75	PhosphoSitePlus	1.02087		MAPK8	RIPK2	S529	NetworKIN	2.73792
MTOR	AMOTL2	S759	PhosphoSitePlus	-1.72728		MAPK8	FOSL1	S74	NetworKIN	3.15382
MTOR	LARP1	S766	PhosphoSitePlus	0.0835512		MAPK8	RB1	S811	NetworKIN	3.32848
MTOR	LARP1	S774	PhosphoSitePlus	-1.22344		MAPK8	MAP2	S821	NetworKIN	1.37205
MTOR	RPTOR	S863	PhosphoSitePlus	-0.7037		MAPK8	MAP1B	S832	NetworKIN	0.943235
MTOR	BAG3	T285	PhosphoSitePlus	0.994935		MAPK8	PXN	S85	NetworKIN	-0.25368
NEK1	VDAC1	S104	NetworKIN	-1.38883		MAPK8	IRS2	S915	NetworKIN	0.808903
NEK1	TSC2	S1448	NetworKIN	2.7829		MAPK8	BAD	S99	NetworKIN	-1.37255
NEK1	HERC1	S1521	NetworKIN	2.05908		MAPK8	MAP1B	T1067	NetworKIN	2.83602
NEK1	TSC2	S981	NetworKIN	0.0110061		MAPK8	MAP2	T1649	NetworKIN	3.17926
NEK1	TSC2	T1462	NetworKIN	3.13014		MAPK8	MAP1B	T1949	NetworKIN	2.48295
NEK2	CLASP1	S1091	NetworKIN	0.183379		MAPK8	MAP1B	T2034	NetworKIN	3.23623
NEK2	MKI67	S1131	NetworKIN	0.497762		MAPK8	SPAG9	T226	NetworKIN	0.424869
NEK2	PRKAR2B	S114	NetworKIN	2.1826		MAPK8	IRS2	T363	NetworKIN	1.27171
NEK2	CLASP1	S1196	NetworKIN	-0.107901		MAPK8	PPARG	S112	PhosphoSitePlus	2.09075
NEK2	MKI67	S1207	NetworKIN	1.22879		MAPK8	NFATC4	S213	PhosphoSitePlus	2.78467
NEK2	TOP2A	S1213	NetworKIN	0.296209		MAPK8	NFATC4	S217	PhosphoSitePlus	2.9347
NEK2	KIF4A	S1225	NetworKIN	-0.638302		MAPK8	SIRT1	S27	PhosphoSitePlus	-0.0485346
NEK2	TOP2A	S1247	NetworKIN	0.638042		MAPK8	SIRT1	S47	PhosphoSitePlus	1.44532
NEK2	MKI67	S1329	NetworKIN	1.07995		MAPK8	JUN	S63	PhosphoSitePlus	0.906936
NEK2	TOP2A	S1374	NetworKIN	0.502647		MAPK8	RPTOR	S863	PhosphoSitePlus	-0.411639
NEK2	TOP2A	S1377	NetworKIN	0.130953		MAPK8	ATF2	T69	PhosphoSitePlus	-0.130685
NEK2	TOP2A	S1525	NetworKIN	0.901006		MAPK8	ATF2	T71	PhosphoSitePlus	-0.328133
NEK2	MKI67	S1815	NetworKIN	2.6477		MAPK9	FLNA	S1459	NetworKIN	0.619834
NEK2	MKI67	S1937	NetworKIN	1.30654		MAPK9	CTNNB1	S191	NetworKIN	-1.03904
NEK2	CLIP1	S200	NetworKIN	-0.660214		MAPK9	PRKD1	S235	NetworKIN	0.590898
NEK2	CLIP1	S204	NetworKIN	-0.670315		MAPK9	RB1	S249	NetworKIN	-0.484691
NEK2	DYNC1LI1	S207	NetworKIN	-0.774527		MAPK9	IRS1	S3	NetworKIN	1.00689
NEK2	MKI67	S2105	NetworKIN	1.13372		MAPK9	RRN3	S44	NetworKIN	2.85371
NEK2	TPR	S2155	NetworKIN	0.314823		MAPK9	RB1	S811	NetworKIN	3.32848
NEK2	MKI67	S2223	NetworKIN	-0.546744		MAPK9	BAD	S99	NetworKIN	-1.37255
NEK2	MKI67	S2299	NetworKIN	1.00231		MAPK9	NFATC4	S213	PhosphoSitePlus	2.78467
NEK2	MKI67	S2344	NetworKIN	0.10191		MAPK9	NFATC4	S217	PhosphoSitePlus	2.9347
NEK2	MKI67	S2466	NetworKIN	0.444986		MAPK9	JUN	S63	PhosphoSitePlus	0.906936
NEK2	MKI67	S2588	NetworKIN	0.398229		MAPK9	JDP2	T148	PhosphoSitePlus	2.9594
NEK2	APC	S2674	NetworKIN	-1.46606		MAPK9	ATF2	T69	PhosphoSitePlus	-0.130685
NEK2	MKI67	S2708	NetworKIN	2.78855		MAPK9	ATF2	T71	PhosphoSitePlus	-0.328133
NEK2	MKI67	S2827	NetworKIN	0.460042		MAPKAPK2	MDM2	S166	PhosphoSitePlus	1.4045
NEK2	MKI67	S308	NetworKIN	-0.0663987		MAPKAPK2	CDC25B	S353	PhosphoSitePlus	1.5006
NEK2	MELK	S356	NetworKIN	0.850401		MAPKAPK2	PFKFB3	S461	PhosphoSitePlus	-0.165122
NEK2	MKI67	S357	NetworKIN	0.478953		MAPKAPK2	TRIM28	S473	PhosphoSitePlus	-0.192263
NEK2	PSEN1	S366	NetworKIN	0.323688		MAPKAPK2	HSPB1	S82	PhosphoSitePlus	0.596286
NEK2	CSNK1D	S382	NetworKIN	1.58376		MAPKAPK3	HSPB1	S82	NetworKIN	0.596286
NEK2	CSNK1D	S384	NetworKIN	2.44299		MAPKAPK5	PLA2G4A	S437	NetworKIN	3.49017
NEK2	DYNC1LI1	S398	NetworKIN	1.51887		MAPKAPK5	PLA2G4A	S727	NetworKIN	3.25985
NEK2	NUP107	S4	NetworKIN	-0.99443		MAPKAPK5	HSPB1	S82	NetworKIN	0.596286
NEK2	TOP2A	S4	NetworKIN	1.37268		MARK1	MAP2	S1155	NetworKIN	3.58314
NEK2	CDC26	S42	NetworKIN	-0.610304		MARK1	MAP2	S1347	NetworKIN	2.1871
NEK2	CEP55	S428	NetworKIN	1.30952		MARK1	MAP2	S1353	NetworKIN	2.1871
NEK2	PSEN1	S43	NetworKIN	0.839296		MARK1	MAP2	S1782	NetworKIN	3.37049
NEK2	CEP55	S436	NetworKIN	2.37781		MARK1	STK11	S31	NetworKIN	-1.12818
NEK2	TPX2	S486	NetworKIN	-0.568636		MARK1	MAP4	S507	NetworKIN	1.19147
NEK2	MELK	S505	NetworKIN	0.0725522		MARK1	MAP4	S636	NetworKIN	1.00228
NEK2	DYNC1LI1	S516	NetworKIN	-0.658213		MARK1	MAP2	S821	NetworKIN	1.37205
NEK2	MKI67	S579	NetworKIN	0.23091		MARK1	MAP4	S825	NetworKIN	2.94292
NEK2	MKI67	S584	NetworKIN	0.0374299		MARK1	MAP2	S833	NetworKIN	1.6659
NEK2	CLASP1	S600	NetworKIN	-1.59123		MARK1	MAP4	S928	NetworKIN	-0.517793
NEK2	MKI67	S648	NetworKIN	0.912297		MARK1	MAP2	T1154	NetworKIN	2.87454
NEK2	NCAPG	S674	NetworKIN	-1.14753		MARK1	MAP2	T1254	NetworKIN	3.49655
NEK2	NDC80	S69	NetworKIN	-0.825472		MARK1	MAP2	T1616	NetworKIN	3.38282
NEK2	ANAPC1	S731	NetworKIN	1.44343		MARK1	MAP4	T512	NetworKIN	2.70319
NEK2	DLGAP5	S777	NetworKIN	-1.67194		MARK1	MAP4	T521	NetworKIN	0.258663
NEK2	CDCA3	S87	NetworKIN	-1.05025		MARK1	MAP4	T571	NetworKIN	1.43619
NEK2	CCNB2	S92	NetworKIN	0.938846		MARK2	KIF13B	S1381	PhosphoSitePlus	3.19871
NEK2	NCAPG	S975	NetworKIN	0.786847		MARK2	KIF13B	S1410	PhosphoSitePlus	1.48725
NEK2	MKI67	T1193	NetworKIN	1.2047		MARK3	PKP2	S151	NetworKIN	3.02759
NEK2	MKI67	T1315	NetworKIN	1.32378		MARK3	PKP2	S155	NetworKIN	3.4949
NEK2	MKI67	T1327	NetworKIN	1.13268		MARK3	MAP4	S507	NetworKIN	1.19147
NEK2	MKI67	T1801	NetworKIN	0.598296		MARK3	MEX3D	S514	NetworKIN	3.10274
NEK2	MKI67	T1841	NetworKIN	2.07819		MARK3	MAP4	S636	NetworKIN	1.00228
NEK2	MKI67	T1923	NetworKIN	0.792764		MARK3	MAP4	S825	NetworKIN	2.94292
NEK2	MKI67	T2085	NetworKIN	2.34337		MARK3	MAP4	S928	NetworKIN	-0.517793
NEK2	MKI67	T2231	NetworKIN	0.526229		MARK3	MAP4	T512	NetworKIN	2.70319
NEK2	MKI67	T2325	NetworKIN	2.26392		MARK3	MAP4	T521	NetworKIN	0.258663
NEK2	MKI67	T2406	NetworKIN	0.86696		MARK3	MAP4	T571	NetworKIN	1.43619
NEK2	TPX2	T369	NetworKIN	-0.989326		MARK4	MAP2	S1155	NetworKIN	3.58314
NEK2	NPM1	S70	PhosphoSitePlus	0.514158		MARK4	MAP2	S1347	NetworKIN	2.1871
NLK	BCL9L	S1017	NetworKIN	1.06114		MARK4	MAP2	S1353	NetworKIN	2.1871
NLK	CTNNB1	S191	NetworKIN	3.35198		MARK4	MAP2	S1782	NetworKIN	3.37049
NLK	BCL9L	S21	NetworKIN	0.202961		MARK4	USP7	S18	NetworKIN	-1.09772
NLK	BCL9L	S25	NetworKIN	0.202961		MARK4	MYO18A	S2020	NetworKIN	1.67487
NLK	SKP2	S64	NetworKIN	1.92216		MARK4	PARD6A	S278	NetworKIN	3.31257
NLK	BCL9	S687	NetworKIN	0.648237		MARK4	STK11	S31	NetworKIN	-1.12818
NLK	PYGO2	T302	NetworKIN	0.826397		MARK4	MAP4	S507	NetworKIN	1.19147
NLK	RPTOR	S863	PhosphoSitePlus	-0.7037		MARK4	MAP4	S636	NetworKIN	1.00228
NME1	NME1	S120	PhosphoSitePlus	0.0163721		MARK4	MYO18A	S74	NetworKIN	3.52302
NUAK1	PPP1R12A	S445	PhosphoSitePlus	-0.676692		MARK4	MAP2	S821	NetworKIN	1.37205
PAK1	IRS1	S1101	NetworKIN	-0.674702		MARK4	MAP4	S825	NetworKIN	2.94292
PAK1	PXN	S126	NetworKIN	0.853438		MARK4	MYO18A	S83	NetworKIN	-0.538205
PAK1	CDC42EP1	S190	NetworKIN	-1.54108		MARK4	MAP2	S833	NetworKIN	1.6659
PAK1	CDC42EP1	S192	NetworKIN	-0.868479		MARK4	MAP4	S928	NetworKIN	-0.517793
PAK1	SH3KBP1	S230	NetworKIN	1.13071		MARK4	MAP2	T1154	NetworKIN	2.87454
PAK1	TIAM1	S231	NetworKIN	1.50939		MARK4	MAP2	T1254	NetworKIN	3.49655
PAK1	IRS1	S270	NetworKIN	1.31802		MARK4	MAP4	T512	NetworKIN	2.70319
PAK1	CTTN	S282	NetworKIN	1.28713		MARK4	MAP4	T521	NetworKIN	0.258663
PAK1	CTTN	S417	NetworKIN	0.590434		MARK4	MAP4	T571	NetworKIN	1.43619
PAK1	ARHGEF7	S518	NetworKIN	-0.910343		MELK	MELK	S356	PhosphoSitePlus	-0.473528
PAK1	NCK1	S85	NetworKIN	3.48604		MELK	MELK	S505	PhosphoSitePlus	-1.02719
PAK1	PRKAR2A	S99	NetworKIN	-0.383991		MET	EGFR	Y1172	NetworKIN	3.13656
PAK1	BAIAP2	T340	NetworKIN	-1.07074		MET	EGFR	Y1197	NetworKIN	2.24004
PAK1	BAD	S118	PhosphoSitePlus	1.78924		MET	WASL	Y256	NetworKIN	2.82454
PAK1	FLNA	S2152	PhosphoSitePlus	0.571446		MET	RB1	Y805	NetworKIN	3.54814
PAK1	NF2	S518	PhosphoSitePlus	1.50226		MET	CTNND1	Y865	NetworKIN	3.04447
PAK1	VIM	S56	PhosphoSitePlus	1.8775		MET	EGFR	Y998	NetworKIN	2.74655
PAK1	MORC2	S739	PhosphoSitePlus	1.11082		MOK	JUN	S63	NetworKIN	0.906936
PAK1	BAD	S99	PhosphoSitePlus	0.84262		MOS	VIM	S459	PhosphoSitePlus	3.2935
PAK2	LYN	S11	NetworKIN	0.173589		MTOR	SRRM2	S1329	PhosphoSitePlus	-0.599993
PAK2	PAK2	S141	NetworKIN	-1.41833		MTOR	PATL1	S179	PhosphoSitePlus	-1.03834
PAK2	PAK2	S197	NetworKIN	0.925892		MTOR	PATL1	S184	PhosphoSitePlus	-1.98699
PAK2	PAK2	S2	NetworKIN	-0.534439		MTOR	DEPTOR	S265	PhosphoSitePlus	3.25789
PAK2	SH3KBP1	S230	NetworKIN	1.13071		MTOR	BAG3	S289	PhosphoSitePlus	0.110062
PAK2	CTTN	S282	NetworKIN	1.28713		MTOR	OXSR1	S339	PhosphoSitePlus	0.676352
PAK2	ARHGEF7	S518	NetworKIN	-0.910343		MTOR	DNMT1	S714	PhosphoSitePlus	-0.440901
PAK2	SH3KBP1	S587	NetworKIN	-1.89469		MTOR	MAF1	S75	PhosphoSitePlus	-0.92488
PAK2	NCK1	S85	NetworKIN	3.48604		MTOR	AMOTL2	S759	PhosphoSitePlus	-0.97874
PAK2	NF2	S518	PhosphoSitePlus	1.50226		MTOR	LARP1	S766	PhosphoSitePlus	0.166866
PAK3	PXN	S126	NetworKIN	0.853438		MTOR	LARP1	S774	PhosphoSitePlus	0.592096
PAK3	ARHGEF7	S518	NetworKIN	-0.910343		MTOR	RPTOR	S859	PhosphoSitePlus	-0.282644
PAK3	NF2	S518	NetworKIN	1.50226		MTOR	RPTOR	S863	PhosphoSitePlus	-0.411639
PAK3	NCK1	S85	NetworKIN	3.48604		MTOR	BAG3	T285	PhosphoSitePlus	0.110062
PAK3	ATRX	S889	NetworKIN	-0.539591		NEK1	VDAC1	S104	NetworKIN	0.717733
PAK4	ARHGEF12	S337	NetworKIN	0.583106		NEK1	NEK1	S1052	NetworKIN	0.965649
PAK4	ARHGEF7	S518	NetworKIN	-0.910343		NEK1	CTNNAL1	S538	NetworKIN	2.61573
PAK4	TBC1D4	S588	NetworKIN	1.04903		NEK2	CLASP1	S1091	NetworKIN	-0.692082
PAK4	LARP1	S766	NetworKIN	0.0835512		NEK2	MKI67	S1131	NetworKIN	1.97824
PAK4	LARP1	S847	NetworKIN	0.0744146		NEK2	CLASP1	S1196	NetworKIN	-0.572894
PAK4	NCK1	S85	NetworKIN	3.48604		NEK2	MKI67	S1207	NetworKIN	-1.83348
PAK5	BAD	S118	NetworKIN	1.78924		NEK2	TOP2A	S1213	NetworKIN	-0.865077
PAK5	ARHGEF7	S518	NetworKIN	-0.910343		NEK2	KIF4A	S1225	NetworKIN	0.163105
PAK5	NCK1	S85	NetworKIN	3.48604		NEK2	MKI67	S1329	NetworKIN	0.675548
PAK5	BAD	S99	NetworKIN	0.84262		NEK2	TOP2A	S1374	NetworKIN	1.0279
PAK6	ARHGEF7	S518	NetworKIN	-0.910343		NEK2	CLIP1	S143	NetworKIN	0.333102
PAK6	NCK1	S85	NetworKIN	3.48604		NEK2	TOP2A	S1504	NetworKIN	0.508639
PBK	JUN	S63	PhosphoSitePlus	1.62164		NEK2	MKI67	S1937	NetworKIN	0.137624
PDGFRA	VIM	Y53	NetworKIN	3.54057		NEK2	CLIP1	S195	NetworKIN	0.304376
PDGFRB	YES1	Y426	NetworKIN	1.32855		NEK2	CDCA3	S199	NetworKIN	-1.10527
PDGFRB	NCK2	Y99	NetworKIN	1.55104		NEK2	CLIP1	S200	NetworKIN	0.350901
PDHK4	PPARG	S112	NetworKIN	1.43667		NEK2	CLIP1	S204	NetworKIN	0.898711
PDK1	PKN2	S110	NetworKIN	1.34113		NEK2	TPR	S2048	NetworKIN	-1.08792
PDK1	IRS1	S1101	NetworKIN	-0.674702		NEK2	DYNC1LI1	S207	NetworKIN	-0.00532615
PDK1	SOS1	S1134	NetworKIN	-0.439636		NEK2	MKI67	S2105	NetworKIN	1.60468
PDK1	AKT1	S124	NetworKIN	0.90264		NEK2	MKI67	S2135	NetworKIN	2.35932
PDK1	PSMA5	S16	NetworKIN	-0.195309		NEK2	TPR	S2155	NetworKIN	0.615175
PDK1	IRS1	S270	NetworKIN	1.31802		NEK2	CDCA8	S219	NetworKIN	0.751502
PDK1	FOXO3	T32	NetworKIN	3.45719		NEK2	MKI67	S2223	NetworKIN	0.427994
PDK1	IRS1	T446	NetworKIN	3.04705		NEK2	MKI67	S2299	NetworKIN	0.296486
PDK1	AKT2	T451	NetworKIN	-0.131521		NEK2	MKI67	S2344	NetworKIN	1.09667
PDK2	PKN2	S110	NetworKIN	1.34113		NEK2	MKI67	S2466	NetworKIN	1.29959
PDK2	PPARG	S112	NetworKIN	1.43667		NEK2	MKI67	S2588	NetworKIN	0.742006
PDK2	AKT1	S124	NetworKIN	0.90264		NEK2	MKI67	S2708	NetworKIN	1.51619
PIM1	BAD	S118	NetworKIN	1.78924		NEK2	MKI67	S2827	NetworKIN	1.05734
PIM1	HSPA4	S76	NetworKIN	1.81065		NEK2	INCENP	S306	NetworKIN	0.938922
PIM1	BAD	S99	NetworKIN	0.84262		NEK2	MELK	S356	NetworKIN	-0.473528
PIM1	IRS1	S1101	PhosphoSitePlus	-0.674702		NEK2	MKI67	S357	NetworKIN	0.396013
PIM1	MDM2	S166	PhosphoSitePlus	1.26542		NEK2	NUP107	S37	NetworKIN	0.976114
PIM1	SKP2	S64	PhosphoSitePlus	1.92216		NEK2	CSNK1D	S382	NetworKIN	0.655378
PIM1	FOXO3	T32	PhosphoSitePlus	3.45719		NEK2	DYNC1LI1	S398	NetworKIN	2.60199
PIM2	BAD	S99	NetworKIN	0.84262		NEK2	NUP107	S4	NetworKIN	0.658517
PIM2	IRS1	S1101	PhosphoSitePlus	-0.674702		NEK2	FANCI	S407	NetworKIN	-0.468544
PIM3	BAD	S118	NetworKIN	1.78924		NEK2	DYNC1LI1	S421	NetworKIN	0.0508552
PIM3	BAD	S99	NetworKIN	0.84262		NEK2	CEP55	S428	NetworKIN	1.30919
PIM3	FOXO3	T32	NetworKIN	3.45719		NEK2	MAD1L1	S428	NetworKIN	0.71265
PIM3	IRS1	S1101	PhosphoSitePlus	-0.674702		NEK2	PSEN1	S43	NetworKIN	1.28602
PKD1	PXN	S126	NetworKIN	0.853438		NEK2	CEP55	S436	NetworKIN	1.85989
PKD1	PPP1R14A	S134	NetworKIN	1.8567		NEK2	HMGA2	S44	NetworKIN	0.581493
PKD1	PRKD1	S235	NetworKIN	2.58306		NEK2	MELK	S505	NetworKIN	-1.02719
PKD1	CTTN	S282	NetworKIN	1.28713		NEK2	DYNC1LI1	S510	NetworKIN	-0.827158
PKD1	ABL2	S620	NetworKIN	2.76021		NEK2	DYNC1LI1	S516	NetworKIN	-0.660543
PKD1	HSPB1	S82	NetworKIN	-1.67722		NEK2	MKI67	S579	NetworKIN	-0.0709781
PKD1	EGFR	T693	NetworKIN	0.687154		NEK2	MKI67	S584	NetworKIN	-0.169316
PKD3	BCL6	S333	NetworKIN	1.10449		NEK2	CLASP1	S600	NetworKIN	-0.932712
PKM	AKT1S1	S202	PhosphoSitePlus	2.62218		NEK2	MKI67	S648	NetworKIN	0.12227
PKM	AKT1S1	S203	PhosphoSitePlus	-0.220576		NEK2	NCAPG	S674	NetworKIN	-1.37185
PLK1	RPS27	S11	NetworKIN	-0.943917		NEK2	TPX2	S738	NetworKIN	-0.167988
PLK1	CEP170	S1112	NetworKIN	-1.9006		NEK2	DLGAP5	S777	NetworKIN	-1.7983
PLK1	YY1	S118	NetworKIN	1.46152		NEK2	CDCA3	S94	NetworKIN	2.81529
PLK1	CLASP1	S1196	NetworKIN	-0.107901		NEK2	MKI67	T1193	NetworKIN	0.646911
PLK1	TP53BP1	S1678	NetworKIN	-2.42745		NEK2	MKI67	T1233	NetworKIN	2.22912
PLK1	CLIP1	S200	NetworKIN	-0.660214		NEK2	MKI67	T1315	NetworKIN	0.264913
PLK1	CLIP1	S204	NetworKIN	-0.670315		NEK2	MKI67	T1327	NetworKIN	0.151712
PLK1	MKI67	S2827	NetworKIN	0.460042		NEK2	MKI67	T1801	NetworKIN	-0.297383
PLK1	PPP1R12A	S299	NetworKIN	0.0554987		NEK2	MKI67	T1923	NetworKIN	0.0981371
PLK1	SLK	S354	NetworKIN	1.3146		NEK2	CDCA3	T202	NetworKIN	-1.10527
PLK1	PSEN1	S366	NetworKIN	0.323688		NEK2	MKI67	T2231	NetworKIN	0.210606
PLK1	CSNK1D	S382	NetworKIN	1.58376		NEK2	MKI67	T2406	NetworKIN	0.262889
PLK1	NUP107	S4	NetworKIN	-0.99443		NEK2	TPX2	T369	NetworKIN	-0.127255
PLK1	PPP1R12A	S445	NetworKIN	-0.676692		NEK2	CDCA3	T37	NetworKIN	-0.245875
PLK1	PPP1R12A	S507	NetworKIN	-0.441449		NEK2	CEP55	T430	NetworKIN	2.87085
PLK1	BRD4	S601	NetworKIN	3.00421		NEK2	NPM1	S70	PhosphoSitePlus	-1.5474
PLK1	NDC80	S69	NetworKIN	-0.825472		NLK	SETDB1	S1066	NetworKIN	3.08235
PLK1	ANAPC1	S731	NetworKIN	1.44343		NLK	CTNNB1	S191	NetworKIN	-1.03904
PLK1	DLGAP5	S777	NetworKIN	-1.67194		NLK	BCL9L	S21	NetworKIN	-0.543988
PLK1	SLK	S779	NetworKIN	2.35444		NLK	BCL9	S687	NetworKIN	1.00245
PLK1	TSC2	S981	NetworKIN	0.0110061		NLK	G3BP2	T227	NetworKIN	0.587014
PLK1	MKI67	T1327	NetworKIN	1.13268		NLK	PYGO2	T302	NetworKIN	-0.868145
PLK1	NUDC	T145	NetworKIN	3.28932		NLK	RPTOR	S863	PhosphoSitePlus	-0.411639
PLK1	TSC2	T1462	NetworKIN	3.13014		NUAK1	PPP1R12A	S445	PhosphoSitePlus	-0.616922
PLK1	VIM	T426	NetworKIN	1.76256		PAK1	EGFR	S1064	NetworKIN	3.15354
PLK1	TOP2A	S1525	PhosphoSitePlus	0.901006		PAK1	CTTN	S11	NetworKIN	2.67546
PLK1	RACGAP1	S214	PhosphoSitePlus	-0.246704		PAK1	IRS1	S1101	NetworKIN	0.160369
PLK1	SVIL	S238	PhosphoSitePlus	0.0252694		PAK1	EGFR	S1166	NetworKIN	3.60783
PLK1	CDC25B	S353	PhosphoSitePlus	1.18213		PAK1	PXN	S126	NetworKIN	-0.208221
PLK1	CEP55	S436	PhosphoSitePlus	2.37781		PAK1	CDC42EP1	S190	NetworKIN	1.26981
PLK1	MYC	S62	PhosphoSitePlus	2.76105		PAK1	CDC42EP1	S192	NetworKIN	1.97111
PLK3	JUN	S63	PhosphoSitePlus	1.62164		PAK1	SH3KBP1	S230	NetworKIN	-0.083792
PLK3	ATF2	T69	PhosphoSitePlus	1.2602		PAK1	TIAM1	S231	NetworKIN	0.994666
PLK3	ATF2	T71	PhosphoSitePlus	0.526351		PAK1	IRS1	S272	NetworKIN	1.16083
PLK4	CLASP1	S1196	NetworKIN	-0.107901		PAK1	CTTN	S282	NetworKIN	3.15457
PLK4	TOP2A	S1247	NetworKIN	0.638042		PAK1	PRKCD	S304	NetworKIN	0.187194
PLK4	TOP2A	S1374	NetworKIN	0.502647		PAK1	ARHGEF7	S518	NetworKIN	-0.888424
PLK4	TOP2A	S1377	NetworKIN	0.130953		PAK1	EGFR	S995	NetworKIN	3.42902
PLK4	TOP2A	S1525	NetworKIN	0.901006		PAK1	BAIAP2	T340	NetworKIN	1.70031
PLK4	MELK	S356	NetworKIN	0.850401		PAK1	BAD	S118	PhosphoSitePlus	0.207891
PLK4	CSNK1D	S382	NetworKIN	1.58376		PAK1	STMN1	S16	PhosphoSitePlus	2.195
PLK4	MELK	S505	NetworKIN	0.0725522		PAK1	FLNA	S2152	PhosphoSitePlus	-0.245144
PLK4	NCAPG	S674	NetworKIN	-1.14753		PAK1	STMN1	S38	PhosphoSitePlus	0.0971525
PLK4	DLGAP5	S777	NetworKIN	-1.67194		PAK1	CTTN	S405	PhosphoSitePlus	-0.412005
PLK4	NCAPG	S975	NetworKIN	0.786847		PAK1	CTTN	S418	PhosphoSitePlus	-1.18533
PLK4	MKI67	T1327	NetworKIN	1.13268		PAK1	BRAF	S446	PhosphoSitePlus	1.45942
PRKAA1	TSC2	S1448	NetworKIN	2.7829		PAK1	NF2	S518	PhosphoSitePlus	1.73505
PRKAA1	STK11	S31	NetworKIN	-1.02731		PAK1	VIM	S56	PhosphoSitePlus	4.02335
PRKAA1	CAMKK2	S495	NetworKIN	1.27698		PAK1	MORC2	S739	PhosphoSitePlus	0.825088
PRKAA1	TSC2	S981	NetworKIN	0.0110061		PAK1	BAD	S99	PhosphoSitePlus	-1.37255
PRKAA1	GFPT1	S261	PhosphoSitePlus	0.140591		PAK2	CTTN	S11	NetworKIN	2.67546
PRKAA1	PPP1R12C	S452	PhosphoSitePlus	0.34592		PAK2	PSMD11	S14	NetworKIN	2.51636
PRKAA1	PFKFB3	S461	PhosphoSitePlus	0.419453		PAK2	PAK2	S141	NetworKIN	0.386619
PRKAA1	KLC1	S521	PhosphoSitePlus	-1.48895		PAK2	SH3KBP1	S230	NetworKIN	-0.083792
PRKAA1	KLC2	S582	PhosphoSitePlus	0.288651		PAK2	CTTN	S282	NetworKIN	3.15457
PRKAA1	ACACA	S80	PhosphoSitePlus	2.29554		PAK2	VIM	S325	NetworKIN	3.23371
PRKAA2	IRS1	S1101	NetworKIN	-0.674702		PAK2	VIM	S39	NetworKIN	2.85851
PRKAA2	TSC2	S1448	NetworKIN	2.7829		PAK2	BRAF	S446	NetworKIN	1.45942
PRKAA2	CTNNB1	S191	NetworKIN	3.35198		PAK2	ARHGEF7	S518	NetworKIN	-0.888424
PRKAA2	MEF2D	S231	NetworKIN	-0.455213		PAK2	SH3KBP1	S587	NetworKIN	0.650401
PRKAA2	IRS1	S270	NetworKIN	1.31802		PAK2	NF2	S518	PhosphoSitePlus	1.73505
PRKAA2	IRS2	S306	NetworKIN	1.77649		PAK3	PXN	S126	NetworKIN	-0.208221
PRKAA2	STK11	S31	NetworKIN	-1.02731		PAK3	ARHGEF7	S518	NetworKIN	-0.888424
PRKAA2	PFKFB3	S461	NetworKIN	0.419453		PAK3	NF2	S518	NetworKIN	1.73505
PRKAA2	CAMKK2	S495	NetworKIN	1.27698		PAK3	ATRX	S889	NetworKIN	0.591401
PRKAA2	IRS2	S560	NetworKIN	3.04105		PAK4	VPS13D	S1042	NetworKIN	2.89834
PRKAA2	IRS2	S577	NetworKIN	0.337167		PAK4	PAK4	S181	NetworKIN	3.71694
PRKAA2	RPTOR	S863	NetworKIN	-0.7037		PAK4	BRAF	S446	NetworKIN	1.45942
PRKAA2	TSC2	S981	NetworKIN	0.0110061		PAK4	ARHGEF7	S518	NetworKIN	-0.888424
PRKAA2	PRKAR2A	S99	NetworKIN	-0.383991		PAK4	TBC1D4	S588	NetworKIN	0.89982
PRKAA2	FOXO3	T32	NetworKIN	3.45719		PAK4	LARP1	S766	NetworKIN	0.166866
PRKAA2	IRS1	T446	NetworKIN	3.04705		PAK4	LARP1	S847	NetworKIN	3.08352
PRKAA2	PPP1R12C	S452	PhosphoSitePlus	0.34592		PAK5	BAD	S118	NetworKIN	0.207891
PRKAA2	ACACA	S80	PhosphoSitePlus	2.29554		PAK5	ARHGEF7	S518	NetworKIN	-0.888424
PRKACA	STK11	S31	NetworKIN	-1.02731		PAK5	BAD	S99	NetworKIN	-1.37255
PRKACA	CDC25B	S353	NetworKIN	1.18213		PAK6	ARHGEF7	S518	NetworKIN	-0.888424
PRKACA	PSEN1	S43	NetworKIN	0.839296		PBK	JUN	S63	PhosphoSitePlus	0.906936
PRKACA	TJP1	S617	NetworKIN	-1.04885		PDGFRA	SHB	Y246	NetworKIN	0.916694
PRKACA	MAP2	S833	NetworKIN	1.22838		PDGFRA	VIM	Y53	NetworKIN	4.47407
PRKACA	PRKAR2A	S99	NetworKIN	-0.383991		PDGFRB	SHB	Y246	NetworKIN	0.916694
PRKACA	PRKAR2B	S114	PhosphoSitePlus	2.1826		PDGFRB	YES1	Y426	NetworKIN	2.76656
PRKACA	BAD	S118	PhosphoSitePlus	1.78924		PDGFRB	MUC1	Y1218	PhosphoSitePlus	2.88981
PRKACA	FLNA	S2152	PhosphoSitePlus	0.571446		PDHK4	PPARG	S112	NetworKIN	2.09075
PRKACA	NDE1	S306	PhosphoSitePlus	2.1175		PDHK4	SIRT1	S14	NetworKIN	-0.0287848
PRKACA	NEDD4L	S448	PhosphoSitePlus	0.433989		PDHK4	SIRT1	S27	NetworKIN	-0.0485346
PRKACA	PFKFB3	S461	PhosphoSitePlus	0.419453		PDHK4	SIRT1	S47	NetworKIN	1.44532
PRKACA	LCP1	S5	PhosphoSitePlus	-0.684547		PDK1	PKN2	S110	NetworKIN	2.63547
PRKACA	NF2	S518	PhosphoSitePlus	1.50226		PDK1	IRS1	S1101	NetworKIN	0.160369
PRKACA	HSPB1	S82	PhosphoSitePlus	-1.67722		PDK1	AKT1	S122	NetworKIN	2.91814
PRKACA	BAD	S99	PhosphoSitePlus	0.84262		PDK1	AKT1	S124	NetworKIN	0.896385
PRKACB	PRKAR2B	S114	NetworKIN	2.1826		PDK1	PSMA5	S16	NetworKIN	2.00581
PRKACB	BAD	S118	NetworKIN	1.78924		PDK1	SETD2	S2080	NetworKIN	1.45038
PRKACB	ITPR3	S1832	NetworKIN	1.27834		PDK1	IRS1	S272	NetworKIN	1.16083
PRKACB	PSEN1	S43	NetworKIN	0.839296		PDK1	IRS1	S3	NetworKIN	1.00689
PRKACB	TJP1	S617	NetworKIN	-1.04885		PDK1	IRS1	S348	NetworKIN	1.05058
PRKACB	BAD	S99	NetworKIN	0.84262		PDK1	NEDD4L	S449	NetworKIN	3.45879
PRKACB	PRKAR2A	S99	NetworKIN	-0.383991		PDK1	RPTOR	S722	NetworKIN	2.82445
PRKACG	PRKAR2B	S114	NetworKIN	2.1826		PDK1	AKT2	T451	NetworKIN	2.71076
PRKACG	BAD	S118	NetworKIN	1.78924		PDK2	PKN2	S110	NetworKIN	2.63547
PRKACG	ITPR3	S1832	NetworKIN	1.27834		PDK2	PPARG	S112	NetworKIN	2.09075
PRKACG	PSEN1	S43	NetworKIN	0.839296		PDK2	AKT1	S122	NetworKIN	2.91814
PRKACG	TJP1	S617	NetworKIN	-1.04885		PDK2	AKT1	S124	NetworKIN	0.896385
PRKACG	BAD	S99	NetworKIN	0.84262		PIM1	BAD	S118	NetworKIN	0.207891
PRKACG	PRKAR2A	S99	NetworKIN	-0.383991		PIM1	HSPA4	S76	NetworKIN	1.33928
PRKCA	KRT18	S10	NetworKIN	3.10779		PIM1	BAD	S99	NetworKIN	-1.37255
PRKCA	MARCKSL1	S104	NetworKIN	-0.533334		PIM1	IRS1	S1101	PhosphoSitePlus	0.160369
PRKCA	EIF4A3	S12	NetworKIN	-0.992662		PIM1	MDM2	S166	PhosphoSitePlus	1.4045
PRKCA	KRT17	S13	NetworKIN	2.18023		PIM2	GMIP	S914	NetworKIN	1.23028
PRKCA	MKI67	S1329	NetworKIN	1.07995		PIM2	BAD	S99	NetworKIN	-1.37255
PRKCA	MYH9	S1714	NetworKIN	-0.937711		PIM2	IRS1	S1101	PhosphoSitePlus	0.160369
PRKCA	MKI67	S1815	NetworKIN	2.6477		PIM3	BAD	S118	NetworKIN	0.207891
PRKCA	ITPR3	S1832	NetworKIN	1.27834		PIM3	BAD	S99	NetworKIN	-1.37255
PRKCA	MKI67	S1937	NetworKIN	1.30654		PIM3	IRS1	S1101	PhosphoSitePlus	0.160369
PRKCA	CDC42EP1	S195	NetworKIN	-0.36833		PKD1	EGFR	S1064	NetworKIN	3.15354
PRKCA	CLIP1	S204	NetworKIN	-0.670315		PKD1	CTTN	S11	NetworKIN	2.67546
PRKCA	MKI67	S2299	NetworKIN	1.00231		PKD1	EGFR	S1166	NetworKIN	3.60783
PRKCA	PRR5	S254	NetworKIN	3.22318		PKD1	PXN	S126	NetworKIN	-0.208221
PRKCA	KRT18	S34	NetworKIN	0.916504		PKD1	PRKD1	S235	NetworKIN	0.590898
PRKCA	KRT18	S42	NetworKIN	-0.14655		PKD1	OSBP	S240	NetworKIN	-0.133698
PRKCA	MFAP1	S432	NetworKIN	2.88011		PKD1	CTTN	S282	NetworKIN	3.15457
PRKCA	ARHGEF7	S518	NetworKIN	-0.910343		PKD1	ABL2	S620	NetworKIN	0.0237553
PRKCA	AHNAK	S5857	NetworKIN	1.98637		PKD1	HSPB1	S82	NetworKIN	0.596286
PRKCA	AKAP12	S612	NetworKIN	0.771971		PKD1	EGFR	T693	NetworKIN	2.37873
PRKCA	TJP1	S617	NetworKIN	-1.04885		PKD2	PRKD2	S197	NetworKIN	3.02067
PRKCA	XPR1	S668	NetworKIN	1.99165		PLK1	ERCC6L	S1028	NetworKIN	1.32912
PRKCA	PLA2G4A	S727	NetworKIN	1.46823		PLK1	RPS27	S11	NetworKIN	0.0190993
PRKCA	PRKAR2A	S99	NetworKIN	-0.383991		PLK1	CEP170	S1112	NetworKIN	1.20092
PRKCA	ITGB4	T1487	NetworKIN	2.53616		PLK1	CLASP1	S1196	NetworKIN	-0.572894
PRKCA	MARCKS	T150	NetworKIN	0.100737		PLK1	USP20	S132	NetworKIN	0.911342
PRKCA	THOC5	T328	NetworKIN	1.36169		PLK1	BRCA1	S1342	NetworKIN	1.61464
PRKCA	LRCH1	T568	NetworKIN	2.0059		PLK1	CLIP1	S200	NetworKIN	0.350901
PRKCA	KRT18	T8	NetworKIN	2.84247		PLK1	CLIP1	S204	NetworKIN	0.898711
PRKCA	MARCKS	S170	PhosphoSitePlus	1.15236		PLK1	TPR	S2048	NetworKIN	-1.08792
PRKCA	F11R	S284	PhosphoSitePlus	1.77892		PLK1	MKI67	S2135	NetworKIN	2.35932
PRKCA	PFKFB3	S461	PhosphoSitePlus	0.419453		PLK1	CDCA8	S219	NetworKIN	0.751502
PRKCB	MARCKSL1	S104	NetworKIN	-0.533334		PLK1	CLSPN	S225	NetworKIN	-0.274046
PRKCB	EIF5B	S107	NetworKIN	2.20484		PLK1	MKI67	S2827	NetworKIN	1.05734
PRKCB	RBBP6	S1179	NetworKIN	0.0694926		PLK1	PPP1R12A	S299	NetworKIN	0.521138
PRKCB	EIF4A3	S12	NetworKIN	-0.992662		PLK1	NUP107	S37	NetworKIN	0.976114
PRKCB	MKI67	S1207	NetworKIN	1.22879		PLK1	CSNK1D	S382	NetworKIN	0.655378
PRKCB	TFAP4	S124	NetworKIN	1.5582		PLK1	NUP107	S4	NetworKIN	0.658517
PRKCB	KRT17	S13	NetworKIN	2.18023		PLK1	PPP1R12A	S445	NetworKIN	-0.616922
PRKCB	MKI67	S1329	NetworKIN	1.07995		PLK1	VIM	S459	NetworKIN	3.2935
PRKCB	PAK2	S141	NetworKIN	-1.41833		PLK1	PPP1R12A	S507	NetworKIN	-0.440279
PRKCB	MARCKS	S170	NetworKIN	1.15236		PLK1	BRD4	S601	NetworKIN	2.63875
PRKCB	MYH9	S1714	NetworKIN	-0.937711		PLK1	DLGAP5	S777	NetworKIN	-1.7983
PRKCB	PGM2L1	S175	NetworKIN	2.19985		PLK1	SLK	S779	NetworKIN	-1.66309
PRKCB	PKP3	S180	NetworKIN	0.403283		PLK1	CEP170	S881	NetworKIN	-0.644501
PRKCB	MKI67	S1815	NetworKIN	2.6477		PLK1	MKI67	T1327	NetworKIN	0.151712
PRKCB	ITPR3	S1832	NetworKIN	1.27834		PLK1	CEP55	T430	NetworKIN	2.87085
PRKCB	MKI67	S1937	NetworKIN	1.30654		PLK1	CLIP1	S1364	PhosphoSitePlus	2.63625
PRKCB	CDC42EP1	S195	NetworKIN	-0.36833		PLK1	CLIP1	S195	PhosphoSitePlus	0.304376
PRKCB	ANKRD11	S1990	NetworKIN	2.87556		PLK1	RACGAP1	S214	PhosphoSitePlus	-0.214731
PRKCB	CLIP1	S204	NetworKIN	-0.670315		PLK1	SVIL	S238	PhosphoSitePlus	1.53706
PRKCB	DTD1	S205	NetworKIN	2.07328		PLK1	CDC25B	S353	PhosphoSitePlus	1.5006
PRKCB	SRRM2	S2067	NetworKIN	1.1839		PLK1	CEP55	S436	PhosphoSitePlus	1.85989
PRKCB	DSP	S2209	NetworKIN	0.667965		PLK3	JUN	S63	PhosphoSitePlus	0.906936
PRKCB	MKI67	S2299	NetworKIN	1.00231		PLK3	ATF2	T69	PhosphoSitePlus	-0.130685
PRKCB	HUWE1	S2365	NetworKIN	2.53633		PLK3	ATF2	T71	PhosphoSitePlus	-0.328133
PRKCB	CCNY	S25	NetworKIN	0.484689		PLK4	CLASP1	S1196	NetworKIN	-0.572894
PRKCB	F11R	S284	NetworKIN	1.77892		PLK4	TOP2A	S1374	NetworKIN	1.0279
PRKCB	KRT6C	S37	NetworKIN	3.43546		PLK4	TOP2A	S1504	NetworKIN	0.508639
PRKCB	KRT17	S39	NetworKIN	1.06966		PLK4	MKI67	S2135	NetworKIN	2.35932
PRKCB	KRT18	S42	NetworKIN	-0.14655		PLK4	MELK	S356	NetworKIN	-0.473528
PRKCB	MFAP1	S432	NetworKIN	2.88011		PLK4	CSNK1D	S382	NetworKIN	0.655378
PRKCB	STK10	S450	NetworKIN	1.19857		PLK4	MELK	S505	NetworKIN	-1.02719
PRKCB	NF2	S518	NetworKIN	1.50226		PLK4	NCAPG	S674	NetworKIN	-1.37185
PRKCB	PACS1	S531	NetworKIN	1.63473		PLK4	DLGAP5	S777	NetworKIN	-1.7983
PRKCB	AHNAK	S5857	NetworKIN	1.98637		PLK4	MKI67	T1327	NetworKIN	0.151712
PRKCB	AKAP12	S612	NetworKIN	0.771971		PRKAA1	SIRT1	S14	NetworKIN	-0.0287848
PRKCB	XPR1	S668	NetworKIN	1.99165		PRKAA1	STK11	S31	NetworKIN	-1.12818
PRKCB	HTATSF1	S714	NetworKIN	-1.31307		PRKAA1	CAMKK2	S495	NetworKIN	1.1638
PRKCB	MINK1	S763	NetworKIN	2.88149		PRKAA1	GFPT1	S261	PhosphoSitePlus	-0.126154
PRKCB	DPM1	S9	NetworKIN	-0.404321		PRKAA1	PPP1R12C	S452	PhosphoSitePlus	2.91799
PRKCB	LRCH1	T568	NetworKIN	2.0059		PRKAA1	PFKFB3	S461	PhosphoSitePlus	-0.165122
PRKCB	PHLDB2	T898	NetworKIN	2.07043		PRKAA1	PFKFB2	S466	PhosphoSitePlus	-0.0881818
PRKCB	CTNND1	T916	NetworKIN	0.189019		PRKAA1	KLC2	S582	PhosphoSitePlus	-0.52864
PRKCB	SLC12A7	T980	NetworKIN	1.27669		PRKAA1	RPTOR	S722	PhosphoSitePlus	2.82445
PRKCD	MARCKSL1	S104	NetworKIN	-0.533334		PRKAA2	IRS1	S1101	NetworKIN	0.160369
PRKCD	MARCKS	S170	NetworKIN	1.15236		PRKAA2	SIRT1	S14	NetworKIN	-0.0287848
PRKCD	TJP1	S277	NetworKIN	2.42243		PRKAA2	MEF2D	S190	NetworKIN	1.03203
PRKCD	F11R	S284	NetworKIN	1.77892		PRKAA2	CTNNB1	S191	NetworKIN	-1.03904
PRKCD	IRS2	S577	NetworKIN	0.337167		PRKAA2	SETD2	S2080	NetworKIN	1.45038
PRKCD	TJP1	S617	NetworKIN	-1.04885		PRKAA2	MEF2D	S231	NetworKIN	-0.414866
PRKCD	PRKCH	S675	NetworKIN	1.35434		PRKAA2	IRS1	S272	NetworKIN	1.16083
PRKCD	PLA2G4A	S727	NetworKIN	1.46823		PRKAA2	STK11	S31	NetworKIN	-1.12818
PRKCD	BAD	S99	NetworKIN	0.84262		PRKAA2	PFKFB3	S461	NetworKIN	-0.165122
PRKCD	IGF1R	T1366	NetworKIN	2.58888		PRKAA2	PFKFB2	S466	NetworKIN	-0.0881818
PRKCD	ITGB4	T1487	NetworKIN	2.53616		PRKAA2	CAMKK2	S495	NetworKIN	1.1638
PRKCD	MARCKS	T150	NetworKIN	0.100737		PRKAA2	IRS2	S560	NetworKIN	2.14693
PRKCD	LCP1	S5	PhosphoSitePlus	-0.684547		PRKAA2	IRS2	S577	NetworKIN	3.00385
PRKCD	DNM1L	S616	PhosphoSitePlus	1.04756		PRKAA2	RPTOR	S722	NetworKIN	2.82445
PRKCD	STAT1	S727	PhosphoSitePlus	1.38692		PRKAA2	RPTOR	S863	NetworKIN	-0.411639
PRKCD	RPS3	T221	PhosphoSitePlus	-1.65622		PRKAA2	EEF2	T435	NetworKIN	1.38215
PRKCE	KRT18	S10	NetworKIN	3.10779		PRKAA2	PPP1R12C	S452	PhosphoSitePlus	2.91799
PRKCE	MARCKSL1	S104	NetworKIN	-0.533334		PRKACA	STK11	S31	NetworKIN	-1.12818
PRKCE	PAK2	S141	NetworKIN	-1.41833		PRKACA	CDC25B	S353	NetworKIN	1.5006
PRKCE	MARCKS	S170	NetworKIN	1.15236		PRKACA	PSEN1	S43	NetworKIN	1.28602
PRKCE	MYH9	S1714	NetworKIN	-0.937711		PRKACA	BRAF	S446	NetworKIN	1.45942
PRKCE	DSP	S2209	NetworKIN	0.667965		PRKACA	TJP1	S617	NetworKIN	0.235004
PRKCE	F11R	S284	NetworKIN	1.77892		PRKACA	MAP2	S833	NetworKIN	1.6659
PRKCE	KRT18	S42	NetworKIN	-0.14655		PRKACA	BAD	S118	PhosphoSitePlus	0.207891
PRKCE	NF2	S518	NetworKIN	1.50226		PRKACA	PSMD11	S14	PhosphoSitePlus	2.51636
PRKCE	AKAP12	S612	NetworKIN	0.771971		PRKACA	HSPB6	S16	PhosphoSitePlus	3.05068
PRKCE	CTNNA1	S652	NetworKIN	3.26934		PRKACA	STMN1	S16	PhosphoSitePlus	2.195
PRKCE	CTNNA1	S655	NetworKIN	3.54602		PRKACA	MAP2	S1782	PhosphoSitePlus	3.37049
PRKCE	MARCKS	T150	NetworKIN	0.100737		PRKACA	CAD	S1859	PhosphoSitePlus	-0.353206
PRKCE	KRT18	T8	NetworKIN	2.84247		PRKACA	FLNA	S2152	PhosphoSitePlus	-0.245144
PRKCE	BAD	S118	PhosphoSitePlus	1.78924		PRKACA	NDE1	S306	PhosphoSitePlus	1.59278
PRKCE	CTNND1	S268	PhosphoSitePlus	-1.33104		PRKACA	NDRG1	S330	PhosphoSitePlus	2.28148
PRKCE	BAD	S99	PhosphoSitePlus	0.84262		PRKACA	NEDD4L	S342	PhosphoSitePlus	3.26261
PRKCG	LYN	S11	NetworKIN	0.173589		PRKACA	VIM	S39	PhosphoSitePlus	2.85851
PRKCG	IRS1	S1101	NetworKIN	-0.674702		PRKACA	PFKFB3	S461	PhosphoSitePlus	-0.165122
PRKCG	TOP2A	S1213	NetworKIN	0.296209		PRKACA	PFKFB2	S466	PhosphoSitePlus	-0.0881818
PRKCG	PXN	S126	NetworKIN	0.853438		PRKACA	NF2	S518	PhosphoSitePlus	1.73505
PRKCG	PPP1R14A	S134	NetworKIN	1.8567		PRKACA	HSPB1	S82	PhosphoSitePlus	0.596286
PRKCG	MARCKS	S135	NetworKIN	-0.909178		PRKACA	BAD	S99	PhosphoSitePlus	-1.37255
PRKCG	TOP2A	S1374	NetworKIN	0.502647		PRKACB	BAD	S118	NetworKIN	0.207891
PRKCG	TOP2A	S1377	NetworKIN	0.130953		PRKACB	ITPR3	S1832	NetworKIN	-0.160221
PRKCG	MARCKS	S170	NetworKIN	1.15236		PRKACB	ITPR3	S2670	NetworKIN	1.63766
PRKCG	ITPR3	S1832	NetworKIN	1.27834		PRKACB	PSEN1	S43	NetworKIN	1.28602
PRKCG	TIAM1	S231	NetworKIN	1.50939		PRKACB	TJP1	S617	NetworKIN	0.235004
PRKCG	IRS1	S270	NetworKIN	1.31802		PRKACB	ARHGAP29	S949	NetworKIN	2.28327
PRKCG	TJP1	S277	NetworKIN	2.42243		PRKACB	BAD	S99	NetworKIN	-1.37255
PRKCG	F11R	S284	NetworKIN	1.77892		PRKACB	CTNNB1	T551	NetworKIN	-0.662894
PRKCG	EZR	S535	NetworKIN	1.74214		PRKACG	BAD	S118	NetworKIN	0.207891
PRKCG	TJP1	S617	NetworKIN	-1.04885		PRKACG	ITPR3	S1832	NetworKIN	-0.160221
PRKCG	PLA2G4A	S727	NetworKIN	1.46823		PRKACG	ITPR3	S2670	NetworKIN	1.63766
PRKCG	ATN1	S79	NetworKIN	1.77098		PRKACG	PSEN1	S43	NetworKIN	1.28602
PRKCG	ITGB4	T1487	NetworKIN	2.53616		PRKACG	TJP1	S617	NetworKIN	0.235004
PRKCG	MARCKS	T150	NetworKIN	0.100737		PRKACG	BAD	S99	NetworKIN	-1.37255
PRKCG	PEBP1	T51	NetworKIN	1.71062		PRKACG	CTNNB1	T551	NetworKIN	-0.662894
PRKCG	ARHGEF7	S518	PhosphoSitePlus	-0.910343		PRKCA	EGFR	S1064	NetworKIN	3.15354
PRKCH	TJP1	S277	NetworKIN	2.42243		PRKCA	EIF4A3	S12	NetworKIN	-0.844517
PRKCH	F11R	S284	NetworKIN	1.77892		PRKCA	MKI67	S1329	NetworKIN	0.675548
PRKCH	TJP1	S617	NetworKIN	-1.04885		PRKCA	RICTOR	S1385	NetworKIN	2.13197
PRKCH	PRKCH	S675	NetworKIN	1.35434		PRKCA	RANBP2	S1456	NetworKIN	2.44218
PRKCI	F11R	S284	NetworKIN	1.77892		PRKCA	MYH9	S1714	NetworKIN	1.14952
PRKCI	RIPK2	S363	NetworKIN	-0.794046		PRKCA	KRT18	S18	NetworKIN	3.32122
PRKCI	VANGL1	S45	NetworKIN	2.99519		PRKCA	ITPR3	S1832	NetworKIN	-0.160221
PRKCI	CTNNA1	S652	NetworKIN	3.26934		PRKCA	MKI67	S1937	NetworKIN	0.137624
PRKCI	CTNNA1	S655	NetworKIN	3.54602		PRKCA	CDC42EP1	S195	NetworKIN	2.12517
PRKCI	PRKAR2A	S99	NetworKIN	-0.383991		PRKCA	CLIP1	S204	NetworKIN	0.898711
PRKCI	CTNNA1	T658	NetworKIN	2.59107		PRKCA	MKI67	S2299	NetworKIN	0.296486
PRKCI	BAD	S118	PhosphoSitePlus	1.78924		PRKCA	ITPR3	S2670	NetworKIN	1.63766
PRKCI	BAD	S99	PhosphoSitePlus	0.84262		PRKCA	TJP1	S300	NetworKIN	2.76694
PRKCQ	IRS1	S1101	PhosphoSitePlus	-0.674702		PRKCA	KRT18	S34	NetworKIN	-1.07494
PRKCQ	BAD	S99	PhosphoSitePlus	0.84262		PRKCA	CTNND1	S352	NetworKIN	1.65549
PRKCT	FLNA	S1084	NetworKIN	-0.938392		PRKCA	HNRNPUL1	S512	NetworKIN	1.63215
PRKCT	LYN	S11	NetworKIN	0.173589		PRKCA	ARHGEF7	S518	NetworKIN	-0.888424
PRKCT	IRS1	S1101	NetworKIN	-0.674702		PRKCA	AHNAK	S5857	NetworKIN	2.12781
PRKCT	MARCKS	S170	NetworKIN	1.15236		PRKCA	AKAP12	S612	NetworKIN	3.01053
PRKCT	FLNA	S2152	NetworKIN	0.571446		PRKCA	TJP1	S617	NetworKIN	0.235004
PRKCT	FLNA	S2158	NetworKIN	0.217872		PRKCA	AKAP12	S629	NetworKIN	1.90273
PRKCT	IRS1	S270	NetworKIN	1.31802		PRKCA	RPTOR	S722	NetworKIN	2.82445
PRKCT	TJP1	S277	NetworKIN	2.42243		PRKCA	PLA2G4A	S727	NetworKIN	3.25985
PRKCT	F11R	S284	NetworKIN	1.77892		PRKCA	PARD3	S852	NetworKIN	-0.507647
PRKCT	MAP3K7	S439	NetworKIN	-0.449903		PRKCA	MARCKS	T150	NetworKIN	0.422232
PRKCT	EZR	S535	NetworKIN	1.74214		PRKCA	THOC5	T328	NetworKIN	1.96301
PRKCT	MSN	S576	NetworKIN	2.69028		PRKCA	MARCKS	S170	PhosphoSitePlus	1.11553
PRKCT	TJP1	S617	NetworKIN	-1.04885		PRKCA	F11R	S284	PhosphoSitePlus	-0.076407
PRKCT	PRKCH	S675	NetworKIN	1.35434		PRKCA	PFKFB3	S461	PhosphoSitePlus	-0.165122
PRKCT	MAPK3	T198	NetworKIN	2.51871		PRKCB	RBBP6	S1179	NetworKIN	1.3006
PRKCT	PEBP1	T51	NetworKIN	1.71062		PRKCB	DOCK10	S12	NetworKIN	2.59316
PRKCZ	MARCKS	S170	NetworKIN	1.15236		PRKCB	EIF4A3	S12	NetworKIN	-0.844517
PRKCZ	CDC42EP1	S195	NetworKIN	-0.36833		PRKCB	MKI67	S1207	NetworKIN	-1.83348
PRKCZ	F11R	S284	NetworKIN	1.77892		PRKCB	TFAP4	S124	NetworKIN	0.0296561
PRKCZ	CTNNA1	S652	NetworKIN	3.26934		PRKCB	MKI67	S1329	NetworKIN	0.675548
PRKCZ	CTNNA1	S655	NetworKIN	3.54602		PRKCB	PPP1R13L	S134	NetworKIN	-1.36363
PRKCZ	MARCKS	T150	NetworKIN	0.100737		PRKCB	PAK2	S141	NetworKIN	0.386619
PRKCZ	YAP1	S109	PhosphoSitePlus	-0.0301601		PRKCB	RANBP2	S1456	NetworKIN	2.44218
PRKCZ	YAP1	T110	PhosphoSitePlus	3.83936		PRKCB	SON	S154	NetworKIN	2.43127
PRKD1	BAD	S118	PhosphoSitePlus	1.78924		PRKCB	MARCKS	S170	NetworKIN	1.11553
PRKD1	CFL1	S3	PhosphoSitePlus	2.25413		PRKCB	MYH9	S1714	NetworKIN	1.14952
PRKD1	RABEP1	S407	PhosphoSitePlus	0.98465		PRKCB	PHIP	S1734	NetworKIN	2.16462
[truncated: 429 more rows]
